# Supplementary material for: Phosphatase specificity principles uncovered by MRBLE:Dephos and global substrate identification
Source: Mol Syst Biol. 2023 Nov 2;19(12):e11782. doi: 10.15252/msb.202311782 (PMC10698503; doi:10.15252/msb.202311782)
Supplement: Supplementary file 4 — Source Data for Figure 1 [file MSB-19-e11782-s002.zip › Figure 1/1D/Complete MRBLE-Dephos data with scripts/ToRegeneratePlots/B55_2/20200923_B55_2_30.csv]

1	21.51538761	153.7207102	331.6415653	5587.343293	206.8610542	1142.824047	1697.454945	2153	2820.421053	73.17507284	845.7634253	117.2578873	200.0482	232.3953856	318.6757799	1372.034237	0.0605239957	0.03834450026	0.2079832941	0.01070666347	0.02045209851	0.02663721234	1	0.06051205865	0.05465959261	0.6897437884	37	0.9999999762
1	78.01924859	669.3108838	-18.03452905	7858.043574	483.2150363	57.29746982	1434.09343	2956.5	6571.138298	40.4262158	1556.964106	129.1865854	65.03693407	164.0394076	564.6604596	3410.563153	-0.001931183554	0.06601696883	0.007568411425	0.005814802853	0.01544325088	0.008189448182	1	-0.002547935392	0.1037948333	-0.01612577903	6	0.7120555113
1	93.13937175	327.5557934	11982.36516	12048.69667	229.0732267	-654.0143694	2055.271898	4670	10022.29167	2552.83846	2404.990593	144.108753	481.6717081	246.4972483	906.615948	4778.789049	1.019489993	0.01782672353	-0.05516239333	0.03803456387	0.01368360291	0.04586845004	1	0.8084016707	-0.001549182689	0.002739937908	94	1
1	136.7205264	190.1522955	-24.39005131	10943.93378	153.0084567	198.8138093	1855.645097	4018.5	2129.831579	40.6972041	4395.090491	180.8206035	81.45045843	284.9615226	1523.507763	2145.277811	-0.002205626691	0.01256909817	0.01858942789	0.005384875634	0.0245370952	0.01095633944	1	-0.002641652755	-0.005355115471	0.02037153815	1	0.9995193144
1	357.2613438	65.12900479	3504.744662	7977.950049	2355.416522	-151.5129776	1494.85432	3705	6594.105263	868.4915642	1811.863555	557.6761097	182.8934782	183.9535769	800.076303	4971.927261	0.4432276699	0.3075485019	-0.01982179124	0.02893862765	0.03064326216	0.02628466853	1	0.3539097602	0.5961479264	-0.0007018266444	89	1
1	360.6691867	154.6509689	7505.361802	10646.50332	1861.400796	-263.2760456	2060.014378	4695.5	14149.36559	1913.870329	2722.054122	448.6697801	347.2784026	269.6991611	1108.128971	8375.049817	0.7053188218	0.1700939154	-0.0217976363	0.03376194078	0.02448495931	0.03886038947	1	0.5615023027	0.3132032022	0.04939163188	93	1
1	413.3116248	77.36669085	1367.797562	9147.080146	834.724961	1281.69592	1718.790979	3481	6592.787234	323.4864223	1906.01575	208.9614826	309.9474458	194.1030568	724.8862869	4321.105523	0.1514716644	0.09485742058	0.1376265752	0.01566882328	0.02001291518	0.02216761779	1	0.129057779	0.1674069501	0.4694349865	60	1
1	451.4396657	162.6706723	-56.33166799	12871.05209	235.4688079	149.7837322	1626.468205	4665.5	8302.06383	41.74880057	2103.871849	138.4962568	70.81160824	196.5726256	725.316804	2830.176399	-0.004541691757	0.01809122195	0.01268318059	0.003629721745	0.01218254799	0.005687972802	1	-0.00484142758	0.005744730992	-0.0004131702012	1	0.9999999832
1	454.2237647	220.0532255	2034.283346	6916.567624	525.0275866	639.0606224	2279.50377	2776	296.5263158	1056.064505	3427.214737	351.8388252	318.178826	375.91157	1323.348324	373.1703405	0.305410541	0.08410969325	0.09619713569	0.03290987716	0.04860315287	0.0493522849	1	0.2490821007	0.1431328739	0.361748885	75	0.9999968756
1	459.4114206	114.6911826	761.2628314	8567.555196	109.5767251	73.09919584	1870.775025	3157.5	8589.723404	189.2659142	1652.510739	122.0127663	99.63065783	732.207482	585.6576653	4106.402602	0.0883379808	0.01424646653	0.008262618043	0.01350103255	0.01570250363	0.01322206056	1	0.06899236262	-0.002682555696	0.005750747024	30	1
1	477.2025507	650.4317337	1765.464973	10738.48462	1651.70777	13.88688761	1951.034822	4347.5	1150.723404	419.1435135	2468.663031	392.0020627	135.6847259	212.4537022	979.2900428	756.0196761	0.1681290441	0.153277107	0.001728003538	0.01309667561	0.01594517405	0.01441224024	1	0.1338801634	0.281793324	0.00559278403	61	1
1	544.2255229	10.44651618	1776.050261	3937.524422	623.5212963	-102.6734597	1048.653029	1667	3880.663043	468.2780763	987.8531181	166.5393886	99.80924731	208.943832	387.918121	2797.730887	0.4430900307	0.1533229214	-0.02883521311	0.03504696041	0.03388231575	0.03079971689	0	NaN	NaN	NaN	NaN	NaN
1	656.5540812	69.7141422	1187.031335	4349.533538	102.2198299	220.9011876	1004.935187	1642	4041.297872	259.0506121	885.1712559	79.52566169	102.9817818	107.0592858	317.8029473	2439.813067	0.2791744514	0.02357447723	0.0480211492	0.02187299078	0.02063356558	0.02470189296	0	NaN	NaN	NaN	NaN	NaN
2	114.5832629	697.674304	2627.861517	8956.4862	1918.70357	-102.8097241	1345.77205	3854	1114.457447	594.0739626	2211.125588	489.7381339	150.2576623	160.5264757	927.4492086	714.5064416	0.2821431853	0.212325103	-0.01078509934	0.01986876773	0.02107739528	0.01721150044	1	0.224773305	0.4019118921	-0.009523789835	78	0.9999999964
2	200.4057726	300.4890277	-25.69538873	14803.75075	6249.917496	374.3117802	1512.098458	7192.5	697.0520833	105.347343	2564.475719	1061.821948	107.3239529	259.9125753	1202.960609	562.8184221	-0.001609118059	0.4247094829	0.02635252887	0.007563618728	0.02253998178	0.007160085488	1	0.003115324159	0.8399471369	0.0589015227	29	1
2	228.3368982	62.33753198	1.999687012	9265.633528	200.1484353	43.24879237	1100.230923	3315	7318.626374	36.17901832	1536.972775	113.1647117	54.39122492	144.1295671	538.1665294	3051.841956	0.0002165058124	0.02145972117	0.004945507619	0.004151298549	0.01353654873	0.005988935698	1	-0.001523788523	0.01232895567	-0.02593832434	1	1
2	240.4786196	363.1108987	15673.0654	14727.54915	1644.817574	-616.1514561	1646.734105	6136	4035.537634	3527.879897	3535.70778	396.7738915	550.4429947	258.2068059	1430.135823	2835.132497	1.038331532	0.1113362101	-0.04081993716	0.03040795316	0.01583874373	0.04780552236	1	0.8254946254	0.1906573382	0.05927070852	96	1
2	254.5460171	225.8404688	-85.45913206	15251.22912	806.5390149	894.7745904	2042.721903	5690	5921.690722	60.96549894	2194.927409	190.9219829	166.5165119	215.6236164	806.8048627	2276.281637	-0.006065918293	0.0552536505	0.05968686119	0.004142740894	0.01113684849	0.008222943228	1	-0.00246325677	0.08378518199	0.1626120082	8	0.9999999518
2	292.1475696	259.9439047	-6.463504691	12023.35138	751.759232	213.3470372	2010.139913	4628	2686.989583	54.06859525	2679.095126	208.6889166	79.71321031	240.6783949	959.0138795	1266.459478	-0.000588680388	0.06040564877	0.01782556663	0.004944232692	0.01641198457	0.006560732672	1	-0.0008495684144	0.09268651446	0.01945254271	7	0.9925470413
2	413.3672456	63.70130989	1620.901938	10059.30355	933.5906296	472.8616369	1570.912681	3974	5186.595745	268.1833122	1682.785754	231.9722099	148.4610512	196.7828377	640.5972586	1903.481504	0.1546743205	0.09065461925	0.04752542426	0.01257353468	0.01867941868	0.01373279045	1	0.1254972016	0.155247843	0.1588814228	59	1
2	479.2519105	761.6636939	845.877239	5225.708807	1456.150608	260.9945632	1842.86488	2436	395.7849462	269.4995924	1583.250491	463.4911641	130.4228062	201.4300388	701.3597404	361.2435301	0.1646570142	0.2869684398	0.05238820121	0.01789970535	0.03310102743	0.02508284971	0	NaN	NaN	NaN	NaN	NaN
2	552.3582669	559.967724	-41.25709232	12384.2145	2014.101249	143.8175699	1639.366212	5156.5	5727.755319	52.59989329	2294.595399	336.1239241	78.29931004	174.0964524	877.7844724	2732.130071	-0.003667422415	0.1621231917	0.0117451611	0.004492135789	0.01537845731	0.006245480594	1	-0.002543745831	0.3010094349	0.0005970851283	16	0.9934270676
2	565.8165053	292.4455126	2008.261917	12534.30094	580.4192779	1892.564227	2056.86679	4721	4444.541667	339.5213784	1973.00299	156.6218779	350.8470207	225.0336578	727.2902795	2462.282488	0.1607232179	0.04865575446	0.1494423932	0.01240365403	0.01203648444	0.01793181312	1	0.1367089454	0.07310675264	0.5110899854	57	1
2	598.6330264	607.109234	-88.5135339	11138.30646	141.9198445	1257.091374	1743.797987	4084	3265.715789	48.08721627	1775.122817	122.4600057	226.9452126	166.5111952	628.4141062	1387.779335	-0.008484305944	0.01382588697	0.1137545299	0.00453736061	0.01168857416	0.0110534032	1	-0.001230530607	0.0009745210457	0.3476181186	4	1
2	619.3453989	540.3801828	838.1277225	10045.26363	226.2898609	46.67907143	1629.053236	3751	16156.76842	168.6349715	1524.903992	117.5559842	113.4254235	377.7103177	528.5026164	5776.927505	0.08491742939	0.02255564598	0.004768949173	0.009293359835	0.01302576711	0.01171355111	1	0.06612118994	0.01423035777	-0.006874933633	30	1
3	215.6776076	147.4335389	1969.93304	11036.22048	183.7637087	33.5181521	1793.787106	4068.5	7254.553191	411.0714144	2209.387284	139.8354535	142.0538304	330.2203711	772.1755914	3432.969524	0.1754307273	0.01669725039	0.003505558912	0.01539263413	0.01432386433	0.01408539948	1	0.1382545779	0.001807690053	0.0095874143	52	0.9999999998
3	288.530315	201.2900392	2214.52004	13717.97422	2149.729517	69.80575031	1842.999185	5632.5	2109.510638	533.4437004	2986.758036	469.2974461	137.2591076	273.2699518	1166.047013	1078.007458	0.1610199758	0.1592566209	0.004843230619	0.01211051986	0.01757430314	0.01112495494	1	0.1284815752	0.2942034135	0.01487110416	61	1
3	292.7659304	521.5342868	7319.47024	10241.83227	961.6174158	-296.7171079	2082.825198	4269	438.9892473	2878.367941	4094.456307	412.249223	390.0770047	322.7938763	1620.035396	432.3860869	0.7253531139	0.08932388124	-0.0263462377	0.03713175585	0.02332835982	0.0516045947	1	0.5762633702	0.1473442631	0.0360588139	92	0.966279477
3	450.9725228	68.51700594	-15.01799068	9353.676372	110.4122602	472.1761417	1328.193862	3351	4768.096774	43.39128792	1302.661544	124.3682676	97.14829813	153.904772	463.2380288	1714.142707	-0.001745594227	0.01266289925	0.05198537743	0.00499477719	0.0143486845	0.0080894049	1	-2.341539048e-05	-0.003856462363	0.1358189019	3	0.9999999999
3	469.2435343	618.445748	1953.158167	11002.85393	2591.121009	33.4015798	2056.574322	4895.5	2186.225806	413.2392834	2106.853898	518.8441908	132.0637099	233.7572344	897.0505041	1327.591175	0.1776266308	0.2395257756	0.002906474341	0.01399340312	0.01981868103	0.01353773028	1	0.1425401844	0.4586348829	0.01428880109	64	1
3	496.4615067	121.9758758	472.8057532	9635.663235	563.1728971	1953.795471	1647.908826	3663.5	10062.83696	114.2167485	1419.975987	144.5561329	348.404163	173.3681997	535.0380308	4336.76385	0.04897653567	0.06107389892	0.2031121764	0.009027904364	0.01447239348	0.01934453876	1	0.05122420757	0.1011164344	0.6708814133	37	1
3	539.0206319	276.0157213	957.1901737	14661.07196	5996.727454	82.95690987	1459.862207	7078	8822.166667	221.5503564	2437.388937	967.139984	103.4741788	198.9885568	1131.006353	3393.743776	0.06759183855	0.4107172445	0.005271164973	0.00941711586	0.019600752	0.007274496573	1	0.05679919898	0.8101567686	0.00174851387	51	1
4	102.0607144	485.3358092	0.5826850983	6794.549816	1448.456552	174.8590834	1979.46115	2959.5	988.2526316	59.52850141	2702.796986	613.9021349	100.2764278	308.903807	1121.014239	1181.601545	6.68075686e-05	0.2234512719	0.02763462239	0.01316443204	0.04545340467	0.0178494875	1	0.002216867485	0.4273562649	0.05806299654	21	0.9999998517
4	281.7520858	534.8414787	836.1870765	14875.91857	2534.529056	1441.28117	1886.98107	6168	13961.87368	213.0101834	2471.082481	435.9632927	290.1238714	445.5896813	1003.66535	4912.539531	0.05677346676	0.175071996	0.09754212739	0.007751007395	0.014302633	0.01323038445	1	0.05165512182	0.3306771971	0.3112903431	44	1
4	359.148974	146.76438	-12.18705491	9590.417052	3154.492359	270.4796504	1895.400813	4517	967.3125	85.3567045	1965.632713	760.6371865	104.8023252	300.6492771	911.3492062	846.0272027	-0.001744910374	0.3319464345	0.03111000445	0.010121812	0.03013080531	0.01089557592	1	0.002256543104	0.6499444104	0.07269418855	25	0.9999945379
4	459.3413028	77.00049103	-9.935079921	5445.351534	189.1597704	635.6358201	1679.932385	2078.5	487.6630435	45.07020057	1738.751401	122.0029067	221.5169468	219.4304008	628.2996868	598.6627089	-0.001671022522	0.03657022261	0.1174051545	0.009873634374	0.02695702426	0.02196592922	1	0.004719206083	0.04772239362	0.3624452153	9	0.9999986011
4	520.6940249	321.2202196	4683.764915	9974.167555	488.0756202	1080.811579	1913.678586	3846	1263.72043	1573.559684	3488.354795	206.5416102	440.4416611	278.2042237	1310.821549	1202.544769	0.4736171602	0.04961102628	0.1011246084	0.03021043293	0.02177811148	0.05243695386	1	0.3833497094	0.07192170904	0.4168048636	84	0.9999999983
4	554.8542658	252.6103162	5585.992796	12063.08939	1208.848389	1166.622226	1743.383236	4883	11199.85106	948.4258361	2056.150183	233.2967606	322.6463072	244.3957948	785.4320696	5486.780414	0.4652263892	0.1060750075	0.094732956	0.02182865985	0.01599313434	0.02728608591	1	0.3768698557	0.1874714922	0.3943710295	86	1
4	581.6870575	483.5094168	-49.08946462	12526.56847	2020.443628	300.677986	1468.228045	5210.5	3115.978723	55.85666247	2210.203494	389.3609298	100.0707586	157.5239156	882.8422629	1291.260183	-0.004086106057	0.1595927162	0.02427773881	0.004969448924	0.01457745574	0.006434742309	1	-0.002063054467	0.2963138633	0.04371207195	17	0.9997522826
5	20.08880635	509.4823409	7.971134155	5954.410132	13.47543266	372.1746773	1795.165672	2205.5	206.655914	47.42612593	2496.389186	148.7447371	172.9675188	661.328577	877.7759433	261.8713796	0.00170509252	0.001796169023	0.06526143921	0.01166516556	0.04211823479	0.02154023864	1	0.003501304115	-0.02562998262	0.182164705	3	1
5	140.7158073	617.6005626	-105.1692966	10584.77313	1690.119817	1241.596668	1871.901579	4366.5	4165.494624	66.81845375	2135.453404	369.9397461	272.7895337	186.9069673	864.3650223	2177.748247	-0.009980676978	0.159874593	0.1189052591	0.006312845719	0.01643439708	0.01442218877	1	-0.000392643016	0.30062207	0.3691637132	19	1
5	429.9142961	65.81647282	35.24973374	7294.050838	2131.880409	178.0216669	1821.901805	3312	504.7473684	63.66809316	1607.310027	486.5797225	82.62598521	272.082006	703.1872317	316.6080189	0.005204048261	0.3015161197	0.02666391563	0.009160603597	0.02927628919	0.01401101149	1	0.007155356264	0.5873519977	0.05809536839	25	0.9998115371
5	594.9683101	729.6025907	6.757513837	5263.089493	807.9225276	261.6758375	1546.215736	2208	329.1914894	42.21896127	1261.664123	221.4252537	102.6321523	176.2621904	508.0391674	282.0405399	0.001165398371	0.1469822677	0.05578730619	0.009590855633	0.02360331523	0.01528927561	1	0.004108036715	0.2716722805	0.1533987077	18	0.9999999999
5	775.3212938	604.4707894	684.2862894	3927.831003	57.78577149	-38.6123145	1160.96277	1467	1124.421053	148.602605	783.3581001	73.99164071	64.0440171	113.2742331	280.6020903	945.6913556	0.1709507379	0.01368567478	-0.009585537791	0.01832930308	0.02094988001	0.01820609369	0	NaN	NaN	NaN	NaN	NaN
6	91.74414186	614.5380329	1718.24052	9293.547453	19.44427604	44.11330002	1932.200348	3428.5	1389.55914	351.1983337	1976.38857	118.4592551	126.5043646	231.1346777	703.0523314	1085.077942	0.1810363291	0.001961963182	0.005080626506	0.01413735183	0.01403596865	0.01612634228	1	0.142667355	-0.02836439281	0.01591306452	52	1
6	176.8156059	348.8060149	-10.00401416	9250.2593	1308.373873	983.6584873	3994.00607	3959	556.393617	63.53120536	2817.813006	502.039181	214.1566061	404.5059244	1158.105654	501.61681	-0.001159782695	0.1381518128	0.1092705935	0.007953438186	0.02572119405	0.02790057708	0	NaN	NaN	NaN	NaN	NaN
6	249.3913005	784.1127529	572.6822968	9657.792646	997.7979643	831.3811375	1540.043604	3825.5	11544.45745	120.4570712	1398.25516	166.347278	162.5837345	161.1295338	526.6055195	2565.402476	0.05934000471	0.1045389084	0.08383409104	0.008270234431	0.01348720781	0.01336227597	1	0.05196715011	0.1855178436	0.2625608345	40	1
6	266.5308524	327.0372736	5950.107134	11503.23664	3644.56294	183.8032191	4048.046757	5719	3550.182796	1717.224631	3531.374265	1133.233066	299.3198488	366.8123665	1610.027281	2717.182684	0.4938522815	0.3056206385	0.01641301169	0.02889198944	0.02893564331	0.03811317952	0	NaN	NaN	NaN	NaN	NaN
6	315.5399542	565.1132588	4062.513325	13061.42896	180.8001787	1011.490983	2530.829339	4878	9096.095745	869.941705	2717.040524	130.7945622	291.252217	284.7708874	972.9986955	4675.74504	0.3102414599	0.01318622175	0.07686626685	0.01696801529	0.01178412841	0.02146218994	1	0.2508192229	-0.003056181798	0.2941142068	70	0.9999999999
6	335.2794068	50.35703526	1554.902882	10042.95465	2166.518315	422.862448	1459.804971	4331	4479.304348	303.0364318	1611.335985	368.8105211	148.9265336	190.360104	669.1324491	1918.891786	0.1576774962	0.2232755882	0.04231776399	0.01416954004	0.02003782167	0.01387730102	1	0.1290757248	0.4269411133	0.1453188826	65	1
6	424.7202215	270.4612121	15328.57509	15256.92174	645.3914678	-15.88212412	3769.482002	6249	10732.53763	3186.229092	3115.527955	248.0827797	573.0945865	379.0180164	1235.209201	5544.153884	1.020994633	0.0439301553	-0.0008710241879	0.03952851509	0.01453211168	0.04607628197	0	NaN	NaN	NaN	NaN	NaN
6	454.6365992	473.0772331	3758.122474	11808.22987	1032.03644	933.5128346	2749.117828	4742	1422.189474	927.0169829	3012.718761	291.4563508	297.0735796	277.6910208	1143.050469	1379.428176	0.3158188314	0.08762125785	0.07834390827	0.01957087498	0.01605338912	0.02851066965	0	NaN	NaN	NaN	NaN	NaN
6	487.3071516	485.5168966	-215.6973064	13353.14705	1225.720703	3165.47944	2074.976236	5301	83.53684211	72.30930972	2461.354516	281.7245904	570.5522633	280.4253847	938.6942604	30.71031794	-0.01686894027	0.09401570735	0.2370140187	0.005271748171	0.01278364826	0.01627886698	1	0.001302517404	0.17024739	0.7736225173	15	1
6	559.4248413	389.2060692	-98.42937286	12518.27488	45.12206673	1588.466152	2393.774553	4582	2383.16129	53.55206458	2359.766743	136.2506308	331.44132	242.7583953	835.7588999	1457.440507	-0.008381043589	0.003535719033	0.1276322476	0.004444674741	0.01122478248	0.01135279058	1	-0.0003319588107	-0.01957993821	0.3952817566	4	1
6	580.6818516	252.3629924	929.8651549	11555.18674	76.10561377	369.3799419	2915.002484	4368	19168.45745	206.5330568	1933.69941	130.542605	111.8816649	306.4563719	692.5993697	7514.652567	0.08146128488	0.007142463502	0.02969191435	0.01019868848	0.01176897302	0.01187295646	0	NaN	NaN	NaN	NaN	NaN
6	581.4518424	174.0859394	2379.175836	8051.124646	1067.031066	199.3578481	2712.11624	3360	1834.88172	616.5571048	1948.229947	318.0881364	169.052145	371.8094884	794.2795688	1230.34084	0.3085497693	0.1375905345	0.02593568451	0.02227614714	0.02596522483	0.02593364949	0	NaN	NaN	NaN	NaN	NaN
6	602.4121346	756.2964562	-1.429551657	5828.642958	561.9352874	259.358775	1276.957235	2260.5	3685.893617	40.41538374	1015.221009	114.2980355	77.80112282	131.9179307	371.2206765	1632.493946	-0.000208774708	0.09979931587	0.04446174651	0.006990782842	0.01688493865	0.01010884505	1	0.00170296242	0.1744961737	0.1126396946	13	0.9490672677
6	656.3585149	567.3753522	651.5781272	10193.80207	3391.042712	17.21258178	1235.954045	4716	10985.10526	135.4198889	1460.903343	491.431737	74.61733367	145.3729594	648.991426	3304.419283	0.06498948536	0.3319897689	0.002074171671	0.009171163347	0.02024957407	0.007481087649	1	0.05359672144	0.6486290774	-0.01210842263	48	0.9999979801
6	768.4282935	327.2789771	32.91443576	5850.469892	255.093715	118.4404594	1236.083154	2191.5	2230.421053	35.58886465	951.6189477	92.70623386	64.66184957	134.6005266	333.607698	1344.347382	0.005376783401	0.04528828176	0.02144041798	0.006414267605	0.01851995549	0.01158838935	1	0.003983605339	0.06180952644	0.03289561668	7	1
7	46.55397626	338.2757884	6.302894574	11303.04684	475.2486496	355.7809344	1951.871363	4199	2422.840426	45.92284509	2019.095671	149.5149431	101.46564	226.882217	702.6205237	1289.224601	0.0006776052624	0.04318783286	0.03187767317	0.004296774206	0.01384316649	0.008155449488	1	0.0009095994671	0.05793066298	0.06779351028	7	1
7	51.48151694	673.2870891	540.2947438	7815.839401	1822.5114	-26.96213389	1214.177285	3312	12238.78947	125.7689147	1170.566309	283.9825755	78.46030557	139.9825774	484.4094272	3480.766123	0.0699901099	0.2340745886	-0.003398456531	0.010958018	0.0215640056	0.01024831809	1	0.05609136926	0.4476418058	-0.03260061207	45	1
7	75.43522665	581.0985689	5928.134307	5791.267416	465.0385679	-407.0393682	1908.672251	2414	80.72043011	2577.193513	2635.365374	236.7301927	364.0502961	279.5436804	1053.187415	71.0162819	1.008593472	0.08214438361	-0.07388921019	0.08550259255	0.03461284824	0.08963268819	1	0.7991803502	0.1296296199	-0.06265569517	95	0.8547376461
7	104.5168476	182.2651169	-50.78548197	9568.794363	1431.020713	542.7832228	1781.599496	3891	3057.652632	54.64955886	1886.511645	284.4293091	121.1366069	256.0607492	723.4375097	1486.938457	-0.005380798518	0.1548220121	0.05901874538	0.006402024073	0.02017553574	0.009799672249	1	-0.0008117259995	0.2878986533	0.1632611855	18	1
7	130.5614941	95.84614478	2084.52816	7853.774872	57.82122133	1547.802687	1671.234411	2912	4231.09375	345.6030651	1192.955018	106.7996839	267.1197689	222.5800827	434.4049822	1513.449737	0.2704122983	0.007803668427	0.1940533472	0.01782188133	0.01464885301	0.02888419121	1	0.2268430089	-0.009342243718	0.6894500721	71	1
7	162.4142838	722.7675571	452.2663433	6463.279931	1413.471417	231.6157611	1544.578862	2863.5	1854.989474	219.6664983	2737.451862	607.4328808	111.2231443	281.3037883	1133.283131	2045.37401	0.07064465041	0.2070483552	0.03743765085	0.01412375122	0.03773318136	0.02032796359	1	0.0590530962	0.3938276343	0.107825551	46	0.9999999997
7	207.7715349	698.3503619	673.7553032	10610.05233	3112.990104	327.8845799	1735.177507	4756	4431.064516	207.3190175	2561.783143	757.8419128	123.3601692	207.9566644	1109.645749	2702.664252	0.06492415557	0.3025045833	0.03233881041	0.01040060204	0.01974931091	0.01243837188	1	0.05524299636	0.5893621574	0.09157151536	49	1
7	232.3635699	279.1201203	1245.010952	14932.69416	246.5519736	146.1200757	2048.202088	5409.5	15044.71875	226.7428879	2239.346861	150.4528041	121.2072965	201.5346572	776.7904495	5071.280224	0.08455054062	0.01661752943	0.009347273933	0.007621155335	0.01145083483	0.008442983374	1	0.06606806066	0.002236401596	0.008685079145	30	1
7	243.3094913	326.2887505	7124.784209	15410.83559	1490.266056	1455.229727	2161.61011	6043.5	8286.322581	1657.846218	3249.412689	332.4753945	526.8614614	253.6312021	1265.595511	4716.282778	0.4680101197	0.100842966	0.09040088293	0.02175000933	0.01431378372	0.03110628346	1	0.3787407779	0.1765635522	0.3799080904	86	1
7	280.1124602	216.9409959	1204.986552	13694.82184	144.1509363	196.9934441	2294.921005	4875	10460.76042	199.3153922	2086.585641	139.3390044	116.357322	215.3561058	717.8471269	3739.544582	0.08989701895	0.01155716132	0.0145265025	0.008446282427	0.01097789833	0.008562665771	1	0.07062837868	-0.007957233351	0.02767001409	30	1
7	331.842106	364.1477429	-8.143117656	12234.34092	877.3805115	436.3165526	2722.948634	4828	337.9368421	129.3683151	3065.708287	400.4306389	161.5267735	2208.377442	1173.49827	243.5481433	-0.0007467032191	0.07731780575	0.03851333825	0.01072285309	0.03165541953	0.01394337243	0	NaN	NaN	NaN	NaN	NaN
7	346.4978967	143.3297343	-94.60246096	12902.58924	2045.592112	775.1440081	1758.380511	5350.5	4514.978723	71.56917865	2373.935109	369.5360976	158.9917671	216.7104855	907.585552	1841.34067	-0.007015983203	0.159219485	0.05795931178	0.005994626911	0.01667725335	0.008745672364	1	-0.002138231405	0.2968797135	0.1593466282	18	1
7	415.6913729	329.53587	-249.0461845	17246.14313	1721.52127	2123.280636	2266.752816	6800.5	16603.78947	68.75349936	2677.611914	345.4450016	343.4063013	248.2021426	1070.33534	4971.772405	-0.01427644151	0.1055276699	0.1229907405	0.004210115199	0.01027853784	0.01170534501	1	-0.004175485329	0.1893732183	0.3807502764	14	1
7	440.6649105	459.3097687	-108.9477504	17007.11083	179.6606389	1019.517258	2413.825222	6086	6639.728261	53.5634341	2822.685474	167.9929283	190.2346139	367.7758045	1021.321731	2720.101235	-0.007261968424	0.01228219754	0.06286929817	0.003781479987	0.01057417162	0.006623519356	1	-0.003700111523	-0.004188609865	0.1721182363	3	1
7	452.4373761	78.21356152	9.489736727	7712.887202	1538.259731	209.8492364	1497.552113	3194	466.3404255	58.3036519	1901.658877	413.3723715	86.63369364	217.5183779	772.5180446	390.3760953	0.001144408229	0.2028791266	0.02984317595	0.008523774347	0.02970737023	0.01169472288	1	0.002988769316	0.3852599433	0.06536242462	21	0.9999020411
7	516.6417152	159.6555774	-121.9868913	8619.117966	746.4674949	2048.839472	2181.060899	3411	374.3157895	71.41640907	2024.164715	236.675366	441.7378047	233.6891051	777.512575	262.019906	-0.01406731596	0.08435088827	0.237623306	0.008568346895	0.01940866799	0.02645201336	1	0.003469440641	0.1504445329	0.7761049206	15	1
7	525.4090651	136.5466544	861.751356	10330.93798	164.3130336	66.26867796	1583.980762	3764.5	9414.542553	167.6577929	1481.095388	130.0327834	82.23294582	176.1110297	509.0989444	3896.259501	0.08557597547	0.01663996179	0.006673122005	0.009178633282	0.01403185656	0.008465377837	1	0.06670710916	0.00217354351	-0.0003120842331	30	1
7	584.2779753	643.5207597	715.6483794	11761.9519	1165.11209	424.8850125	1761.452889	4575	13489.50526	153.6790184	1734.708998	217.0591335	119.551599	189.5842279	643.3426158	3444.850053	0.0602294244	0.1008018896	0.03510355545	0.008221313738	0.01431831079	0.009751299997	1	0.0493515277	0.1759435212	0.09436369255	39	1
7	603.0415865	321.3267654	-59.75901937	8553.01272	1160.884476	1029.490881	2067.682705	3477	562.0631579	60.56978462	2497.876396	401.6887644	287.1033609	294.6841788	996.1223485	548.0615513	-0.006709573098	0.1409174701	0.1222596963	0.008135791991	0.02578562208	0.02417340559	1	0.002226881187	0.2618731029	0.3809746858	19	1
7	619.610152	73.2758486	22.29621226	5705.3234	329.517853	18.54326025	958.3315028	2139	6277.225806	34.93694977	927.3211926	108.806761	45.20336273	111.3146474	338.0640333	2880.087152	0.004036813974	0.05991944204	0.003195911023	0.006226529937	0.02024522219	0.008295032508	0	NaN	NaN	NaN	NaN	NaN
7	639.3529486	288.5254604	2892.975972	9749.48246	461.2822621	732.1312087	1958.42917	3789	7017.489362	540.1223436	1734.57945	154.3223057	211.9433211	220.1087551	645.9115221	3684.429688	0.290317275	0.04842535178	0.07658560594	0.0179414762	0.01508841121	0.01844931827	1	0.2352951657	0.06926233697	0.289514602	73	0.9999999883
7	692.3479305	525.5827584	5234.232292	7559.569117	96.4770283	-232.5312249	1713.155562	2904	4297.93617	1245.768325	1732.956801	89.55177526	218.0645741	168.1800133	655.0524702	3261.054404	0.6903706943	0.0143145731	-0.0263597207	0.02973695371	0.01278196487	0.03687595914	1	0.5474587653	-0.006306011192	0.02579207197	90	0.9999999999
8	28.75872629	535.4876334	6176.207283	8430.846244	101.4193021	-374.1032445	1990.443647	3250	4212.989247	1469.520235	1969.351658	116.7445028	320.4569538	196.2082913	735.3334641	2995.522291	0.7344586221	0.01416972066	-0.04324552655	0.03120265911	0.01480918241	0.04553400557	1	0.5815292525	-0.007440703182	-0.02230561717	90	0.9999999992
8	89.60735117	44.2516215	4379.464492	4444.736675	325.6811398	-374.5317667	981.5458959	1781	4928.861702	1101.980991	1137.083187	108.1095076	218.0117027	126.169992	434.5602305	3605.031241	0.9522230376	0.07485673884	-0.08181091369	0.0638098235	0.02532919613	0.05573491669	0	NaN	NaN	NaN	NaN	NaN
8	97.15734131	190.5077664	2567.004127	9081.641169	499.0103963	530.4202265	1714.283069	3524	10112.08511	649.143941	2221.003954	163.5502233	242.5141283	175.913759	820.8408882	6451.836802	0.2851491514	0.05592206868	0.05986810764	0.02174211183	0.01824353674	0.02697422755	1	0.23012812	0.08399846736	0.230790298	73	1
8	123.1758045	457.1898239	-86.51312094	5114.053644	464.2010147	392.2466073	3885.724024	2368	145.9042553	169.9836153	2786.381422	635.9488368	237.2966655	3173.686684	1088.288918	88.85932693	-0.01191115014	0.1049733223	0.07428411531	0.06829584436	0.1782383612	0.05554785742	0	NaN	NaN	NaN	NaN	NaN
8	191.6952087	283.4701137	-45.78852274	14250.61256	2297.387041	409.1568592	2043.194887	5799	3446.604167	69.17070571	2638.928952	418.118694	116.6406764	201.916889	1026.99772	1506.516222	-0.003660415021	0.1621293654	0.02980248007	0.005307651794	0.01515241453	0.008160084798	1	-0.001321623596	0.3017293996	0.06296261046	17	0.9999949604
8	194.3682865	152.3420962	2496.927239	8015.688573	1183.864605	613.2080405	2162.584044	3431.5	516.7263158	722.2255756	2394.748661	410.178689	252.2993134	297.5079542	978.5681787	399.4299247	0.3067277669	0.1485616059	0.0753703153	0.02661293103	0.02742761062	0.03069518544	1	0.2494750563	0.2744558408	0.2919367395	77	1
8	265.4504693	648.6375104	-88.4789527	13122.93228	120.6656929	910.8550689	2495.29226	4923.5	5750.851064	48.49716899	2480.986158	159.3968047	184.354332	210.7890636	871.9174119	2138.680856	-0.006507766942	0.00983634806	0.06794850209	0.003929546475	0.01273687453	0.008682575779	1	-0.002783854805	-0.009007324892	0.1897662241	3	1
8	292.3326404	109.528861	849.1312092	11407.102	654.5699619	82.13083799	1645.55021	4273.5	5922.308511	164.6716325	1953.829871	155.8212924	92.8245691	212.248625	707.4145181	2376.427503	0.0729828574	0.05706026384	0.007194134549	0.007835805087	0.01213806034	0.008315005238	1	0.05715163617	0.08511697627	-0.0002973086643	34	1
8	293.6611342	139.1819586	-5.868192047	5675.647632	49.51851937	269.6624858	2005.033495	2117	1186.484211	40.81326439	2797.398218	120.2530731	127.8818185	292.4808309	999.7102919	1319.437395	-0.001171826007	0.01119451985	0.04693007294	0.01568357616	0.03355121098	0.02287681275	1	7.730224256e-05	-0.00706736034	0.1184514297	3	0.9999999991
8	397.5668668	719.3661283	-103.8740079	11609.76677	3552.303178	1364.367173	2013.829424	5248.5	1549.531915	76.74929632	1971.047187	624.215748	227.1083914	200.5246817	862.7180455	825.7442482	-0.01012863377	0.3046605911	0.1168950377	0.006877657963	0.0198372743	0.0107413	1	0.001025138028	0.5973948251	0.3662550847	27	1
8	427.9841479	322.6272969	-21.33598593	9648.364669	1406.034773	760.5809676	2363.937571	3983.5	1136.634409	62.80680425	3573.16869	579.8891254	216.6904879	268.5288317	1427.878057	1268.414534	-0.002433607038	0.145937457	0.07911619355	0.008082702671	0.02785984796	0.0195272294	1	0.002793303057	0.2704583523	0.2331046296	18	0.9999983845
8	459.7180488	655.5162954	746.6916791	11956.08191	693.2899409	492.5412567	1998.829499	4570.5	13630.07368	192.5571958	2529.039071	168.0436672	130.889217	180.0994331	904.6123589	6229.210597	0.0604641977	0.0598610565	0.04152263494	0.00989907928	0.01282732902	0.008872002717	1	0.04949884486	0.09225412005	0.1154370326	35	1
8	499.1247324	188.3393041	-66.04028818	13311.64267	2152.596767	341.2425213	1441.844456	5450	5257.305263	69.55498573	2206.265694	355.6791158	101.1518655	197.7400258	849.9580683	2230.145645	-0.005514418918	0.161771111	0.02765278352	0.005809383765	0.01637516554	0.006091019301	1	-0.002951228957	0.300918085	0.05509828809	17	0.999995968
8	569.6197161	537.6460775	2172.295149	13223.4235	151.648931	1960.692421	2220.150672	4895.5	8479.936842	357.6551078	2081.049749	132.9916004	327.1339521	192.0606554	733.4491773	2825.320023	0.1627714839	0.01147769638	0.1497120448	0.01079275995	0.01079954455	0.0162143707	1	0.1379337341	-0.003116063845	0.5114516136	54	1
9	125.7672027	699.4074336	677.445099	9790.899488	884.1208909	331.6500775	1519.677643	3813	1401.715789	202.5311016	2862.007148	268.6033782	115.6752667	171.1956051	1062.087522	1134.659417	0.06586566821	0.08745409367	0.03529412555	0.0105724073	0.01491198734	0.01102669938	1	0.05371152458	0.1485618196	0.09595386045	39	0.999999996
9	147.081082	680.2299091	-155.5545462	12188.61281	199.2780665	1322.995798	1771.898235	4369	14543.81915	44.20882312	1830.111819	125.5056733	223.2656542	159.6488521	634.2833606	4114.694054	-0.01333952106	0.01650663052	0.1112542288	0.004584004354	0.01103790792	0.01000457258	1	-0.005245514074	0.006392248561	0.3379323323	4	1
9	158.4721288	453.353697	-143.5966223	11858.56782	152.6648758	1536.444868	2327.299483	4360.5	6946.234043	43.52914986	2375.982279	114.392787	314.58165	250.1479876	827.5783891	3224.214598	-0.01222892165	0.01358783717	0.1296841577	0.004480923735	0.01118710091	0.0127403259	1	-0.003150699918	0.001125414282	0.4017584614	4	1
9	201.6050629	478.1090409	2844.864351	17616.37586	1772.283749	958.0711942	2257.905543	6954	3472.765957	537.3091874	2909.731048	370.7445586	230.0846908	211.6439148	1148.377415	1247.555256	0.1662786925	0.1017424841	0.05447292105	0.01043771944	0.01191080924	0.01228469434	1	0.1353607577	0.1782067509	0.1858783096	59	1
9	247.3472423	395.224735	-37.52789956	6761.820518	1575.866616	970.0963986	2273.258283	3069.5	592.393617	70.37920653	3481.157581	824.6026817	450.7844249	411.3911773	1480.28672	615.2512594	-0.005419525158	0.2341534512	0.1332955389	0.0214912028	0.05586637603	0.03406096618	1	0.005076875643	0.4534595067	0.4220076357	23	1
9	256.6999852	131.4923975	814.9156544	13454.84516	1369.490599	473.0767986	1644.529728	5258.5	8366.547368	150.5134207	2071.502292	218.1405729	134.6872643	210.2970707	759.0578396	2781.096974	0.06127542966	0.1026767088	0.03658051383	0.006878794658	0.01261639767	0.008936514051	1	0.05030803253	0.1798410866	0.09975984666	39	1
9	358.3193165	247.2502934	560.6239372	7705.103875	1232.874843	347.2040549	1973.487139	3244	757.3913043	252.2055238	3492.794334	606.774723	183.1051639	288.3355358	1411.483443	940.733779	0.07302895649	0.1591925851	0.04926499483	0.01771788078	0.03543367976	0.02093966799	1	0.0612015935	0.2961639773	0.1478813457	43	1
9	411.6189323	448.8745808	-30.17325185	5540.954881	40.54732172	343.4281762	1708.58846	2202	805	52.57364806	3491.059916	117.0734149	224.3917946	372.1157222	1254.459031	1026.711627	-0.006845182133	0.007696029488	0.06315644444	0.01117130921	0.04066695399	0.02804980229	1	-0.003400853139	-0.01358192736	0.1730777288	3	1
9	467.23662	298.4649368	699.3890845	10042.23612	163.8627111	1099.996093	1538.346983	3745	2954.376344	229.8468751	3063.455112	143.6820855	357.9299438	191.5339253	1100.732794	2438.72098	0.07180542347	0.01479401831	0.1042441609	0.01124677718	0.01398511017	0.01566244319	1	0.06226130125	0.002265926408	0.3334192011	32	0.9999999999
9	490.9049235	270.0647323	1995.569135	6559.571888	213.7586035	536.9258914	2145.825885	2631	1041.084211	1160.327436	3694.048234	207.0996377	362.1730551	901.863916	1382.801924	1511.952258	0.3075594389	0.03670161255	0.0847061507	0.03457062726	0.03123027154	0.06102331674	1	0.2494768938	0.04547462646	0.3212292338	73	0.9551920385
9	520.3101044	657.6464689	5445.100763	12058.02628	201.9948755	1098.722265	1754.650499	4530	7541.526882	1036.057385	2170.143379	118.2328078	339.2719097	380.3133356	795.6880492	3261.258395	0.4552349143	0.01750324103	0.09083139391	0.02208392829	0.01029743585	0.02412615502	1	0.367605142	0.005762253648	0.3760905882	82	1
9	536.6379648	260.4489754	6110.018255	12905.60056	98.02220493	1296.516589	1953.823848	4802	2338.202128	1099.289597	2426.276145	153.8060412	378.4462038	261.2806317	867.5503084	1456.50231	0.4629257875	0.007571036294	0.09689358924	0.02050533745	0.01361592096	0.02864113008	1	0.3740409941	-0.01439476467	0.3985317639	82	1
9	624.5576481	220.8704293	12.92479614	5723.648922	249.7965842	185.8731591	1641.415415	2197.5	713.2021277	40.00369425	1810.735579	138.5878948	89.29719385	205.2290957	663.8371957	707.1935991	0.002552700878	0.04259979719	0.03353949959	0.008426970108	0.0255991884	0.01313685729	1	0.002512259509	0.056782629	0.07395119988	7	1
10	91.25623852	417.2776176	-35.21452251	7394.702007	1006.097854	1016.738244	2173.979761	3080	1348.010526	65.51528655	2590.510722	398.7322284	346.414564	372.0126316	1011.792922	1792.606806	-0.004809228054	0.1437905842	0.1308219794	0.01219368343	0.0311404529	0.0283398838	1	0.004354518665	0.2680915742	0.4110672721	19	1
10	150.6412039	572.0105098	446.9006499	6973.137082	1191.096022	762.6675336	1943.034284	2985	4340.516129	203.6275653	2806.552276	469.2423622	301.2099369	320.8866503	1141.007493	5295.292199	0.06312008392	0.1686131238	0.1082829396	0.01886081501	0.02876412389	0.03150526414	1	0.05737269448	0.317830104	0.3496757009	44	1
10	331.9610622	527.1372712	1264.727961	7148.094055	2121.199946	192.4118754	2600.937737	3428	518.5052632	548.5918069	2898.461697	904.2382025	164.9371389	527.3036027	1320.712992	546.5254637	0.1837640438	0.3080222506	0.02833848195	0.02751774405	0.04352435388	0.03334571195	0	NaN	NaN	NaN	NaN	NaN
10	366.374248	407.1799557	-10.64773156	8070.051444	2493.622278	296.3416544	2674.398465	3828.5	497.2736842	97.71763003	3554.477657	1211.388844	179.4764157	1617.016041	1621.804675	551.7404655	-0.001668038528	0.3195422908	0.04189363701	0.01921002447	0.0623219857	0.02401472845	0	NaN	NaN	NaN	NaN	NaN
10	426.316621	525.7823382	13.86434946	8006.000246	353.8648759	212.7197232	2209.881524	3072	1069.946809	43.68356901	3337.289576	213.9475124	112.9525277	362.5142109	1222.982335	1266.99848	0.001998256705	0.04782495779	0.02762066286	0.007396423519	0.02492672138	0.01479787528	1	0.001731054389	0.06726600378	0.05352783031	7	1
10	515.9571919	714.95096	107.3965848	2170.559855	128.1981855	208.6291708	1755.148014	939	373.5384615	121.9838889	1897.534959	171.9720799	226.7746585	1139.580793	739.9557967	586.3054818	0.05600087313	0.08326892519	0.09908986636	0.1171271529	0.1234113973	0.219187345	0	NaN	NaN	NaN	NaN	NaN
10	524.8086208	745.2226408	912.1309431	3075.605113	-12.55967549	224.3309354	1680.853654	1167	524.4421053	500.7021845	1658.86708	68.89924884	141.5707012	264.0118711	595.9315475	702.6061321	0.3073265755	-0.003536361406	0.07515303176	0.04841180507	0.04350543772	0.07933668534	0	NaN	NaN	NaN	NaN	NaN
11	16.70348779	433.0219368	5025.679885	10426.24887	148.7083497	-225.7087761	1715.67275	3822	2305.085106	1040.496918	2154.97944	138.5937674	253.6655534	182.6675125	795.1344626	1378.420357	0.4768838293	0.01379322254	-0.02239358701	0.02693472534	0.01469358695	0.02854422107	1	0.3772241181	-0.006366059117	-0.01003309415	81	1
11	44.89943243	222.372703	360.1984177	6648.101703	279.2214668	1370.006181	1808.320265	2544	1761.305263	116.4545457	1685.130259	141.117282	409.4383498	257.1458171	615.6963093	1531.052823	0.05772775273	0.04514816046	0.213521383	0.01485238725	0.02850146219	0.04102536543	1	0.05873053072	0.06883707263	0.7084131472	37	1
11	56.49360829	249.6062697	-41.6048245	10072.89622	1563.045721	536.8255311	1454.635225	4055	4628.06383	56.2965652	1855.320886	310.245346	127.3294676	206.236893	728.6426601	1982.310327	-0.004405768271	0.1567535475	0.05393319456	0.006268307944	0.01776082339	0.01010202711	1	-0.0003533407679	0.2916557218	0.1459778397	18	0.9999999997
11	59.63056351	458.4982286	-118.8851872	11974.00423	580.8508423	1404.564539	2029.29377	4495	10465.94565	53.84439623	1945.237516	146.9706669	250.0928072	190.2388741	693.2382355	4334.415013	-0.009705025389	0.0479939173	0.1166580399	0.004832408434	0.01209568487	0.01251270199	1	-0.001615403176	0.07114694667	0.358322824	9	0.9999999995
11	64.69952444	353.3278577	7056.438044	10552.63989	1706.148134	-351.9617814	1732.623838	4517.5	14210.18478	1907.684959	2790.004673	422.8823188	334.1942866	189.9759057	1117.707343	9956.725204	0.6783060343	0.1616814669	-0.03076652982	0.03956823229	0.0204594146	0.03901879669	1	0.5392279206	0.29571205	0.01191546402	93	1
11	78.13797295	378.5193353	897.0185713	15051.67526	705.801384	1381.875925	1796.59597	5549	5646.434783	179.4501532	2362.155814	158.011148	252.6970302	202.6585849	832.8347551	2208.486744	0.06159730036	0.04840836483	0.09158001112	0.007360369292	0.01140689751	0.01037593631	1	0.05364374199	0.07072926877	0.2882588403	36	0.9999999981
11	133.7646998	752.1074827	3139.11157	6741.633184	94.99435755	544.2912831	1532.281932	2597.5	5787.71875	713.3239633	1538.110959	80.49818635	215.2715935	160.2681676	541.9381404	3140.141806	0.4534105683	0.01457673616	0.07963350632	0.02666425541	0.01489498664	0.03241385054	1	0.3653600319	-0.0006692281252	0.3369116606	82	1
11	157.6722321	370.3383385	1181.099442	13352.25847	185.4590709	136.0872504	2115.640384	4890	8086.087912	258.8853779	2506.096396	145.0306776	113.1340225	234.5130523	857.7808051	3858.235718	0.08975809518	0.01476722249	0.01106803944	0.007969540517	0.01244714154	0.008446570897	1	0.07032150286	-0.001510648013	0.01578366188	30	1
11	160.4037459	281.1480803	1026.641356	15187.20865	2418.301166	575.2249135	2160.353052	6209	13434.62766	206.0937916	2045.275636	378.8828182	178.5460957	1032.543267	793.3049923	3754.071424	0.06752153357	0.1674242156	0.03864120517	0.008152342678	0.01758972931	0.01011932019	1	0.05618256935	0.3126469387	0.1101445668	43	1
11	175.8314474	580.2843684	21.22776341	9016.52749	818.4290177	195.367819	1949.087345	3487.5	374.9479167	48.95997011	3022.580937	302.9394034	89.23460332	258.9382771	1142.677074	316.496358	0.002984741926	0.09034653054	0.02263358839	0.006963454637	0.02274261807	0.01068293656	1	0.002673780478	0.1542475653	0.03772776949	12	0.9704444341
11	250.9860312	434.3583088	-72.36033647	17725.9515	4463.77442	247.0019109	1991.028134	7745.5	13810.51613	76.2776578	2247.135192	585.4939857	93.09391864	259.4087914	985.854298	3945.217423	-0.003954274814	0.2493063148	0.01370526037	0.004529934117	0.01539466698	0.005573024789	1	-0.001634373915	0.4798366162	0.009749795825	20	0.9883068803
11	251.2149732	26.66925646	-8.680818135	6141.413805	1368.392343	641.9497206	1241.711608	2648	678.3655914	55.33397914	1228.498301	301.5900642	157.5018261	147.1187297	515.4709	404.4136331	-0.001279439363	0.22195421	0.1064582003	0.01075350693	0.02679431099	0.01745946555	1	0.006434492736	0.4273799101	0.3299380758	23	1
11	276.3188069	641.9383579	903.9105736	13531.07775	143.169222	1328.402866	2094.81925	4979	7815.115789	182.1208411	2361.833967	145.9396809	268.8317756	231.1561644	804.6835364	3624.712423	0.065771924	0.01171327291	0.09708000262	0.008054599333	0.01225748156	0.01130493295	1	0.05692461559	-0.004306954943	0.30719093	32	1
11	292.6650445	292.4867122	-25.98818937	16093.53055	2583.092656	241.5739748	2131.273509	6540	7341.585106	67.02023517	2264.573322	464.9586186	81.36880876	216.7951633	952.7713698	2355.497863	-0.001689310362	0.1636296588	0.01508844799	0.00443158581	0.01567390792	0.005172237472	1	-0.0007213623069	0.3042211583	0.01264469944	16	0.9574113526
11	299.6984226	327.8286696	-138.6112258	10288.82139	334.3534695	2744.75375	2881.797214	3968	1409.40625	75.22488764	3395.418402	210.1223027	868.1856072	439.8475091	1263.101135	1262.047839	-0.01322688422	0.03481278594	0.2663911577	0.009034332619	0.02460154574	0.04516031727	0	NaN	NaN	NaN	NaN	NaN
11	326.4406105	633.2694493	-12.76764193	7868.848588	1747.942082	282.2435792	2264.756811	3430	763.9361702	62.54331759	3180.406419	785.1840137	133.891947	471.8817691	1354.760478	811.956734	-0.001346642127	0.224617799	0.03778352463	0.01299479019	0.04296441732	0.01682417257	1	0.001785212089	0.4301511647	0.09281878562	21	0.9847175154
11	338.5706222	522.6501775	-1.227691454	7321.136726	3234.901851	238.2805031	2485.403565	3824	3281.755319	65.78185435	3072.597025	1402.373247	89.63890241	314.6755175	1511.070651	3454.318437	-0.000325240383	0.4443089163	0.03325782414	0.01188290018	0.04582893845	0.02012936616	1	0.004832094029	0.8803966966	0.08359847374	29	1
11	343.7616109	316.2808879	1999.307014	10699.71435	-56.01347279	211.6954147	2633.357663	3932.5	1861.457447	606.5954799	3355.823116	157.469	146.8726999	374.8039417	1205.228244	1699.819134	0.1889998384	-0.006321031902	0.01963931971	0.01531448691	0.02017320903	0.01899348285	0	NaN	NaN	NaN	NaN	NaN
11	485.9489505	478.2473263	8435.010187	11421.17393	67.0012998	-274.1044567	2406.88037	4344.5	2515.642105	3969.675527	5303.310433	190.1960459	489.8868839	330.3046524	1978.085087	3244.739458	0.7458949894	0.006368470908	-0.02620115244	0.03578980586	0.0251103335	0.0750822993	1	0.5917207752	-0.02281346491	0.03899266808	90	0.9999999985
11	489.0150173	286.2049748	-16.29793874	9874.683071	1504.988358	645.560737	2082.254606	4041	521.1473684	66.80268519	3239.008894	495.3826942	216.3199598	349.7106886	1277.908183	473.7230982	-0.001956275183	0.1481482896	0.06855484991	0.009134864415	0.03120323915	0.01515285251	1	0.002488554466	0.2745755503	0.1968022218	18	1
11	556.1199104	367.136856	6.45091668	8614.755392	1338.718358	282.5371197	1937.347368	3527	292.9072165	67.35304691	2874.162101	477.6117651	123.3907626	328.5682969	1154.02816	310.7753436	0.0009635634111	0.1485990401	0.03625574618	0.01198702974	0.03249714969	0.01323625403	1	0.002649741061	0.2742228297	0.08594208587	17	0.9998188285
11	569.4449276	175.2641615	700.724628	10975.31536	3597.678862	19.82140272	1154.10451	5129.5	10382.2766	161.1855591	1598.347823	495.6152533	100.6768145	179.439066	684.8358963	3281.689394	0.06675844095	0.3310576564	0.001839979119	0.009921688313	0.02344310654	0.009428246813	1	0.05498291578	0.6467017459	-0.01253320823	48	0.9999977127
11	572.5906554	143.127689	-14.75261019	9248.474786	884.7050463	532.0503704	1516.778002	3582.5	803.2631579	58.910126	3280.627443	355.9800103	197.8437098	308.8880055	1225.124649	790.484449	-0.001781099767	0.09885503917	0.05708821556	0.008767672062	0.03777146692	0.01621625717	1	0.001286963329	0.1730610338	0.1558559871	13	0.9999999998
12	5.440396258	129.4444462	39.405799	7590.071034	720.8626864	113.069918	944.9396099	2873	2946.111111	42.50434832	590.7871206	120.7638617	59.62850364	155.5276466	232.8803388	795.3700982	0.005566051976	0.09631719992	0.01522642974	0.005626375793	0.01534659878	0.007883210307	0	NaN	NaN	NaN	NaN	NaN
12	12.69304759	352.4731764	4046.771024	8534.558106	122.1606459	822.5028816	1734.305942	3277.5	3835.458333	938.323635	1972.54004	116.7146813	350.628553	302.1218856	735.9301546	2264.538168	0.4658707195	0.01597571203	0.09027602618	0.03179022656	0.01451963468	0.04307813721	1	0.3760441088	0.002566125521	0.3765960903	82	1
12	22.57459076	173.0714422	25.59559373	11837.16277	1173.304579	248.6540263	936.6831868	4510.5	2447.946237	48.82809459	490.6753482	145.4682731	71.85411368	150.2709444	198.7616724	556.765628	0.002188832649	0.09905965476	0.02095476293	0.004162797671	0.01172790505	0.005978276483	0	NaN	NaN	NaN	NaN	NaN
12	31.38169053	144.4677487	392.7897939	6829.744485	381.6796275	1295.643157	1224.742109	2596	5478.817204	75.33305555	884.7674621	117.6666473	226.8520308	150.2266436	330.9707066	2485.206618	0.05759060852	0.05859964716	0.1889923189	0.01082381473	0.01813754062	0.0233069278	1	0.05712385157	0.09545600488	0.6240444182	37	1
12	40.73920102	307.5421143	6452.28637	9479.349128	248.2934831	-336.3362228	1562.793457	3713	9047.956989	1635.482561	2400.7486	121.2288894	343.1132093	187.1207939	866.4530417	4986.490589	0.7003364686	0.02760510829	-0.0324486379	0.03827019137	0.01579890392	0.04655136617	1	0.5551609094	0.02066486673	0.007447596016	90	0.9999955191
12	43.30875959	668.6337384	364.3666999	7223.349065	183.1201423	1429.231028	1565.270773	2755	19656.95745	123.6168002	1404.174883	93.97550016	305.4895331	158.5029754	501.2062627	6645.938538	0.05173923628	0.02660404899	0.1978925139	0.0117782331	0.01432036331	0.023392247	1	0.05268102914	0.03022830378	0.6525266277	33	0.9999986692
12	51.18629786	164.8180461	585.579226	8720.784216	2766.020424	-33.26855151	887.6753018	3956	10681.89362	124.6044647	1228.0308	421.7451874	83.07143943	168.8781552	557.1160843	3010.498031	0.06916523742	0.3144309449	-0.003970001258	0.009270327445	0.02229899534	0.009878933522	0	NaN	NaN	NaN	NaN	NaN
12	65.14817725	488.1312262	1824.244456	11556.1307	1032.835051	39.49452668	1805.848163	4420	3722.263158	455.0167045	2597.626701	237.7383706	153.9045254	233.1502274	951.7617352	2056.57114	0.163557454	0.09216019071	0.003602085911	0.01223304643	0.01625824478	0.0154856168	1	0.1296499156	0.1565786127	0.009287748655	58	1
12	69.15805849	63.75895587	-57.82262419	5522.738745	519.4889704	1081.648717	1010.902126	2136	2697.336842	46.6623841	927.633157	129.3301416	221.3913302	124.3514677	349.2684572	1082.687334	-0.009848658502	0.09553708672	0.1966846122	0.009535431444	0.0210264891	0.02329809403	0	NaN	NaN	NaN	NaN	NaN
12	69.85755133	315.5532539	-27.37694373	12353.46427	3847.430881	91.58906757	1473.46849	5595	6335.739583	68.82047447	1921.335681	611.84117	81.01428984	219.5952927	845.5694478	2198.439079	-0.00226663081	0.3115018621	0.007438964724	0.006084962579	0.02027080968	0.006884668725	1	9.248459368e-06	0.6071022958	-0.009752839155	24	0.9999760342
12	102.5560557	195.4433449	9244.498498	9681.901177	618.6455981	-546.0312807	1435.382818	3850	6217.90625	2363.176118	2377.755778	187.2207826	435.4406471	205.7255636	915.475467	4223.460659	0.9805769291	0.06472219764	-0.05314027808	0.04345361408	0.01926506695	0.05618972225	1	0.7780023189	0.09483415	0.002017280957	95	0.9999999997
12	159.5928584	31.59139724	42.47144703	5580.251361	887.7713288	6.20974551	1068.660815	2289.5	2655.326087	37.10977807	989.5010406	182.4158863	50.16490879	156.4582825	384.2779253	1125.17817	0.008177764449	0.1547970832	0.001086557862	0.007362325063	0.02404761998	0.009139117229	1	0.006113508122	0.2855240369	-0.03367296318	16	0.9999937051
12	182.248131	9.517104515	32.0377323	5567.91112	1732.353922	-9.880147406	911.9716655	2489	3562.354839	52.99339854	926.8352221	288.27106	52.97652189	125.679039	391.931093	1628.509118	0.00637589837	0.317516379	-0.001964133884	0.01014746725	0.03037422947	0.01030694338	0	NaN	NaN	NaN	NaN	NaN
12	201.2524381	326.4071108	823.561469	16506.8839	952.035363	3495.216783	2238.563759	6215.5	14427.88298	186.041118	2375.637069	247.3403484	629.9109896	207.6475484	912.5261822	4076.862959	0.05070777901	0.06096408206	0.215344127	0.00831532694	0.01173670549	0.01756830719	1	0.0534295742	0.1013635041	0.7135247295	37	1
12	210.266398	69.62789371	455.9254007	7231.401932	1183.685143	598.1866378	1264.346727	2940	6958.293478	133.7067724	1498.79715	289.0886506	153.0848487	174.7260275	613.6813066	3978.820305	0.06540273098	0.1681597216	0.08573692617	0.0131634147	0.0232874604	0.01641240218	1	0.0576715967	0.3160082152	0.2723261896	44	1
12	218.9865973	114.3400821	713.0280849	11935.87523	1200.517671	1067.01096	1608.433132	4649	8757.645161	151.4765976	1586.349302	196.1165418	189.5372803	295.7430256	582.3270164	2887.22275	0.06207041729	0.1047200899	0.09060677955	0.009339959919	0.01464631062	0.01184810847	1	0.05460606657	0.1861436967	0.2865896362	40	1
12	220.8488839	208.5960186	4381.330891	14391.47487	813.2071387	1111.723774	1932.065338	5492.5	10330.31915	797.724017	2716.0135	206.0245713	317.115787	217.4747145	1012.670396	4500.549057	0.3002408036	0.05718670638	0.07176103775	0.01835822964	0.01291060174	0.02188457961	1	0.2429964625	0.08699685111	0.275399689	73	1
12	222.6290258	27.36211364	6456.851485	6573.583958	680.9627316	-470.4814614	1046.255745	2679	749.3125	1492.630487	1542.781136	197.7533318	310.2089716	162.2338609	609.8210702	450.860728	0.9615447361	0.1042525866	-0.06953594287	0.054650947	0.02492090099	0.05740329482	0	NaN	NaN	NaN	NaN	NaN
12	224.5101229	180.6749049	886.289586	15155.85131	1649.828798	1432.859176	1751.041242	5975	17382.11957	180.7301479	2196.335122	257.1416243	225.905914	197.2954696	818.3152301	3885.375255	0.05773119684	0.110197119	0.09358148351	0.007165238319	0.01213054769	0.01196056408	1	0.05140427928	0.1975069765	0.296010854	40	1
12	238.8497938	185.5708943	465.2263217	6417.335907	2154.417799	89.13263617	1742.508047	3018.5	2345.333333	218.4064148	2536.40023	903.1377333	86.70340759	234.148215	1163.802657	2735.991158	0.07453097891	0.3402174447	0.01326890571	0.02005818389	0.04949206851	0.02014220437	1	0.06206591617	0.6658984339	0.02899819646	48	0.9999269197
12	240.2572582	17.51161788	3015.839367	6676.912645	365.0830434	495.6439429	1184.583855	2613	4698.765957	560.372801	1220.002082	120.0048739	241.9511196	148.0026416	454.4825768	2212.624571	0.4461790775	0.05655359036	0.07114078688	0.0296991568	0.01890108184	0.03679694705	1	0.3594972318	0.08509104428	0.3070832397	84	1
12	251.6041711	302.4780897	2804.273928	16625.34699	5446.033348	48.29960591	1881.013346	7574	7639.829787	507.6897764	2504.627691	965.1670193	166.0928167	221.6445948	1223.222497	2460.863952	0.1705938814	0.3402835411	0.00303904298	0.01310120561	0.02051835047	0.01021738404	1	0.138095706	0.6652491771	0.01594689164	66	1
12	275.4577808	27.66075355	1105.506641	6932.646561	707.285063	280.2327582	1182.224208	2760.5	2149.863158	262.6771825	1506.264014	189.6951487	131.1197698	173.9225212	572.2469903	1192.130817	0.1647877508	0.1002060028	0.04193430118	0.01572823434	0.02243892598	0.01873102649	1	0.1333076383	0.1745713461	0.1421853321	59	1
12	284.4259564	52.19804449	7163.155464	7362.729262	475.9327667	-499.4458667	1218.832977	2934.5	3810.691489	1932.280847	1892.530421	149.2018453	308.9594138	197.3569015	720.9905236	2915.184629	0.9778878027	0.0660449288	-0.0652431643	0.05613100778	0.02704688728	0.05309929988	1	0.7750546597	0.09708277166	-0.0403683456	95	0.9999999993
12	284.1121699	225.3555304	1110.690658	14719.52879	806.8510092	135.3971726	2028.26984	5535.5	6600.863158	261.6142138	2741.813222	189.5974372	112.5981893	248.2081054	980.2463585	3678.85837	0.07788918134	0.05754492064	0.009488406723	0.007783925328	0.01454229728	0.00814438517	1	0.06123009737	0.08618091064	0.008777720679	34	1
12	302.5148684	318.5279928	-18.30478265	13280.01845	5.530211784	887.2958096	2441.771544	4804	1491.59375	53.8831759	2861.854447	157.9438426	207.1813394	353.0176199	986.7543682	840.8912512	-0.001558822906	0.0003813199823	0.06717988006	0.005275590948	0.01591619522	0.01155301642	1	0.001007567402	-0.02844261287	0.1879936694	3	1
12	316.2988261	175.2730516	4212.127207	14920.60288	258.2918966	3239.753615	2289.610011	5493.5	10489	713.1166619	2540.36417	166.3604444	711.7444089	239.7201328	903.757893	3826.747392	0.280763023	0.01843901385	0.2134994316	0.0150782763	0.01316809213	0.02802217388	1	0.2365421316	0.01318347788	0.7593093131	71	1
12	324.8783699	760.5070558	8609.909322	8534.944163	489.8070953	-561.9521152	1676.404474	3433	7509.326087	2092.870498	2087.247114	149.4499217	335.7197082	189.5191196	800.3069861	4529.514539	1.01702738	0.06102663077	-0.06471159338	0.05140529135	0.01492887038	0.04421682442	1	0.8062903599	0.08665823339	-0.02959691961	95	1
12	331.0830181	174.2178408	644.338547	7394.157003	58.32761686	116.5348377	1909.72123	2733	3987.955556	280.9596537	3003.639234	122.3546969	108.3311886	301.4721254	1055.568371	3554.475432	0.08910052781	0.007314115173	0.01757445004	0.01389614007	0.0256507421	0.02034574857	1	0.07014862999	-0.01653406134	0.03789263716	30	1
12	338.9826709	15.59200885	371.0732132	7321.964291	395.0401278	1466.642292	1319.013743	2774	7669.172043	82.84096132	1018.310544	103.5867056	226.5360397	294.3611966	365.3118407	2322.649474	0.05198989358	0.05419598169	0.1927196844	0.01019389938	0.01528990166	0.02189394517	1	0.05285124841	0.08659568416	0.6354948902	37	1
12	342.1791556	627.7874136	933.6042326	15268.16348	846.6759716	1501.963446	2003.687822	5742	10551.48421	193.2474851	2218.299295	182.0186343	261.6503479	192.4811574	812.8600382	2791.802018	0.06066298016	0.05621667119	0.09991349437	0.008297593941	0.01043584193	0.01155852227	1	0.05354910365	0.08706860465	0.3170425373	36	1
12	343.4468219	406.286872	-40.60619628	9289.570694	287.0012145	1486.418255	3133.484594	3578.5	1988.361702	58.23734807	3142.202454	179.8713956	458.1327933	528.1559493	1178.696386	1625.026285	-0.00558014564	0.03412736418	0.1483771309	0.008177466724	0.01865595758	0.0220383417	0	NaN	NaN	NaN	NaN	NaN
12	356.1983325	511.769731	2963.74493	16718.41807	840.7566115	79.77780012	2097.858589	6356	4883.694737	562.5011368	2863.410594	255.8125076	163.8119334	200.2980549	1097.929027	1569.180184	0.1816972074	0.0524643012	0.003981648331	0.01001703756	0.01152656639	0.0107156912	1	0.1437040976	0.07513352584	0.0136898816	55	1
12	402.6354424	440.4811273	-129.0363359	18965.59674	178.2790205	2415.673031	2633.77304	7066	3783.978495	88.2698142	5540.647123	222.007523	666.8394135	277.2575435	2005.642102	3155.826799	-0.006875015524	0.009677317996	0.126044975	0.0041930317	0.01286967836	0.01705525998	0	NaN	NaN	NaN	NaN	NaN
12	404.5651954	124.5761365	6286.370531	8277.992298	1410.715417	-346.8304148	1717.130552	3588	4304.234043	1830.980708	2487.185168	436.0388359	353.3957613	282.0059701	1038.503462	3953.832257	0.7313305066	0.1647208676	-0.03618706605	0.0492479523	0.02937090811	0.05949092085	1	0.5812444807	0.301519334	0.005576727505	93	1
12	407.4427114	633.7910481	2340.127919	14631.54832	4609.441877	739.7984811	1936.904802	6635	8806.468085	403.852306	2248.505523	692.1543837	193.2400676	211.1985888	980.2434874	2619.14057	0.1623936487	0.3113122046	0.04973095654	0.01197090816	0.0181162687	0.012299966	1	0.1343578256	0.6077117944	0.1744888814	67	1
12	427.1383845	538.8014588	8411.34915	11249.50715	1811.403509	-346.6257023	2117.11554	4857	5970.147368	2124.909941	2940.379363	471.6993564	354.9742676	224.5462548	1209.54785	3545.968007	0.7427715787	0.1649587489	-0.02757701569	0.02905427334	0.02070160773	0.0408828344	1	0.5909643729	0.302298585	0.03797275901	93	1
12	436.3245384	574.6663548	1702.570114	9827.249653	360.5317276	586.7209695	2536.084671	3719.5	1250.032967	451.0899739	2553.410084	219.9608751	237.49347	492.8757507	954.4290977	1009.701897	0.179400159	0.03915368291	0.06233883914	0.0152370548	0.02455579812	0.02422366361	1	0.1456472729	0.05013824758	0.2143287086	56	0.9999999658
12	458.5285024	73.4156853	7.239859123	7527.510634	439.3334541	78.87835976	1334.730007	2890.5	3068.635417	36.858253	1711.375861	153.188649	64.78854391	239.1218934	625.9510179	2149.571831	0.0009445568108	0.06040070335	0.01263155899	0.005542570889	0.019567261	0.008532722221	1	2.495403032e-05	0.09246678738	0.001869661713	6	0.8345039413
12	475.0206177	97.82919849	-59.60486045	10329.61967	3349.359679	485.448876	1336.64628	4795	9518.589474	76.61720358	1373.513383	486.756506	95.35569963	238.1001224	627.1159317	2681.420707	-0.00602873141	0.3255550129	0.04851002915	0.007786639615	0.02283218644	0.008968337661	1	-6.622611485e-05	0.6375389615	0.1316148288	26	1
12	476.4354736	379.4248068	1515.436356	8320.330603	714.3164208	106.7482392	2117.258104	3337	1833.106383	614.0709302	3217.85598	342.4890128	139.0045011	322.7808162	1240.407306	1993.583613	0.1828561703	0.09052779662	0.0137221718	0.02112244182	0.03267499665	0.02692816099	1	0.1457252496	0.1535510239	0.04866857625	58	1
12	497.5487018	124.6728603	659.9234664	10245.21622	562.983369	969.8075316	1605.528839	3922.5	4039.691489	152.473593	1641.537524	152.405709	189.0772933	208.1570088	604.5958946	1716.274573	0.06313570576	0.05716294501	0.09642639973	0.009736633182	0.01377148058	0.01315065871	1	0.05529989341	0.08886224386	0.3055993405	36	1
12	501.7647656	309.5796972	2.540352266	11159.82972	73.5338276	184.4291671	1931.753597	4133.5	1919.734043	40.36422294	2463.75744	125.993085	85.96155403	217.8616393	863.5728605	1220.279425	0.0001913337258	0.006279135827	0.01774777584	0.004308930127	0.01223875779	0.008298359488	1	-0.0008566900885	-0.01829381087	0.01784388542	1	0.9999915027
12	502.6098265	283.4379453	854.9646323	14063.77314	2346.386223	1337.624808	1761.900676	5774.5	12413.66667	172.2072486	2107.411883	346.2410298	231.7958321	187.7803573	818.3895669	3989.352149	0.06094690829	0.1714244843	0.09515626837	0.008110016636	0.0160686113	0.01184251912	1	0.05478530171	0.3230886571	0.3039157542	44	1
12	505.5987735	47.50593153	545.0233148	8212.342552	490.3699446	240.5851916	973.342185	3094.5	8117.505263	112.2010115	1250.761964	130.7570726	95.88227675	149.5124425	450.5497747	2761.873608	0.0664144153	0.05835092068	0.03021426667	0.008918211086	0.01560442129	0.0110938385	0	NaN	NaN	NaN	NaN	NaN
12	515.7233667	707.5351777	698.4318473	9522.960917	547.3813485	41.66163088	1555.827308	3658	8979.83871	147.0068172	1605.891149	134.1997007	81.36854359	149.3263453	583.1909444	3112.693236	0.07184949512	0.05785573736	0.004567453335	0.008757572152	0.01263491692	0.009071261564	1	0.05607873835	0.08664955427	-0.009609433988	34	1
12	529.7110175	184.9401864	0.4061606763	6329.605686	2011.115292	130.4690363	1717.766188	2921.5	1529.021053	63.05685264	2432.671053	813.073183	78.86992474	266.0660725	1095.606034	1632.510415	7.697291899e-05	0.3218056521	0.02286136571	0.01391121179	0.04865778026	0.0167409346	1	0.00303880125	0.6288226355	0.04434380391	25	0.9959841463
12	537.5048567	443.065147	7059.013498	9836.323962	1578.803504	-316.6959508	1879.563656	4280	4824.827957	1855.573657	2600.530329	423.1524745	301.6637415	268.4161687	1063.668532	4557.012476	0.7173320614	0.1617570554	-0.0305838501	0.03787975578	0.02424441688	0.04364495013	1	0.5704082358	0.29571816	0.02159873944	93	1
12	548.3391862	409.6941659	2370.428707	15200.79516	4770.088442	-22.32854377	1579.295627	6958	13013.75	395.2807587	2417.595584	853.4337486	150.1378509	202.502622	1132.091892	3775.435434	0.1653365515	0.3247415651	-0.001704754797	0.0118393843	0.01704632409	0.01097165682	1	0.1333980904	0.6332190703	-0.002092440541	66	1
12	615.6283605	456.0974192	3382.818223	11279.9193	602.1777648	-68.82468153	1635.20685	4415.5	7780.778947	848.0553154	2697.944362	163.6397914	182.5940754	167.5702607	977.7507624	4652.334114	0.2931491682	0.05637828387	-0.006431472063	0.01817433013	0.01483850693	0.01945770582	1	0.2320560377	0.08230478602	0.003682552056	72	1
12	627.4953853	101.6789655	-75.92456468	6140.988869	319.5685388	1266.00263	1206.643373	2318	7935.808511	44.47324889	885.7698641	122.3286195	198.0194802	139.7082567	319.8620734	2417.666298	-0.01268755661	0.05151217872	0.2094842581	0.007306806794	0.02229254206	0.01850542809	1	0.002296646897	0.08200842507	0.6783196393	10	1
12	675.6473895	269.5274614	-82.05184332	8940.212723	2040.518509	983.4783109	1468.527997	3835.5	6919.489362	58.65493015	1140.352416	311.8473078	149.3511685	170.001147	486.7320868	2166.874955	-0.009771462988	0.2363168857	0.111276953	0.006722504612	0.02257380625	0.01169866084	1	0.0001429754816	0.4570500336	0.3450146283	23	1
12	705.6375237	430.4591066	-6.097340492	7407.603735	460.1827623	70.18665683	1474.303247	2871	4857.042553	39.65408262	1389.06845	129.0479721	62.09875902	132.7661461	505.1679041	2404.71247	-0.0008669395552	0.06303685577	0.009443442218	0.005691041483	0.01637564545	0.008357020405	1	-0.001606091812	0.09775397949	-0.009487008119	6	0.9369545623
13	5.609935992	363.9467764	-108.8941803	12151.06873	1720.097768	1261.598438	1444.234793	4825.5	5854.236111	68.66109848	1554.103184	249.3850798	195.7895785	241.007705	596.4623716	2090.086503	-0.009085560481	0.1414891727	0.1042284096	0.006503862882	0.01611627316	0.009591573783	1	-0.0008787416788	0.2623484334	0.3181659315	19	0.9999999999
13	17.72104136	208.4017803	29.9122675	7188.225744	130.1742976	30.60555519	1082.142466	2630	3884.494624	32.45871602	1363.145097	99.12359439	54.0049167	166.0808237	460.4967817	2067.382091	0.0041377733	0.01714938237	0.004104462376	0.004501227223	0.01505482606	0.007814126681	1	0.001501415944	0.003442959841	-0.02805476578	1	1
13	38.99371934	301.4835142	801.2745995	12203.01642	1897.618803	36.21684721	1352.42218	4907.5	9149.565217	158.9856111	1677.821288	277.4519618	92.63922707	179.5323976	635.4840764	2258.233547	0.06595541289	0.1586916017	0.002829441055	0.007666610831	0.01779098961	0.007803385606	1	0.05241851476	0.2933461465	-0.01414542779	42	1
13	48.96600182	159.3328473	-26.45124512	8908.574533	150.0935899	901.1665359	1218.958648	3185	6881.180851	37.48743067	1274.24892	121.7626342	152.5665524	176.4913647	452.5807234	2449.22445	-0.003062849874	0.0169411565	0.09992974723	0.004401994866	0.01478705172	0.01139131742	1	0.002203813611	0.006798461788	0.3012168912	4	1
13	53.50526891	476.2854757	-83.53663397	12259.71188	521.3693585	1397.10468	2039.305843	4531.5	3670.9375	55.0476905	1889.754255	145.6302337	234.5397353	245.6653784	679.3531121	1357.200205	-0.006554842242	0.04272348025	0.1169132443	0.004788702859	0.01254403334	0.01357901616	1	0.0008567617521	0.0603385114	0.3597866553	9	0.9999999625
13	56.49726022	185.3344975	2848.898105	9848.561513	113.5706999	-79.47733643	1273.275976	3583.5	1591.489362	513.4193595	1668.226257	118.3837823	159.5026973	150.4561255	588.3902159	710.2007704	0.2919567677	0.01198723651	-0.008661894292	0.01655164614	0.01307783267	0.01696518232	1	0.230441066	-0.008791607948	-0.005544403478	69	1
13	60.46866337	353.3396424	-29.25804091	13098.9668	2899.309182	315.0563043	1510.646088	5465.5	4914.223404	72.62714983	1927.249659	426.4825181	95.82650086	211.2218636	768.5102052	1657.371764	-0.002759852161	0.2239361548	0.02509229953	0.005729819997	0.01688902506	0.007227564412	1	-0.0002062413935	0.4282621212	0.04864080841	21	0.9999999562
13	64.03332518	162.4120299	1248.886172	8207.544986	750.6061484	1115.860346	1479.947747	3270	2895.634409	222.2816351	1401.091323	170.6451005	254.1151185	201.2323856	537.4056808	1958.905511	0.1524407127	0.09371081187	0.1363933327	0.01377657879	0.01655340274	0.02442244029	1	0.1297353695	0.1650039063	0.4653683007	60	1
13	78.1768718	566.8052712	3182.474918	10567.1028	-32.11160423	52.07935346	2214.371966	3937	791.9574468	687.4442255	2241.769709	133.1276905	173.8147014	219.7086601	809.3077679	448.1627948	0.3036700426	-0.003278538777	0.005784380441	0.01672671617	0.01534117221	0.02046197933	1	0.2405925415	-0.0395715681	0.0466354187	69	1
13	91.54385959	270.3294799	1016.948901	12067.80175	215.1529592	100.2967394	1722.13138	4418.5	12812.82979	211.2579635	1904.633974	140.9700728	87.51359435	193.5128102	666.8863926	4461.080306	0.08534351118	0.01774905761	0.007573025448	0.007479966949	0.01332049215	0.007686574368	1	0.06659488373	0.004483673447	0.002773125657	30	1
13	100.5762958	293.551136	3558.270198	11632.30439	103.5273001	-0.4246055318	1979.676284	4246	3816.125	817.650591	2552.017746	143.5866991	209.0360276	238.2012319	912.5676391	1962.439268	0.3044993561	0.009660018702	1.881439384e-05	0.02031181666	0.01457920055	0.02023090612	1	0.2410158053	-0.01327314774	0.02727902613	69	1
13	102.3573735	249.3233665	-99.32875971	11887.51962	545.5234854	1336.685823	1885.455927	4371	3103.37234	62.95326699	2317.267592	167.3237308	283.7740114	235.7352696	832.9272774	1386.666219	-0.008319480679	0.04659954958	0.1104578217	0.005568335539	0.01349626659	0.01207037974	1	-0.0009426552803	0.0680396993	0.3371915493	9	0.9999999624
13	104.6636114	482.4789602	1009.214079	14517.45566	3306.34364	70.1692871	1595.478997	6123.5	7629.138298	197.8124633	2172.077521	466.6832257	114.3071402	235.489789	865.8501113	2353.515072	0.07006738598	0.2265068375	0.004823991491	0.008580290997	0.01643639573	0.008248721007	1	0.05661963994	0.4324476236	-0.004397846963	45	1
13	115.6991751	16.53176902	1091.289694	7441.877127	1115.073722	-54.40023591	838.4557763	2979	3427.357895	137.4380087	736.1137484	153.4593724	98.04158751	139.2105215	292.3780689	675.7757861	0.1497251551	0.1502592613	-0.007338878974	0.01298232656	0.01797923456	0.01352261205	0	NaN	NaN	NaN	NaN	NaN
13	139.1870355	495.1007758	14020.25676	13302.42984	1385.449721	-848.1552079	1619.625585	5501	2735.4	3070.517397	3133.416072	304.2699231	538.3784592	279.8052018	1204.947546	1563.366447	1.032250459	0.1037436402	-0.05947406143	0.03603343441	0.01628175092	0.04823804699	1	0.8192938266	0.1743840916	-0.006777735114	96	1
13	146.6049688	249.9681519	-138.041266	13983.5525	725.4542738	1691.04073	1803.875558	5306.5	6056.521277	58.94442514	2155.986509	171.1689211	279.0323419	182.0879037	755.1304612	1771.706435	-0.01016981106	0.05390710269	0.1171477507	0.004448380785	0.01224996075	0.01164132215	1	-0.001885342377	0.08329163543	0.3600724833	9	1
13	148.6482892	267.6336396	-29.05864654	14000.68425	1436.503548	415.1732822	1870.339092	5480.5	6334.032609	66.79001654	2205.883672	248.550124	101.8941387	218.570816	810.2943413	1761.127345	-0.002180969827	0.1004868307	0.03019138627	0.004986192299	0.01387085371	0.006436180936	1	-0.0008254855145	0.1753546583	0.06291677282	12	0.9999999873
13	160.3518333	38.00641061	-10.21056832	6845.836175	344.2715412	683.8331165	1159.824766	2536.5	4816.576087	41.66173644	910.8505708	108.8300276	120.2740683	160.9698051	329.3594987	1399.898907	-0.00145612245	0.05319646591	0.101662637	0.006508054366	0.01696403461	0.01222282621	1	0.004022243562	0.08119322154	0.3085930223	9	1
13	162.1792816	260.8190391	3986.639817	13361.29417	3147.679637	-79.2148231	1637.276652	5798	7468.571429	957.0999707	2964.643056	678.9046329	204.1628632	242.4394521	1232.292557	3065.602385	0.301440883	0.2305859204	-0.005680748168	0.02053896988	0.01955775334	0.01748203185	1	0.2407395749	0.4394743589	0.01309316312	78	1
13	163.3378102	471.9827953	13379.22052	12682.10464	797.4170546	-714.2704594	1822.980084	5073.5	8906.860215	3100.478267	2889.799295	185.7613281	533.5442684	267.0665914	1080.118638	5224.809548	1.043690865	0.06511061234	-0.05081543236	0.04000883264	0.01525391116	0.05195808119	1	0.8285677465	0.09546924998	0.02469369591	95	0.9999999999
13	202.1429727	414.0116704	4270.867743	14370.42761	3393.997713	-102.0119438	1750.76627	6213	6591.357895	1124.318626	3401.866564	854.1710906	223.7633207	215.3594464	1464.524502	3870.867251	0.3020521087	0.237183292	-0.007045175728	0.0158418686	0.02029655156	0.01903240675	1	0.2412119563	0.452944885	0.008708024938	78	1
13	202.2746669	677.4762169	-49.79835399	11178.20956	4920.970329	308.5811291	1744.230478	5492	6649.516129	70.14063592	1596.426859	651.1696339	93.6969478	203.6175841	740.9902165	1811.421497	-0.004304595739	0.4390144102	0.02827016324	0.006800745158	0.02110630555	0.008485692574	1	0.001256965516	0.8693620447	0.06530122858	29	1
13	211.5896303	223.0899215	2141.154413	13653.01739	5735.832265	21.8317986	1641.997828	6658.5	11397.90323	493.9982649	2761.394277	1083.971633	154.9204353	197.5697655	1266.024153	4618.417433	0.1549845769	0.4262068945	0.001787738925	0.01532516792	0.02767909262	0.01266922671	1	0.1265373116	0.8414289481	0.01041981227	68	1
13	211.6208522	450.4661265	-168.5846284	17077.35568	2775.998126	2060.456797	2076.063543	6971	8855.630435	79.62698725	2455.168993	484.3021762	354.0409266	223.2189679	1028.39381	2627.230141	-0.01023817692	0.1614288796	0.120736325	0.004988997976	0.01219370261	0.01039473799	1	-0.0004569944201	0.303881538	0.3754715392	19	1
13	213.6230736	49.00473326	1962.307322	6908.528048	107.8123408	420.6868775	1396.646129	2539.5	3962.51087	421.4011662	1343.2529	109.8869923	169.633186	197.1026766	483.6622648	2107.061771	0.293121419	0.01483920681	0.05982309442	0.02210201523	0.01908278321	0.02595592511	1	0.2360176872	-0.0002662748143	0.2313292548	70	0.9999999999
13	226.3830089	202.0095957	893.0382035	14820.95152	2472.531159	1396.615216	2005.716846	6002	12854.23656	186.7297793	1916.178715	357.5880579	224.664881	238.8145455	761.098025	3845.743111	0.06119978842	0.169821552	0.09566236603	0.008419103728	0.01576688195	0.01132215225	1	0.05500284812	0.3198210211	0.3056772436	44	1
13	227.321749	288.3236517	1029.200403	14725.50822	2224.467023	111.7074019	1921.543411	5930	3214.241758	216.6342876	2445.611545	381.9252648	116.6941987	282.295586	933.447369	1729.521709	0.07126792945	0.1559244982	0.007639242772	0.008653961037	0.01622346089	0.008448283383	1	0.05695329589	0.2878399962	0.003620196579	42	1
13	228.6894412	97.65438394	9672.978731	9974.955288	976.3589683	-440.0697539	1300.141281	4180	2899.202532	2165.02941	2283.627908	295.4471713	441.3379909	626.9625002	899.716686	1371.680902	0.965985571	0.09558216131	-0.04199949882	0.04901829581	0.02508451164	0.0512512653	1	0.7674560555	0.1586002561	0.03797702354	96	0.9999998619
13	238.5158054	88.41449834	8934.116973	8789.624484	869.2161909	-528.3080719	1448.273607	3611	2670.859155	1993.784291	1987.666189	212.0289025	348.9246433	178.7752066	773.5484708	1057.984125	0.9907686158	0.1023989757	-0.05335215147	0.04698114248	0.0219261772	0.04667143122	1	0.7865623041	0.1720328077	0.004707689545	96	1
13	240.4867419	391.73677	1232.834407	17917.79822	4388.564701	124.7202449	1748.857979	7730.5	11665.75789	228.7297781	2658.327634	818.5747209	116.6797306	236.6501762	1235.871074	3079.091233	0.06884211427	0.2442266376	0.007640580079	0.007050769946	0.01944520969	0.00654471902	0	NaN	NaN	NaN	NaN	NaN
13	242.2897332	113.9296951	10584.23253	10929.93736	614.8119866	-519.6276141	1549.810586	4313	4837.35	2156.274518	2204.341709	187.5169261	401.4073184	236.0832329	859.5371348	2980.352685	0.9768939316	0.05483454752	-0.04526947466	0.03928362108	0.01668328706	0.04116662841	1	0.7754770744	0.07488479883	0.02806838397	95	0.999999986
13	244.2922234	101.194316	9893.145754	10083.10125	524.932307	-383.3866368	1522.944171	4021	6204.036364	2462.343905	2507.411428	203.6323782	407.9602199	283.9249382	969.5046567	2736.981968	0.9686226627	0.05333238112	-0.04004524315	0.04436827343	0.02051646628	0.04891257492	1	0.769206034	0.07204265636	0.04415073252	95	0.9999999534
13	251.3310723	121.2892046	9736.038052	9612.176074	580.4924721	-478.2490396	1643.3946	3879	4506.633803	2310.191174	2269.700548	166.2109489	425.7436936	229.9254079	877.2132676	3178.978665	1.007423139	0.06218147215	-0.04825770407	0.04154727558	0.01579077946	0.05461561005	1	0.7997419483	0.08970889713	0.02503431715	95	1
13	252.2824165	458.2847693	2202.091763	12633.03396	1937.894084	113.2306309	2261.20226	5196	760.0421053	622.9733171	3546.273638	513.2650433	162.5962329	288.9964471	1386.363956	505.175447	0.1746359527	0.153043269	0.0106709565	0.01282598108	0.01917445223	0.0177649856	1	0.1396764934	0.2816381881	0.03798104557	61	1
13	254.7048549	58.90139167	1618.631234	10212.19722	3071.693697	-3.862307171	1162.258057	4583	6115.521277	236.4640316	1458.135774	413.4404887	93.80538136	185.4272992	610.3802182	2148.649247	0.1553848541	0.2988238389	-0.0004554864807	0.01257654676	0.02200546292	0.009453957576	1	0.1252353948	0.5801693629	-0.0008139785675	66	1
13	254.9068654	108.9053006	10650.5246	10874.80976	705.8014741	-619.2861701	1489.910675	4335	10365.01818	2086.088674	2126.700229	153.3630298	402.8037401	208.4602239	799.257454	3390.588048	0.992874542	0.06567177312	-0.05120286707	0.03592240918	0.01630099883	0.04342750849	1	0.7879649701	0.09680776623	0.01158695851	95	0.9999999994
13	256.0216562	368.1370684	19.14824975	14092.50294	4523.345784	230.8405699	2167.766027	6463	1679.210526	83.9727914	2773.585549	896.2601553	116.6571883	310.0584852	1212.255101	884.0298673	0.001337886505	0.3218765743	0.0163396729	0.006782398437	0.02616174708	0.009858859335	1	0.003607273982	0.628707539	0.0221145373	24	0.9890423845
13	260.435428	727.1159288	-146.5137099	9800.174166	-30.14058955	2207.744416	2329.570524	3575.5	1904.43617	157.3866377	1637.093314	155.6748708	456.0751643	1555.43248	574.1935823	778.8390113	-0.01580006851	-0.003234066294	0.2319870311	0.01751176202	0.01793732137	0.02809054913	1	0.0006948740492	-0.0293424406	0.7537763297	5	1
13	265.4629441	291.5809952	4347.673847	13718.24051	3181.928946	-1.959673329	2035.293184	6003	2220.302083	1023.725361	3239.739034	741.6315648	240.9919393	245.6779496	1381.853195	1328.513084	0.3124977679	0.2268533216	-0.0002445742537	0.0165961878	0.02298798438	0.02041718344	1	0.2498929997	0.4319902495	0.03432706528	78	1
13	269.9495375	485.0320572	4125.416211	13314.8417	1297.151413	1100.416855	2244.889079	5317	5766.355556	976.615525	3211.467197	322.6512581	366.9761894	284.7943486	1218.038717	3278.930075	0.3071987381	0.09459250832	0.07870480316	0.01509879483	0.01673710089	0.02362484333	1	0.2494528151	0.1639331602	0.3020456664	75	1
13	273.1338194	64.96384756	20.10211218	9402.616577	127.8151371	470.2287726	1318.622624	3425	3327.315789	42.52849761	1935.172617	121.8986421	117.4417147	169.4657685	677.4830226	1637.784312	0.001802714972	0.01315695321	0.05057933818	0.004957265209	0.01419700003	0.009370065755	1	0.002721334347	-0.002912779302	0.1317996738	3	0.9999999969
13	278.3640337	236.4474166	2188.908782	13011.67995	1240.367987	767.1654436	2217.873099	5061.5	2002.085106	497.3175803	2815.143334	289.1406551	230.2225331	228.274511	1046.115851	1152.314274	0.1673526026	0.09642909748	0.05627911579	0.01169250668	0.01746746094	0.01933716965	1	0.1362787491	0.1673793129	0.1922160243	59	1
13	278.217435	428.2365256	-89.99389058	14360.65533	2085.452474	1832.588783	2660.800363	5822	2624.4375	93.68136376	3305.796154	591.0710011	451.8139637	761.9203745	1295.472386	2137.961704	-0.006739617299	0.1506291576	0.1267099159	0.01133851934	0.01940969936	0.01582802854	0	NaN	NaN	NaN	NaN	NaN
13	283.8864757	91.01239462	3305.593422	11231.49493	135.4876935	768.6495389	1902.953351	4168	12439.32632	540.0173457	1735.515986	131.7231934	209.9189487	195.2035277	609.0499675	4306.185135	0.2945807607	0.01312628816	0.06812411312	0.01734475085	0.01306511076	0.02052932858	1	0.2377225886	-0.003458896419	0.2602883934	70	1
13	289.4851781	190.2156575	4275.042956	14282.96071	718.2391336	0.01358951222	2035.60874	5459	7027.301075	1014.749941	3165.507817	217.5212286	223.9266417	655.6155095	1146.501126	3435.724336	0.2997283157	0.05304680174	-3.610768364e-06	0.01726273178	0.01722458745	0.01864538162	1	0.2377048688	0.07569982323	0.02731427068	72	1
13	300.5168236	10.13208432	24.65368152	7197.166818	1073.483237	327.7619746	1051.386617	2842.5	3210.73913	52.22262394	1012.06355	168.3331774	95.85553953	159.0962845	389.456216	1928.551354	0.003921016369	0.1533598581	0.04758449319	0.007552674762	0.01880544719	0.01170354325	0	NaN	NaN	NaN	NaN	NaN
13	302.6626775	166.358012	906.2532277	14454.57135	4574.741286	1332.800803	1870.964251	6575.5	7978.610526	215.8040142	2232.24131	654.7923162	237.7463435	208.9968825	943.9062444	2690.101909	0.06314025696	0.3223766995	0.09494268746	0.01056202265	0.01966040261	0.01164730445	1	0.05826512024	0.6325648612	0.3079283171	50	1
13	303.9656483	150.448699	4476.013293	15430.58553	233.7691435	1133.61047	2172.401768	5698	11807.51724	743.5968699	2267.251518	171.2125753	329.4473128	388.9116272	819.3527287	2836.860408	0.2911592657	0.01488126687	0.06975556755	0.01553756968	0.01221649777	0.01976980848	1	0.2351202632	0.0002168756881	0.2651787308	70	1
13	305.5727785	400.6863632	1287.792618	18276.03312	4623.795474	87.27697194	1652.247749	7992	12950.5	224.3247655	2594.708727	802.0259467	114.3676958	235.0557507	1204.046667	3212.17569	0.06958882111	0.2511977168	0.005185501951	0.007168102968	0.01601456958	0.006308997813	0	NaN	NaN	NaN	NaN	NaN
13	314.4032845	377.5128274	9575.498477	12834.68317	123.5669109	-212.5184528	2351.314469	4944	5941.778947	2418.908167	3337.638335	144.9665824	417.2792998	290.2590811	1209.748262	3973.504547	0.729715345	0.009881466474	-0.01441695554	0.03115109052	0.01304904231	0.04210875471	1	0.5796337276	-0.01508457155	0.07603781164	90	0.9999999956
13	318.5875887	152.2660078	3705.876518	12320.70635	1259.080245	-30.49842074	1644.430729	4835	10794.32584	931.9857644	3088.318699	289.2120192	197.6716019	183.0830123	1135.872777	5944.258329	0.2924558147	0.1030728178	-0.002517003022	0.01776442099	0.02202336267	0.01853340039	1	0.232305039	0.1781974636	0.01835303564	74	0.9999946316
13	325.4576039	40.30245814	7425.378469	7580.145963	505.391771	-513.0974795	1220.536984	3058.5	9802.5	1626.640943	1536.958163	130.0399569	283.9244662	166.6149569	587.6326569	4589.644875	0.9809373446	0.07038239012	-0.0612212455	0.05595363024	0.01743377839	0.04390308512	1	0.7778111102	0.1061211074	-0.02564895713	95	0.9999998471
13	327.4080326	172.5816668	-3.431209558	14924.47385	1400.594953	180.6807109	1874.362715	5790.5	4450.326087	54.36629948	2304.584115	263.2395068	84.02450097	234.1232476	862.6496793	1755.265398	-0.0002802598803	0.09363328444	0.01285528865	0.003816763581	0.01299881371	0.005436706436	1	-0.0005545161027	0.1606163311	0.003292099044	11	0.9987147606
13	328.1572833	116.7866565	-70.63109332	13076.89892	2097.064464	675.0776005	1656.177225	5310	4701.621053	63.94849033	1875.19861	299.6148663	124.7600275	246.4462771	725.2518142	1268.387493	-0.005626435145	0.1580252916	0.05219444553	0.005166407575	0.01676998083	0.008630605209	1	-0.001430647545	0.2941999157	0.139725461	18	0.9999999975
13	330.4864975	774.7256099	803.7492819	8575.971922	23.6070664	110.329577	2176.441305	3263	5512.572917	154.307767	1357.693335	106.6941295	89.599479	246.3035071	483.3724729	1980.219104	0.09179491249	0.003330378072	0.01239325387	0.01009428151	0.01263630741	0.01109031749	1	0.07190540625	-0.02491554021	0.02051147702	30	1
13	334.5274205	52.49795395	-48.50291605	10286.75341	547.0253522	1097.197394	1297.97174	3818.5	6255.528736	54.85523069	1559.367228	136.2839154	182.039279	164.1451788	566.9861764	2189.151252	-0.00472711112	0.05395211118	0.1057868814	0.005527463469	0.01256988148	0.01110598836	1	0.001696510301	0.08291713169	0.3220994158	9	1
13	335.5819877	364.437671	1243.430877	18334.42268	4548.553945	113.1896622	1650.378323	8099.5	9576.989247	226.0973169	2307.56768	693.7811279	120.6606824	212.8076912	1058.688544	4660.936096	0.06729397963	0.2458815499	0.006161305115	0.007274710685	0.01524201896	0.006815800273	0	NaN	NaN	NaN	NaN	NaN
13	341.4262385	105.8021177	-35.27818565	10637.53571	140.3094354	608.4931437	1738.714399	3877	5169.170213	42.40071578	2040.0444	127.1224019	138.2151839	196.3560323	704.4036129	1946.733496	-0.003382098676	0.01190862029	0.0572504049	0.004109215698	0.01383592442	0.008393051868	1	-0.0009843894829	-0.005190158168	0.1536017797	3	1
13	344.6099523	63.46640178	1506.618227	9452.949385	834.0546396	490.3536366	1626.295997	3663	1979.306818	307.0782319	1899.292595	216.2184872	167.2605924	243.7536718	715.8077868	922.3881218	0.1569053916	0.08669066018	0.05218681721	0.01396472745	0.01776126797	0.01640382016	1	0.1275472513	0.1472943172	0.1753862693	59	0.9999999998
13	354.0793264	93.25790367	802.6185406	12352.7372	1183.64677	403.2657487	1487.074665	4788	9524.212766	143.1859332	1693.627472	173.8356252	114.5181591	211.3757637	607.3207477	2735.750141	0.06437318019	0.09736999977	0.03240677036	0.007332732636	0.01424732656	0.008319431769	1	0.05243954297	0.1687850044	0.08591444718	39	1
13	356.6088551	752.4326611	-31.13219787	11029.19228	128.5534903	151.6236742	1758.766636	4041.5	9355.369565	36.39130316	1827.882421	108.8132174	70.03069936	187.9551301	642.5676886	2694.464838	-0.002854401448	0.01180419135	0.01416301913	0.003673058244	0.0101460806	0.006274000278	1	-0.003466800691	-0.007094179704	0.004912309641	1	0.9999999886
13	379.0203675	305.5925018	1795.020404	10953.99095	460.6677819	1742.887922	2178.489649	4295	812.0537634	573.1730377	3691.557796	237.8493002	573.4033601	314.5834566	1375.114952	597.5387993	0.1619509565	0.04404379767	0.155403656	0.01829561835	0.02413379085	0.04010847925	1	0.1380377966	0.06387958357	0.5318332488	57	1
13	385.5166072	403.6551896	9767.935734	13549.1349	2203.808388	-364.9913501	1943.278909	5802	9696.755319	2365.78562	3239.500613	538.3328701	406.6489266	250.6365043	1331.917941	5485.368853	0.7246938734	0.1639046667	-0.02861559503	0.02768250163	0.01832373201	0.03600978788	1	0.5764449437	0.3001690184	0.03016397958	93	1
13	387.390267	189.2696069	3993.529924	13351.3946	2069.468758	65.28945154	2131.123808	5535	3679.311828	817.8658684	2711.547353	419.94817	195.3110295	308.6710211	1059.217478	1855.489868	0.3009888808	0.1516193583	0.004454427458	0.01770662864	0.01758983781	0.01790627541	1	0.2401497991	0.2779701211	0.04577287553	76	1
13	394.8998612	728.9947666	-71.89863306	11346.79229	1649.96094	632.0117275	1758.270483	4603	4251.244681	57.94620338	2124.735832	293.4912469	131.7454209	192.6735248	806.7844741	1655.601256	-0.006779442361	0.151577827	0.05641489102	0.005733343717	0.01638925195	0.008760543979	1	-0.002141578932	0.2811507808	0.1538528678	18	1
13	401.5216209	224.1089248	1430.909739	8167.080137	2469.3564	145.5089057	1922.941131	3765.5	1502.043011	545.3794058	3237.819297	1022.012689	144.5569855	289.1360721	1454.470981	1453.912928	0.1660134337	0.3162758835	0.0168842347	0.02096787395	0.04592095779	0.02596633684	1	0.1350932113	0.6165875623	0.0620265887	66	1
13	429.4985991	46.65968336	2119.354703	7219.263446	1600.56929	392.7925731	1232.913088	3154	11394	446.8584524	1515.60354	343.2331642	181.2179597	145.4619939	629.2187409	6341.489229	0.2862609142	0.2213809246	0.05657214207	0.0232897517	0.02345618818	0.02485784641	1	0.232703969	0.4231008359	0.2243141661	79	1
13	432.440577	168.3448717	915.303779	11576.839	708.196416	114.7708866	1771.937027	4435.5	9494.106383	194.261955	1793.08785	156.2772142	103.7839918	201.2364301	654.7940411	3795.1845	0.07724333066	0.06219557028	0.009875553879	0.008857945176	0.0137114568	0.009759967437	1	0.06079407158	0.09573376199	0.0100956954	34	1
13	440.2933395	629.9764117	2877.564366	9159.457181	795.2335858	713.4702041	2400.543676	3732.5	3553.095745	981.8722718	3086.684864	354.9554774	320.3579302	940.6319105	1179.317695	3182.49645	0.3095830742	0.08546615112	0.07299883857	0.02291268106	0.03367827507	0.0371561736	1	0.2508672625	0.1449885867	0.2826357361	75	0.9999978666
13	442.4554653	40.31485251	7395.947909	7531.506853	517.3921633	-531.1532861	1110.604535	3066.5	7375.357143	1527.42917	1485.977804	139.3335278	299.4627096	186.649123	562.0793316	3810.765169	0.9720907148	0.0661120181	-0.0686156706	0.04809647453	0.0207016731	0.04639525487	1	0.7701985452	0.09711139273	-0.05335828944	95	0.9999999992
13	463.4450695	348.3829905	5452.668986	17462.27588	276.447462	34.53248387	1868.269756	6501	6651.516129	890.8833751	2766.818157	196.3615054	192.0845407	210.5870209	1053.835152	2249.542454	0.3100471291	0.01511838265	0.001793048065	0.01435440893	0.01091443643	0.01195038803	1	0.2456289252	-0.002034688225	0.03484653078	69	1
13	466.043813	63.14068714	1393.526522	8535.602746	799.7029121	-19.83152972	1293.379074	3346	3359.357895	350.3693867	2100.457232	240.7344256	117.7960176	174.9367238	799.4882832	1975.984166	0.1617464436	0.09473566269	-0.002135855438	0.01436651228	0.02193916047	0.01656602355	1	0.1278467852	0.1616415105	-0.01087672465	58	1
13	466.9890889	98.13477696	4160.874569	8787.694418	424.5559784	763.4321531	1720.263936	3400.5	2952.663158	858.0746378	1846.131189	154.6113553	297.9832735	219.6339251	685.9971575	1779.628306	0.4693855583	0.04908284489	0.08490943689	0.03107335457	0.01620421215	0.03649572676	1	0.3788717958	0.07022053527	0.3598071155	84	1
13	469.4729821	179.1939746	1753.644891	11299.80041	567.8891429	1765.194282	2001.431352	4372	3510.268817	427.1280563	2621.389743	197.2153282	463.2272111	400.8530805	967.1769197	2044.482012	0.1538148386	0.05089975044	0.1527373296	0.01123553247	0.01868841403	0.02387460767	1	0.131439617	0.07786424557	0.5209305367	57	1
13	492.5940042	215.3478471	-117.9428386	13423.53244	682.0765622	1560.939577	1912.828776	4964.5	8078.452632	57.55831034	2052.041319	158.3401857	261.1307025	179.9855224	717.4998649	2387.877945	-0.009131896193	0.05067301796	0.1175312463	0.005054115758	0.01386323663	0.01093570038	1	-0.001067936855	0.07667174958	0.361546766	9	1
13	497.0343982	88.03358744	1586.126828	9375.094357	118.0325165	8.232116972	1551.970019	3441	12759.02222	291.6566587	1500.505492	122.8135333	112.4098537	213.8215502	521.3901336	4465.40797	0.1726268307	0.01230956433	0.0009335787844	0.01291205657	0.01533202664	0.01309689981	1	0.1357914028	-0.007277805709	-6.883356441e-05	52	1
13	508.5954822	595.3299273	992.6766604	14190.32594	2272.188844	51.85418796	1642.354245	5749	9685.65625	184.2300988	1951.981141	308.6284484	99.33551301	185.5603744	750.5932635	3111.088897	0.07061734526	0.1618825394	0.0035211162	0.008578918638	0.01230154157	0.00729849676	1	0.05622507833	0.2998968979	-0.01058584583	42	1
13	510.4046175	245.6216527	-138.6703431	9356.556881	22.65802737	2240.879239	2143.945459	3473	1195.305263	69.3128464	2047.753424	147.9094809	488.0761752	261.8143575	742.9863847	785.3671465	-0.0152803517	0.002269269846	0.2397366261	0.007776237958	0.02068986784	0.02751810356	1	0.001695522852	-0.01775760926	0.7808159072	5	1
13	514.5162427	109.185065	3677.027978	8349.075424	1279.520824	-166.4862286	1401.604449	3501.5	9032.479167	985.618286	2064.600517	309.6041718	215.0488717	699.2411011	810.2394003	5956.443402	0.4531992908	0.1564809157	-0.02081546539	0.02991998343	0.02515263017	0.03420237053	1	0.3600625227	0.2863392554	-0.00606598362	87	1
13	525.2610664	608.4576786	-30.69271602	11005.19451	1020.087419	588.5776991	1858.875857	4235	1059.548387	49.08457365	2164.423188	257.7934402	155.8426861	283.1422193	823.6728963	647.1342767	-0.002859215022	0.09448615914	0.05658308352	0.005031456682	0.01560365746	0.01016681929	1	0.0003414923617	0.1640881579	0.1537386585	13	0.9999999998
13	525.3434331	660.4642306	-120.0595486	10470.24835	1661.745588	1202.763115	1815.093582	4272	5527.095745	62.499491	1904.119885	331.3334476	237.6207106	221.5717513	756.5187948	2545.761534	-0.01162457744	0.1627692659	0.1165257056	0.005863744436	0.01769793249	0.01113719101	1	-0.001832388489	0.3064703025	0.3606456709	19	1
13	556.7648203	314.3684897	652.8297322	9608.199458	903.2944938	403.0358487	1836.731833	3902	3381.659574	234.9775567	3283.608224	354.0009608	148.211882	312.5521031	1243.18045	3655.708144	0.06523612006	0.09705707883	0.04223506979	0.01156683228	0.02914832918	0.01794914427	1	0.05378719164	0.1685249716	0.1200493154	39	1
13	574.1398373	139.0298641	-35.90605773	8808.697057	868.458632	482.5104583	1450.214784	3451	5625.452632	46.14627464	1342.577127	185.5954624	112.6291628	198.6260999	513.1746509	1675.789739	-0.003867539496	0.1051836393	0.056435211	0.005552561176	0.01821713243	0.010335741	1	-0.0003502534049	0.1860191576	0.1532947097	13	0.9999999985
13	584.4755824	646.2818359	-14.16921743	8620.347327	2921.025064	120.4664066	1720.932458	4032	4793.680851	66.49067003	1557.57493	517.2285255	76.23879598	178.6119388	693.9855307	2150.335674	-0.001744456514	0.3352862331	0.01419190198	0.007580247474	0.02294345946	0.008805086387	1	0.001155749258	0.6561291993	0.01435887014	24	0.9995373601
13	586.3219768	406.628566	831.0741139	12480.00562	5093.145389	53.38205686	1470.979432	6016.5	6411.684211	190.5746479	2369.612813	1036.012764	97.76937976	209.556484	1142.270933	3199.601379	0.06827097374	0.4157336605	0.003717053037	0.008138635192	0.02531337378	0.008312758772	1	0.05729478606	0.8203782016	-0.003320402814	51	1
13	605.657531	507.5625747	13.5378508	9778.037172	838.9974341	142.2315007	1641.416396	3743.5	915.3829787	44.64218214	2016.393688	252.5498486	63.03465276	182.3826598	772.2273369	733.4939527	0.001508211645	0.08809017781	0.01498677243	0.00522358614	0.01968417375	0.006775275212	1	0.0009534031222	0.1493277896	0.01091250336	11	0.9916681744
13	619.5015345	252.3171411	-54.15020566	11320.68159	1781.258796	612.7249048	1538.455478	4629.5	3556.223404	179.3554046	1567.614176	335.814484	187.1665659	1972.869812	610.4203381	1002.094432	-0.004526113107	0.1585593598	0.05535822432	0.02293487241	0.02545778793	0.02262461851	1	-0.0003326063795	0.295414433	0.1509222316	18	0.9999999999
13	619.6279504	291.6160829	-5.864837384	9174.433385	2998.964088	137.5010069	1615.796908	4273.5	1630.104167	72.21102373	1925.02276	624.9898864	88.62680032	412.6941049	843.3152179	1362.975541	-0.0006601325696	0.3189487072	0.01444545083	0.009739332176	0.02716223572	0.01274997225	1	0.001850202158	0.6226383984	0.01502693515	24	0.9877396922
13	644.9924146	177.6461446	1148.435335	7563.284523	377.7559231	1062.892558	1514.546884	2906.5	7106.032609	192.9787042	1141.678048	128.3937712	205.1353607	179.9666131	428.572073	2347.665005	0.149889023	0.05172293404	0.1410017766	0.01430845656	0.01554636775	0.01976560739	1	0.1275232868	0.07910799128	0.4795127236	57	1
13	665.800266	191.7286219	471.6590945	6868.663138	736.6335523	12.98735403	1192.357886	2710.5	6769.484211	113.0925487	1318.086765	169.2886543	73.02641185	210.117687	490.6430504	3368.562652	0.07074599193	0.1060273411	0.002119865348	0.0119710294	0.02009051881	0.01062892287	1	0.05558864674	0.1853230566	-0.01696490343	38	1
14	10.18425611	227.4495699	15.69290373	8895.519309	837.2346843	59.77579988	1025.104241	3460	5553.354167	38.2662516	1311.035106	155.7040255	60.42974289	148.3033281	486.1890642	1633.164696	0.001651019313	0.09623393552	0.00723841239	0.004650374698	0.01518600255	0.007186921431	0	NaN	NaN	NaN	NaN	NaN
14	14.19611717	202.7452849	1030.452744	6302.999793	95.61463321	805.0627823	1361.382672	2321	4458.431579	236.5576951	1361.602222	100.0707332	228.6035346	144.774419	492.4891927	2447.103745	0.1625255952	0.015055467	0.1247729733	0.01554403661	0.01875462396	0.02605204189	1	0.1360986092	0.003243423225	0.425364205	54	1
14	42.52849754	110.6028177	1572.866204	5757.766877	1268.263924	227.8742057	996.021933	2507	4872.340426	365.4823211	1218.010878	286.0635317	141.7186227	128.9588595	517.0640582	3126.708564	0.2789066783	0.2217726025	0.04141788275	0.02078629844	0.02817830408	0.025312516	0	NaN	NaN	NaN	NaN	NaN
14	43.78351539	162.5937569	10.49604453	7889.412042	432.9718361	173.7984053	1165.40638	2944	10138.56383	42.7462418	1243.436898	121.6468266	60.44392249	145.0768626	437.2073088	3065.591327	0.001380317906	0.05744504293	0.02170255092	0.005557611154	0.01505141544	0.007419055113	1	0.000949923369	0.08676045848	0.03321573078	7	0.9999999928
14	80.54798167	112.6460575	-4.537832748	7609.443591	92.41653692	761.4528646	1263.543274	2753.5	3547.723404	38.26274353	1222.238964	110.7878967	148.8824054	140.8365749	431.3924363	1377.526281	-0.0005982957292	0.01209629608	0.1027991088	0.00539618111	0.01548331428	0.0136789076	1	0.00430943732	-0.003032283012	0.3115620751	4	1
14	83.24844805	541.8435432	5366.077407	11719.4439	1164.557192	-183.6527248	1799.728437	4760	13213.65625	971.6619808	2096.552899	219.391176	219.0428054	178.551602	798.5548704	5402.14473	0.4652483303	0.1001393644	-0.01554332732	0.01770754968	0.01574919313	0.0203872764	1	0.3693899545	0.1709820085	0.01335323806	85	1
14	84.63287262	50.30828364	24.19243177	6319.608262	353.8422123	89.06111458	943.1194635	2336.5	8263.159574	35.17974658	1029.66401	106.7493196	55.01297502	134.3894559	367.5466394	3038.770565	0.004195532238	0.05668916861	0.01425263201	0.006001033733	0.01847687755	0.009152565814	0	NaN	NaN	NaN	NaN	NaN
14	97.59389969	364.5904405	2073.494971	12199.64327	2695.467425	680.4242669	2183.695395	5266	1947.898734	365.6626525	2121.4265	496.8175356	180.1093864	238.8097236	887.1305424	1612.966542	0.1647972482	0.2129580793	0.05502484259	0.01189121577	0.01757095842	0.01550665907	1	0.1354986591	0.4062566902	0.1905659132	65	1
14	101.8237196	352.729375	2023.834847	12221.93776	2710.270056	656.3396564	1924.242133	5347	2092.876543	464.811148	2944.905241	633.5768398	175.6383037	273.7568072	1213.449825	1226.620789	0.1627375886	0.2154509483	0.05359640916	0.01245424657	0.01625552865	0.01563532585	1	0.1337863133	0.411320034	0.1852250045	65	1
14	103.5004655	95.48417691	-28.61721747	6353.527174	2026.487132	646.9912841	1121.583579	2852.5	4058.260417	57.62104856	1066.874132	360.7767233	150.4600124	160.0824548	469.1103802	2288.426475	-0.004823794741	0.3142688634	0.1024074722	0.009948966136	0.03035440487	0.01608416043	1	0.004396652996	0.6165057019	0.3177202357	27	1
14	103.3720211	253.3046308	668.4856046	9098.213125	2049.04751	107.7908576	1853.965417	3950	4302.776596	180.2474612	2029.719262	468.5396652	99.27253976	235.1607558	841.1061454	2797.49813	0.07172822502	0.2264215418	0.01158663208	0.01293538416	0.0243834273	0.01241739011	1	0.05840061589	0.432531008	0.01934072813	45	0.9999994515
14	107.3857668	277.9852109	-90.17711626	11274.89363	1717.788313	1346.057748	2074.818527	4621.5	1684.967742	73.70214482	2060.993484	336.4895047	262.2187161	215.3599598	800.1675765	955.1658	-0.008140367437	0.1519442107	0.1209655438	0.007051605123	0.01775747287	0.01175405255	1	0.001124320931	0.284435964	0.3764831626	19	1
14	130.329516	175.3392705	-64.44466981	11893.70945	143.2503156	1307.774466	1852.723739	4307	4671.355556	61.83882027	1838.084763	147.3284779	240.0036148	354.265588	632.8456361	2253.860689	-0.005508458954	0.0135653	0.1127141123	0.0057279076	0.01399692843	0.01100718059	1	0.001072956101	0.0003875944004	0.3447076611	4	1
14	134.547831	199.3054281	2864.691325	9252.667265	486.0107675	656.8876816	1818.93685	3676	2631.404255	934.1864904	3160.899281	208.7704861	287.9043658	229.752893	1163.789563	2207.286016	0.2932812533	0.05185236397	0.06637815458	0.02535363689	0.02279105031	0.03094885809	1	0.2370141931	0.07587695708	0.2550452485	73	1
14	140.0964108	28.24124473	394.6592954	5763.804683	1310.519211	-40.58545351	937.8287554	2451	7541.06383	98.25193504	1053.99505	217.8553046	68.43518853	119.69525	406.3046541	4063.091846	0.06894462892	0.2234300791	-0.00696718549	0.01345987069	0.02660008838	0.01296306994	0	NaN	NaN	NaN	NaN	NaN
14	140.4568017	65.23925801	1086.553176	7112.356132	1068.618768	2.369227724	1171.943296	2894	2607.376344	253.5342738	1576.524825	240.9282345	85.74430964	162.5221076	615.3050839	1526.101184	0.1533604556	0.1525165883	0.0003745198723	0.01567641803	0.02573407852	0.01272296256	1	0.1219856504	0.2802400781	-0.002527924205	61	1
14	141.2573074	515.4654744	830.2488386	11988.89026	564.5641961	460.3296909	2017.366871	4460.5	1846.204301	211.1597099	2783.529763	172.1658781	153.91776	382.1785933	996.6009251	1174.577617	0.06788115992	0.04931189444	0.04052052938	0.008407001403	0.01407486497	0.01065458795	1	0.05523292727	0.07055654519	0.1133997029	35	0.9999999998
14	144.3144232	790.2828604	56.54679921	5134.489719	1473.105757	84.9055822	1460.307912	2312.5	439.2065217	52.41430582	1258.386473	387.2462838	65.47127726	175.8396231	546.5344244	287.8088704	0.01203283132	0.2967085659	0.01679925745	0.01167284898	0.02789091256	0.01317447753	0	NaN	NaN	NaN	NaN	NaN
14	145.6121702	179.2869027	4868.296803	10792.47025	3475.54723	-232.2374443	1582.983742	5024.5	9703.315217	1088.676437	2220.965533	677.9183898	217.9578584	231.7933808	988.5605028	4789.162878	0.4510226506	0.3144628205	-0.02141491173	0.02315483257	0.02406573296	0.02242836382	1	0.3601075159	0.6102306024	-0.004201953449	89	1
14	161.7129067	233.4232323	2144.220936	13148.31202	663.6739482	67.42645191	1867.464239	4928	3447.095745	541.4375254	3091.776084	202.6925889	131.6001907	238.3605389	1101.066325	1886.445398	0.1694234307	0.04981095431	0.005128145105	0.01117506694	0.01535033617	0.01211962228	1	0.1339485663	0.06978741855	0.01472860766	55	0.999999981
14	171.7400627	376.3576499	4383.578867	14366.49128	911.3504878	-51.73456235	1834.360757	5537	10393.97849	1230.441084	3967.497523	282.1821772	199.5173087	177.5089711	1492.696702	6525.399393	0.2978244222	0.06417141198	-0.003057065885	0.01445464609	0.01429406895	0.01652351218	1	0.2361070922	0.09839632048	0.01663976269	72	0.9999999996
14	190.5159284	615.7640912	3142.825455	10387.29482	929.451259	798.8849749	2555.610821	4206	1749.731183	771.8623051	2565.583074	299.9424132	244.9288693	289.9547142	1015.634563	1111.126946	0.3084030293	0.09092810888	0.07842882274	0.01670803167	0.01600394918	0.02252225308	0	NaN	NaN	NaN	NaN	NaN
14	199.1508099	216.1604583	4464.983411	15272.2392	1500.773019	1008.616547	1816.77323	5993	7002.336842	814.1365743	2687.519567	324.3569995	317.2591366	201.8123546	1052.985161	2819.905742	0.2909973994	0.1036238694	0.06634027541	0.01472354221	0.01308277796	0.01619127871	1	0.235785334	0.182030354	0.2558395049	75	1
14	206.8660328	158.5606036	1969.466116	12693.55064	2899.855243	640.463693	1732.213547	5466	5021.947917	424.3373795	2501.479619	568.6550681	212.1030004	214.5188622	1029.974112	2559.228055	0.1609300236	0.2260730753	0.04903309502	0.01326544284	0.01792573978	0.01575821414	1	0.1321579528	0.4329267744	0.169344186	65	1
14	208.6650022	140.6061643	-21.37018897	9418.277033	1522.064853	568.9114358	1911.253963	3856.5	1657.260417	68.87502355	1899.412244	329.5783323	133.8014874	238.8848488	759.209477	1848.33773	-0.002449122352	0.1573428322	0.06227406379	0.00746574564	0.01966130569	0.01237012335	1	0.001777980324	0.2931828198	0.1752546232	18	1
14	210.631848	712.598089	10459.05465	10596.78417	988.0217064	-593.2555908	1800.845607	4322	1326.663158	2220.698417	2228.910173	244.6137862	392.7583889	274.1872269	884.2468775	680.8335256	0.9919899331	0.09076923448	-0.05247721529	0.03732062808	0.01583521548	0.03891187594	1	0.787462369	0.1482180466	0.007685862772	96	0.9999520138
14	247.2885876	411.4354918	4874.3886	16529.02211	1683.50738	1184.964178	2120.193038	6540	8448.117021	1012.488885	3087.823551	432.6665166	381.7997424	233.2261419	1258.008191	3835.857443	0.2996218756	0.1053043885	0.07167429019	0.01496859911	0.01538793541	0.01915623153	1	0.2430517831	0.1856503401	0.2763086041	75	1
14	253.2663955	142.4563392	3631.575677	12456.00801	1240.662582	785.7180165	1770.355958	4896	4840.107527	768.8226817	2452.273376	257.6114629	263.2097297	219.8811969	920.1359493	2424.14045	0.2927966079	0.1015066659	0.06022096627	0.0208377239	0.01497444448	0.01944087684	1	0.2367855502	0.177442611	0.2350632807	75	1
14	275.0605066	412.4072546	806.6929853	11913.07063	1080.641526	522.493564	2239.103853	4685.5	3667.607595	256.4971692	3481.2248	345.9752654	171.7710712	259.3187494	1298.131664	3376.597599	0.06881911228	0.08819246935	0.04818202378	0.008665636169	0.02021978734	0.01460031447	1	0.05694695053	0.1505687244	0.141169857	39	1
14	287.376505	411.5859748	909.7104365	14000.47325	1358.267554	551.9330913	2133.98934	5559.5	5192.802469	209.5647863	3109.104364	323.1458965	152.8795986	231.1828545	1167.213021	3528.976188	0.0655499429	0.09784978367	0.04025067625	0.008264809734	0.01416604299	0.01030200477	1	0.0539132877	0.1700712467	0.1132909576	39	1
14	288.2454808	19.57643834	6969.458662	7429.92425	473.3304275	-540.9654946	1032.967544	2979	5105.553191	1424.440174	1507.215299	148.3921902	265.2002791	147.4702484	585.3796395	2874.167457	0.9356807149	0.06363089544	-0.07112356041	0.04073848341	0.01830639468	0.04049291799	0	NaN	NaN	NaN	NaN	NaN
14	296.4906737	153.3765479	3784.012906	12528.27804	1270.841262	839.6084715	1943.783628	4987	7175.380435	764.2914676	2492.369178	279.242601	295.1169771	204.6716197	951.437607	3751.89654	0.295008091	0.103387377	0.06440535019	0.01885745375	0.01469401755	0.02345484782	1	0.2388552913	0.1814536512	0.250080388	75	1
14	299.809456	215.282246	2007.499576	6354.549776	1543.160626	106.3254128	2065.519767	2960	900.4526316	1002.689411	3206.336133	739.2909384	166.1797738	369.371897	1373.734449	970.1078989	0.311701916	0.2255193939	0.01515855728	0.03263513571	0.04878177812	0.04334096157	1	0.2502796664	0.4298618806	0.08730210604	78	1
14	305.372287	542.2715019	-158.7500446	13782.14207	102.7684091	1790.002273	2513.715522	4957	7621.204301	46.99290174	2880.905965	157.923859	351.4602811	263.9182694	980.2766559	3813.970351	-0.0119480191	0.008417118915	0.1260522793	0.004163992684	0.0136843866	0.01221325638	1	-0.003230719636	-0.009619362454	0.3891350631	4	1
14	315.3684278	22.64269221	925.930507	5520.250947	1691.761652	-8.497014802	1169.860571	2503.5	1750.642105	229.377653	1354.34033	449.9414688	101.4478149	153.7992381	608.7128798	1603.05311	0.1761353172	0.3041650194	-0.00164995607	0.01820009117	0.0317130792	0.02036333648	1	0.1417884103	0.5909904962	2.290442963e-05	66	1
14	316.4548316	468.3031512	-298.8653167	16652.92165	196.1302767	4018.01582	2536.146437	6077	4947.287234	69.00577498	2474.528568	171.542658	652.8407615	242.8155425	924.6699	1689.189324	-0.0183725582	0.01241830516	0.2429070377	0.004066515804	0.01026858875	0.01369661612	1	-0.0004432524474	0.003187242387	0.7913334945	5	1
14	338.4651628	78.34534084	-108.4992015	11416.59856	1136.982686	1215.010151	1527.305362	4431.5	8792.276596	55.75204056	1716.583963	202.2648974	207.9642542	177.9791516	629.975795	2958.149223	-0.009566410657	0.1011148005	0.1068695773	0.005211477531	0.01478032168	0.01041822025	1	-0.001550903742	0.1796753058	0.3260416342	14	1
14	343.7165077	209.6078937	-61.35590244	9625.011035	9.697159583	1237.604611	2399.275305	3523.5	3528.311828	55.35021551	2742.927729	150.0450695	323.0111999	360.8357799	977.1707205	2088.408079	-0.006655865472	0.0009893779258	0.1300346623	0.006330618746	0.01997975443	0.01960544169	1	0.001178258088	-0.02471342469	0.4039073897	4	1
14	353.5934857	255.67003	-140.724111	14693.38004	132.4267214	1767.092069	2221.980754	5379.5	5606.645833	66.80461861	3104.051821	160.8801434	371.2392368	246.8505283	1100.875217	2374.725141	-0.009224991814	0.009619684092	0.1217492562	0.004823544396	0.0128889508	0.0129633928	1	-0.001332040385	-0.007333217796	0.3749391789	4	1
14	356.8039606	307.3507412	2155.611508	6900.359226	237.2259946	651.4889984	2513.231567	2820	2059.347368	927.0061445	2955.728003	186.6360905	281.1282792	375.1003213	1110.41181	2090.352473	0.3029254494	0.0316563369	0.09440536041	0.02489524351	0.02672916479	0.03523060429	1	0.2463712356	0.03552889143	0.3535105457	70	0.9981462663
14	359.4303194	351.2823931	-119.1566404	17194.21776	940.3824793	1014.161871	2108.96302	6424	10447.65957	56.17022154	2548.841549	241.9595282	197.3067285	219.8194061	977.2914258	3454.238284	-0.00729728162	0.05639750399	0.05970547263	0.003484965107	0.01053985116	0.006558310931	1	-0.003432195459	0.08613604652	0.16242287	8	0.9999999598
14	367.2730001	246.5438334	4113.240591	13852.47117	783.1158778	1017.951157	1968.632856	5362	13385.22581	973.5916554	3053.891371	192.9127198	289.9034404	212.4947913	1116.116736	6735.41005	0.2955726364	0.05765760583	0.06910911783	0.01752809423	0.0129304391	0.02117337936	1	0.2390951363	0.08787710668	0.2651715472	73	0.9999999999
14	377.2953811	154.5754819	3450.896561	11394.50485	727.6497257	9.723353692	1895.989836	4415	14111.66667	969.5554645	3051.102822	190.5636858	184.3303882	196.6776322	1116.422254	7748.638519	0.2978744235	0.061408064	0.0006853378635	0.02008208159	0.01814966282	0.01837265807	1	0.2363672371	0.09287709735	0.0294986784	72	1
14	381.5482632	635.8569911	3170.688973	10291.01184	954.2072125	722.7082662	2423.345005	4197	3620.789474	854.1217996	2804.773845	302.5484811	244.5771078	265.9648131	1092.327981	3235.798872	0.308492469	0.08997744455	0.07533852191	0.01799890763	0.0156634825	0.02380065477	1	0.2502059714	0.1543339818	0.2905900392	75	0.9999999955
14	382.645857	295.3929457	4373.444602	14543.84873	1420.750755	1053.663015	2036.270704	5841.5	8493.789474	982.3845332	3111.626888	368.914349	330.9984762	246.3923126	1209.631832	5040.08732	0.29969782	0.1023645994	0.07240115311	0.01464475867	0.01533358585	0.01819891415	1	0.2431274642	0.1796511369	0.2787539444	75	1
14	384.2159183	112.4915772	3130.402908	10771.42814	180.0079017	726.5366184	1896.943898	4094.5	12790.82796	689.5056871	2461.297552	130.9712158	264.0375485	185.6926275	868.664445	6569.473704	0.2794418552	0.01688433503	0.06465785379	0.01469907183	0.01469643688	0.02046414375	1	0.2254421624	0.004170872832	0.2449119777	70	1
14	385.157809	165.8155357	3504.017504	11906.56461	2740.944208	839.9577627	2184.610283	5318.5	11472.74699	917.0803255	2937.975573	705.4890787	303.9283916	494.9319584	1225.444157	7776.371533	0.2938556268	0.2214472216	0.06773720267	0.02139314909	0.02084094725	0.02336002678	1	0.2395222057	0.4236437535	0.264637516	79	1
14	391.0243284	272.0560544	4381.483301	14519.49039	1406.657595	1033.443931	2221.489314	5800	6603.25	776.0971559	2536.450851	301.6811382	306.8344887	463.8407783	986.5204599	2813.978776	0.3025939733	0.09965463268	0.07669190548	0.01493942305	0.01392131777	0.01835975358	1	0.2456981719	0.174251461	0.2941681966	75	1
14	396.412992	177.6844927	640.0221571	9261.788103	912.2800144	415.9271085	1922.806298	3707.5	4437.894737	246.717856	3018.088482	467.339823	171.2671893	1650.702795	1115.846614	3932.215075	0.06869205148	0.0956172684	0.04440307096	0.01931345436	0.06902326648	0.02525970571	1	0.05667661218	0.1656440739	0.1282978237	39	1
14	396.8363267	258.7621056	2369.195892	14478.7024	4516.358122	121.3814142	1922.115347	6565	6986.897436	449.5210746	2588.77113	884.9588847	140.2945671	231.5860762	1170.459106	2710.442675	0.169113527	0.3199673645	0.008799482327	0.01248478366	0.02142687564	0.01020185334	1	0.1370669947	0.6238270214	0.03492729909	66	1
14	397.9427543	151.9855848	3007.528142	9668.387101	867.2697071	747.6613322	2322.804008	3934	6331.666667	771.6636865	2557.510009	257.6309221	257.9942034	292.8409308	974.3294232	7100.660798	0.3107826512	0.0956929251	0.07417050548	0.02139211619	0.02089413194	0.02686942873	1	0.2520222595	0.1659973715	0.2872478115	75	1
14	408.8462752	78.4240225	543.6674245	9163.468655	398.3801045	853.5962281	1701.523471	3443.5	2894.9375	121.026914	1556.715171	150.6026174	181.8537842	237.6979478	591.5793392	1539.014338	0.06243802138	0.0440194901	0.09552330854	0.008347772082	0.01501685099	0.01404024588	1	0.05453014384	0.06188197916	0.3019492681	36	0.9999996004
14	410.734425	257.7102373	3635.957249	12730.43504	1292.625905	930.3670554	2060.347302	5108	10828.05952	899.6681056	3078.949914	337.8110998	294.3441525	208.9974181	1177.021309	6635.184539	0.2902844517	0.103804016	0.07280625104	0.01587103272	0.01817372788	0.02009964414	1	0.235653625	0.1826558369	0.2780104731	75	1
14	416.532912	280.6451276	1072.677931	16521.01488	5179.934682	575.9142936	1707.555861	7429	6563.851064	236.4400389	2593.795475	939.9511459	166.2207773	203.7873041	1217.108416	2687.005604	0.06649639271	0.3209842948	0.03520505385	0.008789162872	0.01960278255	0.009535729263	1	0.05690503545	0.6273566115	0.1023543886	49	1
14	424.2342796	577.8747454	1012.364263	11469.75504	116.9608749	142.4677179	2203.667817	4255.5	8432.864583	245.2706307	2620.211757	137.7074639	103.4450211	336.2159197	916.785924	3993.479223	0.0878103156	0.01003366377	0.01290674794	0.009783063047	0.01408366988	0.009717487632	1	0.06883518289	-0.01113592612	0.02154922248	30	1
14	428.5839014	51.45600454	13.34841113	7039.807647	661.778066	366.2851199	1351.885986	2778	1373.552083	55.2913123	1477.719024	171.4948959	150.9235932	474.7706955	560.9224386	1084.216893	0.002085085608	0.09306845365	0.05191327994	0.008142393045	0.01965117345	0.01794987544	1	0.00395917841	0.1609787829	0.1387175348	13	0.9999994267
14	434.462723	143.0078966	-40.15919513	11859.12616	1235.598916	699.5071326	1753.499838	4643	4831.4	61.49174365	1778.193241	209.9423571	133.4065003	198.4736695	656.5605421	1673.525148	-0.003859302874	0.1035143385	0.05822124041	0.005312826173	0.01432494675	0.008219665275	1	-0.0002426271371	0.182666563	0.1594180418	13	0.9999999999
14	438.5775921	168.1970954	2510.563846	8658.922174	1938.719166	641.1511956	2176.254268	3852.5	8553.263158	616.4131277	2018.251343	476.3636435	231.551017	388.6662201	830.9117085	4685.361314	0.2877666324	0.2224873977	0.07247135496	0.02175600853	0.02233576398	0.02434327794	1	0.2349903161	0.425986187	0.2796048123	79	1
14	445.5600552	53.98788077	580.3191922	8554.991498	1912.142796	32.02071859	1129.930834	3635	5156.593407	115.4210021	1250.794715	310.1180884	78.46163131	157.8463168	527.5462602	3009.370108	0.06999461082	0.2283274344	0.003431975617	0.009882190977	0.01951422218	0.009825832891	1	0.05648876137	0.4361261087	-0.009171108195	45	1
14	445.449603	131.6070418	3357.464947	11570.63192	635.3233792	-31.2259612	1753.382632	4417	10162.1828	757.4093248	2463.265542	179.0869122	156.855061	199.7836993	895.0939612	5375.278555	0.2926191624	0.05528267083	-0.00242886319	0.01745247256	0.01538179166	0.01509374908	1	0.2318897557	0.08021738725	0.01735248208	72	1
14	468.2554818	75.40486391	3290.06338	7588.471612	73.44862592	636.9526545	1571.169057	2876.5	1724.06383	848.243303	1860.746004	106.741187	275.5295744	210.021267	676.3327211	1072.796615	0.4388743054	0.009946574736	0.08505284374	0.02551282767	0.01695929398	0.03274160988	1	0.3540626497	-0.009891926584	0.3521270762	82	1
14	468.0326608	623.4032034	3372.440326	10931.35873	1055.450483	781.8328746	2289.161798	4367	2416.784946	738.5480794	2434.802117	270.3663226	241.8416047	274.2016726	938.2911691	1655.19474	0.3068333191	0.09723481561	0.07158508509	0.01842220155	0.01503385924	0.02056985616	1	0.2487118556	0.1690731829	0.2774461292	75	1
14	485.1463075	150.8053204	10142.88948	10482.1392	694.1535495	-573.8477428	1549.784375	4251.5	7695.659341	2380.751587	2401.597197	195.6654323	388.3362815	215.7713993	924.2360806	4804.733181	0.9708210886	0.0654576841	-0.05480643051	0.04602969048	0.01776293056	0.04289550293	1	0.7701073147	0.0963158356	-0.005978771624	95	0.999999999
14	497.4728576	159.5416502	-12.30670842	12413.64668	3007.619939	339.0786261	1631.448286	5370.5	2271.565217	63.58029905	1535.310323	403.1709329	94.49461455	224.1589407	658.3185819	1238.045698	-0.0009783504471	0.2377308126	0.02721245245	0.005290922237	0.01636840335	0.006980021825	1	0.001518577335	0.4566208712	0.05676382873	21	0.9999999914
14	506.7199154	32.20324549	-18.8200554	5600.868805	1753.885871	562.3768819	1067.339598	2538	3101.757895	59.40558905	1001.655158	342.3563309	132.2937635	160.6394757	453.6112899	1747.787353	-0.003752879051	0.3224446224	0.1007551104	0.01125607732	0.02767638087	0.01614448221	0	NaN	NaN	NaN	NaN	NaN
14	515.6757676	59.52112865	-52.60115562	6255.718642	85.48020125	1295.626881	1268.862861	2342	3174.553191	41.59082624	1201.820762	96.0846925	256.4813459	138.6984774	425.7306138	1576.905535	-0.008033144485	0.01263837883	0.2066353344	0.006930220752	0.01569662438	0.0205221217	1	0.00537310546	0.002176295041	0.6684675125	5	1
14	529.9864065	107.5242107	2409.353742	8234.304777	429.621808	-83.45864327	1532.457088	3125	6162.043956	531.1132003	1706.656401	162.5620384	120.2915314	168.1119388	630.2805907	3658.987625	0.2954709442	0.05416341626	-0.009882684272	0.01989128692	0.01902591582	0.01645714374	1	0.2336522015	0.07761922951	-0.007760548622	72	1
14	532.8264988	396.4354543	4614.730096	15276.90936	195.8143476	-5.531010236	2148.12353	5639	8057.677083	865.8674267	2598.95873	159.2143419	209.9461645	226.6467998	965.7374391	3046.140286	0.3096563019	0.0138420902	-0.0004468363934	0.01413596615	0.01072958243	0.01525715538	1	0.2451511752	-0.004737614384	0.02698424952	69	1
14	543.5124946	468.633666	3718.833159	12290.92765	1215.881396	-51.13516739	1851.327521	4865	8476.849462	891.9525287	2912.331401	300.1420107	178.9273924	182.1536039	1099.306537	4601.906424	0.3023489878	0.1017523972	-0.003781135369	0.0136677613	0.01655149979	0.01653785853	1	0.2401055657	0.17540117	0.01624431126	74	0.9999991823
14	547.531987	693.8207918	-23.09969298	9144.103075	881.3428692	281.3158755	1732.211443	3580	5737.357895	48.21411965	1528.064005	184.7396097	75.61896972	177.5031481	582.2531042	1479.483139	-0.002585494896	0.100855665	0.03161665894	0.005513563621	0.01634222215	0.007963114042	1	-0.001048276045	0.1761683171	0.06775572437	12	0.9999998753
14	555.4185049	295.472196	3797.727042	12347.48989	187.440144	-42.90441048	1795.534511	4606	5738.40625	887.1460901	2893.573515	146.4027048	162.1685222	193.6985097	1015.835575	3665.669536	0.300179156	0.01491644091	-0.003000791748	0.01509869297	0.01368751793	0.01486890125	1	0.237422847	-0.002597055283	0.0159961847	69	1
14	560.8467132	181.1012385	1452.685973	8864.149922	1973.545032	418.274143	1651.512956	3779	1429.614458	377.4248913	2066.449428	494.0826247	156.5889569	213.4753984	874.5479335	881.3292045	0.1670178024	0.2268392787	0.0473663466	0.01535756806	0.02866484368	0.01802014162	1	0.1369163635	0.4344080732	0.1650211154	65	1
14	573.7836071	182.8782338	1388.643596	8338.640683	1895.954662	527.0972359	2032.342134	3692	2412.525	333.7202	1865.87489	437.4617076	185.6744728	268.2530207	803.7639244	2065.987262	0.1677042065	0.2238630205	0.06659509986	0.01526637218	0.02079792185	0.01808659638	1	0.1387255554	0.4290564074	0.2315061207	65	1
14	579.8146641	244.1957343	3526.79566	11947.94096	1148.000017	817.8617821	1782.785165	4736	5579.159574	617.6725916	2172.313127	235.1429767	256.2787891	228.6393425	834.7185162	3560.204039	0.2863659432	0.0963390959	0.06977992698	0.01622746477	0.01232312985	0.01813136198	1	0.2322341637	0.1672478283	0.266440131	75	0.9999999999
14	581.3611228	346.0910191	3163.214731	10914.03551	1806.570757	761.2199365	1867.723226	4643.5	12785.8	741.5369213	2280.348995	364.4946714	258.0094329	218.5278841	923.7052415	7137.396238	0.2949255564	0.1677110856	0.06785261853	0.01949173438	0.0163776851	0.02238414108	1	0.2397641396	0.313470217	0.2637743288	77	1
14	591.6035261	480.393813	2914.498715	9248.778707	491.8569638	658.2459645	1934.489116	3678.5	6789.631579	793.396016	2614.937273	177.2516495	231.2095288	222.2428088	984.9195445	4865.403484	0.3004589396	0.05126977383	0.06789082704	0.01971761026	0.01549583354	0.02267551743	1	0.2428416462	0.07471304597	0.2619176499	73	1
14	596.4529501	128.6206178	470.5930123	7749.957733	448.2952081	680.3868385	1322.164138	2911	5677.271739	118.8804834	1198.872488	124.8877576	146.0884386	155.5088805	431.5117767	2204.034019	0.06223782934	0.05971686138	0.08727263992	0.01138427399	0.01650352992	0.01344215648	1	0.05399565413	0.0937434929	0.2738489656	36	1
14	605.4692303	101.3443548	7.077410286	6081.345463	996.2435119	286.0638949	1035.106501	2495.5	3563.521277	39.11415437	1142.374702	199.1785423	84.19940679	133.8704209	444.2834711	1754.554906	0.001125162626	0.1610638394	0.04602640084	0.007265596804	0.02318273095	0.01092154173	0	NaN	NaN	NaN	NaN	NaN
14	610.3502306	280.3540162	-85.65511245	11870.08475	1214.031656	665.6742329	1530.500057	4628.5	7336.715789	55.51812802	1909.865356	221.4032034	140.1194623	179.3997024	719.9400968	2532.515047	-0.007870642016	0.1019070009	0.05416439819	0.004901853473	0.01364304821	0.007732299374	1	-0.003738029356	0.1792282052	0.1444317094	13	0.9999999765
14	612.0351739	467.8241544	1678.5466	10436.78082	916.2954715	617.8124672	1971.156049	4149	1228.164706	397.2119007	2357.03092	272.3817573	206.9290394	168.3129349	914.1563772	590.1937908	0.1600270722	0.09181851034	0.05844726286	0.0120543837	0.01578833185	0.01763687368	1	0.1305212389	0.1580405647	0.1978756924	59	1
14	614.5691598	453.9530914	-31.02563716	10672.16095	1042.488555	586.8899533	1722.137495	4149.5	2717.75	49.01818413	1675.932055	204.8202408	129.6052385	169.0619032	636.9534311	1379.767423	-0.002845606506	0.09725440386	0.05804118448	0.005053816049	0.01436938476	0.008857872067	1	0.0004825430633	0.1698208787	0.1588553741	13	1
14	622.5625997	505.8713103	2915.460013	9964.973754	952.0642203	667.3335532	1823.524691	3992.5	7860.031915	490.5498246	1812.420752	208.5308347	208.1033873	207.1944234	700.0570612	3134.698399	0.2949368413	0.09993725205	0.06790074445	0.01534478217	0.01470655618	0.01763717382	1	0.2389940342	0.1745171564	0.2620388026	75	1
14	623.6406821	146.5489627	507.5766887	8484.030344	873.1459781	253.3160717	1192.352918	3332.5	9043.56383	101.8317226	1261.035821	167.5333949	93.36977756	161.6831674	488.9566393	4007.483796	0.06108497449	0.1067208526	0.03069182684	0.00918429049	0.01534965139	0.01017127519	1	0.04980591569	0.1879027798	0.07949182886	39	1
14	633.716664	246.4835951	-48.93713848	8585.210388	1217.816011	1029.159717	1815.105705	3451.5	1850.168421	62.46802915	1921.938551	332.2297262	230.2272418	275.3279927	768.704844	1118.752902	-0.005731720446	0.1494782419	0.1196260601	0.007685253709	0.02352501136	0.01426710712	1	0.002929222688	0.2793179539	0.372346331	19	1
14	633.4605865	528.7203337	1409.627204	9054.253279	430.9466912	1264.165278	1951.832217	3538.5	2682.946237	333.4746611	1973.856603	135.1924353	312.5146676	240.8253828	728.5385564	1427.539814	0.1521196501	0.04895722601	0.1437197516	0.01241636791	0.0133593098	0.01994942874	1	0.1294558934	0.07353508287	0.4893392437	57	1
14	654.2274338	93.48305073	16.65865593	6060.724779	898.9789563	86.31917514	893.195298	2439	3511.290323	39.89394054	877.520909	159.3143832	52.72089044	138.7703381	333.1057078	960.1416288	0.002744747594	0.1542191438	0.01567548427	0.007040329279	0.0226999085	0.008661871977	0	NaN	NaN	NaN	NaN	NaN
14	654.868362	177.4544813	-15.64591819	7886.385566	795.8730271	382.590681	1137.478407	3039.5	6789.329787	48.32176441	1219.556248	167.3143446	93.45421645	132.8669018	463.5407178	2223.57009	-0.002026224215	0.1022714072	0.04775567058	0.006713784263	0.01808668956	0.009253457848	1	0.0005019394671	0.1797009318	0.1236637588	13	0.9996858107
14	663.6015918	467.7058499	-20.16472061	7985.081841	1262.618859	467.47663	1640.176334	3279	993.7021277	49.4289696	1602.501758	287.4334818	126.1338725	167.6361191	640.2598963	560.7202133	-0.003049419555	0.1599860901	0.0588151352	0.006196151509	0.01793558786	0.01159203496	1	0.001096066084	0.2984691297	0.1632437431	18	1
14	680.2295994	410.2280096	2234.368361	7625.049866	1246.594505	469.421757	1758.68153	3254	8988.378947	575.7426136	1848.255889	294.8902547	177.7974783	172.3583605	742.4692667	5552.178321	0.2937288372	0.1618442886	0.06352052846	0.01642556288	0.02419324794	0.02021255782	1	0.2384488492	0.3012767674	0.2483704184	77	1
14	684.5680319	260.2778155	570.4503368	6751.871868	137.5669994	34.80498215	1350.557002	2490.5	5883.755319	144.2663872	1396.317119	97.7617965	65.03141778	165.0405869	481.8077795	3387.730384	0.08210069768	0.02047313702	0.005131817554	0.01095021379	0.01697241036	0.009915552396	1	0.06387208463	0.009986119871	-0.006333435136	30	1
14	689.8035817	234.3513831	-3.546395691	5785.04995	953.5600539	334.2389136	1572.021318	2415	927.4947368	43.47970626	912.3053457	178.531945	90.79432861	189.7317557	366.1730252	398.252723	-0.0005658524111	0.1649752148	0.05721331681	0.007827173064	0.02155076986	0.01238507089	1	0.003029187641	0.3086255253	0.1584277505	18	0.9999999998
14	715.6544095	327.6556676	1784.976869	5997.405385	289.1069845	395.7711776	1639.917921	2337.5	4304.159574	437.9466687	1468.572104	129.242447	147.4591303	179.1289356	557.3360174	2883.096928	0.2957157831	0.05039549218	0.06657896004	0.01911213154	0.01985838315	0.02697552855	1	0.2389551778	0.07288810416	0.2562623988	73	1
14	738.7348272	415.533896	1585.488452	5298.394696	847.826586	315.6118591	1483.719806	2232.5	6532.741935	380.0022271	1186.631639	199.9890261	136.3635288	163.4840848	478.7885985	3431.396388	0.2998784474	0.1680041615	0.05852762799	0.01947609886	0.02540619496	0.02660400724	1	0.2430948321	0.3136860263	0.2327258641	77	1
14	739.7347718	288.7962344	10.97159401	6114.296944	1448.022992	128.248161	1072.291729	2644	5522.084211	45.66898416	812.7785006	220.9772867	65.57163289	146.076261	342.4088778	1616.421222	0.001776277043	0.2363583176	0.02111204847	0.007455476256	0.02207716621	0.01043963288	1	0.003291684703	0.4535569054	0.03629538597	21	0.9965013994
14	744.4157359	352.6516502	-48.70816598	6747.435353	1013.139823	804.6828558	1423.582826	2748.5	5160.12766	53.39611414	1078.10273	191.6110273	184.6506431	260.6908091	441.0815833	2383.123401	-0.007711256244	0.151566991	0.1155509705	0.007978673046	0.01997499977	0.02395135657	1	0.001097905332	0.2834487471	0.3578720139	19	1
15	123.5398307	45.0233396	4006.522366	5973.827807	159.9207144	-313.7861718	1067.065486	2313	6351.43956	763.0009258	1110.496252	106.1854715	188.5079703	126.4752528	400.9336174	2847.742838	0.6812447142	0.0271068703	-0.05420284474	0.03695942672	0.02168799735	0.03573445359	0	NaN	NaN	NaN	NaN	NaN
15	126.5146165	60.28456732	5739.521191	6051.950831	631.6861203	-455.5124043	1019.180516	2481.5	1799.010638	1409.528823	1420.074462	181.5212908	256.2725389	144.0230767	562.4199997	1333.780644	0.9459509703	0.1046157548	-0.07748362781	0.06148196223	0.02628688826	0.04844812173	0	NaN	NaN	NaN	NaN	NaN
15	128.9372673	236.69377	1785.823565	10941.65178	1686.063411	1527.292595	2109.128215	4532.5	1481.458824	416.3209302	2333.213174	426.2556206	316.5701173	272.2649571	951.4286176	970.89314	0.1647509584	0.1515835593	0.1424202487	0.01781097528	0.02100676158	0.02457695243	1	0.1406407074	0.2838457405	0.4906641065	63	1
15	137.7738264	230.5587423	1192.399971	7177.72918	1047.792244	1089.265762	2263.083567	3052	1073.817073	408.1151949	2298.396948	367.8278134	386.0042914	397.5575635	934.5836311	847.5641369	0.1696782663	0.1458821291	0.1462686078	0.02107076393	0.0283576503	0.0426440245	1	0.1447692098	0.2722872963	0.5049374593	63	1
15	145.6636433	142.4908913	3524.461905	7686.740656	379.8473509	618.238685	1715.275567	2966.5	3100.585106	956.2334145	2048.774941	154.9537863	289.8863712	191.7160125	770.7570184	2046.794322	0.4577662868	0.04867922664	0.07804818748	0.02715744553	0.01874834506	0.04025789282	1	0.3691254862	0.06917069389	0.333404855	84	0.9999999996
15	176.4364709	13.35145327	46.21566271	6407.028173	585.6376628	12.97228814	943.2163574	2424.5	3256.553191	39.20111574	1027.343277	133.3511246	51.24041099	118.2379731	370.179578	1179.896128	0.007314275671	0.09180773055	0.001951453455	0.006634534028	0.0194775129	0.008872883515	0	NaN	NaN	NaN	NaN	NaN
15	182.5567611	32.6800272	453.0664658	6503.36837	1940.80496	113.3458408	962.0755739	2918.5	2630.12766	121.3478245	1307.843096	395.5339521	72.03258734	138.4454344	562.3729198	1312.590447	0.07155253376	0.2999920491	0.01773167348	0.01249020173	0.03116135656	0.01131497683	0	NaN	NaN	NaN	NaN	NaN
15	195.7775554	257.7796823	-275.7837008	15774.42239	1448.887191	3676.601993	2139.737412	6094	2403.375	82.78419493	2199.193138	291.9412357	558.0679088	246.988481	863.528057	826.3519099	-0.01813054764	0.09707128585	0.2331360156	0.005095573967	0.01303827798	0.0183334444	1	6.899295243e-05	0.1763652979	0.7600225253	15	1
15	223.3033212	7.45228458	56.69587964	5468.049601	485.4705703	27.44821796	1062.51367	2101	1132.215909	41.19988738	1114.778965	133.6649055	56.17161028	162.3006467	409.8757346	603.5895014	0.01031558496	0.08929493974	0.005077161661	0.008124454641	0.02142387895	0.01121854282	0	NaN	NaN	NaN	NaN	NaN
15	238.2892386	19.46954072	47.73138669	7298.495656	700.2036057	29.64740103	969.9500638	2807	3694.851064	40.49720892	1192.252891	158.7252597	61.90244575	136.3812703	450.5232943	1195.032352	0.006593017916	0.09582884905	0.004080680967	0.005760830341	0.01910021926	0.008509937706	0	NaN	NaN	NaN	NaN	NaN
15	243.4600226	134.2278903	3606.440478	12677.80676	2813.7982	750.1724579	1686.595287	5531.5	7146.23913	787.9596689	2516.889345	480.463789	249.3138555	202.0599042	1012.326298	3434.747701	0.2839026031	0.2194186107	0.0576939523	0.01624865172	0.02439986366	0.01859738103	1	0.2308734842	0.419130927	0.2275864732	79	1
15	245.8044584	54.82714452	2452.395334	8529.327304	1908.224815	400.0865649	1244.57615	3747	7525.106383	490.0593439	1518.611023	372.1006086	180.9594124	334.6795258	628.0644382	3389.751602	0.2850546134	0.2232624543	0.05017568695	0.01950566708	0.01916934963	0.02141625398	1	0.2313314021	0.4267127494	0.2019961492	79	1
15	268.5962713	39.64738831	3558.756278	7811.25074	167.1913598	-220.2785087	1218.458387	2961	5193.042105	698.3471738	1509.328581	118.2714031	169.6460797	155.1223399	536.3463236	2330.346221	0.4589398788	0.020194773	-0.02665098986	0.02922139504	0.01674542877	0.02319104225	1	0.3626807341	0.006663839686	-0.02871806399	81	1
15	269.5245761	62.04417648	3302.351761	7316.470064	98.04692748	-146.8021305	1481.124662	2733	6672.086022	791.8322999	1700.472175	113.4415458	175.0633951	179.4600454	619.4300127	5256.121257	0.4523097762	0.01313199956	-0.02112065499	0.02916751485	0.01772808748	0.02670960397	1	0.3576768003	-0.007573639188	-0.01135419517	81	1
15	276.0584395	5.174055064	39.84928625	7424.451758	673.3510211	31.73961838	929.5497949	2869	2714.376812	39.37614625	1061.593203	147.0213914	54.33386657	149.6681742	390.5370012	1641.452075	0.00522909845	0.09364766341	0.004454261363	0.005541413981	0.01852289304	0.007346079189	0	NaN	NaN	NaN	NaN	NaN
15	334.7122071	7.387749288	1772.424374	6249.272052	353.5749146	302.2676302	1208.859957	2388	10550.49425	387.3016176	1226.42937	113.8801989	148.6480908	141.7128766	448.8499187	5917.587926	0.2847946475	0.05633352283	0.04584763358	0.01810826467	0.02077305249	0.02482478499	1	0.2289052469	0.08429427312	0.1822977865	73	1
15	352.4924516	190.6123103	-24.92039067	14458.30988	700.7964164	437.8437625	1944.960745	5399.5	3873.913978	56.44634345	2440.999342	194.5120699	106.3345381	220.7696541	874.9105643	1860.400732	-0.001689740573	0.04798428727	0.03144853235	0.004041191541	0.01359394327	0.006464181653	1	-0.0009545614677	0.06775736106	0.0658971866	7	1
15	359.7154618	34.33108504	1966.626716	6733.038689	344.1328018	348.7083416	1347.121226	2589.5	4878.771739	477.1221482	1508.105468	138.7097024	161.9897166	189.955215	547.3654555	3296.117713	0.2987730734	0.05250753594	0.05183854116	0.02392587556	0.02336987818	0.02543324655	1	0.2404281777	0.07662874238	0.2061224357	73	1
15	389.6864365	20.63650188	1092.537214	6828.699172	1496.364109	270.7939747	1018.873979	2987	4467.095745	241.9202284	1404.679524	330.8987041	110.7581004	152.9119008	591.9803227	2587.019679	0.1610151778	0.2190310102	0.04145992395	0.01529312082	0.02797827496	0.01632782329	0	NaN	NaN	NaN	NaN	NaN
15	390.9285597	72.87242557	1432.719385	8995.396014	1285.03935	56.62344539	1709.699021	3703	1229.802083	302.2946189	1795.169674	278.7388422	103.3537877	203.0911708	711.1398548	630.195903	0.161546671	0.1419613812	0.007148904955	0.0151506198	0.01963411142	0.01217065641	1	0.1288578807	0.2588316516	0.02247027395	61	1
15	418.6911766	167.2478132	3164.708002	11037.03207	2599.597369	739.3007198	1718.618428	4834.5	6926.129032	874.5249602	2761.671499	622.227439	267.3189792	217.98635	1156.683265	4967.751009	0.2901046196	0.2326064689	0.06409789538	0.02016329892	0.02481292887	0.02338884068	1	0.2364102121	0.4463957021	0.2515123002	79	1
15	419.6993606	140.4527901	808.6889971	12328.20177	2927.24593	44.68203929	1225.73439	5298.5	8409.084211	221.2264486	2493.355404	552.2258518	104.0662496	226.1428295	1003.72833	3998.544609	0.0654760101	0.2350002276	0.004009842667	0.009575646956	0.01942345205	0.008851474521	1	0.05299605412	0.4498478614	-0.00803573447	45	0.9999999996
15	460.3489971	267.3529443	-136.6160006	13134.19986	192.3568309	1526.766303	1943.954055	4783	10223.31818	66.92269187	2597.888088	132.8456864	328.2778387	227.1228612	894.4433272	5395.026855	-0.009702130807	0.01594702656	0.1178579746	0.005988512365	0.0118757761	0.01045718329	1	-0.001902195579	0.005489044972	0.36156718	4	1
15	473.6492457	261.4490278	4143.713279	13502.95433	734.6255132	945.5868105	2010.586777	5208	14948.22989	884.2653738	2932.762864	188.0944182	265.2505863	203.4839642	1054.067125	7713.70779	0.3007997393	0.0550595181	0.06779882588	0.01701198101	0.01456665312	0.01942840555	1	0.243151367	0.08247809221	0.2617854288	73	1
15	481.573353	179.4764433	744.600169	12323.32848	673.9107408	1192.48325	1634.045517	4662.5	4941.875	178.9059314	2430.652458	183.0520006	276.4537204	228.8665443	886.9321515	2784.785292	0.06093227495	0.05408345696	0.09731137511	0.008121810266	0.0136137083	0.01304907973	1	0.05356424874	0.08259192595	0.3080582281	36	1
15	491.2692741	503.4831864	-218.4289525	11875.89018	86.41434517	2830.246041	2146.113288	4321.5	3116.515789	61.54138192	2518.409209	142.7242261	604.5720013	212.6442708	890.7310849	1682.934177	-0.01825267961	0.007284175868	0.2353825639	0.004746928884	0.01286631777	0.01548778141	1	-0.000913677191	-0.007634352588	0.7652301053	5	1
15	500.1095311	196.7305812	1893.312634	11767.21782	1158.766436	1691.158404	2176.127599	4713	4442.747253	346.9680593	1944.671233	211.1240576	339.6688235	256.5074263	743.6867518	2025.447273	0.1642357696	0.09845266	0.1462038898	0.01427195069	0.01227089401	0.01860642523	1	0.1398708286	0.1750631322	0.5021191122	60	1
15	508.0291399	183.792915	3245.816632	10910.85553	664.1433228	752.6872401	1841.777743	4241	16192.0989	660.5222259	2000.778439	171.4553929	247.9252718	212.2323069	735.5888247	6397.435247	0.2987949928	0.06256273183	0.07014747092	0.02101596562	0.01737974378	0.02094138241	1	0.2417951619	0.09796174824	0.2696427596	73	0.9999999732
15	520.0126041	199.2912437	2237.139629	13236.65012	3011.689343	648.6307979	1651.415403	5805	3612.608696	381.4375779	2056.181751	464.8314261	174.0411368	183.3317723	838.3065656	1714.843574	0.1636153094	0.2227696222	0.04874432835	0.01203611605	0.01671608611	0.01171221125	1	0.1342449003	0.4261317448	0.1688767882	65	1
15	524.4289506	184.7196091	3447.463328	11627.97235	696.8800798	703.6342981	1676.460794	4559	13436.88043	725.1319458	2315.263696	184.0464799	228.5861999	193.0491071	852.4414838	5331.01092	0.2977927582	0.05800702194	0.06056045562	0.02033998212	0.01576469387	0.01894838606	1	0.2402963215	0.08824976424	0.2361720984	73	1
15	529.5139243	85.71103884	2028.627706	7034.758848	329.8492171	353.1379143	1412.728086	2638.5	7769.305263	428.2443508	1341.359587	133.3066781	135.7644231	182.7358506	508.5416456	4222.485711	0.2946841123	0.04804263807	0.05143467519	0.01949621726	0.01876720494	0.01953893198	1	0.2370838854	0.06747500747	0.2036539239	73	1
15	533.8304713	315.3889561	5745.294381	12017.09123	1964.630819	-223.3967241	1622.901466	5084	9802.138298	1398.390837	2835.435845	457.7032516	237.3829363	166.9793726	1149.00121	6709.475422	0.4723544618	0.1646255429	-0.01846727999	0.02036600636	0.01698484222	0.02159396724	1	0.3756125166	0.303053371	0.006714823552	87	1
15	543.6435232	145.151259	-78.70722118	8909.608657	1409.532405	1022.205839	1742.784989	3653.5	2830.542553	57.92816087	1504.433741	287.8185661	197.9879323	304.4321913	600.7687363	1571.845451	-0.008494477484	0.1581692766	0.1129473863	0.006806013639	0.0191074527	0.0140498107	1	0.000373226653	0.2968863834	0.3488840199	19	1
15	548.661986	116.6439919	3.150666641	7850.444714	504.3944698	78.29205303	1392.900207	3009.5	5489.831579	47.79733863	1499.169861	157.6331057	63.3302786	198.1438788	555.9644382	2913.422421	0.0005210117923	0.06604621991	0.01081934689	0.006152755829	0.01873171944	0.008097737739	1	-0.0003702112883	0.1039723468	-0.004328681168	6	0.9281228018
15	549.0207277	170.6054967	40.53159809	8942.648352	2057.374544	336.2228555	1819.703175	3868.5	1880.845238	102.1919769	1811.200551	463.6423909	109.4074507	496.3571783	773.7794056	1641.058147	0.0043919669	0.2277321881	0.03783623	0.01286432948	0.02333764557	0.01251607137	1	0.006407707192	0.4365156365	0.0944191205	21	0.9999070747
15	562.9914373	170.5313426	4265.504941	8966.863756	1467.066264	-173.5851248	1677.590472	3794	13333.53086	777.5696076	1488.315778	255.6945129	180.038626	196.9319184	602.1971428	6029.19432	0.4792688779	0.167712034	-0.01886658805	0.02264306866	0.01898292975	0.02215135953	1	0.3811432674	0.3093382374	0.007025949442	87	1
15	574.3811214	243.3556797	-34.97016233	10290.92254	682.8710776	148.0033429	1729.078197	3955	12317.21053	48.48477583	1618.57909	159.0977818	76.93236241	183.9716912	592.2854391	4737.495873	-0.003339342207	0.06514757315	0.01384148763	0.00498938066	0.01479479745	0.007203131125	1	-0.003259967329	0.1022636907	0.00518826938	6	0.955287899
15	575.8156853	117.8244579	-8.497711821	6729.146264	105.8808853	339.5992191	1324.492499	2471	3350.244681	37.78252659	1554.367701	106.9449076	107.3580749	162.9831271	546.6731421	2110.707677	-0.001337257447	0.01447275659	0.05278227179	0.005841800855	0.01875136905	0.009768546647	1	0.0003772685584	-0.0001161764971	0.1387166481	3	0.9999999985
15	582.3393638	172.3164091	2569.774738	9119.283046	532.8292194	549.9245306	1542.160483	3514	9216.445652	603.6470192	2007.836673	165.4370395	215.1077722	220.2317923	745.4368524	6288.794277	0.2850830564	0.05837034758	0.06121104979	0.01946368807	0.01887076674	0.02158639823	1	0.2301940662	0.08907097842	0.2354818209	73	0.9999999999
15	584.1498309	153.8188584	-33.73469463	6523.587246	1039.342288	711.9598052	1522.181437	2725	2987.989474	58.86961309	1613.304638	262.9292001	188.5592232	163.8323766	634.3331034	2792.302724	-0.004649051336	0.1573158166	0.1104421789	0.01007703633	0.02249387012	0.01650539752	1	0.003265659064	0.2950230501	0.3410996846	19	1
15	592.3228365	80.54976642	400.4052085	5986.175019	128.2505514	169.2941927	1078.687709	2199	12986.06383	96.76217934	1160.806476	98.08177602	68.73550485	130.5749929	400.5158461	5099.215092	0.06519935859	0.02017661048	0.029131664	0.009226095081	0.01921620343	0.01122995003	1	0.05198762113	0.0103858431	0.07262592654	31	1
15	603.3079548	198.5599629	2572.625133	9043.109161	474.827411	586.7790757	1721.072026	3534.5	8476.861702	559.811031	1803.008191	167.1745648	207.5940519	227.2933702	680.325116	5303.677839	0.2902656233	0.05177887401	0.06683651393	0.01853232392	0.0165963804	0.02048404491	1	0.2346358671	0.07575629349	0.2559268655	73	1
15	620.9130785	249.950665	589.1248664	9077.113658	2202.640081	9.832775361	1376.304604	3937.5	7864.606383	205.8886124	1716.748492	433.3180146	204.8299794	2035.223281	721.4014634	3550.657062	0.06532978584	0.2392819882	0.00105186889	0.02094070329	0.02797422534	0.02449826808	1	0.05272943543	0.4585113579	-0.01816514969	45	1
15	629.8527603	168.4136571	2160.963492	7543.981516	138.9142074	-60.89851513	1344.307871	2802	5415.631579	474.8343358	1650.451875	118.6774535	122.8212485	165.9818137	593.4690726	3286.936474	0.2913900325	0.01912267696	-0.008651854055	0.01850939675	0.02031486892	0.01848287996	1	0.2300715032	0.005840656168	-0.005440659102	69	1
15	667.2609804	252.5332152	4481.778569	6410.326294	710.7418674	-258.7097229	1423.185525	2687	9904.677419	1236.464333	1742.333219	220.8942305	204.4316373	165.752933	690.7506815	6603.45845	0.693404559	0.1105231489	-0.04006460922	0.03647427598	0.02270848503	0.03773743957	1	0.5500690376	0.1903989181	-0.01813297453	92	0.9999999092
15	691.105049	216.7605871	13.54625789	6970.255044	713.3342701	49.34319529	1156.504039	2733	6066.747368	38.54442692	992.6576354	164.2362293	55.74538689	133.6666609	389.926699	1607.474105	0.002483993887	0.1045108753	0.007875587505	0.005778362233	0.01735814242	0.007982653526	1	0.001443187789	0.182712254	-0.01295938092	11	0.9999511928
15	764.4520296	531.6560932	2186.149475	4506.412185	482.7791	-153.6061246	1190.910002	1887.5	10497.90426	411.8252159	847.81216	117.0480709	119.6867622	133.7657378	334.908103	4307.974766	0.4756684453	0.1069399023	-0.03330656023	0.02689896259	0.01991902939	0.02858879458	0	NaN	NaN	NaN	NaN	NaN
16	15.99967577	346.484278	2008.179686	13067.75087	653.4274978	1712.029151	1591.141421	4922.5	4547.847826	399.1683563	2394.348258	166.3380337	381.0211391	207.7215999	857.9454785	2263.141709	0.1521767644	0.04957160014	0.1293267217	0.01430901954	0.01284010896	0.02204085815	1	0.1285389933	0.07423069087	0.4396612105	57	1
16	48.9750976	625.6705946	-122.3767844	8912.749159	79.27614274	1901.445767	1637.326864	3217	2356.537634	54.2142959	1662.506341	114.6145408	397.0808632	157.6456161	593.4996739	1169.50449	-0.01358398138	0.00864636926	0.2158840719	0.006128383489	0.01376201851	0.01980496375	1	0.001517042536	-0.005623936624	0.6990100254	5	1
16	120.3214794	646.4036075	-43.18138204	11326.86701	538.2978594	612.536868	1618.170033	4171.5	5284.760417	42.49261786	2317.486646	149.8028798	151.0472242	170.7216327	817.992448	2717.212584	-0.003996017516	0.04750381132	0.05335015488	0.004530436843	0.01319894252	0.008301210849	1	-0.001326525714	0.0676393969	0.1409894743	8	0.9947629158
16	170.7456492	287.4127836	-13.56075608	13055.29328	1283.128948	379.7908673	1907.744476	4965	1319.797872	54.26377444	3010.820871	334.7937341	106.0301443	225.606597	1146.167645	840.2132292	-0.001363483233	0.09900534276	0.0306281757	0.004430244888	0.01280305485	0.007428049178	1	-0.0001602977459	0.1723310443	0.06457324174	12	0.9999999845
16	186.2955299	488.5091135	-33.84406772	12607.53831	1171.923048	440.4100741	2203.045052	4848	2513.789474	55.21907759	2898.52704	294.2711771	132.3641884	293.0656102	1082.874143	1457.91041	-0.002769820215	0.0937884021	0.03585314849	0.0047809361	0.01662383017	0.008164021335	1	-0.0009916683913	0.1618451819	0.08214576618	12	0.9999666138
16	208.3018044	409.3776919	-74.16228056	15690.60021	2572.29273	416.4039612	1813.948098	6339	4373.763441	64.9581917	2587.480176	455.8957941	107.8032243	230.7521364	1028.252846	1871.330859	-0.00453988336	0.1677701675	0.02753526236	0.004792721954	0.01279220475	0.005501929402	1	-0.002111606853	0.3132092925	0.05508697349	17	0.9999885403
16	226.3421899	444.556167	6779.402485	13516.47597	1353.866255	-169.8031973	2210.514832	5478	8357.808511	1436.793113	2669.068322	275.8295208	251.1280089	245.9450562	1020.052755	4904.04268	0.4992037943	0.1008681573	-0.01286456031	0.02639965181	0.01466286712	0.02109082353	1	0.396696487	0.1724454137	0.03049961179	85	1
16	232.468575	511.5849134	6620.94529	13325.55777	1336.540088	-205.1024257	2282.776951	5375	8956.46875	1364.174815	2767.589115	265.6858704	241.4283527	240.2538104	1052.600062	6656.321518	0.4926742518	0.09990170386	-0.01450354819	0.01889407952	0.0142300489	0.02102650719	1	0.3913602663	0.1704258225	0.02329774099	85	1
16	260.5582782	301.5498649	753.2438811	10525.50041	1742.954199	118.147322	2059.299522	4367	2572.46875	238.7643322	2861.973957	475.5280793	101.3391632	276.2784032	1145.04616	2032.754864	0.07222946558	0.1578640054	0.01075577044	0.01023218974	0.02071604106	0.0119986685	1	0.05795354007	0.2919347519	0.01466108428	42	0.9999999966
16	277.8220786	498.1335333	6833.799489	14103.72495	1442.390606	-255.4678479	1898.867713	5662	12412.58947	1796.54809	3524.134207	388.4673986	266.8373305	184.2633726	1365.765484	8022.341394	0.4843542974	0.105818728	-0.01649675561	0.02153409356	0.01621684722	0.02293268777	1	0.3846497773	0.1825125261	0.01465073373	85	1
16	290.7892045	652.5360003	5760.87021	12273.86929	1254.776342	-200.9689346	1772.54496	4886.5	10914.66667	1530.93689	3305.136072	331.1293972	263.0797061	206.5084801	1267.459902	8154.565106	0.469968852	0.1032259072	-0.01815652903	0.02264504618	0.01669943782	0.02344410344	1	0.3730194665	0.1771890298	0.005509573419	85	1
16	311.6191375	246.2821232	6067.111842	12613.18175	1442.003068	-174.0210485	1739.663351	5120	14042.34409	1620.100718	3233.45277	308.9856919	249.7162449	247.2234661	1232.676248	10349.34048	0.4835376739	0.1158124662	-0.01270409207	0.02583016322	0.01726782383	0.02207108659	1	0.3843684641	0.2031542532	0.02784071368	85	1
16	314.5398074	506.8485584	8262.76648	17239.48899	1738.023886	-243.8371601	1894.899985	6770	10865.89583	1552.177654	3086.166482	388.2367636	307.7515387	243.0322176	1245.382917	5182.070528	0.4850305266	0.1060495614	-0.01414841128	0.01799415137	0.01282320582	0.02073286732	1	0.3853506943	0.1830750828	0.02292440728	85	1
16	342.0620887	520.0564974	6769.245239	13621.66677	1464.231491	-228.6478149	2050.254033	5488	16011.51064	1635.970703	3200.951874	310.0914393	270.7747278	227.5879995	1211.391309	9853.488472	0.4872050893	0.1105463544	-0.01732809244	0.01969492329	0.01996074815	0.02342270474	1	0.3869250593	0.1921614916	0.01257353032	85	1
16	347.4475894	499.6709895	15303.45144	14746.03914	1495.092786	-620.2551616	1700.518017	5978.5	2665.510638	3163.082478	3096.451116	375.698951	509.0238793	278.9937496	1259.244526	1557.780878	1.037606948	0.106920219	-0.04339193794	0.03282962225	0.01282849715	0.04121938047	1	0.8246917124	0.1815054957	0.05009579224	96	1
16	392.6055879	479.9443875	6520.41308	13439.50579	1320.396349	-174.835093	2152.679555	5402.5	8860.430108	1331.677923	2780.315086	265.0340816	238.3800997	261.7544239	1069.5775	4803.759278	0.4901161887	0.09971518094	-0.01324598638	0.01933920568	0.01479831457	0.02294677738	1	0.3893998989	0.1701028872	0.02704246137	85	1
16	403.6920539	343.4076839	7489.350484	15087.16251	1512.645321	-170.383891	1905.589928	5995.5	8296.680851	1445.539433	2839.947152	352.1261377	289.6705535	685.2387739	1119.440266	4832.462949	0.4920259475	0.102618717	-0.0119637204	0.02032343423	0.01592974845	0.02388738973	1	0.3910449778	0.1760985239	0.0319954276	85	1
16	409.2075999	518.7989205	6786.466028	13997.86069	1448.663317	-237.8445328	1751.735578	5578	7980.104167	1661.193735	3366.955778	388.3201351	270.0699571	185.1887731	1314.734517	5884.537348	0.4853947841	0.1049360804	-0.01662090408	0.02049710448	0.01498129976	0.0233411023	1	0.3854621828	0.1806938342	0.01443845832	85	1
16	430.3393516	338.2635104	7366.284192	15115.77315	1542.676436	-178.2366373	2042.833565	6011	14873.43011	1318.031963	2585.334289	305.1571754	259.9585078	211.2889261	1012.648713	8347.563699	0.4938115071	0.1069218109	-0.01273025958	0.01838980232	0.01316951184	0.01950995536	1	0.3924690039	0.1848838786	0.02988305387	85	1
16	443.3050236	376.6419562	7394.997076	15225.61877	1565.500772	-153.4628042	1997.799335	6121	16733.59574	1438.717688	2922.514582	344.137211	285.7282276	221.3445924	1164.73059	7155.253744	0.4851526583	0.1053542648	-0.009720049087	0.0230445728	0.01419150948	0.02196523197	1	0.3857385278	0.1818225124	0.03822722264	85	1
16	455.5942126	105.3924406	1769.856072	10721.79695	1585.554984	9.711783015	1547.549903	4363	1395.042553	337.3380192	1930.576104	329.1390463	101.2455246	232.1801351	763.3507483	608.821211	0.164383808	0.1525380795	0.0008727850711	0.01062060745	0.01941776691	0.01031850886	1	0.1308229826	0.2802595882	0.001749859749	61	1
16	461.1125017	682.7725376	639.9440375	9044.338144	1348.01059	31.41483806	1668.247061	3679	1339.291667	172.6845177	2212.864794	351.8186272	71.90802617	246.7563321	874.4743273	964.4580907	0.07074297146	0.150025455	0.003991186229	0.00927856451	0.01642306295	0.008724713894	1	0.0562201989	0.2756045421	-0.009266421787	42	1
16	469.8371068	260.3245891	6961.292066	14683.46267	1506.026298	-189.0757999	1689.780566	5798	15780.10526	1277.296208	2686.52836	278.0493414	273.6609436	201.0143528	1003.90827	7454.609814	0.471747528	0.1035615088	-0.01257033985	0.02190219959	0.01517473549	0.02096940181	1	0.3748201555	0.1780888141	0.02522424611	85	1
16	473.5209496	442.6123528	4550.047377	9433.963075	691.0416164	-194.4517414	2410.942923	3838	4876.505376	1552.106279	3205.209423	305.3074767	302.6324617	2270.403252	1308.524271	5502.220869	0.4898072242	0.08423969389	-0.02032697853	0.02851945913	0.03006290719	0.03828672586	1	0.3884974879	0.138097766	0.002080676435	85	0.9999991455
16	478.7000659	769.435236	4765.123137	6943.128823	120.2148586	-340.0405866	1550.75971	2675	7561.010638	1292.795929	1850.900374	100.3423165	211.6855756	164.3316758	672.7037123	5601.851091	0.6914005094	0.0175722597	-0.04376018058	0.03491253172	0.01567329327	0.0318474208	1	0.5471466019	-0.0003125842364	-0.03397273756	90	1
16	487.7564082	374.3983445	5752.013514	11751.68451	1211.306672	-137.4995268	1752.902689	4590.5	8317.62766	1538.843543	3068.537955	315.0579717	258.8332795	202.8246063	1177.835193	6214.765811	0.4862472255	0.1015644644	-0.01114611229	0.02387702914	0.01957656021	0.025088377	1	0.3864728589	0.1739921476	0.03344943888	85	1
16	497.4939778	298.6266018	6743.397875	13727.6037	1432.324138	-135.5170216	1747.672418	5552	16239.81522	1342.319171	2860.02247	301.1784962	278.3584063	220.3838205	1077.580258	8976.378608	0.4715962421	0.1009378807	-0.009827227497	0.02545267201	0.01790833862	0.02226315075	1	0.3748538418	0.1728177158	0.03458920226	85	1
16	506.8697343	237.0403519	6308.477292	13307.0864	1364.14725	-246.5699469	1641.703437	5375	16876.42105	1139.101767	2405.537885	226.7985769	243.9467841	193.1569946	898.9197285	8191.244838	0.4813042365	0.1050434568	-0.01870094944	0.02088563204	0.01622361632	0.02104412619	1	0.3820564865	0.18084886	0.006309110228	85	1
16	507.5672141	433.5674466	7137.91238	14680.6304	1528.415406	-233.2001575	2013.328228	5950.5	10198.13542	1375.02135	2801.372852	303.333009	240.3710255	195.9872993	1092.930613	6271.1118	0.4787142256	0.104365237	-0.01617264926	0.01837092432	0.0112268071	0.01811731267	1	0.3801505337	0.1795677163	0.0144212961	85	1
16	517.9866502	454.5032347	926.9171842	13114.86485	2036.802918	79.67725019	1754.204486	5330.5	1740.728261	124.1911012	1697.858035	314.9154438	96.42006856	200.8630996	676.0339941	903.3549204	0.07219921318	0.1541564835	0.005989813188	0.007390521458	0.0149028726	0.007837949821	1	0.05756551641	0.2841467483	-0.001910073708	42	1
16	522.6072079	262.7609982	3006.327057	9870.696343	2119.892707	-64.64435921	1608.227372	4303.5	1441.431579	929.8974375	3014.78208	724.0002023	178.4650364	371.643475	1284.780614	1281.795837	0.3075630456	0.2189557159	-0.005944634366	0.02038778032	0.02601264847	0.02259423956	1	0.2454768508	0.415594445	0.01327474421	78	0.9999999978
16	531.2655481	541.4968165	-129.4835383	13614.78584	3093.108912	1473.954506	1580.012065	5761	3744.734043	73.47442208	2463.813168	549.5567841	261.9157051	222.5998014	1008.500151	1991.351069	-0.01002047088	0.2213637989	0.1093373129	0.006075042709	0.0189498056	0.01003462869	1	-0.0003591683976	0.4263171315	0.3378378757	23	1
16	534.4174779	407.2210305	-116.8916907	16306.68209	3481.661311	1781.774585	1704.119814	6815	1031.107527	74.23215551	2536.12331	646.4084804	325.949818	534.8345842	1064.802708	585.955527	-0.007268358409	0.22296599	0.1105691604	0.005740114861	0.01519891301	0.01056511279	1	0.001940215876	0.4296393122	0.3427754921	23	1
16	538.2063653	318.6778601	5058.123968	10570.91828	997.4622791	-125.2780968	1920.120555	4254	4880.958333	1171.03087	2375.045485	298.419179	213.9051692	218.8144596	938.7268342	3649.166725	0.4856457582	0.09414330093	-0.01170698	0.02017642187	0.02039188791	0.02363290204	1	0.3858690613	0.1587571666	0.03116438947	85	1
16	538.7270202	728.4183787	3470.746535	7730.771884	103.3971954	-199.4450608	1539.49095	2876	7482.042105	944.0289869	2059.727439	112.6947524	159.9742748	168.7715557	737.601545	4615.618199	0.4493701054	0.01335478036	-0.02625528093	0.02560635976	0.01692475968	0.0228598857	1	0.3549857786	-0.007306256799	-0.02976287275	81	1
16	542.0882567	606.2255974	-103.7051568	10696.33422	2528.930308	1242.028156	1835.942397	4640	3496.255319	71.97357376	1814.61872	436.9130929	232.382525	230.1991363	755.9965213	1624.215317	-0.01038670302	0.2408563997	0.114938096	0.006863830492	0.02006657462	0.009735488054	1	-4.932983869e-05	0.466503152	0.3576438268	23	1
16	551.7214858	526.3946538	5834.837813	12510.88123	1215.979397	-228.982871	1641.621087	5026.5	5762.451613	1330.623248	2838.351064	287.5227528	247.2231331	178.8266023	1097.079577	4521.815484	0.4706408186	0.09834866404	-0.01808446568	0.01898349906	0.01469225796	0.02400879587	1	0.3735046687	0.1671894834	0.005777242145	85	1
16	553.2927184	502.3456721	15.80530793	14402.26924	1235.107801	163.489677	1786.754148	5478.5	1386.88172	60.02508167	2508.515486	240.5946205	87.90592236	202.1339913	902.297189	704.5788728	0.001011142539	0.08915703414	0.01157963811	0.004647248944	0.016401154	0.006756927846	1	0.0003392210581	0.1513836611	-0.0009398531606	11	0.9991710149
16	568.2562692	336.4327935	6495.048529	13992.2915	1368.541429	-211.4170009	1617.737186	5587.5	16914.71579	1216.846735	2605.247212	259.8647395	228.3098135	264.2460125	967.4849564	10273.37419	0.4620713543	0.1013354536	-0.01696288041	0.02031679747	0.01329179764	0.01828218874	1	0.3667709213	0.1733914135	0.007747452607	85	1
16	584.9292006	676.8531533	3613.291962	8049.929281	182.6105295	-192.8705004	1635.13707	3004	8408.729167	958.2717698	1953.210602	100.6514702	162.625403	151.1219155	717.3766587	5344.219501	0.4580792077	0.02345622578	-0.02286847632	0.02322769974	0.01514680419	0.02386020549	1	0.3622858443	0.01350231835	-0.01576252152	81	0.9999999998
16	587.7003307	438.7214535	1395.330818	7843.262742	1187.698695	51.62709529	1747.169667	3322.5	384.4893617	528.6557266	3130.774777	519.004962	123.8328083	227.1399894	1272.585735	432.582014	0.1739112711	0.1556275512	0.006313210922	0.01748465247	0.0279689473	0.02108703393	1	0.138834012	0.2867688709	0.02283546062	61	1
16	591.9719716	275.4817333	4647.659273	10513.03555	3279.63221	-181.1426768	1397.357171	4927.5	9447.956989	1097.14697	2329.268531	735.3945896	204.5010147	202.7205626	1053.664876	6556.296472	0.4551112259	0.3134772273	-0.01694834979	0.02943594922	0.02125561384	0.02178690878	1	0.3636622701	0.6083684835	0.01214446242	89	1
16	604.4207491	384.7157375	-9.093396292	11089.32805	1090.990498	306.3974796	1712.348149	4315	4647.702128	49.57722418	2093.785312	257.5107606	100.748716	181.9770598	807.475248	2378.643694	-0.0007770867252	0.09787299269	0.02772385692	0.004687407501	0.01571852663	0.007074868058	1	9.928810276e-05	0.1698933056	0.05464689979	12	0.9999993885
16	605.3940732	576.1776589	23.22013478	7476.727757	638.1249511	134.4336622	1796.492718	2884	1200.010638	44.59517029	2345.367437	247.5403674	84.80370994	210.858401	887.1285744	1060.272561	0.003698640772	0.09071304598	0.01861171906	0.007597347214	0.02580149028	0.01434443005	1	0.002977209993	0.1548386249	0.02401347916	11	0.6457570462
16	605.8650613	619.0067863	-81.51781972	9188.786089	2125.921481	1037.5726	1539.530428	4059	2585.052632	81.28710122	1513.205308	383.8923368	189.1296855	528.7695439	632.5970061	1357.142119	-0.009475341019	0.2368625465	0.1130529852	0.009940044091	0.01911257264	0.0121082485	1	0.0005054093496	0.4582371737	0.3512324324	23	1
16	610.3212844	485.6089279	-94.63467023	10531.14284	2421.807206	1220.498103	1585.538981	4595	4474.53125	67.99029886	1931.031564	442.2891359	239.9013438	200.988511	801.5853778	1986.914667	-0.009068329226	0.2295280902	0.1145971219	0.006617947843	0.0174396211	0.01245805386	1	0.0008498149898	0.443258391	0.3564536443	23	1
16	617.0097651	364.8329342	552.867068	7312.283013	344.7454949	136.565793	1947.927565	2805	2453.771084	165.38278	2009.364493	166.3675036	95.33457455	215.3496363	751.9204193	2722.449853	0.07723314765	0.04935861071	0.02004496323	0.01113202876	0.02336236894	0.01535609104	1	0.06132282879	0.06981287614	0.04485425107	34	0.9992275572
16	629.216581	361.6675468	773.6822244	10616.22005	586.2152242	89.25373524	1632.091455	4046	6241.7375	132.7248653	1554.084544	149.7275523	96.40488845	155.6700047	588.8317191	1921.005023	0.0731781214	0.0570599864	0.008535215695	0.006783234785	0.01244099596	0.008887799181	1	0.05739791922	0.08516815915	0.004379595665	34	1
16	637.2726247	375.3815391	859.7876654	13647.79043	680.8152043	463.6470023	1404.639849	5094	5965.086022	161.3648032	2224.518097	168.0647866	132.5114623	264.7788797	787.6134474	2518.076995	0.06300206205	0.05100294029	0.03394274629	0.007074072048	0.01310233619	0.007642174623	1	0.05091276084	0.07378549545	0.08959835825	35	0.9999999649
16	643.279918	625.4511143	-101.1564748	9359.368509	2096.724127	956.3527243	1358.791503	4001	4508.170213	60.42669203	1687.286601	407.6681966	200.8753879	341.8453244	684.5001776	2465.643673	-0.01133577894	0.2310425733	0.1042950297	0.006726806317	0.01897069626	0.0107039958	1	-0.001637556674	0.4459690108	0.3203905128	23	1
16	646.6514979	417.6518445	9862.261572	9765.604954	595.3163592	-540.0322962	1460.107439	3921.5	6183.202128	2098.649009	2049.899942	162.1838347	376.1649119	225.2376724	783.5125632	3360.988336	1.009774932	0.06039417363	-0.05014385987	0.03769357253	0.01591471768	0.04289233148	1	0.8014724518	0.08596116006	0.01901535437	95	1
16	647.9705653	195.1211621	395.2903227	6503.026609	80.65297944	595.8850751	1430.914988	2439	5916.389474	99.28219374	1310.390399	96.28086795	153.8367269	179.7328712	460.7841709	3482.345643	0.06120809892	0.01356535761	0.09235697713	0.009886586601	0.01660374684	0.01602404066	1	0.05298304083	-0.0006764375031	0.2898729134	32	1
16	651.4255742	602.3086779	-8.007533679	8651.54957	859.8075959	77.39673107	1376.673432	3396	4943.553191	43.24112748	1625.731823	193.2621194	69.59525122	128.256563	611.6845782	2338.083815	-0.001030479376	0.1025782856	0.009224981818	0.005221309642	0.01683286077	0.007986928479	1	-0.001294961712	0.1788168249	-0.009168359057	11	0.9999356593
16	654.4658357	225.6887257	2.2384443	9313.831245	874.5245695	232.6761631	1372.399649	3592.5	3517.957895	42.05033509	1447.429766	191.2038235	78.50078783	151.8513053	551.2907506	1220.893106	0.0002896248559	0.09672548467	0.02548013234	0.004705103373	0.01666996428	0.007475926355	1	0.0007867920784	0.1674484452	0.04711298185	12	0.9999289251
16	654.1294295	399.8042148	-63.76323516	10733.24298	2374.473639	1202.899946	1772.307679	4613	1476.094737	79.30824672	1538.18315	396.7312936	204.9530639	221.0374854	646.1191086	782.6303994	-0.006155315449	0.226228955	0.1149080608	0.007582402241	0.0175802562	0.01086997684	1	0.0031590814	0.4364947952	0.3581103542	23	1
16	655.248149	456.0877746	9898.455392	10046.85666	606.3126437	-498.4480245	1392.223795	3994	6585.031915	2004.342546	1995.731615	163.2233101	292.8397085	179.545788	769.3000026	3735.053259	0.9848740221	0.06344097901	-0.04909715755	0.03553253898	0.01366284083	0.03409414718	1	0.7816916622	0.09234849755	0.01694132596	95	0.9999999999
16	663.2782765	285.4142737	4174.345384	8895.982455	910.3270557	-154.6480074	1507.5411	3625.5	12630.20213	834.798908	1710.808501	206.0090275	165.5689781	395.5511026	653.678898	6785.091612	0.4654383846	0.1034600236	-0.01738593936	0.02304656316	0.0170395608	0.02184946936	1	0.3694559392	0.1777173302	0.007126874265	85	1
16	671.2351044	580.4915075	517.8758795	7870.14447	1243.333961	35.35350946	1460.157323	3230.5	1556.903226	104.8579434	1201.517084	222.6181182	80.32217398	149.4313381	487.2706257	785.7736158	0.06817744188	0.160761594	0.004473343545	0.009851018993	0.01796022936	0.01102142703	1	0.05432772023	0.2976457078	-0.007894499431	42	1
16	671.6327667	615.330823	460.853735	7164.14776	2223.256335	587.8905186	1451.1581	3204	5000.658228	128.6683975	1340.837016	438.7990089	141.6825095	149.2642	602.2998225	2167.889544	0.06691033652	0.3170447023	0.08520662742	0.01350297149	0.02434765038	0.01703140245	1	0.06055856444	0.6212363582	0.2750278066	50	1
16	671.8304884	600.8587401	1226.427961	7390.058557	724.1474593	26.43155396	1621.521594	2913	5610.802469	235.87037	1424.274176	168.9764459	93.01922177	157.0022304	546.3403674	2137.842063	0.1683513026	0.1013079388	0.004818901182	0.01237091766	0.01751036785	0.01263090615	1	0.133665971	0.1753624981	0.01485895282	58	1
16	676.2348522	628.7461172	4439.529307	6588.627938	667.0519716	-253.3766022	1328.33292	2682	5768.202381	1020.542401	1567.785567	189.2450517	212.4597275	185.5176478	612.0235911	4870.047875	0.657382659	0.1039278985	-0.0419319345	0.03594688926	0.01895467434	0.03678023598	1	0.5210991422	0.176947717	-0.03312096106	92	0.9999911566
16	678.6964536	518.45671	612.9145351	8374.211081	447.5076113	57.55438674	1469.644634	3146	3116.936842	134.9526453	1436.917928	139.7933929	91.62626904	143.042733	532.4733093	1175.956558	0.0753583961	0.05607910097	0.006442655456	0.009331354142	0.01457516159	0.01139216647	1	0.05898684866	0.08306639006	-0.002369332873	34	1
16	680.5016285	224.8806586	2425.825175	5221.758506	470.6442765	-77.23629155	1476.540759	2165	2520.478261	613.5447066	1211.987131	157.4150286	140.3192641	157.1690335	478.6576828	2676.246094	0.4745230271	0.08914748881	-0.01955656832	0.03731768144	0.02565764976	0.02972752691	0	NaN	NaN	NaN	NaN	NaN
16	683.6033443	592.0528035	1802.350367	6233.784306	1364.208968	409.678381	1586.790622	2778.5	4679.351351	381.0086196	1296.855271	290.8176214	158.2018234	197.1027024	554.6685625	2229.443062	0.2906851	0.219933465	0.06509735131	0.02040922586	0.02366192812	0.02565073797	1	0.2367948344	0.4204494065	0.2547425955	79	1
16	686.1548633	603.8314122	1586.186539	5633.003077	1209.398518	307.2171702	1369.907353	2460	2812.602564	498.1473764	1737.689177	369.8341219	161.168977	289.5694204	712.156358	3127.021492	0.2796216574	0.2098983503	0.05568400053	0.02072635846	0.03615117702	0.02751865256	1	0.2272093147	0.3995501702	0.2193845266	79	1
16	688.6835039	361.2635186	509.5813686	8333.697193	460.3320405	772.4140138	1478.436779	3111	3324.217391	135.2952238	1680.942324	145.0282883	176.4885798	180.6762418	632.7746758	1890.888365	0.06186825611	0.05878270088	0.09295580888	0.008913774355	0.01601091462	0.01544253397	1	0.05407257434	0.09205230493	0.2933647096	36	1
16	690.5822999	420.2423118	21.89702596	7533.630884	731.3572103	233.384658	1626.169537	2963	1072.053191	42.65935834	1603.520822	170.6673117	90.35453939	185.5326454	591.5291616	816.5348417	0.002952731395	0.09659870783	0.03201419027	0.006044946603	0.01735723378	0.01100190447	1	0.003352325662	0.1674338209	0.07029337451	12	0.9999999816
16	690.60149	685.060564	35.7486691	5565.807069	558.943732	22.43760066	1074.003599	2217	3467.822222	34.31507868	1060.446581	140.214652	42.55185794	105.9297334	391.4437548	1632.243803	0.00610054169	0.1016070501	0.004287432415	0.006502249847	0.0208365075	0.00776036247	1	0.004056209427	0.1766036052	-0.02459453266	11	0.9998376305
16	703.3832113	377.1282086	4.247308963	8491.300911	2700.547535	59.5723108	1216.589911	3871.5	2995.484211	65.50975998	1511.195115	517.0641913	73.09747545	164.8933514	688.8902132	1691.953252	0.0007545487992	0.3206725958	0.006796408754	0.008215982071	0.02548598633	0.008725838999	1	0.00248461357	0.6258675604	-0.01101370015	24	0.9999999792
16	705.5799584	682.776697	312.984915	4975.85447	1510.086612	318.2652698	1059.960158	2258	6402.044444	94.51442918	954.5651478	294.3207003	109.4978949	125.7173426	420.1844165	2928.332029	0.06263068664	0.3008066523	0.06643559814	0.01260991237	0.0265488917	0.01630605377	0	NaN	NaN	NaN	NaN	NaN
16	706.4082309	406.4002825	3154.170914	6905.858366	2177.586039	-120.2609664	1394.572522	3238	4506.031915	738.156896	1703.15931	539.1953408	155.175142	916.1128608	781.8662079	3721.151254	0.4564223996	0.3089458575	-0.01669432821	0.02778213628	0.03039439652	0.02331726481	1	0.3646742091	0.5990826442	0.01319850426	89	1
16	731.991388	498.2182859	-31.43254213	6461.348034	1417.300899	691.466422	1549.830518	2804	3499.463158	53.89184953	1082.191132	278.1792929	151.268035	269.4841399	450.2762725	1577.563148	-0.004718301275	0.2228387213	0.1115472036	0.00945267966	0.02327269085	0.01433237895	1	0.00404117164	0.4294064933	0.3467411035	23	1
16	743.7645812	352.1754975	509.9451598	8211.479186	415.2611332	314.2403065	1236.409043	3069	6869.06383	89.89391696	1241.317926	131.272145	164.5112361	251.5253601	460.9367216	2898.444803	0.06221042474	0.05234474631	0.03988175707	0.008550514665	0.01500443255	0.01963000678	1	0.05069611854	0.07677237064	0.1099637651	35	0.9999999978
16	744.5267296	539.2827523	3884.77505	5885.738392	575.2334196	-247.2563131	1185.490683	2399.5	6935.021277	774.5565749	1167.748966	140.9506893	166.3990974	137.447187	452.6384218	4171.357632	0.6586161436	0.1000314744	-0.04392020998	0.03211060324	0.02085122941	0.03202330793	1	0.5219053112	0.168876166	-0.039811212	92	0.9999377176
16	757.6095752	490.2155255	355.2298966	5026.659503	1465.950328	397.3481307	1304.62778	2296	5270.478723	99.98070489	1047.727158	301.5880842	117.7652307	318.6065953	438.4579271	4614.172193	0.07043775163	0.2894673646	0.07920576667	0.01459586346	0.02638815375	0.02207347998	0	NaN	NaN	NaN	NaN	NaN
16	764.2442782	304.5354657	18.90156363	5396.406311	500.5262573	90.48642588	985.8986213	2094.5	4974.860215	35.79940384	1076.770933	139.9926206	59.15464375	131.6027126	402.6540973	2561.207827	0.003722930155	0.09614352112	0.01619210137	0.007120827834	0.01878614763	0.010511756	0	NaN	NaN	NaN	NaN	NaN
16	772.6578365	365.4313539	-1.513404845	5180.028507	242.4738045	515.1294575	1160.959467	1953	4191.642105	36.84516158	927.1368927	87.23326089	125.0114297	134.1685821	330.5109972	2405.140372	-0.0003426925249	0.04927981739	0.0988791513	0.007627596286	0.01897915999	0.0143627614	0	NaN	NaN	NaN	NaN	NaN
17	7.409513498	199.8095895	39.46201221	6693.070597	2064.469339	0.9206707919	975.1345969	3008	4060.670455	57.50974616	1145.506147	377.2569148	56.08846635	186.8578394	501.6013743	1656.038041	0.005597363234	0.3119028263	0.0001283800004	0.009111607191	0.02660646568	0.00866457289	0	NaN	NaN	NaN	NaN	NaN
17	8.270036045	393.4807663	705.4601224	8749.093008	494.794955	47.68987387	1488.332805	3233	4923.255319	141.2564719	1501.349131	146.1580279	80.44802914	181.4672649	561.4863798	1742.980329	0.07931117992	0.05677104853	0.005606179357	0.009027433082	0.01439931425	0.00990223377	1	0.06209527546	0.08443650281	-0.004322127833	34	1
17	9.29656714	289.6574593	622.9441679	9337.896348	1448.101591	4.472980005	1091.889114	3770	5975.946237	144.4629921	1832.990151	305.1326409	74.63090721	145.1828458	732.6470802	2647.467803	0.06748143725	0.1557001458	0.000490287742	0.009902868316	0.0175191507	0.008862648487	1	0.05344512248	0.2871151141	-0.02195422012	42	1
17	14.85972895	466.2360601	704.3121136	9719.672622	2225.277771	322.9622536	1477.317096	4187	14104.17241	163.7187884	2008.101467	453.1961303	103.3715963	167.6271655	822.3022741	6722.649065	0.07298254016	0.2320137402	0.03341701885	0.01131680308	0.02052432595	0.01226410082	1	0.0609375294	0.4448466622	0.09518333685	46	1
17	16.84691586	592.4833826	7797.635304	7949.451907	497.2948721	-660.4433841	1395.796718	3183	6715.744681	1728.57954	1710.51606	131.6929973	349.197248	165.2874714	658.975554	4068.553496	0.9992885721	0.0620471212	-0.08126452684	0.03610150953	0.0147778451	0.04548223252	1	0.7910203863	0.08817303058	-0.09085002186	95	1
17	22.18430523	478.4452515	6209.976986	8629.930143	497.7442254	-393.8608804	1837.193511	3418	10518.24138	1588.562245	2219.545562	143.3010189	299.4186228	209.6531466	831.4642681	6918.807818	0.6943632842	0.05948546011	-0.04554354369	0.03236573596	0.01567695963	0.03678469921	1	0.5498764404	0.08553924118	-0.03826707636	91	1
17	26.67382743	388.3431698	690.5865473	10074.22545	2362.899926	322.9863849	1507.028772	4314.5	13010.1978	161.7969543	2009.18796	446.1632884	113.7498021	200.1752607	810.5578797	6779.648447	0.06795054894	0.2318260488	0.03393451882	0.009450173587	0.01886431736	0.01079328333	1	0.056951554	0.4445022322	0.09579839657	46	1
17	27.44365671	305.6325964	641.8139103	9551.017481	2296.275965	296.8375306	1452.833467	4182.5	13974.66667	178.2431086	1911.252989	455.0028467	107.9352215	184.4488827	802.0067831	6047.939675	0.06650387869	0.2337459996	0.03189414999	0.01065202874	0.0213253432	0.01102544366	1	0.05568091911	0.4483645157	0.08847013055	46	1
17	30.70533341	566.8203984	541.109256	7393.120466	2323.228298	665.3715974	1701.914715	3462	2890.775	145.4834007	1635.533694	538.6415453	177.2684454	205.9471472	732.7783535	2236.134011	0.07284512662	0.3084746646	0.09131411336	0.01500467397	0.02454262377	0.01685956456	1	0.06561074131	0.6038809497	0.2972564351	50	1
17	39.33362002	576.7657605	659.0421857	9315.007938	2924.332956	793.4812489	1586.122481	4287.5	5449.671233	141.3135567	1709.202152	513.9297261	185.5845733	214.7608482	733.7561174	4030.671394	0.07140185089	0.3064678992	0.08261403422	0.01040626628	0.0238363528	0.014908039	1	0.06384884857	0.5994315053	0.2668182876	50	1
17	39.89655735	591.0106954	4482.537461	9840.165447	191.4862706	-242.8198552	1605.080555	3693	12453.04545	870.0326313	1893.579098	121.2718412	172.0405542	160.8719143	685.4154335	5195.229837	0.4567085192	0.02216307397	-0.02374744998	0.02376149889	0.01305195411	0.01966492634	1	0.3611170381	0.01082205241	-0.01915239427	81	1
17	40.55527145	281.254843	779.3756718	10261.04465	599.1988301	40.46159862	1507.963801	3834.5	5299.204301	156.5177464	1657.022626	146.3491284	79.21937515	149.7774116	594.6121685	2075.126049	0.07778414789	0.05868109907	0.004034610623	0.00911314886	0.01406356977	0.008136508987	1	0.06079192873	0.08829717298	-0.01005023496	34	1
17	40.00291116	355.4469107	5308.647772	11379.87156	1199.570226	-317.9879629	1611.55483	4603	13567.62222	998.9991021	2057.554873	231.637677	198.629411	201.5867828	770.3097973	7028.264778	0.4675638463	0.1059570607	-0.02872236446	0.02381408451	0.01556237996	0.01874803105	1	0.3704185168	0.1823843756	-0.03146214884	85	1
17	42.34374206	472.5228355	26.77516849	9269.825022	599.4215267	100.4612476	1622.84254	3555	4901.670213	45.80766263	1797.797901	156.4699044	65.35074843	199.6347461	659.6411461	2182.55772	0.002821970377	0.06282815953	0.01081756153	0.005150431798	0.01602915646	0.006931154018	1	0.001430121755	0.09736517364	-0.003891671935	6	0.5716647506
17	50.42959809	208.6915924	691.4146321	9948.657933	1533.65765	2.234825238	1222.926132	3961.5	3984.797872	134.57976	1357.436343	239.6147572	89.88829734	175.7200071	541.0796262	1283.170549	0.07030327618	0.157063058	0.0002693627029	0.009226442354	0.01667552949	0.009698470417	1	0.05569956194	0.2898895215	-0.02202453078	42	1
17	52.45693115	531.2881212	796.6837102	12282.91356	3561.942157	999.2694108	1619.094449	5427.5	4495.589474	171.488947	1988.639841	565.5948926	202.4410163	362.916513	851.1375366	1914.182029	0.06451950391	0.294216211	0.08109685096	0.009353723994	0.01955089076	0.01106499365	1	0.0581088019	0.5742802771	0.2596381715	50	1
17	53.72185481	339.508742	5239.363871	11877.9765	3548.89743	-286.9323487	1502.805905	5408.5	6064.395833	963.1059274	2180.138393	649.7506496	236.176989	189.0798952	959.5708056	3062.566407	0.4452500942	0.2989747187	-0.02446563882	0.02101242332	0.01885078961	0.02113786939	1	0.3551131057	0.5783793327	-0.01651197433	89	1
17	53.43558989	639.6646363	541.2437817	7896.8356	2383.028314	661.471903	1686.645	3582	2247.393617	147.9658652	1405.44542	493.9806586	162.1697273	673.6871993	633.0272218	1117.271535	0.06945823722	0.301366184	0.0880184289	0.01658980093	0.02509955991	0.01698606462	1	0.06260181278	0.5891910628	0.2848891149	50	1
17	55.57236286	676.1051509	461.8486076	6477.477395	1975.383161	496.9773585	1429.955895	3010	2090.043011	107.6349059	1380.313653	435.7698673	137.6449543	168.1189403	612.7073482	1480.938964	0.0731204056	0.3076820287	0.07729738971	0.01256078248	0.02679766792	0.01727589914	1	0.06487718112	0.6017056706	0.2488890913	50	1
17	56.5077723	393.2291133	6.596510196	11023.98202	60.75922967	634.7750751	1950.609116	3995.5	1923.473118	40.33602303	1878.827453	118.4657958	144.4775203	211.6539601	670.7243378	1004.701303	0.00061215428	0.005761892804	0.0577392246	0.003923097477	0.01161542383	0.009245476234	1	0.002167492339	-0.01778945198	0.1560435567	3	1
17	59.54471502	249.7368077	4748.375703	10439.58848	1039.337418	-214.6904747	1606.104926	4122.5	11193.93548	960.8901384	2060.647289	249.4805789	212.6234529	182.7196952	808.0038535	6055.233751	0.4581973731	0.09915807847	-0.0207064186	0.02512989017	0.01647871668	0.02350441298	1	0.3633997423	0.1687960461	-0.006140999791	85	1
17	65.28652869	228.121814	4714.659991	10323.73174	3116.463136	-275.5653758	1408.981776	4770	5275.62963	806.6905116	1734.145673	510.0069808	221.6561553	204.8923889	768.4163162	3109.377098	0.4430457034	0.3048493412	-0.02520116661	0.02212774177	0.02211155996	0.02278621819	1	0.3533708905	0.5904039171	-0.0193983677	89	1
17	69.49692063	362.7226986	5304.376307	11173.59833	1048.154833	-214.1191768	1986.790389	4465	7893.791667	935.6407667	1948.146921	217.7475183	219.8640261	215.0955804	765.8116023	3016.993512	0.4776275263	0.09566961413	-0.01978713269	0.02111281819	0.01375670566	0.02171019758	1	0.3789387952	0.1616020696	0.001441778236	85	1
17	70.54033017	310.5937489	10704.96539	10699.2625	696.7770862	-769.4324866	1712.882591	4355	7391.319149	2297.107117	2317.44668	174.8330267	456.1351295	210.5038791	901.7203027	4049.529882	0.9995813654	0.06435224661	-0.06824523873	0.04740305644	0.01444637908	0.04572217474	1	0.792157889	0.09340798474	-0.04575323859	95	1
17	75.48339991	219.2652188	4739.494286	10757.58263	3155.037901	-296.9940573	1332.43707	4875	6944.123457	941.6843522	2014.174404	568.5625594	210.8314198	188.7418338	874.9624549	3650.818677	0.441763877	0.3036754216	-0.02997640469	0.02261958306	0.02276459529	0.02231560607	1	0.3520119512	0.5878151314	-0.03622063096	89	1
17	76.11860962	339.9843931	-201.2440201	12974.98657	614.5178783	2873.058552	2033.079066	4897	4458.221053	94.8754842	3026.637747	188.277003	674.8562929	235.4994963	1092.244551	2233.362583	-0.01544493018	0.04760101104	0.2147569546	0.007205295743	0.01300908558	0.0210090904	1	0.0004045939137	0.07420702528	0.6957803665	10	1
17	76.33487709	514.4703433	997.5668282	10868.59362	213.3901227	59.56437269	1678.878288	4032.5	12880.17021	245.2687186	2273.408934	125.6523857	98.68471993	165.5066647	782.3102677	6015.530632	0.08790509216	0.02110388246	0.006350874651	0.008682583738	0.01314217755	0.009230549627	1	0.06859701999	0.01130386757	-0.0007594565143	30	1
17	78.50108125	162.2853925	37.34046771	7833.332932	765.0417138	163.3635493	1209.353756	3069.5	4719.135417	41.57343786	1568.523639	185.1476121	70.88405647	176.5277206	587.8630257	2564.984944	0.004768431303	0.09788465833	0.0210693017	0.005541071105	0.01778383557	0.008594305135	1	0.00407991586	0.1696343829	0.03295071848	12	0.9805646221
17	78.79396119	436.7699029	4.500319971	12613.16277	746.843515	133.3744767	1612.360006	4745	6392.610526	48.75470522	2115.727299	160.2412598	72.465065	210.3293374	749.1870556	2620.879527	0.0003396235283	0.06065932258	0.01051125467	0.004162473405	0.01208806103	0.005697339468	1	-0.000598012059	0.09291639022	-0.005586153971	6	0.9049489836
17	78.34761732	595.4913588	39.65899622	11184.84574	940.44015	147.7812527	1718.349372	4252.5	1352.55914	52.59705134	1782.559297	192.0942629	79.95048896	170.3959104	654.3133593	679.4500248	0.003777359546	0.08603774908	0.01342008579	0.004809108431	0.01374926124	0.007541766307	1	0.002636365461	0.1450493076	0.005970261146	11	0.9895180944
17	80.79778121	562.7883285	5308.852915	11483.27734	536.9149597	926.8994581	1913.62751	4384	3635.797872	989.7894474	2022.339448	156.0978997	321.2477457	231.3896322	762.6266187	1739.478636	0.4732537068	0.04646477275	0.08105097135	0.02024509315	0.0129771989	0.02874161445	1	0.3816708407	0.06468616412	0.3473047812	84	0.9999999998
17	81.10344409	454.4829288	4237.06971	9037.136536	342.7793432	825.7057753	2109.051944	3434	3277	1195.618265	2555.553844	185.0302837	360.2395566	269.1921539	979.5612345	3483.056001	0.4687112913	0.04137079662	0.08793791608	0.02565032928	0.01640656844	0.03784988901	1	0.3784483017	0.05453005262	0.3698933714	84	0.9999898163
17	83.22845465	547.4971617	10030.41776	10293.54829	597.2931519	-710.7107038	1676.045344	4084	6044.43038	2600.305024	2647.978231	174.3000017	445.1192704	294.6061463	998.7532361	4562.301235	0.9837087514	0.06101340104	-0.06505277792	0.0381770734	0.0168802182	0.04745731986	1	0.7796581544	0.08675094926	-0.03850230272	95	1
17	89.24765535	536.393917	11324.51524	11117.89216	646.6634709	-772.7242114	1742.619794	4428	7899.17284	3339.40824	3342.215755	200.8895446	481.5137045	210.7504129	1269.015893	4380.273804	0.9867574136	0.05766381127	-0.06426547151	0.04011944457	0.01488353521	0.05271072566	1	0.7821072616	0.07990202563	-0.03517034516	95	0.9999999978
17	95.7363874	373.339245	-36.92370571	10344.78569	2202.205144	1247.063389	2298.835341	4383	1801.843373	81.70608032	2655.595468	609.3101753	311.9716875	257.9113257	1110.239576	2166.37168	-0.003955329316	0.2171598373	0.119685436	0.008877054417	0.02025080506	0.01667349898	1	0.005133186954	0.418078965	0.3748651062	23	1
17	103.6774464	283.9425118	26.46447934	9961.063741	3133.482852	149.214019	1786.327535	4554	2197.431579	83.88192733	1935.079342	676.1795661	84.93980947	222.3195035	876.1817385	1828.018423	0.002609403601	0.314533346	0.01566196016	0.009551134672	0.02789624708	0.009659507449	1	0.004492315599	0.6136202813	0.01986248551	24	0.9933263324
17	103.5609584	385.2895931	-11.28991903	14503.82973	908.3091202	169.1070123	1630.22629	5359	6856.488095	48.52013046	2422.90649	193.4928278	81.85495331	209.549418	886.5417049	2638.71648	-0.0008323258244	0.06290926744	0.01126348378	0.003520178005	0.01094040029	0.005634063996	1	-0.001457311824	0.09756354415	-0.003196772844	6	0.9664942969
17	104.9428646	412.4511945	663.6419054	9927.155759	2906.734775	889.0126047	2209.789282	4552.5	2448.195652	190.1199845	2614.818657	825.3867362	257.9598183	1045.504172	1166.582184	2156.389281	0.06912520738	0.299664198	0.09028790434	0.01269651677	0.02990725361	0.02270575518	1	0.062469086	0.5857917564	0.2926020432	50	1
17	110.7501032	496.7573998	5164.712503	11051.29951	656.3481891	954.0851186	1911.979055	4373	5284.101449	1320.505019	2747.768731	174.9276664	349.8727843	207.8444928	1011.476694	2907.140131	0.4692643293	0.05869046525	0.0830655994	0.02706708739	0.0139669305	0.03163094806	1	0.3787616742	0.089847044	0.3536809871	84	1
17	113.5137502	231.3571762	6.584687436	10578.07535	170.3714752	295.8874138	1825.029285	3834	6394.680851	59.19469855	2239.589871	170.1536259	99.4233216	733.5650435	769.1499786	3523.440771	0.000563211686	0.01449701712	0.02821093347	0.006951567272	0.02035466666	0.00809214181	1	0.0002400295272	-0.001036533539	0.05429715959	2	0.9998801715
17	113.2038044	552.5655758	830.8931265	12271.00797	657.2405943	435.0760726	1646.008081	4641	5463.12766	203.3457923	2600.963698	176.5646408	150.3952529	203.1373409	938.0164284	2526.99668	0.06870160758	0.05354962844	0.03604539519	0.007413277912	0.01269588723	0.01007919106	1	0.05563560262	0.07906648079	0.09825347767	35	1
17	113.6235076	689.5396118	692.1200067	10102.98693	2258.449235	15.28181791	1270.402291	4370	6529.565217	149.4605836	1742.278958	417.9293354	81.17670029	208.6646817	722.1066511	3047.475487	0.07036708995	0.2207178309	0.001410302289	0.008915099327	0.01649071394	0.008199305049	1	0.05656219676	0.4204436582	-0.01628070852	45	1
17	114.0365729	508.8006983	4859.282608	9928.993478	460.474524	939.9405888	2149.056985	3933	2050.658537	1315.739811	2716.462584	177.1967793	369.3072666	292.0912104	1024.823223	1830.023553	0.48103989	0.04836214447	0.09384226789	0.02404478515	0.01565331081	0.03898931677	1	0.3887726813	0.06904622287	0.3933404401	84	0.9999999999
17	118.4728408	211.3442163	10490.20314	10334.61752	705.0009648	-781.2806248	1561.003418	4155	5761.7	2430.251661	2504.21278	206.451529	476.9316742	202.098028	965.9320448	3814.36244	0.9903441227	0.06497446433	-0.06617335798	0.05046000139	0.01824091402	0.05136599047	1	0.7849275595	0.09480179005	-0.0407223375	95	0.9999999999
17	119.3684132	486.2345922	886.2651809	13060.76847	3985.898361	1190.747685	2132.298575	5975.5	4404.256757	227.6569309	3018.063251	851.0398899	292.5854953	227.0243308	1275.429542	1946.241295	0.06742806195	0.3063192171	0.09644933352	0.01136222457	0.02317062472	0.01370605533	1	0.06160560041	0.5996845047	0.3136749105	50	1
17	120.5112958	58.2663488	21.70846663	5972.034724	1889.078809	15.54522206	991.7193282	2703.5	3733.642105	53.55304455	1079.504107	333.5176603	53.28554191	156.1158984	467.418951	1759.944317	0.004290450381	0.3262296841	0.003057909748	0.009377517763	0.02828674653	0.008985341896	0	NaN	NaN	NaN	NaN	NaN
17	120.740451	146.4711811	690.106058	10579.80899	205.916543	902.1765642	1428.244383	3880	12580.37634	141.6966193	1675.48362	122.7457334	182.4015382	168.4209459	598.3220963	4848.33716	0.06376028474	0.01967718857	0.08561144936	0.008032818086	0.01208354428	0.01302054423	1	0.05463741045	0.01158005119	0.2673397892	32	1
17	120.4854159	338.6253925	1144.036784	14869.95227	853.4599289	95.30128859	1645.717524	5565	6905.923913	190.5444323	2362.714965	187.7029514	89.6590864	183.4748092	858.7538433	3136.699582	0.07638104428	0.0568919626	0.006231291082	0.006647826458	0.01131014877	0.006263694302	1	0.059798705	0.08472061084	-0.002839317088	34	1
17	124.6163147	626.3245499	-118.4645992	12618.59688	2889.216961	1381.184659	1626.056005	5350	5580.25	74.6427379	1930.780031	433.4173466	230.6348427	239.2775984	776.7542882	2073.119236	-0.00947643623	0.2282694078	0.1111427003	0.006124223077	0.01762525926	0.0104153777	1	0.0002766493683	0.4405440639	0.3443932599	23	1
17	127.6611828	202.650842	8661.01591	8591.713024	536.8325192	-698.3449737	1739.499736	3424	4136.6875	2593.870815	2490.563453	209.3759136	468.4105555	229.4534034	986.5038841	2730.523479	1.034493882	0.06174313277	-0.07381463575	0.05187921502	0.01997789692	0.067400848	1	0.8196345671	0.08770084766	-0.05696501486	95	1
17	127.1263131	390.4970072	-39.14347492	14009.71372	158.4076096	812.4868721	1955.631475	5052	3022	49.39498984	3043.584117	147.4644809	206.5976649	301.6609703	1053.124486	1777.094091	-0.002853728966	0.01040417486	0.05805822983	0.003796442871	0.01148280969	0.008898104572	1	-0.0005253672299	-0.008245151422	0.1564719847	3	1
17	127.4053023	525.3245549	2407.6791	13953.81134	106.747291	1970.075857	2370.477087	5079	2550.239583	468.4309923	2443.351912	135.1887546	405.4052049	323.9388461	871.5470713	1494.499612	0.1723982444	0.007369645179	0.1426686999	0.0117555118	0.01038897542	0.01553960598	1	0.1450999935	-0.01185307917	0.4892433798	54	1
17	129.2220372	496.7940916	920.8420716	13918.28155	4419.899367	1237.304844	2019.938589	6369.5	7510.588889	195.6513805	2216.666638	659.8999262	228.9514079	244.8818003	959.4713131	2785.564401	0.0682194553	0.3231919708	0.09042048713	0.008815532737	0.01841540447	0.01200478085	1	0.06202625915	0.6340389422	0.2935109907	50	1
17	134.8571071	250.0790283	11234.41803	11035.31154	700.3613393	-717.1565833	1888.701953	4451	5181.265957	2404.594017	2409.992202	177.2051779	410.4371291	213.5821102	929.326241	2394.393771	1.016563933	0.06616327253	-0.06766596066	0.04488690632	0.015305172	0.04031833375	1	0.8057805115	0.09707587968	-0.03976342285	95	0.9999999998
17	136.3735066	686.9709751	4801.039811	10041.47906	118.3423388	-232.4556145	1776.083212	3798.5	7669.117021	922.8250714	1772.027024	115.5924131	205.3337389	174.9989635	637.5730461	3463.055019	0.4773920134	0.01236889535	-0.02527115501	0.0215379876	0.01228025568	0.02207358444	1	0.3774196733	-0.009401070292	-0.01989338998	81	1
17	138.493713	117.9654096	2525.035961	8944.640106	220.804156	510.6185019	1520.518495	3356	11743.29787	535.1567478	1642.42719	113.4698356	197.9493912	142.6067935	572.3673145	5130.667095	0.2830698963	0.02318228522	0.05680104567	0.01977833319	0.01538151284	0.02111617029	1	0.2278830219	0.01676112499	0.2187955994	70	0.9999997689
17	141.9609028	218.3804638	3541.208151	11940.72929	2784.274239	683.9342046	1910.537112	5216	5223.87234	631.4854751	1863.056986	447.7752487	250.3408534	202.9899464	795.6346212	2765.012307	0.2973245917	0.2305010802	0.05843771258	0.01910666458	0.01971670876	0.01987090943	1	0.2417706483	0.4418284957	0.2335791608	79	1
17	142.6479365	468.8503919	2509.175086	14994.82928	1494.742386	80.93903445	1877.261844	5825	6962.542553	529.7572311	2897.789143	345.5301627	145.574538	197.8874543	1113.81295	3167.182594	0.1701138209	0.1016716406	0.00536721368	0.01052968989	0.01306978325	0.01098865706	1	0.1351146974	0.1761226183	0.01717158653	58	1
17	144.5485122	238.1494435	1038.207175	14707.58807	2458.855242	28.47048875	1485.785413	6014	8225.297872	189.6263349	2234.616507	408.9530798	95.77027117	186.6573958	887.488414	2371.387783	0.07015188454	0.1651336232	0.002037036773	0.007616598695	0.01407802093	0.006962886335	1	0.05579090262	0.3065062361	-0.01572793276	42	1
17	147.497562	260.602319	14.27767131	13402.14842	878.3015377	132.1853468	1696.902944	4983	6285.670213	62.64515156	2258.967072	191.5602326	84.62281072	241.8103506	793.1894777	2646.920509	0.001095151529	0.06557869543	0.01078752774	0.004735574148	0.01473769702	0.006041270426	1	8.077020223e-05	0.103010252	-0.004318565773	6	0.8898464749
17	148.1585619	522.481114	8324.853655	11253.30744	1204.534633	-447.6806414	1831.532452	4658	3731.468085	2183.395865	3021.781994	337.1927625	310.4355452	211.4049903	1191.940297	2648.436754	0.7308702059	0.1065373334	-0.0429904823	0.03261232548	0.01815143638	0.03120260447	1	0.5797468999	0.1819625099	-0.01966154029	92	0.9999999265
17	149.8549723	417.2648647	-128.1039468	15643.40402	3539.086225	1677.65574	1798.00516	6548	5401.709677	92.77338924	2670.657245	604.1068441	308.5146384	185.8636761	1108.05026	2427.606177	-0.008642865912	0.232785037	0.1104617248	0.006397259401	0.01683397836	0.01039231024	1	0.0009486111468	0.4497723317	0.3423615967	23	1
17	150.6157365	445.354146	-200.0071468	13886.63171	1316.653503	3190.691593	2521.185493	5395.5	2164.977778	94.38736933	2622.381798	287.044062	634.7417696	331.8796278	982.8852569	2638.648424	-0.01445176734	0.09464195426	0.231652265	0.00663265592	0.01376535308	0.02171938603	1	0.002878958317	0.1713116751	0.7556830223	15	1
17	155.2269457	459.5066521	999.2917918	15061.49033	4881.752632	1339.163315	2056.064922	6835	8155.298851	206.1024264	2293.190933	733.2092208	284.2080681	233.4553612	1034.810812	3439.474538	0.06752056497	0.3242868687	0.09017911799	0.007537916883	0.0178294792	0.01200860011	1	0.06146448732	0.6362771216	0.2925460759	50	1
17	157.7709228	404.1178772	37.14473771	13551.2835	4597.288526	243.8800114	2144.400228	6206	3790.494505	75.33556681	2345.358515	779.292794	97.97706641	263.6031022	1022.598533	1759.129187	0.002580087189	0.3370207861	0.01794792222	0.005882981473	0.02378642368	0.007017493543	1	0.004882487544	0.6598153478	0.02838247513	24	0.9982638027
17	162.2626094	661.0758552	859.2559871	12103.26212	2889.623058	-3.111858541	1411.343076	5209	13380.68085	199.9552928	2291.620255	522.5958338	91.69904018	172.8399161	940.9118546	5661.743227	0.07039480691	0.2393088467	-0.0002159409563	0.009421301855	0.01402347372	0.008112569991	1	0.05668938707	0.4584965133	-0.0213683794	45	1
17	166.5406529	190.2674253	988.63729	14639.45836	2296.779827	26.85698445	1390.718388	5837	7478.505376	180.2109462	2172.799547	341.9026878	106.4126982	214.6454712	843.4390524	2166.749547	0.06904648004	0.1614659571	0.002006968662	0.007162990562	0.01457497466	0.007578186474	1	0.05486373569	0.2989897586	-0.01619118031	42	1
17	168.4091556	158.546166	611.571676	11526.4116	241.7192729	2320.55821	1827.594691	4337	9501.744681	152.6717725	2124.257011	141.6024255	469.2019466	183.424676	760.3787547	3937.108321	0.05268358451	0.0218434999	0.1955850745	0.008833272066	0.01324166597	0.01940645782	1	0.05322481072	0.02037371409	0.644642763	33	0.9999999854
17	168.9635998	722.9974446	-71.4902966	10108.38963	136.2321172	1136.15114	1721.62877	3653	8487.577778	41.80855222	1910.291529	121.7430542	240.2632873	187.4277199	659.4163711	3576.165789	-0.007562127749	0.01388858854	0.1112271059	0.004353332731	0.01313576869	0.01146144329	1	-0.0006635960164	0.00100038626	0.3391048886	4	1
17	170.0300739	100.3846561	1580.444096	9685.344218	74.8144589	434.0273625	1492.771224	3484.5	2174.148936	314.8250482	1927.133706	132.9373188	152.2038177	172.9573847	678.4414236	1178.216339	0.1612081202	0.007392653759	0.04305233884	0.01278125779	0.01639497426	0.01484323916	1	0.129452768	-0.0156633052	0.142608591	53	1
17	169.6077312	394.6052151	955.8259543	14452.72135	3592.837333	81.37263357	1601.750758	6174.5	14239.17204	236.8671556	2798.908394	725.0956655	106.0511322	214.0974779	1195.627883	6147.354678	0.06774943245	0.2474921052	0.005520004553	0.008683709012	0.01833043575	0.007656854179	1	0.05505760094	0.4755096947	-0.001941940648	45	0.9999999999
17	172.5572028	600.8232607	4110.088968	13128.71162	736.0007266	910.950033	2090.847675	5135	11866.91667	748.1425789	2345.917364	184.6078058	263.912872	203.2700273	860.0855417	4585.201445	0.3089956012	0.05798301091	0.06847576089	0.01388169482	0.01358531425	0.01897546642	1	0.2497761325	0.08846580255	0.2661061162	73	1
17	173.3721696	321.0999153	1027.643092	15260.38918	2415.787931	70.79351248	1777.112051	6157.5	4269.947368	215.5411538	2709.428168	484.387439	114.3051213	236.8241885	1085.807859	1888.544235	0.06989663151	0.1579297019	0.004638062914	0.008536116124	0.01656416227	0.008166927252	1	0.05567911302	0.2918391335	-0.007006503498	42	1
17	174.5142715	635.2752661	23.77084074	13806.83732	1258.434632	207.8558979	1840.33613	5277.5	1668.778947	55.12750486	2345.8928	220.926175	84.72975228	197.5508585	856.6545562	1087.666634	0.001777370525	0.09513967729	0.0163550542	0.004356313986	0.01214517934	0.006035685272	1	0.001341913246	0.1638337139	0.0158985749	11	0.9516317791
17	182.4088803	354.3289898	9529.249897	9344.189768	549.9794051	-573.9291903	2179.073088	3770.5	4462.271429	3292.27098	3065.619089	222.9154182	514.9985121	298.6016867	1201.400506	3687.361072	1.034045802	0.05889844907	-0.05360566619	0.06002236993	0.01851041222	0.06775103564	1	0.8206052844	0.08266187786	0.01264592517	95	1
17	183.684535	365.9294018	13850.85745	13173.12655	902.2897787	-774.6479423	1793.16594	5363	7024.97561	3318.002262	3090.680534	230.6065404	580.7576736	250.7411645	1186.913075	4080.831615	1.024714898	0.0670223793	-0.05362511106	0.03880279772	0.01493312209	0.04918265347	1	0.8132458678	0.09935469993	0.01064317965	95	0.9999999987
17	184.3996994	340.814434	77.07267478	14546.92554	1372.159723	446.0056352	2115.384931	5643	3391.625	75.52513147	2072.234602	255.4230398	97.15396896	338.1678447	769.4963486	1688.266045	0.005415213349	0.09864989921	0.03124119257	0.006083818679	0.01144634946	0.007963170555	1	0.005290528073	0.1715992	0.06825239993	12	0.9999999971
17	184.2588608	593.5325766	4588.934226	15307.8578	787.9083839	940.1483988	2146.79682	5843	9561.037037	905.5038853	3090.79379	223.2988891	337.93245	236.3263688	1151.21459	4782.879226	0.2997763818	0.05472424479	0.06234014762	0.01302348792	0.01257075056	0.01744331079	1	0.2419624876	0.08158095607	0.2426863043	73	1
17	185.3507869	757.2646157	4337.762819	9264.647947	129.9692606	-219.8993933	1575.51153	3471	7259.684783	843.2257235	1883.047939	101.0792039	155.6310048	161.5075115	669.6424211	3299.681376	0.4556572843	0.01513014823	-0.02343271214	0.02228734584	0.01197622899	0.01932763405	1	0.3602175131	-0.003580837904	-0.01850679866	81	1
17	186.5106719	124.9120034	-31.98805892	11517.67457	2651.769304	284.1275108	1289.35405	4892	4764.870968	64.09469593	1887.930417	443.9340031	93.71469778	185.7580361	771.2355649	1896.345405	-0.002851194004	0.2252460353	0.02507693687	0.006033364817	0.01974874785	0.007451561429	1	-0.0002651032906	0.4309474981	0.04860337458	21	0.9999999652
17	187.6623804	172.4564804	947.1800692	11171.17908	305.3472322	82.08854918	1710.175242	4096.5	15143.57895	201.2254885	1972.584548	131.1068018	95.26682918	188.4402065	692.6017097	6184.791829	0.08546861015	0.02790457792	0.007398763882	0.01104928988	0.01383086728	0.008887194191	1	0.06680028359	0.02529794223	0.002485653784	30	1
17	188.3117738	310.426215	7309.526453	15353.2809	1611.891326	-275.5031692	1915.166731	5965	13566.90426	1462.144123	2852.179835	335.8452608	272.0866974	217.5945256	1105.501824	6100.008868	0.4811703966	0.1122202996	-0.01781002897	0.01945635516	0.01684205784	0.02030320291	1	0.3820924638	0.1955987852	0.009556662814	85	1
17	191.79631	250.737964	1084.620007	15457.31009	2459.430879	58.54150084	1803.047181	6192	5857.578947	198.9103976	2092.496535	393.067787	108.2748659	365.2053688	808.5062099	1513.331063	0.07270261479	0.1624720486	0.004114809728	0.007121817636	0.01543250607	0.007178275667	1	0.05793722544	0.3011204723	-0.00803529003	42	1
17	191.7415636	544.5429021	6839.681129	14196.77444	749.4687923	1308.001195	2164.75269	5447.5	4806.451613	1319.565687	2691.552946	176.8445486	361.3722702	239.3414363	999.6327317	2882.319946	0.487134348	0.05240401939	0.0890334582	0.02200250882	0.01137569576	0.02936874678	1	0.3933625703	0.0771204381	0.3782593689	84	1
17	194.7454928	453.4793087	7554.48269	16307.02054	5241.433008	-299.9073071	1505.893887	7468.5	8106.741935	1500.813866	3051.493796	1071.760413	307.2536883	211.7918097	1436.683856	3556.141552	0.4705033255	0.3328858076	-0.01934726715	0.01801303854	0.01743215931	0.02066182823	1	0.3760172162	0.648005877	0.007974256182	89	1
17	194.4321737	518.4132099	7351.124116	15062.0999	300.532512	-193.9879733	2102.404177	5565	8157.696203	1411.192525	2670.862185	189.7596981	234.3943999	221.8475969	963.2524483	4086.518167	0.488672009	0.01949813598	-0.01345621118	0.02224755899	0.0142913266	0.01568399833	1	0.3873063793	0.005633537765	0.02372751761	81	0.9999999938
17	196.8039854	276.3951587	1176.861375	17369.51848	2884.217866	59.82541674	1529.795412	7042	9729.202128	216.862169	2422.863021	552.7188631	113.5906216	210.6001415	1044.85863	3268.739235	0.068803943	0.1673409843	0.003778934202	0.007051230867	0.01458346751	0.006750396021	1	0.05485722992	0.3111055522	-0.009962589562	42	1
17	197.7149882	699.4220766	5181.906936	10784.96897	169.3160636	-289.2278899	1820.263703	4042	7126.702128	1079.35363	2223.540597	127.7468745	217.7011164	241.6451116	792.8401146	3383.466416	0.4865378543	0.01530643108	-0.02458435062	0.02339931537	0.01309135252	0.02277863411	1	0.3848039421	-0.003387979457	-0.01531791994	81	1
17	200.1188577	337.7265892	-96.19365157	16446.16417	852.5361487	1981.865335	2313.07584	6056	7604.741573	65.56028294	2182.185153	221.6804864	285.5024948	247.5340768	818.9675165	2130.57357	-0.006244998845	0.05387306485	0.1207985141	0.004273928321	0.0114140469	0.008845108563	1	0.001494653777	0.08334916387	0.3735901735	9	1
17	200.9673851	41.84577604	2024.810351	7137.819985	771.4901201	-114.0822757	1098.623022	2856.5	9708.010526	438.1573694	1360.497778	189.8273022	126.3680736	171.5231435	533.6835895	4360.462282	0.2887744452	0.1104206241	-0.01692057182	0.01980030997	0.01904440854	0.01950043181	1	0.2284795134	0.1927129831	-0.03203915916	74	0.999999018
17	203.2144342	530.2043366	10644.99973	15018.02241	322.2742964	-525.7666268	1969.224997	5549	10663.80645	2108.104539	2781.41115	170.57566	349.8573004	217.0922159	1041.509954	6275.183916	0.7230998464	0.02394548415	-0.03225846663	0.02656423971	0.01127680297	0.02581142934	1	0.5733108633	0.01307807919	0.01328043884	90	0.999996536
17	203.8629207	394.4794675	4030.465433	13285.76379	3084.293242	955.7639056	2322.644781	5781	5052.382716	949.0924182	2971.468574	713.3237416	320.8864551	265.4745921	1234.684227	3781.288526	0.3064373666	0.230056955	0.06750850234	0.01597830319	0.02049259329	0.02030921339	1	0.249654271	0.4412368031	0.2670073249	79	1
17	207.3738581	512.644605	1122.303752	16627.6182	5122.962488	1551.258932	2312.264737	7553	3686.342857	257.0763477	3342.902396	1282.52059	348.64241	303.8782142	1576.975809	3330.38471	0.07186637552	0.3182070975	0.09614505092	0.01056333874	0.02400983301	0.01490688542	1	0.06526687735	0.6240282486	0.3139873139	50	1
17	208.6305905	231.4693078	5.684708128	15017.91388	5053.29163	199.1704031	1742.253869	6858.5	5664.903226	82.67893649	2246.415941	733.3020993	100.0402682	242.601147	1000.420527	1906.016487	0.00036100747	0.3336448755	0.01328363936	0.005788911793	0.01731154195	0.006966891189	1	0.002757090495	0.6527199716	0.01166418827	24	0.9999757159
17	211.6176514	346.6386568	4095.491387	12964.07292	1248.971126	948.1254268	2356.091023	5258	4827.629213	923.8136193	3023.891748	342.4644188	310.0432369	275.4165944	1167.351334	3255.628774	0.3079402182	0.09465865779	0.07382318315	0.01867915985	0.01647498233	0.02458020213	1	0.2497168861	0.1638745992	0.2853600511	75	1
17	211.5511441	762.5633095	646.2512964	9117.585281	2716.78741	286.3181348	1705.132243	4121.5	714.4270833	141.5472663	1543.599406	482.5799089	102.4768309	183.5570357	679.79055	373.2215864	0.07213394908	0.3003951748	0.03201759131	0.0103252164	0.02075776011	0.0112105212	1	0.06095492345	0.5849958858	0.09207483447	49	1
17	213.3275577	500.58288	929.4196382	14529.41864	4581.909232	1310.734031	1946.297108	6584	10580.01266	228.2867594	2905.319316	927.770257	293.8898426	297.4030881	1281.200594	4647.057513	0.06267083224	0.3225814627	0.09374468284	0.00883812062	0.02048605786	0.012225515	1	0.0578118848	0.6329396306	0.3036877167	50	1
17	215.3066096	133.4522738	-16.5645355	10456.32487	3535.359779	110.878201	1442.468332	4822	5639.978723	82.16561185	1891.279547	631.9643911	82.19875822	203.907792	841.6451331	2086.582306	-0.001781807405	0.3341612059	0.01162515158	0.008527786965	0.02361534275	0.007539897605	1	0.0009400204982	0.6537221912	0.00545392955	24	0.9999877371
17	215.9042359	643.6897579	-23.82355637	10802.86575	1049.005507	665.5728689	1874.844877	4277.5	2298.703704	49.64093453	2222.571541	275.0512531	135.2676241	259.199991	852.716326	1568.020595	-0.002226335397	0.09837619276	0.06262120282	0.004848076738	0.01668631962	0.008515568392	1	0.00129859651	0.1722977839	0.1748483029	13	1
17	217.4654626	391.6493072	4378.842824	14867.59191	3357.95765	1107.556976	2142.161085	6453	10449.27143	1037.226025	3271.970153	784.840211	317.3902092	282.4501288	1390.438152	6626.275227	0.2919411745	0.2291137991	0.07380591625	0.01785928019	0.01891624708	0.02050033259	1	0.2384906047	0.4396077101	0.2853682052	79	1
17	219.280791	168.4259012	3057.835829	9891.956594	2248.85061	739.3769837	2288.993786	4408.5	3973.442105	761.3498524	2335.802784	534.6276122	284.0068826	299.3229039	990.1860457	2397.5598	0.3058513645	0.228395307	0.07223464948	0.02393717349	0.02632469571	0.02984106406	1	0.2494854769	0.4380174439	0.2831472151	79	1
17	228.4341168	641.327294	-26.99204487	12527.35862	1211.871054	702.4085867	1859.508329	4849.5	2335	64.07334555	2820.813172	303.5452823	175.1299599	198.4127632	1056.372226	1491.498482	-0.002660446741	0.09659833855	0.05676163569	0.005646367001	0.01323412237	0.007098307447	1	0.0005366442886	0.168424903	0.1544607602	13	0.9999999998
17	230.8036816	391.7075818	-25.65604889	13468.58637	2997.334484	1552.925195	2195.714243	5749.5	2369.231707	129.0613518	3117.740238	785.3288349	349.5291618	224.3460966	1327.790319	2651.394901	-0.001986591603	0.226658749	0.1202144475	0.01183116281	0.02081354878	0.01253881023	1	0.006850758868	0.4375671842	0.377415591	23	1
17	233.6343864	275.2042968	1183.08313	15530.54854	940.2883014	123.261517	1731.499095	5797	8247.488636	205.9730535	2279.774332	202.3661987	102.518506	235.1825526	831.2233019	3728.629935	0.0779913793	0.06200839901	0.007823493347	0.007802875593	0.01315821303	0.007116120623	1	0.06125108109	0.09526663646	0.003176804114	34	1
17	235.6246834	375.3682561	2883.831207	17209.5689	1862.471084	2626.938064	2362.275776	6844	7522.822917	507.4998087	2715.696442	380.3490649	476.8909708	208.4245726	1126.269161	2898.818369	0.1661956969	0.1093567279	0.1532865572	0.01183483633	0.01346750824	0.01547383469	1	0.1420390805	0.1976890588	0.5273410947	60	1
17	235.3043268	610.3490939	2010.804264	11812.34631	1068.688209	132.880594	2579.719167	4562.5	2241.408602	464.0465622	2574.796839	273.1090854	135.33892	413.1098401	986.1672603	1175.721048	0.1761230992	0.09375951885	0.0121080822	0.0109220783	0.01582046786	0.01249193637	0	NaN	NaN	NaN	NaN	NaN
17	236.753487	523.1041331	1112.081415	17596.215	5678.231238	1530.897085	1703.407336	7958	10147.15789	219.9604436	2414.255177	844.4257516	274.2572464	205.6497063	1133.899505	5112.192007	0.06545660008	0.328544412	0.08915724024	0.008152211032	0.01726900554	0.01074760068	1	0.05979646228	0.6449744731	0.2886578563	50	1
17	240.1129898	336.3496954	6235.361685	13278.96371	4298.575692	-209.0899433	1951.474845	6299.5	4363.905263	1418.7462	3038.459457	983.1241341	263.8579082	239.8778466	1380.524221	2984.244304	0.4729968838	0.3236301938	-0.01366916799	0.02144447031	0.02306802193	0.02276960751	1	0.3782843013	0.6292417881	0.02790263693	89	1
17	243.6813771	460.3681332	-13.82539032	15117.00879	842.6522516	902.3676254	2171.85766	5685	8612.844444	79.04497067	2900.522308	217.5900809	193.9295352	220.9227408	1055.329776	3303.502798	-0.001054474539	0.05698863896	0.05962571599	0.006090071682	0.01418149187	0.009477192878	1	0.001554913367	0.0873199525	0.1636117517	8	0.9999999993
17	245.7729512	657.3978758	779.0168063	11449.21868	3697.184172	405.2913968	1950.873586	5295	1500.242105	189.2037474	2581.652571	838.745641	124.6333876	211.6224541	1153.525878	950.4703507	0.07089218757	0.3190919679	0.0366029391	0.009001335648	0.01978414049	0.01213237446	1	0.06048795026	0.6235140069	0.1081484249	49	1
17	247.1288561	193.6211792	1790.195552	11125.04915	2499.052652	601.5217545	2085.30493	4768.5	1434.147368	426.963702	2455.0849	610.5533491	209.2065369	552.2219641	1047.186328	967.3305115	0.1667673394	0.2259131694	0.05391245399	0.01271052274	0.02406578384	0.01813249787	1	0.1371466339	0.432766719	0.1875449981	65	1
17	247.864448	279.3082773	4472.291654	15062.93043	3285.546068	1102.538681	2119.230705	6473.5	5758.146067	891.8955377	2806.555455	706.8737947	335.7940807	220.3107599	1214.643395	3550.840552	0.2926676514	0.2248491477	0.07051184413	0.01329572128	0.01663472826	0.0212865742	1	0.2387996476	0.4307320694	0.2740402617	79	1
17	248.3138152	498.5967402	-62.15628794	15998.9496	3595.595824	1883.197204	2271.140906	6812.5	2381.573034	89.58171644	2478.178785	678.3750073	317.1341552	238.1468538	1074.795802	2087.508051	-0.003611280868	0.2234141733	0.1170927171	0.005860845332	0.01586812142	0.0104706965	1	0.005305488653	0.4307991284	0.3661662772	23	1
17	252.3549279	472.6592338	7474.213822	15120.00436	5038.878858	-234.7109319	1969.388967	7145	10203.72727	1308.250352	2632.045713	907.985547	248.0242198	201.8999971	1220.292068	4791.10023	0.4818644991	0.3279830707	-0.01576269246	0.01733987306	0.01804102325	0.01777616938	1	0.3852754102	0.6380489178	0.02285106181	89	1
17	258.3598586	244.6003043	15361.64055	15199.10078	949.787516	-644.5232915	1611.40657	6075	7827.505263	3052.631862	3128.956249	262.8426056	565.7435051	287.4426699	1213.394523	3731.657931	0.9972201738	0.06463630728	-0.04222954945	0.03249623157	0.01454597951	0.04346734714	1	0.7920280436	0.09501890413	0.04355635859	95	0.9999999998
17	259.6943079	36.71616931	1304.654567	7845.686969	420.1862593	-11.04236851	1138.203412	2957.5	2895.340426	279.1726598	1705.504384	166.2324143	89.15244246	163.0678685	638.7230234	1637.691074	0.1703648885	0.05488383992	-0.001567850242	0.01341025982	0.02027437046	0.01176116334	1	0.1343079127	0.07992216485	-0.008036173775	55	0.9999999999
17	261.2170959	505.094902	-13.41081068	15132.34635	978.1195585	173.6594989	1776.231293	5679	9127.380952	57.1086544	2538.663495	199.1253833	71.86675545	173.398459	924.8749514	4112.718612	-0.0007900580231	0.06703698682	0.01237623155	0.004042478922	0.01114536096	0.004909918421	1	-0.001300944936	0.1060699173	0.0007720579819	6	0.9778551557
17	262.6469912	481.3721226	6579.549037	14019.90418	4490.632188	-193.3163013	1655.296967	6555.5	13699.7439	1560.058276	3289.569096	1125.667096	258.6469193	214.0596731	1518.436445	8878.238466	0.4677074991	0.3294741099	-0.01291060335	0.01860763652	0.01992029615	0.02127628959	1	0.3741786318	0.6412742755	0.02946004037	89	1
17	263.5291347	358.2062096	1148.604575	14480.62702	875.310887	127.6514325	1965.360232	5473	7142.376344	241.2235037	2695.031052	207.7072191	103.3340819	207.5459209	999.6186251	3538.077668	0.07921909042	0.06145431006	0.008603029743	0.006539404804	0.01110240557	0.007240855346	1	0.06227767936	0.09415622996	0.006138193195	34	1
17	263.7894156	790.7807911	5658.898794	7808.105089	146.8236526	-467.1938218	1591.839863	3016	6286.814433	1205.533075	1605.106355	105.5902851	245.9808445	213.6960897	599.326206	3219.94991	0.7141367008	0.01997753019	-0.05667004479	0.03443340603	0.01397099163	0.03179423032	1	0.5644623544	0.00402228017	-0.07321877026	90	0.9999999999
17	264.303208	614.5323099	1082.72588	15337.17848	2523.367056	52.21235136	1801.90385	6159	5890.957895	189.899813	2332.929245	416.4330279	102.635325	185.2659134	943.1424832	1578.379117	0.07290230924	0.1690700675	0.003591067207	0.006920198642	0.01533912246	0.007107268108	1	0.05813758915	0.3146269019	-0.009612410213	42	1
17	265.323416	519.4961191	-90.89879579	14272.80168	298.2244281	402.6401336	2263.48141	5313	16636.21348	60.07077263	2919.819392	198.0367638	123.6207046	737.702261	1019.030354	6987.702855	-0.006483404858	0.01941855822	0.02839455196	0.00492757217	0.01540427957	0.00655199853	1	-0.005318387732	0.009089336626	0.05343547392	2	0.9999989922
17	268.325827	587.64349	837.963315	12132.32446	4066.465445	1156.788551	2251.944003	5696.5	4536.638298	225.5888585	2730.731634	859.1344938	287.8297871	252.9980445	1218.657967	2607.253768	0.06838709377	0.3232772735	0.0969100937	0.01007376324	0.0240570629	0.01315924472	1	0.06259830478	0.6344673744	0.3159651172	50	1
17	269.6171798	109.3517433	9.193330911	11374.13395	3722.004913	281.8075442	1528.907987	5231.5	4032.368421	83.25976103	1674.750718	555.6285884	94.77983193	295.0937286	741.4391935	1914.323002	0.0008473690086	0.3231880428	0.02575071452	0.007365073508	0.02095437593	0.007744937508	1	0.003864660951	0.6317670152	0.05454011438	25	0.9996924908
17	271.4980584	261.6411691	-27.23875677	13347.17875	923.3072399	173.465238	1973.154353	5045.5	9381.510638	58.8215982	2565.926913	188.4972526	84.4469271	276.0149976	912.3143933	3914.301154	-0.002041104689	0.06803695606	0.012631137	0.004870143931	0.01452355787	0.007038567076	1	-0.002271345921	0.1081351145	0.001390389922	6	0.9843101294
17	273.2710681	289.4572488	1162.8889	14901.58113	802.2230497	119.2694529	2111.58546	5578	5353.473118	212.5364791	2242.061218	179.4451367	118.3300686	265.5079227	811.0986779	2396.688279	0.07941072474	0.05513053231	0.008709469201	0.00678134579	0.01134214041	0.008565174341	1	0.06236489392	0.08119415874	0.006372549088	34	1
17	273.7298589	339.6153953	6209.243529	12908.18405	4251.370708	-171.5049659	1953.025863	6148	5453.177215	1539.017042	3199.833807	1067.722754	287.8604292	236.2216484	1463.122488	4153.333464	0.479262493	0.317647602	-0.01232905994	0.02919729826	0.02477898551	0.02539540533	1	0.3833093864	0.617003283	0.03381581467	89	1
17	275.6687977	382.8136014	7510.204223	15690.95796	717.721402	1491.506382	2334.294877	5981.5	3054.901235	1397.599487	2784.884986	247.7164501	390.1519712	281.9751866	1078.471387	2193.938357	0.485397475	0.04898123459	0.09637009528	0.02072755193	0.01293574149	0.02725570291	1	0.3924301918	0.0703971249	0.4030986117	84	1
17	275.2801686	459.4644939	4908.491947	16120.35501	1560.749145	1171.861872	2297.79293	6371.5	7594.548387	1029.331296	3180.182056	386.6768509	330.5379167	240.5094421	1271.264886	3485.23457	0.3063551787	0.1011703039	0.07142020868	0.01457283254	0.01174259831	0.01832710642	1	0.2483643239	0.1771374636	0.2768764031	75	1
17	275.3991837	756.2041812	1623.033919	10101.68175	1501.8856	18.02272466	1904.760926	4154	1702.988372	260.7484502	1604.021424	295.1491894	106.2747422	252.4972923	641.6723373	1087.252506	0.1623527957	0.1531048454	0.00202651708	0.01209618625	0.01601807944	0.01097873734	1	0.1292852319	0.2814749269	0.005279378805	61	1
17	280.5363229	313.7060909	41.52153741	15877.33045	1498.476665	485.0907103	2288.232347	6080.5	2146.715789	65.02960493	2767.132655	382.7324027	128.3952197	226.9221693	1090.211592	773.3937048	0.002328526211	0.09624299035	0.032584773	0.004434699314	0.01442552331	0.007028842766	1	0.002888151946	0.1667293489	0.07210921966	12	0.9999999449
17	281.4638502	120.2808297	3673.914952	12513.85014	2784.18502	770.8410156	1554.728436	5420	6721.784946	696.9242039	2196.649162	480.65046	253.1372858	173.5735321	901.9937859	2856.20372	0.2910986331	0.2241340591	0.05997941244	0.01749294671	0.01872236618	0.01933735387	1	0.2368288057	0.4288596424	0.2372809373	79	1
17	282.6633439	557.5413118	1054.071144	15535.32425	5023.394396	526.8181849	1743.37688	7193	5686.021505	238.6146624	3046.129981	1092.071269	156.0401054	359.2065608	1406.29936	2784.771737	0.0677119088	0.3268696002	0.03439525616	0.007748516729	0.02030349028	0.009213461121	1	0.05788916126	0.639386517	0.1000048784	49	1
17	285.4955594	681.3708036	989.4278802	13539.91812	4350.809442	540.9167823	2172.531232	6156	1559.166667	202.6251812	2457.595672	741.3887036	151.0430168	350.4419579	1037.806883	1278.251875	0.07546168476	0.3126221754	0.03950127012	0.01195718379	0.0196730836	0.0120719411	1	0.06425782663	0.6103444263	0.1190361426	49	1
17	286.6551965	649.8654412	923.4652234	13534.14265	4360.26249	428.4166633	1699.523192	6214	3512.873684	238.1550858	2784.949994	873.9356396	136.935837	289.6030045	1227.338825	1716.354178	0.06798614675	0.3180037735	0.03177806668	0.009646946208	0.01976823809	0.008889113628	1	0.05782951969	0.6211055307	0.09078049091	49	1
17	286.803742	338.1864553	5415.019038	18176.75075	4344.572924	1288.187965	1871.862466	7949	11520.36765	922.2961849	3141.1704	850.7268886	318.6995737	427.4107302	1405.900058	4958.474916	0.296937808	0.2384762115	0.070735164	0.01337839392	0.0182045313	0.01600606781	0	NaN	NaN	NaN	NaN	NaN
17	288.090771	380.6510577	5548.389299	11348.17438	559.2418848	1172.153091	2310.706092	4439.5	2786.408451	1513.764418	3122.571099	213.2945328	390.7396233	283.9794571	1174.108998	2678.292466	0.4861147979	0.04688197263	0.09827928894	0.02686273967	0.01845439853	0.04440188621	1	0.3931074454	0.06616498202	0.4097996681	84	0.9999999996
17	288.0743388	668.06796	5595.724275	12243.00079	3893.088308	-275.2590818	1710.028077	5749.5	7158.728571	1424.115068	2909.440146	918.285835	243.1200332	375.0747484	1297.611152	2989.057017	0.4618577951	0.320989783	-0.02207699245	0.03496081837	0.02083854539	0.02284774358	1	0.3687914695	0.6235434084	-0.003792453453	89	1
17	289.8655582	754.8421998	1664.040076	10773.42539	1607.661579	-32.66861877	1432.775479	4411.5	5763.636364	413.7839068	2379.969194	365.5515817	194.2219128	1489.671424	934.6124689	2504.899921	0.1562734518	0.1512133791	-0.003248314574	0.0164015291	0.01834451212	0.0175628196	1	0.1240529394	0.2774145843	-0.01440102674	61	1
17	292.4776948	628.681747	1165.859654	17535.58938	5568.032969	558.4876966	1668.49136	7951	2799.03125	243.1288904	2764.616905	1031.899636	159.8447801	201.6984594	1316.406483	1400.960764	0.06879431887	0.3207008373	0.03111789164	0.007564531004	0.01893495084	0.00787530665	1	0.05846160615	0.6266061583	0.08876367606	49	1
17	293.6483475	371.8295461	6347.789791	13179.03839	581.7046861	1349.92066	2314.414082	5184.5	2822.917647	1725.337248	3543.577995	226.2658773	498.4828732	304.1393303	1350.707949	1781.85468	0.4811851888	0.04350756516	0.09859234822	0.02480952966	0.01340196752	0.03783686057	1	0.389152676	0.05927849474	0.4096428607	84	0.9999997944
17	296.1755927	564.5928476	2833.098795	16963.67265	5636.571671	38.54373737	1762.391707	7858	13218.09302	464.5559007	2572.646527	986.8416711	159.1190884	217.5104128	1248.150177	3249.070172	0.167090413	0.335139979	0.002235745698	0.009479202893	0.01820999303	0.009601917715	1	0.1351842599	0.6546860078	0.01221559022	66	1
17	296.4649506	477.9820115	-15.43833726	17599.08393	1159.405382	204.0344014	1831.238409	6598.5	8761	65.52580453	2269.865638	252.4464159	83.45276766	192.1064924	888.6619503	2534.222221	-0.0008359493814	0.06699052258	0.01194633105	0.003849206862	0.01115481824	0.004589415804	1	-0.001367092066	0.1059579965	-0.0007246173876	6	0.9772497696
17	298.1980783	281.4756513	6446.188661	13174.62194	1374.865499	-166.8175199	2116.363466	5317.5	7885.462366	1709.092218	3309.916314	343.1355004	309.389807	314.2067695	1275.533255	5812.559407	0.4937523955	0.1035467581	-0.01235736065	0.0200053637	0.01774795135	0.02832196141	1	0.3924079562	0.1779789402	0.03106237505	85	1
17	298.3568668	342.2381048	3237.939061	10428.22305	2282.054233	866.3580155	2523.222043	4595	4300.876543	1049.881708	3339.638393	746.8202341	372.6860405	618.8190593	1404.231143	5097.629936	0.3075270794	0.2233841308	0.08254323717	0.0204248685	0.02965957573	0.03127724489	1	0.2514603476	0.4281402667	0.3189973027	79	1
17	300.183665	237.2988084	1046.2316	13944.77703	825.6195293	123.6306757	1841.761958	5325	7303.054945	221.2111513	2400.631838	176.4338508	102.8969843	260.9795991	870.6775567	3485.3935	0.07584127677	0.06018417753	0.008794796219	0.008181784914	0.01193690543	0.007601105699	1	0.05957833166	0.09157312681	0.005981475255	34	1
17	299.5866839	669.6441738	5017.37348	10128.99813	3261.566516	-247.8532097	1997.890882	4693.5	3745.216867	1334.000161	2727.91709	898.5605106	192.6135504	208.0875461	1245.75632	2643.084211	0.4787054335	0.3202763411	-0.0238210673	0.02431637912	0.02423923413	0.01945615526	1	0.3821206765	0.6219449835	-0.005928918821	89	1
17	300.3688947	578.541261	3680.726905	11729.42586	78.74890935	-16.90025489	2280.003922	4377	1512.418605	1034.396492	3293.282525	128.2776613	192.3622536	249.479497	1189.128595	1309.962851	0.3148265746	0.007253526556	-0.001138826467	0.01645041213	0.01200671594	0.01969483877	1	0.2491576078	-0.01829374911	0.02560822558	69	1
17	305.5970993	223.221813	27.74774507	13855.18675	1314.60894	437.0809977	2051.527098	5321.5	4987.115385	63.82390044	2451.358531	281.6040373	106.685576	251.2698897	898.2270465	2337.062664	0.002028683932	0.1011834636	0.03320386432	0.00497783893	0.01538873435	0.007673991893	1	0.002747427756	0.1768841202	0.07431663312	12	0.9999997062
17	305.6588297	737.8907283	7052.84177	10141.9638	996.9151521	-429.1158232	1680.396551	4052	8510.678571	1620.329743	2411.498558	269.3093787	280.5229016	210.694565	954.3302905	4704.601219	0.6890948192	0.1012125089	-0.04150253047	0.02807907434	0.01746411597	0.03024036977	1	0.5464228278	0.171270463	-0.0243601131	92	0.9999811499
17	309.2569555	39.53096346	481.7094939	6995.459652	2237.450568	540.0004236	1195.475299	3172	5062.72043	143.4812302	1431.813354	447.674571	150.9898342	177.4641307	635.5100864	3053.775473	0.06784220614	0.3116212877	0.0778457492	0.0141343581	0.02681122906	0.01633423102	1	0.06074429693	0.6098248113	0.2496695946	50	1
17	311.3278144	92.63660401	2087.854481	12866.63398	44.74565427	654.0639121	1970.622832	4655.5	1834.378947	384.8124876	2180.51506	130.7644442	200.5067605	224.8761879	779.1255466	724.6588365	0.1667459853	0.003800260096	0.05173689398	0.01091819719	0.01087674161	0.01472996069	1	0.1344190189	-0.02271064663	0.1737853413	53	1
17	312.2372542	652.0857467	-14.53306995	16322.86306	1617.754661	156.1204549	1597.35421	6246	6322.712766	65.59041416	2362.278076	299.6473307	84.53470277	156.8576156	910.1688434	2624.946687	-0.0008892195993	0.1013975537	0.01019193941	0.004180633671	0.01174473602	0.005030403238	1	-0.00113063786	0.176433314	-0.005829240827	11	0.9998508768
17	312.4671599	725.4317226	8231.705111	11755.73449	183.9007109	-517.9255354	1717.766628	4462.5	8791.127907	1616.255344	2378.289006	136.3155632	244.7334456	170.6741865	849.9063662	3534.359933	0.7004481435	0.01701122704	-0.04322233681	0.02554162216	0.01273253987	0.02188141903	1	0.5544020191	-0.001477958172	-0.03003280539	90	0.9999999999
17	313.9210172	542.0143759	6764.094081	14175.83915	211.5904777	-264.3418018	2006.162044	5258	7184.903226	1624.262324	3130.405427	149.500448	266.236705	237.5730097	1118.367079	4362.591228	0.4834242068	0.0164501878	-0.01841885024	0.02246820278	0.01323928892	0.02163909015	1	0.3827458574	-0.0007890043267	0.005285658288	81	1
17	314.3642331	596.4833146	893.4521552	12012.62014	4192.760294	42.14034464	1753.508507	5642	6097.860215	240.6792057	3072.459029	1077.335489	101.2869025	187.9385503	1367.9492	3273.641124	0.07271308849	0.3437062531	0.003110727275	0.01023995933	0.02541104958	0.009244711417	1	0.05997005944	0.6726608008	-0.006408177061	48	0.9996183137
17	315.545774	213.6018105	27.6101874	14183.24281	1422.3309	458.9507944	2159.051663	5568.5	4501.014085	98.37657961	2227.603683	249.0826686	151.4770958	798.4777525	814.2235239	1745.420723	0.002113317647	0.09827007033	0.03367791795	0.008160127204	0.01549803117	0.01107729064	1	0.002813322244	0.1709290981	0.07589161456	12	0.9999995518
17	317.2702794	448.6592933	-9.446515695	17506.8668	191.6036949	1061.367516	2243.004426	6268	4158.898876	56.66442764	2583.445873	192.2206578	170.2529674	273.9911719	961.9160856	1273.746104	-0.0005807164364	0.01140438787	0.06161864309	0.003427185587	0.01141856388	0.006780704696	1	0.001541313963	-0.00606406118	0.1693236415	3	0.9999999996
17	321.6080864	664.6070751	1065.165338	12097.84624	276.4937917	89.43984812	1850.357449	4532	12427.6	227.8375283	2339.394454	131.4382226	92.24059298	192.5607645	806.1412098	5757.721994	0.08686213193	0.02270730362	0.007457514231	0.007649241213	0.01317851978	0.008735063661	1	0.06785714613	0.01463883817	0.002865682123	30	1
17	322.3109017	254.2972532	1066.10665	15141.70188	3545.967077	101.5804237	1582.932272	6421	12770.41935	250.5913793	2831.96613	717.6051966	103.1201408	198.5994412	1197.36986	5609.513223	0.07055585143	0.2450449947	0.006734261487	0.009233359622	0.02010764692	0.007572181692	1	0.05735242683	0.4705287932	0.002833737809	45	1
17	323.1692168	225.7580196	6206.631321	13410.65368	274.4249554	-132.8733823	1867.789265	5061	9557.55814	1683.482244	3471.021866	174.3127194	286.2033424	204.5988587	1261.581313	5984.310987	0.4613699034	0.02047877792	-0.01179188771	0.02444738422	0.01553259743	0.02633764655	1	0.365625692	0.007818467956	0.02317163868	81	0.9999999999
17	327.4658054	500.3489691	-19.70018503	14485.72552	105.7735112	878.6190801	2302.212807	5179	3172.638298	51.63728691	2744.362209	145.7360248	191.1885408	269.5877667	954.0165846	1207.25877	-0.001413179623	0.007705905946	0.06265168243	0.003890422686	0.01108249743	0.007631724299	1	0.0009033864959	-0.01360316699	0.1725944289	3	1
17	327.8102437	751.0535632	11.84891851	10368.00936	2311.358614	229.4624229	1522.594531	4416.5	2432.652632	62.9670129	1817.67026	411.6771507	89.49048272	201.2974954	738.9738947	1303.736812	0.001233720439	0.2225077545	0.02361450348	0.006392144654	0.0173981301	0.007980154281	1	0.00286708035	0.4252596562	0.04442299654	21	0.9999990174
17	329.6086307	440.2969937	-95.72476107	14416.35685	1439.322357	1807.484877	2303.974007	5660.5	7924.837209	68.38015945	2843.568548	281.5848008	359.5365108	246.8827986	1044.886336	2988.839959	-0.00697001029	0.102518656	0.1242112405	0.004898521584	0.01429364167	0.01076069961	1	0.001707094142	0.1832225151	0.3865752923	14	1
17	331.3082322	72.50535873	610.138206	10179.66334	985.2887048	872.8317709	1395.096518	4004.5	10287.89362	138.1442885	1804.537584	191.0569923	197.8425666	170.1744762	681.2926264	4778.506825	0.05933412944	0.09903390304	0.08491469073	0.008181104169	0.0136505307	0.0136460976	1	0.05197170593	0.1742734288	0.2661368059	40	1
17	331.628329	326.3613067	1342.466797	17803.7861	4421.698512	159.8670981	1791.277539	7672	9863.053191	216.6417246	2332.895074	706.4799014	134.1862566	219.2764929	1060.496706	3623.14705	0.07607235954	0.2486788275	0.009486559127	0.00872893254	0.01834755481	0.008115953566	1	0.06198540456	0.478064902	0.01372061943	45	1
17	332.4474435	289.3378411	13366.23616	12965.85734	764.3904683	-584.0838965	2057.082091	5182.5	5794.744681	3289.392544	3148.930069	226.1932814	490.6843363	272.5659876	1202.89118	3744.263107	1.043842094	0.0608399091	-0.04865074818	0.03564821478	0.01892567036	0.04472867453	1	0.8287850487	0.0867973296	0.03208483487	95	1
17	334.4590664	354.2205809	-240.1569631	16527.78824	1583.631667	3876.453384	2246.528451	6410	3842.872093	102.4414417	2741.137139	343.0499543	729.6000767	234.3427341	1083.750002	1819.116326	-0.01538214639	0.09999784032	0.2369717624	0.006396508673	0.0109472176	0.01709912523	1	0.002556116446	0.1825047999	0.7739894603	15	1
17	334.5315495	454.0368084	4799.717583	15285.15037	756.3536639	1185.808982	2499.002137	5810	8523.034091	1002.342241	3038.945931	247.7900802	327.0432979	249.3975302	1166.978729	5193.518059	0.3104341921	0.05277288541	0.0763242468	0.01545700076	0.01195063864	0.02360867813	1	0.2513936056	0.07808530664	0.2933992843	73	1
17	337.5045516	208.6531623	769.9345335	14834.6544	221.3796218	3227.189586	2118.833303	5524.5	10861.2234	171.0620439	2366.985164	135.0404219	491.8681937	215.0358809	814.1461115	4481.901342	0.05187212167	0.01517779487	0.2076357287	0.007631328603	0.01039290068	0.01652796213	1	0.05331161785	0.007182483304	0.685886072	33	1
17	338.553681	340.4162417	7268.373285	15658.76149	859.2699162	1643.238118	2190.136818	6029	7941.069767	1701.663963	3565.839616	275.6943659	470.4533062	252.8904423	1361.911108	4353.619637	0.4671958573	0.05637390908	0.1038388868	0.02198768455	0.01593937741	0.03124479385	1	0.3784824199	0.08591946359	0.4248799521	84	1
17	339.2043324	692.3554331	1928.717693	11159.69482	1053.391018	57.52442142	2198.339355	4447	2052.292683	408.6525361	2247.235783	216.9008734	136.5184934	262.8893558	850.9040659	1715.04741	0.1749728964	0.09336935868	0.005959487436	0.01183767439	0.01352673771	0.01394432419	1	0.1389393338	0.1591044431	0.0201106445	58	1
17	340.9749646	679.0504278	933.5637764	14413.5404	4293.445601	412.9899071	1559.051734	6349	3866.311688	233.258398	2936.072751	921.9541036	150.3354493	205.6683778	1292.165307	1541.557724	0.06982264638	0.312278674	0.03016988043	0.007861385384	0.0179227379	0.009576021063	1	0.05912176675	0.6092971729	0.08549139403	49	1
17	341.3731796	627.092461	2774.592669	17285.11139	2686.500899	67.05989873	1874.224097	7020	2640.631579	465.29576	2774.592267	552.2258312	151.2928777	202.4640172	1165.282011	1048.000457	0.1600557875	0.1613463777	0.004841852112	0.01001082928	0.01518919133	0.008769290677	1	0.1277355815	0.2984917873	0.01470146479	61	1
17	344.8636625	22.21880182	1342.53468	8208.490141	1218.061572	-49.89605507	1083.36058	3351	3019.479167	240.5784868	1292.940942	234.5510697	104.5384761	332.956864	498.0332858	1490.881682	0.1633417541	0.1556011888	-0.005404647157	0.01498297143	0.02074756981	0.01422883732	1	0.1296032451	0.2862980689	-0.02008580325	61	1
17	346.290017	256.2791045	4219.049903	14302.18174	893.1096023	978.8840091	2085.824768	5494.5	18010.23158	1018.30928	3197.001821	213.5741259	322.9734069	234.3204989	1169.019928	9837.330395	0.2944880658	0.06211275639	0.07038822562	0.01523079715	0.01619692103	0.01980126777	1	0.2383665694	0.09706582499	0.2694628115	73	0.999999979
17	351.4050918	197.2620815	1028.826038	17297.163	1829.435837	1584.80911	1718.092528	6712	13256.12766	201.3226132	2342.451708	331.6652579	306.8608394	191.4346087	936.0662227	4181.144442	0.061567977	0.108192851	0.09416915185	0.007219742671	0.01291973741	0.01094333881	1	0.0544848778	0.1934053596	0.2988738992	40	1
17	351.6531009	413.5748033	45.08802905	14360.02643	6544.781163	184.7579688	1979.672851	7198	4579.340426	94.61785959	2821.537467	1337.785735	107.9208572	240.0921173	1382.963016	2799.825961	0.003480541756	0.4506173305	0.01374454443	0.007337047216	0.02471213162	0.007900903728	1	0.006629769362	0.892551089	0.01726619159	28	0.9940568236
17	351.6707383	751.3442708	-117.5027052	8809.130719	379.9186332	1986.63017	2005.641874	3385	3096.791209	57.99884204	1743.238892	132.2632523	400.3504491	199.2966899	639.2901983	1532.460458	-0.01335599225	0.04598959336	0.2221428799	0.00615058821	0.01405905107	0.01848152226	1	0.002551831378	0.07118414563	0.7217279463	10	1
17	357.4023248	219.8094655	49.60736971	6600.015784	2164.041234	192.7321405	2109.070903	3126	966.9247312	111.4449262	2520.042268	830.9778357	143.7104165	1020.604786	1130.877965	906.4713027	0.009774921763	0.3140727549	0.03177357603	0.04805706198	0.04244805747	0.06338400783	1	0.01129493597	0.6132784151	0.07715518826	25	0.9992467308
17	360.5091688	284.7362443	4585.72924	14977.95508	3401.041861	1146.144851	2289.763988	6524	6839.583333	768.0303625	2518.919937	604.9587654	328.0288896	275.2136096	1088.03463	2875.477688	0.3047781092	0.230325804	0.07132316517	0.01765659171	0.01498103622	0.02031973024	1	0.2485892309	0.4419440774	0.2798046175	79	1
17	364.051401	240.1268531	-192.0713031	14574.74376	1331.905964	3513.766528	2473.096768	5704	2235.65625	90.42397033	2126.18258	238.8710027	535.7202491	299.5830308	788.2202553	1856.775586	-0.01348166252	0.09196406316	0.2382670643	0.006100297524	0.01215232	0.01620434051	1	0.004068409462	0.1660764999	0.7786779732	15	1
17	367.1580353	462.5037037	-7.492909898	17775.2636	1902.882701	1069.465481	2101.072028	6875	7262.987805	116.3570494	2769.591165	377.4122046	204.9150642	220.5926364	1092.529144	2683.28331	-0.0004152352761	0.1070779865	0.06308417679	0.007939452273	0.01263092553	0.007783438871	1	0.002876624816	0.1901497366	0.1771117623	13	1
17	369.4828233	295.5518637	5740.517816	11529.37492	1163.468016	-125.3197749	2134.824912	4720	4698.5	1474.00154	2918.140109	321.6857876	273.6598956	252.7893927	1116.920813	3448.474727	0.484490986	0.1038266253	-0.009344180287	0.03161740496	0.01963996737	0.02805210198	1	0.3852177864	0.1787078022	0.03932897514	85	1
17	371.6198403	57.35124614	3991.944978	8634.884504	172.6017485	-194.6921948	1419.042237	3312	9398.705263	792.8853775	1683.334905	110.2172876	182.4331657	182.4398016	596.1696309	3691.544473	0.4535653549	0.02005358842	-0.02222031917	0.02599631233	0.01536168531	0.02252276546	1	0.3586853564	0.006569416256	-0.01466639512	81	1
17	372.4187775	446.6615357	1006.52624	17384.01759	976.6418389	3803.267724	2394.90751	6644	8858.033333	176.3821833	2374.613508	223.0269417	585.3459683	257.703084	905.176297	2195.68548	0.05836846325	0.05603218127	0.2200292886	0.007175331165	0.01099324547	0.01405145192	1	0.05980627297	0.09140465688	0.7313436083	37	1
17	375.2856395	72.77632791	3950.388395	8842.355307	882.7325722	-165.6018296	1424.481886	3556	11792.73404	1045.220585	2185.821847	251.6756175	209.5424059	203.5554942	852.0223392	8723.766401	0.4399524244	0.1023083796	-0.01816480321	0.02961180902	0.01643732096	0.0268616561	1	0.349036467	0.1754275264	-0.001505673023	85	1
17	375.802076	472.0724524	6215.065042	8577.415099	1307.790091	-247.0569923	2165.680393	3680	3831.120482	2485.402945	3150.643538	555.3387653	362.0485675	366.6825533	1320.993062	4049.553361	0.7187398143	0.1607113476	-0.02668942323	0.09988020527	0.03039298342	0.05441550777	1	0.5717827834	0.2937210959	0.03534581993	93	1
17	378.5434788	370.1283984	825.6567636	15535.91505	243.0733941	3355.785788	2275.577768	5580	12051.04255	210.4143288	2676.351851	172.6514566	641.5964069	226.4088555	973.9738096	5793.12312	0.05362120008	0.01597383367	0.2181997961	0.007679016565	0.01228809365	0.01817473336	1	0.0554293258	0.00922139991	0.7227986863	33	1
17	379.3220106	286.2821925	-49.80554283	15834.96847	1566.11381	1821.012084	1923.984003	6116.5	8261.044118	137.3829269	2798.919709	334.5020767	353.9824666	197.9997579	1094.47097	3305.677858	-0.002880868262	0.1043364563	0.1180073278	0.0108266949	0.01410977984	0.009629088512	1	0.004575832108	0.1866901375	0.3661484869	14	1
17	384.3309119	685.0043709	8871.601889	11951.14663	195.9656095	-543.0339841	1903.598921	4527.5	6862.25	1686.90696	2258.571653	136.1515754	295.6002675	222.6174789	812.3246125	4093.273581	0.7394291023	0.01675816376	-0.04497568144	0.02450743186	0.01288754172	0.02798730627	1	0.5854121251	-0.002221331265	-0.02705557377	90	0.9999999946
17	385.7637715	796.6931102	17.49604774	9565.654547	889.4642855	93.58794041	1431.953639	3663	4701.188406	45.49144934	1317.711708	164.2854446	59.3751683	153.6799662	492.923818	1149.140782	0.001664582433	0.09541006834	0.01001608096	0.005100180525	0.01508113513	0.006401998591	1	0.0008279260905	0.1641402324	-0.00601260184	11	0.9996906716
17	386.3332355	239.3520207	4320.179046	14510.94639	3393.321162	997.3581092	1908.927313	6288	10813.25806	839.6434781	2613.180105	600.2588729	307.3147506	222.4081168	1100.914715	4748.866086	0.2939380381	0.2354771262	0.06659024383	0.01739611287	0.01961779633	0.01821602078	1	0.2396727118	0.4523636385	0.2610896501	79	1
17	387.2993605	10.50650191	401.8920824	6569.767985	1463.191393	506.8975353	914.4264278	2822.5	5188.715789	121.4003873	1188.233186	285.3583905	141.8656018	132.5475055	486.4313274	2328.713039	0.06158004286	0.2226755506	0.07866154505	0.01474036152	0.02248543663	0.01566565907	0	NaN	NaN	NaN	NaN	NaN
17	387.081179	446.4820081	7160.816408	15317.09535	4891.739132	-282.1173503	1557.916588	7159	7350.738636	1893.014705	3804.690829	1292.098708	299.5370924	175.1195356	1787.892696	4603.10742	0.4766182572	0.3266484482	-0.01915372801	0.02259954475	0.02140685632	0.02258578431	1	0.3808417856	0.635200718	0.009885480777	89	1
17	388.5656508	110.2541242	-37.26809358	11045.33842	3469.474504	261.0039813	1557.797374	5019	5602.273684	77.0694123	1933.372639	628.3824702	84.906178	279.3946013	852.9681673	2845.561985	-0.003186637802	0.3177311905	0.02540284944	0.007848899956	0.02368304007	0.008150638383	1	0.00055657824	0.6205814762	0.05224988179	25	0.9999963942
17	390.0992281	769.4089464	3966.579263	8541.01428	386.1267656	619.614314	1822.768381	3339.5	4199.962963	810.452325	1846.75674	147.2860958	242.2712559	203.6911568	685.3342788	2761.939619	0.4584142829	0.04510033399	0.07370738184	0.03017254336	0.01586396846	0.02648346506	1	0.3693092541	0.06166035769	0.3184629254	84	0.9999999863
17	390.3761266	576.5222246	2553.175212	15317.95526	2398.063195	58.09915437	2180.916023	6157	2119.516129	469.2561247	2635.563338	469.3886416	159.3071973	207.660604	1063.946241	811.4336295	0.1662273965	0.1603291017	0.003964112382	0.009706309662	0.01374273858	0.01134506749	1	0.1325935057	0.296347037	0.01307268409	61	1
17	391.0659776	300.0097058	6432.05433	13537.1022	656.4055074	1437.224028	1990.309945	5297	3040.367647	1664.597164	3579.138411	280.0991711	431.1718076	1547.029693	1340.600387	2833.050294	0.4685289939	0.04859455284	0.1015219757	0.02662988168	0.02100239829	0.04213700472	1	0.3793012111	0.069873568	0.4169687121	84	0.9999999674
17	392.9898484	288.2452968	6469.756211	13613.55855	576.033151	1230.806175	2155.715808	5227	5697.52459	1452.655907	2993.399959	185.8827415	367.132147	550.2622473	1071.510782	3196.671256	0.4755954924	0.04484100653	0.09158863143	0.01946185834	0.01606345628	0.02467850444	1	0.3842321866	0.06176041437	0.3841956507	84	0.9999999783
17	395.692338	175.4529948	-56.22153302	13607.77296	1384.44766	780.4927111	1761.190822	5192	4372.606383	55.40988108	2515.4056	273.6045917	160.2427593	248.858791	928.002121	2330.987668	-0.004308277272	0.1052608126	0.057970175	0.004321219056	0.01545365185	0.008053874034	1	-0.0005979416291	0.1862392732	0.1584959041	13	0.9999999998
17	395.1404022	360.7319285	-53.85293008	14968.72169	3403.890954	1789.47774	2132.722947	6332	1343.168421	86.73526644	2840.494143	747.8029232	366.0102799	234.8127582	1223.757442	639.8279631	-0.003986460182	0.2291030946	0.1198714834	0.005998913941	0.01872418985	0.01129290119	1	0.005258727627	0.4425733223	0.3758360198	23	1
17	395.5255929	758.5438475	3698.736806	7965.008881	387.9694843	644.0610838	1804.441318	3154	4073.357143	960.6779175	2001.055029	140.4121612	256.2625711	194.4182703	736.8520572	2411.265336	0.4664769005	0.05045912887	0.07627183048	0.02303057315	0.01564754953	0.02967650184	1	0.3759828746	0.07271557326	0.3293399602	84	1
17	397.4343726	40.45118357	2165.893317	7288.24672	388.5105477	-99.75825622	1276.573674	2764.5	5600.25	505.2648822	1620.575982	135.827939	139.3943365	180.1381392	599.6960566	4090.973146	0.2972281296	0.05718951787	-0.01402863414	0.01942359863	0.01858744168	0.0212077341	1	0.2348111677	0.08365413694	-0.02158669847	72	1
17	397.6001328	88.45965749	-4.883220483	13049.78023	1205.691503	104.7030275	1317.746638	4973	5323.021277	61.53185518	2310.562506	249.1586638	85.53079966	324.4252217	849.0342853	2342.93186	-0.0004082511835	0.09338904189	0.008726808347	0.004874646417	0.01515419323	0.006518132702	1	-0.0009376729615	0.1599543594	-0.01100278673	11	0.9999125663
17	397.9774293	393.3986773	20.25056147	16611.37067	5525.05175	483.2632346	1948.207398	7615	4683.301075	96.19719314	2002.052075	785.3792548	100.6266583	219.6603305	957.2364186	1468.919048	0.001172068128	0.3379727295	0.03061575998	0.005984639392	0.01903526245	0.006264261852	1	0.004622383455	0.6622689416	0.07183302513	25	0.9999914509
17	399.243779	594.2069281	-280.4205797	14826.72657	766.6107797	3519.946052	2331.373488	5603	9697.726316	68.83814964	2408.243703	165.5765934	571.1622155	242.2441797	858.0974461	2910.396918	-0.01907554725	0.05362662893	0.2350191255	0.005347931751	0.01169130422	0.01366981065	1	-0.001060360104	0.08736940803	0.7650862504	10	1
17	403.1068159	296.2147324	6636.977973	13546.55918	653.8046186	1374.870577	2202.177356	5273	5011.984848	1477.715055	2957.203772	186.0489981	416.8780988	249.5170336	1085.483652	3231.026788	0.4802011167	0.04703852153	0.0931968998	0.01989444819	0.01545524852	0.0272514336	1	0.3880440609	0.06631050693	0.3908798565	84	0.9999999996
17	405.1241139	162.7610457	963.3105608	12555.60171	739.2629147	142.4481437	1769.228529	4810	6738.652632	138.670701	1984.921808	154.6804523	106.6614705	209.3735365	716.0795154	2442.798285	0.07576080175	0.05994486514	0.01124127431	0.007530583831	0.01112752372	0.008929070843	1	0.05967610996	0.09117862524	0.01440537667	34	1
17	406.4857594	204.6261256	-80.59512585	15902.67857	1649.81217	902.1727866	1647.957233	6069.5	6465.847826	63.49577995	2326.866539	316.8319747	164.197099	201.6635628	918.1132023	2208.237092	-0.005107854665	0.1044566704	0.0583186911	0.004300155101	0.01315683432	0.006708553771	1	-0.001222308145	0.1846074103	0.1594915386	13	0.9999999999
17	407.3911539	373.9703091	7081.871932	15218.10923	769.3169512	1552.693933	1982.433423	5859.5	6349.787234	1528.464765	3113.702953	249.9292109	467.8987044	291.3382269	1178.737071	4130.613935	0.4722167696	0.05454861718	0.09894240564	0.01946915242	0.01312231452	0.03006288183	1	0.3821413144	0.08196523939	0.4090822764	84	1
17	409.3853242	431.3488968	8134.727311	16925.66396	983.3668985	1615.765891	1933.275517	6494.5	6954.526316	1520.94114	3067.624421	282.9833856	424.7560324	266.0073758	1207.273503	2765.753669	0.4781311071	0.05745126562	0.09459829025	0.01771219073	0.0132442235	0.02136976325	1	0.3866055087	0.08772265159	0.3955323172	84	1
17	409.6294304	552.5866832	1142.999088	16077.90984	3885.320113	130.3040952	1800.069531	6954	14393.61702	211.5718167	2321.067507	660.2837407	118.494699	253.5837677	1028.94676	4293.783246	0.07096267928	0.2448372116	0.007817239695	0.007971619449	0.01666114748	0.007866582922	1	0.05774788712	0.4701435765	0.006662475555	45	0.9999999999
17	410.4510845	625.2619389	2187.814379	13475.10385	1257.132588	2066.324267	2484.225667	5380.5	5143.774194	402.2418235	2458.987755	246.4222136	401.8667609	266.4023879	913.0687517	2742.000659	0.1641158535	0.0976163434	0.1504736122	0.01217833128	0.01474000516	0.0170192729	1	0.1400530419	0.1735161859	0.5168139465	60	1
17	411.0962541	283.7132115	-152.227858	17814.19747	321.3192562	2168.687457	1996.447438	6439	17548.32584	57.01243815	2361.962127	185.9902689	329.0716673	224.1586113	900.0893361	4212.83396	-0.00897946517	0.0194585599	0.121070661	0.003208125196	0.01007589163	0.009040536034	0	NaN	NaN	NaN	NaN	NaN
17	414.4359754	457.2974295	3387.635684	18971.94434	1099.912235	24.86351066	1743.904014	7246	9341.827957	672.6549482	3458.212253	288.0308062	173.8004632	196.0242522	1313.349114	3426.033512	0.1769437394	0.06015634901	0.001392166461	0.01094184886	0.01127935275	0.00968127194	0	NaN	NaN	NaN	NaN	NaN
17	416.624217	101.4008861	-142.5431625	9541.937573	857.3917246	2134.862362	1975.88621	3677.5	1455.842105	73.46107799	1724.620957	201.5668162	427.6506347	284.103181	659.2391476	636.8487632	-0.01518232203	0.09074965663	0.2237039654	0.007851361406	0.01642969868	0.01961847625	1	0.001715140581	0.1630229728	0.727953562	15	1
17	416.5993165	722.6049219	1577.480649	10063.61248	2060.879101	427.5914336	1920.059401	4269.5	1504.8125	391.7021936	2405.916145	490.0098035	145.1520683	340.5502246	991.7203067	1328.864768	0.1586270524	0.2050333766	0.04531512023	0.01180516705	0.01946309185	0.01509190739	1	0.129825402	0.3896532037	0.1553783362	65	1
17	418.7549386	524.1523416	6137.193018	12450.09008	115.4404821	-174.9909637	2182.315961	4602	3676.041667	1547.150897	3184.289013	157.8770021	268.3347185	262.8439775	1141.041022	2575.05316	0.4939457581	0.01075019247	-0.01153947296	0.02262590777	0.01386204588	0.02616546357	1	0.3915462639	-0.01224814195	0.03132445862	81	1
17	419.5657175	400.3012134	-138.8402164	13634.5419	595.9847454	3298.587826	2675.165965	5145	2215.111111	117.8858865	2386.066043	157.4868725	556.7934907	294.7288095	850.7556338	1520.395943	-0.01013131793	0.04438632842	0.2449364156	0.009467153189	0.01125658665	0.01389416227	0	NaN	NaN	NaN	NaN	NaN
17	422.1568856	575.1901272	-77.1631523	13861.01065	86.01455255	1709.280463	2350.303542	5009	6848.705263	52.44838966	2269.581123	138.1869212	292.5093538	231.6753524	759.2362766	3246.451843	-0.006139892029	0.005732765889	0.1252746876	0.003890557246	0.01066984609	0.009471647731	1	0.001324421376	-0.01517670053	0.387721024	4	1
17	426.2557449	493.5647176	39.80463779	10508.01726	-22.06319644	694.4225823	2391.623735	3859.5	2979.347368	54.96167001	3072.143598	129.7776408	188.1999067	408.4084962	1083.028622	1837.48629	0.003805192545	-0.002044775823	0.06689888024	0.005772597038	0.01401533613	0.01094694905	1	0.005244464844	-0.03344922514	0.1881989527	3	1
17	428.5412462	140.8741689	687.6196259	9792.479499	898.326651	900.9302196	1711.222324	3819	5570.573529	203.7075579	2262.104221	277.1164674	239.8182136	192.5198089	870.767709	3379.689654	0.06905606539	0.09379728695	0.09532922313	0.02651714556	0.01886460353	0.01672194735	1	0.0603770195	0.1639060201	0.3042123953	40	1
17	428.6906493	719.4408788	2134.858476	12437.07814	2650.095077	543.2451283	1825.089343	5282	2134.138889	491.0055721	2867.929294	636.3419382	175.2772878	203.9926092	1177.350251	1490.947986	0.1675564949	0.2138844878	0.04283210046	0.01066071049	0.01752618979	0.01445701002	1	0.136891575	0.4076674401	0.1491223114	65	1
17	429.7162001	127.464221	11092.97666	11117.57005	764.7615802	-664.2475484	1374.785659	4445	8973.259259	2369.36887	2280.914471	183.8285967	445.9139563	206.6285593	877.4075003	3468.203057	1.002509694	0.06534333051	-0.05270588986	0.03653566557	0.0173583107	0.04335436409	1	0.7955547929	0.09603697259	0.008621226742	95	0.9999999997
17	429.4699515	154.4436271	731.0097961	11460.60636	1148.097995	1073.721108	1687.639746	4533	5272.609756	162.7080941	2143.913619	294.6856339	240.234627	188.4282969	835.6375746	3587.900992	0.0624531263	0.103471023	0.09363130883	0.009976098553	0.01756319364	0.01333739418	1	0.05510103982	0.1836997135	0.2970889671	40	1
17	431.180991	393.3672639	4320.836275	14430.71351	1380.672515	1177.83157	2228.455096	5713.5	7016.705882	971.9791198	3149.096968	355.0359035	328.7759674	263.5079492	1233.52595	4303.540577	0.3032695514	0.09785386438	0.07875124273	0.01822860366	0.01688326107	0.02129800869	1	0.2463556474	0.1706373601	0.3013865035	75	1
17	434.3701267	238.4389472	949.0393565	12524.105	748.1720653	110.9417051	1787.175694	4802.5	7337.182796	217.3708791	2185.233553	169.0212225	108.4179566	222.1541597	782.922196	3178.414815	0.07724877047	0.05837730661	0.009624415599	0.008299768441	0.01569419979	0.008953044197	1	0.06073742085	0.0878954176	0.009122324186	34	1
17	434.5198776	537.3090317	10538.89939	14359.00844	293.6753759	-467.4232875	1943.413413	5508.5	10942.76042	2088.541151	2843.501029	148.5410841	330.4594877	236.2064663	1044.199271	5560.548804	0.7203613595	0.02089907038	-0.03466226964	0.02296571668	0.0120276645	0.02358927844	1	0.5709267388	0.006748884833	0.004257873133	90	0.9999998652
17	437.1069393	107.967646	3251.958234	11789.93047	144.0887412	2434.707739	1998.443198	4417	5518.673684	545.3859483	1928.420311	136.1423239	498.2629505	239.1227356	692.3729691	2468.934728	0.281807324	0.01373578314	0.2087297652	0.01666661239	0.01248716012	0.02884399817	1	0.2370005285	0.003349557467	0.7429465587	71	1
17	438.6697426	359.2151644	3944.315674	12877.84653	2916.52719	1107.776147	2201.89361	5786.5	8029.367089	930.7156465	3013.494054	702.9824781	378.1805571	1289.785645	1239.184355	3944.69539	0.3015878906	0.2301013437	0.08497418158	0.01876227419	0.02492862871	0.03760258032	1	0.2469584718	0.4420313594	0.3262043739	79	1
17	439.3435269	563.6349332	-9.670948677	14257.36443	4750.799309	141.8387831	1629.785466	6529	8791.852632	78.72754442	2605.552569	832.9454871	81.29165665	197.2035508	1136.141921	3181.133573	-0.0005993941065	0.3297524633	0.009993281576	0.005743550226	0.01879843013	0.00565685084	1	0.001723498393	0.6446144125	-3.165932669e-05	24	0.9999990424
17	441.3507757	712.8479564	1810.660314	11278.80086	1696.237431	-15.96193015	1820.415651	4613	2858.235294	349.8793161	2027.870971	329.3906748	106.1027189	157.4894278	787.8463719	1038.327762	0.1657699789	0.1525553464	-0.001214883087	0.01207870244	0.01439914709	0.009843565452	1	0.1317895733	0.2802076709	-0.00513828128	61	1
17	442.6831072	215.4793579	2539.833122	15572.26029	3532.661868	847.2622359	1933.101077	6713	3802.104167	433.5398469	2340.204488	625.2771289	210.5283586	213.6210763	1019.90113	1378.736	0.1640642169	0.2305739762	0.05536892721	0.01157494301	0.01772349813	0.01198147384	1	0.1351397745	0.4423905074	0.1920792534	65	1
17	442.7218444	456.7046308	14732.59863	13859.66547	822.5729541	-601.4240291	2089.788046	5585	6307.506173	3033.705368	2975.185516	232.4255054	511.1490696	284.5799068	1156.51416	3596.267322	1.054507501	0.05999292869	-0.04060083118	0.02756528965	0.01426263175	0.04153857419	1	0.8378352178	0.08533347713	0.06233599758	95	1
17	443.6507847	392.488809	4144.870688	13998.73983	1341.246796	966.9271965	1975.619635	5415	7708.05	1068.446703	3456.940422	385.6757385	337.1072265	227.0805264	1339.20207	5312.590274	0.2963399918	0.09865666898	0.07136145683	0.01676084922	0.01463712651	0.02102021243	1	0.240332977	0.1720215629	0.2742803164	75	1
17	447.7150145	367.8073831	4417.389205	14494.32576	3302.380542	1069.557619	2129.257262	6390.5	6686.481481	971.1670442	3208.863679	813.5166942	432.6214626	851.7485061	1387.833628	5491.791903	0.3031666136	0.224224132	0.07388789141	0.02090360179	0.02377377126	0.03810501335	1	0.2474045915	0.4295408877	0.288117135	79	1
17	448.4742233	725.4527675	722.5019983	10409.94292	3287.310116	288.6009508	1489.397333	4752	2993.842697	167.3888321	1931.464531	612.4731584	110.9431479	166.0524388	843.2118607	1595.234094	0.07005631168	0.3043252286	0.02836399063	0.01003691042	0.01854710559	0.00933054959	1	0.05909490937	0.59291876	0.07908518249	49	1
17	452.0584954	129.9365181	2056.556697	12716.42852	1946.911355	682.7972093	1814.325564	5260	7512.76087	336.6517776	1868.690925	326.7730687	170.8004144	205.2100775	734.9931361	2485.905329	0.1632108519	0.1515304148	0.05262306352	0.01235218919	0.01820588302	0.01231660378	1	0.1333608237	0.2802254331	0.1801770757	62	1
17	452.1637322	704.3306435	1945.476952	11122.88934	1616.864769	57.6042098	2247.279395	4560	1578.072289	363.5578429	1997.353277	332.5849202	135.9004971	207.065114	787.8054129	1075.046281	0.1743897245	0.1484422825	0.005725082115	0.01206086041	0.01429946141	0.013304271	1	0.139093552	0.2720121535	0.02071332561	61	1
17	453.310607	249.6244015	-1.696702848	13985.77179	854.6329993	189.0043122	1766.297173	5264	9471.276596	66.10963738	2269.257694	168.6308623	102.3503791	387.6240853	805.2125533	3418.863351	-0.000115134899	0.06148567184	0.01395631377	0.004781225621	0.01233161527	0.007053099463	1	-0.0007195732337	0.09474739901	0.006229646806	6	0.8419350065
17	452.9792176	449.6421951	14004.26852	13484.86097	737.7326698	-666.8868134	1858.127996	5291	3889.025316	4397.851155	4334.381195	355.0005294	632.1222858	337.4536432	1714.579796	3353.043849	1.040841394	0.06045854702	-0.04590785743	0.03302763997	0.02097128073	0.06724569835	1	0.8265689921	0.08613487312	0.04085124354	95	1
17	454.4535338	158.2787452	2354.731846	13448.46589	250.3596474	51.01916534	1789.273985	4953	11447.55319	414.6934988	2215.615516	145.8525638	123.1360577	206.1530309	762.6073948	4383.478308	0.1754770577	0.01911288975	0.003957760035	0.0104714429	0.0129735122	0.009840677236	1	0.1383499269	0.006777939861	0.01122778073	52	0.9999999908
17	454.4254783	506.1615437	1106.990504	17316.31364	1811.13369	1657.500258	1920.684217	6776	15245.15625	219.8917272	2361.880895	345.284465	272.8937597	212.1043948	950.5791425	4718.662773	0.06463824487	0.1090258886	0.09626225869	0.006975666372	0.01109989123	0.008650484973	1	0.05708748972	0.1951830303	0.3068381759	40	1
17	454.239308	581.1046479	3812.133888	12543.54662	2796.322986	929.454159	2443.124557	5510	6063.813187	759.6662121	2403.828161	516.3920253	271.1585389	232.9882592	982.0661473	2826.231825	0.3032208379	0.2251604057	0.07319497803	0.01605664399	0.01708679557	0.01917054455	1	0.2474120254	0.4314331455	0.2857629349	79	1
17	458.0785955	115.7575421	-180.51812	12864.63179	1190.580335	2823.12511	1716.236803	4974	2851.5	90.63719393	1724.861146	236.2681138	380.9710368	798.5239446	643.1212313	2002.267931	-0.01413168506	0.09098897006	0.218779531	0.007814498679	0.01700893243	0.0163929415	1	0.002225226526	0.1633165322	0.7111966408	15	1
17	458.7125588	603.6244185	8030.318617	11435.01176	1179.763592	-361.5266597	1818.159154	4664	6583.086022	2183.158821	3003.543385	326.920046	322.44993	233.622719	1178.210968	3831.702989	0.7035784353	0.1028357804	-0.03129410058	0.0286674875	0.01853236616	0.03171170771	1	0.5586962392	0.1749405905	0.01430066942	92	0.9999984424
17	459.038117	332.0081151	7512.018154	15840.24168	776.45599	1643.302759	2118.808469	6055	5230.985075	1328.504897	2702.585085	245.7303887	374.1044003	261.0372978	1054.969087	2385.593557	0.4752761093	0.05180306758	0.09780651752	0.01879404634	0.01271523261	0.02137526377	1	0.3844763633	0.07627938596	0.4057916349	84	1
17	461.4902151	688.2496003	858.8054575	12798.47576	650.8504273	440.7613552	1706.699671	4766	4358.308511	166.8451622	1942.503683	155.5064947	127.8836558	189.0253934	687.4119615	1751.369713	0.06997255093	0.0532702722	0.03527006593	0.007686167364	0.01174440033	0.008276334486	1	0.05659515309	0.07845827202	0.09586264447	35	1
17	463.4049765	348.7835846	34.95963447	17490.20976	2926.484295	485.0390136	1789.117016	7187	5757.316456	86.99390701	2143.821604	507.6815338	117.3235154	226.2043755	951.8355062	1021.676771	0.002071744256	0.1691921807	0.02847620227	0.005217394611	0.01552957148	0.005474757352	1	0.003248402983	0.316135234	0.05990986473	17	0.9999943983
17	464.4490396	466.8179252	1118.935479	15959.52982	4791.288627	503.5337222	1722.20369	7064	4899.677419	233.4902732	2932.863349	1012.64054	160.0039707	217.6621628	1350.021053	2202.339305	0.07276979014	0.3173309839	0.033698674	0.008652731842	0.02253478433	0.009406591925	1	0.0617714716	0.6197822367	0.09850403861	49	1
17	466.3326629	226.9897542	-116.1645264	14527.16806	166.9313436	1802.118868	2065.660126	5264.5	9821.903226	131.4078562	2165.557638	160.1992587	295.23083	1318.464495	731.3826599	2742.972547	-0.008011787994	0.01304070469	0.1224580029	0.01131513947	0.01262808059	0.01505173783	1	-0.0002759094215	-0.0002962771522	0.3777644159	4	1
17	466.6464765	434.4604747	902.9340167	16500.71412	947.1364738	3448.523578	2106.67165	6172	12336.26596	163.3329402	2203.089694	233.6371482	538.4501208	200.5943709	856.2969866	4181.90882	0.05616979429	0.05799549675	0.2121202324	0.007480696452	0.01192582698	0.01585792188	1	0.05754022244	0.09512897006	0.7035737564	37	1
17	467.6047575	518.3301669	-178.4335962	15073.07624	97.77724204	3502.497654	2413.223927	5414	2915.958333	64.2848048	2250.078635	150.0652731	521.0858305	272.0587914	762.1894722	1185.933272	-0.01240298328	0.006235770911	0.2356971388	0.004049816459	0.01105751025	0.01489010661	1	0.00376712213	-0.009794933777	0.7676436394	5	1
17	468.6803918	68.65447881	1524.669463	9406.499001	129.8512318	1192.095398	1485.214358	3428.5	7067.075269	274.0749565	1568.354093	116.463124	243.0490766	154.5388739	556.9613518	3084.021144	0.1622240285	0.01330973646	0.1306208781	0.01400312511	0.01352415562	0.01917490504	1	0.1362315702	-0.0001055242614	0.4454418564	54	1
17	469.5516448	322.6296334	7667.171306	16455.61182	887.4869836	1526.184731	1766.338511	6278	9730.943662	1336.631373	2712.613261	274.5798329	402.8953103	194.4222838	1080.024537	2314.211948	0.4684798787	0.05765641435	0.09416420001	0.01611814357	0.01310975065	0.02185220473	1	0.3788709277	0.08816484342	0.3918007388	84	1
17	469.0827203	360.9093517	3699.468824	7746.480887	384.6315753	842.0917105	2072.502941	3133	1657.52439	1561.881554	3058.151121	207.2672154	365.2662471	322.8516144	1150.406309	1676.552903	0.4730310344	0.04726313495	0.1010521578	0.06465773294	0.0287791834	0.04267249641	1	0.382849631	0.06710739474	0.4163527478	84	0.9999999643
17	469.1946368	580.173802	3.31844002	13243.20061	825.2153706	122.6590497	1732.313918	5001	9368.277778	46.65667137	2417.848329	176.1567576	85.13615186	174.5041622	848.2092107	4226.765507	0.0002205115461	0.06500174644	0.009536018997	0.003708398101	0.01444360178	0.006227085348	1	-0.0007087082277	0.1017818218	-0.00885988641	6	0.8716258849
17	470.7104354	656.6624174	4971.927114	10435.40643	3222.635212	-277.4407114	1603.069788	4841	4490.609756	1273.856899	2714.555696	835.1513507	231.198043	194.7553852	1211.896329	3131.555965	0.4749358012	0.3144706927	-0.02456789355	0.02052157277	0.01939970074	0.02538227168	1	0.3789928268	0.6100276322	-0.009545516698	89	1
17	471.9578115	712.8577795	699.6218492	10918.00912	3257.767038	851.4906365	1641.675394	4911	5425.884211	185.8180023	2062.522176	593.8755754	194.5984566	913.0075002	887.2308499	2344.371879	0.06572729594	0.3025162131	0.0789554885	0.01196379758	0.01788833785	0.01474817553	1	0.05902493101	0.5912088428	0.2527559562	50	1
17	472.7197205	161.4647723	-132.6835837	10645.86815	982.2666169	2533.598246	2058.453291	4252.5	1729.967742	95.22232668	2003.452104	253.8614561	474.8372661	247.6879333	779.842529	1208.1283	-0.01356746283	0.09630258936	0.2340367029	0.009302345453	0.01813046351	0.01988692909	1	0.00376498605	0.1748062984	0.7641697793	15	1
17	471.7108931	335.7493413	5360.976921	11000.8402	573.424574	1055.474148	2145.004055	4405	4442.75	1468.992405	2995.650113	185.9712489	384.0096684	285.7824283	1105.790565	2953.332529	0.4833662894	0.05206495326	0.09346916555	0.02549629511	0.01819209062	0.02840851029	1	0.3906482101	0.07661407813	0.392695416	84	1
17	475.5564196	386.6169572	2803.700686	16556.84297	3828.550738	909.0882992	1950.282405	7208.5	8421.88172	405.7793799	2490.860978	690.431467	237.3576061	309.8444948	1114.043004	3080.465524	0.1691103683	0.231252485	0.05337713841	0.01152324309	0.01567088706	0.01180007057	1	0.139043407	0.4436834403	0.1863895856	65	1
17	476.6786352	769.1421912	-11.48706297	8452.980593	1878.670624	181.8583313	1380.227792	3666	4455.23913	54.01186394	1543.113497	372.0424508	75.14499309	152.2970308	633.6589064	1609.987355	-0.001375325718	0.2261717862	0.02135173779	0.00700411169	0.0232806205	0.008855135852	1	0.0006732948006	0.432693718	0.03610609703	21	0.9999653621
17	475.9767123	784.4392607	1428.980447	8457.569794	1888.776273	303.7056404	1596.103861	3664	4327.213483	239.1694262	1314.676953	308.9817813	125.4197164	161.5933593	545.3841968	1640.595828	0.1685769718	0.2259126637	0.03739809551	0.01248882371	0.01868726377	0.01502238968	1	0.1374793334	0.4321115527	0.1309297668	65	1
17	477.8454492	460.0920134	5059.863344	10704.12479	470.0335615	1052.631342	2416.6859	4111.5	4080.552083	1601.959593	3188.463303	213.2470291	412.1495727	289.000897	1212.639907	3089.158349	0.4856497746	0.04548192134	0.09667429359	0.02835462515	0.01723747356	0.04269977928	1	0.3926117821	0.06323348264	0.4041093903	84	0.9999999981
17	477.1803931	613.2354159	40.80431563	7575.777125	280.2949611	257.7746728	1929.28453	2841	1661.095745	44.15915439	3083.269557	171.3579012	120.4252081	229.8530599	1114.577986	2076.886395	0.006098114756	0.04309443011	0.03604638858	0.008173777412	0.02032031091	0.01312465927	1	0.005518303138	0.0578807865	0.08344521574	7	0.9999999965
17	478.3321069	498.3901364	5964.354079	12295.7512	677.2685124	1116.317531	1975.729649	4808	5039.5	1677.077877	3490.855935	196.6094994	416.9922599	282.2919877	1281.843866	4063.923151	0.4773460812	0.05607672938	0.08907244389	0.02672577973	0.01632234568	0.03144423543	1	0.385590445	0.08469115822	0.3762272851	84	1
17	479.4606008	127.1879867	620.7438443	9955.61781	220.2391224	969.905529	1753.63208	3713	11967.89362	140.5463898	1755.187036	123.5235902	203.728846	213.1920474	610.4161347	6339.925941	0.06253908017	0.02232644803	0.09457497906	0.007627583597	0.01353624611	0.01294724466	1	0.05429654873	0.0173677564	0.2980879569	32	0.9999999997
17	479.0183272	483.8763872	12487.10283	11789.34032	701.6014039	-602.9913265	2003.628141	4731	5782.338983	2731.679586	2566.894574	180.2320012	442.2107036	288.3214174	990.8544098	3052.88584	1.039696305	0.05909058028	-0.05174480113	0.0432914834	0.01443147487	0.04091078188	1	0.8252454914	0.08310610231	0.02038847401	95	1
17	481.7096408	652.15368	3786.584154	7846.048839	2515.407904	-218.0304945	1664.388017	3706	3942.686747	1230.647066	2453.280165	787.2053546	198.4488577	206.6144174	1115.568341	3669.401217	0.4779829777	0.3169150113	-0.02801072556	0.02409558486	0.0264899005	0.03172132573	1	0.3812226618	0.6148921103	-0.02066053591	89	1
17	483.308306	407.4154719	1243.841888	17751.97133	4318.100478	106.0412336	1409.703592	7622.5	14484.87368	231.6719827	2397.27907	702.9051872	116.6348133	201.4050875	1085.162355	5237.884775	0.06973480075	0.2434975769	0.005686482996	0.006836745753	0.01689159488	0.007070345423	1	0.0566082679	0.4673184026	-0.001018810457	45	1
17	483.6578903	427.2089396	5410.158452	11169.30848	1065.170873	-95.36466798	2109.346162	4449	6469.5	1573.46538	2973.352612	291.128419	243.1895636	242.8792461	1123.679976	4769.344581	0.4828530716	0.09753895131	-0.009442205377	0.0317406966	0.01954811368	0.02565398412	1	0.3838305215	0.1658190588	0.03843391857	85	1
17	483.4695812	696.5961727	3226.149215	10641.87734	2458.057369	-137.2904567	1622.10292	4640.5	4679.106383	636.3026485	2070.752713	474.1788575	176.6944534	277.4025854	866.3097335	2090.73978	0.3027005676	0.2279164902	-0.01358931279	0.01651985279	0.0172809339	0.01786023466	1	0.2411820041	0.4336864689	-0.01400316368	78	0.9999999999
17	483.919114	372.9840296	7502.163745	15843.03354	818.6056795	1563.248738	2085.208537	6117	7407.951807	1279.425303	2545.104512	232.3622329	415.8266064	227.5450231	993.0935978	2155.997409	0.4700010345	0.05167689218	0.09718124803	0.01558590762	0.01172772943	0.02265739974	1	0.3802199814	0.07601728835	0.4024053214	84	0.9999999999
17	486.5635279	473.2837236	14576.7121	14709.05425	871.8026896	-699.4595091	1736.001457	5802	7458.426667	2973.717714	2861.40912	215.7259829	431.6637366	272.4904239	1109.79784	3422.489738	0.996483322	0.06393101661	-0.04569806848	0.04264796787	0.01230093598	0.03317756575	1	0.7911977728	0.09343994357	0.03138659933	95	0.9999999999
17	490.233088	84.50370101	1535.702243	9563.413625	2085.840513	403.5655977	1423.184979	4073	4923.893617	261.3201872	1517.271018	368.6580541	153.3805445	177.3793233	650.1224096	2224.639463	0.1630487247	0.2173272176	0.04207561671	0.01306781979	0.02028830232	0.01479625483	1	0.1332803401	0.414714367	0.1455610507	65	1
17	489.8193869	491.3152203	10268.39486	15015.81411	1432.782078	-456.5822957	1702.023227	5917	6827.036364	2050.196501	2893.484757	308.5247961	357.642377	234.0238378	1124.7517	3732.527284	0.6978155126	0.09752293949	-0.0281997798	0.02519355856	0.01478366498	0.02560420261	1	0.5542409519	0.1641920625	0.0235016612	92	0.9999421151
17	491.3582267	783.247218	2272.022443	7820.083466	448.5643373	363.8053452	1548.308419	3032.5	12602.89247	469.0444818	1602.68684	120.9454059	169.0769312	166.3706958	586.5308296	7446.695613	0.2904963911	0.05840587119	0.0455143002	0.01588092922	0.0147563873	0.02044624057	1	0.2334602654	0.08850730189	0.1825270481	73	1
17	492.535111	582.0707846	26.41212605	9472.243945	919.8801089	312.5980798	2046.304142	3705	2312.096774	46.43606907	2861.887849	313.082041	115.9780577	237.0281666	1087.611355	1313.162016	0.003437016646	0.09833732325	0.0339817118	0.006195289372	0.02138305281	0.01277591089	1	0.003891702333	0.1710735931	0.07724967237	12	0.9999995721
17	494.1650551	257.4292049	-90.87787644	14816.64536	1478.971942	1737.873953	1906.840562	5736	6722.020833	73.66854577	2078.211999	241.7253415	264.6051916	211.230422	771.0564698	2212.552448	-0.005822535637	0.1018747607	0.1164045959	0.005585276162	0.01331766989	0.00965949995	1	0.002090157707	0.1815919669	0.3598618551	14	1
17	495.2874649	381.0282594	6017.877845	12825.30622	684.6382837	1261.809577	1885.595215	5088	8305.547945	1491.311593	3049.259099	172.2029228	361.9436392	216.9618976	1116.407933	4110.316955	0.4736281592	0.05664119018	0.0978262321	0.02314316534	0.01372864326	0.02730720138	1	0.3832174481	0.08620622154	0.405613503	84	1
17	495.0558675	434.7185476	138.2895806	12414.04384	1076.922967	295.1260339	2325.111896	4837	3578.079365	141.7313785	2501.153344	263.2220469	102.0497636	261.3902938	936.1945178	2967.738312	0.0114822127	0.08943535536	0.0248610755	0.01598443719	0.013031184	0.00903930343	1	0.009599606937	0.152432689	0.04736572181	12	0.9999922551
17	499.6334445	198.6172004	2354.58444	14772.30101	3340.617183	716.580737	1591.025647	6356.5	6707.416667	378.2533665	2304.121184	522.3052635	198.0728029	199.9029782	936.9526788	2560.349436	0.1623943502	0.227443757	0.05047613366	0.01041633605	0.01750301837	0.01149641305	1	0.1334404346	0.4357877188	0.1747060373	65	1
17	501.2307717	368.4314125	2377.988749	14352.17733	3213.513911	727.6891608	1794.601166	6126	7520.024691	524.015989	2987.427293	704.3606503	239.1527795	205.4020207	1252.583879	3360.1904	0.1638313228	0.2270228458	0.04994458399	0.01141636038	0.01703327669	0.01499078269	1	0.1345473685	0.4348981691	0.1731916595	65	1
17	501.0980792	470.7668145	93.47652393	14301.78655	1317.844544	212.8742461	2000.972107	5555	4338.73913	60.5171864	2361.88289	231.2275867	80.45214373	201.0689338	865.8090788	1816.276513	0.006957623895	0.09417243516	0.01428853269	0.004765144425	0.01039978446	0.005828418545	1	0.00532861038	0.1617489436	0.009935661473	11	0.8689687394
17	503.1726867	177.2944524	827.5153159	12470.12507	687.3266173	460.2006595	1662.424374	4630.5	5406.847826	171.6797292	2200.548086	172.4458251	133.2444783	203.6561463	783.8931654	2685.408353	0.06832431825	0.05567516663	0.03860704294	0.008729134572	0.01514964855	0.009624876688	1	0.05553139543	0.08352626794	0.1070727523	35	1
17	502.6976793	496.2515154	1590.913608	9228.15873	1987.606195	560.6380101	2296.662201	3981	2883.225352	445.0840736	2818.111278	657.8002094	211.4203683	451.2856238	1204.943633	3345.708685	0.1748149864	0.2154134942	0.06298568797	0.02236271732	0.02697939146	0.01924044646	1	0.1440637061	0.4115627519	0.2204520502	65	1
17	504.3635951	423.4456144	2866.651249	17392.06805	2749.947246	79.17367795	1668.209697	7041	8366.142857	492.7399557	2741.270351	521.7899309	153.3332968	213.3702836	1142.530887	3724.763562	0.1642511385	0.1571137373	0.004331359113	0.01051186905	0.01528907264	0.009470788282	1	0.1310028408	0.289776947	0.01379238026	61	1
17	506.1244577	106.4958277	1.221880825	9323.907211	3015.281958	210.5250484	1392.286306	4252	8036.597826	84.44501337	1373.471016	466.0921184	111.1830752	713.6140706	622.036876	2818.952471	0.000114501447	0.3191061	0.02347955449	0.009416352105	0.02322442682	0.01208391688	1	0.003079254754	0.6233118806	0.04641166307	25	0.9989050251
17	504.8533274	337.6417541	5928.147009	12733.78411	593.0474563	1291.920929	2193.469316	4934.5	3960.641975	1267.664736	2565.619305	195.3514598	282.4618928	374.5103306	965.9108622	2801.428574	0.4768156747	0.05000127967	0.1023785101	0.02365489165	0.0157369869	0.02775006108	1	0.3859930967	0.07275816523	0.4218881157	84	0.9999999994
17	507.4830227	244.3487497	-130.4072323	13136.01042	658.1724242	3056.778484	2267.500025	4959	5150.582418	85.65402238	1780.19582	153.280608	436.8851216	241.0184026	631.038232	1900.04155	-0.009592389514	0.05258649506	0.2364728489	0.006927877672	0.01200606436	0.01646239349	1	0.006599045729	0.08525588086	0.7722768507	10	1
17	508.260989	438.1032712	4547.060717	15377.67495	877.7790522	-42.00695557	1779.694079	5804	15185.95	925.7700289	2982.627896	224.0034243	184.4134248	200.9902582	1101.065153	7954.34622	0.2975158282	0.0582830362	-0.002477709963	0.0133510885	0.01562222016	0.01301485792	1	0.235831697	0.08634746722	0.01840363824	72	1
17	510.704512	269.7126473	-7.888538127	16541.63105	5297.678068	400.9819253	1429.198945	7480	4300.223404	91.92593219	2296.886935	877.0340567	115.5937054	226.7024692	1119.223846	1587.907084	-0.0004860624262	0.3235493352	0.02526965343	0.005986958414	0.01941893275	0.006493753603	1	0.002771513457	0.6324942505	0.05257962151	25	0.9998482145
17	512.4311807	223.3454909	11594.74995	11485.73766	1251.867168	-537.1564456	1515.965238	4809	2411.238806	2496.601413	2453.202022	257.8484104	411.4148123	218.3120535	962.8938488	1356.318592	1.022077986	0.1091595563	-0.04715864396	0.03615809793	0.01639958787	0.03870344351	1	0.8120620053	0.1860112851	0.03354860873	96	1
17	513.3486955	188.6605322	3563.344982	11980.49579	2862.7431	800.0448983	1639.78954	5251	10096.27473	675.4939412	2184.451306	527.2791128	243.5628308	216.157224	914.7602563	5493.191204	0.2936512817	0.2319089757	0.06554741133	0.01745761955	0.01944018062	0.01939773914	1	0.2393322598	0.4450082508	0.257321308	79	1
17	513.7033721	491.6242922	2348.321433	13845.02923	3139.407365	702.6717303	1888.936875	5977	7247.380282	513.1388261	2809.401561	620.9397752	196.2599106	217.6995064	1176.32475	3158.230284	0.1686021193	0.2285038411	0.05261791932	0.01232246332	0.01635537637	0.01432963968	1	0.1385546317	0.4380202604	0.1835724083	65	1
17	514.4590561	386.6638329	1076.647721	16764.39404	1763.988485	1625.142684	1905.710364	6486.5	11268.30851	170.3762809	2195.322596	319.8590261	230.4512803	190.6048286	898.6299474	3055.603318	0.06516581508	0.1092471062	0.0967289673	0.007135619778	0.01278163121	0.009512504678	1	0.05754281424	0.1956527596	0.3085785867	40	1
17	515.6597142	209.4269033	856.4660249	12959.31947	3068.748856	1220.82899	1576.762182	5495	5439.012346	167.9358697	2104.000981	520.8498954	226.2996761	230.1565734	881.9976574	1313.552202	0.06826339147	0.2401549401	0.09434896514	0.009651707485	0.01875717968	0.01170579238	1	0.06136744124	0.4639440208	0.3047555535	47	1
17	515.2254747	600.7253593	4736.721848	10107.40697	79.47742075	-129.7109129	2016.698105	3757	2504.673913	1204.357671	2407.236314	124.8223303	183.7278628	281.9144974	891.7985738	1789.479697	0.4808618962	0.007978554806	-0.01211942232	0.02364062558	0.01326417972	0.02140340339	1	0.381026109	-0.01790116678	0.02620945287	81	1
17	516.2560557	330.9882052	6427.170394	13406.80525	652.289359	1366.481362	2172.257924	5198	5672.604938	1095.330496	2300.625694	162.9177652	385.3956809	222.5552875	839.6793887	1721.388471	0.4773142147	0.05035358864	0.1011662323	0.019289433	0.01228026888	0.02718337072	1	0.3863136431	0.07343101497	0.41782684	84	0.9999999998
17	520.5556734	234.0936511	11810.87758	11785.22453	1237.761248	-596.3826903	1527.830413	4936.5	2252.405797	2649.485496	2665.193759	298.1580673	484.7288836	393.5301697	1065.643167	1455.868968	1.003064972	0.1058288235	-0.04768705475	0.03631519814	0.01645627817	0.05021400467	1	0.7968037032	0.1792376856	0.02722090349	96	1
17	520.4771784	252.4210575	3831.75804	12420.00426	1197.028533	971.9015657	2162.664702	4945	6761.397849	724.4309914	2311.821324	251.9372586	278.1516548	221.0147465	888.3277112	3679.356235	0.306829227	0.09867804284	0.07910091228	0.01618465645	0.01494437385	0.01926306594	1	0.2492315611	0.1723266172	0.3034427975	75	1
17	519.8891723	480.8473992	1844.596656	10492.39207	2245.621978	669.5737304	2609.592608	4657	2559.494253	445.1308844	2650.044608	565.8715117	234.6205332	372.2301014	1115.592287	2248.094469	0.1799568957	0.2167013916	0.06505693081	0.01546390152	0.02227568861	0.01740782652	0	NaN	NaN	NaN	NaN	NaN
17	523.7192414	221.7352035	9417.470143	9672.50563	962.3419404	-488.3970488	1540.80695	4003	1645.926471	2580.00842	2546.847581	272.6675349	371.3623313	216.8975434	1020.358248	1413.740305	1.006850258	0.09774364366	-0.04875591035	0.05684710246	0.0186985958	0.04823412299	1	0.7996613874	0.1626038527	0.0241800816	96	0.9999999962
17	526.5130546	299.2983422	2185.460433	13713.98973	2130.537516	778.5546449	1882.392899	5613	7049.831579	418.8969867	2645.830303	411.5490394	205.2835259	310.4042742	1033.099321	3076.484601	0.1576744649	0.15956045	0.0565341126	0.01079757753	0.01480808072	0.01189907939	1	0.1292954992	0.2968645383	0.1926262153	62	1
17	526.5770723	396.565722	4007.158436	13457.31367	3034.142876	1025.45788	2263.087711	5892	6594.886364	711.6637965	2160.793524	560.6564331	253.8731496	324.6044771	929.3374925	4149.687421	0.3010531357	0.2273293982	0.07513908829	0.0160964735	0.01653287583	0.01888756651	1	0.2458368513	0.4359649938	0.2920354684	79	1
17	527.1784514	573.6296054	42.78892334	13091.4469	2952.343774	395.0199946	1991.863511	5555	3794.282353	81.00993488	1808.118476	426.8569472	93.01174459	206.2121294	745.4598919	1265.095795	0.00311367037	0.2283258728	0.0302455656	0.006674782535	0.01537623521	0.007235630432	1	0.004882326799	0.4374406242	0.06792383555	21	0.9999999162
17	528.3667544	426.4131102	779.959121	13826.14446	654.4092378	2939.626982	2552.949193	5213	2955.356322	260.7692034	3797.41553	234.3103552	854.355351	717.2969711	1407.559419	2292.380706	0.05630925913	0.04772259335	0.2102742958	0.009007941317	0.01719502043	0.02143788698	0	NaN	NaN	NaN	NaN	NaN
17	530.5713314	337.3807447	2519.303838	14672.34533	4708.927644	54.55771605	1852.596581	6789.5	4826.841463	396.618884	2310.77694	730.265492	145.9165494	221.0701011	1034.660037	2171.349216	0.1694704227	0.3167129701	0.003754402829	0.0108012731	0.01992339275	0.01079081354	1	0.1369745843	0.6169555714	0.01749466246	66	1
17	530.085747	596.3717539	-41.42561919	13766.93304	1335.840795	767.9971619	1725.806601	5298.5	5517.784946	54.96719853	1950.096702	230.8336475	136.3208942	184.4063823	728.3991486	1848.331703	-0.00306584514	0.09984614944	0.05653586643	0.004110447219	0.01283243773	0.007555914132	1	0.0002351657194	0.1750765809	0.1536782775	13	0.9999999995
17	531.3838919	697.5659918	1831.701673	11312.96064	1721.814011	-25.77129287	1494.254736	4569	1976.150538	320.4758437	2053.747355	330.6578782	112.2337994	138.5716843	804.2688562	980.4121133	0.1608084854	0.1549718361	-0.002292526877	0.01067560217	0.01457883536	0.01086738806	1	0.127782502	0.2851397584	-0.009942773146	61	1
17	532.0901499	323.3147087	80.49954941	10494.95034	995.0963751	184.0398316	1848.278503	4084	2867.035714	56.73214575	3096.303284	347.3673186	91.38986961	238.508692	1177.208152	1549.670998	0.007191378243	0.09568331044	0.01884276696	0.009773837361	0.02227921927	0.009536858573	1	0.005839535262	0.1650241137	0.0257610714	12	0.9106116935
17	533.1887393	532.180094	-36.83408286	13049.34812	3142.262119	342.8138225	1485.287299	5595	7251.978723	71.46848468	2275.434097	550.7874862	101.9936868	149.5167219	933.0440312	3194.339924	-0.0031453712	0.2396384319	0.02688156087	0.005665914779	0.01695860644	0.006837795323	1	-0.0002123282249	0.4605277148	0.05517210746	21	0.9999999802
17	537.8048521	185.1651329	-37.97495032	11657.65817	1127.762978	629.2583324	1484.930199	4509	4598.905263	52.20507734	2207.16862	230.4821985	160.4832336	211.6082931	813.0559419	2439.25019	-0.003459167066	0.1013243639	0.05487484312	0.004748543723	0.01436293575	0.008676752369	1	-0.0001737836994	0.1780438324	0.1478920016	13	0.9999999929
17	539.6520739	417.3590013	-7.158669838	15291.63266	6658.1506	141.997785	1464.546217	7537.5	19100.375	100.60543	2152.121653	914.3084658	88.62829876	204.9872715	1017.128035	4599.575723	-0.0004183454487	0.4320623117	0.009281710393	0.007274102245	0.01941324712	0.006049407182	1	0.003001185122	0.8543489949	0.0004275748945	28	0.9982286531
17	540.5798947	154.331808	-23.01041216	10509.91563	191.1736325	590.6424937	1616.654009	3825	6216.106383	43.57446247	1750.704829	141.781778	116.4170878	214.9013807	627.499215	2398.087017	-0.002257113325	0.01762300358	0.05593665417	0.004239759682	0.01441561303	0.007308849568	1	-0.0001084862412	0.006469931576	0.1494859932	3	0.9999999233
17	541.5563949	396.7372657	747.9210261	13047.74053	614.884408	2832.905309	2334.354366	4838	6056.022472	161.9470544	2405.541457	181.8309181	508.5300141	256.8745062	863.3513326	2644.825974	0.05885410314	0.04820453585	0.2181069191	0.009468442814	0.01480031052	0.01830121787	1	0.05997425403	0.07527859831	0.7245970845	37	1
17	541.1371871	575.2387307	2099.248383	12823.91848	1947.425072	64.25013593	1929.901505	5241	2329.633803	412.2809799	2381.634738	386.0372455	149.91317	301.6522273	926.3193615	1582.757803	0.1663692559	0.153210888	0.005750664607	0.01220109572	0.01473754153	0.01270742708	1	0.132744981	0.2818221667	0.01907570218	61	1
17	542.5058342	264.3384522	5668.42767	11859.55553	147.8415826	-160.8816425	1926.81804	4384	4181.787234	1132.775248	2341.182517	132.4661168	239.6503965	228.9912349	852.2173562	2865.143607	0.4717737889	0.01195014389	-0.01248381219	0.02387461604	0.01196326807	0.02444974973	1	0.3737894243	-0.009736262829	0.0229550166	81	1
17	543.6879761	452.635679	8390.426932	12245.34027	1244.103916	-369.0735305	1615.875538	4987.5	11166.54255	2142.322456	3114.696782	285.1346571	355.3972239	189.4824701	1175.425372	6511.93776	0.6864330859	0.09917974827	-0.02747460126	0.0244840704	0.01872189	0.03329923164	1	0.5452186468	0.1676628862	0.02341311594	92	0.9999806484
17	544.4248413	625.2584565	5076.599094	10911.88575	3549.567056	-268.2337227	1516.309724	5073.5	8365.723404	976.8696233	2028.929483	654.4233145	191.2488529	151.834249	915.5053208	4173.587903	0.4664510291	0.3219643031	-0.02481040357	0.02215402235	0.02029841318	0.01976290407	1	0.3722868479	0.6254160056	-0.01214014309	89	1
17	544.7833564	773.1229306	2865.221926	6399.217357	1897.700905	-182.961711	1322.294417	2993	6362.115789	711.3491514	1520.660648	447.8020522	153.5864204	161.9090793	666.3482239	3671.8143	0.4323550154	0.3029031335	-0.02837902482	0.02796861253	0.02617726846	0.02578705865	1	0.3445964996	0.5863319175	-0.03290747422	89	1
17	545.3646068	223.2658236	-2.210495167	11794.42838	1145.304414	664.595838	1687.104814	4538	3616.173913	61.38353601	2163.156401	243.5117805	151.3468615	198.1158421	823.7061906	1972.078736	-0.0002241538305	0.09705091695	0.0584990155	0.005340998963	0.01444433287	0.007750000008	1	0.00260459244	0.1694111285	0.161038768	13	1
17	545.5855981	344.5770921	6680.24781	14412.44372	320.2218672	1412.707781	1844.383414	5430	12126.46154	1223.404568	2637.596353	137.6806615	411.3895079	209.4383011	947.8146396	6099.100614	0.4581684496	0.02199920716	0.09701006144	0.01933550926	0.01096971206	0.02666067199	1	0.3704160687	0.01521051479	0.3982361915	82	1
17	545.3406658	432.5066526	12.46926856	14039.89411	833.8675868	181.0850453	1840.755646	5210	8521.93617	64.19702729	2214.437806	221.2412519	90.02925975	601.7211554	807.8993521	3246.346929	0.0008780338165	0.06303649706	0.01383683468	0.004879704979	0.01498800371	0.006715636444	1	8.344887944e-05	0.09791836418	0.006090901953	6	0.8678076888
17	551.2505792	332.5074118	86.19983977	9942.09597	809.0912524	232.6245746	1942.258998	3830.5	3131.4625	219.9264069	2973.401222	312.3008424	104.263288	235.5609082	1121.740569	3690.365695	0.009237338486	0.08709577099	0.0243725194	0.0373189522	0.01997705163	0.01429073032	1	0.007746876046	0.1476257383	0.04509208677	12	0.9997967207
17	554.0632714	573.5084967	1976.53591	12072.99888	1821.779819	72.26588305	1645.195558	4945	2527.269231	468.2456112	2798.48464	410.6728911	126.4667566	200.578115	1087.733485	1380.913585	0.1636843558	0.1537618832	0.006360616831	0.01040088758	0.01534843844	0.01163926552	1	0.1306482051	0.2829864845	0.02057511273	61	1
17	558.5683835	192.3182383	-81.32417548	9466.966447	412.4147678	2146.551654	2146.002267	3628	3726.86747	77.25654402	1760.342702	154.3531714	440.2849731	235.7349281	654.341644	2304.191921	-0.008560397921	0.04531947074	0.2374303871	0.008550641383	0.01631825148	0.01981975213	1	0.007403836917	0.07038987541	0.7756189841	10	1
17	563.3112703	205.5915496	2815.106447	10265.14539	2282.937791	685.1945101	1567.889579	4459.5	9456.190476	687.2973296	2399.414276	533.9267193	252.6269852	193.7098061	1000.758357	6410.379053	0.2739057113	0.2251545688	0.06499515558	0.01870364113	0.02284684135	0.02292221933	1	0.2234477919	0.4312171772	0.2506451681	79	1
17	563.7891206	288.3257649	5755.325604	12235.62714	3897.407418	-158.1999559	1609.827344	5629.5	7648.957447	981.6479486	2007.807174	613.7097194	202.7859169	212.137466	895.3815814	3541.672173	0.4656416798	0.3188648317	-0.01278678916	0.01880447505	0.01945483556	0.01702919438	1	0.3724146889	0.6195354618	0.02911047635	89	1
17	563.5010013	385.1295986	975.5852329	13948.29666	3990.009002	1463.8679	2177.977408	6389	3517.965909	182.9695282	2275.361754	721.4473624	387.7905156	1696.011668	961.1251609	1783.923543	0.07043265988	0.2917853614	0.1007603501	0.0116226989	0.02251708665	0.03084541041	1	0.06412778848	0.5700429817	0.3288520614	50	1
17	565.219242	272.5312433	1.547527227	13042.33661	4270.090032	144.3184781	1295.086916	5956	9687.902174	71.5758701	2277.912542	743.3508091	94.50576016	209.8241479	984.6318214	2508.535946	9.418175889e-05	0.3198964394	0.01126402477	0.005785211069	0.02023710695	0.007532171987	1	0.002249235396	0.6244538714	0.004240948695	24	0.999955686
17	565.9542976	528.5742444	-156.9811985	12583.21105	1137.902805	2788.228562	1965.512221	4920.5	895.7204301	71.36864137	1974.000596	230.5040256	466.6492245	207.3042819	736.5203708	515.9527988	-0.0128008327	0.0903715818	0.222068233	0.005326066146	0.01375310775	0.01594884731	1	0.003502498378	0.1621742206	0.722845959	15	1
17	566.2936602	670.5027732	-37.33827403	9357.436326	1005.093516	526.3690626	1573.436569	3751.5	3790.463158	48.54539428	1863.173172	223.8066729	135.1781914	160.894534	709.0471129	1744.297736	-0.004016723033	0.105537757	0.05640393471	0.005542020619	0.01519841423	0.009012083708	1	-0.0004674141571	0.186744567	0.1531620464	13	0.9999999983
17	568.7282017	371.0763889	6623.472852	13847.42188	175.8173801	-152.0277538	1828.53679	5120	6799.355556	1197.105115	2480.483982	142.3371321	226.2300553	228.6798755	880.3906075	3347.87741	0.4705226041	0.01335155967	-0.01085120023	0.01868525873	0.01169385583	0.01856436068	1	0.3729163581	-0.006794022826	0.02834271781	81	1
17	570.0400283	165.4388503	584.7287891	9008.555583	151.4272241	853.5877203	1703.920692	3299	7971.170732	153.3617457	1660.159988	96.45551818	204.5943423	172.9872289	594.2342294	3336.253835	0.0671556867	0.01650752638	0.09385874103	0.009003345018	0.01259601649	0.01488944244	1	0.0578680611	0.005390862004	0.2965214182	32	1
17	569.6952985	180.781134	1915.00368	11308.81527	597.9713257	40.68814781	1583.302474	4232	6485.258427	338.9051546	1818.861536	159.794874	117.2883739	195.876566	672.6900846	2931.658348	0.173412412	0.05488327735	0.003378032736	0.0112050578	0.01354656924	0.01116158618	1	0.1370749186	0.08010256606	0.009751906325	55	1
17	572.7954377	507.8849417	-113.2622114	10888.84865	949.183985	2479.944916	2086.39755	4227	1729.914634	76.75647473	2337.964641	264.3292721	531.0664283	251.4340072	891.5523981	1326.445237	-0.01080832022	0.08764726769	0.2263170515	0.007170357925	0.01644289558	0.01958357312	1	0.005348545937	0.1567470987	0.7379054261	15	1
17	575.5807342	86.37403372	-7.423810785	7218.198091	386.6017938	757.1327449	1105.333119	2722.5	6330.010638	42.78727759	1175.513987	130.8014021	147.5097441	127.2869614	420.2302677	2404.140512	-0.0009892795185	0.0523039013	0.103552075	0.006142842471	0.01861400085	0.01134302859	1	0.004512056657	0.07943536589	0.3152016691	9	1
17	575.3036451	446.6381698	4990.195726	10766.24793	591.5591212	990.1276383	1868.029401	4234.5	5886.234043	1237.833334	2535.176969	163.9522662	328.9817043	239.5403305	952.7572489	3445.243601	0.4696036312	0.05607966163	0.09054131287	0.01917762095	0.01241865017	0.02667043442	1	0.3795061218	0.08478566184	0.3795048377	84	1
17	575.4019513	737.6890378	-42.67751505	7665.912623	1122.639644	828.5662233	1592.199694	3110	2482.510638	54.86518471	1126.236391	202.2778657	139.6058643	170.3365932	448.3867475	1278.291717	-0.005304322753	0.1480415318	0.107842911	0.007272051841	0.01698885769	0.010911835	1	0.002460180861	0.2759090311	0.3317101593	19	1
17	576.440698	494.6199285	-76.56177551	12600.31746	616.7514599	1389.652211	1729.876227	4730.5	7709.475	60.96451095	2599.077581	193.7337768	306.0527385	186.4731658	926.2152945	2615.522142	-0.005929070294	0.05070448646	0.1133423583	0.00514323004	0.01412529149	0.01103335265	1	0.001208091347	0.07655937834	0.3478234253	9	1
17	578.3395314	153.4643094	27.63120711	9232.80373	918.1184846	78.79140692	1365.78405	3671	4829.647727	55.06611955	1994.801004	230.1748905	70.89821187	181.1725436	759.0585952	3059.82292	0.002834608859	0.09953696728	0.008963532744	0.006566770206	0.01666988222	0.007691306451	1	0.001739071056	0.1725555966	-0.009260446381	11	0.9998039052
17	583.4191409	131.6942669	-6.6400464	9051.281488	900.534437	467.3487633	1371.044128	3545.5	2620.094737	46.81671688	1435.708498	180.247975	103.2530788	173.654235	542.8785792	1653.714819	-0.0007450775344	0.09946923372	0.05217176166	0.005470635955	0.01475151386	0.009304813191	1	0.001790242711	0.1741235731	0.1391337721	13	0.9999996153
17	583.6458103	319.4386142	3759.143814	12272.52275	2803.990262	-84.88460544	1574.641617	5267.5	3859.461538	704.8930521	2408.985978	526.475456	173.9379587	176.4191683	986.9640778	1956.970722	0.2940006062	0.2269763901	-0.007463523023	0.01553852729	0.01770103914	0.01499415665	1	0.2346358224	0.4320337457	0.00510923329	78	1
17	583.4341544	468.8459595	4.240323873	11708.02227	730.3444757	147.2263433	1653.424498	4490	7768.729167	56.69941632	2163.593728	170.663162	79.19139157	171.6506769	775.0080581	3147.594388	0.0003051674281	0.06528518595	0.01307897005	0.004907942614	0.0128655784	0.006965945437	1	-0.0003991525519	0.1025013951	0.003403835859	6	0.9543522962
17	584.3350522	621.2864618	-7.996010415	10424.17838	2435.244806	246.9027716	1483.248412	4453.5	3451.333333	63.68327197	1861.096897	463.9157135	97.58851584	156.0762075	792.9000856	1458.310065	-0.0007841459696	0.236680788	0.02436343318	0.006907205066	0.01811230447	0.008218190783	1	0.001469624734	0.4543556564	0.04693983498	21	0.9999985713
17	585.5145937	691.3451996	537.8296406	7999.23198	2478.490366	665.1377561	1613.382428	3640	1931.595745	117.9023633	1510.415507	515.835004	170.1778172	152.2628187	683.7912905	940.616251	0.06790904055	0.3130210857	0.08389347268	0.01054565449	0.02382431853	0.01393939035	1	0.06122124407	0.6129314121	0.2706111687	50	1
17	587.2084289	274.8274477	4900.426307	10420.52839	598.1988429	1001.848389	1700.917759	4047	5777.842105	1081.155112	2246.716518	159.9296001	330.1623888	225.8790697	838.2251534	3456.943049	0.4641003295	0.05844172677	0.09499894908	0.02240668653	0.0143268817	0.03148373806	1	0.3754386123	0.08982515631	0.3936901102	84	1
17	587.1472266	304.769343	789.4221017	11756.10515	1919.427881	463.4782029	1724.76848	4881	11714.2043	173.8100313	1960.132412	328.9718027	135.5220511	183.4919168	778.9162426	4298.989367	0.06725936228	0.16291555	0.03800244627	0.009910337554	0.01610902838	0.00992673546	1	0.05587811553	0.3033789677	0.1077510291	43	1
17	587.6765744	561.4969375	846.3257211	13056.20722	3059.051644	456.5768034	1431.899322	5679	23508.3617	162.1582403	2005.777946	438.8295013	126.2721092	160.3457332	814.8282763	7037.779251	0.0637976408	0.231792815	0.03515001682	0.007201384162	0.0155207624	0.008157660952	1	0.05371644032	0.4444983099	0.09903230154	46	1
17	590.4926136	378.2537345	5077.918752	10780.12846	1719.298499	-166.6651829	1636.70464	4511	9495.425532	1324.51907	2806.013003	397.6675992	258.1965193	190.3285058	1115.843671	6190.630471	0.4667842596	0.1605031691	-0.01746485968	0.02072685349	0.02250276391	0.02814813236	1	0.3711839593	0.2946629124	0.008769258393	87	1
17	592.4008006	246.157144	3324.699557	11509.58367	1116.357952	782.0376022	1712.691373	4521	10943.33696	672.5984092	2120.554356	229.1623262	247.572761	182.2746333	794.984551	3871.458942	0.2882364986	0.09752939722	0.06842795597	0.01995121253	0.01773227227	0.0179686125	1	0.233650698	0.1696278344	0.2622381239	75	1
17	592.5527303	604.160317	6219.042934	8951.249932	910.2574744	-337.6715627	1644.34168	3614	3507.793814	1349.891653	1847.71423	219.8342877	236.7046254	199.0290864	734.3047914	2305.040319	0.7097531662	0.1035225096	-0.03820472776	0.03277041762	0.01546018112	0.02999707078	1	0.5631699139	0.1760531865	-0.008115011215	92	0.9999984707
17	594.543057	513.6396032	5542.10402	12310.37085	1240.373187	1079.089678	1787.968552	4954	11873.51613	935.3959895	2021.973388	239.8042727	306.3600751	179.3214227	792.8054559	4809.258321	0.4466580979	0.1026608293	0.08714686578	0.01973069551	0.01458294157	0.02309275383	1	0.3614903068	0.1802485677	0.3637693311	86	1
17	595.5328682	261.0257418	922.0097292	13897.1714	4176.946302	446.9578505	1409.474906	6193	7169.933333	173.7461052	1912.67831	596.3289206	137.4826692	171.994838	824.3890813	2245.272741	0.06773855006	0.3054770491	0.03385224479	0.008818958716	0.01910610558	0.01005921635	1	0.05762690806	0.5955045575	0.09753458145	49	1
17	595.9161716	544.4783813	3395.223403	12052.8912	2541.796942	730.9593871	1741.9688	5175	7202.290323	647.9031833	2142.340429	444.6004678	217.9683616	201.3247376	883.4080412	3602.683386	0.287018613	0.2153453964	0.06017335195	0.01444870728	0.01844609956	0.01691022534	1	0.2334820137	0.4108643879	0.2367576201	79	1
17	598.1837473	141.788785	3637.076657	8111.040245	423.5706411	680.985459	1539.858899	3136	5245.105263	610.1946036	1365.624928	136.6213537	249.9617014	199.9704079	521.7584543	2047.309514	0.4500763512	0.05222715267	0.08675775664	0.02514432889	0.0159916952	0.02936356981	1	0.3636118038	0.07681682485	0.3618010664	84	0.9999999991
17	602.3063884	85.46304466	1.542884765	6724.670933	1421.305581	649.3767739	1114.094261	2847.5	1518.8	65.10795985	2046.357588	468.2304138	217.4229191	154.1967326	845.4627845	1583.126422	0.000226402843	0.2138946899	0.09616364078	0.0150140339	0.03304707575	0.01699348641	1	0.006850552105	0.4104464139	0.2945069793	23	1
17	601.9427021	465.42721	-6.785048282	10933.07703	134.1968763	625.4483497	1793.606156	3923	3642.516129	47.78623591	2092.801559	120.149606	142.0504084	190.2032776	736.1832238	1824.145396	-0.0006152677605	0.01261332406	0.0600065467	0.004545392127	0.01141537549	0.008593519181	1	0.001419075051	-0.003648421593	0.1637819757	3	0.9999999989
17	604.1294233	433.3356832	5209.792464	11063.35633	2491.800962	-150.9475013	1680.842739	4815	3352.722222	893.5594966	1875.328802	483.6307631	198.971592	184.7390005	806.4184051	1694.492274	0.472017589	0.2282401871	-0.01387202973	0.02361202266	0.01834000988	0.01975626778	1	0.3763873943	0.4336621459	0.02429459089	88	1
17	603.5376091	568.2941286	651.2023177	12347.2519	280.6206642	2514.488583	1827.040201	4597	20596.62105	139.6665255	1848.105855	137.8260878	391.2939146	184.4032992	624.1302859	5204.337479	0.05444383158	0.0248229951	0.199743562	0.00739111659	0.01252109078	0.0145591975	1	0.05494512318	0.02663835188	0.6594966645	33	0.9999967446
17	605.7294064	502.4913737	-7.658621855	12680.0519	1262.05932	341.0015794	1492.179372	4915.5	9203.361702	58.3506634	1927.471086	236.2647427	89.19592606	147.0260469	736.9239411	2568.232139	-0.0006177729549	0.1032308314	0.02684620801	0.004651875923	0.01377030475	0.006561950595	1	0.0002292452143	0.1808433249	0.05180329771	12	0.9999997437
17	608.5812088	583.3124031	3234.630262	11290.83353	2519.901622	714.2226044	1645.845533	4869.5	8188.106383	584.3062912	1951.540317	440.5094935	197.6537616	180.9551554	811.5923188	3438.460638	0.2835062411	0.2249293758	0.06415793688	0.01448197507	0.01748567791	0.01545737544	1	0.2310560091	0.4306842925	0.2499737653	79	1
17	609.4355858	654.8477751	2475.281956	8270.579069	1929.053338	-116.3122759	1389.622579	3640	5833.135417	588.5044554	1866.675605	456.9628969	155.9382152	387.7686574	783.8637911	3264.796864	0.2956281151	0.2316456583	-0.0151615957	0.02017510685	0.02165178325	0.02131469734	1	0.2354709006	0.44129897	-0.02096862026	78	1
17	612.1569052	206.5482196	1610.596129	9829.063441	904.2679379	104.194727	1828.903473	3860	3264.14433	292.1551039	1640.858071	181.8365741	110.3413114	242.9448555	631.129836	1335.910598	0.1691992499	0.09360631885	0.009990482233	0.01243317164	0.01512247056	0.0115979321	1	0.1346026475	0.1597712596	0.03270003902	58	1
17	612.7530873	182.8618316	680.8514918	8203.111514	207.7064805	79.00285014	1425.479389	3061.5	15337.54348	154.4249943	1395.22213	99.78536304	86.95037985	170.8816698	482.8342255	5879.767494	0.08298755037	0.02536977613	0.009581164299	0.01126064523	0.01408163679	0.01174614138	1	0.06493660808	0.02019631238	0.009376320254	30	1
17	612.572729	551.0434739	2750.841284	9700.915368	609.2300884	669.0940593	1806.924665	3739	16381.12903	619.0411969	2023.637459	156.0746806	198.8486983	183.0091011	747.3942245	8507.920921	0.2892027363	0.06293066266	0.06840854798	0.01679436545	0.01794244774	0.01989880269	1	0.2340216546	0.09868633969	0.2614229907	73	0.9999999507
17	612.7280144	244.448905	3717.063919	8376.626752	423.9599199	789.9263824	1599.249715	3168	3999.56383	1157.608466	2432.498508	162.3872221	312.7659626	226.7580176	911.4233797	3288.893796	0.456327967	0.05082487447	0.09089503818	0.02757693327	0.02370393543	0.03975470241	1	0.3688670224	0.07407884158	0.3775001683	84	0.9999999971
17	613.5983699	266.5846147	5140.735513	11142.43888	605.1822272	1077.130091	1655.120249	4364	4357.152174	999.9382316	2081.911266	168.0337325	336.1023482	212.2005152	764.3432118	2215.249079	0.4630162856	0.05314790845	0.0947207278	0.02250342724	0.01606230558	0.02646696987	1	0.3744930155	0.07896481599	0.3923290884	84	0.9999999999
17	614.6188395	149.3181127	3527.573287	8025.015038	169.8087267	705.1878386	1418.353854	2951.5	5132.347368	696.7611395	1474.067699	120.1455607	241.6865011	222.9667258	530.3885365	2705.25485	0.4418315854	0.02274829289	0.08667149001	0.02261146586	0.01685559248	0.02760362243	1	0.3566812268	0.01640668006	0.358762832	82	1
17	614.3872671	422.5394993	27.6515464	11172.4265	700.1376875	146.6493208	1709.551831	4252	6823.346154	52.04857386	1527.362905	171.8836936	75.93765669	191.0623528	564.98271	2795.309424	0.002293756766	0.06600363346	0.01334815546	0.004978471732	0.01510475919	0.007009712918	1	0.001215410908	0.1039770032	0.004814855596	6	0.8476699293
17	617.5698675	457.6805113	42.01618162	8791.482954	3700.376775	115.7324721	1594.857497	4287	5562.123457	92.7253452	2099.977684	962.4062113	84.94252152	184.8954398	1009.897222	3447.324863	0.005547997073	0.4317142735	0.0136372376	0.01305506093	0.03456379987	0.0116426409	1	0.008055449738	0.8537821817	0.01684388886	28	0.9827808883
17	621.7435776	338.7993783	-33.57030028	12853.81426	2939.843863	323.2552513	1504.895939	5502.5	7142.336842	72.64123263	1871.846741	472.5492787	98.10911814	481.5942539	765.9558846	2041.10211	-0.002469506555	0.2274146584	0.02543847257	0.006231445576	0.01827618453	0.007957477413	1	8.911083221e-05	0.4354064047	0.05000144339	21	0.999999973
17	624.9652288	632.3551194	-124.4336871	8187.508479	459.8390899	1837.058337	1665.363044	3150	5161.755319	49.69092075	1385.337933	122.6060399	364.8458715	157.3105665	510.4721633	2517.997727	-0.01657677582	0.05666132074	0.2273130943	0.005543591773	0.01405807505	0.01845654677	1	0.0004511243979	0.09327950864	0.7391370295	10	1
17	625.6002279	413.5315989	19.7557196	9974.255985	561.0904854	156.2168682	1963.097337	3849	5188.848837	96.44560971	1838.344332	284.4024244	138.3005901	1465.627624	649.5511238	2147.785281	0.002116650602	0.05423725525	0.01425398741	0.01316663188	0.03287298116	0.01676926397	1	0.0009991647762	0.07988889983	0.007571594699	7	0.9753753074
17	626.6516709	253.1028321	4213.278863	9169.124619	483.5538093	846.0834759	1583.768822	3588.5	4240.621053	1110.791375	2320.015081	226.7620099	345.2477437	2087.6776	870.1576328	2912.851422	0.4533358854	0.05885534771	0.08990001005	0.03248107976	0.02870438502	0.04420347143	1	0.366503143	0.09051649394	0.3735954595	84	1
17	627.6244769	179.651886	-31.02168078	8163.156432	2692.951282	412.1708232	1325.864516	3757	11010.32609	69.0891955	1233.609595	429.0685104	99.55707719	189.0170481	567.9213892	4114.190866	-0.003530987575	0.3299993269	0.05210001512	0.008661534601	0.02280815725	0.01000551638	1	0.002221680799	0.6467816609	0.1447175098	26	1
17	628.4058533	429.6134525	1919.599239	11886.4815	2685.432095	590.7955517	1735.275922	5076.5	3853.212766	349.1937886	1833.997681	415.8881128	167.9794656	204.3732987	757.5045563	1329.814878	0.1631913367	0.2266298129	0.04990643798	0.01194381652	0.01858710681	0.01386609365	1	0.1340291532	0.4340934086	0.1729004582	65	1
17	629.4325001	89.3032046	33.46072089	6871.621913	1021.265959	98.05202331	892.5124256	2780	4410.074468	44.17041072	941.8352036	177.0157247	58.88653189	134.5235555	366.4258698	1597.846382	0.005218283054	0.1469953182	0.01457941512	0.006476848625	0.02117458247	0.008544244665	0	NaN	NaN	NaN	NaN	NaN
17	629.7614061	324.5230198	-12.68961637	13029.77314	1244.239484	697.0606925	1604.215219	4984	4977.157303	64.60292421	1984.341301	243.8003004	120.6956096	282.7213802	740.4814313	1741.168742	-0.00102609183	0.09692688206	0.0559033582	0.005163646759	0.01571779915	0.00773216629	1	0.001787853574	0.169058353	0.1518848098	13	0.9999999991
17	629.1516166	450.1784081	2021.18264	12459.2112	2693.226221	609.5553856	1702.00264	5315	1526.256098	394.689161	2197.834502	516.3074212	178.2596963	196.5373844	911.1816452	1083.764254	0.1626401786	0.2172916749	0.04923377265	0.01162321544	0.01783183358	0.01307303843	1	0.1334358734	0.4149235249	0.170187101	65	1
17	632.7291092	582.5257847	-89.31907625	9964.958148	1535.596543	1079.346948	1555.31051	4001.5	8573.225806	62.03791729	1895.116417	286.0923714	206.2247326	167.2373738	738.8364778	3187.768103	-0.009877058795	0.159579126	0.1135980471	0.006685325147	0.01730607696	0.01141748903	1	-0.0006708290002	0.2998079753	0.3508501679	19	1
17	636.2859427	103.8666725	1768.117634	6340.827717	1369.496906	-110.7416217	939.297244	2705.5	8634.473118	322.3580694	1068.447416	252.1559358	104.2323136	160.0080874	441.5256919	2979.194024	0.2788455465	0.2180054801	-0.01626429224	0.01745165702	0.0253842089	0.01784666155	0	NaN	NaN	NaN	NaN	NaN
17	639.3793908	286.1994914	1569.703206	9473.779884	1426.281834	55.17007437	1743.803081	3904	3955.691489	371.3391845	2050.284298	323.6661981	103.438807	201.6628182	813.391504	2152.245169	0.1672359698	0.1501423219	0.006902460682	0.01229252719	0.02031087738	0.01184448133	1	0.1334793296	0.2755724193	0.02316837765	61	1
17	641.3339814	540.2797973	588.4865396	9023.959229	113.126379	844.6135654	1773.829001	3297.5	6267.677419	154.0068106	1828.259509	95.86184653	207.6656683	186.4369321	655.4287888	4182.864143	0.0665964296	0.01404157669	0.09663529205	0.009324697798	0.01129410698	0.01333735517	1	0.05758000456	0.0004459884404	0.3059116809	32	1
17	642.2076227	118.1298046	1114.849996	6596.921285	653.1315173	-17.1900568	1146.067767	2586	6156.926316	163.6715107	964.1843692	150.1985103	82.2042391	148.776881	375.5154616	2437.611301	0.1699002284	0.1014737547	-0.002482044706	0.01516588662	0.02028460973	0.01290335008	1	0.1344130573	0.1754102836	-0.009992126905	58	1
17	642.6814185	317.1148303	3053.724676	10421.86252	510.4114646	686.5964872	1873.39143	3964	7202.593407	578.0596118	1908.675517	160.2114971	243.7612682	235.2909271	717.0107522	3265.665244	0.2972245609	0.05237809698	0.06623584772	0.01532837505	0.01463989694	0.02269825581	1	0.2401598969	0.07693351417	0.2554830058	73	1
17	642.5914009	408.6588943	61.25374904	8752.367184	767.8762821	177.7013343	1759.356751	3385	2074.229885	130.8571751	1752.9591	216.2319883	72.26781925	200.8821586	673.6809892	1380.716268	0.007641698726	0.08831012685	0.02060693432	0.01994330708	0.01752322149	0.009907496836	1	0.006232903876	0.1499743751	0.03175114854	12	0.971293715
17	644.4612288	472.2901383	9732.412339	9676.042158	647.0679009	-525.188754	1577.662911	3875.5	5972.703297	1952.585119	1904.846535	164.5663696	335.0798669	257.3388565	741.8839398	2472.630684	0.9988580332	0.06740074635	-0.05308710961	0.03977059334	0.0147345049	0.03885659305	1	0.7926365562	0.100254904	0.006515606504	95	0.9999999965
17	644.652456	487.5209863	675.398015	9454.599209	2832.441712	870.664436	1887.509678	4294.5	2723.267442	147.203793	1549.309106	555.6031066	187.6052765	312.8228266	728.7580489	1380.78844	0.07387151051	0.3054521172	0.0946629264	0.01321389665	0.02405873294	0.01352940926	1	0.06662114229	0.5978109757	0.3089751674	50	1
17	645.4522743	394.4743608	-120.5142267	10259.05263	950.5108771	2308.437764	1806.702115	3949	3480.469136	84.30665803	1701.966327	212.6186546	446.3953342	194.9567445	653.5248974	1735.331799	-0.0122378432	0.09481742942	0.2271405836	0.008446434466	0.01589482533	0.0171423819	1	0.004345142453	0.1714858661	0.7406195825	15	1
17	650.5415507	163.8637142	11.33837924	6859.702971	2153.821884	125.021059	1140.866453	3064	8088.336842	52.85889827	1159.871904	422.8760985	70.16156825	161.9441219	534.8583721	3249.37511	0.001572220772	0.3223400481	0.01992818036	0.008122806909	0.02671147468	0.009654520233	1	0.004041513689	0.6297974179	0.03457536517	25	0.5120641322
17	650.4953027	669.5688532	-15.14807276	8424.047805	1955.213322	167.437917	1222.442186	3646.5	3875.34375	54.75634734	1419.408804	335.3578493	71.34415024	145.9750276	589.3183613	1403.298384	-0.001784446137	0.2275397435	0.0205538752	0.006640822729	0.01940549566	0.007955028566	1	0.000308603487	0.4354687869	0.03329411757	21	0.9998216754
17	653.6105424	342.0143924	-62.27423089	11709.2783	557.3759512	1297.594471	1570.952813	4380	2401.150538	54.2655937	1812.789735	156.4268181	186.3915229	196.6723768	667.2326549	1552.399286	-0.005056834046	0.05034533307	0.1123448319	0.00458506165	0.01162849991	0.009564708621	1	0.001833334856	0.07578045373	0.3445704967	9	1
17	654.6307723	243.2849738	1534.295486	9677.868355	2129.364397	515.5466818	1651.529193	4157	6932.516129	298.8856231	1582.936919	374.751362	142.8167423	276.5426752	653.66817	3742.236624	0.1575286835	0.2221750231	0.05414243389	0.0129570288	0.01924588233	0.01524087135	1	0.1297407591	0.4251484405	0.1860917634	65	1
17	655.8379662	191.4436193	13.8250077	7124.060864	2263.367362	169.5223441	1378.349076	3264	2107.185567	63.8248141	1388.600639	447.8099875	83.9407734	174.0482241	605.29719	1195.203167	0.001965493725	0.3197355794	0.02520042634	0.009820598099	0.0307276323	0.01167309616	1	0.004680697566	0.6246624947	0.05280189607	25	0.9989775849
17	654.9479621	281.5211525	3862.758237	8568.995067	466.6810639	727.994717	1572.271125	3320	5851.541176	948.8174889	1972.608352	172.2888769	250.1228907	184.4374356	759.7278403	3947.0944	0.4523500847	0.05580698932	0.0865451913	0.02521328913	0.01679996603	0.03025606166	1	0.3654546676	0.08413905264	0.3616948127	84	1
17	659.6309941	390.2932492	4533.903133	9693.507658	545.6926091	920.6149081	1718.531613	3806.5	6965.758621	856.2894769	1819.459264	123.3082683	267.5036206	181.6507413	679.246545	4130.778163	0.4608405786	0.05615184851	0.09205911674	0.02091432637	0.01392415258	0.02466137179	1	0.3726108166	0.08502815356	0.3827166599	84	1
17	659.1056492	490.6574938	-24.36370112	10325.39386	1017.409054	557.5332819	1473.742568	3975.5	4986.566667	54.44331602	1773.269442	228.8625645	126.6740656	161.2471632	689.9612457	2130.79271	-0.002277445263	0.1007075217	0.05353013272	0.005571275178	0.01489635238	0.008323127958	1	0.0006722593375	0.1767217382	0.1435045495	13	0.9999999501
17	660.6566776	414.634125	1529.611523	9274.606979	2042.770314	555.1660684	1931.491676	3991	3752.410526	318.4048809	1835.643633	431.935747	170.7242522	276.7196935	779.9155055	2052.710598	0.1679144774	0.2229284506	0.06313260264	0.01545905229	0.02060394901	0.01403317634	1	0.1386494388	0.4270038111	0.2195703565	65	1
17	668.7476874	285.2950924	4503.891249	10058.09705	498.264455	886.8883632	1637.007346	3785	4148.758621	768.418756	1689.889058	144.4427681	240.6823031	227.3008798	626.679331	2224.472621	0.445208419	0.05049076066	0.08798181376	0.0213381976	0.01578026978	0.0235404459	1	0.3597865703	0.07332415612	0.3648508592	84	0.9999999448
17	668.6015403	514.5474737	-58.77928172	9673.382681	2284.148076	1117.4011	1632.876831	4181	2100.804348	59.76609057	1286.120674	329.2765965	193.586869	183.7684048	551.4891974	1114.905143	-0.006158731807	0.2374389456	0.1164674949	0.006478826672	0.01761010971	0.01300121159	1	0.003390810924	0.4595394421	0.3638102929	23	1
17	669.6967155	345.6196374	564.5094112	9709.122326	489.0070489	1999.220599	1764.454612	3685	3079.655914	116.2569094	1493.26337	162.7112093	327.0502064	177.9153918	560.5900044	1534.18865	0.05943684957	0.0527735582	0.2085754874	0.008586810318	0.01601366045	0.01630468575	1	0.05985029563	0.08427065247	0.6919423438	37	1
17	669.1413525	439.9349803	1670.6997	10402.47198	1045.87452	1481.558827	1742.672335	4189	9577.5625	294.6555352	1753.157247	191.6377552	289.886502	203.4970279	670.5234011	3620.544137	0.1595866779	0.1028584958	0.1416708607	0.0135384043	0.01468283609	0.01839099037	1	0.1359034369	0.1839373214	0.4855092606	60	1
17	671.6935777	307.8223439	583.8149054	9872.251999	519.9973392	2023.819301	1703.583142	3754	4824.44086	126.9812449	1428.865372	141.0127226	315.4707609	215.0630872	538.7751567	2204.530491	0.05884138216	0.05296662015	0.2036517909	0.009466912055	0.01439786683	0.0160095813	1	0.05904527831	0.0844759936	0.6748049355	37	1
17	672.0877565	499.2520515	-33.29173885	9042.395978	986.3078005	496.4440372	1464.686467	3580	6296.652174	50.95552329	1525.151184	212.5223589	123.8837322	136.199958	587.2547992	2111.055152	-0.003724554397	0.1072108407	0.05635674411	0.005986350102	0.01714438343	0.00961421355	1	-0.0002179466673	0.1901718299	0.1531138325	13	0.9999999972
17	676.4957387	602.7121513	2147.165653	7305.077913	1172.536262	479.1934895	1609.067061	3128.5	4885.273684	419.0315283	1343.214615	233.3409645	154.5055411	180.7914008	556.5278633	1866.386128	0.2886339903	0.1554588236	0.06796379157	0.01582650694	0.01868474547	0.02041209755	1	0.2346055946	0.2883792358	0.2623549791	77	1
17	683.5153884	405.328928	751.6820907	11239.25516	2562.094723	76.45559013	1298.845958	4677	11549.21277	142.9409903	1554.99814	397.5516927	88.47172177	154.0027831	651.9693127	4543.739038	0.06740703899	0.2300263789	0.006824706407	0.008211433082	0.01983423606	0.008104240864	1	0.05467043124	0.4397526534	0.001993882414	45	0.9999999949
17	684.3251229	177.6749526	361.2304512	6604.558516	382.4463866	1269.39727	1226.843509	2492.5	10449.56044	77.92149575	949.4387766	108.5320502	223.1869407	153.45165	346.0778179	3188.661935	0.05728058359	0.06228302454	0.1961243186	0.01072220623	0.01645941634	0.0180829822	1	0.05739923426	0.1032885479	0.6487074778	37	1
17	684.9433318	315.964038	478.434446	8155.830256	122.0015436	1663.836292	1758.22102	3078	7900.022472	107.7286894	1389.166321	99.2919267	319.9391372	197.4683836	498.3075341	4099.436167	0.05703814164	0.01573496004	0.2061414753	0.009568778648	0.01354524222	0.01983633227	1	0.0573430967	0.008245638637	0.6819391074	33	0.9999999993
17	689.099401	376.7521147	1351.119594	8318.678643	486.4609302	435.5715813	1654.19619	3258	7661.105263	284.9351545	1718.56954	141.7055838	159.2277133	227.3124367	636.8952295	3796.562999	0.1608393574	0.05714573122	0.05379656208	0.0137017265	0.01621405028	0.01676250649	1	0.1304563975	0.08676645848	0.181027895	56	1
17	688.6537779	534.5037204	-58.16484508	9051.034162	149.0153902	1021.522134	1677.035169	3375	7572.180851	44.22083379	1427.870337	106.1537631	170.0340872	171.9762674	511.5086825	2813.822521	-0.006977061198	0.01704611408	0.1127573985	0.004717355538	0.01231976089	0.009364379669	1	-5.680798356e-05	0.007531782486	0.34461439	4	1
17	690.6547636	457.4866443	-15.44746247	8365.884384	851.7962393	461.4577359	1501.93932	3275	4697.734043	43.09733004	1429.413455	182.8498416	110.5637763	162.3267159	538.1380961	2071.276393	-0.002114671991	0.1038772218	0.05477645856	0.00539497081	0.0171621099	0.009455139977	1	0.0009228044167	0.1832686604	0.1479357392	13	0.9999999863
17	692.828374	552.8469534	23.26879386	7296.717762	1096.605062	154.7900187	1411.582323	2990	976.7052632	49.95928318	1245.790921	207.4343459	73.01087707	136.4964771	492.0887646	521.1217621	0.003296545274	0.1525326601	0.02346861266	0.007576311755	0.01952125461	0.009525999516	1	0.003696903881	0.2817776068	0.04243130874	17	0.9999878903
17	702.3084751	328.4007602	-20.89624794	8597.731261	904.2393261	469.8300931	1403.705899	3356	8345.191489	47.95631094	1351.717858	179.284302	113.0978222	178.8677511	517.3061705	2862.05781	-0.00228358919	0.1055838093	0.05643334598	0.006038731268	0.0159695782	0.009844621163	1	0.0009192217046	0.1868332101	0.1536668351	13	0.9999999982
17	705.8696184	503.7011956	545.4435981	9347.226794	2130.631939	770.0941726	1264.564414	3974	6410.694737	108.0123436	1317.386994	324.1000975	156.0416383	165.1612507	547.9832631	2252.115507	0.05709650017	0.2296935224	0.08506061082	0.008969693662	0.01840999422	0.01270765084	1	0.05170280439	0.4421760567	0.2697932106	47	1
17	706.7876266	271.7599884	3339.1624	7246.470716	400.8755238	610.2228639	1467.299884	2824	6368.378947	643.9124154	1297.24251	135.6708027	224.3891294	180.82982	488.5896896	3081.18654	0.4592128642	0.05908163589	0.08454724042	0.02813638713	0.01875826557	0.02992704246	1	0.3708386575	0.09074727412	0.3564780921	84	1
17	708.674411	487.7501596	16.25904538	8825.129484	1396.837648	224.2823642	1385.849482	3620	2837.193548	59.91218582	1168.970679	224.9006323	69.59305382	161.4438295	469.0167122	1464.89545	0.001981686244	0.1575599868	0.02503226586	0.007235620011	0.01646829562	0.00811710953	1	0.002810196826	0.2921515095	0.04766796726	17	0.9999874292
17	711.5763378	243.4066643	28.65716156	7340.858518	1681.630523	154.9040787	1163.43537	3161	3703.652174	57.3194176	993.84185	271.5757526	74.88948883	157.5437075	412.9160846	1000.385293	0.003984253634	0.2244626941	0.02122324659	0.007766471991	0.0233468981	0.009907792882	1	0.004925200274	0.4291631514	0.03685721037	21	0.9982834594
17	712.3309137	411.4479223	3613.638145	8029.281331	2614.142441	-192.0901723	1340.508928	3769	7991.734043	661.0854003	1504.79213	461.855416	171.9767989	431.3615726	668.3685568	4490.839245	0.455442493	0.3142244655	-0.02295055023	0.02132802622	0.02497482259	0.02457255923	1	0.3635311079	0.6096640857	-0.008487241373	89	1
17	721.4582519	299.4510923	1150.552792	7671.220763	746.833756	1069.847001	1557.581217	3049.5	6866.052083	191.2988288	1157.177381	142.1631881	215.7478627	201.1410397	446.6880725	2859.463812	0.1527662568	0.1000267216	0.1412225958	0.01298881853	0.01649428925	0.01833818542	1	0.1303935954	0.1781411178	0.4822998662	60	1
17	723.9292417	280.8657753	20.00687613	6472.302465	1573.392424	71.51108804	1282.309112	2821	14291.625	53.94180311	955.3474588	237.909261	62.95565935	142.7026004	390.6560062	4199.016434	0.002895552427	0.2408885195	0.01169430596	0.008493866803	0.02306733969	0.009938659239	1	0.0036034221	0.4624716755	0.004156620032	20	0.9951201912
17	730.2642086	463.3621244	3462.438493	7541.683	475.2567107	-186.2908883	1371.732214	2929.5	14020.83696	674.7031366	1506.82916	126.661184	151.0319233	169.8609706	556.0809258	6564.374457	0.4529309629	0.06516565876	-0.02496357614	0.02333108796	0.01753219494	0.02142591459	1	0.358514672	0.09895658076	-0.02302018349	83	1
17	735.2486029	249.4746065	39.30799788	5970.477912	1319.692151	132.9382477	1080.791449	2566	1913.870968	47.05791722	832.319925	204.5314242	73.51148152	148.787039	341.0012107	838.2804115	0.006993923336	0.2239194833	0.02335239682	0.008448441458	0.022098504	0.01137588333	1	0.007465958146	0.4281207905	0.04489324485	21	0.999914246
18	5.523108645	431.2076554	18.64746616	10219.49366	1546.347473	228.4351649	1431.2562	4153	2127.577465	53.2978943	1702.408443	280.0256268	92.94024428	195.8426798	675.2982499	839.8429558	0.002031723796	0.1549118039	0.02412932807	0.00545374151	0.01813206473	0.008265293944	1	0.002758760667	0.2866864405	0.04448672624	17	0.9999831077
18	9.043384383	294.9924002	1410.913087	8883.229766	1316.333575	-31.14799374	1308.067084	3586	4447.872093	312.7026438	1719.935287	284.1848047	96.8491363	194.0156233	686.897626	1868.543634	0.1611601691	0.1532279558	-0.00419064255	0.0119717596	0.01871971637	0.01152645333	1	0.1279153654	0.2814885684	-0.01646565169	61	1
18	14.52519008	308.6727653	3244.200286	10709.18138	175.8615815	-109.4690676	1635.961564	3918	5211.477778	553.9466138	1869.923462	125.8530291	173.7875878	167.3284938	671.0422672	1933.464052	0.3015855685	0.01608545323	-0.01044120643	0.01492575225	0.01259765956	0.0173174186	1	0.2380583038	-0.0004973362402	-0.009341432698	69	1
18	18.49317031	378.8266029	-154.9437047	10198.96508	944.7359829	2167.79233	1809.59374	3909	2395.414894	76.62004161	1763.421345	196.1282854	407.6329875	271.2812186	658.8368734	1122.134663	-0.01546730603	0.09263993427	0.217473886	0.007426073853	0.01215259886	0.01801210666	1	0.001089668811	0.166655656	0.7064240509	15	1
18	23.64280223	359.5386058	0.1914257277	10678.21481	2393.982719	279.0399973	1607.427039	4584.5	2487.709677	66.58316747	1615.894958	389.3982057	87.48691687	209.135728	673.7007971	1003.384215	1.726128277e-05	0.2261306296	0.02753590967	0.006584845578	0.01701472422	0.007671674994	1	0.002201578367	0.4328460125	0.05778587341	21	0.9999999269
18	30.51574692	261.7183901	40.32804761	7799.164224	3303.343549	161.1746861	1337.510241	3845	2262	81.25473747	1444.238107	659.2090914	75.11838836	208.1409925	687.8041094	1358.691125	0.005888398616	0.4274106051	0.02226701174	0.01190440084	0.03303830249	0.009775613038	1	0.008858978426	0.8452951657	0.04660615315	29	0.9999998498
18	35.00739943	647.635897	5348.754513	7767.248728	819.6523758	-429.353213	1376.612621	3145	9410.347826	1097.000248	1542.135815	212.8376939	221.1392572	885.3157915	616.3978238	5073.715628	0.6875926089	0.1066260519	-0.05705011618	0.02905878703	0.02035523053	0.029910262	1	0.5442382351	0.1817666884	-0.07825234361	92	0.9999983051
18	37.29087388	247.5685571	1809.777212	10330.88936	557.8735948	-57.21990095	1451.080821	3907	7118.225806	353.1136175	1815.166555	167.1587726	132.1767869	176.2970531	657.8847547	2269.432596	0.1742065109	0.0553127746	-0.005128934281	0.01207995341	0.015725784	0.01375653402	1	0.1371409804	0.08064674626	-0.01943199002	55	1
18	38.64780647	493.4239301	1735.607475	10830.39015	1653.549229	511.5594181	1890.196355	4466.5	5890.776596	306.0308093	1742.817225	275.4455453	168.6138416	179.479801	677.9298736	2231.584693	0.1632130214	0.1553883755	0.04789348394	0.01361643515	0.01688947648	0.01355519903	1	0.1330884771	0.287950034	0.1639516522	62	1
18	39.72925666	286.6385885	-54.36929494	9833.482146	1506.388051	1084.330692	1638.055617	3985	2545.347826	70.40729974	2019.115644	357.6296549	238.4792192	184.0060678	809.3873466	1036.969766	-0.005694079481	0.1524485385	0.1101685141	0.007543933157	0.0177663045	0.01278051615	1	0.002356452012	0.2850372564	0.3397754326	19	1
18	42.31357654	568.4610655	8503.02061	8291.864038	526.5376368	-663.3581883	1550.472694	3389	6417.340426	2147.358254	2099.863636	173.5412498	344.8107469	186.6153126	817.1336642	4487.824625	1.010494219	0.06353599328	-0.07550760891	0.04488537667	0.01642610673	0.04555674742	1	0.8003744984	0.09140633437	-0.06832716631	95	1
18	46.57442852	589.4614296	4501.534928	9883.378002	160.3648778	833.3934128	1744.824793	3767	7537.022222	850.333103	1847.70464	118.5514356	272.1762755	201.9458168	680.0996581	2990.293785	0.4441929885	0.01665369088	0.07714301181	0.02304956986	0.01245854242	0.02446328696	1	0.3578548484	0.003528391635	0.3262311334	82	1
18	48.34274136	705.6153567	1.616354426	7100.627956	2315.937979	315.3426592	1082.125111	3250	12389.50526	65.80282583	1079.627547	343.670271	87.26788024	153.9974503	482.3020394	3151.506242	0.0002184643726	0.3229505	0.0435246252	0.009853422153	0.02214427247	0.01225511938	1	0.00455702279	0.6319787352	0.1157725278	26	0.9999694851
18	49.02563109	422.385048	4.86652548	11264.6766	1050.589445	112.9415372	1535.76967	4275	6956.06383	49.26206958	2122.437179	239.5154434	74.11153004	171.7106777	785.1818441	2983.851753	0.0005618981204	0.09754473072	0.01069643615	0.004575021186	0.01557658578	0.006672942791	1	1.777041001e-05	0.1685479334	-0.003858624877	11	0.9996980757
18	53.43719574	307.7209929	-12.31144744	11481.74983	3550.396618	221.891032	1372.950198	5118	7155.702128	70.12209581	2146.338893	644.1285245	79.79952517	188.8551883	922.7267086	3286.722343	-0.00118084107	0.3070051812	0.02021802503	0.006738899032	0.02094711412	0.006046204908	1	0.001685356289	0.5983791057	0.03450705684	25	0.9991796538
18	55.45420521	601.5200581	-57.5334404	8937.885809	432.8661911	983.8830806	1768.387918	3349	5593.866667	50.47809046	1575.76467	140.9854662	201.4964134	182.4430132	583.48491	2594.631693	-0.006344698181	0.05105128747	0.1118685047	0.005669647393	0.01399733331	0.01139367907	1	0.0007808760971	0.07721434365	0.342646605	9	1
18	56.56566824	626.2557592	2406.934529	8454.502887	1894.123619	469.4567883	1723.619344	3693	7612.547368	496.6301623	1608.266329	361.4511691	169.8810906	180.4322327	673.9722301	3496.161308	0.2922739323	0.2239769024	0.05778370627	0.01818803122	0.01796462508	0.02014199916	1	0.2376176976	0.4284467198	0.2299658676	79	1
18	57.48693392	336.418319	2015.972502	12434.80251	2698.18519	549.4093999	1678.561262	5301.5	5222.65625	365.1570392	1854.919125	433.9633308	170.3296157	218.2875597	758.6727521	1980.29617	0.1666553751	0.2225828357	0.04387539206	0.01187915909	0.01754977165	0.01260339851	1	0.1363426125	0.425545903	0.1527609191	65	1
18	59.98022467	378.9145978	-79.78831396	12176.43113	107.1591893	1362.463845	1951.964652	4438	8028.723404	46.10344201	2479.76587	126.3690977	289.5311292	232.2500945	846.0850005	3611.500112	-0.006319570317	0.009595332303	0.1115137825	0.004243725498	0.01150857521	0.01280363531	1	0.0002984929663	-0.007795701648	0.340262488	4	1
18	60.5378892	259.2524151	0.8000373495	9349.982251	91.05911707	536.3866666	1667.277472	3410	3231.380952	39.26956438	1941.157872	109.9636875	124.2077469	250.683316	674.8858425	1796.559348	0.0001073084086	0.01080533386	0.05635287565	0.004409769236	0.01349424392	0.01039849056	1	0.001729136831	-0.007501305244	0.1512802263	3	0.9999999999
18	62.98725905	351.5965074	2053.848488	12873.03424	3915.895975	565.8581489	1689.505191	5871	4561.354839	334.8185719	1908.68149	599.6313847	168.7213218	197.2234639	842.8075856	1534.575877	0.1588260326	0.3028099527	0.04373330298	0.01239960219	0.01981899572	0.01225462889	1	0.1310064534	0.5900591771	0.1527088214	67	1
18	66.66388808	183.0931992	12.07569127	9041.852196	431.7361289	212.5017966	1327.950402	3347	8245.630435	39.01350521	1725.164244	141.4657458	74.21758737	167.4586889	617.2883668	3189.488177	0.001406710146	0.04929737088	0.02405411391	0.004475603781	0.01468932065	0.008044215097	1	0.001035362775	0.07014751079	0.04111439687	7	1
18	67.21845641	426.6329803	14.62777899	17728.82231	1628.871794	119.3835578	1354.608798	6724.5	3988.12766	62.11108991	4259.97421	480.2635953	91.15553445	230.2198511	1634.114343	2031.868732	0.0009402855813	0.09135595253	0.007669765412	0.003810780337	0.01427431414	0.005086672544	1	4.462294734e-05	0.1557391725	-0.01439784483	11	0.9998840397
18	71.7084135	327.3990143	1868.833719	11406.49903	1587.100713	85.73040698	1947.999582	4666	1403.851064	384.6306988	2352.743842	368.39439	138.5981153	255.33209	917.5583035	523.0484045	0.1644339589	0.1442469313	0.007189253031	0.01325482349	0.01478197516	0.01520693854	1	0.1311928409	0.2635076921	0.02334341282	61	1
18	73.52394205	679.702009	1451.238777	9333.0681	804.4619429	416.0619446	1623.43781	3568.5	3205.378947	279.0737717	1737.004479	192.3131457	124.6376946	247.9632337	651.5779918	1023.055584	0.1586865582	0.08643321481	0.0458940357	0.01215001474	0.0156655531	0.01344131755	1	0.1285428412	0.1465128642	0.1540590044	59	1
18	74.15275194	255.559126	-4.946006518	11023.40201	74.41933783	594.5096739	1727.959533	3926	3433.746835	42.50636547	2207.804756	124.1648712	145.9821387	183.7336255	778.1373099	1350.69391	-0.0005531495045	0.007141008979	0.05516513565	0.00418215569	0.01256173313	0.008610271963	1	0.001079365587	-0.01505805904	0.1469220592	3	1
18	75.64697336	195.1746425	-57.09705943	9083.780432	447.9743726	973.2294902	1628.29207	3420.5	7072.863636	53.09054081	1470.930662	144.0926591	199.2444829	179.3324917	548.9796343	2474.699277	-0.006085718244	0.0490309981	0.103748488	0.00631110919	0.01362637878	0.01367069642	1	0.0004173667512	0.0727530879	0.3146061698	9	0.9999999968
18	76.14824398	210.0776295	1536.902097	10034.36541	3003.959412	-0.6880531047	1307.201395	4595.5	6604.728261	355.1019874	2170.799494	633.4645723	118.4449542	264.2507228	941.4104569	3322.619237	0.151522666	0.2954753077	-5.148665995e-05	0.01347616466	0.02315250475	0.01319096936	1	0.1221395189	0.5733352241	-0.0004084439316	66	1
18	80.48527173	341.4535432	-155.860635	11624.55232	485.9614669	2615.307314	2329.879133	4396	3245.770833	75.37235161	2153.350541	159.0381862	498.6761778	267.5593085	782.5409583	1523.815146	-0.01366084431	0.04122873182	0.2195047128	0.006233068267	0.01342684795	0.01653573881	1	0.002075687665	0.0613209544	0.7124121612	10	0.9999999356
18	80.65263516	508.4519099	-19.61759332	13855.21528	3068.684974	333.0436903	1486.031687	5808.5	6212.691489	69.87425073	2205.711418	423.0989159	91.08407882	200.3997115	861.4831874	2241.179044	-0.00130266288	0.2196960201	0.02453133417	0.005489561702	0.01656000555	0.006187145363	1	0.0008707685338	0.4195408855	0.04692221229	21	0.9999999674
18	81.81542503	658.2010891	48.16229894	8542.01729	1764.082222	242.6573989	1685.683003	3627	2377.765957	63.789417	1505.095296	341.0110815	87.72756876	221.3952513	626.6327686	1295.700777	0.006249114211	0.2107619469	0.03135387042	0.007802444335	0.01637107696	0.01037735767	1	0.007258278597	0.4014606498	0.07198513164	21	0.9999953444
18	82.55318203	267.2869262	-13.26523884	11346.86507	121.4210886	635.4535964	1664.729084	4149	4617.170732	51.55788753	2343.300505	166.3093383	138.8778216	581.4615937	813.6823278	2053.39927	-0.001199946489	0.01031251641	0.05560566343	0.005463862378	0.01784284819	0.008313972625	1	0.0006291053649	-0.008535759085	0.1483826107	3	1
18	82.77748803	570.477022	1806.214513	10397.32055	131.0110507	1486.424137	2102.792021	3885	6069.783133	337.6872648	1921.492737	131.526244	320.9475395	245.1067173	694.2171945	2972.718478	0.1716186665	0.01377108465	0.1389185411	0.01475991187	0.01408900477	0.0180580455	1	0.1442986655	0.001127839862	0.4762907155	54	1
18	84.47202155	492.9230813	2233.602062	13596.54541	2892.453256	662.4176792	1990.589361	5715.5	3584.892473	375.5908129	2167.009988	428.9048542	179.9498486	242.4328044	851.6022662	1468.240669	0.1650963023	0.2152206474	0.0470883696	0.01023863171	0.01465213035	0.01309613295	1	0.1352289585	0.4105834936	0.1632890102	65	1
18	85.01306204	310.0066266	6106.380866	13434.55548	701.2357091	1056.20325	1874.459798	5181	7945.205479	1128.335805	2290.558158	152.8569889	312.7142028	209.3382329	835.431456	3105.085823	0.4473136014	0.05348456107	0.07858824482	0.02457082405	0.01200439037	0.02151981271	1	0.3608695699	0.07908588808	0.332981044	84	1
18	86.6762214	281.5781651	-84.15065136	13918.69162	625.459363	1560.140559	1769.639502	5183	6619.466667	82.66243643	2164.215738	172.4608172	241.2706903	194.2389427	761.3310614	2158.775705	-0.005724885978	0.04642742978	0.1088799419	0.0063284422	0.01220845098	0.01039701293	1	0.001021168457	0.06761462547	0.3323389558	9	0.9999999965
18	88.52166489	376.7355201	8881.383379	12621.53617	216.6140746	-478.3450912	1871.560544	4825.5	11261.47872	1854.068553	2636.74658	148.7960969	337.1292942	211.8446486	959.8339844	4120.321912	0.7026148012	0.01622365852	-0.03761879091	0.02239808447	0.01292404918	0.02824426394	1	0.5565007635	-0.002881851091	-0.01019977419	90	0.9999999997
18	93.37914867	440.6265329	8831.249962	12404.69369	1227.380014	-536.9556644	1788.274313	5044	7676.104167	1760.858443	2498.337788	234.3497949	351.9737653	202.0325702	951.9922213	4939.676244	0.7057822351	0.09796759438	-0.04179468797	0.02422231615	0.01411101893	0.0301767453	1	0.559692665	0.1645393413	-0.02159044575	92	0.9999086725
18	94.32536151	407.494202	-64.03681272	11607.94705	501.5523773	1352.611095	2250.907596	4340	4800.446809	62.99458169	1934.894962	153.9960561	251.1135697	248.3540618	690.9740943	1976.989139	-0.005763154056	0.0428803934	0.1190056941	0.00572723812	0.01428471316	0.01233416038	1	0.001631795178	0.06073902589	0.367201256	9	0.9999999963
18	94.58111962	578.3294977	4489.416447	9710.740789	3023.629415	-263.403276	1684.608719	4594	6089.380952	1103.800679	2259.280586	726.3594099	212.5317497	161.5714877	1021.727392	3460.828061	0.4706677108	0.3130578319	-0.0286615311	0.02125145255	0.02211585367	0.02157083146	1	0.375292143	0.6069875899	-0.02471300419	89	1
18	96.05891218	319.160728	-156.0827159	11589.3191	993.2583593	2653.040097	2321.883159	4484	1137.864865	79.90662954	2258.281237	223.14069	504.7936466	255.6816404	841.3453377	953.3457066	-0.01412210284	0.08702336887	0.2269799302	0.007593853217	0.01369218032	0.01899183727	1	0.002739531976	0.1555071497	0.7394087739	15	1
18	96.67360534	195.5786291	-3.022708877	9119.042741	1385.43052	504.2223666	1680.662157	3661	1843.978022	55.93852579	1735.657736	320.1247623	119.7278249	222.2386934	688.3548693	1254.838405	-0.0003260526939	0.1511817092	0.05667341749	0.006484053845	0.01928539536	0.01050168661	1	0.003025098622	0.2803229576	0.1562311565	18	1
18	98.78385458	306.1777055	-150.3123001	11160.3171	949.5305264	2598.127771	2343.482729	4432	2429.416667	98.81625252	2230.082915	240.0670262	513.9232971	224.2584584	832.1440505	1841.431805	-0.01296907189	0.08413372384	0.2301429307	0.009456623129	0.0153845013	0.02026651614	1	0.003840093058	0.1497018771	0.7505188781	15	1
18	103.103751	490.8517522	7943.403162	11247.94627	1142.657167	-556.9779945	1669.932019	4541	7187.234694	2058.775714	2916.662308	302.1305918	339.5709392	222.3926856	1135.792729	4739.074562	0.7032056531	0.1019902733	-0.04690672052	0.03054831034	0.01535102096	0.03705830859	1	0.5573370016	0.172596988	-0.03973012031	92	0.9999915269
18	107.970255	185.6210933	-54.38054161	11249.86988	3621.949113	531.4992731	1470.21379	5120	13237.14607	63.94205289	1643.289525	550.0923347	109.5993978	227.302315	720.6880352	3929.352371	-0.004798970163	0.3182884142	0.04956706642	0.006311023005	0.02230391064	0.00844292079	1	0.0009032165333	0.6226769355	0.1353464727	26	1
18	109.0890443	154.2339545	439.0454101	9080.277754	458.3962643	1847.240743	1686.907535	3469	7356.210526	116.7378866	1777.912831	155.4477959	396.3695664	218.0097339	632.9701696	3791.988127	0.04859435775	0.05069002516	0.1935069356	0.009168876861	0.01847689887	0.02472982661	1	0.0501520533	0.0794519271	0.637327837	37	0.9999996265
18	110.6718977	250.3109776	6132.042417	13217.13395	1391.845929	1048.587923	1818.437918	5308.5	9924.043478	1064.523832	2352.744188	243.2365946	319.573258	194.3170632	892.8776857	4102.094589	0.4611658971	0.1048745558	0.07854011933	0.02076944175	0.01355952794	0.02409753662	1	0.3725223388	0.1843921713	0.337471209	86	1
18	110.4606844	521.3012429	2204.744859	13135.44279	2829.075591	696.3288761	2141.496094	5647	1856.368421	405.068659	2315.020132	501.3074254	200.9348942	236.3844588	938.0244822	871.7269611	0.1688039348	0.2196375775	0.05239266929	0.01052694775	0.01572090778	0.01343566258	1	0.1385982829	0.419832364	0.1825921442	65	1
18	112.8368373	553.0099181	-234.9738454	13400.24125	694.8360605	2989.053894	2076.388532	4974	9798.802083	62.68581058	2122.027075	153.413775	493.8811899	232.2818373	759.3807777	2547.881942	-0.01807206063	0.05328745907	0.2238898941	0.004937459425	0.01096928555	0.01467807189	1	-0.0010126016	0.08623405481	0.72687292	10	1
18	112.5131113	572.6200593	598.6725497	10636.55078	156.0003768	2248.62153	2139.494632	3954.5	10514.17204	145.1688504	1991.887323	117.9613022	444.3134957	198.4773173	710.3810665	4730.677913	0.05534055416	0.01583401532	0.2072656828	0.008833618383	0.01169693092	0.02063796352	1	0.05606423913	0.008499552943	0.6854308392	33	0.9999999999
18	114.7431672	334.4052672	-158.9188787	11213.94199	473.7836251	2734.310454	2571.791424	4237	2458.712766	66.93861535	2232.470371	171.3653277	536.0342082	236.8019141	817.6086391	1201.441586	-0.01430733825	0.04384314491	0.240036183	0.006896162141	0.01514189014	0.02329509831	0	NaN	NaN	NaN	NaN	NaN
18	122.9329603	187.6843553	1867.779248	10448.87006	141.0892462	16.58337458	1889.938544	3838.5	6296.354839	401.6930713	2106.61215	129.7654699	124.1191007	224.8839655	754.8601508	3653.485473	0.1783120852	0.01307223635	0.00159215105	0.01295941775	0.01300575333	0.01395881461	1	0.1403849552	-0.005711051257	0.003545502616	52	1
18	127.6376093	461.4013014	11898.0493	11473.54729	655.5638312	-806.0860268	1972.476892	4647	4146.768421	2893.57765	2684.00738	191.1804143	486.9812669	260.4924399	1041.172294	2559.387395	1.044797383	0.05826651424	-0.07303787833	0.03982076168	0.01617900779	0.04540630381	1	0.8278753881	0.08056206283	-0.05199064294	95	0.9999999999
18	132.5672249	366.6769768	-133.5159082	15932.97928	874.6522466	1802.183379	2008.775501	5899.5	7193.776596	61.33723134	2330.541684	226.7948974	303.4111586	203.8502356	872.5981747	1735.149686	-0.00841217461	0.05537052403	0.1176134236	0.003958490003	0.01155224888	0.008730063648	1	-0.0004333871424	0.08630326383	0.362129477	9	1
18	132.6976859	404.2860368	5639.876255	12032.09563	3878.688606	-270.5139523	1709.989319	5629.5	7463.12766	1510.328825	3144.561048	972.4397919	271.4125516	182.951067	1403.615943	4381.719111	0.4648868511	0.3186357081	-0.02131609526	0.02686560506	0.02381387167	0.02448120732	1	0.3712346316	0.6187346064	-0.0005282782595	89	1
18	133.9577466	502.9244407	2409.929249	13338.06894	1249.828552	44.53339861	2514.140791	5242	5186.095745	434.773373	2426.488069	251.5661906	149.2858435	228.5175418	895.8229937	1911.432318	0.1821446481	0.0960520978	0.003984348638	0.01230937672	0.01286769168	0.01214232917	1	0.1445647804	0.1644987508	0.01502772862	58	1
18	139.5286197	265.6920244	12.12083557	13211.58478	2120.907196	190.5563079	1920.659719	5372.5	5303.6875	59.00368659	2101.493449	323.3903936	72.19281157	218.3518671	807.5823692	1547.752974	0.0009492182127	0.1616044467	0.0154035966	0.004759132052	0.01410755983	0.005729886581	1	0.00138368289	0.3000707157	0.01428808966	16	0.9504218501
18	143.5490988	432.2677236	-48.4910362	14708.88521	766.1091132	822.059037	2205.49396	5456.5	5631.344086	53.8530473	2410.79692	173.0384888	162.5513075	262.9542094	871.8561949	1840.268255	-0.003561478667	0.05172234175	0.05862256028	0.004068376787	0.01178010998	0.007588720244	1	-0.000575612587	0.07649332998	0.1594178425	8	0.9999994211
18	145.8118622	111.212203	681.4926125	7902.298887	165.5625207	25.07356269	1341.298209	2917	9328.915789	147.3831645	1507.726444	112.1697521	85.61778863	157.3047007	518.9436191	4839.10932	0.08730950263	0.02268289978	0.003640240501	0.01014284133	0.01672630198	0.01160628349	1	0.06795698998	0.01443748618	-0.01021479876	30	1
18	145.3059525	293.4548516	667.9745246	13235.8985	278.2267362	2779.234641	2011.777074	4942	10802.14894	178.5334557	2483.763072	145.4522797	552.6114941	190.7959995	850.808875	4176.352388	0.05146387093	0.02093995676	0.2032100992	0.009362317697	0.01332203953	0.01842674284	1	0.05275395718	0.01882476456	0.6706687147	33	0.9999999988
18	147.439857	231.8225141	-224.4093694	13081.19724	1246.87707	2938.049521	2027.872471	5084	2994.09375	86.63617993	2223.503604	270.8145543	539.2771166	244.8023369	854.9428037	1523.182949	-0.01740602674	0.09765881262	0.225872084	0.006216839927	0.01224611266	0.01905052164	1	0.0001650510632	0.1772824518	0.7351199479	15	1
18	148.4366751	92.90215654	2175.97249	8095.039464	1721.002492	428.3257285	1243.853596	3514.5	10393.55914	449.2419078	1643.742656	355.145178	168.8006339	180.1295527	678.67217	5776.556176	0.2693038018	0.2128545032	0.04994371656	0.01722823874	0.02219854459	0.02001385576	1	0.218616647	0.405427486	0.1972498995	79	1
18	151.0370982	319.0433993	-76.18687218	16477.95243	870.4118677	885.4452765	1945.865839	6068	5877.933333	55.83986697	2322.583176	247.3438867	148.8870717	182.958863	908.1062664	1865.472575	-0.004552195825	0.05567308715	0.05617162551	0.00361455699	0.01141443476	0.006666375219	1	-0.001486327683	0.08450139255	0.1508344233	8	0.9999996049
18	152.4836305	170.6520165	-205.0291091	12992.92822	1211.54316	2862.744389	2119.275184	5084	1390.925532	100.5713561	2542.667973	274.7841106	608.5006395	257.6278819	959.6385	674.3770401	-0.01606185477	0.09601468206	0.2265467953	0.008345393809	0.01486241579	0.02305828766	1	0.001265013026	0.17393259	0.7377156863	15	1
18	156.3195233	211.5201711	-56.43130155	11917.00879	5159.531802	269.6307351	1410.208685	5724	6984.778947	82.02778078	2167.13068	921.9177152	92.18285129	246.4853663	1009.84221	2887.336943	-0.005062676286	0.4370838709	0.02355976943	0.007774908999	0.02473277637	0.007160847046	1	0.0003119365961	0.8652224278	0.04880311304	29	0.9999999828
18	156.2792817	251.4127977	-79.23062769	13629.51266	5836.885189	315.4355828	1324.40883	6597	8524.340659	93.64172293	2668.746896	1067.973212	90.42099531	226.5864073	1224.092088	3664.400946	-0.005587265576	0.4303419954	0.02453288625	0.007551927374	0.0248047282	0.006116796096	1	-0.0001192840127	0.8514399545	0.05185283029	29	1
18	158.508758	616.5989601	11.11511045	10899.19627	2478.559954	342.931438	1901.485847	4710	1421.189474	60.25838605	2250.760704	559.3533348	92.68592774	408.4450399	934.1407284	987.8676401	0.00117016242	0.2294674428	0.03232276214	0.006077009674	0.01885468594	0.007868420927	1	0.003483304953	0.4398702921	0.07467912503	21	0.9999973849
18	159.5250964	349.2541814	2856.173355	16082.77404	894.6930929	30.69855995	1867.301978	6053	7361.172043	573.2130373	2936.003821	222.8250283	147.2629815	188.1137389	1088.704714	3030.77783	0.1779105895	0.05851468775	0.001865685491	0.01039452599	0.01242548258	0.01036373561	1	0.1406073114	0.08747072641	0.005673959662	55	0.9999999993
18	159.5475195	640.6392128	-71.82344136	10643.67946	1685.086266	1285.449835	2004.955623	4389	3606.617021	71.17587572	2447.971702	378.9960838	286.9200104	197.8666559	950.0862523	1930.284447	-0.007424498038	0.1539863768	0.1172325799	0.006948238345	0.01604756991	0.01334430768	1	0.001468129851	0.2884738749	0.363814192	19	1
18	171.5160553	250.2469502	1897.03572	11271.0697	1907.505224	672.7970841	2327.046557	4850.5	7974.633333	453.8772402	2424.821197	372.8397174	242.3034363	1408.758069	959.7611195	3671.175039	0.1619525216	0.1646098714	0.06020077705	0.01774087678	0.02057729311	0.01775848469	1	0.1330173581	0.3073437597	0.2064235793	62	1
18	171.5561161	389.2854072	-7.483899055	14408.71963	1408.87216	211.2664105	1998.226767	5588.5	4397.595745	61.66701018	2849.195571	307.7245162	82.34801232	245.5988468	1067.10116	2032.551066	-0.0005374603137	0.09831056576	0.01552679597	0.004758679611	0.01387875214	0.005312695894	1	-0.0005259600167	0.1703117131	0.01259034006	11	0.9778376846
18	172.1402761	529.2899626	1008.392214	13628.813	3181.416641	517.8549567	1968.482948	5756	8117.56383	232.0508603	2682.277808	594.5352748	141.7529613	217.44378	1085.483065	3917.954902	0.0747272589	0.2345702421	0.04067164752	0.01147788719	0.01740979664	0.01067921029	1	0.06284913322	0.450365391	0.1207147513	46	1
18	173.3931396	711.687405	3050.124518	10345.16827	547.2042407	576.6327739	1780.91258	3996.5	13041.95745	631.1964878	2056.604225	150.6273162	219.8991003	175.4713925	753.5959074	5263.156247	0.2891218827	0.0545427855	0.05700352892	0.01638397502	0.01453501633	0.01777504924	1	0.2330919421	0.08104246655	0.2217795659	73	1
18	184.0047305	687.2987041	-13.20958879	10660.24255	958.1026307	594.2922411	1806.880783	4146	1611.402174	54.69973499	2397.902795	259.7645309	153.3129767	265.0871335	915.0768197	989.0548053	-0.001365520008	0.09161389935	0.0570815651	0.00569524036	0.01586392365	0.00939464692	1	0.00153481799	0.1582127942	0.1557259265	13	0.9999999999
18	185.5796134	746.7543984	3637.179343	7981.244625	418.9651578	600.7205626	1694.013038	3144	7076.148936	866.6401563	1936.486323	128.8122246	249.0621072	188.6480798	704.7044859	3490.374694	0.4532937065	0.05372815038	0.0757007696	0.0247809859	0.01781275634	0.03137504827	1	0.3654537209	0.07944829766	0.3244023512	84	1
18	186.7256917	148.1921467	4296.617107	9069.626176	1058.742793	-191.5241219	1811.880039	3742	13189.65263	1174.665087	2340.661911	242.1024756	224.7552264	185.8483781	881.264263	9147.490131	0.4719732392	0.1167223548	-0.02422009951	0.0313949574	0.02636253983	0.0281681561	1	0.3743675374	0.2046149065	-0.01458784459	85	1
18	187.8947119	106.3297787	29.64377604	8923.820418	515.1700537	103.43975	1537.164304	3357	5151.375	53.46039481	1580.80347	155.8573837	71.10773041	199.7324686	581.4889925	2416.558412	0.003453008686	0.05985318734	0.01237310118	0.006097085687	0.01471262756	0.007265169139	1	0.002004533124	0.09132407696	0.001543370082	7	0.6678180316
18	187.4773003	176.7048505	2195.038888	13924.01199	2221.785688	20.91067503	1654.119534	5636	6918.115789	432.2457127	2412.42687	401.5694119	122.1044994	218.6400945	940.4187571	2559.482427	0.1606949726	0.1607609949	0.001381307109	0.01035477301	0.01399002493	0.009479840123	1	0.1280061687	0.2971534817	0.00288172092	61	1
18	190.6416899	469.6167259	6147.743661	12858.27029	4259.486443	-266.2680322	1801.577742	6105	8123.484211	1485.492025	3095.376166	998.3991451	259.9104806	206.5776829	1403.57678	4095.947527	0.4758873699	0.327619301	-0.02040882177	0.02618968197	0.020640241	0.0214876968	1	0.3801847374	0.6371449899	0.005408606532	89	1
18	193.5199665	262.6748686	842.8588132	15617.09459	337.8534303	3252.151204	2064.979393	5674.5	18673.74468	183.5751587	2481.156455	162.0787697	536.3226514	222.4230845	875.1714289	6153.67415	0.05293193579	0.02273730363	0.2085000293	0.007578118901	0.01146300325	0.01911913447	1	0.05430350056	0.02271116345	0.6893292528	33	0.9999999534
18	196.5235092	582.6428	14164.30098	13929.48753	1472.746021	-860.7305517	1727.776611	5729	2920.645161	2974.096502	2946.833683	348.321103	483.1110494	264.2135997	1192.410554	1511.149876	1.035730879	0.1053461529	-0.05840780343	0.03220282602	0.01383024559	0.03714648512	1	0.8221637036	0.1776975336	-0.002243102137	96	1
18	198.4181397	349.3701543	1208.029694	16825.81378	2699.294746	133.2478782	1895.511902	6765	5627.351064	212.4952942	2423.929202	528.4792133	116.7123745	234.7574119	1028.024347	1971.227786	0.07230582479	0.1699993742	0.007649383966	0.007679427244	0.01608061813	0.007025420932	1	0.05794534353	0.3166935905	0.004291396498	42	1
18	197.9196629	608.1116381	-31.33965462	13597.18997	4554.121836	736.4239963	1809.57504	6283	8763.65625	89.72702783	2423.995244	803.9913038	155.3501643	224.9876846	1077.573904	4038.787366	-0.002257017774	0.33668895	0.05510305052	0.007066389637	0.01959446494	0.00812740849	1	0.003518630406	0.6606097592	0.1555723606	26	1
18	198.9026266	96.84018509	1603.530501	10180.17979	1510.922993	16.71524588	1528.017442	4047	2890.136364	295.6235828	1552.808219	279.2267387	111.0460494	213.4964454	622.1917729	1399.720713	0.1601956825	0.1492495331	0.001473995698	0.01232079119	0.01737763826	0.0116339554	1	0.1274807829	0.2735574627	0.00276259193	61	1
18	201.3425911	321.4013129	6899.568763	14071.22071	746.1406396	1323.762496	2264.460746	5502	5724.021277	1312.546032	2747.515214	194.5584271	418.9574088	228.3100335	1027.925212	2614.793024	0.4871886438	0.05307283727	0.08967025958	0.02030408375	0.01332055499	0.02740481033	1	0.3934565519	0.07851642522	0.3804900445	84	1
18	202.4163271	430.6840543	4888.181958	16417.70555	2504.086369	1150.745585	2411.229471	6887	5271.473684	991.0770122	3075.163686	567.0848683	364.7661276	257.1948087	1286.337635	2361.003023	0.3026989676	0.1555728799	0.06880560414	0.01353207939	0.0152960643	0.01906529687	1	0.2458962546	0.2885898271	0.2685272185	77	1
18	203.1911902	481.064059	4034.830264	13580.59922	1340.035975	1007.377219	2339.832493	5375.5	9497.34375	868.0942591	2895.576712	279.6548389	233.2963735	224.8679229	1078.224234	3222.32508	0.3007788056	0.0998477343	0.07269329136	0.01554329308	0.01285383137	0.01699438812	1	0.243981392	0.1744979967	0.2799428517	75	1
18	205.6667374	532.5511594	1003.75752	14796.56788	4849.890798	1367.621879	2137.398441	6852	6399.393617	204.7134142	2393.352733	804.521637	258.5488696	301.3558694	1096.407804	2399.859087	0.06728907204	0.3274149609	0.09444737504	0.008073221112	0.01705822539	0.01117280131	1	0.0616032578	0.6428586866	0.3073213691	50	1
18	207.6188844	64.64153802	1294.428895	7903.596868	2457.886165	-8.538603615	1113.024655	3657.5	6171.526316	258.6678864	1557.636716	479.5707498	103.1654351	175.5349833	687.3486864	3157.110569	0.1586835662	0.3058663731	-0.001377916873	0.01595852658	0.02345019161	0.01437149594	1	0.1278889828	0.5945591638	-0.003036867918	66	1
18	207.5530372	684.1348436	8370.593683	11335.59284	262.2415913	-553.4729575	1804.234449	4388	10322.29474	1758.41438	2450.617201	116.2921238	313.1222259	207.9782126	892.0453222	5078.939314	0.7249254055	0.02330067208	-0.04675004702	0.02283424807	0.01150404375	0.02923335804	1	0.5737851116	0.01118108051	-0.03636322809	90	0.999999871
18	210.3540209	220.441794	869.8963563	12345.1892	183.3488967	486.4344361	2000.383386	4525	8248.478723	168.3944755	2104.980767	136.4534786	132.2937306	244.8693397	737.8003232	3492.357726	0.06982120328	0.01540850509	0.04019538275	0.007164511661	0.01222748132	0.01015021525	1	0.05636901917	0.001024828912	0.1117740206	31	1
18	211.7633857	134.4390059	-9.924815773	12917.5559	2923.908443	164.5893911	1530.46994	5451.5	7694.858696	79.0357523	2162.051267	472.942834	73.88476767	239.2386311	862.2444892	2452.198456	-0.0008548850595	0.225400236	0.01300928894	0.006352543906	0.02059944759	0.006274333188	1	0.0005180249821	0.430782961	0.007393179564	20	0.9172872866
18	212.3223688	332.5719684	619.5350189	8206.258166	2530.489568	830.788355	2260.20442	3813	2038.053763	257.2954225	3392.300802	1086.599884	312.8025326	294.3211829	1506.540469	1843.327741	0.07632707104	0.3162325522	0.1040484667	0.01853438358	0.03844577861	0.02419478327	1	0.06933892781	0.6202716469	0.3422619402	50	1
18	213.1840495	98.57699361	-111.3992679	8606.591978	62.60038775	1896.743376	1772.217845	3142	4477.912088	66.25368721	1668.942981	116.8699741	418.3636245	229.4222306	600.8819332	2101.19497	-0.01249032549	0.00686458188	0.2176015598	0.00799157784	0.01465823783	0.01907070335	1	0.002485595185	-0.00921418374	0.7051451896	5	1
18	213.1285267	607.6400272	4184.12908	13400.2582	156.9805338	937.9349875	2496.515503	5008	8499.223404	766.6553906	2426.097373	165.6315318	264.9669441	195.0132724	845.7831198	3451.331936	0.3111856914	0.01160543937	0.07151015111	0.01475109154	0.01371316472	0.0163398558	1	0.2511942394	-0.006510801008	0.2757905896	70	1
18	214.7240983	237.6957676	2550.160208	14990.42042	4835.016181	68.87541313	1834.383437	6879	8972.659574	427.2577698	2295.324066	783.569947	172.8290439	690.3884832	1037.839147	3479.988273	0.167714446	0.3222393803	0.004628292058	0.01153953569	0.0213417503	0.01164757265	1	0.1356948844	0.6283274763	0.0202608423	66	1
18	214.5432782	568.1294843	-54.51191587	14142.38313	6150.706967	360.9954132	1540.020228	6942	6077.446809	86.08131462	2770.044897	1179.01719	116.5484176	207.4870707	1314.706038	2656.237798	-0.004016162938	0.4340705474	0.02691232235	0.006484023667	0.02097465357	0.007605121087	1	0.001338771869	0.8591714315	0.06053968878	29	1
18	215.5584464	398.6919214	-170.7080414	15641.17695	300.391214	1896.732791	2144.565363	5650	14262.09574	52.18965995	2944.813182	154.7213418	365.6941377	205.8114278	1055.620842	5431.904292	-0.01130286759	0.02004061585	0.1226557329	0.004154955931	0.01021718832	0.01183539271	1	-0.002810120664	0.01407635868	0.377880785	4	1
18	217.3796605	447.9690737	41.45105676	28958.35849	2750.415513	264.1751277	1824.99393	10914.5	3758.659574	88.09290987	1327.03775	227.0542177	108.3973043	218.1913022	469.0264885	925.3927565	0.001480067533	0.09531487708	0.009393899366	0.003095082116	0.008454157914	0.003884130866	0	NaN	NaN	NaN	NaN	NaN
18	217.6693987	474.118686	4476.490051	14352.52899	1357.66122	1030.655192	2310.443732	5633.5	7105.705263	912.9331905	2934.69743	316.020958	291.9641402	237.9696441	1110.631567	2188.364642	0.311240603	0.0988103189	0.07125999735	0.01403767238	0.0150464104	0.01860606649	1	0.252227907	0.1722730414	0.2773897191	75	1
18	220.3161836	175.6241858	2080.423631	12342.81087	2893.183409	585.8921955	1753.544011	5405	5333.536842	434.1921925	2474.990275	559.0815489	185.6981621	251.3420332	1006.663209	2478.894674	0.1638810642	0.2307321735	0.04813856288	0.0121988674	0.02107445642	0.01456215861	1	0.1345082476	0.4424323619	0.1670700502	65	1
18	222.3588473	251.3861469	951.068829	15600.71883	2556.709235	547.3650667	1644.810375	6377	16427.55789	234.6058229	2813.021957	509.6712423	145.4496634	201.2326885	1135.821261	6393.345376	0.06086526944	0.171967939	0.03661809336	0.008416427759	0.01674463458	0.007281246507	1	0.05078287639	0.3219101773	0.1017415064	43	1
18	222.4479131	306.2587675	1169.16293	16739.77319	2750.113592	98.88092042	1539.005954	6769.5	9843.344086	266.9789997	2987.647494	569.6762572	113.2919877	217.9292892	1234.097055	3802.817652	0.06903231366	0.1688472407	0.005790700037	0.008018534638	0.01776873459	0.007376874586	1	0.05519252525	0.314271681	-0.002919363468	42	1
18	223.3109102	147.3021536	5.999179657	10735.06743	644.1378835	197.6151823	1902.50312	4062.5	4570.022989	45.59972388	2323.490118	161.5517772	92.20407893	254.3669465	841.7692576	2662.447733	0.0006121117252	0.06241287689	0.0189157748	0.004438728559	0.01409983237	0.008617085468	1	0.000206027525	0.09683978582	0.02355261148	7	0.99717109
18	227.4909658	62.29139761	552.3344449	7889.953314	2544.403435	-19.18552488	1042.286057	3533	8309.726316	143.3655219	1504.036924	477.7052641	73.91240802	168.8577552	659.8003884	3612.379426	0.0713818127	0.325560518	-0.002803011166	0.01239011406	0.02733982638	0.01026433547	0	NaN	NaN	NaN	NaN	NaN
18	227.4808549	553.3312725	898.8879682	14118.28508	662.2783385	1414.258205	2234.79402	5220	2387.510638	187.5068803	2662.500893	204.7031906	286.5670312	254.3508383	946.0061507	1041.04138	0.06506916302	0.04729525142	0.1011963411	0.008175412027	0.01382359334	0.01232010479	1	0.05705142322	0.06880988902	0.3222441711	36	1
18	230.5463866	534.1342181	-105.985906	17921.88212	1931.555903	1012.700932	1798.686958	6967	8730.831579	63.4384245	2709.492426	371.7818063	177.0867962	222.3360293	1086.082518	2431.515851	-0.006300786315	0.1087091673	0.056973566	0.003575996137	0.01078378129	0.005519306478	0	NaN	NaN	NaN	NaN	NaN
18	232.0689047	581.4085009	942.8384992	15283.60477	892.6204547	1501.874987	1922.04077	5689.5	7763.591398	201.0211023	2548.765694	206.9770285	306.5106658	227.5405762	939.3699839	3294.841509	0.06008182683	0.05996039185	0.09763556777	0.007451755213	0.01201239316	0.01259790096	1	0.0529747413	0.09465734949	0.3091457901	36	1
18	233.3256288	136.3128674	726.8465733	12008.47779	1302.681327	394.0725054	1571.845479	4770.5	14862.24419	211.4598453	2261.426033	251.1005177	117.0137023	211.642312	837.8696911	5742.956261	0.06112350871	0.1106785294	0.0337157837	0.01066363157	0.0171305924	0.008016800392	1	0.05008608901	0.1961353993	0.09005567029	39	1
18	233.3110758	285.3667906	4708.800957	15499.63083	996.5870421	1070.277025	2172.99361	6050	18858.34043	957.0162675	2728.979682	223.4843624	341.1197756	208.3811288	1031.148154	8339.864304	0.2967770782	0.06436629408	0.06841767257	0.01889597703	0.01308566903	0.01932520849	1	0.2400878958	0.1015998527	0.2632513531	73	0.9999998038
18	236.689645	355.3453207	1349.667377	15135.98621	312.1205638	126.227755	2013.591207	5490	14168.77419	292.5641428	2702.125516	150.4732565	117.8496517	168.7683563	940.1274446	6245.843	0.08727658141	0.02153683539	0.008367732506	0.00765263757	0.01247701085	0.008550888463	1	0.06823594211	0.0122730559	0.006072484205	30	1
18	245.4273042	98.27049043	562.7942241	9926.990902	1469.527722	825.2565669	1531.982872	3916	5770.589474	175.1872889	2313.822777	345.0919915	234.1834613	189.4636488	897.0675048	4369.371235	0.05829540999	0.150363833	0.08233341854	0.01093604545	0.02364125037	0.01625166071	1	0.05156080511	0.2794168683	0.2584234057	44	1
18	246.3405659	237.4602636	-68.62503284	15228.34406	4947.402771	186.890048	1655.531763	6867	10708.93684	76.93904962	2744.868375	1015.918121	97.59126043	238.2136268	1264.987032	4339.232599	-0.004291295046	0.3371179008	0.01253393513	0.005531846997	0.02157995882	0.006521995661	1	-0.0009687649438	0.659829856	0.008093675533	24	0.999746847
18	246.6356711	575.3745244	-146.4003386	16222.92531	824.8969611	1951.926848	2214.186909	5989.5	7904.820225	53.68699525	2268.711668	226.7582641	319.1553039	202.0917724	859.8326755	2635.529732	-0.009431880429	0.05569884493	0.1200964468	0.003202303373	0.01140178365	0.008418021924	1	-0.001076686951	0.08707775231	0.3704777321	9	1
18	247.8075732	662.7902841	-55.62223177	12807.26188	225.4767426	362.1241034	1924.369745	4650	13640.21053	52.04439402	2566.625192	131.1574605	103.4500614	321.5107411	891.1308959	6602.641638	-0.004313538334	0.01779756799	0.02893530961	0.004550467166	0.01145032911	0.006741597158	1	-0.003567762814	0.005778370584	0.05576071373	2	0.9999969688
18	252.6621964	686.4877952	8353.430881	11478.31156	1119.70082	-490.4738126	1911.860126	4659.5	6531.457447	1670.75526	2342.855991	245.5472642	303.0289081	238.0521513	911.8234135	3541.896778	0.728602314	0.1014255973	-0.04292597376	0.02794177539	0.01476701728	0.02658555637	1	0.5778810436	0.1714936463	-0.02010831318	92	0.9999972466
18	256.3265612	51.52402228	575.8200285	8362.211627	1312.211782	5.159875132	1078.199562	3429.5	9847.074468	154.1489186	1577.056185	297.7140142	93.17754138	935.4073523	607.6726232	4251.516125	0.06872153082	0.1576885315	0.0005359097111	0.01052272423	0.02638502632	0.01176523407	1	0.05446151811	0.2911886781	-0.02145320569	42	1
18	257.6831975	258.6432845	938.5862999	15727.53576	3781.583924	1440.707629	1568.377284	6809	10129.06383	243.4021552	2945.674523	782.2697558	278.3841279	187.3866277	1285.989929	3606.61941	0.06059364202	0.2467444924	0.09360190344	0.009165206328	0.01719596885	0.01214695929	1	0.05526793338	0.4774558052	0.3005819834	47	1
18	257.3001775	646.3001482	-34.72738252	12906.17524	1329.138368	380.7067563	1737.351001	4991	6802.602151	54.87672887	2672.106989	260.2230185	110.0315253	205.4870079	976.0295008	3381.652848	-0.002746111462	0.1047566559	0.03044088328	0.004642144106	0.012696134	0.006415515442	1	-0.001210724184	0.1841210009	0.06376736759	12	0.999999966
18	259.3581515	346.6754252	10825.3997	15193.212	2536.960842	-415.2408735	2131.658441	6503.5	14889.30851	2246.965969	2927.981561	537.1486691	392.3289077	215.0607387	1249.721134	6830.874012	0.7117568214	0.1712720778	-0.0246002857	0.02642266715	0.01423450218	0.0283467089	1	0.5664686423	0.3154832344	0.04123834529	93	1
18	260.3267593	367.4182289	2451.064927	14719.37673	642.8953355	2287.897196	2728.467698	5555	2363.554217	506.8177786	3252.621773	247.8260243	564.5440362	264.8701705	1219.025655	1065.920285	0.1643987098	0.04523206435	0.1596252539	0.0128964572	0.0148286692	0.01948890233	0	NaN	NaN	NaN	NaN	NaN
18	260.828501	578.7367767	1.342621078	12346.93503	36.92427691	754.6318245	2260.953877	4454.5	2739.215909	45.8260337	2988.910658	127.2406265	187.518079	245.3710443	1037.229925	2058.513622	9.328634968e-05	0.002916950985	0.0626307296	0.004203790801	0.01117355046	0.008811990297	1	0.002049793224	-0.02342867833	0.1727368553	3	1
18	263.5262027	194.2853728	4444.269866	14113.5068	179.3076185	-24.80100368	2171.632809	5218.5	6154.12766	821.2412795	2496.266629	140.1984616	183.3528146	195.6631636	874.8112072	2317.935902	0.310863108	0.01324471988	-0.001764165187	0.01626957444	0.01124732628	0.01428146286	1	0.2460193205	-0.006018813633	0.02269772826	69	1
18	266.3024781	178.4358624	714.2969947	13041.54167	201.0145324	2823.446109	2165.513291	4797.5	10157.18085	160.9114026	2198.505099	121.8176528	526.2118419	222.3192922	756.1339699	2471.865379	0.05526625328	0.01701485081	0.2132602722	0.009692654643	0.01081809088	0.01909702643	1	0.05642236512	0.01115570375	0.7061500245	33	0.9999999996
18	266.5232967	533.2522871	2534.605187	15929.38916	848.2249381	2188.859235	1899.761638	5886.5	3862.354839	675.3015498	3879.522007	297.0704116	585.9149092	215.3990008	1463.084427	2063.394953	0.1629071968	0.05484439687	0.1432526899	0.009831419754	0.0135519522	0.01909516399	1	0.1381075865	0.08554397045	0.4903932567	57	1
18	267.7006091	479.7061462	2600.134478	14688.38265	2159.551029	1119.109278	3430.058834	6060	3277.522727	397.1515855	2197.757919	362.9486867	248.7307356	316.8566647	877.8846708	1547.065156	0.1770300924	0.1485972384	0.07556679908	0.01032490581	0.01346683505	0.01436743833	0	NaN	NaN	NaN	NaN	NaN
18	268.3768868	378.7342721	7467.112065	15868.5156	693.6510136	1561.322547	2441.526421	6067.5	3866.731707	1740.566668	3697.372831	298.0484303	454.536355	318.2634975	1443.009762	2665.938716	0.475160092	0.04946640259	0.09875635125	0.02111204119	0.01331630715	0.03015312732	1	0.3844207221	0.07152625384	0.4089794699	84	0.9999999994
18	268.2751221	494.3833903	2913.224015	17588.21925	2838.82747	980.9038064	2362.73488	7305	4396.022727	492.3352395	2890.687708	495.6294559	263.6536186	261.8969957	1190.776367	1636.052096	0.1651391116	0.1646564442	0.05542302232	0.01102154029	0.01367454215	0.01156777372	1	0.1352409245	0.3072393544	0.1906631562	62	1
18	268.5124517	785.1895843	8517.692164	8244.928867	508.6019923	-693.7571867	1609.878731	3355.5	6273.489362	1810.197991	1857.805122	123.0159764	288.163076	179.9448366	697.3727193	3203.350426	1.018252512	0.06128092151	-0.08707294322	0.04210376172	0.01458468946	0.03514242133	1	0.8057653148	0.08629877004	-0.1065340219	95	1
18	270.1418829	243.1781413	2592.25503	14984.88061	1564.520939	151.8418666	2369.238525	5984	10807.26316	495.6354701	2527.321665	265.7168624	157.6511641	262.1789777	949.5314156	3638.992555	0.1717810075	0.1038188421	0.01000318612	0.01143656546	0.01484330179	0.01076915537	1	0.1367832481	0.1806999021	0.03362958846	58	1
18	276.8087606	452.429306	10297.37222	14299.19578	1442.878686	-444.9033686	2059.988054	5721	7451.642105	2373.77166	3205.091677	342.7989468	345.5541896	248.3297897	1267.955043	3516.761914	0.724113709	0.09942225157	-0.03070674922	0.02514180466	0.01670459886	0.02696359997	1	0.5750963722	0.1678828317	0.0209954464	92	0.9999930504
18	278.3763319	332.5006172	-24.08829321	14861.36016	780.9425456	928.4831691	2366.961986	5546.5	8842.62069	61.39821374	2940.648725	224.0199728	195.7898728	273.6047453	1087.933627	3389.43951	-0.001902247584	0.05189753603	0.06281040964	0.004523513109	0.01348506077	0.008631108555	1	0.001033632074	0.07700993766	0.1742709268	8	0.9999999957
18	282.9994305	114.425573	1204.613183	15806.01525	796.2507538	101.0317994	1682.305741	5819	7790.455556	145.7692899	1264.875596	162.8474978	116.7928309	197.5341612	460.4567733	1895.340135	0.07846698779	0.0503870704	0.006494214428	0.007179819754	0.01057416532	0.00750344517	1	0.06140721206	0.07138576191	-0.001630313788	34	0.9999999587
18	284.4766885	775.2257579	7967.509443	7798.436445	472.9830967	-637.3128084	1640.83523	3143.5	5766.806452	2013.477148	2025.692825	151.312777	295.0377967	197.9542038	780.9085042	3415.294714	1.015719827	0.0622631993	-0.08152852245	0.04419622317	0.01708880349	0.03935578189	1	0.8041274964	0.08854001782	-0.08794524838	95	1
18	289.2061083	50.55749261	38.9806937	7922.798303	2531.908999	86.35088146	1280.556881	3639.5	3315.510638	58.79027241	1451.98534	497.8791333	64.93307593	188.2038291	657.6379136	1920.825269	0.00578127847	0.3181470384	0.01176207158	0.007703138285	0.02495416247	0.008172575653	1	0.006804446445	0.6208638935	0.007230726892	24	0.9999995193
18	290.5041603	340.803918	2512.4548	14897.61963	779.9912178	903.7894003	2587.666088	5801	14022.47126	528.2354673	2913.254724	208.6940843	271.3538272	373.0354966	1088.573862	6296.751296	0.1691434427	0.05418056316	0.06019785623	0.009843106019	0.01271536709	0.01539094405	0	NaN	NaN	NaN	NaN	NaN
18	293.4081609	317.4210068	20.77321076	16371.46454	5365.049867	205.8280191	1891.896156	7379	3853.934783	78.27714359	2156.480227	864.1726723	92.33716604	244.4670637	1042.052068	1884.175173	0.001330783448	0.339857441	0.01357101301	0.005069096207	0.01863891857	0.006192140584	1	0.003622652428	0.6654648105	0.0130561357	24	0.9999954397
18	294.2857189	754.5010347	1471.007434	9154.488053	2832.427387	-41.16269465	1629.046947	4208	6224.416667	354.5654817	1909.968403	585.2431214	202.6162774	1429.17051	832.1157935	3096.208624	0.1639155335	0.3124571697	-0.004606665657	0.02438687536	0.0231816648	0.03702551254	1	0.1319259326	0.6079247075	-0.01278934858	66	1
18	299.4263793	629.8286041	1060.831901	16133.49979	3928.606254	87.70099148	1629.510355	6920	17532.67708	214.357865	2355.06377	640.8913975	107.7664154	203.4616405	1023.897998	4426.179085	0.06689188391	0.2473333743	0.005562381329	0.007542079977	0.0153110273	0.007007596235	1	0.0543737642	0.4751893412	-0.00199891384	45	0.9999999998
18	300.5096705	383.3053352	-86.11304544	18004.26615	1043.306981	1061.402411	2123.851707	6803	8626.553191	64.77580037	2756.204613	262.4621786	189.6328465	215.9629861	1065.697208	2809.765752	-0.004984059327	0.05858244594	0.05992433098	0.003678028232	0.01124420376	0.005263222761	0	NaN	NaN	NaN	NaN	NaN
18	300.6870769	434.8741452	0.9427271211	15122.36675	1368.867121	437.3083564	2350.986201	5904	3042.442105	69.22628545	2559.582944	318.0074636	116.8991567	603.0856988	995.50175	1190.99161	7.791392416e-05	0.09660667975	0.03075384267	0.004713459735	0.01362757547	0.006897454985	1	0.000971613453	0.1674122889	0.06527411656	12	0.9999999885
18	301.4548528	472.3042429	-26.27663466	14506.08731	1411.89229	420.6343669	2113.635517	5580	6799.606383	67.5668709	3041.500845	306.2716198	117.3850585	249.7742656	1128.190685	3150.512521	-0.001971792705	0.1035138721	0.03027011421	0.005166933199	0.01402344735	0.006923620557	1	-0.0006181847428	0.1815631689	0.06332223636	12	0.9999999815
18	306.8271468	611.7862225	6773.450597	14091.71201	1384.509301	1240.010376	1999.873544	5668	10262.03125	1406.926994	2923.637965	303.8312238	362.5408552	253.4671819	1118.411506	4974.732571	0.4755039381	0.1048540684	0.08697966617	0.01871623209	0.01685238974	0.02618360084	1	0.3845413522	0.184623435	0.3699429353	86	1
18	307.9741041	594.5587742	13693.81469	13463.66553	1330.699904	-797.3940334	1781.46422	5548.5	3357.532609	3111.136305	2968.974919	306.2539623	466.4546741	270.0836987	1173.068819	1613.128572	1.035710725	0.102856886	-0.06149268463	0.03472202311	0.01371497911	0.03554203307	1	0.8219110563	0.1724730962	-0.01297183226	96	1
18	311.499769	768.1715878	-31.11854758	9601.25378	2092.270087	1031.668305	1758.797312	4143.5	268.712766	65.23060273	1752.925704	390.5303426	197.8243618	183.6303873	709.3269097	69.54315166	-0.003384497242	0.2208335538	0.1076636825	0.007101870888	0.01882384517	0.01081675949	1	0.00482161459	0.4251378949	0.3335817367	23	1
18	311.9875729	179.357932	-41.71052668	13515.11202	2196.571212	809.9894307	2028.549869	5430	2271.53012	68.29689158	2396.574614	360.2530061	159.764278	240.2837895	903.3719148	944.5886618	-0.002906769252	0.1644397603	0.05912464097	0.005656285016	0.0179670308	0.007720877852	1	0.001282252119	0.3076119255	0.164470892	18	1
18	314.918531	416.9198469	13.99306935	12637.79944	4100.621301	376.4695989	2117.25077	5870	3540.854167	88.62569944	3106.56576	1020.278338	106.6044029	220.0884261	1363.254715	1735.958118	0.00100923904	0.3235621822	0.0317891081	0.008352618063	0.02342654926	0.01236050216	1	0.004405037459	0.63276999	0.07544268574	25	0.9999958019
18	315.0923918	371.2841157	7678.891977	16499.37481	1684.425734	1683.377393	2105.389344	6639.5	11432.17021	1534.283984	3241.276154	385.0603285	513.8257725	248.9364204	1294.457781	6649.896105	0.4706556411	0.1069587819	0.09706572412	0.0179978617	0.01209191058	0.02932578961	1	0.3813731405	0.1893531441	0.4037114935	86	1
18	317.6864877	61.28798654	-21.52284628	9250.342587	160.1427322	1015.835721	1660.275639	3354.5	10709.31522	52.56127403	1921.622476	121.6951298	213.7592146	228.7070217	660.2598023	4477.449517	-0.002837130637	0.01777395766	0.1092587659	0.006116196078	0.01581810592	0.01427149708	1	0.003022153519	0.008870462646	0.3335118366	4	0.9999999991
18	320.5435955	539.7034413	-75.85709694	14513.28333	1460.338122	868.986725	2035.501152	5713.5	7820.126316	57.66039104	2973.992504	385.8557628	194.9705421	241.1320683	1157.332489	2987.649362	-0.005430491385	0.1039691372	0.06037114365	0.003997787989	0.0145036868	0.007453746387	1	-0.001347335497	0.1836895216	0.1664914796	13	1
18	319.9822591	628.3020806	2679.292085	15671.82001	2399.402124	69.24061642	2200.386194	6387	3223.934783	427.3134152	2537.730482	460.6775806	142.2613063	231.2090559	1031.256183	1411.94478	0.1733158296	0.1590484879	0.005294147108	0.01125346784	0.01469384702	0.009646108948	1	0.1383293175	0.2937451892	0.01927400634	61	1
18	324.339878	125.218479	11175.57513	11219.11996	290.3432147	-601.2212096	1882.924535	4374	10926.78723	2835.890969	2817.455291	129.3934372	443.1541298	206.015011	1019.980813	6496.125507	0.9847922907	0.02538092367	-0.05136475698	0.0404665911	0.016302105	0.04464399448	1	0.7810342764	0.01422647261	0.008021432698	94	1
18	325.6585482	182.3233488	19.24300475	13724.96332	4296.367329	364.1316625	1731.624647	6106	1867.41791	82.22066511	2692.209362	854.3817696	105.842168	256.4011788	1151.766509	1070.445152	0.001496105315	0.3123563287	0.02839134282	0.006822059338	0.02635614301	0.00891051475	1	0.004435609013	0.609659882	0.0635060172	25	0.9999957554
18	325.5436729	280.2328559	7492.54552	16085.79273	2500.861713	-136.5403949	2051.535361	6605	12320.86022	1836.629597	3700.409236	647.7402676	290.7241823	247.1362547	1528.529441	7939.274693	0.4750470641	0.1654686103	-0.009970721652	0.01850221168	0.01945221946	0.02244853544	1	0.3783450082	0.3051039492	0.03670710454	87	1
18	326.6707238	155.5040299	-150.4990293	12969.2789	2204.455289	1513.49436	1887.823359	5380.5	13915.70213	75.64296068	2574.781694	447.0130812	290.9631427	228.5581139	1006.084318	6013.330335	-0.01219166525	0.1675794131	0.1167700326	0.006199443617	0.01823230745	0.01083258871	1	-0.002213292406	0.3163442581	0.3614931412	19	1
18	334.9665706	629.5634155	6936.384409	14564.21484	797.2892694	1255.702623	2090.603157	5589.5	8946.811111	1335.550025	2712.289175	180.9986085	354.1133513	202.9862314	1006.607369	3345.930323	0.4818909299	0.05604066655	0.08587068821	0.02001093712	0.01095284192	0.02182025305	1	0.3890039651	0.08447363155	0.3662224789	84	1
18	336.7951383	188.8818741	20.76346663	12487.64008	4238.136906	380.874442	1917.438681	5918.5	3364.320513	80.5782177	2191.761172	707.630911	105.6664768	363.761547	958.2078369	1261.740876	0.001880702461	0.32583703	0.03033219388	0.007362167895	0.01991656386	0.009595102757	1	0.005029122597	0.6373734966	0.07067702336	25	0.9999944593
18	337.4522	327.6840403	943.4178575	16711.30736	829.5811375	3730.742158	2740.220246	6268	8612.031915	194.7582908	2427.986296	237.0262721	580.4970293	262.8423882	938.7954675	2318.950084	0.05789980934	0.05097279459	0.2243080747	0.007361025064	0.01051996083	0.01604608427	0	NaN	NaN	NaN	NaN	NaN
18	339.1570898	51.82935081	1440.448379	8952.322549	2699.682173	-27.04231302	1288.483091	4053	9478.208333	305.4060667	1735.774754	565.4856917	108.5873081	217.3713069	776.6595998	4335.881089	0.1615209497	0.3018391772	-0.003007901993	0.01642063982	0.02622823164	0.01287706266	1	0.1299986917	0.5862271175	-0.008121434119	66	1
18	339.3717072	221.3595077	10559.39679	15326.0044	1659.965782	-414.5586434	1822.132	6120.5	15063.01053	2184.179225	2973.857497	379.0649803	394.0657173	233.7041205	1190.093977	7305.664546	0.7007292333	0.1103017451	-0.02695360312	0.02677897256	0.01489616356	0.02942449686	1	0.5567993851	0.190429276	0.02884029067	92	0.9999999924
18	339.3361836	558.639442	-48.53989481	15416.38939	6664.211502	384.8136433	1573.269428	7546	9763.168421	96.99930354	2374.01596	1106.645069	108.2229584	195.0565122	1182.539046	2822.188636	-0.002819558245	0.4400182581	0.02615033688	0.006803294861	0.01823365055	0.006572609159	1	0.002311735901	0.8713312334	0.05835267329	29	1
18	339.5005199	774.1964382	-68.46629994	9869.58161	82.5757268	1126.951565	1868.386096	3658	4966.891304	75.40300658	1575.209443	121.2032905	215.4812686	558.5572939	552.6513563	2033.856179	-0.006786290848	0.009309701225	0.1136377075	0.01120134709	0.01320514521	0.01749340851	1	6.554230263e-05	-0.008296259946	0.3474815299	4	1
18	339.9123836	203.5458959	2668.767848	17192.01199	874.7691661	2510.410587	2220.51292	6311	2508.544444	471.7457642	2867.293303	305.2953686	508.9376976	361.6999416	1127.166006	1099.160611	0.1579566125	0.05320929106	0.1482903624	0.01239109619	0.01325500923	0.01726871228	1	0.1344744234	0.08240868218	0.5065976351	57	1
18	343.6015933	383.5320071	-256.902692	16801.39926	1532.748439	4074.09677	2867.535849	6587.5	2475.234043	90.1264606	2442.789836	376.7441686	619.2343793	242.7030076	994.9965817	792.9777475	-0.01545717946	0.09602445344	0.2454999391	0.005386256855	0.01343424466	0.01756266057	0	NaN	NaN	NaN	NaN	NaN
18	345.4700983	280.5753966	8636.396161	12371.78169	1881.84726	-73.98951114	2771.550434	5345	8405.447917	1710.838674	2440.258191	377.7552047	318.8063377	464.1655059	965.4581667	3867.829101	0.6973608076	0.1511448412	-0.006159922207	0.02839794303	0.01858463901	0.02840000643	0	NaN	NaN	NaN	NaN	NaN
18	347.5368923	150.2509422	3919.232309	12558.0069	612.6734667	39.93328443	2041.457934	4790.5	2840.102564	1141.03564	3473.442963	211.8505497	192.1577817	265.9666419	1256.506989	2097.062247	0.2980034595	0.04809680179	0.003034242655	0.02427550407	0.01799429297	0.01861500471	1	0.2364748644	0.06567686267	0.03726687741	72	1
18	349.1724153	479.7282001	7468.13356	15932.98393	3589.820818	-277.0665312	1768.329029	6939	8627.630435	1824.488622	3740.851434	904.0241048	314.5599909	216.7959256	1625.341052	4759.334003	0.470337594	0.2356568547	-0.01843211572	0.02097187504	0.01743106282	0.02283104693	1	0.3748241289	0.4486964338	0.008364436051	88	1
18	351.2492467	546.8751648	916.4742289	14585.60908	3563.845084	1403.800318	1739.227831	6355	8919.947368	190.5085471	2576.262603	637.8006476	292.3214197	194.4381777	1091.844346	3323.734446	0.06375169939	0.2465194361	0.09618157053	0.007063390853	0.01319732074	0.01296456886	1	0.05796121959	0.4770828025	0.3102172983	47	1
18	352.6470579	312.4591382	5697.808232	18027.17978	284.3312064	3.581533947	2234.24098	6682	7829.904255	913.0411236	2828.153469	203.9969963	207.1321393	225.8924984	1090.007172	2795.491943	0.3137768286	0.01604441198	0.0001896252338	0.01283099737	0.01091429221	0.01274340792	0	NaN	NaN	NaN	NaN	NaN
18	353.6439839	602.5887514	3.422118346	13570.60711	3114.042722	398.8063317	2049.458898	5761	3332.677778	79.81738376	2504.220786	591.0132109	108.4597247	222.8445334	1026.163733	1693.034845	0.0002546743823	0.233722888	0.02954111949	0.006422112991	0.01649518133	0.008088661613	1	0.00261390846	0.4484898176	0.06497956274	21	0.9999999033
18	354.8424007	465.9263602	27.82818111	17607.80119	4163.591586	535.2543598	2199.580599	7574	5235.460674	80.64087434	2332.393231	679.7563715	120.8389906	229.5134142	1044.961655	2173.639638	0.00145706703	0.2386259629	0.03172974988	0.004779410418	0.01491980576	0.007191919011	1	0.003778208008	0.4586233878	0.07295494205	21	0.999999861
18	359.7916013	250.7765712	1183.337262	17614.61835	5779.409348	645.1930944	1675.812865	8069	7563.822917	242.0902497	2690.436409	1121.641039	164.8500046	241.029717	1323.966186	2387.585691	0.06711046955	0.3280188629	0.03663257533	0.00927318263	0.023234611	0.007691355185	1	0.05757282386	0.641832864	0.1076246214	49	1
18	359.4777238	289.7254708	4266.940404	14680.83888	3367.000674	1124.263092	2631.732299	6497.5	27915.62366	867.9857065	2607.891139	660.1360704	293.2741889	300.5360523	1099.935285	10256.26865	0.2968386452	0.2320688422	0.07566702616	0.01715236226	0.02111459012	0.01929370571	0	NaN	NaN	NaN	NaN	NaN
18	359.9053919	122.098	21.7491196	11543.40857	3702.314288	146.2476254	1582.125302	5294.5	6066.308511	100.0041758	1852.136843	623.3618732	90.03189477	229.1739468	824.9147831	2617.402336	0.002401486516	0.3213729173	0.01316670528	0.01018754842	0.02218610748	0.008631021096	1	0.004237125736	0.6275463618	0.01138870547	24	0.9999521967
18	360.7423377	146.8103032	-138.5957686	10978.94791	1037.4161	2765.406676	2348.328956	4470	1628.962025	76.79180593	2002.510773	244.530505	506.2048092	252.658854	769.2166206	895.4540238	-0.01193215854	0.09099958104	0.2433328273	0.006595492816	0.01523523479	0.02152986779	1	0.005636009109	0.1642912872	0.796505598	15	1
18	360.8093603	492.1495788	2516.320016	14788.81451	1377.335755	129.166165	2460.590143	5784	6941.863158	549.938422	3079.484476	319.3270876	167.738256	293.7505774	1161.74598	3502.106541	0.1735921112	0.09392404021	0.008774337551	0.01122376016	0.0153266862	0.01264876791	1	0.1380326341	0.1603574746	0.02952754013	58	1
18	362.7228775	590.4933448	-137.260758	10813.16854	18.89150423	2556.819885	2653.894669	3976	3084.119565	79.09782266	2945.233997	133.713233	689.044512	333.9290974	1044.512243	2065.076088	-0.01238652022	0.001932390974	0.2391863749	0.006643619082	0.01515174506	0.01750389277	0	NaN	NaN	NaN	NaN	NaN
18	364.0944429	48.66755059	470.0498046	8538.418206	478.2973806	1609.481796	1449.642562	3257	6763.221053	114.0821277	1465.632902	133.6367394	308.9548762	179.3804434	537.4977974	2952.326036	0.05624319714	0.05541746495	0.1922893045	0.01170306442	0.01625360882	0.018986297	1	0.0562331476	0.08906619596	0.6350291814	37	1
18	367.2278758	330.4964258	2748.138414	16454.83288	1515.287912	911.268957	2338.371873	6409.5	3794.680851	473.4513138	2712.91841	374.7524548	253.7689018	213.9651239	1087.015182	1425.556509	0.1684217657	0.09537431786	0.05655997933	0.009172797222	0.01263289159	0.01129099596	1	0.1371393535	0.1652234536	0.1934043337	59	1
18	367.3179374	562.4976816	2495.087687	14698.00249	2352.439771	52.17450664	1897.410535	5971	5105.840426	551.745	3186.038232	578.6783727	154.1823268	215.2494383	1304.996389	2722.893813	0.1680499488	0.1640835617	0.003291564643	0.01038634525	0.01388234414	0.01147368458	1	0.1340470736	0.3040110761	0.01127808706	61	1
18	368.2006531	473.2909243	-135.8810079	15978.37608	856.5039477	1934.11647	2164.675	5948	10539.94565	58.20676695	2785.812581	241.3224291	370.0866918	205.1669437	1041.912227	4299.925893	-0.00893945598	0.05514039345	0.1205189761	0.003962178677	0.01212258478	0.008854625826	1	-0.0006614071417	0.08594735649	0.3720355047	9	1
18	369.4058804	78.40417115	-6.249744057	11029.00834	125.4759566	571.7771259	1556.326639	3997	6525.233333	42.8848693	1631.362391	129.1673667	108.8405419	224.8268192	580.9286344	2074.506916	-0.0004931145569	0.01170492476	0.05281439357	0.004063782166	0.01246295136	0.007012250667	1	0.001021634584	-0.005793105524	0.1389455722	3	0.9999999999
18	370.4859774	93.29076263	6.750483768	9498.302674	36.60233725	547.772571	1671.806524	3372	1891.483516	42.06598932	2093.012369	123.2056434	142.4779559	227.8259473	735.0135143	979.9236406	0.0009226693086	0.004343255713	0.05955352805	0.004479180076	0.01481195372	0.01052786921	1	0.002521323809	-0.02062821829	0.1623416801	3	1
18	373.360892	129.404104	5625.794125	11762.54928	233.6394062	-175.8952752	1951.795585	4461.5	11019.74194	1099.46856	2240.670319	141.8620784	226.7225962	213.1652247	812.1676788	4652.704141	0.4741302073	0.01973868783	-0.01525475412	0.02090541645	0.0140370092	0.0217018719	1	0.3755745578	0.006114419925	0.01415044997	81	0.9999999998
18	373.2574067	656.7823534	11555.38971	11232.44991	631.9658093	-732.4468963	1958.057388	4525	4103.053191	2767.73184	2619.532917	196.1280052	387.8342793	240.2241687	1017.09652	2776.44504	1.028379909	0.05699606573	-0.06256358483	0.03592613495	0.01324867233	0.03723736072	1	0.8154549419	0.07843322689	-0.01965901384	95	0.999999999
18	378.4889156	293.7349121	60.71667218	13778.1924	2092.487415	286.1680714	2378.467914	5544.5	2537.410526	74.1015997	2316.669909	416.4887957	92.67508338	261.7176396	908.3792121	1016.709142	0.004552153501	0.151277036	0.02187408074	0.005691495562	0.01771692361	0.007325855389	1	0.004577750968	0.2791357536	0.03718024517	17	0.9999319593
18	379.4074671	499.2308557	11426.38032	16412.51237	2623.869648	-490.1504549	1876.873889	6865.5	18959.94737	2392.953153	3339.541522	590.1701121	375.346598	221.5545708	1398.827244	9315.648203	0.6957376255	0.1669128104	-0.02915672513	0.02614585166	0.01599601583	0.02592015081	1	0.5533180496	0.306431104	0.02166459782	93	1
18	383.4066087	113.7616759	611.1255835	9904.057423	934.4478569	932.5328641	1773.127073	3892.5	6108.568421	106.0674713	1224.364471	206.9415532	131.9475043	192.658095	481.3996445	1270.11584	0.06368801809	0.09769576539	0.09658432051	0.009617116365	0.01534096292	0.01111465018	1	0.05621952019	0.1719695927	0.3074117446	40	1
18	383.3905352	189.2893918	21.40837644	14513.2078	1386.987493	227.4580835	1861.993648	5526.5	2706.677419	56.37567882	2472.373979	270.7428844	79.89261482	244.4182697	919.4117437	1189.664797	0.001600708708	0.09352805396	0.01566760493	0.004090899835	0.01434508754	0.005587020387	1	0.00113591183	0.1605032229	0.01343811038	11	0.9790575992
18	383.4832523	547.4577115	-277.369896	17549.7744	1685.028876	4064.758041	2182.521373	6815	7149.4	101.8449607	2226.454637	306.1062723	553.3444683	265.5543887	889.6400187	2221.502558	-0.01621138017	0.1000409085	0.2312394693	0.005988164298	0.01179335254	0.01226866292	1	0.001508203955	0.1823718733	0.7540010135	15	1
18	384.4921676	338.2217158	2668.561046	15706.95989	1332.565728	187.2189067	2580.738463	6087	3313.645161	529.8356863	2624.144586	341.1242734	152.4293871	272.1476611	1026.056983	1539.933282	0.173909986	0.0917401973	0.01169754562	0.01140015974	0.01544515799	0.01105682347	0	NaN	NaN	NaN	NaN	NaN
18	386.263965	396.5169549	3034.338243	17143.98763	1770.70469	177.2227204	2401.815289	6760.5	9391.021053	536.5969969	2673.336124	388.6433789	153.2085705	246.0899515	1105.051234	3011.134871	0.1734327698	0.1038514616	0.01036373439	0.01095414363	0.01264757379	0.009277285855	1	0.138127051	0.1807743008	0.03525876193	58	1
18	386.9128578	622.0111494	4047.522271	13470.2169	762.434361	890.8080911	2158.60497	5182	19092.52128	901.7580645	2791.309628	165.9878705	259.3674412	219.179025	1001.352818	9741.478906	0.2987129011	0.05891479181	0.06531659003	0.01696912568	0.01475869263	0.01826598243	1	0.2413620522	0.0902935678	0.2528370304	73	0.9999999999
18	387.5240813	41.32274471	1519.236136	8704.924432	468.6462737	-0.3188632207	1276.308021	3313	4462.010638	284.4887683	1431.393965	138.3148884	119.5689131	443.2006497	522.4664319	1319.668576	0.1757841928	0.05512387648	-4.274060795e-05	0.01265609464	0.01551041239	0.01381784639	1	0.1387414131	0.08045238059	-0.001505477498	55	1
18	388.0398096	448.6947508	6327.532058	12678.41844	2948.432101	-195.2183145	2050.445933	5691	3319.702703	1525.035064	3062.635514	663.0982518	249.6810174	209.7329095	1272.910067	2839.900146	0.495174607	0.2296280314	-0.01457393662	0.0245623179	0.0193491155	0.02062631181	1	0.3948498891	0.4363875316	0.02727961791	88	1
18	393.5638585	440.6991254	5303.454471	10630.01158	2422.717321	-61.56181629	2152.297684	4857	4670.25	1582.592292	3212.487353	801.0947591	261.9006526	309.2402607	1405.183132	2953.166333	0.4906975161	0.2279129522	-0.004543704869	0.02519133853	0.02472056044	0.03090471513	1	0.3919302764	0.4332819497	0.06083412443	88	1
18	398.1671501	480.586173	1304.671606	17652.32952	7559.802635	132.7309792	1891.920704	8686	4197.854167	212.9232489	2273.532782	1120.851542	142.1269836	223.6590177	1186.691721	1812.291902	0.0726720861	0.422546338	0.007818768458	0.0077004078	0.02104338355	0.008536857563	1	0.06116458241	0.8344891299	0.01205755858	51	1
18	398.2626132	546.8366106	6257.07901	12811.27489	716.9486251	-169.7813226	2040.153656	5039	11724.35	1638.377331	3067.974218	179.4022505	278.6001727	205.231396	1115.971779	7152.789057	0.4803687233	0.05782420731	-0.01280784846	0.02736275432	0.01431941007	0.02557222998	1	0.381161275	0.08427106271	0.02511809502	83	1
18	401.2091165	449.7010463	8246.901615	17006.86147	3919.693516	-271.3527761	1660.188683	7455	7939.422535	1626.449046	3125.514	833.7261545	281.0948775	210.0669271	1412.557075	3914.834237	0.488351401	0.2343467872	-0.01672414241	0.02118021574	0.01537315091	0.01928602652	1	0.389310331	0.4460053235	0.01840382281	88	1
18	402.8590066	75.64628386	-9.664268661	8718.970936	385.3782848	1022.697766	1828.61944	3241	5930.857143	66.15206805	1369.119094	127.2106587	168.7966707	221.5067258	494.7839542	3489.048888	-0.001269275474	0.0454331731	0.1164586404	0.008821043999	0.01560900898	0.01239826713	1	0.005078599033	0.06585518421	0.3595184865	9	1
18	402.5673371	533.2994083	-33.65914166	15526.49298	2478.863107	907.4737589	1889.801155	6217	4990.904762	77.26726865	3010.080266	519.5998327	174.1794901	208.2763358	1206.858968	2807.399112	-0.002209671578	0.1643386782	0.05832944034	0.005205521036	0.01612329984	0.007766910346	1	0.001784234728	0.3073707434	0.1618833629	18	1
18	402.3384825	649.6691049	3362.160855	11120.7801	114.6293087	799.9118961	2439.774259	4172	7955.186813	766.7689256	2378.001797	117.9528971	253.8225375	270.2717443	858.5949278	3628.007163	0.3054215032	0.01062570639	0.07371756128	0.01670821325	0.01206860052	0.02170995822	1	0.2467282136	-0.008410009	0.2820499603	70	1
18	405.6698969	506.4643223	-125.1007949	17051.51881	5778.782436	907.0690499	1818.148204	7776.5	14611.88421	83.97935251	2436.225252	908.2381842	169.929296	208.9484556	1148.836467	3890.787247	-0.007305093635	0.3482919693	0.05579506995	0.005196209135	0.01867623859	0.006570914719	1	-0.000332325589	0.6844464124	0.1571177232	26	1
18	410.7318052	88.46403424	6866.937048	10170.88717	1036.630552	-391.9958818	1513.089785	4113.5	11064.65169	1448.301031	2067.272603	229.8234278	300.9745248	180.258177	794.6698904	6301.707321	0.6731862665	0.09838590068	-0.03508808868	0.02699048135	0.02156012489	0.03343087007	1	0.5341173577	0.1657900083	-0.005975511742	92	0.9999124789
18	411.3447979	132.35246	-188.9329735	10846.73969	579.6799455	2501.734421	1984.536838	4089	6681.326316	70.49721254	2114.888876	150.9808922	490.1504902	235.3700713	776.5457132	3204.235241	-0.01743898116	0.05382366832	0.2289370027	0.006502932976	0.01395329175	0.01905147989	1	-0.0001608140717	0.08752860304	0.7444657648	10	1
18	411.8542579	251.5327068	27.91026597	9982.716091	3110.282576	337.3519801	2067.859116	4626	1695.336842	80.7781627	3367.055072	1058.698425	120.6962608	260.3738952	1486.007805	1122.041098	0.002900692453	0.3075605049	0.03581174504	0.01133643516	0.03485387342	0.0151751564	1	0.006001870056	0.6001121853	0.08932448822	25	0.9725289071
18	413.4891101	626.464788	2200.24241	12092.81553	1128.902612	99.89507679	2456.835349	4701	3034.066667	477.4994425	2665.51045	263.0302029	128.001724	236.572683	995.5850183	1586.063757	0.1779477511	0.09372194082	0.007864871756	0.01088140196	0.01434845585	0.01140287315	1	0.141447554	0.1598900768	0.02739096592	58	1
18	417.461443	334.5873649	-63.58005688	16668.96058	4023.42422	984.5699609	2169.593987	7157	9597.191011	79.32012827	2104.390403	648.1425265	164.5190187	267.19975	948.2101454	2976.537093	-0.00390961697	0.2467865689	0.06001507127	0.00495453398	0.01862982395	0.006769126033	1	0.001491924194	0.4764843008	0.1696274013	22	1
18	417.7690297	349.2945982	4474.078133	14854.00303	2332.219192	1078.611436	2181.955152	6190	9592.420455	1043.316034	3281.92281	571.6972452	317.8109506	228.3089579	1351.396809	6062.284425	0.3007151312	0.1627661311	0.07096629957	0.01714663149	0.01640661496	0.02028553971	1	0.2445405092	0.3034305292	0.2757315761	77	1
18	418.4465912	612.4505568	903.7104769	13556.24685	3258.159888	88.27987366	1704.105829	5851.5	15873.73333	221.8028411	2314.850243	572.6328606	106.5195997	183.7891967	954.6668326	5602.592301	0.06678449093	0.2399647686	0.006980236607	0.009169623121	0.01993029694	0.008335330945	1	0.05429845234	0.4601376527	0.002665914698	45	0.9999999969
18	424.2851719	533.4683409	-102.8289768	15466.7544	3547.873632	1799.875156	2063.595503	6606.5	4905.244681	88.73745223	2440.356776	600.7894931	294.0163558	540.8296633	1020.333629	1814.671952	-0.007002710392	0.2376903357	0.1155080661	0.005821529119	0.01532514255	0.01031825659	1	0.002655057862	0.4600206522	0.3603081008	23	1
18	426.6992997	196.4553718	693.0029419	13099.1331	240.9257185	2876.995399	2238.339845	4868.5	15188.61053	165.5408763	2257.668368	135.0285606	504.2893599	229.3561299	781.7888209	4254.466962	0.05420989739	0.01884852633	0.2148696957	0.009186538345	0.01226013932	0.01949422185	1	0.05570832184	0.01498250723	0.7115149681	33	0.9999999985
18	427.6761827	648.4684006	-126.4143657	10243.26985	904.8990866	2517.710561	2573.217412	4029.5	1902.105263	69.93411227	2616.296071	258.6738238	599.1522437	267.5479892	1000.883187	1149.65901	-0.01321212871	0.08722488953	0.2453011291	0.00630165413	0.0133470817	0.02262895555	0	NaN	NaN	NaN	NaN	NaN
18	429.2655982	212.335126	-61.148204	15491.3817	754.8922816	942.0441499	2173.482259	5777	8897.602151	61.34233734	2525.714706	214.4032582	192.8170193	265.0162409	945.5410872	2938.906696	-0.004207474336	0.0532781809	0.06116505989	0.004178125388	0.01164853489	0.006693273645	1	-0.0009022815701	0.07978540243	0.1680926646	8	0.9999999781
18	430.3078069	256.8332216	-47.94090029	14981.47157	779.6751765	453.1160581	1908.861103	5570	10360.34737	50.25867083	2740.61788	210.0720662	122.143344	247.8675528	999.3834781	4564.824943	-0.00346128765	0.05223614301	0.03046154891	0.003790813448	0.01192720806	0.00657540125	1	-0.002386769463	0.07644324932	0.06219713255	7	1
18	430.7252759	385.398088	-59.3602873	15966.60612	5154.595126	434.6041152	1812.938687	7258	7389.494624	92.20346019	2665.922625	1026.622177	112.7544086	294.7850639	1255.48665	3417.994122	-0.004350593771	0.3388318048	0.02804157934	0.006702897556	0.02255756218	0.006871328185	1	4.835496866e-05	0.6639515253	0.06168611552	25	0.9999981672
18	430.2566882	601.8595352	-69.47749931	16508.61732	879.7839446	476.7939473	1889.931126	6095	15926.64211	60.41871099	2402.197252	221.2826383	106.2295277	195.7631643	913.9848015	3981.981283	-0.004580161286	0.05628846415	0.02858854996	0.003925569597	0.009989242759	0.005725584986	1	-0.003359727491	0.08468272101	0.05558283777	7	1
18	432.7670012	122.1557585	11472.97617	11622.10111	1202.753501	-688.6062721	1477.60547	4815	4218.463158	2338.741238	2305.820978	257.0517744	418.0273058	218.5374907	913.8612541	2179.859564	0.9957796698	0.1050279205	-0.05621771602	0.03907220786	0.01594333563	0.04187022273	1	0.7904015591	0.1772905812	-0.003953031637	96	1
18	439.4999129	142.3141819	3462.948151	11157.33429	1138.502976	-43.54046098	1936.066899	4454	10853.74468	685.7792562	2148.510585	238.1429714	175.4976391	246.5752878	828.9945307	5379.285134	0.305058731	0.103473677	-0.004174783552	0.01796072594	0.01471021475	0.01738453926	1	0.242262984	0.1789040112	0.01556154903	74	0.9999977008
18	443.1662717	574.8219999	4386.174812	14202.21806	1348.393759	961.0019629	2192.33605	5610	9877.852632	810.0745569	2506.2472	269.0023151	259.5164248	255.3503692	949.1478618	3365.877607	0.3086861539	0.09784393943	0.06770789052	0.01616115288	0.013941013	0.01664889798	1	0.2499374139	0.1701627697	0.2645024346	75	1
18	444.5322069	106.6331753	18.57336683	12035.66343	1832.794492	305.9929181	1372.788848	4824	4374.537634	54.01787486	2065.25166	327.4713291	84.25673218	220.6293363	793.7703607	1872.820632	0.001565633301	0.1469924303	0.02571309346	0.004907810881	0.01554541382	0.006105929739	1	0.002401803085	0.2705134599	0.04962589213	17	0.9999999804
18	448.4982985	614.3286982	-39.81552736	10507.93005	2468.305625	1308.284434	2331.178101	4507	2611.233333	77.05454324	2323.633128	597.1674177	282.3738711	263.5655323	996.3362544	1260.036196	-0.004586292803	0.2339263878	0.1243807851	0.007392215336	0.01956499483	0.01287333248	1	0.005139140213	0.4526414277	0.3914060116	23	1
18	451.3023653	714.6130687	4751.737936	10687.72231	145.8208929	883.4406431	1907.697894	3917.5	6591.819149	1101.768133	2408.753783	125.9603358	315.4883878	220.1546015	865.2501043	2848.400921	0.4534059667	0.01448716251	0.08181935026	0.0192706024	0.01309091004	0.02489362868	1	0.3655025752	-0.0007672370957	0.3444572246	82	1
18	453.9453469	430.6264586	-23.58632883	14973.7386	6297.186946	181.4865348	1811.343044	7294	11567.04255	90.86506249	2693.665602	1202.653756	89.77428053	245.4153246	1298.956797	6340.259441	-0.001505014417	0.4305366097	0.01283943004	0.006719444738	0.02032083271	0.006929663931	1	0.002355402974	0.8513645946	0.01241983501	28	0.9669964507
18	454.5430815	558.2833334	1131.76497	17630.27977	947.2508585	609.4376115	1560.149243	6466	442.5319149	216.6309931	2884.698293	270.1583834	161.379796	179.9883471	1109.687502	109.5600883	0.06591705043	0.05504468989	0.03612206606	0.006454128661	0.01206011627	0.006891345446	1	0.05343421098	0.08214590155	0.09791453533	35	1
18	457.3625176	379.3388947	-21.26960148	15707.94167	181.6519867	522.894476	2209.281057	5586.5	11523.8	56.90229076	2550.528224	173.2870525	110.7378022	214.1970549	910.1185986	4968.577421	-0.001396960911	0.01213509748	0.03464606389	0.003832747548	0.01206373417	0.006073066356	1	-0.0009191664332	-0.005619203702	0.07600093571	2	0.9999685758
18	459.3657594	84.01238145	2884.262312	10187.90972	917.50317	628.6731231	1610.65201	4071.5	6863.076087	543.3560074	1845.548851	216.365307	216.5328277	173.7567547	712.5577065	3260.312448	0.2793276473	0.09087614157	0.06316115277	0.01512606733	0.01698573259	0.01940053859	1	0.2261042641	0.1558161476	0.2417954757	75	0.9999998283
18	459.3720787	99.63271831	2614.740871	9403.875158	168.1209028	599.7905409	1852.523507	3577	13928.32632	620.4222261	1946.775814	132.1035443	210.0439248	206.160479	694.6782737	7228.578717	0.2831833601	0.01880516302	0.06518204943	0.01849097371	0.01688024763	0.02052771722	1	0.2284877059	0.008114671105	0.2476440055	70	0.9999999996
18	460.4202044	623.2922918	-69.48609873	13408.92986	2208.638612	728.0695466	1632.895182	5491.5	3760.622222	62.36329574	2639.390803	416.0680625	164.3292958	166.8460139	1023.075312	1656.755918	-0.005616351765	0.1620808035	0.05488043581	0.004645808627	0.01351448591	0.007361714031	1	-0.001194833939	0.302619999	0.1491182341	18	0.9999999998
18	462.3819652	413.1429923	798.7817574	11367.0371	2659.094187	612.4105292	2463.55239	5082	8144.691358	254.5302973	2859.634526	677.2147488	177.3065193	484.472922	1192.79217	6297.592863	0.07037252558	0.2287062419	0.05666162324	0.01122180913	0.01458206756	0.01701178432	1	0.06038083034	0.4389863499	0.1747639457	46	1
18	464.6954312	400.0279763	-54.5238477	13021.84115	4456.144609	732.7964672	2080.646804	6040	15400.65753	122.4740237	2261.518391	779.9241215	157.913313	222.708759	991.3183646	5732.497679	-0.00447296733	0.3401370461	0.05821620107	0.01134350481	0.02574805833	0.008892462329	1	0.001998444253	0.6678101059	0.1659071069	26	1
18	466.7128463	309.2649296	-8.435543819	15668.80028	172.7468455	213.2567944	1983.624338	5663.5	5632.705263	59.37284551	2749.274773	173.3501784	83.40846254	302.1265831	970.1790905	2145.06061	-0.0005373866049	0.01135914666	0.01428399233	0.004186546307	0.01161629108	0.005484248677	1	-0.001613364116	-0.008011167593	0.005854925912	1	0.9999999664
18	467.5520234	529.2562489	848.6410849	15561.8354	213.2975938	3268.466914	2308.1645	5724	11411.34409	171.5739267	2278.944196	140.3158273	507.2597568	232.2396098	806.7472689	3513.781035	0.05522995903	0.01418297893	0.2141546278	0.006352212734	0.009681366609	0.01639207361	1	0.05642093884	0.005384770131	0.7091508306	33	1
18	468.4797131	130.3698662	-29.71081595	13056.39221	194.1196788	401.0137087	1780.046231	4813	13231.34409	51.54766336	2103.737131	149.9077951	94.94155831	198.6765171	721.7418857	4266.889529	-0.002280488555	0.01589825325	0.03141019724	0.004073319286	0.01222605937	0.005934595448	1	-0.0017993208	0.001973073223	0.06472622003	2	0.9999986091
18	469.6875577	280.4512441	2072.62332	12142.77791	1174.838569	185.0208558	2298.624707	4860	6326.769231	447.2600682	2549.057554	254.6422702	120.7032477	220.6869513	948.0771252	3093.152068	0.1691477848	0.0957278571	0.01483962982	0.01088300506	0.01423979338	0.01112924236	1	0.1349127058	0.1643111483	0.04949499311	58	1
18	474.734432	266.1368654	7066.235047	15143.48053	791.1037709	1394.110734	1997.631078	5815	8755.293478	1392.061963	2822.026302	225.701786	437.41899	207.6502544	1064.85069	3372.881126	0.4710639858	0.05509201803	0.09196206994	0.02277061868	0.01135270823	0.02642256557	1	0.3807567066	0.08281053728	0.3847225493	84	1
18	475.3461693	671.2656957	-100.7592209	7949.624759	658.2346994	1780.734286	2146.557296	3104.5	1283.580645	72.44146442	2395.146717	231.347901	546.7444995	299.1640264	903.9753372	926.9350304	-0.01259318157	0.08664185698	0.2350983656	0.00841249197	0.02102080898	0.02567355193	1	0.004503070632	0.155036846	0.7677908796	15	1
18	475.1624542	781.7312005	-15.68243579	8051.483581	436.2737242	413.2773697	1504.573248	3044	6889.34375	43.29731359	1626.467333	140.8026055	120.8832448	164.6340823	595.0628579	2768.928407	-0.002180835673	0.05709570328	0.05133021209	0.005515957033	0.01564814108	0.010205375	1	9.777246406e-05	0.08721901817	0.1347037561	8	0.9999862018
18	476.5527063	392.3160917	4877.020695	16483.91356	1707.015805	-40.61908426	2067.147169	6477	16913.34884	913.6690403	2926.345366	365.3298058	216.2550915	206.5216902	1164.159359	7465.098026	0.2989659498	0.1055169047	-0.002186745808	0.01329446033	0.01534624822	0.01445392531	1	0.2375546535	0.1831954202	0.02107202282	74	0.9999866438
18	476.841128	764.1987854	-56.81041458	9243.41271	447.4405681	995.5408558	1749.7931	3415	4713.568421	43.78415458	1368.991948	129.6377281	161.1994972	162.0011641	500.8981839	1545.437855	-0.006420095941	0.0493461153	0.1098725818	0.005099862206	0.01326313998	0.01124768598	1	0.0005665196972	0.07364039204	0.3356879801	9	1
18	480.5295676	82.64668935	599.2528376	9439.091007	948.2230434	301.6894456	1348.888804	3628	11402.60638	168.9877226	2051.811403	228.0030389	90.63116444	186.3976413	775.1748837	6573.484749	0.06221415157	0.09998586619	0.03205363051	0.009269182843	0.01798102971	0.009895398148	1	0.05072169712	0.1741430447	0.08426764228	39	1
18	483.3006286	148.6846764	1964.017371	12260.64133	3842.849502	617.6474736	1777.143973	5648	4767.193548	349.175168	1927.411229	609.6720901	153.514676	228.9447187	849.607011	1473.301397	0.1609415682	0.3092914796	0.05075928836	0.01443712477	0.02198670963	0.01296502963	1	0.133244107	0.6036148421	0.1776468624	67	1
18	483.6314605	245.3610019	2568.547969	15404.71731	3348.419713	845.6365791	2249.234796	6556	1064.395833	463.1647101	2379.823641	561.4676297	215.0077673	244.7475357	1007.224918	331.990535	0.1685173632	0.2204160073	0.05506738551	0.01331951761	0.0144301701	0.01332161163	1	0.1385585915	0.4215342768	0.1917851039	65	1
18	487.2941823	656.1891221	3729.064344	12470.90471	1974.874085	768.391257	1953.477791	5174.5	9938.173913	655.811944	2234.893264	362.1073748	243.7082226	199.7476604	880.5378928	4782.382729	0.2971148816	0.1552170492	0.0623454728	0.01454259055	0.01554467915	0.01618566307	1	0.2409973648	0.2876295473	0.2449111992	77	1
18	489.2573461	639.2855979	-0.8435567487	11040.60571	3647.502714	309.2388039	1765.941605	5092	5344.225806	68.18279104	2059.516302	680.075873	93.09638071	168.6038545	917.9496318	1776.970444	-6.345304054e-05	0.3299454811	0.02839292492	0.006636523147	0.01985157305	0.007804129371	1	0.003393257942	0.6457287535	0.06364404702	25	0.9999853877
18	490.6982381	130.4087975	2021.417723	11502.30222	528.8179521	76.83952559	1897.016665	4306	1234.723404	438.7842861	2274.804493	182.1398024	127.2681791	218.9285452	833.3263839	550.0833251	0.1762488871	0.04825936478	0.007302718117	0.0111500362	0.01543139679	0.01245686269	1	0.1395281239	0.0666641295	0.02377807365	55	0.9999999989
18	498.5577944	101.1043602	2496.994009	8613.418081	495.6319571	561.0950617	1640.726778	3334	13409.31915	615.6465418	1857.016914	191.234695	237.1257318	1522.349135	669.1494343	7043.582247	0.2897652393	0.06103507699	0.06349336536	0.02887129056	0.02958119889	0.04532050608	1	0.2341178835	0.09460508581	0.2445248344	73	0.9999999984
18	498.579506	203.5314792	587.3791131	11218.96222	542.9098829	2518.874212	2304.740243	4300	6433.125	160.2028348	2096.940641	167.4666743	458.3226626	253.441106	766.2213755	3497.991286	0.05462644426	0.05061222775	0.2154298115	0.009037790032	0.01443048479	0.0182319947	1	0.05644538945	0.08012706053	0.7144385296	37	1
18	498.4819876	299.4631656	3438.368407	11669.33232	1035.250269	879.8899875	2181.062868	4705.5	2652.760417	900.1394108	2928.854181	303.7248353	286.474407	239.520868	1113.777307	2286.758569	0.2937170252	0.08804104226	0.07531345629	0.01756405455	0.0182741505	0.02592134551	1	0.2383819002	0.1504219166	0.2870225964	75	0.9999995788
18	500.6176182	663.6881548	3213.728586	10381.93049	1075.384587	682.4876627	1982.179098	4170.5	13955.2069	693.5074932	2167.141529	219.1653179	210.7692559	187.187614	821.3179752	6261.77883	0.3046108746	0.1053581047	0.06557697268	0.01651912463	0.01598414577	0.01846010147	1	0.2466259856	0.1855016854	0.2564090522	75	1
18	503.6423694	361.380809	2576.052882	15731.69325	1374.934493	866.401955	2491.577811	6143	5193.956989	410.5634528	2518.097557	346.0471702	198.9725687	1334.558011	1010.570992	2085.102969	0.1665590622	0.09219409522	0.05623467503	0.01183392002	0.01691138828	0.01108285982	1	0.1355931271	0.1586978313	0.1917595194	59	1
18	503.3405518	632.837674	-72.64716591	7920.693478	654.0277023	1793.922111	2166.660479	3082.5	1574.827957	61.98198713	2390.826286	264.1426255	558.5157222	248.1133528	927.2982175	882.920495	-0.01026163561	0.09038870806	0.2355179964	0.007613992119	0.01943353647	0.02180264189	1	0.006436621497	0.1627260321	0.7698861123	15	1
18	505.4707619	649.9799817	3336.665253	11140.01606	212.9447442	752.4072911	1977.2897	4156	13558.74713	643.2570612	2052.530262	123.2443448	219.7331519	201.2203933	715.7405165	5168.772029	0.2979720491	0.02017147062	0.06643107944	0.01663914518	0.01296982223	0.01901690256	1	0.240398228	0.01090577805	0.2554256502	70	0.9999999598
18	507.0961737	376.4145313	9377.45114	13308.83646	1316.060584	-290.4333038	1825.861907	5494	10901.5	2196.212732	3138.120417	290.3716159	318.031143	223.775566	1182.251791	6443.371984	0.701385598	0.09897177112	-0.02359351534	0.02588746403	0.01794130073	0.02596087599	1	0.5574191409	0.1673287257	0.04027872603	92	0.9999907762
18	507.5437776	574.122746	760.5135995	12785.253	760.0070954	477.865341	1820.189446	4923	13818.85106	211.4706184	2506.292469	163.4900388	137.8541587	169.7881353	886.4950703	5714.30656	0.06303379973	0.06373419953	0.03638997598	0.008234345798	0.01444001179	0.01017624058	1	0.05124993379	0.09998379511	0.09841533347	35	1
18	508.3830444	220.0456536	18.24512601	10021.85422	896.578611	384.3412691	2058.570523	3914	2583.744681	49.25435931	2540.611681	250.8869329	101.9737699	210.2307407	934.5475563	1928.768273	0.001840091859	0.09430909987	0.0397476192	0.005415515047	0.01678985857	0.01120531461	1	0.002958286562	0.1630468776	0.09667960116	12	0.9946493761
18	512.6278659	411.5800797	4556.0734	15371.39545	3404.916542	-112.916804	1737.330853	6503	9466.88764	880.3453775	2691.449992	688.7482213	180.2956934	178.9944112	1165.833208	4966.057498	0.3031720705	0.2289395657	-0.007464224481	0.01352104296	0.01859064769	0.01315309083	1	0.2419829923	0.4360220984	0.007288860131	78	1
18	513.3010489	196.5347336	2243.242334	14059.81186	2109.72475	114.5278245	1871.799154	5739.5	3280.578947	419.1616926	2407.080988	414.7937003	138.4165485	176.8117612	959.9717004	1239.712532	0.1626567777	0.1499920971	0.008169816654	0.009558514712	0.01609185264	0.0107686685	1	0.129905918	0.2753323691	0.02647923842	61	1
18	513.7354296	426.1081321	3846.898753	12523.99481	1264.421493	882.6238484	2077.876188	5088	13729.65556	905.485581	2997.705447	275.8153084	284.6225183	784.1797144	1103.692218	9231.534053	0.2989487278	0.1024177316	0.07018615602	0.01563759757	0.0199653922	0.02346096514	1	0.2423806181	0.1796763021	0.270931888	75	1
18	514.5383967	264.926612	5586.620053	13304.41543	3944.426309	-198.4236694	1762.945721	6045.5	12523.19277	1288.737786	2763.038713	830.1912336	237.0060201	213.5666457	1201.566511	7646.396054	0.4410671195	0.3019173955	-0.01417814668	0.02655532487	0.02045318755	0.02132227898	1	0.3524994797	0.5848323263	0.01813010349	89	1
18	517.6421383	386.3227436	9020.528224	12612.83504	1267.187773	-347.365025	1843.732534	5113.5	9601.126437	2427.24028	3477.798069	317.545409	360.1158979	209.687405	1327.285945	7030.493796	0.6988909041	0.1014575775	-0.0253260874	0.0376340269	0.01754499304	0.03402057872	1	0.555338796	0.1723674149	0.03378634381	92	0.9999979564
18	518.3318855	74.50915812	1232.113798	7595.886904	1172.267323	10.6749827	1252.120596	3111.5	4453.659574	277.6814472	1595.498147	258.5909815	107.5544893	153.7776402	631.993737	2765.961625	0.1576016495	0.1473446801	0.001272776646	0.01398337987	0.02012872711	0.01574440331	1	0.1253735805	0.2696544815	0.001412564083	61	1
18	523.3866396	770.3344374	-106.4897454	8117.715851	706.2350278	1696.109507	1590.219319	3119	214.0104167	60.13168713	2049.192418	187.2325051	442.8857081	200.49465	760.8625924	40.59854672	-0.01271788028	0.08889998309	0.2100234415	0.006907614699	0.01891751132	0.01628691601	1	0.002740345539	0.1586848947	0.681225307	15	1
18	523.8297088	744.7464725	-18.50766343	9549.167181	115.4363507	212.0591444	1537.227949	3401	11313.41053	40.74497687	1475.168255	115.2457481	58.91706985	145.0800333	523.3878474	3519.999953	-0.001749930558	0.01229800439	0.02337537666	0.00469768042	0.01335156151	0.005907657603	1	-0.001958440498	-0.005725280224	0.03699860769	2	0.7704616518
18	527.5636983	259.5024133	23.38345738	12618.58636	32.76051163	775.422845	2099.332513	4601.5	3636.872093	53.94272019	2467.015853	138.5337477	154.8817553	402.9304186	850.3354838	2273.902439	0.001746971054	0.002144466633	0.06327289868	0.004910275368	0.01229434545	0.009940372638	1	0.00340480936	-0.02499393907	0.175316473	3	1
18	531.1327518	529.6170308	-57.58008794	12833.98457	1284.443555	750.6934751	1729.43653	4927.5	6524.515789	54.49857006	2391.923412	259.3869812	156.1551734	170.8700303	899.4326765	2574.913388	-0.00486448655	0.1009992069	0.05846420751	0.004727728766	0.01338246284	0.006567562771	1	-0.00105805741	0.1775233914	0.1599533895	13	1
18	535.9815984	450.4874341	9523.021699	13515.81099	1383.903726	-446.4125474	1779.292708	5534	10710.41489	1725.328563	2404.288118	248.3901267	265.6136277	246.3164642	922.999028	7925.30762	0.7128759683	0.1022317406	-0.03573673417	0.02678921787	0.0136357091	0.02180069651	1	0.5658152191	0.1734909475	0.00109650121	92	0.9999975173
18	538.2534864	170.7668411	1821.398591	11313.62742	645.7953138	624.8822459	1899.125731	4394	10776.89474	333.2874927	1791.779237	157.3188784	170.5164163	365.439005	665.8596601	3531.686326	0.1616660368	0.0571470755	0.05645203919	0.01165902156	0.01279639978	0.016163742	1	0.1312955089	0.08686992904	0.1903907403	56	1
18	539.2762487	431.6280631	13573.18932	13157.51741	1325.085005	-748.1818663	1668.622534	5377	4148.956989	2934.505839	2866.938048	311.838987	421.42237	1441.857938	1122.487822	2124.285291	1.01765189	0.1024589567	-0.0537274248	0.03306733012	0.01705678316	0.03525216454	1	0.8080073536	0.172033608	0.009647613275	96	1
18	540.7626454	382.3824483	-131.2260279	14992.58269	2299.403051	1696.672239	1817.596114	5979	12361.38202	72.3401269	2461.227876	400.8186576	313.816255	191.2881953	952.9496261	3855.109548	-0.00941754392	0.1564812886	0.1151959071	0.005320358516	0.01522403494	0.009785258324	1	-0.0002319677768	0.2935173148	0.3563881407	19	1
18	541.6384527	397.4935792	-35.61476692	12686.63688	626.5764705	758.392367	2033.114768	4811.5	7496.775281	53.6055895	2350.770101	162.3839023	155.462071	210.8663524	843.8558104	2984.580288	-0.002828464263	0.05155085382	0.06009845007	0.004586510742	0.0127608932	0.008743275533	1	0.0001072362039	0.07619661531	0.1646802242	8	0.9999998923
18	542.4881281	104.3347453	-6.905273074	8279.628729	117.4507265	433.9578524	1534.454452	3060	5412.12766	37.71919086	1293.069542	115.5317782	108.0292529	167.6204787	452.7590232	1933.953432	-0.0008143568079	0.0135547522	0.0547067872	0.004887552449	0.01570298029	0.008743438617	1	0.0009139200706	-0.001925040717	0.1454587252	3	0.999999999
18	543.2284833	221.6901845	1409.586462	8630.42853	1284.490266	587.1423933	2244.133702	3601	2248.397849	383.4878388	2163.459657	376.5330463	185.5099912	259.7922033	885.1668731	1458.610537	0.1675035425	0.1474307796	0.0672740292	0.01605531924	0.02465176349	0.01856755439	1	0.1377287274	0.2723768	0.2316567299	62	1
18	548.6063258	415.5910992	-85.02044298	13442.54926	3254.270627	777.8713428	1744.997861	5757.5	15710.12766	71.75124757	2521.800359	574.0844949	155.7057628	188.288119	1030.923222	6449.894538	-0.006882986739	0.2416417622	0.05788582796	0.005893063142	0.018185949	0.007161630625	1	-0.001085510626	0.4658645209	0.1614396378	22	1
18	551.9772128	129.4008941	614.8541976	8938.094027	2795.114181	755.1557788	1544.420418	4111	2696.414894	137.5827184	1527.817545	470.3231442	178.7661068	179.6981807	675.8814989	1526.274285	0.0696671077	0.3030594708	0.08676184317	0.01102371653	0.02597076132	0.0140076834	1	0.06270351708	0.5926127066	0.2806453196	50	1
18	552.9193979	343.2795021	4194.798934	8864.882743	373.5782994	-35.3716307	2267.754889	3462.5	3033.557895	1451.987146	2887.781061	190.8777402	220.3028721	254.7685449	1092.546566	2141.315626	0.4875975979	0.04196864327	-0.003957149207	0.03178223107	0.02038130528	0.03260922177	1	0.3873476375	0.05208061462	0.05691622055	83	0.9999976869
18	555.5317042	682.3652617	-205.9764822	12287.75526	1175.681043	2816.440698	2170.059929	4793	2265.989247	160.719353	840.7911991	199.0162678	235.0751944	1685.931988	292.7058323	388.8023275	-0.01678936956	0.09528114481	0.2312366249	0.01686492502	0.01738242245	0.01996577994	1	0.0009914707044	0.1726152549	0.7537234095	15	1
18	556.3366366	176.5942808	-148.6253695	10043.77621	943.2277357	2305.490019	1868.006616	3939.5	4040.416667	66.67513071	1754.399165	217.3787035	421.4742169	183.8582119	671.356749	1518.637039	-0.01468395439	0.09799494655	0.2312139893	0.006702138	0.01614355785	0.01720885935	1	0.002702708966	0.1781699869	0.7542097397	15	1
18	557.142586	364.5990139	1148.814451	12691.63308	222.3549795	121.3484151	1844.943891	4701.5	29917.6	247.0593012	2282.284951	121.1786394	104.8689178	190.6480115	768.095016	18683.81551	0.09027502661	0.01690542849	0.009753912551	0.009362348585	0.01190165123	0.008510576272	1	0.07067049182	0.002819716087	0.01142508116	30	1
18	561.6622863	322.4506852	8593.750485	12294.71313	1261.645108	-320.1745667	1751.118216	5062	12216.45745	1698.886837	2377.988771	249.8183928	311.2976348	360.0908542	924.7165565	8799.42756	0.696196844	0.1024319882	-0.02470758232	0.03247558175	0.01546954497	0.02974717473	1	0.5532401687	0.1744002218	0.03532506613	92	0.999998994
18	566.5406008	548.2509767	-210.3129354	13061.89396	187.5107763	2960.509181	1905.067145	4736.5	7316.413043	55.53280053	1998.917555	142.9675754	469.7938481	215.808742	693.1372939	1869.080859	-0.01654830767	0.01442274431	0.2269531619	0.003989386086	0.0123760394	0.01474536218	1	-3.797642376e-05	0.006664658196	0.7367137025	5	1
18	566.9542623	351.491629	1914.863031	11453.03633	1774.156717	638.3334401	2099.918258	4775.5	7181.677419	369.5570494	2135.741115	343.7550336	172.8843763	219.4481659	845.0950587	3668.088618	0.159683235	0.1556570699	0.05553227392	0.0119419702	0.01410252716	0.01408657631	1	0.1307872024	0.2888142667	0.1895223708	62	1
18	568.4376509	376.2902337	1129.077289	13191.57444	227.8796331	118.1505659	1781.843031	4894.5	22473.61538	262.3776015	2447.976811	166.2889965	99.18738937	184.1912338	835.6508083	17676.23868	0.08739150909	0.01725291408	0.009039252807	0.009082877487	0.01486750472	0.008027276045	1	0.06832351174	0.00351569028	0.008297962402	30	1
18	570.0689484	563.4845379	3220.180228	11196.02377	122.5918459	776.6815494	2076.970834	4185	7359.826087	711.7804143	2289.296145	122.6931403	235.4645864	247.5104023	827.6693775	4000.119547	0.2940138502	0.01103051157	0.07114757196	0.01444249913	0.01185029609	0.01910363379	1	0.2374493262	-0.007635111461	0.2705400167	70	1
18	571.5491408	299.6809092	3834.669861	13036.99282	656.794758	940.2166213	1928.181039	5036	11042.2766	758.043872	2586.00086	162.9876778	276.872027	210.3742682	914.0968036	5984.715267	0.2916049766	0.05263208196	0.0696188832	0.01577785024	0.01304806221	0.01989304858	1	0.2359027945	0.07760923858	0.265870779	73	1
18	574.898434	501.2342927	0.8024422571	11368.24206	1705.787974	142.7815589	1741.54525	4607	6654.84375	57.65326407	1984.956185	289.5767622	77.44005632	183.7612955	760.2802161	3095.873322	5.84032347e-05	0.1566745711	0.01318305774	0.005463297822	0.01631144297	0.007211168469	1	0.0004657579269	0.2898797013	0.006274012122	16	0.9746515777
18	576.232113	128.1264999	1485.318669	9279.794397	1437.542423	2.787779035	1395.725252	3775	4452.96875	285.6704992	1496.667155	267.9899238	101.8728681	173.04432	595.259985	1886.664282	0.1613764404	0.1568212423	0.0002853721524	0.01269964993	0.01693720195	0.01225935886	1	0.1284310972	0.289030257	-0.0008559264646	61	1
18	576.3363898	461.3465204	-13.28111923	12950.3025	4136.897703	128.1227988	1477.392588	5914	7773.697674	79.20697267	2440.905771	779.2278982	89.76153429	170.7262535	1059.400137	2765.077053	-0.0009478250111	0.3199282944	0.01113027498	0.006760084933	0.01967188886	0.007257336674	1	0.001408420894	0.6245181094	0.003538274194	24	0.9998946007
18	580.6144249	385.6457929	-87.12895151	12102.06831	1882.964495	1431.774833	2019.953499	4942.5	5853.494624	61.5778313	2157.758392	350.2266796	271.5296478	176.6951042	849.9595898	2142.937473	-0.007494966913	0.1556673856	0.1200683285	0.005384214618	0.01811738909	0.01155393628	1	0.001622290612	0.2920317655	0.3736387781	19	1
18	580.5281726	401.6775874	784.3066232	13160.47979	2987.974585	1209.035507	1510.921922	5622.5	8666.768421	193.6218911	2637.514653	598.8651354	257.91398	181.4492845	1096.46358	3575.004498	0.06130990952	0.2275440365	0.09217496876	0.008341422793	0.01780848974	0.01187934737	1	0.05552219072	0.4380308589	0.2952804425	47	1
18	582.2618432	269.4482911	1889.336896	11945.87052	1843.722167	634.9434564	1885.6456	4980.5	7903.698925	355.2459265	1978.344928	311.9541742	171.2316053	295.246984	772.7776868	3062.405923	0.1613110617	0.1566347227	0.05258432905	0.0107443889	0.01589150904	0.0127023867	1	0.1318999181	0.2906967385	0.1797461581	62	1
18	583.4420925	734.6917478	1.468410918	7801.064499	2240.804147	151.2503049	1298.092889	3501	4714.87234	71.46911193	1408.725822	427.1160184	78.41625678	540.0945808	614.1571675	2030.163854	0.0001834654759	0.2986424863	0.02071178306	0.009340834839	0.02414777915	0.009238226711	1	0.002711651065	0.5812471801	0.03629373192	25	0.9997834585
18	584.4695694	153.6665704	1479.432132	9965.959216	518.2810217	1385.634097	1688.568218	3792	7025.244681	263.8672464	1689.089102	176.5849703	301.0323356	185.2904878	641.0249315	2751.191889	0.1506991687	0.05399026859	0.1425967618	0.01191593276	0.01573703375	0.01746183176	1	0.1283039105	0.08381588673	0.4852728341	57	1
18	584.3393746	473.6273071	1970.025442	11612.62336	610.8535747	22.78763472	1846.211495	4487.5	8343.808989	455.6042058	2580.493535	168.97353	123.2580893	180.9877959	942.4557304	4524.542556	0.1695528543	0.05296010928	0.001769643101	0.01163918853	0.01265085046	0.01169757369	1	0.1338620301	0.0761119723	0.003248005398	55	0.9999999991
18	591.1230529	194.708851	6917.625728	10286.23221	974.674529	-273.7210572	1453.884516	4111	7915.794521	1236.978004	1820.146714	219.1901098	223.1206943	167.2016595	707.8471636	3390.214628	0.67252736	0.09957842509	-0.02692502396	0.02936342352	0.01636683891	0.0240383347	1	0.5341548205	0.1685574046	0.02209759325	92	0.9999842674
18	597.4113034	292.8450435	1482.444805	9215.683449	1308.115123	171.5176914	2106.703983	3790	1338.9	395.8979444	2256.841759	369.9969146	147.1002815	249.6643598	907.456562	833.5582657	0.1626890307	0.1421239142	0.01876025898	0.01479821126	0.02166800559	0.02065858261	1	0.1305542871	0.2596151577	0.06284135318	61	0.9999998942
18	598.5234485	341.7014184	923.3014393	14869.15377	2296.218497	503.3515362	1628.161672	5994.5	16547.53684	198.7871269	2210.700213	335.5692339	126.6663256	224.5663948	853.4560286	3881.759666	0.06415292022	0.1548892934	0.03429598675	0.008413538109	0.01458581553	0.008056864175	1	0.05305489217	0.2867901769	0.09400428223	43	1
18	598.8825679	516.5021432	-2.116889059	11209.27729	1007.037677	147.3520279	1636.860956	4380	5020.271739	49.71191139	2089.141763	217.0120688	75.39119906	163.920798	772.1055747	1950.596945	-0.0001865807783	0.0933807522	0.01363431241	0.004619938377	0.01494517294	0.007348200655	1	-0.0004301368974	0.160128712	0.005997205943	11	0.9975873254
18	599.8393993	205.7193391	5858.443638	8697.592153	946.4495287	-203.7683485	1535.41979	3569	9450.328571	1458.715875	2000.4575	219.6499998	262.2573997	186.0018214	791.6947053	6956.103479	0.6847330162	0.110324698	-0.02629543987	0.03338056662	0.01977101984	0.03290470222	1	0.5440690193	0.1905660686	0.0274044385	92	0.9999999838
18	601.2372258	226.8544059	-65.24686925	10336.94436	2287.715618	1163.025	1743.080251	4363	4481.34375	70.18762458	1662.583812	413.9304577	221.7896456	196.9964763	707.2517484	1702.507061	-0.006152495273	0.2247231175	0.1153800919	0.007378066865	0.01791117863	0.01129749094	1	0.003175749732	0.4334258953	0.3596989281	23	1
18	601.6113496	385.1514173	3636.195268	12367.93973	633.869324	868.2368972	1902.118833	4792	10159.37234	806.9645238	2739.096994	177.2501617	254.209243	196.1036372	997.9769257	6247.695536	0.2916462467	0.05293247629	0.07028010097	0.01615262954	0.01455182886	0.02075989541	1	0.2359837652	0.07825086515	0.2681724075	73	1
18	601.2983357	538.475557	-122.045428	9741.607526	54.48931626	2263.77501	2128.735635	3556.5	1909.778947	60.94414252	1607.675461	117.4805648	436.3027567	212.9435023	585.2183577	1472.163758	-0.01228094422	0.005507811474	0.2339807747	0.006004931904	0.01282626209	0.0190743492	1	0.003740557072	-0.01135517049	0.7617237588	5	1
18	603.7111188	403.3535037	1772.630704	11047.47769	541.145384	629.7549075	2002.027026	4249	6926.551724	406.9779513	2220.271185	155.4812892	188.213179	199.2611612	814.8072843	3255.568938	0.1625651607	0.0511942841	0.05929744249	0.01411643071	0.0141836321	0.01376842823	1	0.1321365383	0.0747729426	0.2002590218	56	1
18	604.9815353	193.3839645	5868.575699	8483.739172	885.9301524	-216.2659738	1625.747757	3475.5	12790.80597	1376.954601	1984.801195	200.4110596	223.7080742	185.1195591	763.2030649	5478.297126	0.6799292591	0.1011867872	-0.02770454542	0.03573140945	0.02125798614	0.02940794475	1	0.5400322104	0.1717948596	0.02116710888	92	0.9999942649
18	606.0338887	282.7107258	-123.6987981	11120.50334	1026.096649	2473.634022	1844.152863	4336	5445.144737	86.15496701	1955.7957	218.5097475	451.4177846	196.206299	733.4250385	1864.441119	-0.01137501113	0.09630946286	0.2275642443	0.008206472152	0.01621670989	0.01634583356	1	0.005079985182	0.1745580888	0.742324777	15	1
18	611.6439885	121.3066001	2076.484101	7107.78396	1575.741411	-92.79600254	1089.831717	3017.5	4692.56383	426.0317619	1463.460675	329.108471	122.1014264	162.7159116	598.7780968	2596.15143	0.2894038477	0.2286112558	-0.01489444834	0.02183083223	0.02519735791	0.01913731713	1	0.2304830175	0.4351129634	-0.02157467252	78	1
18	612.6079225	457.3268801	663.6005077	11180.95571	2581.075946	973.7242895	1557.44095	4823.5	7262.239583	167.6137073	2200.952404	487.0509318	220.201049	172.7668018	889.618169	3561.441881	0.05961318723	0.2335362069	0.0888080537	0.009273948191	0.02236245584	0.01142277849	1	0.05400950209	0.4501913432	0.2834271813	47	1
18	613.3221566	414.5876591	30.26254072	10415.79697	3283.102377	157.2139267	1726.916279	4732	2301.707865	74.17820539	1622.589062	573.8770891	83.24223863	200.6519759	739.0438367	910.792839	0.003142199727	0.3199969701	0.01463964236	0.007716017877	0.02457020331	0.008831655515	1	0.004912020167	0.6247800295	0.01660883118	24	0.999741695
[truncated: 3,365 more rows]
