# Supplementary material for: Phosphatase specificity principles uncovered by MRBLE:Dephos and global substrate identification
Source: Mol Syst Biol. 2023 Nov 2;19(12):e11782. doi: 10.15252/msb.202311782 (PMC10698503; doi:10.15252/msb.202311782)
Supplement: Supplementary file 4 — Source Data for Figure 1 [file MSB-19-e11782-s002.zip › Figure 1/1D/Complete MRBLE-Dephos data with scripts/ToRegeneratePlots/B55_2/20200923_B55_2_120.csv]

1	81.62460282	201.4816555	1662.406812	10695.19693	479.981793	545.9583632	1755.232765	4017	3654.333333	232.0864576	1300.629182	149.148981	155.8275589	244.4237636	482.1060317	1367.516738	0.1572789019	0.04641117199	0.0530264951	0.01193786678	0.01433853438	0.01339828237	1	0.1272290065	0.06533547183	0.1709022322	56	1
1	87.75180295	124.7428071	717.2946124	4388.927426	627.6871682	600.8683016	1529.717461	1880	1018.936842	270.9909379	1610.066444	256.655206	248.1764124	212.0358943	641.6225555	1379.667234	0.1685165627	0.1434033323	0.1365792362	0.03299391374	0.03866429667	0.05515819855	0	NaN	NaN	NaN	NaN	NaN
1	123.3304234	166.1847232	734.977502	4238.8427	563.2065092	303.919669	1897.058158	1770	592.8333333	332.0112286	1920.205945	300.1373444	208.341196	396.1393537	788.5359443	699.0261446	0.1702915425	0.1305583672	0.07460724752	0.02785402042	0.05611561507	0.05333243833	0	NaN	NaN	NaN	NaN	NaN
1	128.6667632	697.0049402	237.9255558	5785.550722	150.5122234	1241.982211	2100.097188	2274.5	1541.576087	136.4646794	1936.523132	157.2042352	418.3943097	946.6079656	716.666771	1472.303258	0.04460269207	0.02693228687	0.2123418253	0.02150532097	0.03426644263	0.05359244278	1	0.04805688947	0.03222642176	0.6949663481	33	1
1	176.4818761	270.3187557	-8.440938322	12239.2127	3017.770766	392.4800362	2061.446899	5370	1550.8	74.0083399	1714.245669	448.7621367	92.06426983	197.3846436	727.2250651	520.0407431	-0.0007638087059	0.2415119106	0.03260146368	0.006535756968	0.01790275017	0.008016645567	1	0.001846102848	0.4645964967	0.07353040713	21	0.9999984528
1	198.9822399	439.2086043	1856.676217	10717.74414	1594.758019	873.3093186	2738.813752	4530.5	387.5157895	510.9321352	2919.122877	457.1451487	283.0817861	383.2058364	1176.028527	230.213031	0.1739287904	0.1534812824	0.08022553606	0.01502227453	0.02340735354	0.02428597134	0	NaN	NaN	NaN	NaN	NaN
1	218.8908022	182.1354191	-17.40804153	7064.149372	52.87473269	177.773877	1568.189792	2549	250.1458333	43.71997297	3984.610707	158.040216	135.1488544	394.3858967	1401.631011	238.6411082	-0.002879412798	0.01144230494	0.0259560463	0.01301824836	0.03288571999	0.01946365136	1	-0.002581623667	-0.007710928338	0.04229303712	2	0.9995203661
1	307.7961852	403.2686076	1307.778257	7652.965291	2403.457624	490.2859368	1982.611412	3568.5	199.6947368	649.3617058	3837.90832	1223.196377	282.8679951	322.2682774	1743.009251	169.8295813	0.1671857188	0.3130031412	0.06228236346	0.02384598896	0.04339740609	0.03823212608	1	0.1384061332	0.6126928113	0.2140467708	67	1
1	322.902124	495.5634777	1950.467213	3956.73331	346.7619785	443.8151446	1792.102659	1673.5	350.7956989	1698.149815	3412.34935	331.0191648	498.1444674	379.6062375	1356.253086	377.7272872	0.5033786553	0.08093423781	0.1132055476	0.05867354133	0.04671886239	0.1305042371	0	NaN	NaN	NaN	NaN	NaN
1	516.2917485	422.0311153	830.7999022	4550.960383	987.234405	344.9529144	1836.764108	2155.5	274.0744681	563.6927442	3195.492993	744.4868562	294.1424558	898.9077481	1394.842219	375.2537561	0.179482649	0.224834813	0.06771737612	0.03940261247	0.06455865575	0.09412937257	0	NaN	NaN	NaN	NaN	NaN
2	43.16250373	63.78867975	31.94996479	5265.169749	328.4235086	-15.374111	855.2226032	1960	6919.389474	28.22688979	729.066093	105.9721398	40.90449538	126.0138422	273.7838189	2356.287263	0.005933880414	0.06260004283	-0.002984361936	0.005854447549	0.01938693568	0.008326749028	0	NaN	NaN	NaN	NaN	NaN
2	85.79139419	236.5131935	1522.573243	9313.179581	2785.232839	89.60726973	1664.958112	4266.5	472.4086022	440.8664508	2565.333912	803.8125484	128.7587449	217.6341329	1138.009894	353.1737236	0.1666573361	0.2934149966	0.008901323101	0.01888856411	0.02810100854	0.01785220222	1	0.1341678773	0.5701790448	0.02938872512	66	1
2	98.98713132	207.3652666	3030.818011	10888.41694	164.9866319	2278.33176	2009.314863	4132	5061.688172	467.2050253	1515.167054	127.5309573	410.5151439	226.0331853	552.5921157	1907.44564	0.2779113736	0.01436095505	0.2037995038	0.01583770498	0.01313779273	0.02852378861	1	0.2332690712	0.006243166667	0.7148783765	71	1
2	263.1682478	390.3327563	539.0548338	6904.177749	2019.580183	705.2493711	3419.100532	3359	391.4105263	319.2642712	3870.058372	1216.517684	241.3837333	508.8694814	1765.585235	430.5355274	0.08267183489	0.286505268	0.1039621646	0.04782170441	0.1903647589	0.4035950699	0	NaN	NaN	NaN	NaN	NaN
2	272.9890893	580.8217904	607.5196324	7149.589534	279.7743277	285.9461814	2714.722856	2885	1950.747368	316.214201	3540.831649	220.8399566	116.6854708	412.3012998	1311.895005	2178.235744	0.08484775037	0.03824246355	0.043854092	0.01632639554	0.03597638504	0.0429970043	0	NaN	NaN	NaN	NaN	NaN
2	290.3618766	321.7321913	992.3189427	15049.79568	3525.867914	254.9143858	2437.497028	6576	12185.06522	259.9882636	2755.608783	672.2448818	117.958477	229.8124801	1172.2794	5246.02592	0.06827050963	0.238506174	0.0175954149	0.008647647969	0.0182876467	0.00869681581	1	0.05580941142	0.4578294633	0.03646425996	45	0.9676764099
2	349.2998107	315.5273074	429.3162559	5878.475241	1952.394455	233.7087102	2312.876297	2885.5	1555.364583	293.4155485	3871.43988	1308.455773	137.9334912	405.0010633	1786.412159	2352.60247	0.07250353627	0.3276735479	0.03977216151	0.02491697699	0.05496502778	0.0447370305	1	0.06157527695	0.6417368913	0.1168160028	49	1
2	366.3488718	510.8308233	-15.96199571	8789.891548	2016.697101	782.8210563	3171.907382	4048	699.5638298	152.188006	3675.458064	998.8396077	338.256876	2180.037333	1568.785592	766.9938324	-0.002142817317	0.2222861904	0.09442421142	0.07232893428	0.1452301887	0.04932963217	0	NaN	NaN	NaN	NaN	NaN
2	469.3733718	484.4074219	990.3982308	16676.5699	910.9048263	1678.748075	2094.784	6244	8783.473684	175.3747435	1933.252587	193.0794251	228.1455484	226.6085927	725.5022007	2313.998946	0.06042690877	0.05670755925	0.1030650743	0.006631122966	0.01086654054	0.009821601826	1	0.05354830805	0.08856504226	0.3229556381	36	1
2	611.6988669	594.1540237	697.6146916	10197.3952	2415.571015	38.78565211	1386.422197	4378.5	8138.431579	167.220157	1684.466848	411.1016674	89.96538986	168.318631	689.2696361	4269.626317	0.07008262754	0.2458281112	0.004252427386	0.01055795184	0.02234441892	0.01021946068	1	0.05642096131	0.4722713602	-0.008858358198	45	0.999999999
2	627.497616	185.3587716	507.9422229	7584.822635	1140.185251	39.49965768	1257.094209	3119.5	464.8510638	120.4297554	1472.332964	257.6841383	73.7726264	161.6056539	590.3469426	333.9228537	0.06759190057	0.1534574093	0.005755111948	0.0114638318	0.01905046678	0.01042493031	1	0.05361834658	0.2828249902	-0.007383646229	42	1
2	644.8241378	127.5688233	1772.033054	6065.025768	611.2200033	-86.9637753	1089.190859	2424	2373.40625	313.3194476	1007.541216	135.6758728	115.3405948	188.7835131	385.3484506	1977.155131	0.2965485	0.1059625837	-0.01438039076	0.02163515029	0.02196544706	0.02063160965	1	0.2342280735	0.1846833766	-0.0295316714	74	1
2	653.3374294	467.5041446	8751.513649	8606.827427	488.0419972	-449.8242898	1605.048149	3515	1164.446809	1917.988208	1989.786617	184.3481171	356.0600982	235.2601189	788.0792489	1018.644773	1.013364978	0.05782041726	-0.04991070136	0.05019542086	0.01892177189	0.05355819853	1	0.8025482932	0.08492050536	-0.0006629804287	95	0.9999999992
3	69.48822825	229.7747843	1.154175724	6886.222194	297.8966737	1344.171628	3078.68439	2750	4456	69.01148438	2648.96588	558.3497706	732.3795529	2912.152326	934.6630218	4965.778189	0.0001242527669	0.04798845772	0.1825864809	0.05931240514	0.3872904804	0.7722544804	0	NaN	NaN	NaN	NaN	NaN
3	94.45487802	244.315184	-15.28573278	10654.58492	372.376529	2402.153116	6239.48997	4382	8136.021277	104.2474566	1840.382052	356.0860296	397.1654821	1488.509279	663.5360906	2602.123025	-0.001291290079	0.03648056142	0.2253569809	0.01167659185	0.03447034144	0.06239751084	0	NaN	NaN	NaN	NaN	NaN
3	107.2999552	262.123967	3088.322664	10278.04336	55.60625175	2172.043511	2440.152914	3818	2203.115789	706.358715	2484.032332	140.3198584	622.6943552	302.6809554	919.5929374	1368.023616	0.2919070683	0.005515055483	0.2111018754	0.01981176266	0.01597799647	0.04174376287	1	0.2448292549	-0.01157628671	0.7427135703	71	1
3	108.6021515	183.8155092	9252.689722	9352.701514	278.8803914	-484.0750954	1671.559572	3727	13589.60215	2360.470318	2369.806086	125.1494374	451.2861154	188.9556044	871.9707993	8459.976897	0.99465813	0.02748779473	-0.05182284324	0.04222025881	0.01750321516	0.05620501755	1	0.7872095546	0.02259158713	-0.0122808213	94	0.9999999517
3	111.982601	241.5249991	-63.10527064	10609.48388	973.15408	1382.246516	2284.921897	4290	4079.774194	89.55653436	2060.72264	408.3335974	471.7571072	1515.144855	776.0778433	4404.628342	-0.00640026096	0.09087793798	0.1221520985	0.01015367679	0.03829404465	0.06277566903	1	0.001931050948	0.159449712	0.3756192087	14	1
3	163.8408602	285.092672	6130.417668	13512.76378	182.7289595	1363.073565	2008.769981	4979	5204.40404	1593.114411	3405.39904	150.8097751	488.0025337	242.0275146	1213.71768	3404.270994	0.4620126864	0.01471637853	0.09591209472	0.02203492422	0.0150686206	0.0389644072	1	0.3726570046	0.002414112237	0.382539386	82	1
3	192.2293238	45.07581091	-56.54646631	4967.171551	421.9307667	1089.997527	1613.649749	1955	2422.170213	52.62325727	1342.857953	213.9407943	323.7341979	733.1581699	487.4595852	1740.92533	-0.01112172198	0.08989950266	0.2210262296	0.01487397884	0.0600370716	0.04636507804	1	0.004867981048	0.1617467058	0.7151543184	15	1
3	219.4779847	110.6796656	22.82798756	7539.465861	-21.0483773	480.1884412	1897.560706	2778	777.6914894	36.83415783	1903.415579	135.7032124	137.4946873	268.6176681	685.5711411	628.5834908	0.003252698234	-0.002454724235	0.0654222982	0.005427125816	0.02226205291	0.01459240359	1	0.004844467627	-0.03449807771	0.1790672287	3	0.9999999963
3	313.3321668	521.2398987	6675.961148	13918.2622	95.69010595	-113.6008127	2210.32368	5066	3356.043011	1979.210582	4112.915097	168.2365573	299.2479467	245.5093269	1491.178801	3061.22735	0.4750572724	0.006652225027	-0.007764308059	0.02264306652	0.01662525046	0.03147954079	1	0.3759366353	-0.01863766739	0.02792776527	81	1
3	402.6845224	533.4832993	-17.07876848	12652.94576	640.4212193	228.8614624	1994.4149	4802.5	4619.6	57.43002395	3051.784953	211.4977801	93.13737363	449.6222575	1074.661497	3312.88861	-0.001204484994	0.0533106742	0.0193481293	0.005002212834	0.01583696837	0.008270800235	1	-0.001278391411	0.07790059158	0.02132595755	7	0.9983319488
3	469.6672204	54.15790495	38.28079081	7944.327701	91.99670671	47.06856444	1077.392729	2847.5	2592.315789	32.16044948	1141.091476	90.12703743	55.85429728	185.7717492	402.6185077	1329.197312	0.005088667434	0.01258230649	0.005663339573	0.00419987352	0.0121609085	0.007516181663	1	0.002402308082	-0.006250077205	-0.02586717029	1	0.9999980106
3	477.4653235	402.6507518	2669.671893	14743.5747	3365.198793	767.6084493	1809.585166	6384	2436.968085	575.0007478	3159.082681	853.8954783	251.3519084	203.2299778	1382.553194	1421.938858	0.1738164107	0.2274486067	0.04982158216	0.01543187779	0.02194644889	0.017510475	1	0.1419925021	0.4366293115	0.1696034156	65	1
3	502.5009628	714.2005663	479.4184496	7681.257287	663.5809367	734.4244006	1858.03932	3008	2952.402174	151.8117407	2288.829286	242.7191776	205.6277871	206.822865	871.7522984	2753.585315	0.06476836223	0.08739020339	0.0973605738	0.01314502962	0.01860592222	0.0236561838	1	0.05692633624	0.1512690907	0.3052853382	40	1
3	518.5176205	253.199505	3628.91355	11725.2357	77.41779639	-14.51471731	1822.726684	4355.5	1455.72043	948.1929167	3053.53821	134.0653553	195.4450126	223.3241716	1067.132301	1162.413806	0.3092157042	0.007035757505	-0.001227912764	0.01864552445	0.01588320812	0.02098081537	1	0.244229589	-0.01769436939	0.01507960226	69	1
3	549.4545144	32.70125534	1536.165388	5177.71386	489.5285146	-84.59443848	1078.398017	2016	4903.578947	270.4163053	898.6844475	120.2993755	91.89993465	147.4881222	342.2077269	2476.736101	0.2991268706	0.09741648294	-0.01785424227	0.0249566618	0.01955195385	0.01889559759	1	0.2359618875	0.1670006312	-0.04124077999	74	1
3	554.0807966	673.1817421	673.8672142	9434.782593	941.0802444	332.40655	1667.956423	3757	1956.052632	276.4205397	3166.475108	378.4569	202.5327261	1640.286809	1204.944599	2063.642305	0.06964396503	0.09943195889	0.03705958357	0.02106009568	0.02426033035	0.0313445332	1	0.05683976844	0.1733506496	0.09902949014	39	1
3	585.6313906	110.5210251	1847.677027	6581.657622	78.21337298	1263.464972	1538.519043	2456	2769.290323	431.234577	1456.541571	109.4412894	337.5927502	204.9181893	526.9224104	1675.064435	0.2778581153	0.01082654395	0.193451956	0.02416438177	0.01847256425	0.03733616127	1	0.2324893076	-0.001459007288	0.6791031836	71	1
3	607.7346044	240.4110332	685.9731338	11658.55085	580.0369713	1054.639297	1506.779059	4320	5706.819149	201.6546238	2948.864137	198.1535972	297.0301257	214.4238659	1058.681666	3658.299793	0.05830320066	0.05228520128	0.09275974685	0.009617730025	0.01757539073	0.01602945951	1	0.05111268549	0.07904137254	0.2868537474	36	0.9999999997
3	613.6437139	199.8239449	-33.88687602	12094.35181	1887.335621	301.2832286	1272.025779	4890.5	4547.589474	63.69927345	1490.678032	268.0946295	93.66964917	156.6487777	591.7511498	1211.986426	-0.003029541494	0.1551105089	0.0245877932	0.005394261663	0.01498127229	0.00769210536	1	-0.001363509574	0.2869824228	0.04247851205	17	0.8864750935
3	615.5505755	288.7355299	3126.281555	10548.10477	556.9515244	-3.050151818	1671.101131	4050	8392.258065	712.0247498	2322.988415	172.5987502	198.2230616	176.3091195	849.2439269	4734.495414	0.2978767371	0.05253807263	-0.0002439404826	0.01967484333	0.01692737323	0.02227668517	1	0.2357137519	0.07569335194	0.01761176086	72	1
3	628.5161768	183.3905893	-42.84943826	6657.869046	1519.11044	730.3490972	1431.361628	2882	1335.086022	50.12929087	1170.567843	266.3810019	156.9720664	181.2296944	476.9103914	914.6929237	-0.0061047651	0.2275627491	0.1124289512	0.007645302625	0.02395708359	0.01397183759	1	0.002867814229	0.4394520844	0.3468813183	23	1
3	697.5507254	188.6542947	36.85009468	4084.434179	1742.94429	42.41670544	1072.326728	2083	868.8723404	52.02084032	1153.531367	497.1184022	61.13196418	180.430276	550.8457273	976.6649995	0.01039536899	0.4225853722	0.01137973112	0.01798501394	0.05085727106	0.01851482342	0	NaN	NaN	NaN	NaN	NaN
3	699.6052182	272.3969372	4140.326062	6119.412167	664.1917912	-249.6360942	1386.214674	2536	11410.98936	1031.022705	1459.648518	181.5866517	221.1335685	195.6611348	578.9963318	8250.257884	0.6788498666	0.1111746489	-0.0371694477	0.03385600904	0.02511638616	0.04269168217	1	0.5373786261	0.1946795383	-0.02630067478	92	1
3	711.8378201	391.1559534	5421.866315	7948.982515	767.7355911	-255.4741985	1289.95562	3162	5480.610526	1317.547274	1844.463072	196.9633672	234.3867039	174.4242767	705.2510322	3918.577302	0.6837146779	0.09838390248	-0.03055240969	0.03518427773	0.0208847053	0.03571744357	1	0.5415768865	0.1687298159	-0.002909259659	92	1
4	82.53363131	95.29791598	30.23738201	7140.059256	168.45379	33.16720394	1016.017391	2617	5735.957895	31.9711579	1023.482999	93.09303423	47.71272268	150.2723129	363.8820116	1922.158068	0.00408138929	0.02416578237	0.004736371306	0.004688101063	0.01388963107	0.007011493081	1	0.001652081455	0.01747368728	-0.02887748528	1	0.9999725833
4	92.19280492	256.1893937	931.2494945	14545.69793	2206.419662	22.4267135	1291.333479	5853	11556.03158	172.9655075	2157.077286	302.5785217	91.81139249	160.9435408	804.7219262	4050.495758	0.06219427852	0.155404371	0.001777853765	0.00791221883	0.01432164877	0.006630313205	1	0.04906664792	0.2866419524	-0.0221680356	42	1
4	101.2656299	364.3870424	997.6926455	16166.58804	2569.059275	561.0497918	1743.612684	6572.5	11356.01075	173.0716781	2248.792093	405.1259379	155.9398288	214.3270348	904.9077871	3074.74138	0.06246138133	0.1627747777	0.03607088916	0.006332296195	0.01353753598	0.008140119865	1	0.05167982803	0.3032576363	0.09626559439	43	1
4	127.628243	115.375233	478.6498175	8873.696346	160.2541014	1679.939375	1452.077896	3308.5	10280.30208	99.57178674	1268.861724	123.8966103	272.2182895	145.3258488	444.5455624	3508.091522	0.05271498372	0.01761320532	0.1873034569	0.00900353319	0.0148217454	0.01685400416	1	0.05272957663	0.01202250992	0.6101313427	33	1
4	131.5880441	691.000497	11.72371229	7491.173763	1672.089277	110.0623489	1640.315901	3275	2378.413043	52.81802505	2010.026322	501.9136316	74.98310875	221.1521412	855.4501408	1805.668773	0.001689024094	0.2211046937	0.01651492528	0.007514266861	0.02432183179	0.01124123839	1	0.002505941702	0.4220295626	0.01794256528	21	0.9163407635
4	155.6921737	184.6775836	2986.254117	9774.027308	1007.212144	-64.14232778	1787.601814	3967.5	5049.597826	742.6666919	2334.993582	280.3389309	175.9612036	165.5348684	908.3893176	3139.367554	0.3099073117	0.104270267	-0.007372096895	0.01831699571	0.01778432585	0.02285629968	1	0.2453320215	0.1815270766	-0.00259979431	74	1
4	155.3625852	742.7080284	3206.744526	7170.449113	2269.215673	-163.4621825	1454.839286	3412	5730.827957	830.1652538	1836.409299	560.6516018	171.1002653	179.2903065	833.5836598	3895.820482	0.4541224444	0.3095594966	-0.02186625846	0.02614462075	0.02445601732	0.0258413073	1	0.3613136158	0.6021834133	-0.0147172601	89	1
4	164.1421549	276.6883514	-21.32514272	10827.46638	707.8582125	164.1758988	1877.77561	4125	3966.6	40.95067357	2385.204954	201.1170557	85.92141701	229.655273	884.5614875	2485.6333	-0.002112998567	0.06516994388	0.01509692575	0.004195604655	0.0170532331	0.007763569369	1	-0.002172733971	0.1020454179	0.006895715895	6	0.9398482022
4	187.8368742	16.02563271	18.62875081	7429.5905	1113.596072	113.4450894	899.0483869	2985	3221.473684	39.26570435	902.836728	181.0834946	56.29410375	138.1095114	361.2825996	942.0875738	0.0025112049	0.1546226185	0.01548497621	0.005776601082	0.01964581122	0.007459198482	0	NaN	NaN	NaN	NaN	NaN
4	207.4575452	31.01358498	474.830039	7615.804642	800.0636531	605.5518139	1122.027238	2966.5	11764.20879	188.8844019	888.7599501	223.19884	207.8091619	2100.697481	338.4274473	3473.472238	0.06330489049	0.1062676199	0.08046467357	0.02626294605	0.03004103984	0.03090233431	1	0.05480164578	0.1892611432	0.2474224144	40	1
4	225.979702	213.4887701	1144.092539	16887.79884	7154.657455	103.9595522	1253.827523	8178.5	11063.41935	223.8099046	2111.849325	1001.954117	129.6446598	222.0296249	1075.961673	3538.234586	0.06961003406	0.4344307767	0.006451290658	0.008937632763	0.02091979354	0.008302505097	1	0.05807159705	0.8593084872	0.00508749432	51	1
4	234.4721417	88.18843871	3969.552035	8956.934927	119.2061813	780.1484655	1661.49885	3422	1655.819149	922.8159341	2004.406545	123.5804649	324.1235681	206.9704767	730.8485848	1150.735155	0.4368303755	0.01592128823	0.07990114161	0.02990662922	0.01715417591	0.03667405192	1	0.3515155235	0.004169031443	0.322058659	82	1
4	237.3379387	230.3360145	-73.51895738	14441.89224	2434.647871	827.8767994	1958.712975	5920	4734.120879	70.77037929	2098.984929	354.7965469	168.5035927	226.9425632	812.5800933	1420.239063	-0.005018967962	0.1715716777	0.05881995691	0.005380963888	0.01434518526	0.00759724262	1	-0.0004621012473	0.32224453	0.1605331024	18	0.9999996773
4	240.6528309	208.4698839	3691.167409	12001.48007	2879.993613	888.8361406	2071.031387	5346.5	6880.675	904.1331482	2797.35476	617.8260475	296.1469013	630.3754382	1172.278887	4396.542836	0.2999373859	0.2379440225	0.07201752597	0.02366474057	0.02146939526	0.02445955494	1	0.2441052978	0.4592266691	0.2733216761	79	1
4	252.7240473	57.13947643	607.7324708	10400.28364	1084.498822	295.5544502	1072.754689	4010	10505.52632	107.5221033	1269.358366	169.1525331	92.78359248	148.6086621	475.4235928	2914.016055	0.05911232597	0.1045709772	0.02890713074	0.008200366947	0.01481518142	0.008529496439	1	0.04794539768	0.1835306203	0.06887787187	39	1
4	252.4626601	168.3166277	-53.74370421	14776.80714	301.9082995	188.9070272	1580.3877	5379	9474.351064	46.41543866	2086.164283	128.41439	76.82788628	206.4135542	724.5058768	2507.82918	-0.003718655841	0.02108392041	0.0130474543	0.003409748179	0.01009817106	0.004885338143	1	-0.00403029312	0.01150695005	-0.002019250608	1	0.990036907
4	253.759439	208.1700087	3823.045781	13205.62926	3164.797264	922.3515464	1845.719983	5865	10114.17073	839.7462459	2700.5611	596.46269	315.6726957	207.6437664	1124.979261	5843.730854	0.2925435294	0.2361837735	0.06837379032	0.01687835974	0.02286281018	0.02449356988	1	0.2379485734	0.4554508172	0.2591330686	79	1
4	255.6553842	413.6522707	2422.550301	13830.04736	52.13153076	851.9987185	2429.924028	5097.5	718.8510638	600.0952539	3256.730714	162.182549	247.0087959	253.2995095	1166.855991	417.0141164	0.1765483101	0.003791059335	0.06188233982	0.01370365766	0.0136363633	0.01604147417	1	0.1427607618	-0.02170418744	0.2040542919	53	1
4	259.2277993	106.2372871	-65.2960924	10971.95527	643.0749039	575.734444	1537.660958	4155	8424.463158	47.53268508	2003.315765	152.9817265	125.7240862	197.8749003	703.6297514	3793.579329	-0.006033780877	0.06171383447	0.05454604462	0.004674060732	0.01552145871	0.006798883814	1	-0.002654701225	0.09667057875	0.1418247957	8	1
4	282.6611953	105.3149986	-77.01354697	12994.94735	2051.257871	674.2484397	1437.842503	5232.5	7348.26087	80.33273986	1926.820903	323.8673181	128.3518637	686.318559	731.276172	2386.731591	-0.006273916927	0.157061318	0.05179601671	0.007497474677	0.01785897738	0.00969914996	1	-0.002083229391	0.2921677227	0.1355731904	18	0.9999817657
4	283.3308549	496.3544527	0.1474528533	15246.28003	5034.041172	171.1934085	1844.013193	6972	2568.72043	84.58394921	2541.122152	960.8862683	103.0412181	260.7993241	1179.640592	1236.974257	1.337304688e-05	0.3434640725	0.01207842248	0.005787219992	0.02028038362	0.00692434195	1	0.002088031124	0.6728703574	0.006502628811	24	0.9999722293
4	284.464444	10.9643841	438.2009507	8334.699203	442.7806056	1580.175114	1251.963055	3123	7506.903226	107.3449071	1413.676347	120.8410946	316.1275853	179.1987227	508.7780181	1634.175015	0.05317308126	0.05534479002	0.1905340469	0.01037796674	0.01478030105	0.02031465138	1	0.0536895478	0.08957463506	0.622651853	37	1
4	294.3343328	117.6642115	889.2052982	14821.68939	290.4661481	1327.910383	1550.803318	5368.5	11448.78022	178.7831535	2154.820827	139.9536666	245.7056816	200.7525504	748.7174645	5556.314176	0.05972305873	0.02050710631	0.09007592933	0.008448988463	0.01030493161	0.01178892639	1	0.05174558679	0.01372884454	0.2768215249	32	1
4	295.5257772	35.67579911	452.3861998	8025.501725	459.5810255	1588.581446	1436.52768	3047	4253.861702	111.4839359	1094.734768	143.5087083	247.2344707	766.7406824	404.1153082	1467.370192	0.05717331717	0.05621127657	0.2030601157	0.01263257219	0.01825792513	0.02296550623	1	0.05773580126	0.09190120695	0.6666814301	37	1
4	311.5042147	13.04985051	403.5843751	7536.400537	145.9612655	1420.004082	1262.842644	2776.5	14973.73404	91.19806258	926.3866093	105.0016737	204.0225498	150.5999636	343.9177073	4657.99823	0.05396493217	0.01886812992	0.1871541134	0.009316333965	0.01410353584	0.01964879247	1	0.05372798708	0.01459160334	0.6099266211	33	1
4	314.4986473	68.50197256	2833.816325	10589.32785	186.8432293	2090.423714	1749.021037	3977	7976.032609	466.0817564	1637.854358	131.7657632	397.0083338	226.0641106	596.8820938	3146.871956	0.2644973224	0.01791711904	0.1962251611	0.01563414687	0.01328981931	0.02799067841	1	0.2221012548	0.01319867371	0.6860489035	71	1
4	327.2538431	76.57374357	662.7325933	10817.63695	971.6500945	354.6571257	1474.28972	4180	3082.955556	145.6839624	1755.450477	220.7403538	115.0274089	523.6673772	654.4936196	1480.977486	0.06263549856	0.0922035206	0.03443806033	0.007923693254	0.01655314531	0.01020573708	1	0.05100506208	0.1584009682	0.08825648128	39	1
4	329.0496759	127.1247459	-149.0808064	14063.47774	1441.259663	1552.012995	1727.489486	5556	8256.5625	64.63605248	1915.956753	230.7988271	228.5995826	208.5756809	704.8801218	2404.545055	-0.0107858939	0.1032259015	0.1128188417	0.005471610955	0.01463063541	0.008975996439	1	-0.00207408308	0.1843730334	0.3429586902	14	1
4	335.2960138	18.15711609	37.2997401	7553.401656	141.4268098	51.18516494	972.1489784	2757	4048.585106	38.50094707	1132.458564	107.027362	51.9000752	177.5225596	394.1536557	1819.76341	0.004974604563	0.01980456783	0.006423864432	0.005496102317	0.01517620559	0.007055064601	1	0.00243493615	0.008600333302	-0.0230239852	1	0.9999803873
4	338.5857132	320.6935889	860.1965664	15696.056	698.0847263	3511.274887	2592.689318	5827	2077.414894	248.944107	3831.78518	317.2412283	870.1242725	312.0815072	1479.228025	1503.503131	0.05756382173	0.05006787328	0.2243466134	0.01192771997	0.01635969314	0.03421411138	0	NaN	NaN	NaN	NaN	NaN
4	344.2371958	138.4178201	-91.31208943	15013.63898	343.7321145	412.8937165	1574.544158	5448	17306.75532	46.62736334	2438.643646	144.4782614	99.19891055	180.6975686	821.6425628	5179.662244	-0.006133864339	0.02183208567	0.02752124114	0.003931224176	0.01241395727	0.005748910042	1	-0.004965339804	0.01367066928	0.04734675831	2	0.9999999929
4	357.4806876	32.30983652	11.20005217	9483.92993	2139.497263	200.6164951	945.2103215	4026.5	2399.09375	53.73697914	1267.581413	270.2744121	74.01672644	175.9588078	510.2465879	892.5144384	0.00129960605	0.2260711273	0.02141371218	0.005807006077	0.01970348195	0.007381723909	0	NaN	NaN	NaN	NaN	NaN
4	363.6306782	69.76424531	434.8604366	6828.586976	523.3582305	906.1143709	2162.399219	2769	10193.23457	136.1839177	1880.979306	275.0874527	278.1078115	1186.022297	715.4388264	9722.318763	0.06467220152	0.07992281576	0.1296262273	0.01339993922	0.03545869164	0.05291609008	1	0.05896472604	0.137354589	0.4161488692	40	0.9998716098
4	363.456122	277.274652	1104.774903	17093.48342	285.0225346	1664.340249	2019.357872	6206	6729.83871	178.326264	2235.795856	176.116788	281.3900216	246.6078317	828.3410325	2309.049669	0.06497720513	0.01779852757	0.09914191546	0.006509284435	0.01079690172	0.009276259211	1	0.0565206638	0.008570939779	0.3090774952	32	1
4	368.8071408	211.4676991	-25.24572851	15136.27555	3613.859336	462.2949431	1836.780681	6452	2584.478723	78.15357786	2006.844046	517.7997652	107.0124181	223.3563628	848.077595	740.4069606	-0.001628823621	0.2399298647	0.03119838528	0.005460607302	0.01638641465	0.006584423055	1	0.001045838496	0.4612889311	0.06845863551	21	0.9999990271
4	374.4788865	76.41680341	482.4615757	8173.659909	777.8285492	772.233573	1657.099954	3239	7478.7875	132.2543802	1476.71477	190.9097269	166.4791918	276.4365258	569.9713403	4657.330799	0.06003923976	0.09697681412	0.0974534779	0.01208447062	0.01856615309	0.01658684553	1	0.0532595977	0.1709375954	0.3049255655	40	1
4	385.3529012	87.24524172	3201.889546	11185.82705	182.1781838	-67.32413408	1472.378679	4144	2962.977778	725.1477688	2347.57617	138.4893827	168.0566003	195.7893269	848.2867598	1705.077928	0.2884284739	0.01632980976	-0.005969136157	0.01923930443	0.01376379283	0.01600049481	1	0.2274356736	0.001150859333	-0.005366959661	69	1
4	387.814162	251.6538852	-83.6658045	17131.25795	338.9099275	478.0851249	1880.166691	6193.5	15943.96809	50.94574901	2267.817138	169.7486231	88.89197826	199.7598472	853.600493	4340.274652	-0.005193965684	0.02060201173	0.02948777413	0.003354301354	0.009498237685	0.004878474763	1	-0.004095171682	0.0112334315	0.05427883691	2	0.9999999999
4	387.9628385	57.3654634	-147.7003754	9851.021375	968.9811558	2127.409449	1458.144112	3784	3486.904255	61.02877018	1279.395912	157.1336467	348.2554066	197.5314957	487.0812849	1384.4675	-0.01520471718	0.09987398715	0.2153513915	0.00683250498	0.01470644117	0.01811579422	1	0.001328616957	0.1819601762	0.6950784692	15	1
4	402.916732	52.61255154	-50.95243274	8160.661936	186.2249381	892.3691554	1391.461858	2994	9669.139785	43.30535071	1432.684678	117.5906174	174.3771706	167.7933732	501.0944312	4109.962392	-0.006528770872	0.02285531466	0.1086013859	0.005864206842	0.01565367847	0.01350184037	1	0.0002318244971	0.01930237468	0.326581387	4	1
4	405.7077678	606.507641	11315.2938	10524.21605	146.8684752	-517.838768	2153.621321	4146	5389.063158	3102.475356	2996.669783	147.6660189	485.0737597	290.3611818	1142.675665	3939.12686	1.073458571	0.01363563577	-0.04737431218	0.04337445889	0.01729198243	0.06142093928	1	0.8501672859	-0.005573011268	0.0193761061	94	1
4	412.4914958	159.6715401	-239.6319753	13733.39167	686.3321114	3216.999585	2030.8314	5155.5	4526.947368	70.37092978	2155.405987	178.7116141	505.120628	228.0405299	780.4932875	1788.252935	-0.01766719216	0.05151504324	0.2358660597	0.005164673189	0.01248716495	0.01829782361	1	0.000276818208	0.0836377592	0.763557159	10	0.9999999994
4	416.6501031	14.46653399	41.02242807	7228.879475	2206.968916	67.29905698	980.9408174	3274	2564.265957	65.06739567	907.0578237	322.0643242	68.04576173	189.7598751	410.1437546	877.1293253	0.005663277829	0.3093531605	0.009313473491	0.009453955673	0.02418349084	0.01006246065	1	0.006063000956	0.6027715058	-0.002986788569	24	0.9998502956
4	420.6614482	743.3213473	1552.125357	10115.28018	1392.291973	62.09713581	1711.94698	4095	574.7065217	399.5862414	2559.782532	354.9039665	123.2726407	181.4909305	994.813756	393.9354981	0.1596901387	0.1428311755	0.007196418584	0.01555363748	0.01755212403	0.01656739727	1	0.1270007792	0.2611580414	0.01686208336	61	1
4	430.2411025	67.53195763	751.8881015	8752.206485	186.5432724	56.91660434	1381.085549	3268	15039.39785	164.0480671	1394.456165	113.6780046	75.45637301	218.3300011	503.1678976	5127.519417	0.08611522183	0.02107856947	0.00631800099	0.009729058733	0.013485635	0.009356301433	1	0.06709906999	0.01127229603	-0.006036548888	30	1
4	442.9978447	45.38460571	26.19275662	8187.119295	554.2154985	68.89955817	1074.791484	3101.5	6072.076087	42.87781996	1110.133022	121.4459774	58.72203862	138.5863797	409.6924313	2565.835298	0.003267350921	0.06896520106	0.008969664758	0.005572339431	0.01483599403	0.00693010381	1	0.001736740716	0.1095690517	-0.01293192813	7	0.9995104271
4	444.2022246	115.1599981	1963.547088	12363.7372	3853.795776	549.4949376	1476.326279	5677	6954.978947	343.6871899	1851.465587	555.4039781	173.6235293	206.4557497	805.9161772	2461.325162	0.1573209633	0.3108763183	0.04436292877	0.01463857883	0.02118282644	0.0131924702	1	0.1293080973	0.6075409709	0.1501453	67	1
4	450.4311205	23.6205483	-14.61457912	7038.524919	2126.580281	718.0064588	1120.038057	3180.5	2669.085106	58.33781799	883.6273751	303.7813656	127.61599	147.4038831	397.2602306	1517.877704	-0.002343634302	0.3075425927	0.1047548784	0.008821352667	0.02514935309	0.01238114511	1	0.006140636796	0.6032091672	0.3239947727	27	1
4	452.5158192	233.3545336	-37.96490191	13172.48366	701.7472949	410.2441576	1845.083188	4962	6089.537634	52.41283228	2452.723714	166.4393274	94.44676529	219.2335694	874.8075515	2828.787686	-0.002673547141	0.05234686039	0.03154670311	0.004417663591	0.01297973467	0.006378325659	1	-0.001630912183	0.07645357347	0.06299797827	7	0.9999981912
4	453.5445221	135.7224287	7628.808548	10922.58367	1207.390931	-365.1726471	1473.732182	4537.5	7860.776596	1762.054359	2555.492615	308.3357786	344.3164916	189.3609197	1010.431525	4332.513026	0.6904820693	0.1093570584	-0.02915665183	0.03687023673	0.02007375908	0.04005093125	1	0.5471736016	0.1913086544	0.00371864127	92	1
4	458.4925832	46.32857466	44.53778085	7020.689799	1621.324547	198.4108274	1293.091309	3099	1324.210526	52.27419908	948.5357721	237.5001055	71.66775791	226.6256251	386.6381431	892.8327486	0.006438020365	0.2318360188	0.02843717241	0.007655426076	0.02265274937	0.01037323284	1	0.007206118776	0.444569341	0.06039052339	21	0.9999999955
4	459.2984133	177.5299901	-129.4567564	14719.33957	209.7924241	1767.421803	1925.856262	5383	8548.083333	55.67364544	2269.955566	141.2591768	293.8728661	219.824663	794.6340068	2718.232912	-0.008842191792	0.01409398953	0.1212263176	0.003961000304	0.01039461877	0.01004342058	1	-0.0008422556585	0.001875721272	0.3692743011	4	1
4	463.388476	321.3743785	-62.99953187	16682.12168	1111.80625	179.7855515	1594.202941	6226.5	9491.666667	55.9013007	2445.052913	265.968342	81.62448157	205.7297922	948.896322	3358.739675	-0.003806094997	0.06903031967	0.01131198447	0.003671650533	0.01167612474	0.004734966145	1	-0.003740299788	0.1097992325	-0.006370340281	6	0.9730907169
4	466.4251078	94.68184865	677.8094978	10985.93487	1785.080822	372.2721235	1357.695437	4522	20768.42553	122.875558	1512.955633	268.6462104	94.47781507	190.7390175	600.1621103	4356.997199	0.06104533872	0.1637930752	0.03430301439	0.007603000342	0.0164091488	0.00817617006	1	0.05044160554	0.3052686756	0.08990896613	43	1
4	475.3250883	35.47335853	25.44810322	7196.806927	762.7171339	154.7287094	1009.951769	2806	7070.393617	37.35213518	1166.246093	152.3432182	68.52389411	145.0527647	439.5181517	2557.815139	0.003383706877	0.107036116	0.02057663216	0.005453034465	0.01870770721	0.008604093034	1	0.002996142912	0.1881820561	0.02838009142	12	0.9999990211
4	477.8603905	18.73417054	517.8208263	7281.916162	2893.719715	-13.63312377	833.7145881	3478	6815.810526	108.6897044	974.4200063	369.4683619	88.6498441	148.0855331	433.7017999	1698.83102	0.06895765118	0.3950425963	-0.001947094159	0.01317189301	0.02703556778	0.01281022391	0	NaN	NaN	NaN	NaN	NaN
4	480.5618316	357.3067086	12647.69712	12063.65205	708.2453697	-650.3200006	1913.461307	4894	6757.223404	3329.002461	3014.526809	196.266514	523.1856222	250.7879016	1150.125259	5771.799744	1.050966992	0.05878331847	-0.04989766186	0.04742688993	0.0152147857	0.05224280304	1	0.8325227325	0.08692568861	0.007435986121	95	1
4	481.7556665	158.1837134	-46.52203962	11521.76928	2831.171874	136.3819628	1573.429147	4986	10015.29787	68.65464326	1998.306255	493.5170216	71.97527905	247.0670399	837.01246	4208.549261	-0.004823241554	0.249191734	0.01194795964	0.006362671909	0.01937730476	0.006483032898	1	-0.00271370657	0.4794495713	0.001786229777	20	0.9010055314
4	491.6279834	187.355557	945.331819	14105.9953	2317.957902	52.71243874	1395.687243	5768	9433.294737	193.0393241	1865.213223	342.7217688	99.9390565	168.9404426	743.4233462	2782.391811	0.06892632861	0.1637389772	0.003858347867	0.007819493466	0.01421505913	0.007372956718	1	0.05465538943	0.303837287	-0.01327962399	42	1
4	491.275913	217.4517979	2062.89262	11681.14343	502.2556346	732.1968292	2314.098566	4497.5	1410.43617	463.138829	2444.15368	205.7891775	214.8183367	298.6322891	910.9302102	896.7339731	0.1748707788	0.04339701787	0.06066840587	0.01384787026	0.01713320754	0.01711724733	1	0.1417359942	0.05949814273	0.2008742327	56	1
4	492.5458565	115.1929275	2244.326116	14409.83497	744.0469094	1996.49357	1702.435819	5502	9480.547368	208.6801823	1114.826583	165.6307644	216.303995	199.2178778	400.053191	2537.567858	0.1553207365	0.05261488927	0.1378979807	0.01025474804	0.0122961473	0.01277476414	1	0.1314892999	0.08175957139	0.4630406073	57	1
4	497.186327	65.19720748	549.8762983	8235.153569	125.5117152	708.6487682	1316.701028	3006	4468.397849	122.2170983	1129.172934	110.2699228	132.7385302	142.6262216	379.2894406	2817.583574	0.06878523444	0.01563938084	0.08636458286	0.009463564461	0.01494470555	0.01249134762	1	0.05866667179	0.003587411603	0.2658036738	32	1
4	506.3473144	193.5045247	-39.12865721	18600.18621	3114.430735	414.7302535	1164.30249	7543	3899.925532	82.10421517	3532.732048	690.3875047	121.0956839	213.232744	1464.257185	1960.988687	-0.002245637732	0.1677789189	0.02246948289	0.004817654101	0.01657880876	0.00582443953	0	NaN	NaN	NaN	NaN	NaN
4	510.306001	73.63974146	5195.446789	7978.823322	1213.951218	-291.114196	1176.548073	3363	11384.62366	1023.781068	1582.23652	264.9180243	231.9425675	166.9202296	648.4123928	6165.686229	0.6347933594	0.1534374505	-0.03711826362	0.03717927751	0.02236524548	0.03292303821	1	0.5026955677	0.2813550311	-0.034071801	93	1
4	512.4479221	292.675515	-34.52213575	15667.06886	965.0461507	171.1177344	1614.477128	5795.5	7795.851064	53.65386438	2439.143246	225.4243926	94.74237193	206.2959442	918.1186733	2353.534943	-0.002353313903	0.06324088412	0.01225376514	0.003663376132	0.01193414823	0.005851723881	1	-0.002576364843	0.09796364834	-0.003015127976	6	0.9445491444
4	513.979082	48.52176409	647.6297648	7693.609775	202.7236554	6.206460323	1041.038949	2840.5	11434.7957	118.8798061	1008.689405	100.1542499	76.72098324	136.966808	358.8882466	4054.040115	0.08482438906	0.02597739182	0.0009298147654	0.01014368614	0.01366062537	0.01022562975	1	0.06575360935	0.02108706883	-0.02470359915	30	1
4	514.3214707	89.2193309	-30.59017238	8747.178456	826.6319461	984.4168074	1475.912373	3464	4413.191489	54.32573009	1583.982176	246.0896536	249.962902	723.0403687	586.4608572	2525.24333	-0.004064166498	0.09729570274	0.1068984657	0.006390326415	0.02436048192	0.04454027094	1	0.002821493174	0.1719537444	0.3237960388	14	1
4	519.8208789	166.3291505	-44.08176958	11177.01158	3704.51167	265.8634671	1327.610492	5125.5	8517.577778	74.24346531	1764.670329	600.0131902	94.97885728	196.3950589	778.5687542	3986.180312	-0.003801815501	0.3323795064	0.02639373869	0.00739258763	0.02204144239	0.00796106946	1	-9.119802604e-05	0.6507497768	0.05461806162	25	0.9999658817
4	523.3388277	35.345429	437.4902128	6676.765469	1117.231205	515.1223761	1065.313742	2725.5	9603.150538	95.28792167	910.2254268	174.8628198	118.8465067	120.6414815	360.1070376	3227.909537	0.06604154066	0.1689720271	0.07958729024	0.01039888835	0.01967203642	0.01449323775	1	0.05754725433	0.3178708769	0.2471359282	44	1
4	531.0779736	11.25322633	46.18654459	5837.013369	1274.467143	14.08578855	974.9701552	2475	5880.095745	46.42990554	775.0483532	193.3784016	53.7242228	168.6620809	321.2898959	2148.908405	0.007936312249	0.2203681919	0.002663036563	0.00828772227	0.02684335025	0.009624595525	1	0.006536977602	0.4199198352	-0.02846345759	20	0.9958533753
4	530.5045444	264.3273584	-49.42800252	15285.90823	824.9547687	423.0424199	1617.601885	5733.5	9728.425532	51.47504899	2210.859902	180.432303	90.66711979	187.7285671	802.3179325	3136.60858	-0.003574320346	0.05423712257	0.0274612936	0.003574297734	0.01075975792	0.005520911069	1	-0.002607104102	0.08015297809	0.04879834879	7	0.9999998833
4	531.2783655	117.5215881	5326.07911	7618.086588	1309.386946	-278.1111569	1562.676925	3370.5	15943.92632	1185.952319	1640.108993	287.3646386	246.5649449	180.7880257	681.3017514	9823.510637	0.7018011673	0.1727364747	-0.03831111816	0.03971825315	0.02367359984	0.03837066193	1	0.5562033995	0.3209492562	-0.02322466843	93	1
4	533.8171265	161.7058751	-125.6048126	9621.952247	532.9219038	2276.580034	1943.432294	3690.5	3465.909091	76.00004893	1639.476313	164.9430727	414.0044574	385.8822787	623.5236421	2490.40406	-0.01380628796	0.05736020125	0.2361510633	0.008199403783	0.01662189516	0.02090515492	1	0.003431004578	0.09564522975	0.7655630448	10	0.9999998944
4	536.4409158	141.3792331	3082.913973	10342.00197	1632.903959	-49.33479493	1447.391967	4265	2849.537634	539.6373537	1814.487513	312.6791152	144.619332	201.9096374	737.753785	1327.96611	0.2922839598	0.1588731013	-0.005016589048	0.0170746026	0.01743542051	0.01492043991	1	0.2319920228	0.2936405331	0.003628447983	76	1
4	544.6207497	36.53291553	38.93891062	5745.406025	957.4834406	276.3114329	1074.414515	2341.5	2115.934783	43.11968071	802.1634092	172.0147574	78.63303405	146.9166239	325.5472357	935.7387022	0.006767729219	0.1674217248	0.05030687023	0.00802780202	0.02355264873	0.0134967643	1	0.008311403661	0.3133685893	0.1335812774	18	0.9999999976
4	548.1071646	82.40451595	2117.295718	7302.186231	335.066972	-51.78724872	1203.304199	2775	2570.691489	546.1002089	1789.001766	152.4432968	136.1004041	163.2888635	666.7413008	1896.711801	0.2808556174	0.04610812213	-0.005911877987	0.02368431939	0.02337680579	0.0233492987	1	0.221701487	0.06224138222	-0.005763169979	72	0.9999999999
4	548.1733541	156.1765104	785.9631388	12173.91135	3795.035318	395.5945978	1265.43215	5540	9249.247191	175.4187295	1799.151637	533.7128503	111.0609588	186.4731451	756.2700631	3622.699333	0.0641999864	0.3094181961	0.03255359821	0.009923953267	0.01927810924	0.008694627165	1	0.05428682366	0.6039628342	0.08955362104	49	1
4	552.5060615	212.6737898	9570.398903	9414.146369	262.9770683	-424.4137514	1613.922164	3715	6203.542553	2626.027392	2649.438032	150.7901318	428.2862779	236.0704119	1003.862812	4718.062553	1.008341477	0.02577710865	-0.04121823695	0.05102532024	0.02237459568	0.06641658394	1	0.7988159587	0.01955454578	0.02710729272	94	0.9999999991
4	555.1638157	56.841175	2675.57762	6095.549744	343.6540426	442.3458896	1090.121515	2340	3323.684211	591.4106279	1406.094544	134.8397845	193.2503378	143.7588038	531.025154	2102.018732	0.4364153109	0.05875010389	0.07045592845	0.03490503317	0.02071203502	0.0343656201	1	0.3509703408	0.09162578483	0.2909055393	84	1
4	562.258248	27.49044697	339.5641356	5235.697461	1503.785315	368.1153807	930.9237502	2339.5	6675.723404	101.3777273	1004.204	313.9084978	119.9072403	119.7260982	434.0655399	3987.721824	0.06571907302	0.3048871281	0.0703489589	0.01463845829	0.03029256614	0.0180690312	0	NaN	NaN	NaN	NaN	NaN
4	562.7005652	116.6035908	4822.529838	7068.100574	506.6652331	-217.4849115	1444.937719	2853	18877.89286	1232.181937	1701.945109	145.0912154	245.187514	175.0847667	633.1774572	12199.57264	0.6911424783	0.0723973493	-0.02871148353	0.03881078518	0.02307800517	0.0439618496	1	0.5473620395	0.115501149	0.004124507067	91	0.9999804294
4	562.519196	152.2538013	2337.834357	7641.459033	450.7343781	517.6289243	1592.705955	2935	6333.640449	596.4437125	1854.512614	140.7209701	237.8735209	206.1963509	681.0716572	4599.154424	0.2971538307	0.05743569547	0.06948314285	0.02449730637	0.02152633484	0.02635095805	1	0.2399177641	0.088778939	0.2578033197	73	1
4	562.9174728	102.4810588	44.93974779	7403.958824	112.2503122	403.1459946	1337.331364	2712.5	4138.076923	40.74635041	1145.384342	115.8671014	100.072667	177.8725796	397.5590275	4059.93895	0.006513768398	0.01568203545	0.05390774611	0.006112512635	0.01755249616	0.01051916306	1	0.006842403486	0.002212552518	0.1407229593	3	0.9999997011
4	564.6584997	246.2665574	-81.52102932	12270.61422	1859.589345	1427.626087	1755.725561	4975	1547.032258	65.82985281	1877.526519	325.3897686	221.4422332	203.9399942	737.8595655	993.9371913	-0.006686846616	0.1559044802	0.1176601421	0.005718416018	0.0147900504	0.01160956625	1	0.002045386834	0.2926637629	0.3623169795	19	1
4	576.2146466	86.71355589	1150.529904	7337.280962	719.4316431	330.1324779	1114.28959	2905	3734.319149	182.7868358	1198.067534	154.361978	112.4091532	152.0546242	444.7722654	1606.864008	0.1598054408	0.09764780836	0.0457362836	0.01517218433	0.01766719615	0.0141316521	1	0.1292578517	0.170138081	0.1480881287	59	1
4	576.5086677	108.4918243	1259.790553	7431.355421	1640.063364	-6.19389875	1193.494173	3221.5	5281.67033	259.195269	1381.917339	308.4329371	92.97157396	144.2714049	569.7063683	3694.844159	0.1690910754	0.2261228262	-0.0007583408263	0.01505607992	0.02634327228	0.01392086666	1	0.1347817332	0.4317018415	-0.005674596442	64	1
4	576.7040369	342.434237	-66.84043263	13741.78033	177.282691	739.2087308	1601.453031	4854	5707.526882	45.41441288	2408.723176	150.9921402	164.0354902	178.1344188	823.4051827	2434.470399	-0.004962772736	0.01369769548	0.05711143095	0.003730108056	0.0128804497	0.007926177396	1	-0.002105297381	-0.001727861957	0.1492419803	3	0.9999999889
4	578.6250527	292.6534045	-29.72027335	12138.50396	147.5469802	715.6488266	1822.0031	4457	3848.915789	40.96766211	1945.074547	142.1825313	140.2697889	179.503723	692.175285	1052.268296	-0.002420017787	0.01119758387	0.05904002192	0.003596858755	0.01249810376	0.008164356771	1	2.691989793e-05	-0.006771151578	0.1563416905	3	0.9999999986
4	579.6174771	50.65781497	19.84921188	6493.392838	1922.251648	92.40281529	852.6939307	2895.5	10604.37895	52.68557017	924.4582481	288.4200658	70.52440665	155.3543094	393.3254197	3706.43698	0.003753820523	0.3001251248	0.01549642425	0.008721871387	0.02518322129	0.01062988363	0	NaN	NaN	NaN	NaN	NaN
4	581.3992254	185.5693644	-18.77470152	9963.426163	2416.79914	87.66321602	1340.182653	4362.5	9567.065217	64.04438418	1728.262357	417.3258299	77.58812182	158.4536552	707.3252545	4055.801247	-0.001888759493	0.2370436357	0.009238400933	0.006756374414	0.02025127115	0.007936757304	1	-0.0006801239619	0.4544104593	-0.007337894633	20	0.877494029
4	580.8837015	211.7315404	703.9291913	11389.75369	206.8823023	1038.735269	1611.777175	4243	12131.68421	178.3257903	1810.06597	130.2717941	183.3567949	162.3556815	645.1669823	4908.171654	0.06336491721	0.01954004262	0.09271994909	0.01003297586	0.01293249139	0.011552609	1	0.05481745879	0.01186281482	0.2866726233	32	1
4	586.6348159	308.3322502	906.0409795	12978.25037	782.7015775	98.55768143	1522.324227	4835.5	12895.43158	195.5019348	2145.043064	158.204476	91.39267862	162.7893419	776.8295711	5173.621318	0.0692748978	0.06161203946	0.00799418572	0.00783402957	0.01160694794	0.007199405973	1	0.05419685145	0.09449171941	-0.002464073453	34	0.999999997
4	590.2808855	248.4680885	8137.324307	12001.07903	1933.229087	-274.2265394	1341.632475	5135	13273.47312	1566.026777	2341.285021	387.7024097	253.5566706	186.7968107	948.4921146	6705.136732	0.6571185751	0.160847968	-0.02163609197	0.03181530995	0.0158340762	0.0243862121	1	0.5216102203	0.2972504752	0.02427373134	93	1
4	596.3537165	217.6572062	3098.535723	10886.87781	609.878372	742.6903668	1582.71604	4229.5	10264	610.6999135	2047.97745	176.6383213	258.806586	201.9543903	775.6425375	5245.758982	0.2889791166	0.05884849545	0.06824688613	0.01806843066	0.01339629765	0.02399092074	1	0.2333337512	0.09161728079	0.2518496957	73	1
4	598.5142026	200.6379787	0.3972161453	9349.428777	208.2606029	88.12302862	1406.164871	3432	7139.280899	37.15721726	1579.312251	118.390016	66.48166448	163.9500877	558.4525036	3095.121722	3.957075109e-05	0.02378529827	0.01033219271	0.004379971561	0.01361924209	0.007339946968	1	-0.001192814025	0.01693376337	-0.01047768907	1	0.995479626
4	599.1815901	185.3258442	4332.599628	9501.674729	260.3697611	-129.1334625	1589.461159	3653.5	19493.1573	801.5403534	1676.510585	133.7771567	194.1010297	190.2350167	615.8102551	7088.579703	0.4600234113	0.02729477393	-0.01309818192	0.02179706832	0.01609234297	0.02278392556	1	0.3638002044	0.02346903618	0.007056530361	81	0.9999991799
4	600.4529967	103.9719341	1274.562227	7491.092677	413.5476758	0.5292258975	1178.572939	2834	3102.393258	212.5250259	1120.239247	124.7449485	101.5056309	184.0232903	426.97005	1480.249776	0.1728254955	0.05445485017	9.531313683e-05	0.01299084098	0.0150449282	0.01512008415	1	0.1361061098	0.07954384906	-0.007828966509	55	1
4	609.5648869	173.6106383	564.6067485	9310.187742	209.8037563	875.0564225	1409.901164	3415	12420.44186	125.8255736	1522.733035	124.7261392	180.3844904	159.8092475	553.2117024	5214.832212	0.06120800693	0.02347113613	0.09119217673	0.009602548889	0.01374719181	0.01345886173	1	0.05303415662	0.01985970339	0.2810849637	32	1
4	610.4528351	115.6120949	20.90834806	6417.592911	1505.508506	30.06704534	1066.007202	2766	6824.7	47.93289209	1070.435359	255.3624314	53.36629431	125.1240731	441.7665797	2944.199204	0.003446124441	0.2406588849	0.004706130225	0.007738432719	0.02649212008	0.008538148391	1	0.003299555594	0.4616342443	-0.02168740785	20	0.9907138663
4	613.6975286	360.6144723	6217.57493	8820.362482	822.1646296	-201.2851309	1770.531818	3702.5	3052.404255	2159.249684	2949.67332	297.7963022	315.8308103	247.9681067	1157.167704	2990.469885	0.7023274597	0.0939509527	-0.02184617933	0.04078338328	0.02020756902	0.04775824143	1	0.5569554953	0.1600288155	0.03089791288	92	1
4	623.463882	167.8210346	2081.475444	7654.500253	510.6019981	530.1979181	1460.643655	2977	22108.29885	478.8320211	1539.986586	136.1562649	189.6188887	187.1207411	561.8697241	10801.6962	0.2771736391	0.06677366133	0.06810778629	0.02265363251	0.01878364577	0.02616697454	1	0.2239957817	0.1078615402	0.2491242777	73	0.9999999843
4	629.0294918	199.3343241	622.8946599	9581.526124	2915.753115	306.9417622	1188.855249	4327	3409.159574	160.7903817	1604.74455	515.1155038	108.6882965	190.6854211	717.0851074	1785.035781	0.06598626848	0.3098846422	0.0324933239	0.01242796075	0.02636819468	0.01079914134	1	0.05571081542	0.6049185623	0.08974304917	49	1
4	630.8271296	154.7171305	-24.55304983	7581.784634	1871.502409	366.9947514	1104.015663	3292	13166.61957	53.409634	1251.355836	311.7380304	94.60857844	159.5896242	521.0401746	6458.353665	-0.003238426177	0.2412292681	0.04930963384	0.007602110288	0.02186929024	0.009652986669	1	0.001005063794	0.4647426943	0.1305447887	22	0.9558464233
4	643.6810858	82.50196305	7.294145788	5066.346546	2109.457896	16.29437585	898.0731623	2457.5	10952.54255	47.8248164	721.4663563	304.5512901	49.68422851	121.8493779	328.0457234	4523.815462	0.00176308554	0.4257971948	0.003662652225	0.00989758279	0.03137827531	0.0103204699	0	NaN	NaN	NaN	NaN	NaN
4	643.5964688	213.8595281	551.5783275	8690.852988	2695.547444	734.6415508	1437.991824	4033	6443.010526	100.6437961	1215.047708	414.4005211	141.1705152	172.5367405	551.4236266	2163.474641	0.0641369792	0.3130825773	0.08803104815	0.01011622706	0.02566147669	0.01096565337	1	0.05803750657	0.6138979156	0.2807601985	50	1
4	645.6662746	230.4454537	2639.45247	9314.694883	1427.669465	-52.46168722	1306.157416	3823	3964.393617	571.3264645	1850.964027	333.5002814	130.267155	178.9431516	762.5924363	2419.15491	0.2888236401	0.154169543	-0.005807472793	0.01839612741	0.01995057077	0.0154497692	1	0.2291340919	0.283953464	4.666039208e-06	76	1
4	645.3557968	388.6007583	7190.812505	10486.67996	1183.639357	-300.883166	1509.154237	4372	15546.31579	1572.631095	2172.765839	221.8964995	275.8316299	171.7716544	843.2340703	8940.558048	0.6912932519	0.1128204836	-0.02789852079	0.02898871349	0.0171386915	0.02994626213	1	0.5479398671	0.1984697451	0.008344219291	92	1
4	646.4917529	271.7230598	492.5833182	9569.640159	571.356142	1947.90537	1651.44382	3681	12387.90323	101.5190307	1605.362088	144.6524642	351.8053929	183.0205861	596.0531422	5385.322555	0.05188131569	0.05890502771	0.2034836751	0.009192635886	0.01504499434	0.02094358429	1	0.05357432079	0.09744212924	0.6671039895	37	1
4	649.5562866	303.9698983	847.3810076	10192.6883	242.8611363	38.87008736	1512.720211	3825.5	12212.22826	193.2128744	1688.244939	121.5722268	90.86951046	206.4993249	615.5540578	5265.075797	0.08449458716	0.02386506396	0.003796447178	0.01005634642	0.01172962055	0.009274139512	1	0.06566428032	0.01687801339	-0.01497221429	30	1
4	650.9336065	132.9258963	343.7082133	6669.41361	696.9747618	1211.691032	1034.411748	2612	5498.637363	85.87720663	1054.744923	147.3436181	225.1360833	147.7234035	400.1650386	1883.450342	0.05246355917	0.1101201295	0.1829617902	0.0100195991	0.01926549407	0.02024313881	1	0.05315576775	0.2016225376	0.5982973827	41	1
4	657.0205117	146.7298737	0.7319846107	6849.027507	1074.062798	730.4492365	1116.782081	2777	7176.666667	45.52065478	892.4186828	173.1662598	130.9755472	154.520397	352.5787583	2254.152991	9.072610445e-05	0.1541314783	0.1080548935	0.007086590653	0.01867338343	0.01249113706	1	0.006776824541	0.2886129674	0.3306162211	19	1
4	660.3403527	265.4034483	4414.879143	9659.741891	539.4806975	-95.94968302	1377.948622	3718.5	8200.274725	817.3705876	1813.189441	152.0651211	187.0119895	167.454991	674.1184077	3920.651746	0.4509080218	0.05526743955	-0.01069042899	0.02737118129	0.01493339275	0.02214314035	1	0.3569783296	0.08095627061	0.01436568175	83	1
4	663.6539715	250.4395539	564.5360683	8796.425169	1441.570891	20.99655694	1228.34978	3609	9821.494624	148.9436165	1626.227109	270.7748649	81.01365292	154.1319711	629.677596	3666.318502	0.06449941994	0.1626753021	0.002483513693	0.01072880568	0.02071486242	0.009757050984	1	0.05102383231	0.301591697	-0.01899611643	42	1
4	666.3361877	301.1498718	1737.178479	11221.67217	3579.127413	0.4043580098	1200.364013	5046	10555.08421	264.8573372	1558.228797	513.7998487	132.672512	171.6458789	698.313927	4632.161172	0.1562113759	0.3135474433	3.760853959e-05	0.01212980941	0.02236865209	0.01288336995	1	0.1254428177	0.6110889636	-0.002680031274	66	1
4	677.3333436	177.4119798	431.4098999	6464.315702	1986.420362	188.1299721	1044.105989	2905.5	3539.351648	115.0631041	1150.879852	375.6204882	88.81639007	153.0607261	500.8620026	1542.947773	0.06908621246	0.3146156539	0.03059339642	0.01287482186	0.02954286467	0.01391219998	1	0.05809926247	0.6145444358	0.08402229514	49	1
4	679.2552068	246.3304185	3251.264258	7302.234483	402.4773924	-138.5877677	1404.906037	2863	7681.129032	782.7298145	1675.545431	143.3144456	183.4672026	278.3987777	622.23114	4657.379948	0.4486202302	0.0598448093	-0.01882269181	0.027530626	0.01883210486	0.02930640376	1	0.3546490218	0.08999121026	-0.01397714472	83	1
4	680.494033	191.9735883	46.14602541	6384.72201	2029.242343	134.4310161	1063.718051	2927.5	2949.481481	67.97085926	877.7523826	312.9078097	66.10076633	139.602387	387.4832767	1557.015391	0.007377543511	0.3266674218	0.0211311183	0.01220680366	0.02765831286	0.01014570058	1	0.008403340699	0.6388100852	0.03867943219	25	0.9766823281
4	686.9837715	156.3625952	966.3387843	5915.312217	1312.625083	-16.70784152	1073.403885	2553	2823.548387	140.5444632	752.8143631	188.2952737	83.88775064	187.2372206	306.3986621	1169.119536	0.1685362752	0.2289160462	-0.002853917918	0.01558563805	0.02162756659	0.01518409651	1	0.1342252479	0.4373407422	-0.01291538088	64	1
4	691.4258709	271.347563	2052.16211	6903.955352	1032.72189	515.556716	1916.87535	2928	2662.454545	385.8810955	1211.968215	220.495586	187.2574339	259.658623	488.2117157	2577.768682	0.2982582283	0.1497259711	0.07420983285	0.02139272411	0.02206440208	0.02546321245	1	0.2420375439	0.2783306506	0.2774874512	77	1
4	694.8548294	190.5805351	6154.20025	6334.384358	437.8099233	-343.0664812	1000.15567	2590	7640.218391	1235.464748	1245.454154	139.2157583	264.6989058	188.7339207	485.6828554	4068.197574	0.9515148309	0.06914473127	-0.05364089703	0.05009002407	0.02045482245	0.04447205008	1	0.7531213361	0.1079433354	-0.0263166041	95	0.9999999972
4	696.2897167	341.4822347	-18.11843384	8063.486237	537.0593368	95.27492768	1431.242905	3047.5	10054.27368	42.78689858	1467.115731	142.6656099	63.92376119	162.0589504	532.8719062	4143.540342	-0.002864205727	0.06566684548	0.01178907145	0.005548988853	0.01797749463	0.007826143468	1	-0.002990854778	0.1029201655	-0.004641507921	6	0.960182374
4	700.6354931	259.5825698	2367.320001	8194.123314	821.0268436	-69.19046249	1240.08628	3276	6563.715909	441.6335503	1468.358472	176.0454395	113.8425581	158.9253698	562.2213751	2106.324832	0.2841962114	0.1008054596	-0.00815044311	0.02035834397	0.01846222626	0.01452252906	1	0.2247562673	0.1743647822	-0.01088426326	74	1
4	700.5785385	322.489279	433.6170065	8445.912883	509.7462352	1699.089318	1489.587878	3252.5	6462.53125	119.1782681	1399.425432	140.9175473	316.2294642	171.3152678	530.1734843	3124.300824	0.05210038625	0.06077345308	0.2042327883	0.01066959556	0.01490016832	0.01786317498	1	0.05381832768	0.101308244	0.6697951919	37	1
4	716.8238088	269.4311147	-38.92414531	8771.848706	171.6799673	943.4628566	1307.872319	3212.5	7424.427083	47.27287244	1820.778512	125.317938	220.279282	148.0553357	644.9023875	4418.093706	-0.004828984141	0.02034380116	0.1080394935	0.006035510501	0.01834325528	0.01133154944	1	0.001523200155	0.01412652774	0.3249223217	4	1
4	730.7041721	355.4767181	2018.044398	7187.189191	733.253416	-53.46574858	1372.683202	2906.5	8801.126316	402.414068	1271.080312	150.3516329	115.7031459	287.2761712	490.5479367	4351.013671	0.2877096624	0.1010234672	-0.006690754773	0.01782872387	0.01833352066	0.01668019982	1	0.2276572532	0.1748783709	-0.005099362076	74	1
4	731.3444972	243.8650392	35.50968255	5440.572685	887.0744839	23.51947712	1071.007207	2222.5	5946.747368	41.36166196	895.0944111	163.2019608	48.50445256	131.5075311	344.1611648	2465.320509	0.006720202145	0.1646699462	0.004583721724	0.007678324865	0.02401416867	0.0091398426	1	0.005143601225	0.3057307424	-0.02401848373	16	0.9999455865
4	747.4142556	323.3453636	5.155172896	5586.131966	2311.122334	110.4570215	1064.189356	2702	4671.43617	54.39630092	949.6973595	383.038654	62.84056185	121.3157916	428.3973652	2428.01002	0.001044287444	0.4129236571	0.02050254624	0.01012666982	0.03291964319	0.01120335338	1	0.004172803602	0.815743127	0.03812352273	29	0.9860067767
4	772.289778	315.4760788	893.5252882	6000.860368	508.2174205	246.1801406	1113.428079	2345.5	3036.526316	154.3511201	951.2518098	135.5248862	104.4393826	166.1606414	367.3110977	1221.201282	0.1540773197	0.08883734027	0.04084792485	0.01470462384	0.01934930254	0.01634422384	1	0.1242738473	0.1518448929	0.1297257371	59	1
4	778.5348247	300.5537262	16.37840846	6173.222728	890.2041304	256.2769172	973.3953312	2469.5	3553.489583	45.35262458	948.0594748	161.7433658	78.98368094	139.9061456	362.2455544	1204.606728	0.002738046897	0.1480686009	0.04272176936	0.007941043834	0.02096099966	0.01115421439	1	0.004392870426	0.2733296545	0.1059303409	18	0.919690621
5	5.871899366	334.5486338	2.272051955	8530.092769	3578.867341	207.1077247	1278.051041	4173	4587.432432	69.34136628	1438.63346	617.0619392	82.89742309	191.5787441	685.0854679	1898.433753	0.0002462247571	0.4206493207	0.02302008748	0.00852249832	0.03056170135	0.01010162229	1	0.003784606244	0.8317023549	0.04689018986	29	0.9987733002
5	10.33514607	270.3817878	20.36870043	8259.407159	127.789273	223.9987547	1382.549714	2989	7917.652632	43.1468911	1755.334405	117.3304251	88.58387801	188.1763296	603.9607281	3640.893501	0.002096336085	0.01466659667	0.02710544669	0.0058808754	0.01712547207	0.01028531266	1	0.001493506291	-0.0010419636	0.04742423833	2	0.9999999653
5	15.28460852	213.6010919	27.32518294	6517.86489	1564.843191	369.9843609	1315.847883	2848	4680.258065	48.10695972	1115.85849	296.8264669	95.72222062	155.0837953	478.6667445	1602.152091	0.004275644393	0.2337260572	0.05712901759	0.007962431354	0.02522893747	0.01129768246	1	0.007448678807	0.4496954426	0.1588243143	22	0.9382778902
5	21.7265593	246.4874893	1408.585378	8115.389724	1745.771972	-3.806812451	1386.158709	3480	1662.694737	292.2651662	1598.37311	375.0933723	117.1191962	173.1267114	668.2640383	956.7418011	0.1752477651	0.2197830194	-0.0006631228211	0.01633523111	0.02514796426	0.01552057129	1	0.1396311544	0.418703858	-0.004250884782	64	1
5	30.50975258	326.6762221	1837.186517	11802.7922	1040.701042	545.353788	1863.025317	4559	3176.252632	329.1253295	2028.424902	214.4142254	189.4465054	327.8129162	760.6455114	1019.749385	0.1600690886	0.08942431712	0.04598508885	0.01207441603	0.01460426514	0.01661939823	1	0.1294029415	0.1532776167	0.1487191685	59	1
5	34.68164258	422.4799898	678.3174198	9481.941522	3141.625174	14.54787383	1517.677738	4418.5	5306.146067	168.9379211	1849.042965	605.6681049	95.43618567	217.7289619	814.4574112	2811.46949	0.07343395776	0.337152358	0.001568494449	0.01199656208	0.02409553249	0.01126246277	1	0.05981879272	0.6595199962	-0.01425426161	48	0.9999907446
5	36.76876613	311.7888	-28.71745396	13370.41732	2045.143042	688.4392246	1509.015541	5331	3850.989583	64.26068489	2087.408116	327.555902	142.4770884	198.0863208	799.1023634	927.9567537	-0.002249766021	0.1560610408	0.05369664447	0.005232790161	0.01447711344	0.008093157984	1	0.001242507155	0.2902014572	0.1429440539	18	0.9999985411
5	39.33736073	380.7166801	715.8354666	10327.12291	2385.256732	43.83229211	1433.46435	4488.5	9609.978495	177.7572725	1939.444866	495.8614763	93.37680316	184.1776557	820.4461551	3704.02602	0.06815340252	0.2315506778	0.004589244978	0.01018200707	0.02200850412	0.00954721906	1	0.05476430297	0.4429926225	-0.008599688369	45	0.9999999249
5	43.37258736	410.4106516	-10.98466938	10555.78284	676.7258897	100.2432061	1538.905369	3991	9035.213483	52.34247312	2039.042317	159.8474135	68.68355624	200.9572901	728.0963495	3281.464676	-0.001006614754	0.06562501716	0.01058161417	0.005386321196	0.01452261338	0.006841243694	1	-0.001592941902	0.1027831774	-0.008405828862	6	0.9026918597
5	49.44821482	149.2873716	-11.6433993	7621.141364	446.3626669	777.8203253	1206.141131	2833	7536.787234	45.00460713	1198.603863	110.8477016	151.7440346	143.7443204	426.792267	2656.190416	-0.001821482808	0.05918146209	0.1026898611	0.006542664505	0.01568957918	0.01275473519	1	0.003943523943	0.09357603074	0.3084696985	9	1
5	50.34922928	492.5245797	-20.86321694	11710.70031	1764.874225	622.7800284	1615.236087	4760.5	2462.468085	62.33172967	2154.010734	330.0259611	151.0995542	184.6993701	838.2240441	1019.4703	-0.001580374336	0.152756582	0.05352187195	0.005708778286	0.01521829618	0.009039481074	1	0.001731162605	0.2834148545	0.1423714286	18	0.9999989634
5	53.48357287	304.3111203	3448.059098	11576.76298	2505.328446	-151.7886054	1499.575709	5006	2236.989474	673.9879921	2136.395008	466.6198423	178.5082043	191.9621146	883.5850113	1010.634744	0.2939455231	0.218184272	-0.01272048129	0.01930234431	0.01910869642	0.01655450794	1	0.2333839265	0.4149903537	-0.02051799859	78	1
5	55.83207392	329.9408018	3414.698313	11358.0038	614.8375117	643.4317757	1812.861128	4360	12480.29167	652.3349251	2168.899985	161.1439121	266.3888194	190.740159	778.0093161	5173.941161	0.2948845454	0.05389638712	0.05556857005	0.01934468605	0.0159942614	0.02415651262	1	0.2371300242	0.08090958422	0.2092684929	73	0.9999999999
5	56.15044034	254.4492468	4698.032402	10261.67703	1058.070854	-259.9958668	1613.83458	4108	10893.63542	938.0606512	1820.029037	212.8428968	217.3827963	205.3373091	697.5021826	4505.644909	0.4677724225	0.1057057846	-0.02346695112	0.02575824186	0.01567838455	0.02347789056	1	0.370052385	0.1838931409	-0.02431517584	85	1
5	57.29238942	212.9490454	2459.003708	8549.754916	1264.170396	-46.10886488	1550.912238	3554	2294.91358	601.1061848	1911.701832	333.1193402	157.4068166	216.293555	777.2616603	1064.142086	0.2903412425	0.1461755573	-0.004933384921	0.02347388108	0.01978999776	0.02146647806	1	0.2303231358	0.2675920732	0.003064877852	76	1
5	60.85804415	367.252045	0.5325385283	12026.16856	1830.986392	603.5217002	1580.286141	4862	5504.139785	64.54005292	2142.881152	338.8806893	125.8655957	184.0223893	826.9989756	1767.219282	6.783861873e-05	0.1592352236	0.05149341698	0.005772982559	0.01586882283	0.008752185388	1	0.002971447822	0.296619483	0.1359582595	18	0.999992207
5	62.68403741	441.4285583	11787.1514	11477.37108	1083.436031	-733.2615109	1586.91743	4737.5	2308.904255	2318.320132	2338.170559	219.4483787	423.6950459	200.8642252	898.4734875	1024.364603	0.995560047	0.09644798436	-0.05798502963	0.03962083403	0.01555689084	0.04128365563	1	0.7881968109	0.1638041486	-0.03094770251	96	0.9999999403
5	67.26668278	381.0813938	6154.605315	13559.40488	637.0098023	1123.34055	1765.295459	5222	4998.358696	1126.413715	2467.922323	151.6117337	404.4150674	204.1756619	876.1842736	2277.952346	0.4548614266	0.04860732675	0.07829559045	0.01789333418	0.01350117527	0.03079337544	1	0.3661004813	0.07117248162	0.3214962773	84	0.9999999789
5	69.77761774	179.4943275	35.51167949	7153.894827	2980.894359	96.44437776	1389.403246	3444.5	4545.795699	76.67244854	1681.804109	713.3227002	74.68970506	208.0328157	779.5802425	2777.921343	0.004661504676	0.4137110797	0.01477727426	0.0131470007	0.03701807896	0.01284899395	1	0.006674614782	0.8171119667	0.01920122145	28	0.9700259208
5	69.95459388	217.7154287	-136.3424995	11189.54732	874.2357462	2446.419362	2095.227437	4318	1152.41791	88.21578243	2594.985444	255.2370751	567.3622022	367.6352645	967.9096235	933.413776	-0.01189958195	0.08069887657	0.2118178781	0.008872627995	0.01488071293	0.0281127441	1	0.003531681144	0.1424686661	0.6829541081	15	1
5	70.99193199	304.3981568	2347.752509	14253.10297	1257.458735	45.68432564	1582.313255	5512	6392.144444	392.2258553	2254.412961	217.7008692	139.2579963	205.7414296	818.9564548	2121.714372	0.1628807548	0.08854187636	0.003304769936	0.01003716388	0.01295827858	0.01031981207	1	0.1287386324	0.1496097392	0.002274610578	58	1
5	71.13744455	414.3288986	822.2038849	13739.77124	177.9813156	1296.297224	1997.411539	4997	18451.96842	193.6024648	2141.902897	144.2856602	236.5921006	206.1247307	719.9522896	5976.782126	0.06076883082	0.01351721699	0.09204855788	0.007994294698	0.01201197089	0.0114998914	1	0.05264318212	-0.0005250190709	0.283599515	32	1
5	73.49620435	204.9769366	-84.13363002	8968.714814	727.337831	2013.725764	2114.311414	3492.5	1383.037037	69.09074221	1403.056058	172.1049544	354.2367405	229.2583842	532.2137428	598.2739641	-0.00975767936	0.08254263748	0.2262049448	0.008503938502	0.01550118886	0.0240821629	1	0.006233090745	0.146879884	0.7330310974	15	1
5	75.84098584	156.8132129	2260.307025	8031.162635	814.6769682	461.3502712	1412.778498	3223	14542.70526	462.0177843	1508.283223	180.6701571	183.0891013	166.1130253	571.6701806	5964.997526	0.2844929533	0.09943745959	0.05960687087	0.02105651398	0.01932568073	0.0241051435	1	0.2295767595	0.174510634	0.2225248241	75	0.9999999996
5	76.33411181	258.3592364	774.7377785	11421.97177	1759.747016	60.37393427	1376.49719	4660	7835.438202	201.0022247	2144.753217	330.259008	86.00557676	189.4591043	835.8341713	2994.61766	0.06787026856	0.1555809746	0.00511239929	0.009474675809	0.0165624933	0.008835107249	1	0.05381770461	0.2871539589	-0.009465237794	42	1
5	79.35442417	243.2961005	-40.84572644	11633.46078	1595.893166	589.3053191	1658.329744	4635.5	5748.318681	90.59775524	2040.400575	291.3741207	146.3193494	1382.2119	790.5081578	2209.899987	-0.003556677664	0.1484565706	0.05320148212	0.007413902262	0.02520822023	0.009242155205	1	9.174544433e-05	0.2745773602	0.140698691	18	0.9999998004
5	84.60908213	54.13094541	45.59540171	7000.99928	666.8151933	110.0802232	897.3675272	2612.5	4137.221053	44.95874477	1070.777509	132.0381673	60.83137911	314.6367663	374.3567108	1349.712193	0.006498267662	0.09721520853	0.01696396905	0.007031005402	0.02151709341	0.008763634295	0	NaN	NaN	NaN	NaN	NaN
5	84.03367033	546.7362158	-18.29390987	13576.89659	1893.676037	749.5736923	1865.415899	5500.5	1102.808511	68.34188526	2276.277686	347.9369545	150.0842572	271.51594	861.8393519	603.6612537	-0.001443884312	0.1400029598	0.05640413991	0.005328126618	0.01351187615	0.007565278218	1	0.001908507488	0.2573749101	0.1518909419	18	0.9999999995
5	85.79100526	301.1733368	1968.619519	12003.71818	125.2741711	1633.82063	2004.15494	4382	3834.942529	389.2134309	2236.91649	132.1036033	374.4531962	233.4074626	794.6875446	1960.011944	0.1622783691	0.01089333243	0.1337425176	0.0109276465	0.01237783236	0.02355277696	1	0.136336224	-0.004013032582	0.4487792779	54	1
5	87.35823703	268.6408956	-169.5749007	12143.54371	1096.664999	2620.705631	1801.279785	4736	4116.032967	78.75881566	2072.597934	238.2243117	517.2020792	202.9494736	782.1618066	1643.830949	-0.01341586303	0.09081502906	0.215051009	0.007057502684	0.01457253496	0.02345418042	1	0.002643515751	0.1633629003	0.6941144849	15	1
5	87.475127	286.3930944	-162.1377383	11011.30655	977.1639108	2530.370833	2072.475931	4356	3318.988764	80.33782634	1863.378817	216.744364	429.7415575	229.0773503	701.1226311	1082.594752	-0.0148371847	0.08875200559	0.2178045196	0.007183339451	0.01435504362	0.02303941442	1	0.001677201019	0.1592492252	0.7032250734	15	1
5	87.85867446	437.6310188	11412.21267	11243.09257	171.1806142	-782.4548321	1829.322726	4420	5497.225806	2826.113286	2929.036654	146.5322411	523.1934209	250.6815896	1071.149339	3451.368308	1.011128829	0.01543918946	-0.06073477648	0.04187597604	0.01566812903	0.05634108552	1	0.799609891	-0.002503168238	-0.03987840082	94	1
5	98.75274551	465.4754561	12568.56551	12778.74439	1252.344914	-857.6635062	1545.043156	5289	2628.021505	3027.907669	2903.396155	284.8133226	564.026105	269.4664854	1129.87057	1484.515636	1.01021271	0.09689363067	-0.06453544989	0.03938364536	0.01498430048	0.05009078743	1	0.7994330589	0.1644443811	-0.0503699826	96	0.9999999953
5	102.3894954	264.4215236	55.85478073	11558.56046	1089.447707	380.5678716	1995.926917	4510.5	4461.793478	70.63381564	1746.373726	194.494006	93.96285437	242.4731996	650.5589457	2102.701123	0.004534411823	0.09675150501	0.03297927243	0.006642960808	0.01332140268	0.007865506108	1	0.004652273555	0.1676231892	0.0709939807	12	0.9999999981
5	106.452633	122.9828159	35.35720801	8857.558716	143.4941455	193.3802716	1220.067638	3227.5	7263.46988	40.17066675	1527.672126	121.1829402	66.03758244	165.5072746	530.4980307	2471.104085	0.00428769141	0.01536889104	0.02210609879	0.00462327966	0.01507299265	0.006352328989	1	0.002907498657	0.0001827504544	0.03069533448	2	0.9998593829
5	108.6544849	249.7411825	11434.85087	11096.37893	1161.578848	-749.9277071	1683.579734	4639	3119.021505	2161.899861	2101.937629	251.1870657	443.2828196	210.7086238	832.4562135	991.1282326	1.030337558	0.106020678	-0.06453852784	0.03932957254	0.01624283509	0.04475302042	1	0.815560648	0.1831850898	-0.04577446074	96	1
5	110.9902606	108.3834596	2478.869077	8710.403354	133.8464357	508.6042989	1350.681478	3246	5432.362637	358.8444103	1178.786847	100.7694621	186.7211229	161.5759646	418.9605486	1619.566701	0.2823106902	0.0156437655	0.05794697235	0.01778599121	0.0124127145	0.0206913593	1	0.2268907612	0.002523498252	0.2134660449	70	1
5	112.1104378	149.204394	30.92575185	10027.72111	98.22490312	266.8907294	1638.44784	3574	7140.988889	46.05572784	1456.388677	115.7964955	99.32369573	228.3428521	505.857898	2213.034083	0.002946079068	0.01028901068	0.02666965454	0.004712319599	0.0128064912	0.0102377322	1	0.002097481357	-0.01004145261	0.04595416361	2	0.9999963277
5	111.3596482	166.3477662	-4.635061596	9901.45313	3029.608975	221.8176849	1387.40438	4412	4308.494737	76.93802562	1717.098541	500.9272964	82.74183247	217.9061527	733.859082	1607.729077	-0.0004318530122	0.3090270353	0.02367372815	0.007906239429	0.0235638724	0.008430470071	1	0.002177128644	0.6027233904	0.04516631006	25	0.9999935207
5	112.7410447	380.4986877	2413.912982	13739.41264	722.0857648	51.42396571	1738.99995	5136	3943.046512	593.6504069	3190.375873	216.9724722	160.7382107	204.386921	1150.391692	1916.672441	0.1755905886	0.05208102129	0.003496606213	0.01252887869	0.01486276333	0.01344784341	1	0.1385166891	0.07482398301	0.004395285669	55	1
5	113.3085264	183.489891	682.1626567	10782.02869	609.4560864	342.3201028	1556.352403	4082	9721.670213	159.9884778	2141.779165	166.0412017	123.6671176	210.1011092	781.1955369	4134.975041	0.06220908361	0.0560903757	0.03251031744	0.008402809864	0.01470238608	0.01037369124	1	0.05017485786	0.08422606308	0.0802859801	35	0.9999999999
5	114.5700865	134.9935195	33.39876198	9143.600084	1266.282998	207.9936006	1282.870672	3639	2644.455696	55.10834003	1410.27436	246.5124806	65.97802338	178.1455922	546.558193	2608.136474	0.003818305375	0.1450560337	0.0248803874	0.006653140068	0.01690230496	0.006976217093	1	0.004013078726	0.2663724725	0.04460204427	17	0.9990702736
5	114.4047964	346.4400692	3576.6494	11646.02384	1818.364149	804.9858466	2123.117729	4925	3019.172043	811.9136297	2592.98634	428.2500052	293.6255946	253.2559061	1038.60726	1665.867789	0.3094334562	0.1524968692	0.06696381662	0.02052387755	0.01700771208	0.02901121419	1	0.2504786782	0.2837084254	0.2550071802	77	1
5	115.468462	366.2909215	930.197275	12977.40218	2931.371234	489.5389918	1802.691218	5547.5	9324.77907	228.0184009	2734.229217	595.521214	157.0856262	719.8510143	1083.808521	3541.757412	0.06979600787	0.2262309983	0.03832701367	0.009922500655	0.02002060539	0.01018642563	1	0.05830954144	0.4335498967	0.1077792096	46	1
5	115.47787	426.3180213	4476.06603	14257.42912	3218.592737	-164.5713694	1659.010837	6158.5	4873.125	833.8448557	2751.317344	609.3131414	222.6050318	186.8431179	1136.556214	2274.410537	0.3121225963	0.2250638168	-0.01110742771	0.0149361129	0.01479369853	0.01785197985	1	0.2480466718	0.4291889418	-0.01084826551	78	1
5	116.6898823	21.6121925	4.214563699	5312.411693	1618.241794	496.31413	948.314267	2389.5	3548.765957	62.81303718	850.0824253	257.8827204	116.6209102	123.327986	362.1571589	1145.044089	0.0007624684256	0.3029993365	0.09125481761	0.01297364348	0.02776659704	0.01774275867	0	NaN	NaN	NaN	NaN	NaN
5	120.8210576	277.5331379	-20.70294473	13741.7964	3088.889127	342.2768512	1474.7271	5877	3875.957895	68.64920469	2446.203855	592.8307558	94.34126291	212.8598487	1005.010772	1473.148047	-0.001245597962	0.2274035693	0.02519190846	0.005227106384	0.01737011074	0.00564773429	1	0.0008189208681	0.4353282769	0.04742095094	21	0.999977508
5	120.5395282	480.6193845	9717.669811	13046.66947	1331.248498	-532.8897355	1881.275757	5253	5869.148148	1976.879926	2761.38326	266.4672951	380.4312693	223.1892987	1036.543747	2514.246518	0.7398865314	0.09899222649	-0.03786667726	0.02887196906	0.01704317307	0.03317313782	1	0.5858483762	0.1697026564	-0.01610046738	92	1
5	120.3649179	494.5537293	11454.75074	11233.26518	232.8898462	-752.2015393	1914.343242	4419	4976.170732	2794.82086	2716.176298	142.7424677	560.1547495	285.7536357	1014.459493	3651.718181	1.042254536	0.02251464676	-0.06398035939	0.03648620726	0.01520451707	0.06211830653	1	0.8242633013	0.01189568594	-0.04417559428	94	0.9999999929
5	125.7311415	221.3350438	889.3369005	13754.84239	1325.411587	482.2031656	1756.423388	5305.5	7836.075269	157.5428033	1917.056023	238.7962941	127.0261345	237.081706	696.1143061	1962.843137	0.06571101066	0.09778293241	0.03560279969	0.008367098064	0.01353156891	0.009492729985	1	0.05359043999	0.1699009505	0.09311599719	39	1
5	132.6816454	101.5254008	-4.124166707	8550.974403	69.68828657	884.2571525	1412.012195	3038.5	5042.088889	44.73796755	1319.2892	118.225063	163.4738214	175.0815199	475.8949334	2113.542474	-0.0004291944781	0.008502024585	0.1050221266	0.005648642513	0.01470190952	0.01421060875	1	0.004706608383	-0.01029640474	0.3150610219	4	1
5	132.9005111	236.6093354	-101.288855	12278.18796	254.0141055	1428.848424	1969.954953	4469	12181.19767	53.15027744	2414.844921	142.0247131	291.6048775	190.2468881	821.4596819	4615.128508	-0.008269364939	0.02036225851	0.1172822251	0.005100823494	0.0146925891	0.01250157402	1	-0.0005909945163	0.01456444601	0.3560260292	4	1
5	132.4790321	292.7141743	863.1573386	13696.44013	1493.095566	479.2664647	1639.648949	5468	12848.52632	232.2122266	2684.784664	286.1033267	143.0571179	185.7385717	989.5060832	4880.368989	0.06228138289	0.1062055117	0.03705688002	0.008587480165	0.01548688896	0.009432083052	1	0.0510400027	0.1872416143	0.09768210093	39	0.9999999996
5	134.8378192	132.0075169	761.2567772	9334.508538	192.8451651	57.56557955	1417.447653	3394.5	13495.14583	183.5856522	1598.596028	107.0003448	87.40963124	181.2086748	556.5393851	5424.311777	0.08322415931	0.0212466746	0.006523726595	0.0111370071	0.01365426041	0.01017610389	1	0.06481089853	0.01162391042	-0.005938851606	30	1
5	136.9379541	115.9295373	-31.2166697	9049.128613	113.1415643	930.196745	1459.38845	3291	7959.370787	46.39304742	1673.429385	118.4534947	203.1188277	145.1662794	592.1804829	2920.835992	-0.003184253334	0.01227930568	0.1050631233	0.00560605546	0.01419459164	0.01432680187	1	0.002551575426	-0.002547191743	0.3147441772	4	1
5	136.7045152	330.5075233	713.1403446	13075.51479	1384.762474	2754.401379	2013.783527	5169	3880.536842	153.4962039	2361.129416	260.7950006	503.7921381	222.7433568	895.6226725	2065.252129	0.05562574451	0.1046129837	0.2084845871	0.0079516411	0.01333173157	0.02098794081	1	0.05735262518	0.1914384444	0.6866971999	41	1
5	142.8782394	246.604101	1789.598417	10936.55894	3433.16594	67.62994652	1851.646968	4956	1763.034884	523.4172381	3084.752763	972.7389972	138.6313884	270.4836744	1368.110515	1212.746222	0.1685469358	0.3021918557	0.006589513504	0.01514084007	0.02929392375	0.016070439	1	0.1356041746	0.5880865915	0.0221298926	66	1
5	145.2986938	512.4434814	1135.02322	16515.6983	7098.465847	41.81347244	1425.468766	8049	9724.808511	231.5761353	2371.67343	1069.531416	118.582224	232.8354257	1165.41436	2798.688042	0.07147254261	0.4335710873	0.003144931219	0.008997976457	0.01845168684	0.007305311674	1	0.05932286439	0.857402109	-0.005933596695	51	1
5	146.5233937	64.31684443	2071.550721	7978.037764	121.4770537	1503.906978	1354.74306	2937	4492.572917	348.1387548	1224.889939	112.0661572	306.5472494	166.9639828	437.2706348	2088.572667	0.264450799	0.01688022489	0.1861115793	0.0190135484	0.01484777182	0.02957825843	1	0.2213676031	0.01063066387	0.6511667638	71	1
5	149.0231594	476.029913	-1.76080453	14187.04803	900.6176241	156.7232267	1868.13476	5308	6447.866667	49.58489048	2287.223663	187.4276243	73.18839398	195.4698805	800.0210898	2291.56895	-0.0001145489817	0.06389095446	0.01179913271	0.003807232114	0.01472346096	0.005569196856	1	-0.0008167330631	0.09927927213	-0.004081259636	6	0.8905209395
5	151.028241	376.8080362	9868.769149	13581.05422	1462.529349	-476.7814744	1933.198241	5526	10484.52632	1932.571184	2698.936193	284.6410402	371.2523251	234.6638569	1042.407751	4216.760355	0.7263518706	0.108119115	-0.03287393403	0.0264341028	0.01402550416	0.03125486581	1	0.5754926558	0.1886346587	-0.001476665941	92	1
5	151.8166099	300.4851087	-140.7148281	12132.06829	75.18752266	2864.913874	2447.430701	4435	1343.510417	80.73371976	2047.887913	128.9873252	487.928174	250.2665745	719.4212596	484.5126905	-0.01181281673	0.005791891096	0.2344518998	0.006923663145	0.01193645587	0.0235075071	1	0.00439075218	-0.01022602532	0.7583656874	5	1
5	153.8187126	168.3130612	8114.159341	11713.64599	1232.973418	-431.9896333	1603.238516	4773	8776.622222	1601.181034	2183.233146	243.6274967	311.7910366	181.7259007	837.5237144	4484.66132	0.6898525568	0.1089545536	-0.03668631774	0.02731715748	0.02083447542	0.03194677754	1	0.5461570302	0.1901543049	-0.02236568622	92	1
5	159.445522	401.3575375	4923.769295	15984.22465	1730.041852	-51.99948957	1812.013844	6433	13753.62162	930.649915	2926.573752	351.4223932	221.6006913	205.0453306	1144.611731	5780.57418	0.3040914115	0.1090446884	-0.003120694861	0.01295802984	0.01338982415	0.01643142883	1	0.2410335165	0.1915031281	0.01096757088	74	1
5	163.0216786	315.1359863	7283.201961	14871.74179	1565.990262	-214.2224434	1823.385238	6007	12019.7931	1400.490881	2735.962155	305.9227237	253.1040987	213.9039045	1039.155985	3913.96263	0.486224565	0.1080392874	-0.01459703153	0.0190043381	0.01495154149	0.01949495217	1	0.3853814696	0.1890813623	0.01025377984	85	1
5	164.7140456	99.47952971	1469.246529	9523.127806	3773.781939	-11.75086964	1226.551134	4519	4340.568421	267.1439726	1372.041167	548.1446168	108.4716911	183.7399469	639.5191341	1850.854591	0.1562128998	0.3989994882	-0.001223187139	0.01506939785	0.02369529265	0.01190177515	1	0.1262093779	0.786349466	-0.004089966425	68	1
5	164.3400812	329.6457832	9064.013103	12976.58334	2114.473747	-412.2556575	1864.795887	5509.5	11080.21839	2258.017814	3049.362628	472.0912566	402.3602956	206.1757938	1220.591513	6460.689099	0.7019298998	0.1637045933	-0.03223476208	0.03359818336	0.01643634775	0.03883305327	1	0.556628356	0.3026840863	-0.002576922416	93	1
5	164.5055829	497.3583859	3316.528516	10655.15609	491.894649	847.464831	2248.152569	4075	2746.787234	1124.148432	3613.021877	215.1403032	348.7024569	288.4464361	1319.813347	2651.96603	0.3086996071	0.04768067256	0.07146148264	0.02388056248	0.01979945084	0.039914568	1	0.2491553652	0.06886043786	0.2667458762	73	0.9999999998
5	165.2765805	388.9812044	3757.07487	12183.96974	2786.571547	86.48619403	2293.028774	5332	3638.142857	1074.224539	3449.996002	851.2115096	204.9709113	294.2314551	1472.563108	3979.541592	0.3156591369	0.2240135094	0.008266752031	0.01862045057	0.03197208055	0.02410910314	1	0.2521690093	0.4278809929	0.05660520524	78	1
5	168.2912944	29.46025332	1106.727163	7295.954348	2187.825337	232.3004069	954.5541914	3308	4859.231579	212.8311296	1148.229809	351.7462658	114.84056	142.8075512	493.6502925	1504.956149	0.149760902	0.2989033651	0.03211675061	0.01563073135	0.02859605126	0.01517973466	0	NaN	NaN	NaN	NaN	NaN
5	168.6519912	123.0620357	531.6197609	7315.33692	213.7395414	923.7529176	2236.838306	2912	3281.473684	149.292327	2005.485801	272.2784838	383.5377992	1550.109708	733.0066661	3288.598103	0.06741173181	0.02798588839	0.113744458	0.0189214753	0.04210575197	0.06068724183	1	0.05955296037	0.03010969949	0.3602454614	32	0.9999793415
5	168.2830026	166.8867175	1427.338797	8444.054471	1145.158039	117.5348033	2074.436263	3484	1651.189189	439.41464	2402.859218	366.1303012	125.0752898	347.5509214	955.6013228	1921.421468	0.1693919986	0.1460788355	0.01392689214	0.0213998693	0.02545804115	0.01978738908	1	0.135220946	0.2681217791	0.04222645474	61	1
5	171.5019912	232.6379492	2324.733766	12818.8806	217.065899	62.43113194	1954.557173	4766	9589.446809	496.2405906	2590.733433	156.6720812	142.2034631	214.6737135	892.7107523	4068.687262	0.1778511968	0.01700904618	0.005014096322	0.01326709808	0.01419872992	0.01199627669	1	0.1400718392	0.002937357942	0.008900934304	52	1
5	173.5513464	345.2763576	-224.6487999	14608.96738	202.6215867	3482.191744	2176.374101	5326	6269.197802	75.41842997	2848.239918	145.5151409	736.8627351	240.81878	988.48342	2763.615302	-0.01505486813	0.01424854564	0.2350033006	0.005423396932	0.01234207067	0.02228821948	1	0.00192887743	0.007145362663	0.7598636578	5	1
5	173.7772982	399.1305565	4628.040356	15234.21132	3519.11464	-126.8178088	1652.621268	6577	4529.861538	933.6255612	3076.081057	837.0151942	213.5551865	354.6388179	1353.257721	3110.770136	0.3020331744	0.2333852286	-0.008092787128	0.017894284	0.01789218654	0.01657059816	1	0.2402941195	0.4463848881	-0.002330844465	78	1
5	176.1665465	266.3518055	4720.162048	15275.46924	3539.192963	-184.0074146	1636.325184	6591.5	5153.787234	869.0933046	2521.704699	654.9821196	210.7995378	182.8027372	1108.691003	2211.441299	0.3029436149	0.2367653089	-0.01159717542	0.01876093549	0.01422774667	0.01447685961	1	0.2408154918	0.4531675562	-0.0140916391	78	1
5	176.4247339	386.8439405	5417.87504	17179.29738	4024.088886	-184.0308533	1707.512409	7605	3240.723077	1537.691748	4501.695011	1206.042907	316.7370598	242.0492223	2004.901345	1931.872598	0.3164855403	0.2379778031	-0.009978738509	0.02498223307	0.02613891549	0.02590285739	1	0.2517285558	0.4557361362	-0.00558658676	78	1
5	177.6474812	218.4029732	6343.471626	13125.13411	1359.840478	-203.3501729	1934.666718	5360	9311.347368	1285.975867	2538.581227	277.6034752	288.6653397	206.1056105	974.2586127	3264.168959	0.4851468237	0.1060289864	-0.01488541231	0.02702764239	0.01521981005	0.02446456135	1	0.3844830628	0.184943582	0.008961553609	85	1
5	178.5112271	159.6481738	1954.473305	11917.38848	1844.515483	34.40786422	1749.430518	4941	3438.962025	431.1393419	2612.245412	430.5089869	140.7107714	354.4661923	1028.886803	1679.379032	0.1588347114	0.1510054106	0.003384626508	0.01250076753	0.01867897549	0.01286039917	1	0.1261418617	0.2777617503	0.003830270362	61	1
5	179.9734785	109.5659519	-125.3473178	9958.805793	840.6547222	2113.119743	1841.032302	3880	2419.5	75.6967482	1597.253051	203.6376147	387.589048	240.4132667	617.8844439	908.8225627	-0.01247718182	0.08742581892	0.2166814541	0.008477031806	0.01652766497	0.02015943429	1	0.003468408796	0.1564812831	0.6998145371	15	1
5	184.2591719	375.4245841	1186.594677	18921.21668	2146.156563	687.3636928	1620.092519	7477.5	15262.15663	221.163223	2741.606932	370.0069039	168.7617382	201.990596	1077.385775	3468.270795	0.06395523844	0.1104494246	0.03626479526	0.006541096696	0.01256316942	0.007363969673	0	NaN	NaN	NaN	NaN	NaN
5	185.5915122	58.41364162	12.44925422	8120.473389	2511.117808	153.2850722	993.2538035	3619	7604.554348	63.80562481	1390.493222	434.9896403	75.50383061	175.9755925	599.235272	3318.743739	0.001606530104	0.3114362998	0.01962127547	0.008618375498	0.02422812177	0.008565798267	1	0.003550470405	0.6074913033	0.03172497399	25	0.9916312203
5	187.6408746	92.34598701	1527.44048	10270.70414	918.1518398	1328.58575	1614.645657	4002	3070.631579	287.5392646	1738.415722	202.8957986	289.8659437	200.6200179	665.3815262	1040.219842	0.1490530339	0.09284051305	0.129098452	0.01376657775	0.01649324854	0.02071909699	1	0.1262982089	0.1638991578	0.4327737904	60	1
5	187.5113623	126.3128596	3300.049591	11219.99951	2420.390283	-95.82633296	1433.554786	4801.5	4305.212766	647.3680629	2010.643916	446.8969031	172.0150855	186.9927049	826.2340009	1782.431165	0.294435604	0.2209433656	-0.008473530209	0.01768609068	0.01775891092	0.0168788952	1	0.2340901072	0.420836398	-0.005689979233	78	1
5	188.5957826	348.4816063	975.1781666	14296.68429	3420.464179	626.1709689	1906.317353	6264	15956.61538	287.964284	3316.882869	763.3920822	192.078262	204.7332931	1375.011551	8519.118353	0.06503421696	0.2394279552	0.04270600718	0.01032386016	0.0221938006	0.01013818587	1	0.05494355184	0.4608121962	0.1222999743	46	1
5	189.6904469	41.50516471	1200.47559	7766.88985	3115.597033	-47.92503943	1031.930681	3779	6955.829787	225.7979012	1226.028491	514.455059	107.1738286	152.0188886	575.8986904	2432.244809	0.1558431861	0.3995543906	-0.006405613838	0.01420115233	0.03081671208	0.01408164992	1	0.1255686374	0.7872618281	-0.02200086058	68	1
5	189.9955618	236.1285424	987.2841446	12594.20749	788.0879399	113.4365454	2015.333932	4743	11482.08421	207.6266003	2282.7344	184.5485753	102.5016437	234.3424794	812.0549784	5294.729484	0.07728900138	0.06145423288	0.009804484002	0.008674923037	0.0170452066	0.008911169936	1	0.06070432658	0.09425303891	0.005475668673	34	1
5	193.7321094	257.4513287	43.61244516	13457.15286	4343.349478	196.6741322	1965.846886	6101.5	2388.946237	84.10217073	2578.449317	779.1030891	100.5910437	249.9456243	1104.699978	1332.9523	0.003890412515	0.3260270418	0.01567689066	0.00670321964	0.02094200205	0.007576476763	1	0.005248074634	0.637255922	0.01912630225	24	0.9570552636
5	193.3041633	279.4567894	957.29816	15241.48561	3629.584321	1374.795938	1480.429438	6523	7602.684211	228.9236602	2779.905295	672.2281821	290.2670133	187.4005527	1163.118555	2762.524802	0.06254911167	0.240092958	0.09062761995	0.009739996464	0.01923489596	0.01062308113	1	0.05622156893	0.4642625933	0.2868605729	47	1
5	197.4560433	338.5903941	67.79927984	11365.45236	1774.827584	260.6877814	2163.601307	4688.5	3388.775	63.15111517	3365.920243	544.7484656	97.82434805	347.3970585	1317.120631	5089.517793	0.00545381129	0.1512778694	0.02372466761	0.006975088492	0.02346858046	0.01156907761	1	0.005299900041	0.2790882479	0.04118352204	17	0.9999983923
5	198.3756198	424.5682406	6701.210994	13704.4819	2356.591826	-192.2877988	1944.71434	5748	8679.404255	1611.068066	3143.83457	522.0807819	307.9064189	209.8872074	1276.0813	4759.421091	0.4903591885	0.170003533	-0.01211412677	0.02314247537	0.01686640861	0.02581727447	1	0.389461724	0.3163200558	0.02181474311	87	1
5	201.6439669	225.2031309	4015.815181	13540.8539	99.24107438	2990.02527	2582.650071	5063.5	4203.947368	630.1061482	2067.292429	127.2593493	558.4522705	302.3120301	738.0346972	2304.428417	0.2950033102	0.007443543111	0.2181959267	0.01426188133	0.01058039776	0.02961955876	0	NaN	NaN	NaN	NaN	NaN
5	201.5346942	611.7041784	-150.2056561	16409.73967	1644.809953	1863.044207	1856.761367	6310.5	5159.484211	68.12361272	2344.420053	335.7785197	281.702251	212.127436	934.2326382	1433.530925	-0.009120066145	0.1029916326	0.1158405985	0.003948831457	0.01117390617	0.007622316335	1	-0.0005439252029	0.1840253517	0.3537145537	14	1
5	205.3510804	80.58921755	0.1373931033	8768.819752	1294.143974	439.7864198	1261.498216	3578	4571.148936	56.9644368	1539.416148	290.7400654	115.8279649	170.4004804	613.4740811	1798.4623	1.575363478e-05	0.1570824022	0.05076626569	0.006910951872	0.01892933118	0.01051934707	1	0.002859165271	0.2921709807	0.1333685659	18	0.9999769597
5	207.8328195	317.7655058	11643.86443	16939.6107	349.5249713	-383.4432933	1941.43061	6280	9082.094737	2161.877845	3002.449739	209.9570483	432.5114626	234.3470488	1153.825167	3585.669765	0.7061035993	0.02256968876	-0.0210811162	0.02403160534	0.01182919747	0.0304630755	1	0.5593057201	0.01361758439	0.03188899367	90	1
5	212.5872832	110.6112468	-105.6959329	11057.38406	1755.695064	1249.622626	1716.072475	4565	8643.084211	73.23013614	1628.494513	296.6241552	212.158484	203.1593741	652.3438192	3047.562464	-0.009610142498	0.1555781416	0.1109493161	0.006820460502	0.01592750597	0.01168793601	1	-0.0007427141392	0.29169958	0.3385664982	19	1
5	213.3215953	186.3690328	953.2494349	12894.59902	5429.330681	94.70888276	1622.671426	6311	3118.395062	203.2418108	2512.01002	1097.113568	114.1235916	249.4045156	1196.588622	2075.117218	0.07391278648	0.4209409503	0.007566548606	0.01146656321	0.02243491346	0.009489080742	1	0.06144168629	0.8316843636	0.009383925307	51	1
5	216.7459956	417.6247156	1036.463822	13790.66889	4546.137716	94.51019637	1636.375644	6350	3171.576087	274.1401264	3648.364972	1251.551162	112.2618676	238.3904574	1649.680261	2088.147906	0.07725535093	0.3378586772	0.00710997333	0.009523148514	0.01904502021	0.01013649634	1	0.06324699973	0.6612135021	0.005672974172	48	0.9999401087
5	217.4760598	144.626726	-68.67492048	12489.8889	3061.344172	665.2092012	1492.181081	5358.5	10007.07527	74.4563277	2258.97448	519.4917727	144.2935725	294.367739	912.0284465	4143.282563	-0.005291667285	0.2398679819	0.0542156982	0.006170633061	0.01996176859	0.009138143768	1	-0.0003117610072	0.4621620197	0.1469592197	22	0.9996549674
5	217.3176909	199.6309337	5619.58093	12075.46984	337.9705401	-143.9277298	1880.268555	4633.5	14760.41975	1544.115602	3172.798075	142.2878382	303.7622993	203.8227466	1132.356212	7248.983535	0.4663244344	0.02809239348	-0.01074847019	0.02455969944	0.01762144977	0.03251372565	1	0.3689886903	0.02521270725	0.01652166963	81	0.9999967348
5	217.2741609	243.4681353	7187.731484	15421.30511	840.3830666	1432.852703	1955.61869	5932	7121.333333	1432.590117	2881.083633	205.5102529	459.3260659	233.4677886	1076.72055	3131.934554	0.4663560517	0.05615741242	0.08924743363	0.02329099876	0.01278516942	0.02883841906	1	0.3760785326	0.0871484938	0.3619313966	84	1
5	219.7384096	91.18180663	602.6850388	10584.27858	539.6140651	896.9414832	1467.202414	3964	6541.150538	139.4187395	1856.991207	146.7568806	207.7615136	191.6753191	664.1491174	2710.288433	0.05724043932	0.05175048052	0.08505124076	0.009391400074	0.01487343289	0.01331580687	1	0.04973741892	0.07760763809	0.2600564427	36	0.9999999967
5	220.7418525	52.9416977	427.3679065	7424.40775	747.3126561	1393.145655	1324.953899	2867	2521.663043	120.7625215	1305.262306	191.7726578	277.3888773	172.9352389	505.934275	981.3628478	0.06108561072	0.1022871474	0.1940921856	0.01348264431	0.02130010747	0.02735313036	1	0.06070368485	0.1860438405	0.6382068481	41	1
5	222.6077907	265.6134938	12.06363872	14971.51946	762.5299871	460.1856278	1915.903417	5568.5	5633.947917	48.71493357	2743.55075	194.7289196	121.5505913	218.8188175	998.7938013	2196.875836	0.0007600024679	0.05154629385	0.03267394412	0.003559286634	0.01102433932	0.006670005052	1	0.001173701873	0.07486288467	0.06758575141	7	0.999998358
5	224.4617179	18.2690349	3161.201192	7162.821886	2112.129073	-204.2176747	946.5620681	3271	4997.053763	617.2966484	1321.168113	406.9629774	154.9274461	143.104732	580.8335779	2444.202663	0.4353229532	0.2990861834	-0.03015795069	0.02582299164	0.02754243063	0.02461901661	0	NaN	NaN	NaN	NaN	NaN
5	226.7181822	316.2675449	-17.09474774	15805.72245	894.3816087	472.6275307	1961.835399	5875	11379.58427	72.69891164	2963.220928	241.1942576	104.0547938	222.0186992	1081.861219	5063.055823	-0.001379847431	0.05978394473	0.03088333588	0.005336101456	0.01379259593	0.006020968836	1	-0.0005709570665	0.09168376936	0.06124417776	7	0.9999089487
5	227.3468138	39.3179514	-32.73152837	7999.256305	1254.518881	835.738357	1201.429121	3247.5	6686.666667	53.49300979	1087.322422	217.680607	146.9998061	158.4262913	443.9349038	1979.979463	-0.004379333393	0.1627287905	0.104251044	0.007194055897	0.01769761049	0.01120976024	1	0.003042261971	0.3060822196	0.3168552375	19	1
5	229.4362469	339.7095891	5032.423269	16465.23352	3762.448305	-76.69275893	1687.092983	7106	5786.688172	954.5344524	2963.646605	808.5810436	203.8033628	213.6965364	1340.193224	2338.105388	0.3055419138	0.2360652274	-0.004652352128	0.01867698453	0.0168662119	0.01374364958	1	0.2433502691	0.4520358554	0.0103603038	78	1
5	230.5574246	119.8112069	3302.264322	11548.99419	1727.444948	786.3220436	1829.139259	4708	8248.616279	631.4209115	1959.963657	342.9889884	235.6405954	173.9669407	792.5354829	2562.264624	0.2929030374	0.1495590687	0.06493028991	0.01873399987	0.01803241573	0.02180644722	1	0.2371388237	0.2775797673	0.2443756393	77	1
5	230.7127165	156.0757753	801.3922942	12522.57595	2910.633045	1125.333292	1519.575314	5369	5227.852632	190.0165119	2322.125455	537.4781592	234.7334105	165.1394888	957.6044144	2213.799727	0.06533391119	0.2415500577	0.09191951883	0.01028656249	0.01698052697	0.01215965458	1	0.05854286638	0.4673104581	0.2919546097	47	1
5	233.5532786	84.14531243	-21.29930022	12242.06357	603.5867687	610.575231	1438.394634	4463	9524.221053	53.72673501	2082.7366	171.0519122	131.6389047	207.3279672	739.038791	2736.068367	-0.001807348884	0.0520565888	0.05118594411	0.004812893222	0.01522489853	0.008183124534	1	0.000389059847	0.07671441414	0.1308209271	8	0.9998989185
5	236.2050624	132.8345054	38.12886488	10784.61743	100.1761949	159.5785698	1789.212501	3901	2225.395349	47.16062897	2327.435093	138.0629133	68.21685157	313.3847365	830.8251893	1722.011466	0.003655087827	0.009191545287	0.01432780123	0.005057541284	0.01516855689	0.007296240866	1	0.001814089816	-0.01283023473	0.003555741237	1	0.9993372067
5	237.2166909	228.2873264	-69.5736979	13965.79034	71.33398064	1726.611522	2321.956407	5113	3815.053191	61.05238837	2217.330644	151.6168622	283.9051753	240.861711	748.0687532	2044.447589	-0.005411712684	0.005732282585	0.1240820983	0.004443680501	0.01150316504	0.01164970305	1	0.002001910298	-0.01515227036	0.3795559541	4	1
5	237.3891567	397.2852616	-298.6843509	17980.998	1793.108196	4198.09898	2260.724277	6989	4806.44086	84.55092362	2252.870044	321.1368646	663.0238248	250.1408986	909.6308476	1259.037041	-0.01661316889	0.1018306535	0.2357495731	0.0046612817	0.01215241106	0.01616217318	0	NaN	NaN	NaN	NaN	NaN
5	241.2780645	272.8845131	2622.278542	15562.80769	2345.04613	966.2413686	2424.185723	6319	1788.510638	421.8679842	2233.38537	436.0273777	230.4472128	275.2266592	928.947991	706.6177161	0.1692333848	0.1556975592	0.06453399624	0.01178684712	0.01422961869	0.01380558813	1	0.1386242581	0.2900606514	0.2168408851	62	1
5	241.2090696	316.5123986	2453.165239	14827.00763	2300.951003	244.3654743	2654.774228	6110	1823.613333	499.5555011	3101.227504	556.0481163	146.1850391	261.0574129	1253.007915	1840.315858	0.1711934347	0.1550440548	0.01823402525	0.01524983533	0.01752788291	0.01144019297	0	NaN	NaN	NaN	NaN	NaN
5	246.6466486	420.5420501	2553.906279	14264.76725	3212.641468	837.9421144	2447.671776	6185.5	1599.670213	540.5438809	2960.818207	722.0592562	237.9317111	263.6065249	1264.295428	738.0135994	0.1753277297	0.2276225599	0.05774803843	0.01011117035	0.0169446063	0.01627056643	1	0.143736408	0.43733273	0.1972347605	65	1
5	248.8255837	26.1433222	2005.089043	6902.38804	2033.246931	-90.24984208	1124.59203	3108	1847.378947	471.9273669	1583.303205	486.6443955	135.7860271	181.6369451	699.6800996	952.2212909	0.2920147785	0.3019594483	-0.01400729377	0.025425835	0.03880699285	0.02341105652	1	0.2325922545	0.5868079237	-0.02248727591	80	1
5	248.6974655	193.4135708	12948.18617	13130.61918	895.6897977	-603.3557003	1666.792605	5271.5	9317.574468	3495.242512	3378.919357	249.1400368	592.1548981	278.4980014	1289.483251	5588.539295	0.9817673391	0.06557695677	-0.04173732093	0.04749864009	0.01953314464	0.05432876779	1	0.7780008789	0.1011656694	0.02101655075	95	1
5	250.2541461	74.48862849	2470.104388	9590.488154	139.6178288	1924.751743	1731.174631	3563.5	6356.56383	532.2423051	1828.365619	126.0630146	468.5485094	215.8100709	661.4564247	3398.364004	0.2619957187	0.01661814736	0.1947570563	0.02159518778	0.01466629389	0.03482426666	1	0.2199952462	0.01046776988	0.6804137547	71	1
5	251.7801807	261.1755994	-229.8730042	16280.73547	1538.383244	3785.861638	2229.958263	6230	2773.568421	99.5866928	2785.130383	356.3914987	714.6032675	224.2309774	1090.962454	963.6140599	-0.01440315618	0.09586571294	0.2300749172	0.006615107168	0.01532651945	0.02083349717	1	0.00292650489	0.1743788429	0.7458276583	15	1
5	251.5390126	296.3465242	4857.412112	15778.39189	3585.666054	1169.714438	2098.71753	6853	4677.08642	943.3931114	2877.608288	762.4332572	328.3958863	251.9318038	1283.789158	1704.145036	0.3042106622	0.2296584533	0.07355072939	0.01827796256	0.01648585926	0.01888101022	1	0.2475320798	0.4422979101	0.2792300523	79	1
5	253.1492458	309.4638689	4436.568511	14912.05888	3242.697646	1090.638267	2171.129738	6467	4735.169014	1023.402219	3167.013396	786.1836096	403.9884441	221.8742731	1371.305993	2299.034704	0.2998242769	0.2267239727	0.0740194185	0.01613920414	0.02029491703	0.02827751422	1	0.2440392775	0.4362944864	0.279808089	79	1
5	254.6416853	611.6034081	4140.038196	13196.06408	3074.311439	-93.21117816	1875.132197	5768.5	3579.673684	926.1923744	2885.587158	684.3057863	196.3969552	264.1451778	1209.98374	1718.782309	0.309740073	0.228119624	-0.007219726723	0.01736401153	0.01858320107	0.01667604237	1	0.2464423344	0.4356258543	0.0021397212	78	1
5	259.3118259	522.4569145	-98.38100467	18614.52542	1952.778296	1073.334214	1772.778398	7299.5	5644.031915	66.94120975	2831.053205	362.9986775	185.8142043	191.7736228	1103.245254	1762.047712	-0.005432923595	0.1053754131	0.0573867543	0.003599988843	0.0118929145	0.005829737064	0	NaN	NaN	NaN	NaN	NaN
5	262.2476769	390.4872899	8049.279725	16907.77767	315.0971226	-182.3917318	2101.164339	6394.5	9919.451613	1726.112978	3307.155145	207.4429595	324.0518713	237.8073549	1247.305877	3726.353721	0.4879918915	0.01780022115	-0.01028088517	0.02002397948	0.01290819375	0.02303508938	1	0.386184108	0.004134187056	0.02240102568	81	1
5	264.5906391	192.4050068	15.95402183	13763.12404	3314.490851	797.1778387	1951.864279	5951	6135.16129	87.6495415	1827.298797	466.5257348	135.2991184	249.7158748	743.8692354	2215.396148	0.001242019982	0.2427840577	0.05908415464	0.006887179167	0.01996710614	0.007191370836	1	0.005254131543	0.4683618895	0.1652226072	22	0.9947389441
5	265.4665508	465.5915561	-16.4240515	12719.22109	812.0993759	238.8289834	2125.707174	4897	6511.297872	58.75604189	2790.399447	208.1237007	88.85338324	234.0781004	1011.712289	3254.986824	-0.001159837299	0.06398919659	0.01862651287	0.004913856696	0.01404657059	0.006677952876	1	-0.001185445582	0.09977749365	0.01921631792	7	0.5461860833
5	267.5257364	45.68661716	36.98814944	8462.55458	2589.52979	140.2485363	983.562987	3782.5	4662.5625	69.46603056	1407.417514	464.0832104	70.99449246	175.6388072	619.556649	1742.061077	0.004219605474	0.3075071831	0.01781710319	0.00890131962	0.02704098457	0.008279853497	1	0.005471209202	0.5993536478	0.02593299294	25	0.9537264548
5	267.6373486	133.4479141	-15.73676708	12710.13011	232.4120219	332.8903496	1718.832459	4597	8202.308511	47.07710879	2389.983084	155.580882	92.30734132	220.6842389	801.5407152	3014.570638	-0.001143671584	0.01739473329	0.02725816146	0.004219811894	0.01515766502	0.005899540617	1	-0.001050834828	0.004559292103	0.04735275996	2	0.9999999753
5	269.5190647	113.4763847	3.286486794	10858.78291	1756.551651	163.1417124	1608.30935	4407	5627.96875	57.06474244	2081.908768	313.8128479	80.06964555	305.7757983	805.5972715	2180.920021	0.000405950341	0.1532996012	0.01541025197	0.005559023032	0.01729397403	0.006895290245	1	0.0007333641958	0.2828699075	0.01153679771	16	0.9712886061
5	269.3868267	157.208916	8909.363198	8709.863115	535.6939953	-409.4395368	1744.297168	3565	5619.804878	3034.708642	2973.342709	237.9442422	436.9049618	444.577694	1162.447954	4647.197072	1.007258155	0.06091401824	-0.04644588746	0.06169639485	0.02808974935	0.06380482734	1	0.797947849	0.0914136484	0.01007520962	95	0.9999999999
5	273.4354902	448.6493276	2816.516999	16835.70214	1649.708459	1020.011025	2121.504054	6593.5	3479.329787	635.2426582	3527.624617	455.4169668	286.501041	255.8348506	1412.757265	1422.954078	0.1659962076	0.09877398579	0.05701101995	0.01265211898	0.01473280209	0.0139342617	1	0.1349673536	0.1729446147	0.1882836233	59	1
5	277.0805006	176.2154446	7337.639809	15674.03113	306.9940854	1477.104486	1896.125431	5825	7988.282353	1406.200638	2779.682304	189.4034729	483.8456793	230.7766506	1045.18288	2857.502596	0.468561465	0.01962256374	0.09299240138	0.02006880693	0.01231085974	0.02761098077	1	0.3777262775	0.01235761308	0.374047702	82	1
5	278.3286883	325.3864876	8236.036722	17236.19045	2881.535595	-233.7591067	1652.593021	7229	11699.68085	1632.052655	3109.35564	616.3588313	294.3252007	244.936507	1328.788422	5177.826383	0.4847261383	0.1699281675	-0.01252312992	0.0210058172	0.0168234417	0.02034504889	1	0.3849444046	0.3161432535	0.01920172521	87	1
5	279.7474073	162.2197314	11795.56145	11782.18436	793.6626208	-655.0317696	1707.884736	4781	9422.972973	2837.944038	2589.652484	186.9270167	481.8071411	235.5941705	985.5756683	3331.717094	1.011122395	0.0674106395	-0.04704989453	0.05169233383	0.01793002907	0.05032216427	1	0.8010508571	0.104718944	0.009041932259	95	1
5	280.4590642	85.29412745	-11.95989173	10576.00981	3359.382226	235.6213426	1348.871426	4771	7034.042105	75.33907392	1865.508546	563.377637	98.11410363	239.1673771	794.2526535	2931.143307	-0.00126524393	0.307543197	0.02293472117	0.007575840637	0.02356755525	0.008678108856	1	0.001448102797	0.5996462684	0.04239207478	25	0.9999945935
5	280.6726965	283.4672231	5157.386717	17100.53626	1669.598906	1312.891725	2007.493578	6713.5	7798.242105	1091.554207	3294.468154	402.1842391	390.2984643	228.0016031	1306.509647	3441.277508	0.3055536914	0.1025749223	0.07591574173	0.01812723862	0.01413853756	0.02198686935	1	0.2474973321	0.181674419	0.283301579	75	1
5	281.3013597	220.4320136	10884.12968	15772.75892	1652.309924	-427.3207797	1648.768526	6293.5	13011.54255	2194.566291	3053.534845	389.4756191	424.4937406	243.4541791	1236.230203	5823.779656	0.6953350496	0.1106187366	-0.02849068973	0.02356718501	0.01596525343	0.03233061228	1	0.5510985543	0.1939299158	0.007091077851	92	1
5	285.2032367	6.542864121	3254.264162	7384.177437	398.0776939	-183.3462811	1025.420892	2827	6431.037975	575.4208772	1282.504582	123.7217144	160.9583912	147.9858305	461.6989604	2891.907278	0.4381133391	0.0557985952	-0.02673316271	0.0248384557	0.01814141856	0.02297124832	1	0.3456993287	0.08133710349	-0.04360519253	83	0.9999999996
5	285.6556429	28.41979375	470.7610613	8141.443597	786.5491776	1503.979797	1243.708076	3159	2334.747368	119.4165433	1394.803002	158.3686425	290.0221171	181.5528674	509.8997476	3454.833881	0.05916893654	0.09473216865	0.1843938282	0.01071728566	0.01842357922	0.020301	1	0.05844303407	0.1701198184	0.6041323455	41	1
5	286.4046196	413.5250134	7320.00921	15240.4762	2408.689425	-163.719661	2267.733725	6342	5080.326316	1440.120407	2823.5295	520.6068538	286.3219932	276.0231605	1165.585941	2150.445424	0.4892788987	0.1618418434	-0.01085537462	0.01873055689	0.01626939719	0.0226921956	1	0.3886050134	0.2996293491	0.02564002607	87	1
5	287.3533095	430.6103047	-91.42875131	19130.58287	1119.334402	1114.607571	1952.581392	7204	10373.54737	68.7056229	2742.431247	276.1222941	197.3783419	207.6725288	1065.138555	2818.340789	-0.004865901164	0.05885739806	0.05807008506	0.003557122031	0.01041445282	0.006035764138	0	NaN	NaN	NaN	NaN	NaN
5	288.4161881	141.3149098	982.289418	13410.78525	5648.885451	103.7246738	1504.742472	6502	2690.465116	189.3981561	2229.495789	973.9957965	115.4777258	274.5409429	1048.796555	1269.751793	0.07388936909	0.4231421723	0.007674965591	0.009115634701	0.02616743267	0.009523739143	1	0.06145230112	0.8362051485	0.009827919646	51	1
5	293.6213075	328.3401915	-33.92247784	15395.94727	1026.655323	197.9890562	1750.537696	5800	9312.72043	54.76878274	3054.552401	245.9025938	87.12860099	217.8409966	1119.90621	3967.235921	-0.002643969816	0.06738872166	0.01293965978	0.003982824254	0.01329062875	0.005693304461	1	-0.002720136579	0.1065031099	-0.0005721893898	6	0.9744759895
5	295.5255899	41.27642471	-60.83762323	8883.068782	2702.02674	902.4397204	1109.276599	3989.5	11447.80645	72.64235712	1355.986262	425.4516679	169.7360069	161.8700041	583.5914559	4466.963635	-0.006811715206	0.3088168568	0.1032499558	0.009367745322	0.02660147548	0.0134056562	1	0.002490723853	0.6057544485	0.3179016381	27	1
5	297.2807348	399.5063885	1216.106228	18918.74719	4627.060791	751.5129567	1626.81041	8333	24845.46875	267.5313931	2815.941871	769.9870567	169.1691058	233.8818104	1243.688436	6988.596412	0.06463442002	0.2405717225	0.03968141509	0.007611381229	0.01641912348	0.006376801806	0	NaN	NaN	NaN	NaN	NaN
5	300.4358382	148.7977951	729.2445207	11364.64456	602.9053116	1153.775277	1942.224936	4354	2550.430556	152.9208592	2286.181069	194.0351335	239.1556287	216.0160806	825.9199356	1413.508927	0.06721579134	0.05208657097	0.1004108774	0.01092845807	0.01872363464	0.01737921224	1	0.05873206036	0.07897412253	0.3151027245	36	0.9999999999
5	301.2416601	378.4595979	-4.816275229	15041.77769	159.2361447	500.9164895	2172.924249	5391.5	5935.526882	52.66485557	3049.950385	155.960577	138.6178026	232.7928108	1077.135903	3196.702807	-0.0002799916655	0.01103500362	0.03391518009	0.003869570854	0.01101679796	0.006274175796	1	2.578901495e-05	-0.008197759207	0.0702490997	2	1
5	302.6834779	493.505135	2957.662678	17207.86577	5740.737619	50.4134085	1778.594452	7943	10286.96809	511.057683	2719.565899	1035.247832	147.5027971	220.6020346	1307.681938	3254.520401	0.1676205607	0.3305583381	0.002742362699	0.00972923079	0.02004749772	0.009239000889	1	0.1348873876	0.6461155968	0.009654121923	66	1
5	310.2422763	85.25969949	3480.260373	7476.602056	286.6553428	644.4511996	1952.423315	2865	1788.673684	1073.712092	2157.738572	152.495933	335.7163924	275.3627378	818.1374811	1464.168346	0.4671890459	0.03814278755	0.08631263033	0.04128058708	0.02609023884	0.05829496497	1	0.3763637994	0.0500620365	0.3513818018	84	0.9894981806
5	312.9858278	40.39176562	38.45266538	8882.214453	583.4578806	77.53490325	1110.963912	3308.5	8483.946237	42.14291461	1289.942918	141.1836181	64.55124927	165.6672309	484.0032548	3080.082937	0.004399246052	0.06936407093	0.009014081416	0.005351091292	0.01401113688	0.007472107541	1	0.002645701149	0.1103901939	-0.01252379635	7	0.9999832721
5	315.1358041	7.793768676	35.97287488	7492.063437	2222.323802	133.3517037	939.4208993	3304.5	4886.793478	57.08150997	928.9438577	296.0243969	69.01107064	149.8629906	393.5045159	1642.467626	0.004715017631	0.3035046502	0.01752358036	0.008055634977	0.02488004294	0.009387606944	0	NaN	NaN	NaN	NaN	NaN
5	313.9672083	150.5978771	2306.504381	13694.64584	3157.190775	670.0076401	1599.08257	5902.5	6733.555556	480.3655741	2667.344424	590.4575749	204.7262288	211.9687644	1084.721841	2945.810602	0.16332088	0.2251643156	0.04990303469	0.01374991273	0.02097468904	0.01414114289	1	0.1336116955	0.4319382312	0.1675667529	65	1
5	320.208803	236.7350782	3623.646169	11457.74708	39.3666811	26.33689381	2233.227979	4252	1254.294737	1170.617197	3629.201408	174.0789448	241.2537574	463.7604507	1315.293462	814.2907614	0.310080474	0.002959381814	0.002616346914	0.02002802904	0.02129446778	0.03188761536	1	0.2451389592	-0.02588939114	0.02836587714	69	1
5	320.6976627	357.2804073	2790.065541	16655.92303	223.3190427	1049.233611	2312.417109	6065	4848.308511	722.7098419	3917.915783	188.9117582	316.317254	269.0997905	1431.546712	2541.950944	0.1685393524	0.01365437294	0.06098767421	0.0127477939	0.01341528867	0.01713652741	1	0.1364161607	-0.001513560424	0.1996026603	53	1
5	323.8549135	200.9188639	14761.72441	14626.98728	925.1078862	-523.5571853	1566.507205	5841	12395.3125	2952.193358	2887.230792	219.1468499	542.5697888	284.7715167	1116.689789	5597.840436	1.017939942	0.06647964347	-0.03391022905	0.03374761494	0.01383204934	0.04462442136	1	0.807365882	0.1033866737	0.05572434976	95	1
5	324.3551435	263.845259	1114.690119	16338.95165	2552.972115	33.69679265	1373.944576	6512.5	4539.914894	232.9818912	2677.68637	531.4740115	102.2153037	303.6772797	1102.474088	1665.324268	0.0704492148	0.1651003701	0.002567966398	0.006995001958	0.01454363997	0.006432399597	1	0.05579493158	0.3065753088	-0.01735282086	42	1
5	328.1599575	128.1786778	6.135706384	12710.55163	1210.790665	141.7920568	1537.315178	4945	7148.4	52.56392855	2504.487422	258.8568604	72.36341797	186.6860202	905.3114807	3204.890891	0.0003777689621	0.09819008014	0.01194219609	0.004277379595	0.01663940166	0.005633801811	1	-7.317471697e-05	0.1696547835	-0.002306354025	11	0.9876623325
5	329.3522022	92.30866152	3340.65445	10966.58868	2364.263236	-87.81775845	1610.361318	4680	2315.114943	604.5337043	2012.201962	446.2581506	168.0089669	208.5603647	831.2699911	1052.220271	0.3016228265	0.2195847488	-0.008595701517	0.01776227683	0.01922895835	0.01785799254	1	0.2397955803	0.4180492675	-0.004624299559	78	1
5	336.8067156	68.17901021	54.95400621	9521.237815	877.6914325	108.2808357	1411.293363	3672	4584.761364	62.58821616	1774.401766	195.6821217	69.32622182	215.8598018	669.9042909	2010.752864	0.006491573071	0.09337970349	0.01137102027	0.008918186861	0.01752827121	0.007783360747	1	0.004712083746	0.1597655466	-0.003134722217	11	0.9828426754
5	340.3053609	82.3306614	9139.626442	9114.666414	532.4894227	-493.9446082	1594.975219	3727	6169.8625	2046.023025	1975.392222	151.6663489	382.6953539	435.7689135	762.0760076	4206.53462	0.9911167734	0.06052392124	-0.0510362133	0.04254835667	0.01657673972	0.05603582134	1	0.7847698858	0.09040081827	-0.009192905865	95	0.9999999998
5	343.2303989	224.4850554	6950.456683	14145.17884	170.0132417	-137.2140361	2142.416494	5266.5	5835.939024	1404.234704	2682.169836	171.9131157	262.5557616	211.7028769	947.4422967	2826.463066	0.4913386993	0.0110448935	-0.01059750509	0.02127351617	0.01415538976	0.02103393587	1	0.3887623323	-0.009736407769	0.02179250039	81	1
5	344.9290259	132.9900417	1923.104913	11720.62567	159.9500011	1704.221237	2162.16868	4325	5492.892473	372.4240447	2113.219506	150.9559045	399.6945425	257.7167319	747.4170344	1808.402174	0.1677032572	0.01413797055	0.1469180279	0.01138240379	0.01440963177	0.02376830793	1	0.1415854902	0.003222010681	0.4954313938	54	1
5	347.4678157	548.310857	-30.88988072	16133.01945	2536.368824	446.8043786	1816.038004	6379	3000.614583	69.53084916	2225.163721	422.4148101	100.7322571	217.7818127	901.4771059	953.057643	-0.001867443028	0.1642565945	0.02779515254	0.004539970858	0.01457298424	0.005814386671	1	-0.0001287593655	0.3058873949	0.05408815999	17	0.9999933981
5	349.4716178	148.9458839	2305.305181	14195.27093	2306.520875	31.69110221	1597.618028	5848.5	5930.444444	519.5369535	2676.710142	434.5290234	143.2406861	201.4054475	1041.707093	2409.253281	0.1600675829	0.1593414777	0.002271376092	0.01359995607	0.01639643361	0.01177752824	1	0.1271317696	0.2948166716	0.0005447059346	61	0.999999999
5	351.4774285	35.70199653	26.93686295	9279.51071	2849.116967	191.2377115	976.2161114	4188.5	6967.610526	76.5255935	1206.329644	388.3206264	83.94299851	376.8349253	530.0817738	2005.784435	0.003297062936	0.310141418	0.02094489369	0.008879252137	0.0209710008	0.009178802541	1	0.00497452729	0.6048936729	0.0366004034	25	0.9982130671
5	351.3887398	280.3191957	2777.7034	15667.15535	63.90723842	2492.734427	2653.683169	5686.5	2624.273684	436.2637526	2438.315429	152.6553097	478.8646194	288.5528222	871.2857226	979.6828671	0.1772397782	0.004016759957	0.1567976924	0.009548643403	0.01096087054	0.0171063426	0	NaN	NaN	NaN	NaN	NaN
5	354.483968	523.2782575	-69.76957529	16344.16627	2630.659329	946.7074501	2131.024288	6696.5	4461.378947	80.66773356	2296.713831	495.9866079	170.1819753	417.5244398	939.6640404	1393.691388	-0.004162347977	0.1634970475	0.05815725959	0.005687463566	0.01502425409	0.008038177853	1	9.514366757e-05	0.3056502166	0.1581560332	18	0.9999998223
5	354.7730471	12.37508365	79.21910266	6621.949939	1363.793739	213.428483	1315.9559	2806.5	1559.755319	50.06652324	1086.250828	248.61746	73.98107688	165.9919883	447.7052311	822.6048279	0.01288994446	0.2065437635	0.03205920631	0.007940275068	0.02147645145	0.01150108094	1	0.01234139391	0.3928419612	0.07337504596	21	1
5	356.0596511	163.2650585	29.99203444	15056.50401	4780.379536	173.5079876	1633.543023	6766	2903.542553	83.47146835	2152.970045	709.8710526	86.40236392	224.8324512	941.3634143	1248.514245	0.00225428891	0.3238105355	0.01179797651	0.00566590992	0.02041186411	0.005747188188	1	0.003659021206	0.6325382115	0.005340155401	24	0.9998613896
5	356.997359	223.7480055	14.73519824	10309.44994	18.00604751	1319.963543	2294.56435	3774	4308.441176	94.07555286	3142.964066	150.9856916	392.626348	276.6328508	1102.771346	4847.394904	0.001108715911	0.001707353189	0.1241451462	0.01220609564	0.01682277095	0.0192679832	1	0.007162052349	-0.02340211674	0.3810258884	4	1
5	358.6541482	76.12625433	2964.774803	10586.70246	958.9473048	-75.0821144	1506.373545	4130.5	6410.287234	537.6543188	1840.537776	206.8932669	138.5711358	205.8608801	699.1530848	2766.995936	0.2855459312	0.08996012669	-0.006741511726	0.01660980142	0.01483879412	0.0146605721	1	0.2258194294	0.1521766738	-0.006115427933	74	1
5	358.5756966	111.3127588	-126.5679125	11461.91357	997.5207642	2625.877821	1964.766723	4395.5	1851	86.56320174	2034.500456	216.4149387	500.6404597	229.2012105	760.0238981	880.361976	-0.01152771543	0.08788202745	0.2236373719	0.008029185244	0.0163326353	0.02118022039	1	0.004701545464	0.1577210614	0.72399266	15	1
5	358.6328775	211.1138905	1264.23255	14490.27037	324.65112	123.9270174	1685.851317	5293.5	17595.69444	288.2969783	2756.523791	200.8583797	111.5227501	219.949203	974.0839552	5768.29999	0.0875376933	0.02388882312	0.008684795168	0.01073248417	0.01499777192	0.008761066432	1	0.06842117808	0.01714210308	0.002515842966	30	1
5	359.1596167	194.7887989	4389.423978	14902.82872	3409.74451	1054.595126	1833.927761	6490	10846.24211	769.9787881	2549.991074	634.1556783	306.8813284	217.5795789	1104.741533	2885.741292	0.2950495937	0.2296784316	0.0688207714	0.01543127767	0.01623491669	0.01926051851	1	0.2399111363	0.4421257191	0.2609840345	79	1
5	359.5215548	244.3397066	2655.012001	14630.15913	730.4384357	107.1946259	1903.907339	5566	5848.06383	601.3398531	2985.044913	225.2732594	147.0337451	215.5381352	1096.673029	3041.928879	0.1755013318	0.05453757011	0.008111395265	0.01354666848	0.01443031486	0.01173711035	1	0.1387831592	0.0800648978	0.02035637413	55	1
5	359.2744864	371.4579127	-303.8739062	17352.5731	918.0338915	4154.93333	2286.028222	6442	8027.505376	83.88966155	2466.26679	259.7106795	671.9372635	461.3850695	960.4526277	2489.944676	-0.01861067579	0.055412886	0.2434136788	0.004786907148	0.01243146742	0.01546863945	1	7.593737289e-05	0.0919627914	0.7894877415	10	1
5	360.941636	138.8216694	754.0803952	11714.70724	2045.42508	1119.789172	1740.716866	4890	11781.65591	192.1628503	2012.070484	378.3509312	232.0012764	210.1170942	794.8926598	4237.768059	0.0649850203	0.1740455658	0.0970800178	0.01076486934	0.01965769569	0.01424453653	1	0.05794282676	0.3290412242	0.3073390645	44	1
5	370.6268604	13.52927825	1.975318702	7182.241232	726.6655314	744.7522343	1121.517031	2768	6521.741935	51.97445257	968.2824467	169.8073101	123.1553961	149.7447026	385.8826928	1913.82425	0.0003267737422	0.09817020416	0.1044987051	0.007598049903	0.02092668502	0.01189177494	1	0.006166380545	0.1736467312	0.3164966261	14	1
5	370.7505526	123.2462528	2019.760462	11385.10665	118.6324765	86.19856234	1837.178626	4128	4465.4	389.3578135	1924.614397	128.7542868	134.1207084	223.3976774	679.8463394	1744.422037	0.1800175287	0.01059642205	0.007920389595	0.012409957	0.01362141851	0.01385852954	1	0.1419314782	-0.0100906269	0.01915381042	52	1
5	372.2094363	215.288955	6377.383288	13476.42683	758.6176352	1379.913381	1894.240016	5279.5	6863.609195	1473.577589	3037.698083	206.176822	466.4868492	226.0365876	1109.13426	3717.890029	0.4718489963	0.0560097704	0.09783818154	0.02068199054	0.0156894013	0.03108689062	1	0.3810371547	0.08722414566	0.3926892168	84	1
5	373.0778857	107.0757969	7302.464478	10222.69759	1553.086011	-300.3153619	1744.777055	4410	6364.606383	1379.627923	1982.228951	336.5115941	302.5572187	247.2374645	820.2203892	2695.656758	0.6983185521	0.1500686153	-0.02841704422	0.03246247603	0.01873823986	0.03590205364	1	0.553873845	0.2748717376	0.009335040394	93	1
5	373.153538	329.2207208	2584.528699	16088.30109	1515.634841	2378.209654	2106.17607	6179	9211.037975	527.1883624	3026.354714	357.5009456	577.5560687	240.4058243	1175.111129	4342.758938	0.1632060238	0.1001007906	0.1503526234	0.01012703933	0.0171965838	0.0223902376	1	0.1390908101	0.1797315316	0.5092528032	60	1
5	377.0468874	41.13356644	6754.661914	7036.88672	208.368955	-444.5071063	1306.730334	2759	10221.76744	1690.804945	1634.131401	104.5242943	287.282106	175.5307635	602.8969842	4673.064672	0.9759857109	0.02919536158	-0.06550498694	0.06994047891	0.02076560089	0.04821591347	1	0.7714186454	0.02548427652	-0.06333397624	94	0.999998597
5	379.3791924	150.2923045	3942.29031	12658.22674	130.0132206	-30.06248066	1954.639844	4698.5	1690.16129	881.0844435	2637.705389	149.3363936	184.9931231	250.6090371	925.3282189	621.7859496	0.3144776473	0.01151863769	-0.002142161598	0.01714628004	0.01353195552	0.01674259423	1	0.2484052832	-0.008532948245	0.01320672455	69	1
5	381.9732	662.3333821	2529.899219	15876.87956	4911.851631	693.055902	1578.627154	7220	6332.602151	360.6449839	2182.671917	679.3423005	196.2025239	205.5259366	960.8153602	2570.893624	0.1606224787	0.3125107252	0.04718329069	0.01177805954	0.01712758986	0.01093939722	1	0.1321466297	0.6110195997	0.1606204952	67	1
5	382.0730414	132.9697411	580.9897566	8922.563056	52.92581484	842.1999068	1986.780897	3360	2693.741573	223.9903698	2648.096433	209.989062	306.2736629	1138.67938	930.6061643	2079.542861	0.06868511558	0.005588373051	0.09490502688	0.02227553261	0.05152573208	0.03095459999	1	0.05906631495	-0.0166614367	0.2948552757	32	1
5	384.5397277	53.50060876	700.5017677	8344.00012	205.9038945	51.70001355	1353.384833	3097.5	12680.50575	169.1608926	1386.643892	110.6894854	80.767519	170.1670783	485.6893812	5466.043478	0.08463098516	0.02416507311	0.005952937697	0.01100886411	0.01548190082	0.01018249504	1	0.06592228726	0.01758758494	-0.007504706367	30	1
5	384.5009046	339.3571182	11919.09958	17123.8421	2685.833286	-293.5416841	1782.618994	7211	10424.05495	2317.672513	3214.801996	586.1818528	402.1290142	241.2455169	1380.168825	4525.73503	0.6908757529	0.1572748914	-0.01516021038	0.02513457362	0.01513721596	0.02684722193	1	0.5489141867	0.2902281546	0.05365838905	93	1
5	384.9743295	322.9856605	47.64309267	15253.19888	115.9196616	479.0548375	1947.531183	5420	5368.263158	67.55588984	3571.28848	188.3233368	130.8745545	277.9677334	1248.156777	2739.941948	0.003062098775	0.007763904546	0.03290183948	0.006385034219	0.01555177658	0.008554653321	1	0.002587672899	-0.01495038869	0.06735926032	2	1
5	387.6328747	12.46888584	33.62463846	7993.025933	117.354142	356.0042385	1005.522477	2860.5	4543.946237	38.36434628	1313.594275	105.5771199	92.60068414	139.186621	451.6503743	1837.040947	0.003880334006	0.01548229511	0.04391124175	0.005462552744	0.0149246278	0.009478501245	1	0.004063596865	0.001365166083	0.1057210052	2	0.9561533173
5	389.2058814	394.7769108	2626.271528	15236.49088	1335.955017	192.1740935	2409.040625	5924	2276.824742	640.0570789	3353.781232	331.7679167	152.3761558	511.0636814	1305.112879	1473.922304	0.1793140136	0.09099528999	0.01235346488	0.01346749507	0.01396300295	0.01250166475	1	0.1424722513	0.1550501993	0.03703282565	58	1
5	390.406696	75.75501931	1558.874826	9868.267782	91.16091661	1312.015285	1602.846185	3604	2721.393617	337.5867403	1967.828983	109.529443	305.6560269	206.5680149	702.4074051	1309.87634	0.1600216156	0.009509254415	0.1348055934	0.01698933846	0.01207450163	0.01965905498	1	0.1345962344	-0.006808067384	0.4519121893	54	1
5	393.0811412	104.0838621	2550.567054	8528.280911	720.0989696	-16.17637108	1703.960292	3367	1546.885417	770.7518819	2646.458442	244.7398601	164.551996	250.4263995	989.3089127	1112.647084	0.2978040659	0.08571452565	-0.00254279997	0.03157899153	0.02940426276	0.0284345975	1	0.2358302117	0.1436587276	0.01081631869	74	1
5	396.5834128	212.3283776	-39.26482763	13469.41283	237.9432304	413.1943434	1952.313025	4844	15232.03297	52.16910197	2729.654266	148.2947199	108.0089957	229.2995618	917.6389764	5760.542252	-0.002996185891	0.01779042842	0.03109739832	0.004483642994	0.01393328443	0.007265421729	1	-0.002262600101	0.005536954498	0.0601955765	2	1
5	396.4594596	229.2690272	6868.56127	14252.33745	2291.522357	-203.6663774	1794.35558	5926	10021.91209	1280.712222	2547.143952	402.8713424	258.0207745	232.3243618	996.3512851	4195.412772	0.4817332969	0.1622408952	-0.01377069003	0.02105413446	0.01582693234	0.02159350726	1	0.3823982956	0.3003151902	0.01400222578	87	1
5	407.8369536	202.0805604	-37.32748831	12765.48909	688.7798577	758.6153225	1896.860623	4783	8696.191011	57.8742166	2163.594088	152.1615422	147.4661854	228.7064622	766.8881751	3694.899316	-0.002915082554	0.05630868106	0.05921523321	0.004693674332	0.01230173102	0.008798885481	1	9.350388601e-05	0.08578709263	0.1583877615	8	1
5	410.2163942	235.4704644	4285.803856	13686.41152	85.5726609	1096.679524	2231.784651	5113.5	5424.911111	830.8215884	2665.13805	175.9812942	324.4406935	864.6999646	912.3964476	2375.745847	0.3018078942	0.005941232144	0.07625405484	0.01727437494	0.01476079595	0.02114182384	1	0.2435731308	-0.01656970253	0.2803515446	70	1
5	416.5126619	327.4441512	591.1714115	7671.414086	1172.613942	138.6605924	1911.478992	3147	1319.822917	240.3729628	3238.139348	511.3932633	120.1372293	333.1944025	1286.749118	1453.689679	0.07539180429	0.1497778731	0.01835362392	0.01479964363	0.03378950732	0.02137854113	1	0.06065209452	0.2758309318	0.03754997009	42	0.9999999975
5	417.5567041	378.7967448	10665.58629	15142.10339	1585.568007	-277.6059195	1633.126939	6053	13068.59259	2401.435632	3354.143522	372.8610149	417.7156168	248.7670788	1327.551245	6064.901237	0.7021565291	0.1069774779	-0.01730970084	0.03145707395	0.01547661059	0.03426669306	1	0.5572568196	0.1869518684	0.0469345829	92	1
5	419.5086043	391.5344506	9193.876725	12473.2961	1164.7153	-253.9852015	2090.602076	5098	2964.86747	2446.965511	3421.626121	345.7755033	414.4186432	397.0913467	1323.88675	3427.3623	0.7233867623	0.09136300733	-0.02003402901	0.02924126215	0.01773953072	0.04191310942	1	0.5738342428	0.1548145826	0.0415433485	92	1
5	421.3487104	195.1506739	-17.28543322	13714.57015	4496.456336	340.226992	1529.966074	6277	7658.428571	88.37472598	2357.16029	727.4584451	115.1788468	235.5365909	998.9913955	3671.104421	-0.001584869365	0.3259368322	0.02539004818	0.0071898278	0.02145978595	0.007426846924	1	0.001543164172	0.6374898186	0.05141261004	25	0.9999200372
5	421.5388691	276.4604028	2731.112567	15429.96939	754.6783537	109.9792601	1840.598279	5840.5	5036.510417	605.5155574	2926.732623	249.7021731	163.1717874	218.4112394	1099.874448	2895.985628	0.1800703018	0.05123390729	0.007568535351	0.01241271711	0.0133998241	0.01202685329	1	0.1423543082	0.07326690863	0.0193477161	55	1
5	425.4519883	86.34550136	1.353219025	11234.93749	160.7857146	270.7179905	1367.208838	4048	8640.617021	41.03083374	2105.089904	120.7628516	89.46301505	220.2584846	712.6933758	4859.293632	0.000101108125	0.01467622631	0.02515046044	0.003982785817	0.01243709075	0.006845733032	1	-0.0002289926832	-0.00110893193	0.04026493321	2	0.999985624
5	426.3326959	229.2789304	4171.013584	12983.55967	637.8666779	7.170350886	1986.118016	4978	5337.139785	963.1276412	2880.619973	170.7800208	213.8016154	253.2435973	1046.884849	2736.725021	0.3090865744	0.04780571868	0.0004911107485	0.0183006987	0.01348398901	0.01853694459	1	0.2446493036	0.066025046	0.02237247201	72	1
5	428.4044509	262.2372642	4746.331064	16316.28733	829.8350442	1195.0984	2010.523345	6121	15900.51579	905.2722258	2637.103275	252.6583255	367.7848035	213.1819605	1006.27984	5596.384893	0.3000060655	0.05513413962	0.07321712663	0.01902147177	0.01509222531	0.01764915711	1	0.2424210785	0.08422191308	0.2711946069	73	1
5	429.4686789	59.45132254	2674.766046	9356.927709	156.6074554	572.0828178	1314.891816	3500	3632.302326	530.9196324	1736.877673	133.3295095	226.5525042	181.5295653	625.6860347	1821.142182	0.2817898466	0.01589411464	0.06086905854	0.01854051609	0.01707369992	0.02298463853	1	0.2266764859	0.003164035092	0.2234287747	70	1
5	432.4806248	496.1626533	8794.476009	12231.65787	1327.486523	-299.1759152	1921.677291	5062	8394.914894	2185.725886	3037.475899	289.2530902	358.1451697	252.6692014	1154.793837	5471.125478	0.7245603083	0.107032779	-0.02476550208	0.02888645338	0.01922659557	0.03701339788	1	0.5746043887	0.1867578106	0.02603370169	92	1
5	432.385209	667.3813038	-83.76197882	13002.00364	4425.822177	665.6695194	1665.068209	5943	13187.5	82.94496361	1873.472992	623.899498	136.5186828	179.6268466	808.326263	3815.347208	-0.006888911842	0.3349787128	0.05173730238	0.006741614852	0.01984710691	0.007782767546	1	-0.0008056560123	0.6571842212	0.1413456477	26	1
5	437.7418894	124.5732477	2985.418044	10124.2419	2239.902776	693.2594548	2068.467966	4430	5269.638298	588.8372665	1963.323314	456.1066355	215.7950539	270.2968531	826.2644103	2874.119751	0.2980891902	0.2175414857	0.07339257997	0.02142561676	0.02222005281	0.02334899931	1	0.2425226673	0.417426824	0.2769636714	79	1
5	438.153953	184.3645246	5848.01491	12153.7476	269.391116	-170.5948474	1683.115072	4573	9273.340426	1493.785521	3013.136262	153.2440672	247.0801963	207.4695456	1077.908668	5367.700975	0.4665991338	0.02091428093	-0.01223355305	0.02664779093	0.01750594223	0.02508004076	1	0.3690353438	0.01042142819	0.01121849699	81	0.9999999999
5	442.438425	65.18767945	2553.649245	8908.739067	1762.959894	-95.4499222	1156.966899	3778	2683.188235	649.7841804	2122.488635	461.532072	145.8868802	172.7478194	877.6931193	1106.168726	0.2871682132	0.2021762755	-0.01101809665	0.02175272652	0.02493544766	0.0175985443	1	0.2279393962	0.3822168984	-0.01664913045	78	1
5	446.0491223	598.0067546	-91.14481818	13176.62602	1943.099969	1605.067366	2063.34193	5337	1871.877778	66.7343209	2190.682619	340.4913191	276.0350039	271.5431403	839.8007551	992.9133937	-0.007843891265	0.1522495784	0.1219069149	0.005181808464	0.01532178432	0.01387153556	1	0.001375140396	0.2853494198	0.3765729114	19	1
5	447.1167222	223.6011458	38.26304765	15414.6971	4624.42739	183.9854696	1501.458606	6733.5	2574	85.01988469	2768.288623	924.4560764	96.78055286	250.6153396	1241.087359	910.9493393	0.002642399239	0.3153965523	0.01202082736	0.005908017343	0.0209275517	0.007203884178	1	0.003899633633	0.6152858948	0.005901806301	24	0.99912952
5	447.5292176	237.697438	705.7479406	12593.31364	1166.349389	2704.876845	2223.006136	5005	1178.825581	140.9905578	2199.041107	279.0771267	476.8766386	270.0799721	848.599853	692.2837941	0.05704526031	0.09552999412	0.2126372569	0.01052742916	0.01313297049	0.02134438146	1	0.05867512985	0.1729856023	0.70099232	41	1
5	448.455173	158.6787422	799.9143596	12604.32478	2919.107432	435.43945	1472.225716	5384	18278.06818	226.5932495	2645.788546	604.5905242	135.4257099	205.4677846	1076.306698	7762.874858	0.06475777087	0.2297026531	0.03650509409	0.01017182631	0.01937886795	0.009528197661	1	0.05420565846	0.4405891436	0.1005479559	46	1
5	449.9938038	268.6223308	2521.857288	15190.59285	173.0497266	2297.500675	2113.22791	5515	5555.695652	491.7258236	2824.719482	175.303414	463.8979214	217.003304	1025.104289	2418.323489	0.1679287153	0.0114382126	0.1530861001	0.0111019335	0.01253414364	0.02005759851	1	0.1421568006	-0.002047953944	0.5166330024	54	1
5	449.5153151	363.3118179	-101.2128298	13890.29549	1335.156222	1718.638451	2033.097686	5371.5	2107.148936	71.67433033	2888.456085	299.5445614	316.8922821	235.4383685	1079.672221	909.4573469	-0.006869321387	0.09609302993	0.1239864592	0.005748071425	0.01478307609	0.01271377166	1	0.001733669819	0.1702286795	0.3820166545	14	1
5	450.6395771	80.15104736	1516.61226	9321.860837	132.9407731	1279.178499	1552.711128	3526	3397.329787	347.0577598	1877.575547	132.2229867	327.4501033	186.3803007	670.2682457	1867.602796	0.1611411252	0.01366929808	0.1307739859	0.01443594421	0.01654066742	0.02429609356	1	0.1352562001	0.001551982503	0.4384067317	54	1
5	459.0344434	119.4262281	652.385769	11239.06114	1101.322342	2333.890938	1827.731071	4400	1818.236559	141.960301	1469.644476	196.5380057	362.9185465	790.0451667	572.3838815	683.8449067	0.05754183603	0.09895381854	0.2065120711	0.0111247767	0.01492004152	0.01889885631	1	0.05868930751	0.1797435062	0.6801173035	41	1
5	460.386872	99.32308018	25.51529457	8082.328119	1772.584445	115.6877766	1531.473388	3410.5	4216.833333	67.83132515	1710.794224	406.6431827	81.75210937	244.7955457	702.8706268	3672.981467	0.003079356885	0.2237515207	0.01439853616	0.009331388107	0.02587082769	0.01149274808	1	0.003496607215	0.4273687188	0.01103999153	21	0.5995576475
5	460.6311781	167.1715187	28.24662611	12410.12125	1914.310455	180.3165457	1648.201602	4984.5	3641	61.5713053	2017.917041	330.7434504	82.01005479	234.4248813	775.0950537	2149.306532	0.002332577839	0.1562570004	0.01474311845	0.00526141516	0.01885813035	0.00630205167	1	0.00225281887	0.2889098013	0.009751299105	16	0.9161508234
5	470.5891797	239.2108803	1242.548823	7878.165245	627.6592487	526.5767391	2143.016782	3116.5	1758.840909	584.1698168	3403.365681	323.0460231	258.68962	407.9296504	1307.037157	2126.304078	0.1670231206	0.08181173999	0.06377055261	0.02655246922	0.03402634384	0.03431115431	1	0.1360754337	0.1384397836	0.2112040322	59	0.9999999991
5	471.5453151	254.2856161	-51.90999226	16057.00729	2494.850267	868.6515716	1658.727662	6418	6208.144444	71.24882445	2159.555269	369.0016177	157.1879449	189.258451	846.6559948	1856.865188	-0.003130578287	0.16048608	0.05703980796	0.004767861562	0.01442400696	0.007145383458	1	0.0008115250609	0.2994249548	0.1544236848	18	0.9999998922
5	472.6478937	198.1088067	2566.143591	14575.02253	662.5349383	105.1550834	1965.926709	5460.5	2341.457447	418.6317327	2289.630982	156.420563	157.4304675	222.8284235	817.5983337	1387.946039	0.1755861867	0.04644407579	0.007049660294	0.01280541133	0.0103359056	0.01154692219	1	0.1386981422	0.06341389855	0.01643952894	55	1
5	476.0101929	65.84107563	3604.55038	8203.490695	378.2005124	666.497172	1392.563189	3075	3007.697917	601.8368421	1381.838663	126.9823812	233.6393171	187.8986467	508.6440812	1413.639589	0.4399179437	0.04768673039	0.08059238362	0.02662354264	0.01621857106	0.02647820143	1	0.3543391294	0.06937227121	0.3261884359	84	0.9999996729
5	476.8158013	432.9413459	-163.600387	17003.12519	881.6740559	2013.987158	1894.432264	6283	8888.694737	60.23770069	2227.803209	192.8062438	288.0643595	185.9700916	822.833407	2548.481801	-0.01052410979	0.0526771704	0.1207991247	0.003816422355	0.01044758143	0.008771620776	1	-0.001827319243	0.08101397217	0.3687681665	9	1
5	482.2054588	99.71734642	-97.19811496	7596.744151	649.8309697	1729.571044	1756.866464	2915	2601.442105	66.68577279	1551.776676	181.871341	371.7601104	218.6906203	593.5259605	1437.200335	-0.01286545948	0.08724666561	0.2234902018	0.009883551678	0.02036553786	0.02285279887	1	0.00361922274	0.1564100903	0.7231785636	15	1
5	485.1807015	207.4130419	6572.291447	13637.4928	1342.420579	-186.7213433	1722.958678	5462	9756.6	1119.162474	2392.957806	259.4216526	243.2880837	204.4920043	900.687158	3951.437343	0.4777245297	0.1024211381	-0.0120491862	0.02133403891	0.01449498759	0.02108721682	1	0.3787249751	0.1776594672	0.01702395628	85	1
5	484.9474804	245.0795713	42.97483843	13979.63697	110.8638661	444.5437479	1841.527942	5061	4916.451613	54.10734928	3303.057574	155.2395936	116.7497345	296.8967431	1118.093839	2922.884964	0.003160288977	0.008416694023	0.03241398572	0.004697696645	0.01523550503	0.00835664316	1	0.00263931492	-0.01363229057	0.06572217695	2	1
5	490.5797974	75.76942297	-19.02379928	8232.367243	75.57644524	928.1610256	1499.141666	3025.5	4127.042105	42.83183201	1613.078972	96.8139665	200.9468337	209.5588838	584.4108103	2485.935489	-0.00208236401	0.008558629642	0.112091047	0.005669485644	0.01288948317	0.01391719169	1	0.003869467777	-0.009873553211	0.3390594962	4	1
5	492.285344	716.5530669	646.9435607	10121.11245	2245.065404	329.8019831	1505.733957	4335.5	17052.43617	168.0614625	1880.768674	455.9371449	132.0733582	163.9135931	790.0493915	6561.087655	0.06431132677	0.2257212023	0.03305290127	0.01034722979	0.01756562076	0.01273627184	1	0.05357600695	0.4322699445	0.08842487133	46	0.9999999976
5	500.1767223	216.5276291	9607.995141	14180.03728	2210.475156	-281.8327574	1484.86536	5933	20496.18947	1678.050038	2536.857268	398.7126226	349.1943894	229.8773209	1009.820616	8938.164748	0.6705796059	0.1587478445	-0.02085491246	0.02601622152	0.01675038981	0.02914012533	1	0.5323690242	0.2929862677	0.02976387711	93	1
5	500.2978335	275.3772407	-114.291165	14993.82785	2337.148861	1694.610237	1785.869584	6105	9119.827957	69.11430079	2412.7723	372.3379183	299.9842436	181.4406043	922.4858013	4005.970166	-0.00811838712	0.1586278279	0.113922797	0.005031934213	0.01473106664	0.01033413122	1	0.0006781549918	0.2980871001	0.3492316422	19	1
5	503.451087	196.3245202	8691.039049	12382.11408	2062.026097	-375.7865134	1536.996567	5309	8028.37234	1761.458998	2474.916373	412.9555718	344.5195085	392.0001989	988.6418905	4186.085122	0.6881521782	0.1565473125	-0.02793430466	0.02745583376	0.01807215697	0.0335054227	1	0.5458698215	0.2881767505	0.009051574259	93	1
5	503.6376591	438.2978915	2699.559065	15911.67875	104.5581614	947.0220466	2250.163429	5692	1781.457447	456.7268496	2518.253799	155.7863858	205.626266	221.0800103	890.5065306	685.5764808	0.1733892215	0.007640351442	0.05981729492	0.01024578872	0.01066870272	0.01216713369	1	0.1401415814	-0.01389930967	0.1963993907	53	1
5	505.0569254	292.0255107	9351.143907	9127.931073	882.3444751	-377.5604838	1828.103144	3875	465.6444444	3065.94213	3013.604481	341.0198759	466.0253397	290.1542362	1237.882386	197.9643204	1.029131828	0.09843174523	-0.03751869018	0.05626682547	0.02233020548	0.07268212026	1	0.8163576905	0.1687917998	0.04677879392	96	0.9999998318
5	507.3594754	247.673058	6906.053515	15098.92202	180.1420919	1551.238874	1850.675675	5671	3362.052632	1184.603009	2721.078867	176.0064669	387.363937	197.3402379	1009.001939	1371.585814	0.4524456701	0.01226755951	0.09536874205	0.02062560059	0.01199962155	0.0256408879	1	0.3649720703	-0.002641022031	0.3785429752	82	1
5	512.093585	167.0887263	3506.461056	11616.85314	171.7051539	872.3819046	1809.834356	4338.5	5126.814815	690.0050308	2294.626096	127.7353256	266.705068	203.0018615	820.3061057	2810.72448	0.2959359805	0.01474528694	0.07295264138	0.0182582791	0.01263282621	0.02105436932	1	0.2387576221	0.001344514122	0.2680292826	70	0.9999999999
5	513.2582367	372.4599753	1293.280441	15463.67393	297.6614209	112.842423	1707.858111	5611	21505	274.4555748	2372.83135	146.9374389	106.4542734	182.4432827	841.5582186	6726.853155	0.08461063615	0.02084221006	0.007219828371	0.008987981944	0.01076998728	0.007324079313	1	0.06595894842	0.0108255043	-0.003259228491	30	1
5	515.3049213	212.3480357	9334.138271	13815.67469	2130.676661	-325.5971139	1519.976439	5708.5	15910.95652	1820.516493	2645.044873	399.9065297	316.9775353	201.1206343	1041.466713	7245.92077	0.6754535578	0.1548200455	-0.02365463128	0.02629485973	0.01591797302	0.02727194584	1	0.5360238513	0.2848096888	0.02102501685	93	1
5	518.265497	50.20152431	48.13327937	6967.969297	689.9898781	52.76402127	1085.675982	2709	8218.684211	40.11349716	1333.712051	160.2553037	58.92250337	151.336492	499.3575174	4370.284367	0.007269769898	0.09744201658	0.00745169694	0.005768503404	0.01856535184	0.008567131304	1	0.005106713024	0.1679297183	-0.01632957293	11	0.992677559
5	519.64526	143.5478898	832.7396674	9481.320003	222.0624134	84.3910148	1582.253991	3558	14160.07527	175.9404039	1589.958588	117.0337919	93.53409356	180.0490547	558.5164423	5878.319411	0.08976090756	0.02509504912	0.009200101437	0.01048423218	0.01382549032	0.01112099925	1	0.07023977081	0.01964099796	0.004806472731	30	0.9999999987
5	519.63089	567.4651186	5712.439917	12561.50018	195.0540169	1216.99134	1837.741733	4756.5	11601.27957	1004.734822	2184.655124	132.8801726	292.3223696	204.2403377	775.0657351	5320.039764	0.4572149928	0.01660289657	0.09721254699	0.02366708965	0.01230290011	0.02511121265	1	0.3689408871	0.006337485579	0.3860601764	82	1
5	520.4810978	229.2778421	4095.465631	13346.82123	186.7806046	-17.54870772	1627.164003	4892	3986.578947	869.2944589	2782.444384	145.3322362	183.7076242	198.6699735	968.0051047	1892.248109	0.3033334218	0.01455201719	-0.001370732614	0.01522584639	0.01294013547	0.01583927465	1	0.2396073197	-0.002284609061	0.01359083315	69	1
5	522.0354186	106.8489951	1372.512415	8543.605461	1276.314563	473.3918204	1662.503135	3559	4151.526316	257.9440152	1611.887444	302.0780218	212.9823026	391.3908784	639.9773503	2174.115799	0.1607182359	0.1492019343	0.05168926126	0.01293050081	0.02171264223	0.0340553125	1	0.1309025243	0.2761678272	0.1705573747	62	1
5	525.245871	166.1460494	2878.157086	9451.452167	47.29555006	739.7279061	2026.565518	3553	3053.350649	604.7584321	1846.043837	123.1582054	249.8704428	272.6954843	672.1058033	1922.819885	0.2991415673	0.005010841727	0.07906385788	0.01990673043	0.01475763839	0.02526300587	1	0.2416298051	-0.01835815177	0.2894293293	70	1
5	528.3915467	633.6686719	939.2307384	11172.62557	197.1988817	98.0191447	1759.713688	4106	12708.08333	196.4134994	1983.966177	124.7997986	105.0751235	146.7103675	697.658532	4802.799201	0.08548283922	0.0194601924	0.008983409231	0.008515110088	0.0119063696	0.00981949635	1	0.06675988763	0.008067639995	0.002954118662	30	1
5	531.9624717	133.859998	6104.452081	9188.662755	1491.977021	-275.0364418	1448.026951	3913	12871.62766	1499.524166	2079.344344	346.4992654	265.876692	200.7470371	854.6723989	6424.770095	0.6836648109	0.1650937633	-0.02848306324	0.03366306382	0.02230589987	0.03440706522	1	0.5423418334	0.3056834677	0.006497441811	93	1
5	533.6530911	421.3137555	4404.394513	13853.80315	56.14302474	57.54211732	2339.853967	5115.5	2213.677419	727.3350215	2355.708921	146.651545	183.0781542	232.7257004	821.7378829	925.5642481	0.3178105881	0.004113942122	0.004630490368	0.01377055787	0.01203970699	0.01496040126	1	0.2514470311	-0.02342692683	0.03699223197	69	1
5	536.7664577	175.5060342	4919.544385	10797.41181	1102.597312	-99.55466015	1604.133018	4322.5	8541.711111	1170.858803	2507.13165	267.7502662	260.1273585	182.1461501	961.5034599	5250.104943	0.4563499766	0.1018603274	-0.008405271251	0.02365618891	0.01918670524	0.03175956503	1	0.361933879	0.1766511191	0.02499684413	85	1
5	536.1027715	238.9248987	1525.64844	9241.246644	2777.379802	460.7232783	1763.224536	4200	1497.8	500.456981	2918.383047	934.0099264	198.5634975	522.590234	1310.455697	1402.942217	0.1640456987	0.2998357325	0.04955473075	0.02321757135	0.03563908544	0.02752380411	1	0.1349091964	0.5851212603	0.1690842431	67	1
5	538.7411061	259.4474	-13.83149972	11212.63647	682.6103466	148.5024984	1648.950358	4212.5	6478.774194	52.30842068	2286.422508	157.1261908	66.40696624	174.1173503	808.2723669	3255.997477	-0.00130633797	0.06167957495	0.01444376026	0.005309763864	0.01583350246	0.005866175406	1	-0.001609005268	0.09485665984	0.00469814818	6	0.8949144291
5	541.3132053	63.64172137	2101.569802	7465.776908	1540.420265	-96.62517388	982.7683265	3189	4378.478723	378.9043613	1325.663949	292.5007887	118.3152152	180.1462772	545.8829984	1950.761802	0.283204013	0.2092720851	-0.012513001	0.02401042688	0.02204486455	0.01644389475	1	0.2247496597	0.3967066266	-0.02240048487	78	1
5	555.9240339	210.1149831	2047.460012	12193.71221	599.940758	40.11088417	1492.287389	4617	4967.505263	454.216041	2450.604638	177.7541318	135.3809461	177.5623938	877.0163088	2648.355664	0.1674851282	0.05062812421	0.003278482679	0.01344255884	0.01416086712	0.0130054488	1	0.1320284121	0.07182740753	0.001865087359	55	1
5	556.4393696	145.6342104	586.6027079	10480.96039	572.5242361	2188.240038	1862.21532	4047	5366.138298	108.8501664	1396.792217	157.3137182	332.4567524	234.6064351	532.9142078	2006.447224	0.05568104113	0.05443597347	0.2075151557	0.008426417763	0.01465425643	0.01836226031	1	0.05683126673	0.08845190796	0.6816477427	37	1
5	566.5177611	87.45926796	810.6746427	9114.673754	108.1903878	38.30868583	1200.912067	3276	2891.46875	196.1627649	1836.609668	118.4345611	89.96240655	357.0132218	623.4254041	1767.534709	0.09007222097	0.01238376521	0.004971641637	0.01101211221	0.01551132492	0.0115756052	1	0.07007435306	-0.006621769163	-0.01012845061	30	1
5	566.7726709	129.7238544	520.1570748	8903.79316	497.3779252	814.1812849	1475.883672	3399	7685.06383	121.0056323	1738.830775	164.5676252	188.7277652	214.5343186	635.3009482	3369.528195	0.06095807874	0.05721851146	0.09406221132	0.01059361453	0.01712359718	0.01698155225	1	0.05336578388	0.08922147269	0.2920757628	36	1
5	566.4593581	331.3037159	1.49500345	10409.34996	621.968428	155.814013	1789.544135	3918.5	5171.094737	51.42185836	2105.901673	194.4532187	77.25247997	205.2640141	783.5533184	2692.030579	0.000129876767	0.06145979509	0.01513275268	0.005370368738	0.0152869533	0.007290954984	1	-0.0004199640647	0.09443688591	0.007370230739	6	0.8091576734
5	566.5621496	579.6979319	-57.14761141	12087.09984	1890.660073	644.090903	1554.837138	4841	4874.138298	61.71344295	2033.896925	332.7818753	126.2958232	169.6312329	791.1623959	1901.969571	-0.005266022462	0.1613377556	0.05481267611	0.005360866059	0.01497783538	0.009391065898	1	-0.001032789787	0.3010735817	0.1463259514	18	0.9999989617
5	568.6133022	155.9353403	2779.617779	9581.559841	929.7964319	-50.32980163	1609.499226	3769	8437.478723	694.6664215	2108.036495	245.4924044	160.9160891	735.9929943	774.6615212	4562.508805	0.2908757453	0.09581818879	-0.005089697474	0.02452587918	0.01976814398	0.02135093005	1	0.230237021	0.1642713087	0.000912271918	74	1
5	578.6946684	15.63674656	392.4367806	5400.768903	2076.269302	-46.99394096	812.1510528	2547	4332.776596	120.2344692	1268.021852	491.0804438	76.58765818	398.3175799	572.3850867	2797.119825	0.07356870642	0.3752217759	-0.009106886879	0.01730724003	0.03575705962	0.01776238801	0	NaN	NaN	NaN	NaN	NaN
5	578.3904651	77.02505379	52.43308473	6713.65645	1440.278147	45.40996633	1052.915227	2838	6616.319149	49.84610703	866.8576015	220.6845392	51.64212066	144.6621212	352.3063012	1890.728677	0.007953230013	0.2170988036	0.006462164799	0.007424839802	0.02325867058	0.007776560848	1	0.00677569217	0.4133778252	-0.01548580303	20	0.9894073056
5	582.8813933	285.8974044	-12.08441279	7180.967888	1590.914895	868.3913061	1729.205895	3128	769.9166667	70.31720926	2508.997316	596.0545161	327.452111	214.4315742	1054.376604	861.1564823	-0.001896637947	0.2235728824	0.1255982275	0.01561884755	0.03582514028	0.02914016952	1	0.007075017288	0.431843433	0.3930041313	23	1
5	583.8017296	132.772451	1354.35691	8562.735343	1865.554961	409.8632415	1379.212326	3720	6159.893617	289.0942176	1722.122035	391.2502674	161.4266968	265.9192642	702.7295503	3063.713512	0.1584692839	0.215842616	0.04786668709	0.01734684568	0.02704769889	0.02182653488	1	0.1295146003	0.4127211314	0.1591976556	65	1
5	585.3799382	55.39369203	47.40726496	5921.975012	1757.053365	83.28058968	947.0196241	2622.5	6265.90625	52.93267065	864.1021019	296.9196719	63.08255006	145.812417	369.3893815	2015.613811	0.007833224353	0.3014178278	0.01523235724	0.009229122143	0.03143788326	0.01038315791	0	NaN	NaN	NaN	NaN	NaN
5	589.3353017	148.3485707	-25.01333394	7803.011318	1181.153847	873.8741943	1617.278737	3212	3363.107527	61.10832545	1352.671021	231.0287929	186.6729072	165.8869184	529.1716874	2366.817467	-0.003858315383	0.1534283263	0.1123792547	0.007973751095	0.02041249109	0.01634085904	1	0.003916372947	0.2873557236	0.3446451396	19	1
5	591.6231524	275.5608452	1600.567197	9978.732582	929.9290551	1521.992721	2003.291134	4003.5	3231.333333	361.2472336	1995.053543	227.5409677	372.6639893	217.0572413	768.3532192	1487.397635	0.1619914946	0.09714061608	0.1519766804	0.01646994775	0.01697232221	0.02274129	1	0.1382037102	0.173728189	0.5144862672	60	1
5	597.3209498	657.3984535	-100.8297704	9740.846454	184.3791237	1069.750079	1571.016035	3525	13110	48.28644444	1757.541514	124.3204994	218.8482212	146.7732717	621.7459199	5356.022888	-0.01074468228	0.02160088703	0.1131368929	0.005181315218	0.0137930448	0.0112793501	1	-0.002832450236	0.01692311402	0.3412617596	4	1
5	598.5425901	622.1926384	9860.937325	9801.753165	972.1549195	-470.8415364	1322.060769	3976.5	1382.244681	2177.201835	2353.471637	257.1465573	361.9989208	203.253656	921.5962697	995.4379129	0.9926201579	0.1040425796	-0.04501023477	0.04664924037	0.01611070468	0.04672715686	1	0.7868101217	0.179948447	0.01337800853	96	0.9999999998
5	603.047746	189.9489754	-25.54573103	9935.829078	145.9102103	528.7398664	1424.829771	3644	4812.913043	42.21884643	1683.085721	112.6046823	119.1398614	156.1224589	580.0709772	1918.266305	-0.002380177496	0.01483538982	0.05627958037	0.004512461901	0.01334913827	0.008398894521	1	-9.241752438e-05	0.0005720131558	0.146966584	3	0.9999999917
5	603.3146033	247.3226263	2683.471975	9366.235357	857.6399909	-15.81304771	1661.523258	3686	2793.75	718.5144655	2373.553809	252.0877383	159.094981	189.2241147	895.562249	2146.219706	0.2934440549	0.09580249518	-0.001467864296	0.02390902162	0.0218449756	0.02139734911	1	0.2325292352	0.1643989056	0.01393513469	74	1
5	616.5968099	390.426784	2151.169221	7663.172255	19.83093984	1701.574623	2139.807297	2920	2802.5	570.8572648	2053.359803	129.6077833	514.214393	691.4544904	753.659883	2434.732545	0.2828236673	0.002712575572	0.2314115583	0.02673159595	0.01953425357	0.04592521041	1	0.2389411537	-0.01644804135	0.810637286	71	1
5	619.9160719	179.1495036	-17.73174758	8260.570737	2689.430504	207.1384666	1317.121019	3776	5928.319588	65.92711561	1334.33396	454.6099959	82.872597	180.4081827	598.2700113	2514.958443	-0.002402093733	0.3246121632	0.02504644251	0.008565799258	0.02372424921	0.009316747358	1	0.0008554357476	0.6347564926	0.05000926115	25	0.9999412254
5	624.6318104	379.6954664	-2.98156313	9123.030695	539.4238816	121.1680998	1715.745662	3481	5472.8625	50.79208701	2026.840365	198.2016804	70.7223201	350.7394112	745.7555618	2568.446769	-0.0004580356177	0.05667469111	0.01331105529	0.00600823249	0.01959765825	0.007828108375	1	-0.001059713354	0.08453982553	0.0008056944618	6	0.8454083876
5	625.789175	278.217482	1662.944472	10206.7012	3123.742135	55.16391917	1542.813273	4679.5	4430.755814	356.6717623	1888.431744	557.9468881	116.4596138	199.7641046	818.1585391	2012.233444	0.1637805583	0.3065553114	0.005574990113	0.01454944782	0.02368516154	0.01320976413	1	0.1317805944	0.5969908676	0.01776834354	66	1
5	636.3273497	287.3768775	35.92143905	8850.966046	68.63531491	311.9776079	1668.82436	3159.5	4937.670588	40.01827537	2094.176568	115.2004134	95.75740283	215.4060883	721.5909228	3903.876045	0.004147873944	0.006816331435	0.03443642322	0.00526079267	0.01537636009	0.009609217031	1	0.003547589095	-0.01682674858	0.0728442852	2	1
5	659.5879481	383.7201841	-11.71397765	8883.660496	1352.747964	532.5379718	1662.857684	3567.5	1765.585106	55.879493	1745.862893	336.2784426	133.6060573	225.8261573	717.0266303	976.2788735	-0.001485512697	0.1600627847	0.06395000308	0.007055874859	0.02003482566	0.01071925421	1	0.002587104548	0.2988588686	0.1785625113	18	0.999992446
5	662.1192185	207.5441391	1972.399919	7076.88808	2174.128294	-52.39685969	1306.746532	3260	3939.989362	456.0349236	1554.650637	462.1103132	114.6141296	157.5070261	681.0837719	2367.076635	0.2837963269	0.3010526675	-0.006762596081	0.02266563371	0.02345076537	0.01945535947	1	0.2265257632	0.5852568473	0.000683146808	80	1
5	664.2922273	249.580825	23.26659345	8180.590301	1238.344337	93.48082682	1458.093245	3307	2860.361702	51.09135761	1507.755396	290.3762194	74.90821316	279.1922666	610.2560632	1324.657341	0.002697166292	0.1519845758	0.01234938316	0.007014202757	0.02194520203	0.009129195381	1	0.002338379805	0.280040379	0.001437131237	16	0.9807199814
5	668.4010172	274.1121089	2425.320507	8445.138305	758.3975162	567.4276639	1587.182186	3273.5	2583	490.2134921	1629.474375	175.937218	210.7557672	207.2683931	613.2147181	1822.925794	0.2900625241	0.09154848602	0.06983347335	0.01955748217	0.01928059161	0.02213957956	1	0.2346303582	0.1587753219	0.258668083	75	0.9999992641
5	670.6211176	339.4483962	9511.537148	9572.510407	198.5961638	-344.9551041	1585.783833	3726	12134.3625	1731.493814	1733.817455	131.5413216	321.4580386	213.3142536	654.8247893	3946.199156	0.9932225778	0.02108881429	-0.03495379286	0.04267969481	0.01461393023	0.03652087394	1	0.7871465292	0.01019717524	0.04529946029	94	1
5	670.5825463	353.2165566	9412.50433	9514.724055	219.0359668	-403.7281776	1480.818918	3776	10905.425	1695.027517	1639.507896	124.1484376	312.8636965	189.634082	629.2535383	5645.534242	1.001763401	0.02315853021	-0.04131575436	0.03711505106	0.01349605341	0.03615137472	1	0.7935413873	0.01417286797	0.02527833372	94	1
5	679.9021487	472.7109535	6059.977743	8596.199782	113.5431652	-219.7342438	1570.755658	3266	2851.819149	1196.025657	1724.739268	97.6955897	251.5633703	203.2142978	638.8749436	1661.389805	0.7075832824	0.0132935495	-0.02475059093	0.03362606207	0.0130037762	0.03493889777	1	0.5601434781	-0.005572298995	0.01924663469	90	1
5	682.2987721	436.5126148	1548.326416	9292.053435	2958.918838	457.6149738	1555.092963	4365	1229.505263	266.90347	1582.746421	501.4849297	134.5149673	163.7167931	704.4197121	944.3401374	0.1639723126	0.3083288256	0.04895929718	0.01522115454	0.02021438229	0.01318656811	1	0.1348948849	0.6025198904	0.1673090661	67	1
5	682.4667314	524.9152259	634.9402467	7982.573818	156.5157238	42.83481467	1450.343872	2947	12497.26882	154.1290147	1404.599473	103.5428688	78.99470669	146.7689313	484.7555814	5843.081184	0.08037502357	0.02195673286	0.005666322536	0.01040428055	0.01477816446	0.01040313364	1	0.06248939558	0.01304111966	-0.009475603672	30	1
5	686.729311	249.6454277	6616.016158	6756.098588	401.7815549	-312.8707109	1367.935652	2711.5	6185.804348	1266.066469	1276.397489	144.8216709	297.5382134	744.384467	492.0967808	3234.482533	0.9965583421	0.06219955381	-0.04627340329	0.04873565231	0.02271903258	0.04888119992	1	0.78944598	0.09405031711	0.008431044692	95	0.9999999999
5	699.2040244	465.4963956	4389.073372	9690.027353	989.3048533	-153.4429183	1344.962889	3816	8065.554348	790.1836228	1760.180143	205.0839317	177.3827824	160.2683182	676.9024283	4061.928572	0.4552147336	0.09954247647	-0.0168551817	0.02248314272	0.01526556351	0.02188058294	1	0.3604327904	0.1715267128	-0.004430913043	85	1
5	699.8485097	540.3366576	-8.415075646	7831.131705	385.2574909	191.3221476	1429.590292	2977.5	8304.947368	49.71420752	1367.106681	119.3611	77.76763187	508.5906249	480.635481	4187.569697	-0.0009806092808	0.0503438536	0.02589153896	0.006578982187	0.01685145424	0.009043400118	1	-0.0006855328781	0.07209906746	0.04381092814	7	0.9999999983
5	700.5055451	279.1827664	4261.481395	6206.423916	648.3098311	-204.6789804	1405.846507	2562.5	5481.010638	1155.189886	1652.065177	181.3078189	210.6382487	184.8751422	641.7274618	4104.180605	0.6889173467	0.1049775975	-0.03246510896	0.0416615873	0.02650148955	0.04514269116	1	0.5456586158	0.1821782854	-0.008161542839	92	1
5	724.6891156	374.5270103	473.8123356	7448.095782	117.2966436	693.0650093	1456.260073	2782	8632.71875	114.5141756	1328.840954	109.2320534	149.3913645	208.1232469	482.7968716	4342.532343	0.06417374704	0.01488211793	0.09438373909	0.009815989063	0.01659790136	0.01371422104	1	0.05552850626	0.002379625205	0.2924162938	32	1
5	755.4643039	547.0020421	2976.254316	6900.504582	96.55867362	512.4820761	1220.942622	2635.5	971.1333333	589.1650943	1407.865421	99.01333479	186.6063756	163.8452245	505.5820422	645.6501679	0.4366882491	0.01523973028	0.07509161857	0.02554139116	0.01579519237	0.03219887543	1	0.3510691318	0.002561066068	0.3054383598	82	1
6	6.776530114	576.8451177	662.2760322	7020.196683	57.1126051	43.98892372	1510.771169	2574	4052.144578	113.9177086	1139.145134	103.5104331	80.19362506	176.6933847	410.504191	2211.894779	0.0920811568	0.0078667887	0.006070881709	0.01098866642	0.01532935151	0.01266787525	1	0.07170482675	-0.0158394552	-0.006068558962	30	1
6	8.114193666	380.4215672	2991.907023	9710.04107	861.523338	-146.8246723	1501.259876	3855	1523.987805	685.9370341	2195.784826	238.6285347	200.4465515	214.4057839	831.8478369	942.3457662	0.3004446331	0.09415163141	-0.01525409081	0.01831549639	0.02233840607	0.02515624853	1	0.237155897	0.1604166954	-0.03211540513	74	1
6	8.968354049	366.504251	669.3058842	10514.65092	1005.451204	341.6482786	1414.208892	4080	7294.13253	130.3929418	1886.245743	186.7235675	127.0188732	200.7301043	698.079179	2223.291993	0.06511174863	0.09770137915	0.03183685525	0.008892285836	0.01567425951	0.01019896716	1	0.05285655633	0.1695690847	0.08001342395	39	1
6	13.42204241	246.6328128	572.9966146	7339.543113	435.7567614	26.71384087	1238.956448	2783	5032.617021	116.7288876	1245.50164	122.303656	89.15375107	137.0599933	460.9514407	2674.898511	0.07880745136	0.05986996899	0.004223927099	0.01042406853	0.01463216105	0.01294270805	1	0.06151989362	0.09076075137	-0.01347724374	34	1
6	22.05127409	282.0341608	571.9099728	8737.383991	465.3623879	305.7188236	1448.81001	3341.5	1864.411111	189.2739519	2577.854686	178.1966673	131.4501647	182.0069125	942.4413704	1493.377575	0.070829671	0.05294974229	0.03506924798	0.01289019663	0.02311964286	0.0141357521	1	0.05718671895	0.07790083249	0.0908314199	35	0.9999999998
6	27.7347432	433.5073046	4388.322723	9466.507942	2902.654123	-267.4615731	1513.483905	4341.5	3307.736842	1135.758865	2472.352237	778.8883303	244.4138478	185.7192916	1120.770448	1920.990304	0.4633905783	0.3099952649	-0.02546283069	0.03425859998	0.02525287919	0.03225822429	1	0.3684594211	0.6029279137	-0.02511382445	89	1
6	39.70607861	227.9274699	670.9397298	9130.080701	1400.174908	18.35101975	1395.389252	3693.5	1345.221053	152.8157355	1406.347561	272.0199581	100.8243791	351.0309891	563.7626418	1173.73521	0.07482819671	0.1553220571	0.001779698042	0.01087098999	0.01701842172	0.0122402975	1	0.05913356054	0.2864829345	-0.01946952624	42	1
6	41.66436493	296.3005388	9630.850752	9574.748424	1013.285344	-725.2672319	1425.215329	3959.5	2903.543478	2332.774797	2399.748218	246.392693	463.8802188	186.0443851	946.9291282	1895.948378	1.001511087	0.1077039361	-0.07388187261	0.05198071681	0.01905588661	0.05979245749	1	0.7919724317	0.1862090927	-0.08404927946	96	1
6	46.44027766	185.7033364	2349.778503	7575.295546	449.2830112	-157.8781094	1213.146752	2982.5	6492.93617	514.9624652	1605.144185	133.3746285	135.7052032	157.3747008	587.1112966	3023.726878	0.3035664756	0.05775923504	-0.02068610791	0.0207641362	0.01734467106	0.01996035171	1	0.2389126354	0.08551893357	-0.0514092102	72	1
6	51.57312668	420.9512932	-153.401661	10510.00307	949.9006504	2357.09392	2038.251176	4104	1407.752688	72.67816607	1819.391519	198.8547441	448.0361997	243.9807157	680.4881065	631.4593631	-0.01415597778	0.09159588145	0.2264199626	0.007451756487	0.0169465341	0.02243104769	1	0.002832951345	0.1654596975	0.7331442147	15	1
6	60.57379158	159.2634058	1348.0936	7531.602135	125.0586741	-24.06791724	1218.45906	2857.5	2475.831579	307.9434154	1660.934119	101.5888891	112.521634	176.4906174	588.7399104	1595.764891	0.1756935211	0.01621397435	-0.003198041092	0.01435011436	0.01526223144	0.01659406768	1	0.1377873006	0.0009466899563	-0.01987364293	52	1
6	72.3096994	274.4181869	3002.359533	9843.510169	479.8336858	-91.04160525	1750.025771	3754	4610.4	724.0819075	2323.015642	149.7182689	175.6304542	224.3417562	852.3156782	3305.189654	0.3001872902	0.05017798803	-0.00818155113	0.01855358498	0.01598027861	0.02081168843	1	0.2369928608	0.07050728658	-0.009317775071	72	1
6	73.41066967	315.364013	1843.561478	11097.13565	45.37463697	1588.703961	2043.440555	4050	2660.989362	388.3634097	2255.177742	150.2083887	384.8696842	294.1292761	797.0186033	1208.257587	0.1665669761	0.004242860985	0.1390647067	0.01174793918	0.01539264365	0.02421985943	1	0.1400486045	-0.01742208532	0.4677983491	54	1
6	74.55202706	67.09806365	286.5201771	4894.397193	431.2188953	335.564615	1427.346031	1985	6107.978723	81.68657862	880.8873199	152.174524	119.7561104	813.2039558	332.5316528	3002.598459	0.05931937545	0.09102547473	0.07122038592	0.01421156375	0.03715502948	0.02124067603	1	0.0508466601	0.1575841317	0.2142068485	40	1
6	75.2976444	458.1763946	1546.399667	8809.897451	1861.709676	78.41416449	2075.928357	3825.5	1019.431579	537.5218656	2920.681747	649.06333	134.662184	313.1761298	1216.733066	1175.128184	0.1814081571	0.2148239323	0.008759251327	0.01950455101	0.02903605831	0.02057712157	1	0.1451301655	0.4089449867	0.02934875773	64	1
6	77.39185327	540.2530866	9064.485709	8619.124066	810.3238297	-586.9754776	1778.84716	3577	246.9361702	2276.462166	2336.027958	253.7556786	409.8941758	272.1355505	934.3236391	197.3945238	1.023414908	0.09112436707	-0.06973398082	0.05232165887	0.02145959593	0.06322682172	1	0.8095433191	0.1523917377	-0.06565831743	96	0.9999985643
6	94.48246548	490.340435	-59.06014235	12158.0441	199.8043174	687.8400272	1599.655033	4487	4722.957447	42.27989064	2393.635544	139.3041062	162.3206219	151.5143988	842.8027835	1952.244757	-0.005065024351	0.01562697713	0.05471201879	0.003725687555	0.01238720795	0.007143057568	1	-0.002330379036	0.002125674329	0.1410215093	3	0.999999871
6	95.31715027	161.6533207	-18.44693401	7784.559879	323.1792914	915.1008701	1741.406276	2913.5	2262.247312	45.84290367	1564.408314	126.0417873	215.6017875	218.6382692	572.1617103	1572.275087	-0.00251362339	0.04237698286	0.1166907435	0.006410607658	0.01610200314	0.0166276099	1	0.004174669791	0.05970905848	0.3559719392	9	1
6	100.0282045	201.4610177	-26.85397709	12334.6061	662.70693	291.491406	1410.740596	4600.5	6111.684783	47.04612584	2779.199078	184.2992615	102.8264486	228.815293	987.2943017	3085.909334	-0.002884977121	0.05214028409	0.02517479951	0.004645946398	0.01677464535	0.007101967233	1	-0.002233814983	0.07575196378	0.04099751516	7	0.9999999967
6	104.204543	377.8605785	-68.65307977	14734.36372	1410.972325	844.6381164	1647.436088	5732	2117.989474	62.13104756	2749.920115	320.7794849	190.2269097	210.5439447	1042.244008	861.6583281	-0.004644004699	0.09948556612	0.05763982079	0.004302669025	0.0117442259	0.008197071987	1	-0.0009611857535	0.1742998304	0.1540741626	13	0.9999969678
6	132.7085381	369.3953901	-187.845824	11932.93156	1094.272126	2890.938155	2428.694684	4742	792.8404255	90.50837851	2408.232333	262.0463672	488.1675141	292.5447651	896.1601268	362.6523352	-0.01558595122	0.09139931718	0.2371737629	0.00722792492	0.01599276316	0.02490213702	1	0.002421184591	0.165523867	0.7698743253	15	1
6	136.8407727	302.7040656	23.43394268	12303.05798	2834.494019	413.0838947	1986.293164	5306	1007.898876	74.0732029	2170.428937	518.0174217	103.3645226	266.1457292	893.1091658	468.8073127	0.001970151875	0.228022963	0.03411396259	0.006697538197	0.01873561961	0.009961813178	1	0.00399303026	0.4369902701	0.07886053641	21	0.9999976147
6	140.9553849	451.9781526	3905.933668	12344.0275	2868.782619	860.3913623	2283.624164	5452	2249.488889	789.7903064	2452.147154	580.0650475	262.6937539	233.0102902	1030.785654	975.925746	0.3146526342	0.2299195721	0.06894261727	0.02145153737	0.02007311007	0.02340815131	1	0.2555429062	0.4426409303	0.2655936004	79	1
6	141.5150002	397.6709877	3171.455329	9967.042514	2173.381625	910.2195778	2684.067675	4449	2503.43617	782.7647872	2475.378178	630.0234489	295.4825687	296.3638264	1083.72056	1906.969997	0.3198483588	0.2274428423	0.08798897386	0.02389949681	0.02202743892	0.03529034517	0	NaN	NaN	NaN	NaN	NaN
6	143.6729972	315.6446545	3776.423303	12413.11224	1172.658728	-84.26149532	1946.041885	4895.5	1844.258427	882.6354449	2816.638295	304.7329189	210.326357	235.7410991	1071.147751	1283.031358	0.3184167443	0.09744982836	-0.007084904626	0.02112676067	0.0155817902	0.0208502796	1	0.2520645165	0.1675532031	-2.944325264e-05	74	1
6	148.7186385	466.2405967	-129.9750581	9461.658644	416.3166021	2465.589732	2611.437891	3728	2422.468085	92.83031173	2877.217833	209.618639	723.585841	379.7582573	1080.703698	1964.780645	-0.01341598055	0.0446358391	0.2503978392	0.01039347583	0.01755016008	0.04116683969	0	NaN	NaN	NaN	NaN	NaN
6	149.4793471	197.3538164	10606.82957	10006.25675	1151.868501	-720.6235316	1592.824031	4204	2237.537634	2449.276662	2358.555787	292.7164305	453.6974006	234.8663735	945.475853	1326.210223	1.036378719	0.1112265554	-0.06545757679	0.04143288896	0.01977493179	0.05188983133	1	0.8203641524	0.1938302231	-0.04747284282	96	1
6	154.9237866	297.6787653	589.5921566	7214.645081	1213.336563	118.701242	1973.694479	3091.5	1467.747368	259.1292696	3226.339893	673.2319161	319.4970343	1462.407557	1285.652425	1633.718132	0.07569582971	0.1607593455	0.01609108747	0.03363816304	0.1158731509	0.1346382161	1	0.06085018908	0.2982624347	0.03019829629	42	0.9999999963
6	159.0870069	352.8949879	-14.59888636	11407.68362	594.3933345	359.6921812	1903.678481	4253	3232.895833	46.2360766	3134.145189	227.4070336	121.8845587	212.7417512	1153.202582	2202.141979	-0.001229508564	0.05297046099	0.03262682655	0.004757913273	0.01714144268	0.009388316578	1	-0.0004006982864	0.07778114678	0.06704793962	7	0.999993776
6	158.5651491	538.4703002	-36.69382151	6339.090156	980.6866751	926.0793696	2151.739907	2664	1010.71875	63.19242457	2848.695234	467.4441049	357.1846836	388.3666822	1149.017783	1051.275984	-0.005959117118	0.150829509	0.1314927004	0.01171340274	0.03679353069	0.03215432201	1	0.003513362546	0.2828550916	0.4099448395	19	1
6	172.6623945	291.6573674	695.4025438	9588.692156	59.41223611	1006.030421	2230.08231	3525.5	2695.326087	270.5631497	3955.480474	145.0452686	419.119193	335.67449	1409.847399	3254.028648	0.06961815988	0.006234539957	0.101746423	0.01585263576	0.02183891076	0.0408762467	1	0.06028048603	-0.01503693782	0.3186419404	32	1
6	186.1905443	246.9794442	4.780006964	7800.732497	467.651615	173.3491867	2005.85976	3029	1994.705263	54.24970296	3002.646628	216.97065	96.08851746	356.7977646	1094.493633	1654.445056	0.000536013936	0.05982364047	0.02387701678	0.008578213917	0.02960969568	0.01292068814	1	0.0004807218419	0.09146142172	0.03752067655	7	0.9999695902
6	186.6011248	446.7356051	9511.234186	12828.41082	825.5495406	-300.6886535	2448.006576	5203	16669	2061.009342	2874.12541	197.9122268	371.9714771	231.1103516	1080.826976	8962.098951	0.7387418461	0.06590765539	-0.0234854528	0.03144992961	0.0142216938	0.03520725167	1	0.5855825995	0.1024512844	0.03205663176	91	0.9999999913
6	191.0047653	209.8850337	-37.504042	13927.7138	145.7237134	800.1305944	1841.227165	5007	832.9680851	49.10739758	2116.127479	141.3165628	138.6745238	282.9775501	730.7888662	412.1790887	-0.002580075732	0.01086826465	0.05747918795	0.003637168606	0.01116652771	0.007302796794	1	-0.0002098147629	-0.007514921411	0.1509198922	3	0.9999999741
6	191.418972	356.501554	2571.96667	14025.70155	145.1087372	853.7127833	2210.339521	5223	1234.072917	532.3011967	3046.050847	149.9582611	258.4660338	262.8351066	1094.476981	770.799875	0.1766296531	0.01043137517	0.05927688218	0.01178693202	0.01143764746	0.01811137909	1	0.1427149108	-0.008194217536	0.1953249288	53	1
6	193.6208118	509.5660492	-146.6525037	10269.12282	398.8648675	2609.383055	2615.803609	3942.5	1445.849462	87.87087794	3048.240307	196.6845564	722.675394	412.97108	1124.251293	1073.916106	-0.01444736133	0.04115929218	0.2454999788	0.007247125714	0.01473828285	0.03380927495	0	NaN	NaN	NaN	NaN	NaN
6	198.0116053	420.4829073	-3.324099226	11090.80326	523.3423542	423.7624942	2224.069041	4190.5	3145.706522	138.0147922	2988.987564	405.3152056	161.0105771	2311.750691	1066.279798	2549.374448	-0.0003569754454	0.04577236124	0.0370289187	0.02492176273	0.06112075811	0.01754549595	1	0.0005216250146	0.06320583342	0.08215021305	7	0.9999966072
6	208.8925895	157.673189	509.8288337	10208.40125	497.7855127	2187.045779	2412.78922	3968	5016.297872	163.5742631	2110.104524	341.4917475	496.2214224	1439.019625	764.955011	3467.101879	0.04675917171	0.04586344903	0.2046459275	0.01252896713	0.03564065227	0.02832935104	1	0.04944163262	0.07073239391	0.6695672231	37	0.9997836861
6	211.7098467	409.867771	944.6765272	13587.67444	2179.024829	109.7068031	1921.28966	5543	1958.084211	208.5793238	2864.048637	484.3095558	99.62714125	215.2662818	1126.646949	1300.711709	0.07106686305	0.1619367514	0.009050110232	0.006883079849	0.01784089783	0.008686541555	1	0.05669545935	0.3003676644	0.004998360207	42	1
6	217.7114082	7.497401479	2642.050414	6068.48068	536.4708999	441.3869889	1070.235955	2464.5	967.7	525.8472717	1267.310925	173.6727847	205.8631822	164.0700086	494.4672474	532.7035023	0.4288227151	0.09045421542	0.07306612634	0.03290359652	0.02308595113	0.03713677137	1	0.3454128296	0.1567785413	0.2993649106	86	1
6	224.3396978	67.50702791	4958.301692	7239.428806	510.0833122	-272.4823457	1338.152984	2953	16591.95699	1311.737134	1847.330109	136.3397908	251.1116657	178.0086486	681.854194	9033.483118	0.6671167162	0.0727123972	-0.0354053374	0.04262640728	0.02075418391	0.04064064034	1	0.5277655266	0.1158372557	-0.02404693645	91	0.9999903985
6	224.5546535	153.591525	1943.255958	10659.61382	89.94492075	80.09583828	2000.926265	3916	979.5053763	468.5602816	2678.85606	157.0835566	137.1304488	282.0453191	964.0277909	670.427664	0.1790743649	0.009325894167	0.006810649536	0.01503318615	0.018189724	0.01587662643	1	0.1410919456	-0.01274635427	0.01508647497	52	1
6	231.466007	167.8553138	2871.151283	9564.368096	1352.078887	642.259536	2389.099861	4150	2100.168421	806.7223685	2453.620761	493.7368202	326.4510903	2046.849023	1000.522203	1414.180596	0.3010506055	0.1464934483	0.06621422146	0.03342339893	0.03523857442	0.03642303265	1	0.2436879816	0.2713525162	0.250430968	77	1
6	232.4566497	625.9804107	-183.1789361	16344.97848	913.5993441	1885.161531	1935.813738	6083.5	8552.771739	58.99967853	1891.42953	184.8089015	247.9827347	207.1236789	701.7359449	1914.059848	-0.01089176558	0.05747402443	0.1175188151	0.003779740482	0.0100300583	0.008714987939	1	-0.002295112747	0.09071210086	0.3575552067	9	1
6	233.2541642	80.50552638	-1.536799842	8413.693734	486.6874912	111.5003152	1478.032951	3172	5362.989247	45.8637559	1942.436753	161.3879349	75.87677203	257.467652	700.4172701	3034.068113	-0.0001852365492	0.05678547663	0.01300860996	0.0063899396	0.01927995457	0.008678057043	1	-0.0008617467647	0.08475414907	-0.0001740967161	6	0.8635070793
6	245.4727367	749.8310821	2629.967654	9023.289457	466.9593774	568.1209687	1738.62647	3514	8375.333333	639.7279358	2207.033019	134.8006184	226.7754485	183.6161469	810.3245036	4358.046017	0.2925977258	0.05300742694	0.06212554723	0.01960679534	0.01400695749	0.02483062609	1	0.2357437928	0.0793696955	0.2313359422	73	1
6	255.2911219	371.5381372	2631.171954	15143.20559	93.17452811	2387.137741	2434.624462	5583	1280.389474	598.9891833	3410.188746	157.1036408	604.5084252	296.3601522	1237.486523	827.6542383	0.1744011726	0.007113258846	0.1595391397	0.0133982573	0.01115026084	0.02696982468	1	0.1477093189	-0.01063495719	0.5400929854	54	1
6	263.3215925	85.34119939	-11.60309645	11147.55549	196.0811892	97.98646543	1385.743939	4066.5	6751.184783	40.50907205	1729.395009	125.3115155	64.68369111	186.0927376	596.6550904	2544.223571	-0.0009684577618	0.01890781729	0.008537566107	0.0037870361	0.01237169071	0.005690402939	1	-0.002166424783	0.006848034482	-0.0170417655	1	0.9999181082
6	279.7431068	720.6213093	3199.954195	6539.844461	973.8200299	-100.2847492	1749.611221	2798	2256	1190.230024	2487.851163	419.0547999	200.74644	215.2463853	1039.460746	2127.280771	0.4846686342	0.1482133338	-0.01663297129	0.03381853872	0.02624817812	0.03778658922	1	0.3844034819	0.2714134736	0.004287724268	87	1
6	280.335004	52.50776116	-122.1543705	8804.185222	112.0700324	1928.929504	1465.896849	3209.5	4646.797872	58.7409455	1232.236462	119.5416714	292.3384479	195.2676294	429.0867961	1516.885346	-0.01412493875	0.01210201939	0.2139051527	0.00672148054	0.01479734562	0.01937308753	1	0.001216929746	0.001822954338	0.6873149568	5	1
6	284.4823626	120.0944043	3118.946281	6534.715652	1952.37399	-148.4064601	1740.709292	3138	975.4301075	1453.210618	2895.523728	923.7548027	221.3061289	271.3150374	1331.264979	854.0615801	0.4844140856	0.3105496984	-0.02191154299	0.06104900571	0.06331241216	0.05636665854	1	0.3854589434	0.6042364075	-0.008377655015	89	1
6	286.1050734	188.2346045	-65.55292675	16324.71167	338.8416145	159.8783219	1531.215707	5982	8016.083333	73.3488152	2030.173914	162.9113289	93.79209192	667.6840731	745.7540874	2455.655495	-0.004290409435	0.02195419564	0.01014295721	0.005266556662	0.009875830806	0.006045174173	1	-0.004674324958	0.01316543335	-0.01211600114	1	0.9990163537
6	291.1156234	212.1023249	-89.16079206	7365.764697	623.6151733	1895.704959	2356.265047	2923	421.9270833	98.90180367	3072.335788	326.0446349	780.7022805	444.9836732	1199.327158	317.8938335	-0.01552645092	0.08887432228	0.2523965944	0.01690280169	0.03474463568	0.05668271345	1	0.003476395752	0.1610068454	0.8222360057	15	1
6	293.9740629	32.94175755	2073.295876	7257.561481	2300.851728	-117.7122791	956.1313391	3410	8775.615385	508.4529389	1704.601924	529.2988679	141.965414	776.2583542	765.0224176	5370.159209	0.2827132857	0.3082686332	-0.01670506923	0.02511662374	0.03113220912	0.02081597494	0	NaN	NaN	NaN	NaN	NaN
6	306.6018937	85.35446594	6166.655656	8932.633448	941.6279528	-376.2136147	1443.04188	3687	7698.021053	1633.267412	2370.782525	236.4346744	346.4505107	180.3739118	922.6507392	5227.641838	0.6699593499	0.1041801709	-0.03595106813	0.03196136099	0.02038582603	0.04634096711	1	0.5303070528	0.1803757063	-0.02424042414	92	1
6	310.7508751	24.41209873	4334.001096	6402.564671	716.3952786	-287.6648669	1108.615195	2673	5914.010638	1089.635098	1519.704797	180.0356535	248.8817295	167.3296179	589.4119512	3999.132813	0.6783739056	0.1130085135	-0.0436146551	0.04493968001	0.02711294419	0.04432363827	1	0.53658027	0.1981607467	-0.04854003847	92	1
6	317.8031353	711.0424356	5104.420716	10077.42764	109.3331978	-165.5090992	1886.589783	3827	3660.136842	1255.919395	2485.639549	124.6619612	234.389947	224.5410056	901.4654385	2774.669176	0.4920579667	0.01174538589	-0.01603620429	0.02502020631	0.01429260385	0.02920798034	1	0.38897343	-0.008535673018	0.003236156013	81	1
6	331.8664456	593.8445259	3.922906791	9562.496382	4326.628163	253.9111339	1689.544951	4824	1652.895833	72.2449252	3054.682323	1400.479925	115.0297855	286.0501766	1485.653866	1286.785767	0.0007730282012	0.4469668792	0.02843112727	0.008631093831	0.03540973437	0.01233471007	1	0.004833624598	0.8859322511	0.0665442871	29	0.9999204786
6	332.1808212	656.8178379	1730.634035	10056.00354	1529.119514	88.59689106	2085.556469	4142	694.2105263	597.7669408	3571.65996	604.9245391	150.9678058	282.3961761	1454.363089	707.9443104	0.1720352794	0.1563014311	0.01162826849	0.01628041182	0.02453358399	0.02524009272	1	0.1372731209	0.2889965909	0.03522342763	61	0.9999999997
6	355.4981124	661.8834368	3206.195377	10421.48329	2319.983627	-115.3212276	1831.857859	4501.5	760.8043478	976.7001338	3201.100401	722.7220982	210.3503672	278.8545742	1345.763055	670.4395842	0.313580736	0.2291646121	-0.01007512158	0.02041895474	0.02309689678	0.02834348902	1	0.2493195024	0.4376483375	-0.006840672111	78	1
6	362.274612	83.62469792	757.826232	8789.15647	67.91131011	96.07066257	1714.548295	3196	4576.806452	202.1384387	1933.14946	117.2785781	83.82697389	241.6990121	675.4259466	3136.757944	0.0885389281	0.008189078272	0.01205047126	0.009722065867	0.0165042445	0.01044180741	1	0.06929107848	-0.01492044425	0.01378382913	30	1
6	387.6190791	86.45465855	3391.829432	7239.879912	61.4442657	-150.8322737	1582.079028	2687	2758.925	1034.364609	2083.827703	131.5050759	231.8308039	309.697558	761.6719951	2697.068309	0.4722120468	0.008113448229	-0.02023875462	0.03337234463	0.02444862421	0.04242202174	1	0.3728374576	-0.01618551171	-0.01559773412	81	1
6	391.0899282	214.0686853	3436.682975	10945.01407	1054.355409	-72.12122428	1852.784736	4410	2056.642105	1102.96717	3369.794373	362.652529	215.0466576	329.4752412	1297.307932	1881.500408	0.3129693926	0.09959053523	-0.005349998137	0.02994142257	0.02575100882	0.03163086549	1	0.2478627159	0.172016503	0.004857984639	74	1
6	397.7504881	636.0529688	6546.085599	8756.021569	814.4845776	-349.8044824	1887.133705	3662	3090.221053	2164.034644	2840.590875	302.5898869	331.8509561	240.5300576	1124.118504	3714.075118	0.7476879597	0.09671246344	-0.04156646173	0.04090425913	0.0208663673	0.05072535798	1	0.5917913622	0.1648702763	-0.02725861144	92	0.9999999999
6	399.4883402	85.19374545	3883.268357	8213.512525	109.3307346	-166.6278938	1618.790098	3082.5	4024.197531	1049.03078	2096.419117	142.8198258	204.8232709	325.9794605	758.1370327	2907.704045	0.4666565705	0.01385305772	-0.02037453449	0.03347966645	0.02112301048	0.03070099265	1	0.3684583972	-0.004420209227	-0.01705351395	81	1
6	405.6726618	400.6126742	-238.1196277	17801.52822	343.2400229	2170.267921	2176.982465	6504	19551.73958	52.84446962	2311.466247	172.0405863	310.6062294	225.1836817	867.2336415	4604.064498	-0.01367156165	0.01975026092	0.1259930281	0.003772245305	0.009207959117	0.0102014195	0	NaN	NaN	NaN	NaN	NaN
6	416.1010146	551.5495543	6243.682117	13385.07959	2177.738293	-264.4528302	1745.501218	5627.5	10003.90426	1434.048611	3042.866964	479.4732074	262.8819091	198.5461795	1211.400343	5722.033079	0.4788057059	0.1661914277	-0.02008165538	0.02254845764	0.01612597603	0.02507089636	1	0.3796764917	0.3081429559	-0.008225059729	87	1
6	416.5089789	619.7688524	-133.1394763	7826.685811	554.3797691	1949.491808	2546.010944	3212	841.7849462	226.3454495	2789.407418	629.4536452	717.6159244	4017.240316	1062.346903	814.8160482	-0.01812024154	0.07446263798	0.2463888598	0.04414539819	0.1079535636	0.04179539859	1	0.0008583199362	0.1311757236	0.8004942477	15	0.9999927307
6	427.5266941	64.72052557	1740.598347	10151.43797	449.8715205	27.90561954	1389.110196	3812.5	1021.709677	314.9944406	1820.337063	148.1479609	102.3015798	220.4406331	656.0162991	492.65416	0.1674177664	0.04484783188	0.002531724991	0.01366966027	0.01371976939	0.01158654462	1	0.1318665046	0.05993583414	-0.0009198900031	55	0.9999999951
6	443.4041027	544.1718526	667.731216	8932.629911	2081.102149	456.4342471	2162.430048	3958	3212.2	336.621463	4094.764401	940.0297188	223.2697679	361.3336254	1730.527701	3972.216064	0.07559410741	0.2342676859	0.051285423	0.01457933096	0.03117813058	0.02965266289	1	0.06388919515	0.4506072516	0.1539275804	46	1
6	455.5180623	97.49140626	-93.71256789	6763.290166	609.6318579	1646.872405	1920.433565	2698.5	1335.03125	63.2348431	1793.543365	190.0571761	425.1967105	268.2482376	690.496847	1109.731418	-0.01451188279	0.08877484538	0.2398187603	0.01059045361	0.02095944671	0.03179973907	1	0.003430420883	0.1602555147	0.7791241676	15	1
6	474.3212495	742.3041158	-28.74986958	11159.79124	996.889216	107.6294165	1441.292786	4314	8267.043478	47.65431445	1472.484715	171.6470457	63.48234803	156.1115094	549.4889835	2110.619137	-0.002857061406	0.09102426948	0.009506636436	0.004586513326	0.01257141175	0.00584046286	1	-0.002887536569	0.1548446138	-0.01163168827	11	0.9985730038
6	482.2456408	234.3164542	779.5912027	10367.93679	3353.73007	423.932307	1754.232243	4916	699.0543478	337.9529336	4739.514273	1516.910071	184.5871192	244.0918697	2110.11353	631.9832792	0.07344379105	0.319532102	0.039424337	0.01916556896	0.05344322742	0.01943426716	1	0.06221986829	0.6250192813	0.1155390727	49	1
6	491.9377844	312.4530787	581.2321608	7068.11513	26.91488021	149.9184919	1917.520998	2587	2389.75	287.5210524	2887.629755	125.3191517	105.861503	286.0444354	1041.25587	2544.930952	0.08990755888	0.006963282193	0.02328421177	0.01520821956	0.0289864793	0.02211164187	1	0.07113175668	-0.01694479358	0.05272877001	30	1
6	505.015224	328.4082746	-97.14486521	12989.10755	2049.81786	1625.329745	2061.251656	5370.5	2628.645161	95.03066685	3948.584974	644.0436679	477.5310454	286.2501449	1583.786051	2095.108618	-0.007596240188	0.151994727	0.1225054774	0.007635591682	0.02164942239	0.01797715083	1	0.001610563983	0.2848528323	0.3786787646	19	1
6	525.9150214	311.5649089	6346.666007	13421.97998	146.0383852	-114.9316676	1794.609748	5129	1632.247312	1358.093744	2984.948436	159.5046248	282.2713657	240.2417381	1074.728074	1135.258299	0.4749710512	0.01033748252	-0.008063973522	0.02384856347	0.01360786444	0.02636862457	1	0.3758842907	-0.01109002942	0.02700363679	81	1
6	527.46528	248.8071645	14.04691459	7212.002567	9.929477675	155.9881558	1905.952771	2722	1128.797872	46.3293389	2777.75908	132.7795567	101.3487266	322.2400609	998.2283676	1219.283992	0.002030360459	0.001516413566	0.02266165183	0.009687741867	0.02914379232	0.01885218059	1	0.001008455859	-0.02821486104	0.03165204173	1	0.7093839368
6	540.8855202	549.3326426	5808.961266	12139.12634	1259.626394	-216.9221133	1626.447169	4864.5	9082.484211	1267.794882	2681.5797	273.6268238	241.3642017	191.6748275	1002.941944	5429.231067	0.4785930101	0.1068788786	-0.01712242733	0.02227492144	0.01836294038	0.02621249465	1	0.3791171877	0.1865846997	-0.0001127805396	85	1
6	554.9125986	346.8662247	628.2815979	8582.99657	2815.910065	892.2178191	2066.455776	4096	1365.824742	292.3493301	2530.252037	826.1029354	319.0908133	303.1759856	1151.426002	941.2605689	0.0716522399	0.3127086275	0.09872737212	0.04669053386	0.02870854538	0.02795938909	1	0.06474827403	0.6136025762	0.3191943785	50	1
6	565.6625606	418.4362687	820.8596308	9122.716874	65.20723714	100.6814564	1845.919025	3383	4241.914894	217.9409683	2068.880021	105.0357937	84.73554136	226.3959709	725.5333688	3000.553127	0.09121344752	0.006483506309	0.01050221562	0.01229437114	0.01384589291	0.01273496417	1	0.07130028657	-0.01848502471	0.008962778944	30	1
6	593.7663531	387.6457603	369.3276368	5944.641835	548.6465293	297.2866379	1628.613061	2411	1489.806452	221.174837	2923.718393	321.1741139	169.898177	224.1406843	1130.73907	2056.53789	0.06722246337	0.09664267904	0.04644462077	0.01807471886	0.03302651305	0.03085331891	1	0.05551918714	0.1680351369	0.1307443577	39	0.999999996
6	609.9260056	554.7906833	-50.62564813	8505.068662	1379.866414	1042.808211	1654.364365	3542	1189.723404	60.97456072	3130.003219	507.3101187	379.7936586	194.0316619	1245.877659	1216.22105	-0.006686069876	0.1613664632	0.1197697438	0.00860064172	0.03203217499	0.02406628275	1	0.002243540298	0.3039616141	0.3697711993	19	1
6	628.371516	202.5598519	2337.305442	8134.508965	474.401437	-30.06683048	1313.175918	3119.5	7233.354839	643.9054428	2140.274471	169.2322817	154.4798111	186.3535758	792.2680363	5175.10695	0.2781619478	0.05788812643	-0.00362194647	0.02081207611	0.01998604335	0.02226000485	1	0.2198276619	0.08650720681	0.001954268036	72	0.9999999998
6	655.2588252	120.4292666	2276.658625	4899.022589	530.7406587	-139.027067	1030.503129	2050.5	6618.421053	530.6425567	1124.326489	137.8522458	127.1839441	143.8862166	428.0359492	4032.476301	0.4645880111	0.1067848004	-0.02993890847	0.03036843256	0.02582951795	0.03098236879	1	0.3670864108	0.1858224218	-0.04725033441	85	1
6	674.3027066	681.4721865	461.8496025	6447.563983	2658.37668	-27.7188617	1055.990909	3116	7038.4375	101.3205198	986.3816736	414.2374804	74.7013807	150.5681262	457.820119	2654.757691	0.07160216729	0.4114844517	-0.004683401347	0.01181390627	0.03248700064	0.01197186077	1	0.05867504003	0.8117476584	-0.03362892971	51	1
7	18.69452977	130.4381873	2268.608408	5025.209318	525.9136872	-153.3359799	1050.602016	2029	5619.744681	534.2222872	1137.179327	137.8824916	139.737538	126.229318	430.9413757	3174.012843	0.4640936818	0.110618433	-0.02975289785	0.03352818609	0.02507370196	0.03375503405	1	0.3667432895	0.1936953151	-0.04658349531	85	1
7	25.70930974	772.5185072	249.3790537	3676.333487	609.9603835	250.1247873	1080.732351	1574.5	2486.926316	67.10098796	784.1339149	158.2483372	102.4346899	201.790113	313.6286705	1413.161901	0.07195828724	0.1666874806	0.07346885122	0.01735694429	0.03136196207	0.02215596642	0	NaN	NaN	NaN	NaN	NaN
7	37.71370619	690.5821119	502.735448	7021.425158	2901.887656	-28.69325258	1020.848407	3411	6818.159574	112.7879268	1137.015939	448.5083551	73.99700034	140.886088	524.8369269	2159.007873	0.07436912126	0.4029495265	-0.00419467416	0.01242262397	0.02350477372	0.01125951589	1	0.0608281214	0.7942606401	-0.03164816909	51	1
7	117.7660304	238.6279231	1717.751627	10273.84624	987.5880564	554.1500188	1904.142083	4040.5	1642.244681	421.7111181	2280.434281	285.4890803	190.191681	471.492848	890.4405484	1046.011253	0.1748119708	0.09860065856	0.05363756412	0.01455310976	0.01922585861	0.02113216803	1	0.1417617519	0.1724488516	0.1785381922	59	1
7	140.59552	315.3141118	5250.550471	10691.9878	134.7176279	1054.578789	2108.902319	3960	1008.905263	2390.986263	4920.765437	184.6838735	660.1250296	350.3410719	1829.531662	1008.728282	0.4806458549	0.01373970512	0.09219559794	0.03642705987	0.02518181251	0.0793577671	1	0.3872433353	0.0002628372923	0.3736789492	82	1
7	147.1172704	129.5892205	587.6376323	9390.565249	1560.921343	282.4081506	1410.682243	3895	10952.60638	144.5943827	1515.431551	276.6176086	103.3598747	183.4431075	599.5997289	3852.538862	0.06497581359	0.164005174	0.03157575748	0.01038473616	0.020405738	0.01061152332	1	0.05339074319	0.305588036	0.08136052343	43	0.9999999999
7	162.4575679	160.3065573	1728.227505	10804.75737	3479.72779	-3.429951662	1465.586061	4955	5983.212766	387.7045565	2080.174858	657.915947	125.6496003	214.3593293	915.2416338	2610.217545	0.1605471158	0.3236128868	-0.0002771385269	0.01421649258	0.02332764063	0.01303526004	1	0.1289767151	0.6317291076	-0.002493886771	66	1
7	163.4181268	122.6205873	1693.279222	5907.50425	912.8989025	331.4176736	1478.845702	2449	3813.073684	612.5206958	1932.59872	296.2843877	203.6394237	175.0073874	768.6324521	1941.67647	0.2880481598	0.1555384653	0.05337061036	0.02918303545	0.02479247645	0.03270127611	1	0.2325452734	0.2893398159	0.2037274633	77	1
7	185.7000471	311.4498507	5775.26352	11883.44131	169.5073664	1302.24393	2085.517748	4602.5	566.6808511	1344.191943	2834.095466	149.9063588	478.6823651	278.5289821	1027.178367	329.0788124	0.477889287	0.01339748018	0.1019737875	0.02683983082	0.01530079413	0.04641994631	1	0.3857067934	-1.536912644e-05	0.4067605512	82	1
7	188.0902437	20.20851859	3289.119324	4976.828483	735.6651762	-201.2327173	1163.2002	2109	3509.925532	847.1798096	1277.264466	193.404376	178.1696287	159.9740847	504.6315689	2634.117204	0.6565382973	0.1531303246	-0.0406550508	0.04189889215	0.03601988183	0.04608933706	1	0.5197804396	0.2805876543	-0.04162646148	93	1
7	195.6737094	66.99394378	53.04754697	4551.574714	269.6090498	65.07506236	1345.365158	1779	1626.347826	30.34440235	1467.142888	113.2104355	58.37461456	193.9587344	532.1151043	1308.150884	0.0113748165	0.06116969639	0.01355029808	0.01015015352	0.02761884917	0.01652286909	0	NaN	NaN	NaN	NaN	NaN
7	213.4329741	409.9105981	2006.429357	3971.227177	171.3642715	-11.23951448	2035.503003	1620.5	1115.193548	1469.415961	2907.686306	169.8907509	218.0956381	345.6372465	1112.706524	1325.577448	0.5016721896	0.04414406161	-0.001602270107	0.05295381134	0.05556224524	0.08865696483	0	NaN	NaN	NaN	NaN	NaN
7	224.119505	150.4727177	1944.447149	6190.933472	623.258865	528.8204899	2012.994161	2600.5	1513.946237	827.0501853	2768.745361	301.7003058	323.4102809	330.8091457	1091.679832	1361.154141	0.3013680289	0.09748921015	0.08075015313	0.03739220476	0.03635477396	0.0612082952	1	0.2444392936	0.1714478514	0.2988865076	75	1
7	228.4225537	325.6289765	413.054487	4462.860606	-257.8784962	137.5808823	3770.818658	1950.5	1081.361702	323.1190657	2960.743843	713.8799813	670.157487	4888.470186	1063.008739	1363.628878	0.08865082066	-0.06464833296	0.0281997575	0.3123804086	2.410450086	2.893746315	0	NaN	NaN	NaN	NaN	NaN
7	257.6007894	665.6818349	-154.1776773	9256.086532	820.3980878	2230.921389	2097.111652	3681	182.78125	72.0296578	2508.732381	292.0416049	593.6589871	314.5164081	966.9723665	73.35052156	-0.01707047998	0.09527793167	0.2457438094	0.008023340775	0.02320524506	0.03235795888	1	0.001858345392	0.1738535793	0.7992106272	15	1
7	273.5689108	209.539865	187.8867192	2718.778838	525.184268	160.4863446	1578.662298	1224	415.3020833	387.3552683	5060.696627	1256.749188	246.358256	418.6761733	2179.318006	527.12829	0.07015352684	0.2347369379	0.04356940365	0.07712028681	0.105884568	0.1842140419	0	NaN	NaN	NaN	NaN	NaN
7	322.839608	11.06420728	2910.176721	6543.322576	682.9309995	-176.5250168	985.4369526	2669	6777.927083	589.1403143	1384.34187	159.5461223	151.5820234	145.3236073	515.7913087	3966.111359	0.4316250376	0.09916409629	-0.02460039716	0.0273244985	0.01927301366	0.02692410128	1	0.3411055214	0.170394695	-0.03615459186	85	1
7	433.1296416	725.97612	-58.51662358	6368.166231	165.693865	1540.94003	2040.822143	2406	559.8736842	68.29582713	2663.010888	156.69054	619.6841023	703.9459889	985.3783273	573.5007697	-0.01192565194	0.02969494885	0.2328546694	0.01103706832	0.02773681649	0.04803846329	1	0.004430474471	0.03874437296	0.7536602162	5	0.9889142624
7	579.4557297	182.306507	303.5429374	5829.113921	58.3500588	1307.399149	1786.009621	2185	2333.702128	130.6093681	1937.13796	107.3638726	433.6877822	243.6481336	685.1183074	3348.482281	0.05316950412	0.009830523818	0.2147438922	0.0159750407	0.02760546597	0.04091266645	1	0.05487623534	-0.002748668697	0.7044808668	33	1
7	597.6775753	85.6184564	35.51648149	3701.906066	807.8998993	33.77101506	1099.44578	1662	1413.621053	41.44216001	1411.341724	303.3339001	53.74555328	165.5295955	579.6710911	1570.333033	0.01140765456	0.2118989481	0.01153080111	0.01515905088	0.04749646529	0.01988095374	0	NaN	NaN	NaN	NaN	NaN
8	16.11848776	649.6993287	5821.611048	6002.501852	100.1888204	-444.6516783	1212.144972	2340	4688.696203	1552.739822	1596.659879	105.4151909	288.7169099	185.0350804	606.5100811	3972.383142	0.9881803915	0.01754487266	-0.06743926909	0.04962105356	0.02166270067	0.05305048073	1	0.7808889758	0.001507018527	-0.06779523011	94	1
8	28.87817268	649.7907128	7340.057163	7552.963272	181.0493633	-517.4465885	1240.081001	2955	11251.9125	1674.33886	1711.293532	97.74750463	311.0158666	169.7530513	625.4690965	5736.749371	0.9782124667	0.02443968005	-0.06837060913	0.0472774235	0.01650908248	0.04703804295	1	0.7729512823	0.01560427383	-0.07289293692	94	0.9999999882
8	35.9526924	414.904711	2442.088647	4775.155038	710.2190824	-28.46447824	1815.632269	2205	986	1259.304287	2554.517408	390.7670587	198.5528153	280.4066272	1049.295541	1180.278817	0.497525765	0.1467811329	-0.01552102968	0.06745634245	0.04687351483	0.06228197971	1	0.3947101498	0.268533536	0.01081129548	87	1
8	70.40810867	55.68777543	4352.669961	4548.024711	324.2385322	-355.2749739	968.3030491	1886.5	7750.8	1038.564281	1100.98875	105.8669261	211.7205541	133.7377383	422.9548032	4732.816378	0.9419981363	0.07117724493	-0.07568504171	0.06012349216	0.02501277688	0.05504905533	0	NaN	NaN	NaN	NaN	NaN
8	93.38280819	215.4083942	7031.27384	10285.52662	1567.471767	-352.1560121	1631.522094	4369.5	5449.231579	1346.288293	2097.413838	328.4475344	326.2686433	190.2053948	839.9429316	3159.416612	0.6881602512	0.1537445373	-0.0346031664	0.03069470908	0.02157291783	0.04087670732	1	0.5453958324	0.2821359489	-0.01401404805	93	1
8	106.9692111	563.4902943	-204.4400707	11459.37981	572.7018015	2604.354287	2006.140078	4271	5530.723404	67.9925954	1839.823971	150.0731459	429.0460238	236.5774884	686.5977498	2000.72666	-0.01857533807	0.05158021179	0.2283540404	0.006043777274	0.01161064331	0.01800108181	1	-0.0009559337734	0.08344345261	0.7374902295	10	0.9999999931
8	109.4152891	781.9170775	1234.183963	4263.081756	889.5951485	217.1961909	1280.024769	1892.5	2490	378.7311617	1322.516345	279.0489449	141.3931396	152.4157941	554.8598234	2130.296729	0.2955354835	0.2137878283	0.04978244336	0.02863109531	0.02975201537	0.04564373449	0	NaN	NaN	NaN	NaN	NaN
8	124.5360625	163.5613967	1351.914953	8746.821943	1270.964707	490.4766605	1982.119009	3569.5	1709.135802	302.8226309	1697.912217	283.0337369	191.1670756	254.8744573	683.6335668	1146.859971	0.161599785	0.1451589885	0.05498737513	0.0157474346	0.02234864518	0.021884795	1	0.1317885398	0.2680176078	0.1819671554	62	1
8	128.5128861	64.37929996	26.53968584	7331.945949	461.5076523	27.27225778	1023.764661	2759	6448.182796	35.80075835	1132.121414	121.9712804	54.00168703	137.7572209	415.2044044	2384.00538	0.003364443986	0.0668560279	0.003965859347	0.005212498324	0.01486360764	0.0074996122	1	0.001453577624	0.1050238773	-0.0302194057	7	0.999999192
8	129.4604937	222.5988893	6283.123528	8373.430467	1417.872712	-378.0444681	1734.145594	3737	7735	1923.439518	2664.270218	459.5118031	352.8573478	217.3815056	1108.187892	14956.91826	0.7151789179	0.1623555821	-0.0401444279	0.0519543693	0.02611257421	0.05727017856	1	0.5666359781	0.2995820471	-0.02704218355	93	1
8	134.743876	171.9534454	1169.509117	7122.946807	975.2155432	389.30333	2075.331045	2962.5	1313.4375	346.7409916	2023.172235	317.6311528	156.2170715	363.2128102	808.5306934	1699.849881	0.1650153288	0.1438478645	0.05337874138	0.01843516746	0.02383071317	0.02109512199	1	0.1343880798	0.2652602289	0.1771097377	62	1
8	180.719011	367.3965016	30.20234605	11917.19462	1726.125913	386.5595442	2757.738281	4893	2609.311828	75.09696657	3065.864449	574.6777036	271.4735811	1145.571566	1189.006868	1640.011134	0.00243290027	0.1485859622	0.03331562408	0.009038050191	0.02838973812	0.05140211936	0	NaN	NaN	NaN	NaN	NaN
8	200.5763858	670.1147696	-17.71536393	12565.19977	1246.550352	379.146133	1914.381178	4897.5	4810.795699	54.3635576	1482.951118	180.8978114	85.39107147	197.759874	540.5489961	1430.679996	-0.001514813913	0.09810626482	0.03165307028	0.004521652375	0.01207893114	0.006082219285	1	-0.0002446798096	0.1703401806	0.06518193897	12	0.9999998472
8	201.2109065	496.4770638	776.0869556	4124.477423	671.229447	400.9271598	2354.146473	1889	420.4130435	541.3036665	2814.306027	425.6609113	278.0639211	563.1447421	1174.025386	536.1220779	0.1881940939	0.1485766779	0.08100771484	0.0361077022	0.04801002968	0.0954325263	0	NaN	NaN	NaN	NaN	NaN
8	211.7332137	568.142161	-16.68917984	13565.26249	117.7345147	398.7802843	1997.398252	4948	3003.663158	47.34150857	2829.200753	125.3799327	105.0096574	231.4334093	969.9160636	2015.859759	-0.001615629087	0.009627397277	0.03066265176	0.00382136734	0.01178263442	0.006948249523	1	-0.001273257701	-0.01122838685	0.0587124215	2	0.999999929
8	220.4356261	335.3607003	637.7477065	3087.000947	1030.125248	99.26905206	2014.837091	1591	329.6702128	528.6193687	2801.351287	859.4268032	139.5971923	695.973664	1289.987381	237.8751994	0.1753204243	0.3008570381	0.02594620575	0.04319102397	0.07633364823	0.07152392359	0	NaN	NaN	NaN	NaN	NaN
8	226.1699885	669.9957269	19.31425403	8104.814564	675.4136915	211.9851597	2068.250228	3148	1137	49.31745238	2610.259768	282.0888214	94.55451201	259.4524251	998.4613419	883.7208571	0.003687360815	0.08653110476	0.02487855883	0.008118427371	0.0207623624	0.013056999	1	0.003325841186	0.146301164	0.04255931602	12	1
8	228.2480376	756.1496163	626.2988734	7034.216808	38.85575757	71.72499002	1734.852486	2608	3464.604167	157.3975382	1431.586175	103.111218	81.75583303	308.2234035	508.2968151	2783.461168	0.09173656197	0.005470775086	0.01029728308	0.01246640981	0.01539807732	0.01381331305	1	0.07169315148	-0.02057129221	0.008333712396	30	1
8	229.099131	278.3497014	4426.21282	9256.629173	40.0004251	1083.522291	2125.256932	3530	1468.168421	1606.351158	3421.742915	133.3539806	506.3149735	296.8184409	1257.608321	1542.85224	0.4822312404	0.005876214729	0.1033752952	0.03149649325	0.02287445356	0.05950909464	1	0.3891869767	-0.01538174953	0.412256176	82	1
8	285.0022741	708.3438776	1819.211578	11607.09025	1056.95016	1678.777365	1983.117189	4606.5	2602.652174	327.4014418	2138.80924	232.5196403	373.6186795	208.4480016	802.2893929	1502.130161	0.1582149198	0.09468382568	0.1423373374	0.01218953953	0.01505302304	0.02139986729	1	0.134515728	0.1682648624	0.4803932635	60	1
8	293.7994728	667.5806096	9.980892804	8620.209265	505.5596845	183.4165891	1940.814685	3336.5	1519.774194	46.09718692	2864.47671	218.075784	82.73306971	213.6577579	1060.002691	1253.235518	0.0009744360788	0.05798589964	0.02297293092	0.006541241033	0.0216806942	0.01195137349	1	0.0007504419658	0.08765201676	0.03443696963	7	0.9999279848
8	366.4730666	198.2363151	1134.366889	13591.81476	262.5059515	134.7945679	1711.530736	5014	8683.172043	279.9331137	2724.25173	148.4724184	91.07267285	202.1376961	922.9849212	4430.733023	0.08250792756	0.02042909464	0.009465049063	0.008344658789	0.01435830954	0.00703169574	1	0.06443159528	0.01007414558	0.004011809526	30	1
8	387.4896546	92.66406082	2074.318555	6894.945084	1448.214236	53.58940807	1835.115749	3049	639.5106383	635.7562252	2094.673949	451.3002722	159.885679	326.0445947	894.4654321	571.6514794	0.30160249	0.2057405619	0.008040435054	0.02857880181	0.03508265234	0.03445933514	1	0.2407703592	0.3903710412	0.05220007594	78	1
8	394.98627	561.0582202	243.2184404	5542.05571	173.3499146	367.7446631	1816.572199	2200	1738.1	290.9482557	3939.314281	215.5825958	309.5971006	356.5306202	1447.965503	2573.440783	0.0613547607	0.04574171023	0.056395661	0.03508554669	0.03942507607	0.05893961254	1	0.05101175632	0.06403453968	0.1620225959	36	0.9999992806
8	398.8590036	499.0294788	-102.2292315	11352.38362	1430.954614	316.253602	3672.511883	4921	1197.663158	252.3246715	3484.492689	891.1244403	275.0060807	4029.354831	1280.931839	946.7579799	-0.009560872844	0.1289604143	0.02818490356	0.05805042608	0.1196764307	0.05273718075	0	NaN	NaN	NaN	NaN	NaN
8	422.3618041	773.200993	1586.104874	9183.347357	479.4802684	-30.94156307	1535.515486	3491.5	4569.042105	363.8176765	2006.900618	128.8277768	110.7846217	153.8632728	698.3032949	2145.244845	0.1756143004	0.05322326558	-0.003084508798	0.01246542475	0.01519733397	0.01350624325	1	0.1381003991	0.07688071203	-0.01822936581	55	1
8	447.4238029	638.615657	5559.147291	11044.38127	134.9148045	-158.576904	1949.426382	4180	4499.778947	1317.012736	2585.949644	119.2915365	236.8476673	196.123782	919.4083881	2615.131664	0.4947097929	0.0120251058	-0.01400779698	0.02359744848	0.01189740181	0.02575362717	1	0.3912270165	-0.007871361093	0.01079835401	81	1
8	498.3903747	389.041758	1361.858481	7553.23622	2333.524162	125.7343543	2211.792083	3616.5	889.2021277	556.9945304	2904.29649	928.5793792	184.9582952	607.1980678	1307.716825	1001.949332	0.1783828471	0.3091294736	0.01695123022	0.02656671394	0.04390469572	0.03743517206	1	0.1442143029	0.6027790542	0.0601574534	66	1
8	504.662884	678.6812626	1108.456125	6108.184211	945.208084	30.67100899	1757.408529	2638	338.673913	599.5402255	3406.51741	567.3421287	133.3573543	303.9986642	1389.968818	467.4811181	0.178665461	0.1532451073	0.005920575011	0.02138996185	0.03297674158	0.03347061122	1	0.1421387952	0.2824826075	0.01687246897	61	0.9999999997
8	551.5809172	696.9736493	-31.92977605	11344.65129	1839.74321	245.9530463	1305.094209	4636.5	4720.763441	55.86260763	1256.013432	210.5558835	70.33516581	148.5891252	485.7698536	1014.463334	-0.002919761376	0.160818443	0.0213627155	0.005102870439	0.0132547055	0.006128410034	1	-0.001438028183	0.2985525207	0.03158891112	17	0.8308191728
8	591.4851725	473.2375925	1373.22053	7299.831491	278.7371971	76.75803398	1825.905129	2754	334.0215054	598.5843407	3314.035322	200.7371735	140.1951126	318.8932486	1224.68417	461.5453715	0.182309084	0.04048503484	0.0100502989	0.02068209624	0.02653747336	0.02801314115	1	0.1441996959	0.05132413321	0.02800492321	55	1
9	5.708351937	554.2370276	-14.9931443	10254.84838	140.3735605	533.3672594	1422.864192	3670	4751.416667	41.4736895	1704.741631	119.6111225	129.4201809	199.7206214	601.9524959	1716.850021	-0.001411384802	0.01396249315	0.05289982246	0.004254956916	0.01275075993	0.008279804683	1	0.000441561342	-0.00136535132	0.1355015744	3	0.999996396
9	9.984479724	375.4719549	-64.09418125	12214.78959	2749.900975	639.4884597	1316.893738	5164	8786.217391	71.30182282	1584.315895	336.3394298	118.3278078	190.3575671	634.1699122	2482.003129	-0.005289008475	0.2292687606	0.05163747112	0.006181535311	0.0177448732	0.007691637306	1	-0.000590129728	0.4403040731	0.137715231	22	0.9997045949
9	10.62953296	516.4573077	6298.29638	9287.128318	1481.641624	-393.0020262	1530.87321	3938	10203.06452	1313.572046	1832.705109	286.4470621	296.778896	166.8285559	730.5556124	4772.98739	0.6860808734	0.1573205621	-0.04027946868	0.02972152452	0.01915861634	0.03599096653	1	0.543389281	0.289223675	-0.03388712913	93	1
9	15.42896793	422.4138888	17.35284811	8916.475761	3789.701918	138.9052681	1716.453474	4380.5	8294.956522	71.25011318	1666.215172	663.9056033	81.36093066	187.0784431	771.7981219	5486.753799	0.001736568029	0.4223516439	0.01592809507	0.00813761728	0.02574442905	0.009342248799	1	0.00450794442	0.8348870307	0.02283787408	28	0.9155676263
9	15.48450481	681.3234553	1139.689503	6690.166221	632.4837187	3.581663808	1205.233249	2658	4058.473684	192.2932663	1128.365364	148.4701345	93.50219273	162.1262297	422.9432086	3145.699465	0.1677709978	0.09694164709	0.0005535191329	0.01555508586	0.01672228654	0.01534683498	1	0.1325324832	0.1667268181	-0.005870758822	58	1
9	16.99832832	224.5393544	3682.817612	8034.790513	433.8803911	578.7351568	1301.489602	3097.5	3943.022222	652.9840615	1425.540259	138.4429402	239.4197037	157.825819	541.521867	1890.595216	0.4563990919	0.05611908204	0.06947434446	0.02225284897	0.01607908672	0.03225372229	1	0.3668020391	0.08620061736	0.2916969458	84	1
9	17.66907169	292.545576	709.8889877	10263.58824	4110.97278	56.16433	1394.695511	4950	1921.734043	163.4009123	1635.86634	693.3660918	101.0908896	209.8086047	775.3357166	943.4301198	0.07115986812	0.4041604908	0.005611873034	0.01145355075	0.0251811314	0.01013696255	1	0.05894823775	0.7971698787	0.001487851511	51	1
9	18.1593428	455.193545	24.5254357	7858.436654	46.05278766	460.7376591	1846.2136	2869	1089.242105	37.497513	1931.577461	119.0185815	146.4718459	238.6651575	674.2425755	640.7297322	0.003184819318	0.006052240893	0.06018746579	0.006385099553	0.01901885196	0.01425001442	1	0.004519878035	-0.01727312557	0.1613131106	3	0.9999999954
9	21.46745482	187.3303812	3.055209817	10821.90968	213.5093533	530.3947551	1039.916308	3865	7886.863158	43.61496894	884.6759561	110.6393963	89.45453461	136.1458711	306.7055115	2199.767171	0.0002729256308	0.01970096661	0.04888760083	0.004116134282	0.01075926349	0.007138863218	1	0.001568633512	0.01023432425	0.1222375414	3	0.9999660055
9	23.60963079	263.5858776	824.9723691	9703.915119	214.0829328	37.5572639	1427.283971	3576.5	12184.69149	161.2622097	1369.487922	114.063827	87.40710252	198.0322733	489.1393595	3748.019093	0.08528438117	0.02494987176	0.003762736009	0.009368063275	0.01208591133	0.009633206861	1	0.06630215913	0.0191027732	-0.01488263109	30	1
9	24.66641887	345.4954297	3317.573744	11021.8959	256.5366502	712.9104581	1638.964278	4141.5	6279.595238	643.1416255	2067.382197	136.4607285	252.030943	687.0164099	744.703543	3245.986341	0.2917247359	0.02217173473	0.05912944129	0.01665225693	0.01322328487	0.02248075408	1	0.2345377832	0.01597524193	0.2197712773	70	0.9999996873
9	25.74119591	372.6849239	-16.37499164	11422.18649	752.0481324	115.7763634	1455.737546	4377	8769.152174	55.54584229	1702.532308	166.5052978	65.56711594	196.6397954	613.2366043	2976.670357	-0.001366160238	0.06816540405	0.01077068197	0.004982640958	0.01455897131	0.006035275359	1	-0.001841328116	0.1080030547	-0.007744090518	6	0.9196011577
9	26.74822282	81.81430321	368.9649877	6296.005707	1381.337579	452.3585525	775.464636	2678	6102.031915	162.7413953	1049.955386	281.8112445	213.8561036	1575.771277	411.9546199	2160.529647	0.06082598942	0.2227986255	0.07281853524	0.04559413736	0.0374503656	0.08111121488	0	NaN	NaN	NaN	NaN	NaN
9	26.85385679	331.3705692	58.45424938	6598.243589	612.5045195	147.9024693	1690.830728	2625	1953.120482	43.66560393	3450.281312	342.2562785	89.07738265	315.289661	1308.443504	2057.742235	0.009395585565	0.08911397115	0.02391634764	0.01691472767	0.03041934275	0.01743995361	1	0.007834990434	0.1515627275	0.04055122194	12	1
9	30.40133607	637.8655009	528.4252549	8090.482548	124.5558955	688.2812868	1463.776958	2949.5	9409.715789	118.7649974	1291.33257	98.75332774	175.5934482	184.8665228	445.2681273	3398.174093	0.06420110667	0.01658643839	0.08768767549	0.01044881749	0.01310477861	0.01394951491	1	0.05511292023	0.00558451738	0.2694157652	32	1
9	31.34307023	607.4420897	3.533746457	8790.681705	156.2955438	227.7881321	1471.721795	3188	7429.968085	39.08120421	1666.815472	109.4817093	88.31017551	213.6588719	579.5113686	4152.186392	0.0004168532344	0.01668811495	0.0259459563	0.004662896138	0.01374169056	0.008376526475	1	9.662720734e-05	0.00305361119	0.04314144799	2	0.9999997453
9	32.28899496	743.4593956	51.67033566	6028.112405	1876.779568	15.42994069	1015.154294	2728.5	3034.894737	48.56037792	796.2032797	257.4573969	61.49154381	125.6424636	345.8579089	718.5327762	0.008568995177	0.310871607	0.002808823859	0.008570705575	0.02446361885	0.01054192803	1	0.007952233119	0.6056056225	-0.02472037144	24	0.9999999417
9	36.67642667	301.3541297	-17.52641526	10785.84294	1738.61486	620.0015168	1674.077092	4382.5	2820.54321	62.00733425	1343.639469	287.6914808	116.7936006	192.7174869	543.9421308	2064.205501	-0.001622594565	0.1626509837	0.05816434958	0.006211540195	0.01709453889	0.008848944127	1	0.002111056662	0.3039166869	0.1586931821	18	0.9999998994
9	40.50903184	581.6495532	3312.445384	11584.43098	149.6004648	722.87303	1759.734819	4332	6144.12766	523.6872655	1733.926901	117.0042319	218.6788368	180.5877665	634.0770149	2775.110201	0.2905029577	0.01377771487	0.06342877042	0.01754042675	0.0106816703	0.01818871864	1	0.2337723284	-0.001059747887	0.2340317927	70	1
9	46.31401478	676.8044693	1248.100229	7997.746676	1158.342442	1036.262667	1515.332579	3299.5	2723.666667	214.2128444	1206.911094	217.0653308	215.1359386	168.8508345	497.0426776	708.0144165	0.1566053846	0.1486091441	0.1296369723	0.01422182826	0.01737160751	0.01960490004	1	0.1329083231	0.2783447088	0.4381536659	63	1
9	48.65196007	246.4232656	1641.827767	10226.60795	948.6179149	58.99459514	1689.781842	3970.5	4670.946809	310.2423557	1684.44298	207.5107004	108.8289245	238.4900381	645.2245881	1413.142524	0.1625139234	0.09650157021	0.005617652829	0.01183981151	0.01735222051	0.01083289753	1	0.1286825143	0.1660405255	0.01043634289	58	1
9	48.27272184	307.8774896	580.8974037	9012.79555	127.7754919	353.5891077	1674.269573	3321	5580.97561	183.9387025	2291.227596	108.1091203	145.8140171	201.8762977	808.953494	3872.869734	0.06714084346	0.01565745287	0.03850578697	0.0111055775	0.01542384289	0.01817470394	1	0.05410904173	0.001537967747	0.1006020166	31	1
9	50.70400007	262.5323848	-102.6033146	11454.61509	2554.00201	1214.706173	1515.215159	4843	5998.115789	70.23623973	1715.400693	403.3202261	190.030359	179.880141	706.4590131	1795.861583	-0.008883192294	0.2256834952	0.1061372088	0.006194818903	0.01684827725	0.01134860941	1	0.0002081284224	0.4353202756	0.3245519951	23	1
9	50.70110752	324.4874777	4204.103032	9859.56081	107.9396744	961.5164894	1796.162535	3697.5	2623.8	1082.566588	2679.299864	131.3551963	411.115302	224.7530428	978.5177575	1761.365371	0.4258081769	0.01080662864	0.09234887543	0.03940206799	0.0172719257	0.05100627778	1	0.3435259564	-0.005790498066	0.3624086595	82	1
9	51.54607325	569.3283594	6.486329737	11278.36714	2589.826101	135.7634666	1463.589097	4894	5220.319149	63.57878113	1535.593762	372.7634362	73.81702781	179.5119117	628.2505535	2151.690484	0.0005635762309	0.2274958507	0.01298292648	0.005778441472	0.01730220652	0.006581442257	1	0.001433082567	0.4349870481	0.005755719418	20	0.675925957
9	51.18274517	720.362289	-31.32302307	6285.053367	292.9151666	1325.799457	1438.20938	2368	2751.531915	43.51639557	866.7015663	88.39397425	231.4483879	154.4717753	318.5776556	1103.811147	-0.004821960439	0.05076295936	0.2146569139	0.007528269698	0.01409033469	0.02001551757	1	0.009066186846	0.08118060806	0.6932156679	10	0.9999999769
9	52.4714651	455.6612597	-27.74845461	11989.12146	1169.175791	648.0245327	1532.398736	4627	4629.255319	52.27616821	2261.06198	246.2414496	138.0887476	205.6912957	834.639641	1795.483299	-0.002613024849	0.09642505407	0.05360472752	0.004605099617	0.01573669568	0.008490511615	1	0.0003529686584	0.1678465711	0.140503327	13	0.9998591788
9	52.47512771	692.6537292	3446.927933	7288.179401	1161.96988	-234.9106069	1191.910515	3070	6781.542553	640.317917	1305.1962	230.2153988	144.7898818	136.5892197	521.7381482	2725.996685	0.4711193635	0.1601299892	-0.03125047216	0.02974706016	0.02015682908	0.02196338667	1	0.3727332523	0.2952145815	-0.04854410777	87	1
9	59.56324626	535.5870215	1747.621776	10641.97658	1531.24895	101.0167446	1877.159415	4405	1740.434783	370.2192824	2395.243177	361.7439033	117.7435688	205.2988554	931.7915383	791.0926969	0.1574657432	0.1454933858	0.009858753061	0.01342062664	0.01572318694	0.01169199274	1	0.1254353832	0.2667341734	0.02564946989	61	1
9	62.41291223	379.2765764	10263.7496	10348.67201	998.7030804	-556.4148407	1648.03332	4293	1124.202128	2443.917492	2414.396126	252.2511625	438.0098466	243.7067153	959.1000606	614.8701687	0.9938737319	0.09735564807	-0.05123551501	0.03847297316	0.01621487921	0.05525618268	1	0.7873200589	0.1659591098	-0.008027297066	96	0.9999998978
9	63.80133413	520.3858001	18.53857743	12169.61745	1736.086346	199.5783353	1881.84893	4854	2927.903226	59.82625072	1935.306461	312.0543382	79.33126326	302.5339845	737.6309384	1296.97061	0.001546708076	0.1414187834	0.0173406364	0.005274227984	0.01571560757	0.007177615431	1	0.001655082526	0.2585799323	0.01802168777	16	0.999830044
9	65.39510619	427.4753173	4052.506257	13575.60265	2900.220563	-107.814644	1489.373683	5824.5	5455.87234	732.8760632	2551.134962	514.7569752	182.7398099	162.7301003	1031.188863	2443.840056	0.2901622696	0.2137233866	-0.00841530435	0.01414848053	0.01919705298	0.01499514774	1	0.2306168669	0.4060229477	-0.006648756665	78	1
9	65.47420533	603.6932862	-18.1680185	10857.10644	135.275601	564.7449581	1479.197484	3953	4816.4375	44.15518287	2041.750488	122.0403361	143.8628732	179.290636	721.1802129	1935.915955	-0.001543247891	0.01229363966	0.0531662161	0.00418280243	0.01195995438	0.00877295811	1	0.0003379417094	-0.004777705665	0.1363337768	3	0.9999881066
9	68.84216217	337.5404378	0.5121040561	11622.6498	706.2146919	126.2777039	1593.363848	4400	6712.154639	46.14243176	2179.075544	173.1595846	74.49304354	216.45866	789.8409189	3453.764529	5.661740998e-05	0.06097853528	0.01132225083	0.004145839359	0.01233329496	0.006064597629	1	-0.0007416948166	0.09328343843	-0.005787336329	6	0.8863420825
9	76.51070941	451.2726195	-1.915688654	12216.78541	697.5625144	157.1056005	1627.944796	4469.5	5435.957895	44.70976459	2447.549871	165.8174674	73.74885385	154.3503223	865.0954468	2970.084227	-0.0002141552731	0.05739728193	0.01356102011	0.003888686317	0.01271062682	0.005946889448	1	-0.0008412155585	0.08603338988	0.001743529391	6	0.8471943855
9	76.94073001	492.825192	2089.499253	13603.18162	5377.847616	-5.784331685	1579.27149	6561	13384.95789	370.7496934	2200.702263	824.77219	155.5223294	192.0163571	997.3064687	4558.626181	0.1517889037	0.3969397754	-0.0005389194099	0.011217777	0.01981303864	0.01259019992	1	0.1227099433	0.7821501006	-0.002747362664	68	1
9	76.55385148	646.476485	-81.75202603	8383.735067	668.2253418	1896.002303	2117.675424	3306.5	1552.987805	60.6828974	1097.634927	162.9869699	287.096111	209.5232347	423.9006076	793.9104731	-0.01000056521	0.08273343927	0.2302162703	0.007167292405	0.01683945458	0.02111798226	1	0.006313629001	0.1474459263	0.7468030034	15	1
9	78.97127655	628.3873948	-152.481607	10717.23058	476.7829412	2257.186444	1744.937341	3945	3897.265957	60.24815023	1774.915322	137.4441806	426.0146614	247.6401818	647.3624335	2052.882931	-0.01560635395	0.04757819195	0.2194069988	0.00526078319	0.01323073019	0.01917211519	1	0.0007630156479	0.07484528198	0.707167772	10	0.9999991648
9	79.50460395	659.8584038	-95.64840548	9008.470111	728.2987343	1960.809139	1884.161433	3427	1085.78481	56.46531605	1605.649959	171.9009022	374.8550665	186.5370179	606.2886858	871.3141515	-0.01195893744	0.08334898673	0.2189706381	0.006744601815	0.01587599177	0.02303441638	1	0.003996119225	0.1482173006	0.7076703584	15	1
9	82.45131506	246.6623408	-19.72046047	12240.50706	764.0689865	107.633226	1422.756137	4638.5	8272.62766	45.82822168	1948.141761	168.5593698	68.91810835	190.419218	699.3561607	2602.467192	-0.001520595498	0.06218924857	0.009142547202	0.003981381948	0.01301575539	0.005768905081	1	-0.002134377798	0.09567117413	-0.01359030159	6	0.8683684967
9	83.26573522	729.3820321	-49.61700368	7117.106866	651.2419934	1504.26832	1475.969592	2870	916.6344086	51.54860605	1085.33323	166.2119632	269.0023534	183.8384561	407.0309235	351.5261999	-0.007024120597	0.09828591753	0.2103837497	0.00768528534	0.01959880234	0.01938262544	1	0.007494608825	0.1784919425	0.6796577602	15	1
9	87.33230198	211.2339076	2750.100158	9389.224578	1411.563092	-80.46548805	1589.608468	3879.5	2229.623656	753.7132722	2553.697947	392.6593281	186.5379353	245.2410412	1003.892227	1224.40177	0.2904084697	0.1504892084	-0.008644586498	0.01759180503	0.02040558253	0.02316900805	1	0.2301678385	0.2762804137	-0.009556122938	76	1
9	87.67197406	421.4865591	7286.203039	15902.25854	1443.539542	1427.311222	1780.55964	6214	8216.06383	1131.479668	2541.203399	283.6858083	428.9016113	220.3287486	986.3182354	2110.75481	0.4535681102	0.0957731103	0.08881115413	0.02114685826	0.01181004244	0.02798556508	1	0.3662530622	0.168396089	0.3590603358	86	1
9	89.19173756	437.7633425	0.4824190446	14371.73525	875.4104649	172.3035503	1643.960942	5320	9105.489362	54.93983476	2259.683021	183.0588861	78.46155124	202.5786976	799.3281187	2984.003087	3.934452241e-05	0.06261155727	0.01274483593	0.004078595052	0.01365995538	0.005378233592	1	-0.0006426690968	0.09669575481	-0.0008348273418	6	0.8939104277
9	94.66026808	228.5633195	14.8262976	7029.05905	1561.996006	170.2086859	1853.578547	3099	2293.202128	56.44837877	2134.150562	513.7950111	80.25088013	268.2146848	908.0361957	1978.246886	0.002852239285	0.2206156819	0.0262970949	0.009483387744	0.03498289905	0.01235017504	1	0.004091770878	0.4214534122	0.05186898071	21	0.9999998954
9	98.74528302	658.8571713	914.6192268	12850.67502	4914.758263	43.73714661	1203.896384	6056	11420.89474	168.2189234	1848.158214	720.6456611	102.8936433	210.2929826	833.0332585	2471.55283	0.06951583746	0.3834202683	0.003135217975	0.008861404294	0.01984348814	0.008538459426	1	0.05726358157	0.7545095654	-0.008105554585	51	0.9999908115
9	102.4620306	527.7272051	929.1698948	14450.30281	210.8646027	1282.853329	1682.377232	5097.5	8323.292135	213.9018846	2622.346576	147.0066448	308.34102	168.8707572	913.9436456	4363.650099	0.0643242635	0.01619604363	0.09041053602	0.007181315865	0.01103160104	0.01365683044	1	0.05539193173	0.004902306901	0.2788076387	32	1
9	103.2549315	490.0520764	850.0872784	13043.23443	3865.193899	1230.955204	2156.590074	5904	1821.722892	189.3299654	2383.891344	726.8917173	269.1510573	260.0830804	1026.782834	981.6466171	0.06954054488	0.2945161413	0.09580587945	0.009700905836	0.02416916928	0.0152798433	1	0.06268613456	0.5761495151	0.3080563877	50	1
9	103.8184554	512.9400338	-76.17273438	13138.5839	1218.264151	1513.049149	2136.483475	5106	4787.637363	64.06347148	2029.932566	246.6777588	269.3177367	230.6121556	768.1608949	3009.596025	-0.005825972745	0.09365353464	0.1163100128	0.005170576721	0.01482506974	0.01338957643	1	0.002019910325	0.1648900916	0.3557136725	14	1
9	104.4575607	430.4612919	928.4080418	14658.76835	1456.834106	503.6620939	1577.68042	5608	13032.22917	225.7190178	2638.650847	284.2214038	154.0443765	194.8680508	971.4553932	5826.006016	0.06469456812	0.1031002108	0.03337986753	0.007879230999	0.01337100576	0.008878958005	1	0.05268257708	0.1807123627	0.08542468111	39	1
9	104.9379597	341.4890986	13693.27248	13699.50824	1298.120738	-719.4080544	1643.660707	5526.5	2194.516129	2527.076437	2443.862898	238.772961	482.4748987	255.4876207	957.025322	1114.910911	1.011922991	0.0977477137	-0.05099480977	0.0357281382	0.01261351119	0.04111294721	1	0.8017232327	0.1667879389	-0.003334577958	96	0.9999999597
9	107.6365899	744.5083059	2104.281715	6960.91654	741.1730997	363.2440157	1110.658196	2775	2555.5375	537.7810736	1718.904117	191.477091	189.6363198	135.9713522	641.3541996	1717.222323	0.2982916883	0.1045827869	0.04859555677	0.02319539244	0.01975528123	0.02790288724	1	0.2398766419	0.1845978171	0.1877159522	75	1
9	114.0506271	732.2431965	6755.839682	7207.416586	211.5840936	-439.6201061	1415.203138	2857	13274.18072	1728.116612	1691.991995	98.79167785	255.5686272	152.8917641	623.0858769	6567.790103	0.9578277643	0.03078940299	-0.05889424334	0.05346197586	0.01750007463	0.04326267309	1	0.7574135409	0.02902863085	-0.04438163398	94	0.9999986053
9	116.9522563	492.8274623	2655.324725	14853.4809	116.8380703	120.0806571	2044.112401	5385.5	1904.168675	522.6445173	2857.198444	142.2711059	148.6311946	194.1708006	1004.416138	943.1540212	0.1798713127	0.00855789809	0.007553561503	0.01050590972	0.01052534758	0.01208390441	1	0.1417697731	-0.01428900703	0.0177891074	52	1
9	119.2873341	157.4288372	-38.73867349	11362.46485	560.8960563	626.922222	1635.043802	4238	6686.623656	77.2957316	1782.95717	155.3520484	149.9125571	727.5511258	629.6937345	2274.585069	-0.003729958065	0.04908923772	0.05467273336	0.00658917184	0.01466514034	0.01209915269	1	-0.0009359650812	0.07077696077	0.1423193565	8	0.9999105625
9	119.1514721	704.7106005	2877.836563	9851.869943	1395.429153	-76.99989282	1515.151208	4019	3409.292683	497.8771409	1668.66321	272.6920509	139.4816537	173.4238161	675.490933	1256.247435	0.2911507423	0.14599804	-0.008227397705	0.01574511202	0.01329049615	0.01433830067	1	0.2307429213	0.2670849781	-0.008114894064	76	1
9	120.5774577	469.6301434	27.24347062	13040.13152	164.7683351	385.2255291	1996.465511	4714.5	5062.224719	62.47292458	2482.03566	140.3685231	108.2589844	204.077802	851.148264	2337.917526	0.002046202025	0.01319870404	0.03026447334	0.00594032713	0.01264852586	0.00682488088	1	0.001653293874	-0.003915924164	0.05824455968	2	0.9999999999
9	120.576895	645.1934624	4051.561493	13172.41602	1910.356653	888.5737294	2142.903026	5398.5	1354.021053	549.117777	1754.944813	277.8366563	196.1270046	219.2076564	680.6306821	456.8254003	0.2998726839	0.1435762593	0.06815602633	0.01506003042	0.01294223653	0.01441544066	1	0.2428520421	0.2654512367	0.256768211	77	1
9	121.6697088	197.0172906	4652.791033	10216.7205	1083.693945	-154.6499216	1524.536427	4132	7454.55914	1214.145819	2471.999261	287.2138234	265.5350463	191.6877316	964.9940134	4333.548256	0.4690722073	0.1079723408	-0.01541464009	0.03011961301	0.01828087557	0.03169188617	1	0.3716571025	0.1888951131	0.003776373076	85	1
9	122.3046247	338.3163003	3628.881596	11886.00333	1878.728042	847.6409509	1885.372877	5005	4758.860215	898.0207122	2787.141537	463.004028	315.8390076	241.513317	1120.383058	2879.008761	0.2998699947	0.1641602783	0.06582899328	0.01949109815	0.01834447732	0.02499041634	1	0.2428969664	0.3075805037	0.2494584965	77	1
9	128.8192011	660.7478922	2154.090115	12783.06185	118.2099618	619.9053728	1816.502531	4673	2852.526882	359.6550758	2006.163552	139.3534671	174.4288973	196.6260109	720.3819535	1117.918607	0.1664851354	0.00942468655	0.04911504602	0.01214385023	0.01145080947	0.01343376329	1	0.1339314835	-0.01071017541	0.1581235762	53	1
9	129.1967983	69.45775357	1015.608672	6239.556878	920.1143679	294.2311987	1389.384228	2572.5	1920.473118	262.2768432	1389.457806	233.9819911	149.1687547	182.5398768	549.0931149	1365.547785	0.1648396645	0.1491293292	0.04447096818	0.01875304965	0.02389056914	0.02602803509	1	0.1336962548	0.2757075517	0.1465703434	62	1
9	131.0016845	458.8183151	6952.638433	15040.52546	2275.009789	-226.150122	1801.936861	6181	6924.516129	1417.656391	2989.190237	484.9197418	273.824256	255.4362806	1197.152516	3162.061445	0.4715500047	0.1588456247	-0.01596108899	0.02059256385	0.01451733964	0.02116537707	1	0.3741010846	0.2932460536	0.004168558442	87	1
9	131.5626323	711.2430885	2907.254915	10662.99923	1428.636939	-64.51587647	1403.441479	4247	1958.679012	623.3240384	2220.39302	313.7170859	152.178116	152.9637572	863.395388	1805.472077	0.2813889588	0.1386180309	-0.00597954111	0.01670660103	0.01696342595	0.01627394393	1	0.2230430763	0.2520343623	-0.002707652895	76	1
9	137.5743966	446.7588659	6699.932954	14096.45388	2349.656077	-218.8019153	1879.291729	5924	11114.02941	1328.340039	2563.841038	414.491804	307.5476509	231.5790038	1026.330934	2184.911016	0.4869290073	0.1671738483	-0.01428597761	0.01933118244	0.01348139249	0.02551888724	1	0.3865527639	0.3104173234	0.0135049034	87	1
9	142.5156165	668.3303315	-9.233919412	11131.97874	2530.993732	296.9596198	1449.712944	4832	3613.571429	57.24963371	1995.735399	436.8615335	101.6592558	159.2392111	812.5077464	1490.250785	-0.0008102794006	0.2230991976	0.02660696487	0.00541648981	0.01852893745	0.007234383833	1	0.001218970721	0.4265593182	0.05224030736	21	0.9999989568
9	143.1827176	191.8597231	2006.84507	11969.00854	1080.717517	644.6602172	1929.959895	4718	1149.515789	407.9075668	2373.390811	289.0540465	194.8206551	238.6251454	924.571547	572.0364492	0.1635282321	0.09291749378	0.05364667405	0.01429919715	0.01553562699	0.0153082709	1	0.1327140916	0.1607807996	0.1759675626	59	1
9	143.3644549	490.6927296	2473.358236	13748.66234	168.0939262	94.60026621	1992.484907	5013	3332.8875	574.8267771	3049.304602	143.3409503	161.6489068	236.2777431	1090.789876	1452.651169	0.1817287108	0.01342148373	0.006763731267	0.01120495597	0.01106075328	0.01310156552	1	0.1432447164	-0.004343735701	0.01563162536	52	1
9	144.3933715	458.6298065	6039.539152	12372.7793	2081.14759	-211.1435821	1904.588896	5357	6401.275862	1475.448972	2864.005018	482.2166374	277.7341904	215.1362639	1161.045122	4208.145296	0.4812955851	0.1626070465	-0.01872704772	0.02801044178	0.01751048664	0.02399327623	1	0.3817168297	0.3008501033	-0.003150947382	87	1
9	150.340241	276.3156779	2608.888463	16737.32288	1609.495924	910.735237	1931.4741	6477	5602.130435	516.1480231	2592.990512	374.3776466	272.2625905	368.5378582	1036.844676	1878.292843	0.1605947182	0.1018367441	0.05420906185	0.01248174746	0.01464235821	0.0146860977	1	0.1305034334	0.1791019775	0.177585069	59	1
9	151.5538181	646.2330957	-220.7914989	12615.15569	1200.480337	2807.780442	1772.063665	4888	3007.230769	76.07460482	2307.745327	238.4010138	539.1791464	203.7775642	854.1885343	964.7861372	-0.0175507143	0.09642828964	0.2230736206	0.00594005504	0.01306585154	0.01990118069	1	-5.116256032e-05	0.1752255499	0.7210593076	15	1
9	152.6631832	695.640904	3.966742801	11791.96671	119.2419696	337.8311256	1690.644135	4220	5924.831579	44.5678213	1903.354108	126.2980425	92.70106147	210.2917568	665.0144034	1848.000551	0.0003564424353	0.01065484138	0.02911195692	0.003902022156	0.01134893213	0.006782230747	1	0.0002032385566	-0.009186496938	0.05382692146	2	0.9999998727
9	154.8125143	497.211007	2827.123518	15698.02545	212.4190243	126.3991594	2059.601372	5763	3049.061728	487.4323346	2914.428436	157.3735716	157.7844193	199.9515064	1053.783657	2043.335939	0.1792609428	0.01396967129	0.008119955915	0.01101336349	0.01039828508	0.01189225855	1	0.1413757076	-0.003161879354	0.01979560014	52	1
9	156.6118109	594.9680063	13831.55037	13705.29907	929.0380667	-827.0618496	1650.261183	5576	18265.03191	2864.037918	2765.097461	183.050783	519.879701	254.0287195	1052.602897	8143.167785	0.998642446	0.07094414055	-0.05665540259	0.03375654437	0.01280673333	0.04355758813	1	0.7904893508	0.1115401786	-0.0265854913	95	0.9999999661
9	156.6458536	662.4828112	-26.05279679	13489.63589	220.8378728	365.1899236	1658.229972	4893	7649.065934	46.04187862	2179.955519	123.2766701	88.93265485	180.4662214	742.7651419	2365.607856	-0.001958997688	0.01708511821	0.02781128728	0.003665574972	0.01029291126	0.005296636006	1	-0.001666095681	0.003947547563	0.04907347825	2	0.9999999789
9	157.706702	296.5298706	3894.080527	13004.71573	771.1326591	-62.83547719	1663.411778	4992	8698.968085	1112.974246	3656.404091	249.9508903	226.3330008	200.5519807	1343.920232	5217.757238	0.297024972	0.059112358	-0.004639323319	0.01951994577	0.01567644833	0.02262687491	1	0.2348022216	0.08898914138	0.002515619545	72	0.9999999998
9	157.2953889	453.2770573	2291.425017	13791.26507	742.5672869	781.0874994	2075.500437	5222	4559.702381	539.2767296	2953.463108	185.529782	274.1531979	265.142549	1051.939605	2351.907551	0.1689542941	0.05861978388	0.05540390114	0.013758183	0.01501484495	0.01832428379	1	0.1368156782	0.09049557097	0.1820007995	56	1
9	160.7236433	618.483309	-9.363982135	13671.14963	198.1950111	389.158151	1805.205995	4905	4613.810526	52.45647638	3257.263568	172.830621	113.1909449	230.2204092	1142.933254	2166.740931	-0.0005616626095	0.01318449627	0.02885624493	0.004641168175	0.01547380868	0.007575843166	1	-0.0005205349974	-0.004008449361	0.05283708192	2	0.9999999613
9	165.5334202	68.38507771	4604.7917	7103.84525	1150.192905	-235.0329701	1122.551214	2999.5	11630.52688	1126.58935	1722.289325	269.5587343	235.6655526	159.5421135	686.6961938	7302.169966	0.6408107654	0.1612469876	-0.03258626998	0.04434353265	0.02694321558	0.0424491063	1	0.5078759471	0.2975793822	-0.01690956535	93	1
9	165.4964954	485.9778913	-63.50811772	15398.53022	2499.46973	812.1291138	1721.166745	6263.5	4647.808511	78.64294675	2421.498161	415.0737513	153.1294517	216.7066147	965.3297413	1404.193261	-0.004046192924	0.1665104254	0.05700301421	0.005501867071	0.01184612547	0.007659045811	1	0.0001393893735	0.3117823325	0.1543083821	18	0.9999998829
9	167.7113068	242.5766411	678.6463293	12448.8729	626.7480005	2661.345916	1990.694637	4771.5	3759.712766	164.151717	2856.198341	221.159047	572.1474761	337.6117521	1045.365902	2182.174454	0.05333975126	0.05010983957	0.2098796966	0.01160720053	0.01638204957	0.03300964048	1	0.05508292718	0.07967752226	0.6891446018	37	1
9	167.520117	271.6918223	-13.71931253	14011.6172	924.8832894	200.6583455	1788.452256	5251	8682.210526	60.52927985	2173.530053	189.0419447	92.1006369	192.3154576	778.74901	2688.329141	-0.0008816293358	0.06822983427	0.01446999018	0.004706332231	0.01245691766	0.006558887924	1	-0.001203562489	0.1082967983	0.005103890318	6	0.9503058416
9	171.241589	106.8049569	1310.408987	8684.523547	2495.365282	432.942407	1504.802701	3945	1531.45	295.9039912	1946.503202	604.2438817	155.2602083	244.4235431	863.9667346	907.6770309	0.152213615	0.2915355471	0.05068061693	0.01793008946	0.02864129446	0.01858590818	1	0.1254742949	0.5681323013	0.1701536114	67	1
9	172.5701507	584.6296706	980.0080023	14866.2905	4584.605216	519.0703399	1700.498725	6761	1467.755319	217.4236275	3207.614081	1036.953776	174.5465207	219.1574583	1432.748226	601.4831434	0.06845376915	0.3086870388	0.03512630813	0.007744312555	0.02032085061	0.01077620332	1	0.05784383093	0.6025781622	0.09929771735	49	1
9	174.4325642	686.2670513	6857.8642	9613.342797	958.1512232	-376.4178099	1721.175613	3929.5	7778.553191	1671.192661	2265.07869	220.6659886	303.0372378	189.2157687	868.986716	4624.881015	0.7050497213	0.1024728925	-0.03756148275	0.03154214838	0.01709119815	0.03891481385	1	0.558143289	0.1768300067	-0.02236091267	92	1
9	176.1498649	287.6390168	-34.01873205	9198.872418	411.4598251	1190.278403	2338.112908	3475	3753.741176	65.11244454	2863.555973	208.8368133	330.2960657	368.2114618	1062.455444	3127.703365	-0.0040542781	0.04439814997	0.1312023524	0.008285829524	0.02152544157	0.02036131834	1	0.003951772385	0.06448682326	0.4056984695	9	1
9	178.7043577	259.7938024	835.134638	13417.01365	1459.329396	530.1628995	1874.628222	5355	15860.81915	200.1766048	2516.577508	276.5712982	149.5922236	202.4515549	927.9647695	6576.185355	0.0622215212	0.1096219777	0.03915355632	0.007726820327	0.01501794759	0.01072216327	1	0.05116858966	0.1943422241	0.1050086643	39	0.9999999942
9	184.6788003	109.4993514	1520.658721	9565.80337	2849.412879	467.6053393	1672.838056	4374	1722.225	285.054273	1617.777655	554.9097774	144.4043614	231.2426928	731.180617	906.1217955	0.1624684212	0.2995157977	0.05014706259	0.0142410983	0.02593138934	0.01522130155	1	0.1336893158	0.584489462	0.1707771195	67	1
9	184.7109294	705.6146139	1699.679172	10408.55517	2146.152336	526.1185489	1766.660645	4382.5	1581.666667	350.4317204	2153.780706	464.1981905	178.5625131	167.8545878	895.3569886	781.3847426	0.1631473231	0.2118083719	0.04958667909	0.01290021719	0.01783381907	0.0159767801	1	0.1333189337	0.4045229432	0.1659816734	65	1
9	185.9744828	286.962832	3.736436955	9892.308422	410.1175033	1331.14505	2713.427488	3821	5293.808824	218.0055863	4378.732813	270.5235179	541.8473573	537.235159	1627.57699	4695.172603	0.0002700470927	0.03786601905	0.1343292491	0.03821824963	0.03132089836	0.0488948389	0	NaN	NaN	NaN	NaN	NaN
9	187.3528743	53.99463919	1340.052174	7665.383055	149.9157769	-8.226098921	1267.115117	2848.5	3305.288889	307.1772241	1644.88997	118.8408959	109.9276799	282.563503	572.6206805	1471.697554	0.1738963761	0.01949683023	-0.001259915036	0.0162463766	0.01828901726	0.01500968148	1	0.1365194075	0.00776492946	-0.01346838293	52	1
9	192.7222911	68.48203107	51.99553754	6791.651574	1046.62598	141.0707529	1165.073568	2824	676.1935484	47.19326456	1748.484159	293.6462425	78.21294153	174.6875822	682.6077647	433.6471532	0.00784367898	0.1518679765	0.02195428451	0.008797374127	0.02483656344	0.01041316865	1	0.00709006439	0.2802236384	0.03561540976	17	0.9999999449
9	192.1309011	196.0171058	-105.0387445	12630.14093	1286.401474	1456.392221	1915.795158	4994	3325.783133	68.94593127	1990.556037	267.7946892	275.9124768	224.3120847	755.0441083	1495.460864	-0.008279543952	0.103319484	0.118126243	0.005844666444	0.01705680475	0.01206914938	1	0.0002842190568	0.1847982173	0.3617780922	14	1
9	193.3880019	328.6325489	7107.3875	15124.04515	370.5847571	-115.8509739	1909.059818	5652	8605.416667	1762.396153	3630.545649	180.0576575	349.5502738	228.3164187	1350.190014	4678.244857	0.4785268677	0.02418146857	-0.006634590693	0.0214408733	0.01331357023	0.02930891426	1	0.3789526619	0.01737765124	0.03316081196	81	0.9999999864
9	194.8775741	302.7471843	1037.065311	14090.04984	2273.102432	139.3996696	1851.360218	5815.5	5394.855556	192.6906506	2520.451029	414.5844537	102.2437093	240.3730088	979.9196648	2835.807439	0.07270594134	0.1605482081	0.009376909903	0.008543434167	0.01489365232	0.008146299932	1	0.05800994216	0.2975344036	0.00642601863	42	1
9	196.3192871	380.3019575	-81.11716061	15175.34288	4981.620744	397.2678816	1720.85763	6900.5	11234.11957	91.60858494	2712.047017	892.396634	111.3413897	203.270945	1209.943159	3940.413209	-0.005875252414	0.3417546668	0.02680673934	0.007177256143	0.02025888092	0.006938679507	1	-0.001622082386	0.6700004676	0.05592011014	25	0.9999533405
9	197.6463343	280.7522222	4783.168099	16247.33098	996.3209671	1182.880581	1857.005299	6237.5	16718.09333	865.8000718	2686.977656	266.4098082	315.8063178	233.8081622	1041.649987	5019.029749	0.2955823966	0.06343910211	0.07487705286	0.01410749947	0.01252725684	0.01863685315	1	0.2390913147	0.1013294709	0.2762536764	73	0.9999999427
9	200.5735414	162.363633	8062.079041	11967.23034	1830.087637	-260.6730851	1699.546252	5025	5810.56383	1976.515412	2873.023833	505.8716003	385.9258084	258.0271814	1191.550722	3321.416671	0.6754836733	0.1559955634	-0.01951542464	0.03144761758	0.02033676553	0.0401036035	1	0.5363404193	0.2874017811	0.03532944335	93	1
9	200.9229547	256.5393585	-29.25249719	15233.3873	138.7174252	900.9435404	2148.161361	5489	3959.784946	49.99661905	2381.062108	139.9669273	179.7850141	243.8872945	817.3418387	948.8141094	-0.00186253544	0.009702522114	0.06070506024	0.003652872477	0.009983156063	0.007107348881	1	0.0005692549742	-0.009765476999	0.1621445904	3	0.9999999997
9	203.1238737	466.9277777	1075.156167	16851.39436	342.4048517	1636.325443	2033.217816	6087	10533.1413	221.3696737	2511.923596	162.5382221	323.022812	210.6836381	899.0557149	3483.292227	0.06458998304	0.02090202428	0.09925092163	0.007554970045	0.01073499849	0.01231618454	1	0.05625039757	0.01494259678	0.3094768795	32	1
9	205.9022946	194.4995151	25.11848247	8808.71275	93.26024317	185.0157761	1863.095065	3214.5	2426.975	47.02406678	2325.769578	135.9794954	72.67428001	210.3572666	826.4118981	1468.110643	0.002829073093	0.01141316565	0.02175736146	0.006032438163	0.01923962525	0.008367902871	1	0.001682114587	-0.007949233031	0.02904719724	2	0.978996726
9	206.0836019	293.0118207	6731.065277	13822.11884	688.9578053	1385.761125	2031.119456	5352	3267.77381	1515.244306	3091.720375	199.7244689	514.3806104	295.3358865	1141.073829	2359.299101	0.477984726	0.05119597824	0.09575086569	0.02682471831	0.01586664325	0.03969823377	1	0.3857369739	0.07726185886	0.3866430044	84	0.9999999999
9	206.850048	340.964884	2601.343776	15209.87681	3457.972714	1077.792414	2860.761636	6635	3576.326316	447.285385	2378.389338	588.2864782	250.8463264	307.5591167	1035.173788	2524.080386	0.1711485137	0.2276312312	0.07033105084	0.01170683764	0.01634428905	0.01487828359	0	NaN	NaN	NaN	NaN	NaN
9	207.3748471	770.191999	2133.467117	6868.771072	987.3346255	449.8034265	1759.637237	2863	2832.180851	564.0008056	1816.803357	270.3536992	166.4230995	201.5555919	715.8878159	1995.030784	0.304893865	0.1481536517	0.06482090425	0.02111735634	0.0235275751	0.02625351156	1	0.2466725535	0.2747008955	0.2465084259	77	1
9	216.6430864	445.2981804	-37.73460693	15148.06317	5093.57514	195.980256	1852.355076	6920	7213.123596	77.9871791	2757.325562	936.8407638	95.65237397	227.9502381	1250.178395	2336.663627	-0.002996454514	0.3398206082	0.01338380163	0.005534148386	0.01918162785	0.006124277247	1	-0.0002581182414	0.6654498868	0.01023198388	24	0.9999579657
9	216.6652176	460.4842257	-52.38791716	16087.16888	302.9243564	447.6994736	1913.478276	5760	9494.302326	53.49082873	2767.677418	162.0344515	116.780738	201.5856269	982.7639411	5829.934051	-0.003433825556	0.01930861917	0.02800740766	0.003815756697	0.01138812579	0.005615976741	1	-0.002805895318	0.008516738307	0.04951072994	2	0.999999996
9	221.2607807	104.1958928	4514.424663	9960.711557	489.4024532	876.2677137	1635.89332	3895	2522.736842	1022.261925	2274.87551	157.0662745	359.695234	215.548316	835.16847	1545.66523	0.4445234091	0.05055268321	0.08461710163	0.02400378652	0.01765080154	0.03707725807	1	0.3583107266	0.07543105278	0.3411324979	84	0.9999999929
9	221.4223814	577.3669322	-59.04793456	16732.02936	408.4875278	463.8093472	1760.314214	6050.5	11175	45.16161102	2571.495978	162.2145068	107.7843583	186.4433585	940.9102963	3603.918432	-0.003593390212	0.02635395916	0.02910496088	0.002924842354	0.009852039964	0.00541205391	1	-0.002788419086	0.02301882218	0.05349904466	2	1
9	226.5927578	225.4495673	12812.76617	11732.10957	1308.194492	-618.7509313	1697.75782	5013	1649.268817	2998.917708	2832.105286	332.1706083	519.0287262	264.6210206	1143.592713	1040.068624	1.045857291	0.1078177621	-0.05234044855	0.04633738411	0.01715085362	0.05377840854	1	0.8287734691	0.187415523	-0.0003854588101	96	1
9	231.1960999	561.348289	-39.50500228	13859.78909	256.0031069	437.2570658	2120.548513	5084.5	9097.157895	48.6065404	2538.155633	163.2117433	116.8384259	212.7397336	886.7761913	3324.361991	-0.003168510176	0.01837288516	0.0314406987	0.00393265385	0.01292993823	0.007096820023	1	-0.002370825986	0.006746761029	0.06136131827	2	1
9	235.8542586	93.97428039	2711.15614	9321.698803	457.3835154	589.1562013	1686.026367	3663	8519.470588	630.3066208	1944.01617	161.5002379	229.8205876	214.877986	707.7418009	9536.510738	0.2901357495	0.04821898489	0.06319609253	0.02298875793	0.01915850697	0.02096865322	1	0.2338068746	0.06959035358	0.2343339726	73	0.9999999792
9	236.2530123	331.1115165	1145.301034	16767.6512	3903.755705	733.2633992	1980.370389	7202	14217.83158	251.0287895	2547.598968	685.7439114	189.2889062	219.4217298	1120.181461	4517.068098	0.06919985873	0.2396469167	0.04468917545	0.008714701744	0.01407067882	0.00911178654	1	0.05839977984	0.4613510553	0.1300271763	46	1
9	240.3718852	73.54349435	2384.633149	8633.061445	1824.043431	503.4351951	1413.388216	3754	4541.4875	648.1316547	2155.532911	477.1009874	231.8404536	193.0566965	903.2671162	2164.486848	0.2735594482	0.2103556945	0.05765190261	0.02622123355	0.02107913429	0.02810761328	1	0.2218359879	0.4019794644	0.2172651637	79	1
9	246.859768	85.36819671	790.4317221	8998.412481	102.6155489	62.54321311	1574.861694	3267	4482.214286	175.3941578	1740.39952	121.7072318	90.00004097	274.3530137	614.4983362	1998.695965	0.09095066358	0.0123245493	0.008012534124	0.009894916294	0.0146865234	0.01098846481	1	0.07098010785	-0.006610083762	0.0005313745082	30	1
9	248.6922339	733.4103755	1653.349985	10583.97873	1564.036573	523.1282519	1840.800472	4367	3962.287234	341.5492967	2254.482028	339.1575376	166.0763063	216.0088303	883.9700909	1922.507607	0.157726238	0.1459161295	0.0492547107	0.01185531494	0.01620618939	0.01301707743	1	0.1283203726	0.2693182011	0.1614204724	62	1
9	251.5024122	389.6198511	1023.997505	15271.40577	847.1522234	638.8347159	1972.951604	5791.5	8521.206522	273.4485054	2941.848988	248.9197456	189.0072356	201.756831	1104.493227	3704.814395	0.06774986307	0.05822593328	0.04304596589	0.007790817691	0.01230511786	0.009848350625	1	0.05532630392	0.08907075917	0.117831647	35	1
9	253.5142328	152.4986734	8497.037909	11829.1516	1981.310762	-338.9870567	1768.383938	5028.5	9869.048193	1721.672566	2318.588792	430.7937431	349.7669948	204.0676815	971.0929436	4701.359282	0.7159929792	0.1652359984	-0.02741692729	0.03612174557	0.02076012255	0.03307879281	1	0.5681769823	0.3060467554	0.01707069557	93	1
9	254.4800922	280.3616868	-62.62268965	11640.86496	1633.753529	1523.899715	2680.120773	4755	2001.521739	72.76507824	2368.110563	409.8898063	316.7614322	304.5855127	956.7488148	1231.421884	-0.005466380696	0.1442192313	0.1343915259	0.006832429104	0.01845752429	0.01649173556	0	NaN	NaN	NaN	NaN	NaN
9	256.3483983	627.2983313	2402.381297	14332.12711	2157.21436	845.6668954	2680.615775	5856	2004.252747	417.0783551	2334.6349	404.7592635	247.5512142	493.0781513	919.1109623	874.943828	0.1668309855	0.1546873162	0.06136923914	0.01348265493	0.01615149652	0.01330701851	0	NaN	NaN	NaN	NaN	NaN
9	258.7755024	558.5031724	3975.892487	13087.22129	2974.703408	-79.83900648	2027.717942	5706.5	2446.924731	1079.336725	3403.815254	796.2014506	232.4272422	1242.954577	1460.667842	1365.031973	0.3118915912	0.2277761161	-0.006131789959	0.01630850833	0.01979841965	0.02041987088	1	0.2482272186	0.4349701732	0.006334320727	78	1
9	259.2710673	64.99392745	2337.114616	13630.54994	99.02702236	50.64882653	1627.345364	4944.5	2584.726316	190.7209001	1000.227189	127.7559651	129.083533	187.507804	354.962258	663.613872	0.1708832336	0.007599502495	0.003497987965	0.009600594759	0.00963989994	0.009675531683	1	0.1343226977	-0.01643893568	0.001869357821	52	1
9	265.7377753	658.8396587	6624.06727	13786.59352	683.9994271	1269.754901	1949.163036	5316	4514.354167	1168.074856	2425.919387	164.9404085	353.6812721	227.9452125	879.9774031	1639.596093	0.484182169	0.05178239768	0.09166959713	0.02206339108	0.01134753173	0.02454305762	1	0.3904044448	0.0782919434	0.3739270357	84	1
9	267.3096417	153.1640523	3191.637678	10335.79326	952.8969063	27.4023344	1968.210747	4191	3584.753623	663.2809813	2112.660918	279.5138807	153.1418221	245.0178416	827.6425326	2038.837395	0.3088185308	0.09647485871	0.002440800811	0.01909314707	0.01740817824	0.01689345706	1	0.2450526304	0.1659605463	0.03070133892	74	1
9	268.681671	139.5778169	3415.789179	11843.74651	761.1051504	-62.80436704	1674.592343	4667	15039.79012	881.326636	2847.467152	211.0963434	217.7578751	199.057366	1052.120024	5628.751026	0.2959587279	0.06395792328	-0.004960631773	0.01641273993	0.01765648591	0.0221867265	1	0.2339790102	0.09891559269	0.001347709321	72	0.9999996556
9	268.3248905	617.4356467	-49.12780818	14691.85488	358.1017943	147.2148328	1600.751721	5328.5	7043.978261	45.65479754	2962.790442	147.6412052	74.47773913	170.0430058	1043.000051	2800.832258	-0.003419790256	0.02283747983	0.01052563776	0.003544672246	0.01114502316	0.004868714603	1	-0.003945791458	0.01499494765	-0.0105818152	1	0.9978675366
9	269.1418647	499.1238412	6686.162651	13752.89818	341.9104833	-151.630903	1880.250697	5229	13233.73196	1669.23857	3240.958846	155.0550805	264.6724789	187.996382	1158.295483	7398.495936	0.484868845	0.02525243492	-0.0124030578	0.02376615516	0.01513812177	0.02273319481	1	0.3836256487	0.01932844287	0.01468068147	81	0.9999999521
9	272.4994262	693.635204	4.53269692	11080.77835	1068.499611	354.9788553	1922.840943	4357.5	1606.45	45.42473113	2332.219435	262.4481508	106.4561195	273.8818287	880.7194037	862.1924937	0.0004225390181	0.09207981166	0.03334211177	0.004388065393	0.01631539293	0.008132036626	1	0.001353741536	0.1580512593	0.07120635204	12	0.9999998968
9	275.7625952	680.61586	24.20236461	8432.905787	804.3897901	356.035624	2072.696885	3324	1515.1125	43.14359141	2246.375843	258.6457412	109.6407226	255.164049	860.6912014	953.4144634	0.002752514763	0.09103666487	0.04151731277	0.006265186439	0.01850937836	0.01052886106	1	0.00375477059	0.1562691185	0.09982736901	12	0.9994922505
9	279.9570095	364.0453074	-9.684674424	16481.38435	189.4230515	521.3757282	2095.381014	5912	4071.9	56.6949877	3035.727407	197.9342341	131.4657292	237.1072593	1101.914952	2338.120584	-0.0007267394514	0.01150474954	0.03279636858	0.003800059698	0.01275761517	0.007057949723	1	-0.0004014505125	-0.007283110722	0.06631613325	2	1
9	284.6844433	402.6236912	-38.62195936	19933.15279	350.3116475	595.1929768	1915.045726	7360	4683.115789	54.1763782	2897.933769	202.5876961	120.8133803	244.7223717	1074.530717	1661.219764	-0.001804913484	0.01746641201	0.03030200793	0.002851632267	0.009777244305	0.004650608597	0	NaN	NaN	NaN	NaN	NaN
9	285.6221596	640.5333995	-51.09953562	16637.435	344.3557995	459.5521036	1816.940178	5950	13446.12222	48.42943555	2156.197145	158.8492919	104.6997517	179.2460323	782.246463	3623.679407	-0.002977063941	0.02131627966	0.02748329587	0.003280769488	0.009911244265	0.005090670675	1	-0.002457487039	0.01261321956	0.04787173977	2	0.9999999992
9	286.3324397	62.54592681	2813.498553	9979.653359	510.5640603	594.4820726	1465.97236	3812	7728.712766	516.6681072	1682.780633	136.1217558	218.2345072	171.1059416	616.5411668	2778.821529	0.2847769762	0.05321410478	0.05638800791	0.0168223186	0.01403386665	0.02108190256	1	0.229124401	0.0795376779	0.2099115858	73	0.9999999994
9	286.4189027	787.2350636	546.8109814	8859.614106	2034.861007	707.7360645	1379.810033	3848.5	6837.574468	149.8224976	1829.791792	387.5408828	181.733168	138.2559496	743.8216421	2861.845308	0.06170053079	0.2331294959	0.08122211366	0.01012791113	0.01901327667	0.01410842279	1	0.05483781246	0.4495657272	0.2540429458	47	1
9	287.3446138	46.56440523	2635.805264	8763.934923	154.3216033	530.177656	1405.381981	3270.5	8494.968421	462.3250066	1370.519178	107.5146145	187.3853533	172.9220115	477.1013659	2296.245031	0.2925839351	0.0177512304	0.06286075352	0.02045151887	0.01412483093	0.02106632504	1	0.2354316236	0.007069272196	0.2326555019	70	0.9999999974
9	289.5846523	101.5636649	7042.255534	10494.10529	1692.041964	-391.54079	1506.965806	4379	13064.11828	1678.220051	2487.2767	377.8718069	313.7274808	280.4748607	1003.448445	7472.779162	0.6729385251	0.1565670207	-0.03436848341	0.03560442108	0.02254067706	0.03781898792	1	0.5333101048	0.287925066	-0.01635580456	93	1
9	289.3995762	134.7852301	1394.416945	8160.838943	2503.239746	529.9831423	1960.865905	3826	1249.723404	447.1687926	2586.90975	857.742489	214.8183328	351.0006991	1190.753838	818.6530821	0.1680115455	0.3051866773	0.06062285551	0.02003354308	0.04442268301	0.02963025695	1	0.1388737723	0.5965847022	0.2082384394	67	1
9	288.950908	424.352031	1755.736859	5510.394503	1706.25514	16.04477144	1924.53	2558	637.2340426	1193.540977	3750.837914	1183.111249	190.4546659	396.0697535	1709.650094	513.1355734	0.3065227682	0.3123516759	0.002303454405	0.04883911052	0.06178193458	0.06192871585	1	0.2453634972	0.6088507659	0.03714713164	80	1
9	290.2309029	80.3033638	677.1862786	10730.41864	581.0108525	364.1567676	1346.742531	3993	6513.827957	165.1185148	1980.88746	157.4365213	136.6950739	267.4062014	705.9125988	3114.169429	0.06518731556	0.05410621921	0.03486057408	0.009107754052	0.01568416508	0.01059635773	1	0.05268784393	0.08026002856	0.08894873427	35	1
9	295.7179673	509.3174794	-77.27788199	16931.84881	309.9452041	474.6642539	1898.358645	6134	11239.08696	59.1028691	3228.683903	210.8671135	136.3443467	645.6439557	1171.677861	6325.524739	-0.004615416775	0.02036579198	0.02879983842	0.004465423351	0.01230900138	0.006289433599	1	-0.003683174466	0.01071927133	0.05202452064	2	0.9999999995
9	296.3025478	382.4933569	-14.89738663	13498.55344	764.8457188	229.9261932	2118.770268	4985	8459.585106	53.95000936	2580.852568	196.7449128	79.27157114	224.2945113	922.0980729	10574.66765	-0.001049769627	0.05771019867	0.01757562422	0.004174254131	0.01302031262	0.006391163731	1	-0.001231567209	0.08684965018	0.01540448265	7	0.8217174389
9	300.7529453	637.4581714	2461.582618	13942.24682	1240.441587	237.3401382	2806.604662	5437	3404.488889	508.066317	2636.740164	312.1162296	187.2084712	597.7153075	1005.568915	3398.618322	0.1783917203	0.08718158085	0.01899650935	0.01195577908	0.01511031143	0.01542574148	0	NaN	NaN	NaN	NaN	NaN
9	303.4312793	654.2919158	-23.63604332	16441.79041	308.1612864	443.960736	1872.614996	5965	8936	61.1426024	2506.074279	143.4095071	107.3735398	209.8941255	892.1823814	3236.899617	-0.001374504785	0.01992270529	0.02682795749	0.004192718141	0.009477351512	0.005642461126	1	-0.001238798008	0.009726816194	0.0459084223	2	0.9999999957
9	305.8065874	133.1255432	5530.752582	11613.55202	668.0794077	1148.800964	1702.856309	4587	4101.326316	1221.538699	2552.485892	157.353492	431.8689909	260.5615558	930.5592842	2144.602569	0.4670708168	0.05824442668	0.09237276236	0.02576722785	0.01598762452	0.03966342708	1	0.3768809582	0.09156698802	0.3729208068	84	1
9	307.0196963	666.5266663	7788.831916	7725.722578	119.8841211	-367.2770947	2058.361895	3067	2597.721519	3148.92964	2627.08052	120.5716074	415.1655634	290.9586404	1017.481807	2657.12619	1.031071527	0.01638802166	-0.0396923747	0.1867164395	0.02294473726	0.07777968024	1	0.816938928	0.0003757493019	0.03688958421	94	1
9	308.4964588	254.2153945	-51.9779315	15227.77728	211.4405444	456.8047258	2151.174271	5514.5	9318.150538	46.09634338	2531.192629	163.338317	101.9235104	271.90527	868.8627915	3399.416388	-0.003782469532	0.01333581159	0.03148959982	0.003662170357	0.01356137826	0.006016654283	1	-0.002906911558	-0.003585762707	0.0612259288	2	0.9999999983
9	322.5798495	400.4584809	2585.036399	8019.606655	386.6500265	702.5956896	2115.165594	3173.5	2575.885417	1116.720232	3639.212285	216.9446323	378.5409394	332.0534287	1361.655367	3420.003256	0.3041355977	0.05021211387	0.07995620509	0.03181364894	0.02359948599	0.05771215702	1	0.2461200506	0.07442059232	0.2951195944	73	1
9	323.0972699	762.696629	419.2557797	6468.663522	1444.207944	611.6093786	1607.950976	2830.5	2279.787234	142.8621547	1913.665622	447.885967	169.2493591	229.9846309	803.81921	2172.258306	0.06594627029	0.2279680474	0.09306694513	0.01259484029	0.02639716148	0.02132268299	1	0.05897345184	0.4394957529	0.2955714725	47	1
9	333.4292845	635.6516918	14347.71229	13897.05276	379.7502998	-796.7524508	1871.47266	5402	17188.48936	2963.361625	2846.697175	144.8336697	467.516263	243.3274005	1038.825824	6695.34565	1.028069479	0.02909034453	-0.05406131685	0.03552980987	0.0137243459	0.03779809903	1	0.8136981673	0.02580774461	-0.01280925251	94	0.9999978187
9	339.5283894	263.2661695	-179.5462206	17413.0747	967.9407792	2080.108298	1928.318884	6509.5	6996.075269	61.54632791	2537.461505	242.7930681	338.3217304	214.8643369	978.6079193	2412.151647	-0.01093153557	0.05808054108	0.119445042	0.003546450353	0.01084170151	0.01020930602	1	-0.00219006141	0.0920403413	0.3642025022	9	1
9	347.8978966	529.1699417	1139.220093	14417.93208	864.5586022	141.9979238	1949.621739	5410	10579.82143	229.593924	2390.911503	171.0557398	105.3076331	187.8325099	837.1691246	4627.232432	0.07840964604	0.06035487894	0.01016622786	0.008045253287	0.01337122853	0.008381399161	1	0.06161093526	0.09201420725	0.00692302959	34	1
9	348.3776717	591.8113109	4743.095938	15535.85443	273.177521	1069.488022	2145.856607	5770	5666.717391	1098.826535	3244.741635	195.7725683	347.6841734	314.5506025	1208.657172	2933.214755	0.310873366	0.01777312273	0.06889637175	0.01817369818	0.0133496928	0.02067578022	1	0.2504157095	0.007391320147	0.257347555	70	0.9999799089
9	349.9722451	650.339081	-62.40723528	16317.26909	324.9165286	435.007087	1672.413109	5796.5	15598.37234	48.97680504	2032.106763	154.4782407	91.91712059	169.2080156	699.3869233	4378.997816	-0.003954075988	0.02012429337	0.026951003	0.003375688364	0.01117334538	0.00514024901	1	-0.003284027788	0.01014376365	0.04578891905	2	0.9999999723
9	350.3409999	682.7614987	7.239776625	13281.90605	134.4300729	165.0096705	1746.278241	4715	2362.16129	43.34195491	2350.510979	137.0279753	82.71722502	215.0497646	815.7175691	970.0913369	0.0004668931071	0.01028881287	0.0134100179	0.003395547651	0.01120288564	0.005753886953	1	-0.0007778408578	-0.01062151091	-0.0002480268436	1	0.9997330508
9	354.3015791	577.6215813	13161.43208	12899.65788	734.8975517	-705.6970075	1874.245382	5095.5	5390.549451	3200.138672	3142.467341	231.0513053	519.2399592	262.6150766	1213.208471	3124.743919	1.039076252	0.05679282899	-0.05143358722	0.03376373793	0.01583861549	0.05364477543	1	0.8229233029	0.08276582827	-0.000459331972	95	0.9999999999
9	356.3160088	379.510491	4990.22772	16658.10944	2509.411686	1292.958583	1904.517169	6893	4571.3125	1128.516564	3562.733185	660.0976248	380.1864585	220.1354468	1506.548118	2481.70015	0.3029981149	0.1567882024	0.07685953367	0.01834528666	0.01697573859	0.02371055609	1	0.246064741	0.2929388096	0.2878678968	77	1
9	361.6399592	296.6153225	3687.99737	11847.44678	1875.967157	1039.118714	2125.417766	4941.5	5003.166667	993.8400631	3410.758986	542.4868775	348.5230608	281.0168719	1375.143772	2208.796433	0.307069572	0.154538332	0.08444472798	0.02242783246	0.01950688589	0.02881279938	1	0.2498014559	0.2886565672	0.3147866803	77	1
9	361.2481539	529.3846775	4069.194761	8349.991875	1202.423927	-56.5860113	2171.977331	3577	2371.851852	1749.528029	3503.013152	592.9687195	256.7453921	754.4095936	1435.298453	2138.220569	0.4896504559	0.149365163	-0.008351601942	0.04239717307	0.03425522641	0.04359983762	1	0.3889467516	0.2741412758	0.0339154447	87	1
9	362.6672675	115.1972998	1342.735089	7876.95244	1683.881276	412.5130702	1740.483245	3444	661.125	501.9895479	2784.699858	632.3105608	189.564084	261.5919828	1180.239967	596.8399459	0.1709682174	0.2190526825	0.05208124804	0.0273179129	0.0464783482	0.02919017737	1	0.1397925842	0.4195002859	0.1764912295	65	1
9	363.4550319	307.9920717	4116.622912	13901.66764	2082.873831	1053.47284	2124.387252	5779.5	4966.316456	899.2822011	2833.676736	415.8350422	320.7250682	243.5059577	1101.977344	2579.917488	0.3016304252	0.1526842015	0.07351478798	0.01597162753	0.01913875308	0.02143224733	1	0.2447070458	0.2843721525	0.2759141984	77	1
9	365.4967934	654.2031528	-150.0430048	12855.38252	194.496697	1558.457642	2145.643545	4768.5	12101.70652	48.47900388	2719.168385	134.1520133	347.9162997	204.8874203	923.3813331	5416.281076	-0.01284164029	0.01635985722	0.1218489228	0.004819348103	0.01239063805	0.01136239076	1	-0.003964492227	0.006548460804	0.3706435157	4	1
9	368.491495	374.298429	4629.731121	14484.35675	2118.444656	1176.369138	2589.162474	6044	3373.716049	976.7037891	3019.626692	506.9399534	367.9649954	685.9736591	1238.367747	1961.275345	0.3115640238	0.150584419	0.07936653847	0.01858007409	0.01867748645	0.0254230246	0	NaN	NaN	NaN	NaN	NaN
9	373.6448288	735.6703839	14.91576521	9185.662116	3880.624681	94.2718736	1524.523007	4524.5	4455.129032	73.34523229	1957.47384	824.1184745	75.11322582	184.8704728	925.2550659	2168.267863	0.002052854214	0.4214302802	0.01043589071	0.008782075794	0.02486983998	0.008886869395	1	0.004378137624	0.8327576841	0.003955607905	28	0.9996662672
9	392.7363026	332.5280399	520.1088417	8296.323859	772.1567049	1973.046321	1974.425869	3375.5	909.4516129	241.727317	3878.453088	379.4846819	859.4878397	337.7168544	1493.504113	903.8216989	0.05832382919	0.09003438096	0.2226963935	0.01935365453	0.03236835374	0.05582543006	1	0.06032182087	0.1621499471	0.7357255456	41	1
9	398.4786929	560.7020364	-53.01211303	17489.58268	254.2002206	512.1015922	1931.092556	6378	8793	75.87438876	2309.360581	197.3957438	118.9270581	728.5994427	873.6773849	4564.582804	-0.003175557729	0.01427431988	0.02985113663	0.004584738425	0.01092252433	0.006117358794	1	-0.002525113012	-0.001731216387	0.05574384848	2	0.9999999855
9	400.5005563	715.9439902	5083.611742	11026.81107	1664.66619	-256.1801643	1593.516827	4584.5	7900.670213	1097.318021	2306.08043	357.1670099	229.4113969	174.3744602	930.7506428	3358.581281	0.4651065542	0.153332539	-0.02223540213	0.01993694385	0.01443374361	0.02601792447	1	0.3684858452	0.2816569121	-0.01900723507	87	1
9	404.7392279	239.8251633	21.24376382	9243.118149	1398.726809	239.7523887	2092.504661	3779	2412.642105	62.24910433	3019.290163	529.8878823	108.4224555	357.6274101	1214.218237	1682.910517	0.002315276372	0.1516066689	0.02759701678	0.008174649415	0.0297487923	0.01543362627	1	0.003064922525	0.2799291131	0.05386377429	17	0.9999978343
9	418.5831618	342.927955	3310.693318	10666.36111	-11.42697926	984.1733608	2496.845555	3926.5	2078.021505	986.5513785	3247.564426	152.4600897	347.557889	344.6532385	1174.955982	2006.563854	0.3076616785	-0.0009448965456	0.08685638899	0.01954679498	0.01982737945	0.04259806659	1	0.2488886921	-0.03023096341	0.3178840688	70	1
9	418.3483448	615.666461	-45.01859104	14202.63459	166.8222664	380.8448855	1731.979324	5155	6587.956989	43.30044461	2850.7731	145.3241405	110.7000724	176.7884115	983.6821342	2854.539603	-0.003085641637	0.01284003095	0.02755282701	0.003193050265	0.01154568366	0.006564208336	1	-0.002623694526	-0.004773907159	0.04779718792	2	0.9999921875
9	420.3530151	461.3197692	1042.198913	17393.01046	4254.994377	1601.872906	1597.584533	7490.5	9482.861702	198.7671515	2588.451832	694.3458815	279.3092454	541.1841629	1147.314667	2906.038432	0.06139689274	0.2476099249	0.09311851886	0.007504182929	0.01519859126	0.009368647778	1	0.0555472687	0.4797922191	0.295452761	47	1
9	422.2715472	309.6637704	19.88405123	13591.95473	1146.92691	288.0835745	2078.729435	5313	2089.293478	60.28587337	3332.196554	333.8515232	106.6702277	262.2285487	1237.071979	1333.180841	0.001817248527	0.08570539401	0.02212189402	0.004991107933	0.0171884926	0.0101367019	1	0.001640327703	0.1444855586	0.0326366186	12	0.9999997824
9	428.2418167	135.542393	-8.218637824	9575.139098	4076.774499	260.6627181	1449.952164	4670	2201.065217	79.20259417	2078.310013	933.864179	83.67374448	313.497529	998.0868519	1514.442419	-0.001264897035	0.4225168948	0.02860387626	0.009670156453	0.02985148977	0.009844118948	1	0.002977919214	0.8357760346	0.06586552062	29	0.9999994922
9	435.2829178	91.40063181	983.8182876	5743.532576	832.3569512	403.9047592	2195.11642	2498.5	772.1612903	363.3481975	2175.714055	305.9128958	185.3006785	339.9881474	862.0450763	860.8755817	0.1673843162	0.1343718873	0.06586439044	0.02874706323	0.03358397319	0.02870447316	1	0.1370287094	0.2463649341	0.2202971809	62	1
9	440.2321339	480.8695201	-2.584587553	11578.31818	1827.713231	199.786706	1969.596168	4748.5	3051.09375	58.59516408	2786.238351	448.7307276	90.08602102	269.2867487	1106.590597	1867.43297	-0.0002567393241	0.1580079915	0.01729637666	0.005268285112	0.01738975777	0.008416818963	1	0.0003801523806	0.2926114194	0.01805385368	16	0.8326979007
9	448.336481	683.4639378	5022.948453	10309.04338	1088.494085	-191.0161001	1718.556146	4210	9254	1252.154262	2507.718357	259.1247645	218.3724166	184.886387	962.0009768	5079.966986	0.4816884634	0.1065597529	-0.01712491114	0.0215298542	0.01672044305	0.02380977499	1	0.3815805193	0.1859322616	0.0005280129597	85	1
9	462.491282	694.8643416	2797.251293	9668.593848	62.57543529	1968.591477	2135.545241	3520	2264.956522	606.4047801	2018.988539	124.1968607	447.1844184	283.8147689	753.4806148	1252.892091	0.2927782072	0.007713802164	0.2104203617	0.02018635126	0.01449038753	0.03273189607	1	0.2454990909	-0.007094305908	0.7406273528	71	1
9	472.7356504	280.3797318	7509.033502	7218.705014	361.1319156	-348.1567978	1723.125799	2962	1610.043011	4011.7484	3912.031439	249.4029779	527.727958	324.7912442	1549.643641	1984.628308	1.034043979	0.05358185891	-0.04077182264	0.09031782172	0.03594420009	0.1440492796	1	0.8196047059	0.07663877321	0.03508188957	95	0.9999997231
9	480.8258326	643.9653277	4665.469453	9625.419549	108.0032314	-173.4136581	1957.550285	3611	4290.787234	1191.502505	2445.281393	125.8764292	218.9095535	246.9722419	889.6497102	3493.13797	0.4851258584	0.01174309122	-0.01884362464	0.02897942549	0.01444277258	0.02830267503	1	0.3832589123	-0.008668067976	-0.007912902906	81	1
9	486.3371646	471.2548795	12.67537222	9586.546069	2208.70267	190.4200117	2059.932636	4133.5	3242.827957	64.8047892	2801.216883	656.5751809	90.98921106	263.4999272	1180.048629	2358.803329	0.001373011925	0.2281180525	0.02058522179	0.007678312028	0.02496311924	0.01108573202	1	0.002600145406	0.4365954371	0.03213614147	21	0.9963903684
9	490.3178911	554.5075558	-229.9855592	13556.33241	1268.886958	3217.254901	2318.550612	5347.5	2211.648936	79.64939304	990.031124	174.2504669	242.0841963	227.587172	367.5389426	772.9366387	-0.01689032984	0.09293724456	0.2355892442	0.005691168621	0.01222025105	0.01269591954	1	0.001289559765	0.1686090667	0.7641909265	15	1
9	499.0908323	436.1130122	4757.399461	10155.03095	59.52957734	1099.818728	2033.114809	3878	1093.4375	1608.63499	3593.81807	151.1824243	484.4008191	302.5471681	1312.820099	812.1125773	0.4609447469	0.007002786898	0.09844060729	0.033549926	0.02152268438	0.0569545933	1	0.3719007568	-0.01330193185	0.3907564213	82	1
9	500.7110729	567.3132068	972.6316825	10650.32961	142.1396662	125.5327373	1952.177528	3933	7404.591398	205.4104221	2180.329801	142.7956735	92.50172955	219.9429763	769.9010915	3598.970472	0.09047667077	0.01412545157	0.01232753166	0.009030031962	0.0150965574	0.01051136764	1	0.07091312188	-0.002727668894	0.01535524907	30	1
9	513.3562685	391.5381388	3384.528129	10495.86792	1006.762925	-9.167109669	1806.658291	4214	2181.967742	1106.179775	3428.602179	370.2642563	217.4409482	219.7025818	1325.743095	2019.938868	0.3101248063	0.09573348499	-0.001064465028	0.01969568046	0.02222502446	0.03264248475	1	0.245848333	0.1642878101	0.01888051555	74	1
9	516.7201751	501.9465352	-137.2713031	9999.511328	839.2384175	2355.284588	2109.48674	3979	725.3263158	101.3912611	2568.625934	272.1568203	594.3945337	1015.427809	991.5559625	450.667742	-0.01377753248	0.08389306493	0.2360052021	0.01018037131	0.01897107446	0.03539958939	1	0.003708225134	0.150074347	0.7659773268	15	1
9	521.2934895	133.6660842	657.0358285	10405.00328	595.823518	349.7502037	1310.374379	3924.5	6631.173913	163.1962209	2107.161061	175.1975177	130.4093422	187.3708556	772.453014	3174.381333	0.06338218817	0.05755157208	0.03416723785	0.008960572419	0.01553166203	0.01070089212	1	0.05123665101	0.0872969895	0.0862936927	35	1
9	551.5762717	208.7348526	3347.520389	11656.38812	1843.345889	794.1380821	1658.677614	4820	10209.73684	600.6618348	2050.789643	334.1110091	208.6459836	167.4965578	818.4382718	3811.893284	0.291800321	0.1565845145	0.07049799077	0.01526652371	0.01604782725	0.01806888936	1	0.2367078516	0.2922350737	0.2635596842	77	1
9	558.5139438	697.2588304	-96.97808848	10815.5411	153.1374505	1231.734507	1732.623545	3916.5	9139.457447	49.61984401	2081.554373	122.6334422	243.8510749	196.1106272	734.1005872	4027.517407	-0.01011172542	0.01638653874	0.1159070583	0.004912987717	0.01298370952	0.0115061189	1	-0.002192018828	0.006346422162	0.3507597719	4	1
9	569.507496	714.7013325	2128.293442	7434.3475	46.02650254	447.4438499	1778.376878	2752	3153.284211	389.5708902	1284.957161	92.07704217	162.0071284	212.3662691	470.6719449	2296.556167	0.2934759781	0.007112985171	0.06197024567	0.01903067711	0.01285495967	0.02340293955	1	0.2359761107	-0.0147945129	0.2294133067	70	1
9	579.5760299	768.2016501	34.60277443	6090.048237	1862.854701	100.0304118	1120.483988	2758	870.8602151	56.07453181	1056.15099	341.2708082	68.25581436	132.4155458	463.0080134	737.3879073	0.005798354426	0.3076054882	0.01763964075	0.00967672494	0.0243651996	0.01100871212	1	0.006718206202	0.5995488228	0.02566185829	25	0.9326709348
10	12.85551098	548.2238171	1935.616422	11110.79533	175.9021035	62.17149848	1756.913878	4026	7755.431818	346.2088201	1822.962276	121.2440022	133.2506073	227.7661847	638.8237749	2214.065298	0.1697679139	0.01592850336	0.005545354324	0.01264700087	0.01217933665	0.01378261685	1	0.1336557916	0.0007373815919	0.008969519654	52	1
10	13.45330773	563.6119062	-11.67469966	10128.1267	1382.440748	248.5471266	1703.322601	4124	2520.865169	79.7989811	1935.16829	355.6028034	96.13490697	1140.143479	764.939284	1117.824828	-0.001068504622	0.1399541385	0.02458096959	0.008524427939	0.02243769113	0.0106713136	1	4.780047582e-05	0.2558884755	0.04235317651	16	0.9999457502
10	16.6643177	411.4497107	644.9453321	11226.82904	1825.28646	1024.132406	1666.586584	4667.5	18450.64894	138.6136791	1738.717355	283.1889889	193.0961486	271.2502734	666.3975696	5554.48153	0.05819234633	0.1681813623	0.09109910618	0.00913102563	0.01747095806	0.01173006482	1	0.05206571361	0.3167442346	0.2850873602	44	1
10	16.55852128	629.3276645	5263.169863	7688.996255	719.9153194	-292.7435749	1557.071415	3095	8169.253012	1043.055252	1410.814435	149.2078328	254.5435794	621.1500176	549.6071548	3696.432782	0.6891781491	0.09678940179	-0.0388629822	0.04239446292	0.01659897138	0.03728253439	1	0.5453507816	0.1651006307	-0.03042464455	92	1
10	17.5417994	661.2769387	28.99714876	8019.845889	1206.059604	392.0989715	1114.320602	3273	5032.096774	54.20438672	1178.09968	208.4725654	93.31042858	214.4218341	454.4497564	1609.545163	0.004128057145	0.1531099437	0.04885116294	0.006947804736	0.01789093517	0.009753571524	1	0.005966637255	0.2839407314	0.1275127982	18	0.999899897
10	19.64647141	445.8365324	2805.787208	9695.113956	493.8573953	-82.56830678	1574.592617	3681	5804.170213	753.151914	2486.531264	187.6826488	181.5044331	162.7956576	910.2025518	3552.545362	0.290803587	0.0557975779	-0.00826817835	0.0194897146	0.01759778987	0.02337349975	1	0.2295653364	0.08202553252	-0.01142497691	72	1
10	19.85069964	488.5348009	-147.0379312	9787.834293	464.9751896	2207.719292	2031.685969	3775	5752.723404	63.25656525	1604.582766	132.3632608	377.0517234	247.8753299	590.0745775	2177.780627	-0.01506381878	0.05033765972	0.2299527973	0.006551048479	0.01303169686	0.02335291012	1	0.001938405524	0.08096658053	0.7437036213	10	0.9999999984
10	23.6761864	428.8786744	5.845656476	11358.45286	1772.704141	315.676396	1509.939993	4630	3075.518072	61.31484149	1982.928727	362.3061161	98.32445913	225.6154598	788.9353414	1120.108503	0.0005428440448	0.1536285317	0.02887715265	0.00584674635	0.0167916829	0.007029859736	1	0.001759518093	0.2841316194	0.05796455712	17	0.9999972459
10	25.50006048	245.2525733	17.75565825	7372.406864	109.1735766	224.3310072	1552.112611	2715	6210.510638	37.05799805	1517.002054	106.8641661	76.05725005	196.0746423	532.1994686	3358.04683	0.002405566575	0.01448410844	0.03039732127	0.005407964163	0.0165413051	0.009122785068	1	0.001961475065	-0.001272691668	0.05882293015	2	1
10	25.49408073	519.9498665	1921.668934	12330.68986	1184.954168	594.7229706	1616.148536	4871	6572.956989	348.2895134	1946.97542	225.2111741	185.8549111	191.3237233	722.2282491	1729.704592	0.1574024325	0.09581682312	0.04861511577	0.009267238664	0.01480775849	0.01420976344	1	0.1275200732	0.1665051616	0.1574289491	59	1
10	26.28401108	617.4090936	841.8827032	8843.043478	108.9652167	66.32622615	1500.104331	3261	6235.247191	144.1426044	1404.57901	110.23516	84.02456493	179.7671883	493.5374292	2183.969854	0.09793600608	0.0130607067	0.007262959843	0.0093508662	0.01397290114	0.009894572335	1	0.07650299523	-0.005127018713	-0.0005352338891	30	1
10	27.46206729	463.6924104	-156.0820562	11032.57669	521.7154404	2607.649753	2242.4645	4225	3239.368421	74.55973358	1702.358619	176.6575109	420.7816354	210.8501522	618.3632314	1008.846466	-0.01426738759	0.04758946762	0.2328432154	0.006503964659	0.01545088636	0.02066214423	1	0.002741821637	0.07545487906	0.7537353553	10	0.999999992
10	27.45674653	550.6737103	1609.924214	9568.472081	889.9394993	48.39651409	1747.384828	3747	1952.223684	362.6207691	1913.875997	237.4316815	118.7578991	239.3895277	738.1046266	1091.938589	0.1681499282	0.0932610011	0.005904093697	0.01233396199	0.01728851056	0.01342106034	1	0.133160853	0.1594089401	0.01251402197	58	1
10	28.32722411	637.6218263	1337.864184	8038.621699	437.5923422	359.3621546	1434.763931	3039.5	4657.574713	287.6244431	1611.519677	136.8861804	139.0198467	199.6629946	589.9916171	2220.785722	0.164396538	0.05230776862	0.0435395812	0.01266056482	0.01533098894	0.01606098844	1	0.1323158312	0.07702522512	0.1399448328	56	1
10	30.45058342	219.1611823	1580.789118	9696.117786	2969.502124	-57.41236186	1141.822742	4402	6639.463918	283.6079855	1416.85502	444.3434154	125.5524504	165.9737854	621.7820229	2556.420606	0.1658750347	0.3090674679	-0.006069499344	0.01507608555	0.02113592665	0.01388797735	1	0.1326845048	0.6016391282	-0.02180856562	66	1
10	31.42641981	536.3707972	777.9475051	11491.44394	3488.471702	959.7090172	1580.738567	5191.5	8625.157303	175.0571294	1806.998387	526.815822	193.228077	182.8828502	767.6512933	2154.448284	0.06835944884	0.3053081374	0.08326562435	0.01064795658	0.01972300754	0.01322413066	1	0.06100150065	0.5977433258	0.2649794087	50	1
10	32.26340778	317.4106194	-11.19576886	10097.45736	1581.197233	594.7160422	1722.228622	4076.5	2334.244681	63.59444859	1446.469057	239.3374442	133.4980862	271.1694565	563.2691238	767.2360768	-0.001229085235	0.1624679355	0.05888200989	0.006594943124	0.01655705591	0.01134945945	1	0.002471506835	0.3035727144	0.1612428501	18	0.9999998563
10	32.65853214	497.0312763	-18.25066656	10737.81253	1688.252614	595.4019698	1628.90555	4320	4570.296703	54.2468122	1764.720194	276.8875658	130.5277442	182.532136	682.8568893	1582.356242	-0.001722794638	0.1618777259	0.0567029257	0.005035817079	0.01349381126	0.01063907264	1	0.001924345899	0.3022664998	0.1536113389	18	0.9999999247
10	34.30039055	604.3254038	32.89258044	9905.44021	1544.439938	494.6285224	1354.883692	4030	5408.170732	63.82261066	1767.971327	295.4376001	131.1875055	183.0159966	702.1915554	1514.277881	0.003479051215	0.1600265554	0.05128600736	0.007899311879	0.01635242333	0.009363700552	1	0.005683551376	0.2982366012	0.135998643	18	0.9999984075
10	35.84744597	434.970267	22.45911489	9508.961441	420.3267564	327.7994236	1783.76103	3457.5	4217.873239	51.65959488	2170.564741	180.1118009	88.27911792	215.9368381	798.3873227	2578.624356	0.002201253449	0.04743498118	0.03541952407	0.006500378108	0.01691914625	0.01088315451	1	0.002467555044	0.06654876119	0.07720935279	7	0.9999975424
10	36.31454726	573.3186329	-14.34169503	10270.89895	1044.339373	575.2371949	1495.678589	4022	4584.3875	53.40989934	1930.911638	212.7854224	138.848708	186.9540677	728.2861111	2120.808017	-0.00157422878	0.1024757418	0.05427472198	0.005612340501	0.01492002928	0.009313841713	1	0.001286467993	0.1802903012	0.1432403897	13	0.9999000316
10	38.48655815	66.71917231	52.08969779	6331.646862	564.3159719	1.796963641	813.8997131	2372.5	5796.252632	37.66504661	933.4662813	127.5728202	47.55348168	112.5885995	335.2474298	1683.354869	0.008285960735	0.09158324493	0.0002874096212	0.006341130868	0.01931886208	0.007768964253	0	NaN	NaN	NaN	NaN	NaN
10	39.16320728	511.0345536	1818.299172	11296.13953	1063.470727	607.2653453	1976.933115	4512	8152.053191	301.1872178	1752.187573	193.8911456	188.3764606	225.1349784	653.0093219	3546.825815	0.1636144979	0.09573772442	0.0507673424	0.01301719665	0.01319715434	0.0178031071	1	0.132615541	0.1664414633	0.1661647795	59	1
10	38.9886976	559.2081874	16.7741535	10323.00883	966.5317116	576.7537724	1579.07758	4004	3816.176471	57.12943226	1696.881987	213.472497	133.5366103	195.3208402	636.4068399	1712.773355	0.001536507541	0.09741578105	0.05790745297	0.00603361853	0.01558418184	0.009634931522	1	0.003961437232	0.1700698551	0.1562433847	13	0.9999718651
10	42.02364144	617.6852355	8477.680553	8560.015295	857.0560035	-579.0414862	1465.864259	3480	1947.978495	1926.464538	1882.354804	248.1989061	349.8551473	155.7161484	775.986489	1085.870038	0.9938318508	0.1009491032	-0.06439787919	0.03921535722	0.0193413145	0.04627359849	1	0.7864293395	0.1727579995	-0.05325119004	96	0.9999999999
10	42.31290902	749.3089892	1710.405575	5919.76304	1722.366193	-99.17506847	1029.440617	2649	2632.709677	322.4089955	1076.80058	331.9130107	101.0078378	121.4579138	472.5495869	1285.760184	0.2874263641	0.2930661502	-0.0185323118	0.01971643933	0.02346189404	0.01822328757	1	0.2285402792	0.5683615128	-0.03935785423	80	1
10	44.26141035	593.480926	6746.523112	6989.877916	389.0834755	-481.8734689	1621.247472	2850	3601.727273	2279.677051	2174.881508	148.7750025	392.1145086	196.8810293	836.6574316	2099.923839	0.9847352576	0.05522643165	-0.06885126236	0.05752675634	0.02012366414	0.07291037176	1	0.7784230547	0.07875120735	-0.07210060826	95	0.999999987
10	44.88135254	468.7834319	-16.26650026	11145.94062	1063.460806	648.348489	1763.800855	4311	3982.134831	55.41780873	2101.585252	222.9512521	135.722921	237.3026861	780.1672926	1451.611316	-0.002019626213	0.09619583468	0.05900360912	0.005230532116	0.01555935065	0.009738827175	1	0.001189887781	0.1676119923	0.1592187006	13	0.9999978388
10	47.38754381	380.5579914	3469.499852	12020.00037	1767.746118	829.8206839	1930.207716	4943.5	6375.849462	648.1434272	2155.578003	358.4507645	284.5892302	185.1417421	862.6931224	4196.038924	0.2883726378	0.1473531339	0.06785411965	0.01762158472	0.01744652224	0.02145739906	1	0.2337051079	0.2731779064	0.2534047872	77	1
10	47.33890547	441.8331507	2.118362421	11600.74181	605.2083041	339.8313029	1764.613756	4334.5	7526.867647	43.29432157	2025.067108	150.1283181	92.26791873	207.9672277	723.1213546	2733.016397	0.0002182582226	0.05284139035	0.03121654478	0.003877997696	0.01245334723	0.007130924869	1	0.000656006138	0.07745601582	0.06249456679	7	0.9999991961
10	49.6042366	396.3117441	944.7613478	13928.04913	209.6160188	544.9549196	1736.651515	5063	13549.29032	170.4580228	2075.983873	131.7225096	125.7277552	195.2723162	686.6641402	4027.091233	0.06532957954	0.01523184531	0.04047080299	0.006851175018	0.0106547487	0.008705007487	1	0.05279479491	0.0007489966974	0.1069696188	31	1
10	50.63468786	427.2090826	-155.4535217	11946.14555	73.18403464	2678.593534	2102.478725	4309	2711.797753	60.80933161	1734.089581	127.8239078	446.6030014	209.9992421	615.5212517	2143.900901	-0.01295550343	0.005877797862	0.2288153334	0.005035858807	0.01157935105	0.02322801067	1	0.00309856609	-0.01029625137	0.7387095106	5	1
10	50.03969961	568.1695703	-15.86026294	11770.9682	1061.531344	618.925114	1434.713464	4467	6172.25	49.70944922	2168.121737	228.8223902	132.0350815	156.3501965	806.211166	2179.608767	-0.001356482271	0.09507915166	0.05474914781	0.004518678123	0.01509331242	0.008008374104	1	0.001418523699	0.1651361218	0.1446671753	13	0.9999098879
10	53.26031729	454.6143424	1635.155554	9916.515384	3902.80912	49.81258588	1758.995762	4778	3528.826667	398.8371872	2265.858365	928.4618154	127.2518188	241.9596808	1064.22831	1670.839815	0.1596539497	0.3944307855	0.004743500798	0.01568050864	0.02832167753	0.01548647338	1	0.1293108262	0.7772388446	0.01703975475	68	1
10	53.13618847	524.9738653	890.9285446	13788.72459	4105.949602	431.4082952	1384.900112	6149.5	8324.510638	183.7273942	2020.087797	581.7802908	132.0472887	174.6301165	840.3823424	2483.742254	0.06522490867	0.2969428139	0.03149764332	0.008169384083	0.0198562882	0.009519605845	1	0.05490767858	0.5783228296	0.08570683384	49	1
10	58.80751624	611.7657592	3036.23466	11356.01946	188.7893555	2305.988829	1802.437106	4256	13858.50617	478.3674809	1629.686858	126.0847757	413.3576852	222.6779456	584.3792766	4312.466884	0.2644802112	0.01712168956	0.2016574681	0.01454022972	0.01130105113	0.02658953333	1	0.2224483061	0.01180342873	0.7047297508	71	1
10	59.03604904	467.9224744	-10.24613356	11774.42027	1078.185276	672.053051	1692.902275	4613	3541.223881	50.85098731	2214.324939	234.3735385	142.299219	190.2288781	819.7520711	1326.10073	-0.0009324567992	0.093057083	0.05681874318	0.004592960952	0.01408823667	0.009563382937	1	0.001876714175	0.1610781002	0.1518170336	13	0.9999782502
10	60.23074361	706.7699107	66.80153805	7701.409864	1115.294043	170.7308754	1113.705118	3051	2017.817073	100.7379784	1458.141056	239.6732175	77.7835458	169.2785409	565.020252	2412.969443	0.01000820673	0.152937272	0.02317784933	0.01945421663	0.01960161277	0.01070353501	1	0.00890858666	0.2824724174	0.04032844612	17	0.9999999991
10	61.50185405	558.2674245	1931.573971	12048.88535	1086.900013	57.99799196	1834.367659	4703.5	4302.271739	357.8023908	2014.338853	183.7480312	122.7911608	220.3124545	740.3578471	1612.920354	0.1649864366	0.09255979291	0.005555860182	0.01212307881	0.01220162348	0.01074900334	1	0.1306093456	0.1579527034	0.01061563886	58	1
10	63.28500761	291.3373464	-19.72247807	10295.02426	419.2197212	1206.84543	1974.033656	3872	2607.817073	70.03542674	1922.453077	152.7206038	235.046562	218.1270657	693.7541534	1072.209834	-0.001968858913	0.04330501315	0.117726416	0.008480938795	0.01512141469	0.01301143219	1	0.004688293131	0.06165857413	0.3596874083	9	1
10	64.16047034	402.2533552	-45.63635646	11933.86902	489.2805108	1455.938308	2190.018048	4467	3111.789474	57.48342368	1987.447601	144.3331097	255.7283436	184.9072304	695.7450457	1744.885126	-0.004162224353	0.04243212859	0.1232003294	0.005001710024	0.01239241512	0.01271610203	1	0.003303201773	0.06010454889	0.3780446885	9	1
10	64.0772853	478.9639283	26.27285593	9169.835267	747.3069703	651.5477385	1965.767124	3553	1741.407407	57.00284326	2819.292136	323.9617107	223.8427951	705.6556698	1044.03774	1730.958057	0.002726007134	0.08431858928	0.06817155383	0.008649008446	0.02837989102	0.02980376239	1	0.005475365829	0.1436474831	0.1914027422	13	0.9999999648
10	66.30044374	305.4953923	-64.07886333	12457.04951	1739.443701	1466.781124	1963.065507	5058.5	2256.348837	69.11403629	1851.692038	282.3150668	225.2349923	190.9021611	695.1152414	710.3665295	-0.005182886685	0.1411068452	0.1178405089	0.005974321604	0.01692452071	0.01152794504	1	0.003108739259	0.262313608	0.3627512395	19	1
10	67.21001685	135.6124701	38.64438053	7798.56229	143.3662909	59.02851132	1101.312975	2841	4483.193548	34.80921605	1233.02938	112.8406164	54.34597238	154.8328028	425.7847668	1754.351969	0.005652376315	0.01850166046	0.007042037186	0.004501298867	0.01574872682	0.007184230025	1	0.003004005098	0.005954716659	-0.02079480119	1	0.9999787445
10	68.40087245	370.3618988	741.4023277	13605.58533	2064.675024	1193.562938	1688.1836	5475.5	14152.14737	179.9623445	2542.90218	352.8620281	239.3217103	187.8643967	949.607655	5987.262929	0.05473753584	0.1521517731	0.08734410208	0.007395663611	0.01518769953	0.01218777952	1	0.04889826355	0.2836912679	0.2708660298	44	0.9999999988
10	68.17638538	520.7732331	857.7509824	12599.27938	2728.529421	449.2320159	1756.762833	5490	17731.82979	195.8827268	2147.614555	428.9727519	128.146869	259.6959464	842.4574207	4560.329564	0.06707352093	0.2149098425	0.03656389237	0.008601159877	0.01577293672	0.009350286103	1	0.05590770221	0.4102442179	0.1007367995	46	1
10	71.03803773	429.5759949	653.6771055	8312.841542	3264.732495	149.2637652	1820.640285	4065	1157.83871	191.9574257	2692.637996	1113.286785	98.72800564	232.8608333	1285.699049	819.1878838	0.07459150823	0.3892678136	0.01907531517	0.01581864766	0.03578376611	0.0182690043	1	0.06244807531	0.7672049798	0.04808412548	51	1
10	71.40935607	587.2797609	-123.2024591	10828.24909	79.9888667	2408.688758	1802.341794	3927.5	392.8297872	58.74324112	1966.663529	126.046627	494.1815748	183.604584	695.40061	73.74318096	-0.01183858478	0.00700488426	0.2183916398	0.004994222356	0.01215383212	0.02065871514	1	0.003292533486	-0.008437198888	0.7030816211	5	1
10	71.59918085	606.5401074	495.4978846	8920.047767	336.009246	1757.205323	1789.593035	3302	2601.197531	139.8390216	2388.3217	154.9461524	503.1600873	232.7871762	865.052591	2880.848922	0.05897440634	0.04184131019	0.2004932965	0.01520732585	0.01871372433	0.03102401617	1	0.05885377666	0.06230899984	0.6577309585	37	1
10	71.66335937	714.28917	3618.670029	7893.011903	175.6929052	-193.8081259	1262.183248	2955	9765.4125	703.5228221	1557.209008	90.17023772	158.2041506	149.3871307	544.5498084	4598.060176	0.4647227984	0.0224388834	-0.02267585918	0.02332586043	0.01308286522	0.02222249349	1	0.3668467682	0.01309290627	-0.02509836252	81	0.9999999997
10	74.78099286	548.5878579	52.85874923	9337.575014	482.5700396	165.3002139	1883.02286	3508	3215.771084	67.994691	2176.541716	174.7529606	92.95833816	358.8848897	789.6947287	1636.102793	0.005681815254	0.05204868399	0.01777483361	0.009169915565	0.01487785028	0.01089983457	1	0.004089781971	0.07524824286	0.01733230756	7	0.9983866124
10	76.44180801	534.6041643	4154.387385	14027.99437	90.9097391	6.209510392	1975.348299	5157	3665.871795	660.7914422	2258.963084	147.9372653	176.7430623	235.7193802	782.4590918	1251.82754	0.2941234272	0.006200871006	0.0003851534912	0.0134428471	0.01159271665	0.01373601709	1	0.2323041268	-0.01934864114	0.01738783833	69	1
10	78.25780118	111.3196024	5893.519533	6227.595795	432.5745234	-396.5545795	1099.866592	2507	8086.858696	1467.375364	1483.787179	131.9420399	269.4543486	155.5927715	555.9566867	5135.742652	0.9401768842	0.07127536646	-0.06179808509	0.05436463639	0.02494383513	0.05801731709	1	0.7435541644	0.1119504057	-0.05675977277	95	0.9999996889
10	78.62217428	290.1930339	5967.086893	12913.1735	597.8968301	1165.793057	1933.810461	4903	4463.384615	1076.407107	2306.983051	165.0881182	385.860839	216.3435553	825.5211277	1987.869349	0.4578274079	0.04547872194	0.08727785247	0.01974480711	0.01412060911	0.0303226044	1	0.3690423216	0.06514742246	0.352961346	84	0.9999991399
10	79.1654135	664.2005676	699.3028414	9180.310748	479.6259334	65.75786742	1529.373623	3462	9403.273684	135.6594611	1356.729175	135.3165227	91.1677824	187.5536583	494.2597083	2392.608553	0.0764109922	0.05377529955	0.007216127049	0.008953203949	0.01400292975	0.01046403255	1	0.05975257047	0.07838530129	-0.003890850481	34	0.9999999975
10	84.70988516	506.2042752	777.2780101	12537.41176	2836.336832	440.0883051	1614.932004	5372	16775.32632	197.0533577	2436.742709	508.5376865	143.4846673	171.9776411	969.8745844	7548.090879	0.06363873339	0.2255661984	0.03664384466	0.008309259614	0.0168415009	0.009890029918	1	0.05328215532	0.4321078748	0.1006452247	46	1
10	84.58943699	695.6994193	23.38395054	8933.58161	566.0897801	89.45434757	1355.481418	3324.5	7645.180851	43.72593794	1286.37466	140.718035	64.84410648	162.7206226	470.9436332	2402.395104	0.002553986267	0.06468047856	0.01008351917	0.005216243483	0.01474890728	0.007456634099	1	0.001201195555	0.1008263932	-0.009394428809	7	0.9341335736
10	85.0302222	419.3952568	-143.1141623	16054.53098	2387.017452	1798.846247	1900.152699	6475	8853.021739	70.82520981	2153.71391	353.3707759	295.5097406	227.8688253	850.9023141	2207.535685	-0.009239269718	0.1468283047	0.1135841322	0.004499382081	0.01386592764	0.009650443767	1	-0.0003555190545	0.2738632958	0.3474210552	19	1
10	85.67791093	451.5529747	2563.579572	15851.58301	3479.490595	784.6754246	1738.95611	6738	3478.258065	411.6168697	2609.580052	656.1368044	215.760569	228.855422	1118.566338	1252.23915	0.1585122475	0.2149398616	0.04978929468	0.0113137072	0.01535700345	0.01260216783	1	0.1296703054	0.4109528221	0.1657983365	65	1
10	85.47715897	679.2933625	745.3451055	11613.93983	1742.373137	29.74345051	1205.417046	4692	15110.15789	192.1915766	1688.913556	306.6781919	142.1709044	1431.052046	653.0424042	2667.207255	0.06387082208	0.1478822467	0.002612926493	0.01630716622	0.01797166216	0.0161969733	1	0.05038439872	0.271247067	-0.01919211509	42	1
10	89.51554732	393.637445	-67.68208521	13783.68674	2946.772924	1523.580346	2092.757182	5822.5	2452.182796	88.39664426	2440.491286	482.2067184	276.2853328	270.8570215	960.0301922	970.4837089	-0.005164135126	0.2127784626	0.1146202468	0.007252758236	0.01796928072	0.01178227636	1	0.003618848961	0.4092164972	0.3541225943	23	1
10	90.64217492	346.6268827	-202.8280401	12974.65831	607.039121	2996.744837	2066.70782	4859.5	6217.694737	88.92763149	2320.230964	159.4004371	555.7243672	227.3631342	826.7839013	2266.776557	-0.01555612219	0.04860979421	0.2295940835	0.006555347473	0.01150782137	0.02205778137	1	0.001504557271	0.07740564031	0.7423037048	10	0.9999999845
10	90.64952287	436.6086358	2476.536487	15051.27255	2142.460008	2174.594217	2120.794797	6105	4994.946809	404.733469	2276.171409	335.559149	368.9353999	214.3429293	886.6407041	1133.94714	0.1637183303	0.1435243281	0.1407436939	0.0115173018	0.01380364684	0.01778472928	1	0.1392794358	0.2684020148	0.477753987	63	1
10	90.63408174	540.3533707	-194.2939604	13069.13613	622.7199996	2854.391127	1947.439308	4829	7398.527473	71.32861165	2263.230945	156.1931258	510.9171607	208.0486514	821.8544804	2477.430144	-0.01484610441	0.04872870981	0.2193068193	0.005199943868	0.01142727812	0.01859348398	1	0.001373495447	0.07720193514	0.7070243554	10	0.9999998679
10	90.17551706	652.7791939	3258.560574	11228.6016	155.0834443	716.5473313	1769.277524	4132	10068.70526	543.4843983	1767.138084	116.5246917	238.2094616	200.5494331	636.8224191	2378.323041	0.2878813339	0.0138352078	0.0606138745	0.01442522863	0.01173226661	0.02105547776	1	0.2314928002	-0.00106647058	0.223778519	70	1
10	93.20603423	256.1222089	12280.74458	12704.29269	731.37943	-724.7463926	1549.380624	5073	8872.53125	2477.061036	2378.649368	177.445906	476.4793174	234.7976574	893.0405365	3917.448802	0.9788502184	0.05924413616	-0.05723665796	0.0339653013	0.01565033498	0.04356833892	1	0.7745615473	0.08749552793	-0.03321112033	95	0.9999999988
10	96.12644482	706.3299753	-27.9913564	8873.358207	1930.558971	940.2166359	1398.849345	3770.5	6691.836957	60.95705164	1371.245626	342.3802615	189.4161538	212.9964307	579.5465686	2300.849257	-0.003305999604	0.2186083435	0.104547674	0.007259532243	0.02008908246	0.01251258106	1	0.004474124529	0.4207397864	0.320023659	23	1
10	97.67265736	324.4514918	4177.695788	8884.729176	-19.18429982	981.8711363	2513.714316	3396	1463.43617	1319.675719	2737.260008	149.2270816	449.3386224	740.621755	1003.957237	757.8650624	0.4695146818	-0.002066189867	0.1069145041	0.03076056162	0.01953326823	0.06469432458	1	0.3792145803	-0.03153221093	0.4214619379	82	1
10	97.41520396	524.6937281	904.4793494	14689.34464	776.2033768	500.1093491	1543.693357	5481.5	10801.2766	212.7421534	2735.855701	171.9544433	141.2507361	174.6556143	950.956793	3267.498104	0.06117221797	0.05459112276	0.03497085326	0.006639536187	0.01272540522	0.008246076855	1	0.04950063922	0.08125656537	0.08848876316	35	0.9999999893
10	100.6048922	417.6831311	-219.3886053	12773.84191	645.5275904	2947.865019	2326.54646	4904	6291.053191	84.21801735	2349.346232	167.2418036	542.5310046	243.8967399	869.7769679	2322.061252	-0.01742464388	0.04962148902	0.2348383894	0.006572434219	0.01163964319	0.01950905514	1	0.0003815105188	0.07970830987	0.7600040627	10	0.999999995
10	101.674558	630.563146	16.36544553	12076.3096	96.65567676	701.6829028	1853.63311	4386	2539.777778	52.21150207	1904.010881	126.2888065	143.5315116	167.6789471	667.4463472	830.7690564	0.001530360831	0.00852328049	0.06013358862	0.004680760543	0.01076261508	0.008652628122	1	0.003222437302	-0.01220711036	0.1608594135	3	0.9999999993
10	104.6607595	726.8044762	-35.802417	8210.232134	120.8955546	889.2467863	1497.866491	2995	10327.47253	44.60648312	1459.544687	110.6109396	192.1704745	149.7333025	523.337698	3611.247391	-0.004059833214	0.01467862229	0.1087708221	0.005587229249	0.01463931091	0.01410914662	1	0.002129326967	0.002536172785	0.3274110604	4	1
10	106.4652527	474.608986	2008.785309	11419.70264	49.50807841	1754.369927	2382.43597	4182.5	1101.93617	511.01591	2859.658013	150.2637565	459.5971386	308.4088822	1029.425008	501.2464637	0.1769251246	0.003993045637	0.1491971888	0.01458109614	0.01572123121	0.02881482827	1	0.1489877645	-0.01748511432	0.5049010392	54	1
10	106.703594	762.5565383	-16.34430508	7076.618009	1525.563318	714.0582402	1066.380806	3016	8080.340426	49.93631465	1331.353594	307.14194	144.75272	132.334483	544.1225553	2884.150122	-0.002379433538	0.225873751	0.1015040048	0.007354401393	0.02123062499	0.01280444921	1	0.005078297323	0.4355137701	0.3099866086	23	1
10	107.5000979	563.4247642	1933.827138	12856.2573	3956.976191	602.9900538	1682.806	5827	5359.268817	430.7356483	2588.381548	753.2933943	194.9813387	192.3979728	1114.307972	2757.775995	0.1533421874	0.2947378393	0.04745990719	0.01191860757	0.01922222256	0.01451529922	1	0.1261869688	0.5745627444	0.1594103876	67	1
10	108.4381779	361.6319228	-15.2599754	15714.84537	4777.134212	410.0746631	1557.913358	6993	4080.297872	92.92325475	2416.867374	810.8549806	101.9581082	217.5722918	1085.534824	1519.090587	-0.0009859944457	0.3104960882	0.02696373175	0.006617495766	0.01776007423	0.005804971883	1	0.001973419511	0.6058802535	0.05643106727	25	0.9999963643
10	108.5998485	597.6636991	917.8694268	13785.16566	1309.610661	505.557724	1684.532228	5307.5	8170.329787	143.5367934	1963.45102	219.3656985	131.7660427	171.0987282	728.2328196	2134.179429	0.06585551147	0.09552922787	0.03695362124	0.006392382568	0.01248660286	0.009317491402	1	0.05377480659	0.1653361653	0.09772243504	39	1
10	109.6897541	712.6673254	2440.257607	8680.497097	160.2709608	534.3951938	1614.86245	3268	9672.729412	533.036551	1757.049967	101.9601106	191.756164	220.3666594	624.8417097	3060.379611	0.2831598846	0.01868606288	0.06241153229	0.01905816405	0.01389257987	0.02251704229	1	0.227900695	0.008960329377	0.2291299495	70	0.9999999999
10	109.6241823	743.4487934	22.881978	8877.113454	846.5842419	183.7932771	1206.86241	3397	6923.064516	46.84736047	1235.660054	175.8176126	66.70648677	154.9583309	461.7842113	1728.00254	0.002349838418	0.10046258	0.02119269952	0.005316838302	0.01635836578	0.007308021129	1	0.002148629215	0.1747216767	0.03005602692	12	0.9999986556
10	111.3712885	98.08348958	-6.867778098	8279.586807	1861.759965	829.3276085	1191.13278	3537	1978.642105	63.00180002	1093.517004	280.0157415	148.4423293	176.3771329	458.6722661	664.4062285	-0.0008820270121	0.2203045432	0.1008976654	0.007975141833	0.02032562023	0.01195031482	1	0.006174938784	0.424062592	0.3080263375	23	1
10	111.184091	258.1861862	10.39346399	10223.53192	1524.838746	632.0821386	2103.755608	4140	1251.189474	65.80818876	2071.452402	369.7989605	170.3709245	306.1339496	830.7377177	691.9145239	0.001236508626	0.152290658	0.06469540318	0.007846940133	0.02171560332	0.01305261597	1	0.004729392466	0.2829479743	0.1814439854	18	0.9999898835
10	112.4001514	622.2603371	1914.880747	11637.54707	976.4375473	561.6735745	1793.806062	4555	1166.950617	432.1551825	2451.921729	233.2064272	184.8787206	176.948873	902.3322057	596.5799381	0.1615637376	0.08796893451	0.04993360715	0.01380340098	0.0169005131	0.01588203982	1	0.1308474177	0.1504649165	0.1625888769	59	1
10	118.4316989	553.0136044	-8.370875645	12331.30823	823.8165675	170.2121075	1632.439607	4619	8476.693182	47.48451633	2291.356555	180.1331574	73.6791895	183.7786226	823.0779763	3022.941341	-0.0007488060118	0.06858555938	0.01366293398	0.004011508522	0.013622611	0.005899863074	1	-0.001148939743	0.108991551	0.002364494418	6	0.9448779089
10	119.1253695	694.7219937	724.7592427	10958.49034	1010.383293	368.865338	1530.240456	4232.5	6341.857143	144.2309932	1627.318382	189.7657351	109.267014	186.3921008	606.9280741	2417.687355	0.06709135418	0.09311561182	0.0340909163	0.008508690414	0.0134443382	0.008973283184	1	0.05454133255	0.1602605596	0.08804252462	39	1
10	120.3801173	652.0996929	586.420843	11764.56128	1092.690174	2192.735221	1718.308879	4547	5168.840426	146.5533803	1954.068667	215.19528	407.126026	201.5508538	737.5799936	2039.801526	0.05196020969	0.09497911198	0.1879691836	0.008421355166	0.01383859722	0.01736185323	1	0.05294366981	0.1707766548	0.614918556	41	1
10	121.5945672	513.8524856	1014.229796	15953.66574	1676.106491	569.3635507	1747.878505	6230.5	22428.91489	204.0300823	2162.448982	233.9378449	133.3699515	205.7781864	808.3148362	4299.653759	0.06409301142	0.1052358547	0.0361053626	0.007802940084	0.01326552295	0.008333934363	1	0.0524094172	0.1852121867	0.09475772867	39	1
10	122.16584	590.303336	3255.914076	11038.81113	3323.549724	-58.54090878	1743.307495	5000.5	5697.107527	805.9739801	2525.476985	796.1190593	194.7002027	204.1531952	1119.341443	2855.224572	0.2987894755	0.306968852	-0.006585554322	0.02066730361	0.02129493796	0.01894505088	1	0.2385442974	0.5974139498	0.00469424625	80	1
10	124.1354658	191.2196324	19.86450944	10427.8081	972.8804233	358.7960109	1827.222979	3989	2784.9	51.28155057	1963.067773	217.5063436	88.75487732	239.8318022	733.9320353	1211.57064	0.002025312092	0.0964723042	0.03563672848	0.005470297151	0.01701912328	0.007741642941	1	0.002830384518	0.1671642198	0.07960288679	12	0.9999988235
10	125.295221	748.6037612	649.923962	8360.254408	522.0908355	7.493697495	1234.14944	3167	7977.595745	132.1693172	1307.151111	118.4787778	76.27761446	128.2748318	474.2558564	1996.15815	0.07657804449	0.06262403019	0.0007541029107	0.01031476142	0.0141822116	0.009405011389	1	0.05953532332	0.0962581397	-0.02581023601	34	1
10	126.5386944	321.7181474	6718.798096	13644.55138	1398.468784	-223.7784088	2024.302094	5539	12029.56989	1196.965739	2350.338949	276.6024439	278.9232812	211.4547773	892.163343	3910.624826	0.4882278127	0.1046868381	-0.0153945406	0.02250580269	0.01569768992	0.02287012886	1	0.3868903032	0.1821702005	0.00781899607	85	1
10	130.7479037	670.7278577	-5.171001782	11387.20081	200.6622076	149.4824003	1605.387768	4139	7652.402174	44.89200018	1913.202202	130.389551	74.84757639	178.0730358	661.5374053	2431.795615	-0.0004359222859	0.01764563961	0.01309099667	0.004162494515	0.01218125683	0.006517808377	1	-0.001445659335	0.004457329914	-0.001287014001	1	0.9970494389
10	131.965349	101.8592202	2.88621636	7845.85709	721.1370915	853.6311955	1509.68158	3080	3934.242105	53.44914309	1091.723062	153.6207265	152.5315869	212.8727975	415.3701497	1408.010432	0.0004404240955	0.09106794784	0.107951745	0.00716480055	0.01701340971	0.01441443068	1	0.006420528689	0.1592261141	0.3281712611	14	1
10	133.6411769	202.4826645	2041.888677	11676.57161	136.5682152	87.12731356	1893.27271	4272	6034.574713	466.2066059	2407.524717	154.2874201	143.1281811	246.0033229	839.9555219	2276.555515	0.1750843949	0.01321556697	0.008641144056	0.01257679739	0.0145089002	0.0135668959	1	0.1380753923	-0.004689541673	0.02067406054	52	1
10	133.5003819	699.504014	15.30348035	10584.23159	950.4344749	303.7101818	1507.215002	4048	2940.5125	48.43649281	2079.340156	234.2199687	106.2023983	182.5416172	779.3004137	1373.799877	0.001341343682	0.09036521039	0.02819596667	0.004953674555	0.01307804831	0.007853411014	1	0.001719647432	0.1543100321	0.05361740293	12	1
10	134.2437467	685.5192919	7.541763875	10789.02076	955.6207934	312.5553474	1602.998001	4194	3604.25641	49.4999513	2132.97547	218.3570426	96.13193755	168.8785118	800.448249	1019.422467	0.0008960637847	0.09105823409	0.03029412707	0.004957831164	0.01450875917	0.007508705098	1	0.001514087445	0.1558229299	0.06077339861	12	0.9999999993
10	135.439154	336.3877444	-87.04186937	12484.00107	139.7851029	1577.758928	2329.848513	4573	7084.258065	66.36658538	2464.178415	148.750243	321.1766429	258.7966581	845.2007212	4010.624732	-0.007283888609	0.01211556187	0.1276009862	0.005943140777	0.01377493896	0.01395654506	1	0.0008123620113	-0.00190431186	0.3914966079	4	1
10	136.5259706	464.6814018	833.1597059	14646.17304	1200.936386	542.1605014	2924.929466	5734.5	4874.873684	222.9394608	3260.949043	457.8162917	208.0444419	2071.883699	1232.771283	1944.980426	0.05959925265	0.08565888103	0.03560565421	0.01140482253	0.02894057228	0.01636463516	0	NaN	NaN	NaN	NaN	NaN
10	137.2744187	564.3987535	28.44485093	10785.95028	150.015926	221.4985165	1873.982842	3972	2660.556962	48.60822243	2230.418785	121.6092361	82.7665476	214.0709522	777.4456825	1508.546258	0.002889870135	0.01320948086	0.02066300484	0.005057298648	0.01395821683	0.009503386903	1	0.001674191796	-0.00431150526	0.02535225872	2	0.9656189098
10	141.4719069	546.6353797	2522.203496	15847.06406	1547.688928	840.4035814	1852.369943	6148.5	2657.478261	441.1074234	2599.755288	342.5718879	236.1796863	208.2213336	1026.625107	1014.753784	0.1619905033	0.1019887514	0.05539828768	0.01022890797	0.0117129797	0.01235812904	1	0.1316979027	0.1794667353	0.1819843603	59	1
10	143.4361665	182.7118015	-183.1839755	11655.79178	1094.991446	2707.50842	1941.401409	4568	3761.180851	88.89947101	2170.237485	250.8613996	514.2644375	211.5222553	829.1143724	1535.142352	-0.01579554993	0.09361763504	0.2247236546	0.007977987083	0.01531933687	0.0231999081	1	0.001431452718	0.1695323964	0.7270208563	15	1
10	142.9031538	318.9522757	9.181778473	12818.7892	787.5078	255.9321073	2187.362594	4953	6731.772727	58.33715554	2228.260298	183.5534978	79.48590353	324.2249985	796.4338151	2073.103092	0.0006128310537	0.06217116514	0.02019227235	0.004810264296	0.01372087173	0.005861619673	1	0.0003152838435	0.09611717087	0.02492537927	7	0.9594968709
10	144.3398961	645.78037	-105.2086852	12735.38375	634.1131482	1416.604385	1867.04645	4747	7049.138298	44.37454083	2264.078434	164.4090581	276.4018658	212.6960771	809.7736746	2155.175754	-0.008092890546	0.05262302354	0.1129834981	0.004033621653	0.01210181032	0.01112970609	1	-0.0004208161508	0.08056423152	0.3423636857	9	1
10	146.3556062	155.486166	2855.544106	9746.09729	3065.876568	-108.7271189	1428.927599	4449.5	5036.215054	735.8124444	2466.28347	757.1957312	178.6621132	216.0784777	1083.38541	3130.515813	0.2876853344	0.3096593436	-0.01105613137	0.01743836611	0.03050023236	0.02160802749	1	0.2294191672	0.6027304446	-0.01298115828	80	1
10	146.6710025	304.3801536	-43.62033014	13994.09281	4558.579493	375.871534	1832.249749	6309.5	12598.83871	85.78441293	2584.21589	823.5263611	104.3978551	255.4406838	1119.209898	3599.569112	-0.003154124399	0.3303000432	0.02723332648	0.006819248904	0.0201365474	0.006951106265	1	0.0004611919284	0.6465205839	0.05757685147	25	0.9999897342
10	147.7693898	582.7523746	-84.95408858	14442.08254	755.0997113	1752.240983	2114.096504	5404	5246.47561	55.02470041	2328.70715	168.0112678	286.2051376	266.0555268	830.2259028	1859.387588	-0.005901559928	0.0517495627	0.1205889773	0.003856473307	0.01155990295	0.01031507739	1	0.001832761968	0.07910529186	0.3689985222	9	1
10	150.1080007	560.036147	-90.94282439	11198.24476	1229.871493	1331.610889	2100.648531	4416	7976.308824	58.20448328	2109.857646	264.0787822	273.7567626	209.7168483	813.4656386	3170.931824	-0.008062531429	0.1104296023	0.1225737435	0.005329750273	0.01418697832	0.01480284568	1	0.0008297333934	0.1995794534	0.3773879844	14	1
10	152.4455068	77.72559852	496.983104	8160.901745	788.1746253	232.3607835	1139.383613	3147.5	8710.87234	124.7230136	1485.786086	170.2412027	100.7112851	168.2094544	551.9613576	3923.460663	0.06280448388	0.1011723463	0.02885225674	0.01010460519	0.01885857721	0.01206439586	1	0.0508500068	0.1765583755	0.06935980577	39	1
10	152.8350598	95.67256602	1564.676087	9300.758231	866.6003567	17.31458354	1294.147044	3666.5	6385.073684	239.1852967	1353.72028	181.7263114	98.61266482	166.3769238	511.1799438	2631.425527	0.1622818747	0.09449258668	0.001870139819	0.01352679245	0.0176240576	0.01093909649	1	0.1282233105	0.1617553855	-0.002590557956	58	1
10	152.2769277	402.8453789	680.6974391	9335.470906	2078.076787	219.1655226	2070.843945	4089	2050.494737	247.5666754	3531.681049	856.0514218	117.6589461	317.3107002	1495.422014	1819.458616	0.07496262142	0.2243748021	0.02497383008	0.01430060685	0.03736722372	0.01857859389	1	0.06150210874	0.4291638703	0.06282204757	46	0.9973480989
10	154.4447682	233.318657	984.3846806	15392.47396	4943.777516	509.56361	1600.660336	6970.5	7013.861702	218.0531738	2265.487251	753.7305946	144.241817	222.6116259	1024.92961	2107.374377	0.06548175927	0.3208675336	0.0325553118	0.00902873718	0.01802188993	0.008111760617	1	0.05542235584	0.6274536322	0.09022586862	49	1
10	155.588894	571.1043417	20.2554876	10914.41918	3380.88457	218.9376251	2116.578189	5203	2820.971429	79.95786485	2826.009261	972.490576	110.1500093	781.561337	1287.863557	2088.602112	0.001972634431	0.3131253469	0.02095635247	0.008498379046	0.03241480577	0.01298420987	1	0.003949618477	0.611015046	0.03645975999	25	0.997242016
10	156.8344885	771.5320515	14.15335206	8526.188668	3576.862337	24.62010734	1104.326976	4124	10243.04167	64.68825726	1210.951838	510.6017976	67.85902379	176.0768098	567.2601408	2560.835529	0.001833129479	0.4223937283	0.002701164256	0.007975434299	0.02362979707	0.00838544682	1	0.003687801729	0.8343971384	-0.02270076789	28	0.9999998318
10	157.7636843	316.6321256	-18.26618776	14082.25706	2293.416516	853.1848213	2175.635718	5815	2700.89011	72.81926555	2656.900504	448.2012312	177.3867272	207.8726029	1031.47475	1490.843911	-0.001277888763	0.1612996477	0.06197306214	0.00572891765	0.01396233766	0.009107166169	1	0.002630725645	0.3013104696	0.1718395968	18	0.9999985952
10	158.3013967	593.6356401	3959.733785	13143.97489	1343.333459	-57.16406601	1764.326942	5225	11883.24706	884.6430343	2796.260951	258.5129156	197.5104364	178.8843767	1033.42751	3839.387953	0.294423951	0.1025780375	-0.00382403717	0.01586164934	0.01413848821	0.01702457343	1	0.2332176771	0.1781978664	0.006260756787	74	1
10	163.4852612	621.3553671	-62.53019624	14554.45954	835.3559647	829.0530786	1712.322867	5439	8994.659341	49.27579682	2301.25126	188.2766589	157.7339277	204.1190197	829.5743496	2192.987679	-0.004084337686	0.05724214451	0.05732106296	0.003673452974	0.01196327098	0.007060187074	1	-0.0009574752152	0.08761877271	0.1516458351	8	1
10	166.7343057	428.3790217	59.88222292	7507.216656	326.9031726	577.690271	2257.777463	2874	2394.266667	60.39810172	3473.890359	201.9725823	240.7338395	392.1207008	1279.463104	2205.041893	0.007129974954	0.04546555948	0.07517848233	0.02287498675	0.02446858996	0.02384078485	1	0.009073331496	0.06424439527	0.2151444237	8	0.9999999994
10	166.3551879	467.3309189	1009.93431	16900.44815	1042.337247	1678.19092	2021.192544	6316.5	16303.78022	209.4893707	2595.092136	241.1816207	317.0073052	210.4913342	967.3285482	4951.816214	0.06233790601	0.06461215328	0.1024375743	0.006518525569	0.01334506084	0.01119099427	1	0.0551072589	0.1047564326	0.3214731057	36	0.9999995602
10	167.5102416	605.4879766	2364.63234	13715.83175	168.0622104	2066.976354	2295.300508	5123.5	4453.744444	385.757579	2074.180066	155.9867336	390.6720377	272.4431069	732.0195548	1743.818666	0.1736859211	0.01188046105	0.1503960485	0.0105263651	0.01265421656	0.02002832301	1	0.146566424	-0.001253378257	0.5086102794	54	1
10	168.1218197	12.61594062	2734.497138	6338.362857	651.1706866	-164.0032576	973.8601094	2543	6295.778947	521.8015206	1150.81354	156.8735739	122.1634767	144.441641	430.6330585	2718.90981	0.4349810173	0.1045859644	-0.02518698931	0.03023223024	0.02041825323	0.02202550948	1	0.3437939912	0.1814953669	-0.03727318556	85	1
10	168.2047852	99.15334354	18.04089735	11265.173	559.490535	308.6401665	1353.938575	4159	6530.168421	40.2835484	1846.344109	142.2873899	88.58874664	182.8677856	663.1130789	3126.503936	0.001704480611	0.04904428645	0.02765116533	0.003681446739	0.01312146878	0.006792404514	1	0.001560596536	0.06951159147	0.05040019618	7	0.9999999976
10	170.396398	520.2790968	2063.040587	12136.87545	1925.757776	800.5663196	2381.443378	5085.5	1462.634409	546.3593486	3141.743169	511.8525928	244.3830849	260.8895412	1249.336753	736.6986698	0.17027983	0.1548376146	0.0631550315	0.01118792068	0.01955167911	0.01849311774	1	0.1393560081	0.288237096	0.2122846952	62	1
10	171.8244884	385.3476966	1083.387764	16429.44952	3883.38964	621.0238591	1694.010459	7078	21119.27368	264.305879	3097.390595	841.221603	173.5475083	232.8301133	1350.570142	8692.671417	0.06623240328	0.2424163955	0.03887749706	0.007891005404	0.0196601185	0.009362250611	1	0.05566832761	0.466777467	0.1094706686	46	0.9999999999
10	171.6525024	634.3279947	-40.40367424	11245.64112	194.0794853	372.0406754	1894.401564	4193.5	8098.065934	45.77073253	2405.047863	138.831144	108.1051126	209.6520731	833.4830833	3943.983121	-0.00321047485	0.01712089791	0.03300237826	0.004714306037	0.01379660213	0.008454958852	1	-0.002310765988	0.004246165601	0.06668866685	2	1
10	173.7064284	132.2467029	568.7330723	7654.988196	1058.659195	126.3390616	1918.889426	3163.5	1891.957447	197.0669268	2393.747803	361.5008519	98.09925305	483.7005462	929.8059271	1279.924997	0.07502184625	0.1417992675	0.01688192476	0.01275682449	0.0269862526	0.01754268643	1	0.06017797621	0.2593974264	0.03212791233	42	1
10	174.9868653	149.4785554	1736.034959	10339.96279	488.7462279	565.7968248	2184.182324	3900.5	1864.032967	336.3191402	1851.679618	167.9842827	199.339232	286.8557196	679.5456601	776.3431293	0.1696544273	0.04809061894	0.05671866638	0.01537831626	0.01843695828	0.01982509893	1	0.137357962	0.06895151463	0.1863175609	56	1
10	177.7541538	439.1390755	9971.530401	13740.75067	885.7035503	-323.3291553	2106.526745	5492	17790.03261	2590.95296	3414.24283	193.424138	455.7205712	311.2997111	1246.602668	11481.11224	0.7191147462	0.06829074413	-0.02262544322	0.02726356749	0.01804182562	0.04411814571	1	0.5700244119	0.1073627654	0.03091403349	91	0.9999998259
10	179.6081567	474.5154661	3772.366775	13184.18303	2959.354772	993.0951008	2570.627805	5849	9926.987952	990.5102767	3038.902168	696.6104177	313.9985145	1503.053673	1268.003669	6124.469167	0.2956737792	0.2249619509	0.07674471972	0.02381928256	0.02518163327	0.02633804149	0	NaN	NaN	NaN	NaN	NaN
10	184.4952918	252.318295	-150.8690308	15366.1521	4961.02625	1748.342921	1752.557826	7056	10533.80851	92.99694888	2404.296487	806.9228494	325.3917235	211.7236142	1085.379977	3880.119958	-0.01011224656	0.3264856016	0.1144827867	0.006746440677	0.01380008155	0.01120758642	1	0.0007987630945	0.6424909323	0.3564958872	27	1
10	184.5133501	454.2900374	-8.808759411	16429.10005	1609.82865	553.8479253	2092.748716	6312.5	6081.063158	65.56065849	2421.414511	304.0060355	123.5963266	287.105922	938.0907385	1874.657012	-0.0005502130008	0.1033900216	0.03393330745	0.004017456393	0.01194218433	0.006806383131	1	0.0007313212055	0.1812805593	0.0734233993	12	0.9999972737
10	184.7844898	686.5445102	613.3368242	8842.761807	764.7584206	352.0698536	1832.086843	3503	3818.128571	182.8060065	2383.686856	271.3006886	106.1348381	302.5787997	904.9342708	2500.59179	0.0691253727	0.08925626844	0.04057386996	0.0125987066	0.01792096966	0.01452058215	1	0.05656365237	0.1526266816	0.1106747493	39	1
10	186.4049015	283.0457169	29.66267165	11055.27414	575.7721293	243.9182764	2518.187621	4321	4485.864198	91.81025471	2537.285901	294.7763307	114.6733466	1356.733526	918.218163	2695.868815	0.002980590106	0.05352195522	0.02180903732	0.0110309082	0.02917683295	0.012314055	1	0.002225662839	0.07844452384	0.0307026348	7	0.9999335118
10	187.7941554	600.1800656	-24.83140717	13187.4346	294.9710834	173.0102594	1679.314571	4910	6143.375	43.0421281	2621.646376	148.4862611	79.32857114	187.8698972	888.4376145	2735.23377	-0.001871555639	0.0233264315	0.01400736641	0.003545917833	0.01319050057	0.006239878368	1	-0.002470927415	0.01615099266	0.001758175307	1	0.8292134831
10	188.1536298	380.7094516	3010.792591	16949.2173	205.2184789	250.8071153	2606.439892	6184.5	6698.578947	573.9954085	2937.641383	194.5147157	159.7543113	281.4963957	1097.835276	2490.057093	0.1755075107	0.01209312657	0.01596975542	0.01143614217	0.0119961506	0.01036388419	0	NaN	NaN	NaN	NaN	NaN
10	188.6258623	759.5744564	9.071745779	9356.840311	855.0020006	102.848014	1454.5887	3651.5	4601.159574	50.10757595	1877.580864	202.8981498	59.63631556	153.4595027	702.2349784	1773.855229	0.001092153371	0.0898037359	0.01223394273	0.00529608479	0.01506152709	0.006597346723	1	0.0004323862865	0.1524624261	-0.001436841773	11	0.9963290887
10	190.0450164	270.0416521	4671.231819	15573.3117	1491.298728	1232.965346	2253.161298	6117	8251.346154	820.3473031	2532.249547	317.7278371	343.9717017	212.1272753	990.7888207	3356.014608	0.30279863	0.09904985909	0.07435412183	0.01580625491	0.01287148721	0.02204727583	1	0.2451608383	0.1743721425	0.2772138514	75	1
10	189.0263564	333.4349002	8900.478372	12827.51073	2044.503779	-296.0316206	1988.307142	5411	6617.913043	2381.844956	3437.061535	551.8513531	431.7907327	192.6106952	1380.698135	4158.905659	0.6991310495	0.1608328448	-0.02010659611	0.03206424593	0.02320732567	0.0446872565	1	0.5551923892	0.2973186073	0.03850343658	93	1
10	190.4551757	403.2709539	48.68476101	14169.31621	6002.692282	430.3324623	2026.538423	6890	1840.849462	98.82809781	3050.869712	1281.399462	117.2141669	290.4505481	1440.64493	804.4438796	0.003165957488	0.4271100165	0.03281622715	0.008239135921	0.02621098757	0.008689336226	1	0.006840304178	0.8453863569	0.0814779187	29	0.9999998631
10	190.4522813	697.2745195	589.1622572	8929.901806	821.0157605	320.9622528	1684.076403	3553	3397.168675	174.7504807	2225.658276	251.6906451	123.5937117	563.0811148	827.0514562	2797.735307	0.0680864568	0.09206101568	0.03473779382	0.01323153638	0.01860735669	0.01333318476	1	0.0553676937	0.1581258804	0.0904467959	39	1
10	191.4349201	165.2865052	-38.89303442	11893.84817	3999.175608	325.6200573	1561.766193	5442	8331.489362	86.1591188	2214.597895	683.2708404	97.9077542	225.8232652	957.5306783	3395.748214	-0.003711569379	0.3299120504	0.02731431616	0.008179478871	0.02042436223	0.007702196288	1	1.86120608e-05	0.6457276661	0.05772359787	25	0.9999938952
10	191.1011136	674.0427308	553.3639482	6740.414688	2731.390278	154.8434036	1899.806416	3392	2486.642857	255.4272238	3121.179142	1236.056238	116.4151519	281.9514329	1472.500463	2968.85287	0.08204763999	0.3835562307	0.02030859562	0.01632100291	0.04504954687	0.02305093156	1	0.0684164631	0.7555464674	0.053726686	51	1
10	192.0291824	419.1181829	-0.6683190971	9092.528318	313.6774098	1301.063577	2817.792513	3596	1798.578947	64.21692489	3581.09088	209.4745578	488.2979361	505.7161158	1320.003086	1226.11086	-7.07589856e-05	0.03657278658	0.1397125433	0.01015996972	0.02034088757	0.02248123137	0	NaN	NaN	NaN	NaN	NaN
10	192.4951533	725.9351666	659.6102156	9895.100799	2153.272252	855.6357449	1604.882252	4215.5	2297.308642	124.3357285	1515.77989	398.1878893	160.538945	184.1731658	650.3589686	1144.141519	0.0678921615	0.222704204	0.08748691911	0.008142398835	0.01953339712	0.01335888085	1	0.06009303081	0.4284547072	0.2765852894	47	1
10	193.3283971	221.5393165	914.0609081	14190.91082	1458.760883	544.8037069	1860.963643	5566.5	8269.263158	217.0949764	2627.932064	302.9461465	154.8593285	203.6399789	987.1691893	3568.929362	0.0637738144	0.1018214619	0.03828661082	0.008398523569	0.01315682755	0.00949276118	1	0.05226906695	0.1783019296	0.1020858577	39	0.9999999999
10	193.4794264	470.6637919	1059.884276	16334.39553	956.8179191	1664.182825	2068.309175	6170	7122.232558	203.554542	2541.919766	239.94269	307.4284053	205.7130306	971.050966	2192.030913	0.06549894078	0.05993831092	0.1036235898	0.007666679325	0.01210734213	0.0123748076	1	0.05766013331	0.09522158954	0.3260722733	36	0.9999998904
10	193.479265	613.7428183	27.74195259	12811.11467	4244.208505	191.7030729	1772.801628	5893	1657.402439	77.54794777	2370.44756	775.8126223	96.78595223	204.8624962	1056.191317	995.8661452	0.00211967489	0.3244455831	0.01563373196	0.006554342427	0.01927238776	0.008627363971	1	0.003818348555	0.6340081131	0.01854564515	24	0.9705736673
10	195.2648427	359.486026	3085.166394	16848.75491	151.9413862	173.1233024	2541.295226	6085.5	5396.414634	523.5259369	2560.801261	157.4038811	183.1213406	224.2556163	940.9348987	1345.627569	0.1840022459	0.009910700326	0.01007112222	0.009034021217	0.009601361932	0.01172058327	1	0.1452458942	-0.01140067637	0.02738855339	52	1
10	198.4455767	314.1524626	-55.84106535	14186.53325	6191.348147	394.6794111	1771.914667	6844	9658.696629	88.04213825	2551.090886	1105.531103	104.0947086	208.1382829	1202.660156	3705.470454	-0.003750396607	0.4430024318	0.02785822292	0.006934080962	0.02049710596	0.007466582756	1	0.001150686495	0.8777702342	0.06346993474	29	0.9999979451
10	198.409979	372.805719	2275.537221	12604.83834	117.7213135	235.6332005	2453.492311	4730	4390.982759	501.0914835	2557.023315	159.0753015	168.3735943	333.2393202	891.2466402	2590.093248	0.1813022166	0.007786467137	0.01977011135	0.01093753645	0.013253293	0.01373395267	1	0.1437312875	-0.0153383001	0.06014825065	52	1
10	199.6487506	737.1026529	3678.108858	7920.813863	665.4370145	-147.0027117	1645.263846	3157.5	2801.13253	1023.521937	2191.747295	229.2721269	192.7425429	211.626027	846.515582	2475.751395	0.4658267986	0.09364420113	-0.01864468402	0.02825067421	0.02107567503	0.03032601792	1	0.368709082	0.1593559154	-0.008533651607	85	1
10	202.0225027	386.4702646	2758.139629	16172.25819	789.492246	1016.226198	2589.648593	6133	4082.695122	450.9642249	2387.773551	239.4395527	240.9880344	224.9126689	905.721197	2228.974252	0.1727204077	0.04971066919	0.06461846284	0.009472594196	0.01233624975	0.01242585622	0	NaN	NaN	NaN	NaN	NaN
10	205.8064818	784.1579419	30.35859062	7880.741011	1708.869236	227.2557463	1653.415678	3374	1594.421053	59.91499948	1393.192481	339.0715464	79.89355167	288.2279835	581.798962	637.7368493	0.004121161457	0.2205963593	0.02792012578	0.008094376582	0.02113640327	0.01053951676	1	0.005212876361	0.4214854686	0.05772958921	21	0.9999999971
10	207.6352008	495.265039	4008.594449	13870.89106	3285.543634	1019.203804	1951.821746	6068	7135.880435	1048.321977	3417.65692	814.9311033	358.9127668	239.4096732	1443.753487	4260.618791	0.293997573	0.2395243844	0.0706006291	0.01884359273	0.01800053629	0.02563543942	1	0.2392916248	0.462402644	0.2672283144	79	1
10	208.8125351	185.1427079	3558.975162	11953.12698	2742.934873	-31.84710912	1863.514508	5200	3015.642105	869.9117671	2775.274936	626.7382067	194.2680147	254.3770799	1160.891697	1816.507298	0.3047351204	0.2288492492	-0.003202954791	0.02470957309	0.02354701251	0.01986556593	1	0.2427338532	0.4372939109	0.01493306757	78	1
10	208.3345148	324.3516292	33.26291492	13878.83119	2086.49942	427.0887193	2127.714678	5592.5	1203.872093	72.50488303	2754.516339	414.3993989	121.316694	585.1348644	1051.75439	524.9787625	0.002760890207	0.1548228624	0.0340521771	0.005593082487	0.01660597785	0.008204625287	1	0.003890057625	0.2868091332	0.076304259	17	0.9998619001
10	207.9475155	610.3367554	-24.85042909	14557.67339	945.3167998	197.9536518	1865.118733	5513	8176.7	53.15219605	2224.65733	168.3003939	86.26396058	271.1846572	774.7211902	2890.409378	-0.001736750623	0.06646726651	0.01430828457	0.003876517335	0.01296780374	0.005919954075	1	-0.001913507535	0.1046729651	0.004303991331	6	0.9614437084
10	210.6565067	593.372427	2668.925013	16464.98509	5135.998668	805.0243804	1807.764475	7408	6435.294737	474.5079016	2403.58196	828.3170759	210.7611414	220.3088558	1119.292671	1865.171647	0.1644132483	0.3172953858	0.04761421941	0.01088009505	0.01693355178	0.01250015375	1	0.1352442696	0.6208576324	0.1630776705	67	1
10	211.3505516	228.5535821	4740.11967	15797.87421	831.8488154	43.49151199	2047.832165	6004.5	7691.712644	969.4701195	3020.514071	256.2669752	213.040922	197.5055158	1156.058675	4152.404716	0.3060823679	0.05529117812	0.00256867822	0.01431657304	0.01340795842	0.01576161227	1	0.2424708474	0.08147058761	0.02914478904	72	1
10	216.9317186	418.327223	5336.798621	17078.03461	1696.661747	1357.288154	2258.739167	6774	10871.88421	892.5370495	2714.529662	330.5110641	375.2712923	224.3287044	1061.550988	4179.735026	0.3058159771	0.1064395005	0.07755096538	0.01264284277	0.01262613494	0.01854479493	1	0.2478557795	0.1896745301	0.2891227475	75	1
10	217.3427351	392.3040188	1047.861194	15759.41251	3744.03767	617.6358822	1967.052827	6919	22528.3871	284.3862289	3167.070491	813.7792924	184.5263952	234.6803141	1347.979093	9376.345419	0.06692226039	0.2472312546	0.03987594312	0.009088444676	0.01700368264	0.009922460542	1	0.05633374859	0.4766997828	0.1132222506	46	0.9999999975
10	217.6105487	564.9703267	-40.89892949	17062.62266	2784.318877	982.5954694	1851.874386	6868.5	6888.344086	72.50561995	2402.614164	424.8284085	147.3588924	220.783509	971.1425571	3034.094133	-0.002315262739	0.1691473545	0.05863120615	0.004488783648	0.01224607001	0.007294861827	1	0.001655455872	0.3172645999	0.1603764795	18	0.999999859
10	220.785988	376.4717152	2623.302628	15981.61613	693.030993	984.9266175	2665.050864	5885	4166.487179	535.766893	2987.026606	241.1623477	240.4811865	321.7575626	1127.901835	5389.594329	0.1712556285	0.04883915873	0.06421523584	0.01193749727	0.01243469121	0.0166493451	0	NaN	NaN	NaN	NaN	NaN
10	223.1789421	775.1998181	-124.4462133	8829.006239	444.3053919	1961.508283	1811.334694	3379	6382.393617	54.91775089	1171.141762	114.6368953	303.6561585	221.4246958	434.2998618	1447.250052	-0.01407273278	0.04934434073	0.2280922643	0.006364630394	0.01283241647	0.01795153025	1	0.002592036647	0.07884836593	0.7374722647	10	0.9999999964
10	224.6394956	353.4796551	-32.38992783	17974.86978	365.5961128	579.0212759	2072.047798	6625	13976.68889	69.18101604	2616.364974	187.0339792	130.6107159	220.1141858	971.9876835	4436.900089	-0.001913605578	0.02184658966	0.03132816236	0.003953656609	0.00974277926	0.006248745416	0	NaN	NaN	NaN	NaN	NaN
10	224.6411081	578.7173574	7721.350876	16125.16221	2589.56467	-234.4715983	1761.215387	6639	12005.8022	1403.239233	2792.510691	517.0324816	288.7147634	230.0481711	1186.798178	4345.283472	0.4782573913	0.1644711605	-0.01386633918	0.0176910191	0.01359357077	0.02048569528	1	0.3796441639	0.3048839972	0.01300784166	87	1
10	225.7544277	228.8960896	8466.594612	12249.99215	2068.922847	-283.67188	1994.513335	5254.5	18160.77215	2209.816009	3058.160343	506.9335126	387.3875464	348.506854	1209.242211	10634.22041	0.6929148149	0.1664618719	-0.02149485655	0.03264583247	0.01874289505	0.03748712531	1	0.5502007017	0.3088019533	0.0325886946	93	1
10	227.3897316	479.3882881	2891.966273	16081.25757	274.3589397	171.8663099	2189.149053	5851	8267.90625	637.0694125	3068.152015	166.0074355	180.5365826	233.8629207	1129.258788	3340.127379	0.1810556085	0.01783780958	0.01058350208	0.01090461334	0.01079371021	0.01316694776	1	0.1430115056	0.004882812445	0.02879695716	52	0.9999999933
10	228.9227428	42.55489769	538.1121547	7191.639188	1664.794018	230.7875973	1154.786733	3105	10146.11828	131.1660047	1403.697151	306.3304229	111.8121791	232.253742	574.1787989	3000.878106	0.07310685319	0.227054083	0.02900167465	0.01311374229	0.02197310888	0.01553239753	1	0.06032328744	0.4348348064	0.07639220631	46	0.9999897434
10	231.302839	215.4418532	935.6229824	13855.77891	135.7094647	1423.169763	2147.552988	5071	6700.684211	213.1628986	2606.545519	128.3124858	294.5528203	202.5457254	906.6953384	3926.882031	0.06792869425	0.010869371	0.1001901444	0.008715312838	0.01080482194	0.01275291483	1	0.05887475033	-0.005597124918	0.3130799532	32	1
10	231.3415614	760.2653997	-133.2598693	10952.04785	958.9609958	2355.981726	1754.054105	4251.5	3857.651163	69.26936388	1602.099628	190.2255756	400.4239561	308.0954699	588.5100855	1333.200376	-0.01246582153	0.09032109344	0.2164564697	0.006278398183	0.01433715876	0.01662053966	1	0.003491025217	0.1624115027	0.6991413546	15	1
10	232.2053351	145.3691623	11759.29075	11798.08325	1290.293654	-691.9381813	1597.278891	4959.5	2812.765957	2918.129637	2867.231243	295.1311714	485.7653619	258.0591773	1121.677015	1599.910847	0.9961897279	0.1081916882	-0.05494864227	0.03497532364	0.01987445177	0.05316850836	1	0.7890215576	0.1880305944	-0.01995139917	96	1
10	232.1905998	306.7771037	3238.126909	18814.16676	6220.695599	115.1408373	1963.312114	8791	6805.629213	503.420341	2628.459367	1019.093625	179.9115564	250.2848245	1237.513498	2131.203189	0.1721453671	0.3278354324	0.006620531091	0.01339702572	0.0191351676	0.01024505042	0	NaN	NaN	NaN	NaN	NaN
10	232.0916882	795.0038122	21.72297114	7367.012627	1049.936122	410.9887212	1507.506588	3061.5	1245.127907	55.05082782	1629.477843	257.3820997	121.4842051	288.3572747	629.6526181	703.1354283	0.003094515691	0.1458966822	0.0555944617	0.008209452481	0.02075601028	0.01305621789	1	0.005528775174	0.2694348448	0.1502723388	18	0.9999999504
10	233.8474969	374.1913261	2933.5994	16767.14864	866.0305584	1030.354415	2432.224593	6379	5221.514286	589.0887799	3027.685802	264.8044551	262.546877	217.123495	1174.044033	2484.042391	0.1735770053	0.05271684263	0.06199047055	0.01011458067	0.01177145665	0.01357518249	1	0.1408875345	0.07867551757	0.2054720015	56	1
10	236.5762268	343.5710685	3228.278752	18919.26239	2058.301548	1122.912891	1994.428917	7625	3922.629213	599.0387366	2976.535623	440.6227798	286.9629315	244.9917879	1216.72246	3218.364846	0.1683805197	0.1043936949	0.05657439903	0.01055811427	0.0134472763	0.01489172303	0	NaN	NaN	NaN	NaN	NaN
10	237.4357711	431.4672866	2599.777215	8428.628488	11.22277615	744.1355027	2584.342575	3179	1646.020833	1103.225649	3577.72841	136.4508964	384.3018669	452.1050319	1293.365227	1538.697686	0.3112456292	0.001114682825	0.09210107525	0.02356722451	0.02479846887	0.04367403501	0	NaN	NaN	NaN	NaN	NaN
10	239.1958164	498.0572442	2984.973385	18990.13322	980.1390958	2876.188081	2578.109852	7195	1070.791667	955.6261174	5484.045548	388.3982916	890.0249021	330.6204629	2076.726622	631.1914701	0.1629549072	0.05137263155	0.1522716715	0.01185589296	0.01347058497	0.02955166284	0	NaN	NaN	NaN	NaN	NaN
10	243.9702494	221.3649576	1121.770037	15817.20667	220.0070114	1623.166816	2212.007752	5719.5	7443.642857	210.3328941	2366.386134	159.5794456	287.411147	209.7495603	848.6085507	2297.037089	0.07031515568	0.01452615002	0.1027888704	0.008023610724	0.01087378507	0.01041806848	1	0.06098920139	0.002020285171	0.3226659269	32	1
10	246.5098558	368.3693563	2997.59225	17784.60083	941.2088147	1124.95045	2290.508919	6820.5	6923	586.1751981	3123.329377	284.2856997	298.284892	216.3601466	1209.703491	1490.521784	0.1709042412	0.05504429002	0.06402543807	0.01015303454	0.01229877946	0.01401290711	0	NaN	NaN	NaN	NaN	NaN
10	245.8569915	762.5474804	4247.698047	9325.548587	232.3878394	-132.7182327	1631.246045	3549	11881.375	1064.882955	2250.378908	112.202681	189.2604992	166.9749114	800.9508585	6519.133974	0.4593266815	0.02503508655	-0.01417649927	0.02419798048	0.01436128445	0.02354619656	1	0.3631493305	0.01878548567	0.003116052663	81	0.9999999721
10	246.8610657	308.2802333	11582.90906	15861.6086	1134.251661	-430.7591918	5182.069212	6574.5	2245.247191	2178.242	2959.507063	356.5157334	428.3350146	682.8847778	1257.649372	1132.319133	0.7176589908	0.07618426855	-0.02776109379	0.02515982343	0.01392817076	0.03100955365	0	NaN	NaN	NaN	NaN	NaN
10	246.7050809	389.5249064	2591.566154	15525.17011	863.3358771	929.2457301	2342.107428	5934	6229.014493	581.11071	3191.565053	282.0665574	270.4865262	227.531754	1221.536911	3217.79989	0.1697983078	0.05730946831	0.06154756744	0.01100417559	0.01267729969	0.01525691975	1	0.1378920772	0.08807563456	0.203297971	56	1
10	251.1035517	257.712394	5020.05712	16374.42776	3732.0255	-35.8680498	1798.10707	7140	7348.531915	958.9234604	2697.589661	763.2243847	219.8052481	229.9345481	1203.611236	2857.78908	0.3102232826	0.2370388916	-0.002335511785	0.01742100143	0.0196900286	0.01508074321	1	0.2472476214	0.4541380179	0.01937276423	78	1
10	251.6491843	195.9698561	2984.250322	9498.954417	915.0056014	39.84942554	2089.229988	3843	2523.481481	1124.566047	3445.113647	344.2666369	189.6414691	270.3104935	1321.045679	1935.54816	0.3108575486	0.09100354175	0.004216766743	0.03619791032	0.02502291412	0.02808911847	1	0.2467434917	0.1548144216	0.03706590464	74	1
10	251.5109977	339.7296294	2887.701348	16872.74496	1687.937525	172.868477	2075.852459	6591	6923.451613	623.2491787	3370.573162	456.9778538	172.0795456	223.247278	1339.616271	2531.659142	0.172629818	0.1050982226	0.009697809802	0.01036174345	0.01465474534	0.01188640032	1	0.1371060403	0.1838632263	0.02694348379	58	1
10	253.3655547	377.7441967	2778.481565	15854.12997	773.0621128	1095.376793	2676.53105	6026.5	5088.93617	665.3966458	3702.678266	315.7037178	293.2110646	340.1677777	1426.117746	2826.340547	0.1782887757	0.05050092393	0.06884791936	0.01696854407	0.01545470435	0.01593135464	0	NaN	NaN	NaN	NaN	NaN
10	258.366333	81.63368804	1688.354354	10494.27541	446.0431484	560.8708308	1803.047162	3945	2418.844444	311.0240687	1702.561758	147.8129375	163.7848586	246.3465313	631.0309146	927.225739	0.1647867479	0.04443038909	0.0529191535	0.01097844327	0.01425000963	0.01607419103	1	0.1331847862	0.06127278496	0.1720660347	56	1
10	258.4990968	152.9966691	935.9042048	13336.06702	4171.173747	497.3421422	1694.490081	5927.5	3303.3	211.4680308	2308.674924	732.7014008	144.0156638	235.4655037	1001.618001	1788.219907	0.07295405286	0.317727041	0.03863665568	0.009976891792	0.02113050584	0.01053914447	1	0.06175818806	0.6212812763	0.1126594585	49	1
10	260.1611774	390.3311981	2750.911994	15874.60624	715.878914	1020.949359	2595.796942	5932	3749.25	551.0137982	3037.124888	232.4206593	266.0207233	270.0196386	1124.385444	2315.43623	0.1742985721	0.04732120507	0.0672077298	0.01212271878	0.01374948547	0.0135782446	0	NaN	NaN	NaN	NaN	NaN
10	261.6147169	416.6757809	2824.753087	16015.53342	727.3153067	143.7919882	2330.56124	5984.5	1477.791667	631.8168374	3240.520404	287.7640362	171.0370061	394.0526525	1217.806205	776.7878653	0.1813567007	0.0461179814	0.008436296481	0.01217938202	0.01534292891	0.01443146654	1	0.143387342	0.0628097589	0.02243558761	55	1
10	262.8511622	104.6707041	3.060036081	10510.8214	155.3857746	153.1766824	1597.330117	3766.5	4964.422222	43.82176358	2289.28212	132.3250213	69.8443017	191.1900436	795.3549821	2747.456519	0.0003949706278	0.01458640159	0.01528705064	0.004631750409	0.01363264203	0.007267549999	1	-0.0006649947691	-0.001722748072	0.006349631834	1	0.9909898878
10	262.4393518	368.3608857	5615.717163	18989.55855	3047.551809	1475.569629	2028.46423	7805	10221.75	995.875269	3075.202684	591.5769086	373.9481237	224.5033207	1315.704977	3094.217835	0.2968781873	0.1597665334	0.0785660191	0.0135721298	0.01374096953	0.01776842737	0	NaN	NaN	NaN	NaN	NaN
10	262.6222901	495.4447584	7702.998048	16239.89338	253.9995493	1660.283502	2164.931121	5966.5	6016.787234	1395.812035	2811.577623	172.9086094	498.5674478	270.6612434	1048.995765	2304.990635	0.4753954787	0.01575242251	0.1001044806	0.01781413685	0.01136999119	0.02985495878	1	0.3836161574	0.004732708719	0.3998705061	82	1
10	263.4819164	38.3521596	54.52269746	6619.91229	640.4163268	182.9140868	1336.77982	2576	2361.258065	47.90113312	1319.636905	177.9437616	80.46870771	203.4733129	497.7141131	890.3561318	0.008785745473	0.09732763452	0.02847919231	0.008170629186	0.02227745118	0.01112935001	1	0.007740424922	0.1686124084	0.05641991511	12	1
10	263.5040514	201.105461	32.10102957	12188.21292	1164.335854	789.4441037	2039.504633	4797.5	3481.363636	168.4391898	2612.876304	286.2988854	157.6485528	234.2749939	975.2180349	2217.972925	0.003163188077	0.09509540988	0.06699526359	0.02415977854	0.01584713627	0.01449559019	1	0.005851237228	0.1657065494	0.1878140667	13	0.9999999026
10	265.879869	125.3992785	3201.060912	10508.77774	1613.251405	801.9035882	2051.033374	4381	4093.791209	711.4655217	2255.784188	396.8605585	259.8193093	261.5558529	922.1024031	1891.29421	0.3025744958	0.1533873262	0.07621763004	0.02215521293	0.02449483801	0.03098651421	1	0.2456497504	0.2859331955	0.2854497574	77	1
10	267.3243529	140.7198502	855.9998625	12470.58389	4150.02961	108.0364231	1549.164689	5716	6052.873563	175.6588497	2078.213921	680.7267073	107.7282839	212.1802809	907.4906424	2275.513726	0.0682146537	0.3286118933	0.008583156173	0.009072076914	0.02165272333	0.008810708134	1	0.05605061394	0.642299772	0.008501573109	48	0.99999999
10	268.4179351	213.028069	8396.091118	18053.14703	1020.323468	1795.39511	2110.007789	6945	5164.4125	2075.263848	4148.391311	375.502344	649.1168781	251.2771789	1652.741508	3128.475901	0.4671840523	0.05965839523	0.09460996904	0.02367504832	0.01446075934	0.03961801932	0	NaN	NaN	NaN	NaN	NaN
10	269.5471968	91.30656696	1856.278223	11358.10126	499.9184971	624.3210335	1935.172592	4322	3022.433735	303.372952	1711.797141	153.2792735	183.2927091	239.3880363	617.4072744	1288.598115	0.16285614	0.04585664405	0.05472368181	0.01180207197	0.01391004807	0.01545214088	1	0.1317829878	0.06427605388	0.1779189265	56	1
10	270.0495283	56.38463071	47.12879106	7829.42805	684.8029895	224.5308149	1400.508929	3058	1852.56383	44.68164897	1662.097755	212.8891695	75.23888651	269.370315	619.1948671	1542.941734	0.006775798946	0.09059623142	0.03167923852	0.007274791835	0.02485808085	0.0104210308	1	0.006288865614	0.1549399757	0.06678283938	12	1
10	271.9324633	396.8086217	8608.120166	11809.07051	1865.198752	-243.5695601	2417.730946	5154	6297.604938	2616.351355	3427.556096	562.544984	399.7275613	433.5117559	1432.506316	3705.954097	0.7231989869	0.1590676965	-0.01837025039	0.04938742574	0.02071321802	0.04688485126	1	0.5744716809	0.2937914702	0.04955777911	93	1
10	273.1541646	21.20907468	-14.21742488	6861.628508	149.3910029	750.5173401	1220.207	2511	8364.905263	36.95127531	1313.289868	110.6715029	168.6474547	158.8788518	452.7641054	4348.79458	-0.001953352501	0.0225026278	0.1062930788	0.006000847544	0.0193470362	0.01697754245	1	0.003717702906	0.0184817605	0.3195942257	4	1
10	276.5567555	773.274367	613.6331171	9663.792921	919.203716	865.8294627	1705.815314	3821	9569.193182	145.4417325	1665.014869	198.0053467	187.2472882	175.9053113	635.3860692	4427.644383	0.06346288964	0.1001205532	0.09144564691	0.00938130324	0.01482848814	0.01385047286	1	0.05561145091	0.1771282485	0.2850695537	40	1
10	279.5534205	589.5881876	-76.98941071	16830.13136	359.7362957	526.5471341	1977.561387	6076	16650.08511	47.38389204	2514.015575	168.116442	111.4016228	179.489138	913.0333006	5203.278133	-0.004505981885	0.02071991688	0.0308603108	0.00305826276	0.01057037601	0.00554753069	1	-0.003452630069	0.01153566357	0.05915739592	2	1
10	280.836143	324.7640403	1182.065137	13257.09843	111.1235728	247.3942775	2341.720335	4825	5845.168421	287.0370103	2787.660205	156.6310849	105.2607385	249.4793665	981.0740324	2420.73589	0.08925904882	0.008565577817	0.01898770476	0.008005200359	0.01350466965	0.01101746624	1	0.07033939463	-0.01384519039	0.03784593532	30	1
10	283.1852796	278.7497882	1092.612844	15087.92576	4686.143133	678.7176061	2257.413744	6908	1221.297872	283.7202248	3398.371542	1208.802447	186.3620254	270.2409702	1573.77533	498.2839332	0.07386516045	0.3155990701	0.04563064327	0.01087623309	0.02821707898	0.01355649651	1	0.06293760871	0.6172209201	0.1368718463	49	1
10	283.4452359	490.6489314	6910.529689	14062.21093	1358.963361	-138.5353176	2241.151251	5678	4605.021277	1486.735426	3021.491467	324.161417	317.2362083	328.49531	1160.212014	2377.072402	0.4878855562	0.09808757317	-0.00970152008	0.02400036426	0.01634070077	0.02736163565	1	0.386938154	0.1688787774	0.02712934364	85	1
10	285.2704345	669.4654363	7235.588165	15291.87339	771.736994	1402.1623	2204.312562	5775.5	4296.813953	1524.096054	3093.549204	238.9612472	456.3291368	255.6449145	1175.181778	1723.199285	0.4796623941	0.0514231911	0.09265363013	0.01749375813	0.01409973364	0.02854641162	1	0.3868659601	0.0775943635	0.3763401209	84	1
10	286.5187148	431.7697557	51.73122472	10869.07069	1011.666089	454.1999713	2317.058011	4371	1770.419355	56.43396477	3234.893055	343.7164143	121.392854	288.5009543	1238.423999	1125.003984	0.004812267924	0.08955257246	0.04163646255	0.006083541824	0.01616894132	0.01310137641	1	0.005389435697	0.1532311052	0.1006262256	12	0.999935994
10	286.2964162	784.0854199	1613.707471	9682.905388	121.0959343	439.5982487	1671.467952	3586.5	2768.707865	346.4927015	1967.896806	97.2682292	160.5986572	175.827619	699.6417611	1504.675019	0.1699579742	0.0132189078	0.04691922055	0.01258700888	0.01078235885	0.01620334575	1	0.1365876735	-0.003018847366	0.1514309839	53	1
10	294.7378926	654.7483674	-8.018905255	14157.97889	978.3026765	184.9592586	1673.430467	5282	9602.386364	61.27399869	2503.878397	184.3222114	82.45221026	193.9343334	885.1920425	3245.886792	-0.0004632204408	0.07114701005	0.01323369029	0.0046068793	0.0140851984	0.005724151242	1	-0.0009249850862	0.1142282023	0.001034772355	6	0.9138100866
10	295.6838031	679.4538205	981.9105042	13340.15115	3134.512787	84.06202752	1663.835397	5745.5	7684.367816	171.9137089	2048.147053	464.2841472	107.8471435	222.689835	827.4121667	2034.475072	0.07444003434	0.2337252423	0.005818426172	0.009402814193	0.01716091586	0.008407881488	1	0.05987899868	0.4475124327	-0.002950075614	45	0.9999999951
10	295.545959	741.184391	774.4641201	11735.91846	220.1207108	429.1762035	1698.593853	4294	18895.38554	170.6478958	1945.911982	119.9115568	109.1256133	158.4031698	666.7659824	6001.413016	0.06578252475	0.02142123874	0.03781915068	0.007983067816	0.01220064972	0.00949443005	1	0.05303743848	0.0133321184	0.09814492893	31	1
10	296.6519213	91.38793729	9179.931144	9314.450898	524.7894489	-441.9586557	1681.723136	3734.5	5267.126316	2156.084149	2166.671324	170.5233522	443.801205	199.4085827	836.3713218	3249.832	0.9850886263	0.0572561347	-0.04391468013	0.03943386679	0.01874488294	0.05922376258	1	0.7804169182	0.08400217552	0.01393946615	95	0.9999998042
10	297.4869053	46.72382908	-91.95733747	8424.777764	450.9437011	1861.208974	1471.667403	3274.5	5203.810526	62.6370789	1506.29854	138.8289843	353.5508711	187.4332608	549.4751037	1959.520438	-0.01144192759	0.05522126268	0.2184642661	0.007521128613	0.014734336	0.02510789238	1	0.004093665393	0.09048813418	0.7050711192	10	0.9999999987
10	297.8197637	258.3363733	2619.469665	16310.15393	834.8696976	1013.494831	2301.673445	6132	5532.821429	516.5103377	2875.516812	224.3763567	303.7155472	247.7846627	1069.173135	2481.863399	0.1650343951	0.05507906837	0.06159748537	0.011724896	0.0119598375	0.01638153607	1	0.1340770295	0.083498181	0.2023771655	56	1
10	297.3525091	295.4022283	1269.259538	18796.1904	2077.439864	755.9827524	1754.673509	7605	10904.29474	211.5331996	2568.95156	413.4590408	157.1431619	194.1164794	1048.677419	3114.779316	0.06561498634	0.1096836386	0.04009064647	0.006060690866	0.01261265741	0.00738848155	0	NaN	NaN	NaN	NaN	NaN
10	298.2065426	387.7735852	7891.538312	16957.07077	300.9908263	1874.320939	2174.329154	6422	6144.252632	1732.801546	3463.8849	184.7854047	576.2291722	241.5241992	1299.620991	3118.709485	0.4671859105	0.01829782748	0.1083185266	0.01971086608	0.0107631055	0.03269571395	1	0.3776568953	0.01030646037	0.4265002567	82	1
10	298.2985575	500.6050268	-48.14563821	16462.78508	5592.710988	432.2493019	1732.513035	7591.5	9535.382979	86.75381911	2867.937605	1089.931065	136.0678975	217.8497122	1360.612142	3154.993663	-0.003109090853	0.3372643764	0.02739714527	0.005437494372	0.01853454732	0.006915343886	1	0.0005775417416	0.6608159472	0.05838974464	25	0.9999657354
10	300.5636843	67.42289711	-19.25815141	9660.874467	520.4675073	530.789123	1497.313342	3634.5	8363.914894	49.63151432	1853.367463	149.5007851	132.8002343	187.7259314	669.939949	3803.904391	-0.00190022451	0.05443841119	0.05450149742	0.005783940854	0.01448005362	0.01060028254	1	0.0005637428649	0.08174540682	0.1423034104	8	0.9999999441
10	301.3956494	330.6171201	1234.541498	19316.71816	552.4449653	853.2457206	2126.43645	7290	29637.6875	235.2214937	2714.111703	195.7506022	175.0498689	215.1122175	1017.677261	6005.438562	0.0636342679	0.02827661998	0.04549056013	0.005887829615	0.009327661818	0.007323303505	0	NaN	NaN	NaN	NaN	NaN
10	301.5447547	641.8351044	36.65335408	13494.56976	2058.939507	423.4533633	1944.273001	5459	2023.379747	79.97752087	2709.639245	471.7560417	127.2954546	512.2339753	1041.02728	2122.382722	0.002788722383	0.1549747083	0.03165195931	0.006796893277	0.01500895757	0.008489631797	1	0.003750882363	0.2870161059	0.06804776241	17	0.9999943706
10	302.167358	627.79144	4137.029885	13288.71981	165.7118096	982.3803754	2296.801985	5004	6253.857143	859.8603547	2812.041757	127.4954547	333.0008848	215.3661794	1000.276394	2557.654654	0.3068595033	0.01241799577	0.07753779578	0.01505085743	0.01018866506	0.02104814749	1	0.247750214	-0.00322197752	0.2860732896	70	0.9999999989
10	302.8539361	730.5185465	37.50085997	7753.88491	1630.988337	256.0673961	1699.7809	3395.5	3175.950617	68.19302869	2440.352729	592.0787684	108.2587578	230.6415715	1019.724974	5122.296862	0.004651534312	0.2080489872	0.03214940477	0.01068702034	0.03116087394	0.0132588736	1	0.005797549898	0.3959276671	0.0719800337	21	0.9999999127
10	304.3396873	205.477425	4341.72537	15122.96159	226.392801	3422.369483	2507.692959	5726	10697.76596	717.8427804	2373.802148	153.8513732	621.4533067	328.6282379	855.1666562	3526.990814	0.288154608	0.01625073485	0.2260034578	0.0151472238	0.0108782483	0.02911788057	1	0.2429570702	0.01109565692	0.7936106424	71	1
10	305.4455364	309.3101244	8156.120047	17104.43891	952.6997546	1768.193597	2173.903417	6558.5	6534.098901	1492.71652	2812.619313	286.8539044	504.850528	260.5364684	1136.961187	2232.468256	0.4799556405	0.0578930673	0.1020645659	0.02297237504	0.01298972968	0.02501137076	1	0.38780264	0.09127838382	0.4090410507	84	1
10	306.6197404	246.6060107	2728.35667	16353.64755	864.0447218	1025.896982	2352.639521	6083	6273.011765	527.6999843	2595.645768	270.6681249	242.9902443	198.8280983	1021.657924	1526.915397	0.1703265996	0.0537666048	0.0626438957	0.0106723961	0.01304499535	0.0146444809	1	0.1383521704	0.0808551889	0.2070654222	56	1
10	307.2641351	664.4688231	4187.447066	13404.22037	4254.443254	-135.9640535	1801.186422	6275.5	5400.473118	753.3226832	2385.249075	747.4428433	197.6112786	217.3709315	1062.081913	2585.078203	0.3110930714	0.3182350515	-0.01101094161	0.01513666814	0.01834581789	0.0161427439	1	0.2481605814	0.6203446563	-0.007538014119	80	1
10	311.3964874	102.8868093	11.38528734	10879.6294	1001.361085	355.9762188	1843.060608	4197.5	3853.787234	53.15414326	1757.612191	222.0370452	84.75639071	213.9992907	668.3292938	1773.821868	0.001213535713	0.09015773931	0.03340484461	0.005007726849	0.0165019647	0.007271525859	1	0.001969181619	0.1541112358	0.07152520485	12	0.999999962
10	311.7781024	263.3374589	3081.625504	17653.51984	896.7857686	1188.431649	2484.328621	6725	5351.1625	504.1384295	2536.228421	259.7775143	273.5864659	246.8934517	1021.803251	1725.348517	0.1724451853	0.0517090936	0.0648267618	0.009429764513	0.01099257969	0.01294406695	1	0.1401680403	0.0767306994	0.2149657017	56	1
10	314.1215404	341.5302952	1608.515048	18078.85379	395.3431455	253.091952	2041.953058	6653	18786.0125	267.1240443	2515.738477	189.6990586	120.9057006	188.2068971	945.9427767	4188.220856	0.0877124924	0.02251021568	0.01404458732	0.007372534463	0.01037952042	0.006814658262	0	NaN	NaN	NaN	NaN	NaN
10	314.370739	321.3602184	-36.60817277	16358.68151	7145.622755	421.3687652	1655.325439	8088.5	10408.88172	111.8312127	2655.633651	1227.787662	121.7566051	232.4689518	1307.251763	7055.312734	-0.002404127741	0.4453435731	0.02729550617	0.007463010425	0.02032469078	0.006758020052	1	0.002208618735	0.8825498989	0.06189915652	29	0.9999741675
10	314.848868	508.5051711	3354.165213	10129.75526	1558.509492	865.4394393	2359.771009	4330	2619.37234	1035.885099	3241.736191	521.5571675	311.8740615	359.7671507	1323.887642	1819.444616	0.3160918451	0.1507862918	0.0834123079	0.02026083864	0.02071072013	0.02939177302	1	0.2568836307	0.2809207925	0.3130262737	77	1
10	316.3372184	189.6324841	-60.47105231	17021.3868	1635.916634	1002.517423	1881.189531	6472.5	4071.568421	75.64992214	2337.525436	353.5857028	181.5961142	329.9428924	945.405802	1041.949183	-0.003726603729	0.1034284959	0.06086557683	0.004786942681	0.01274132828	0.007178035993	1	2.800942458e-05	0.1825304972	0.1655164161	13	0.9999996291
10	320.9510947	145.1327061	2303.364009	13648.66342	180.7606699	781.3217079	1966.235323	4991	5086.072917	505.381827	2814.453961	128.4248033	251.5864157	215.3317769	983.0954169	2239.287303	0.1682946987	0.01400051044	0.05608684596	0.01247853525	0.010062609	0.01721039919	1	0.1358921059	-0.001017139133	0.1826812555	53	1
10	321.3176902	248.4833032	2603.046253	14757.08164	670.5035154	975.2691228	2464.25022	5551	4409.692308	548.2442026	2780.727924	213.0064156	251.8358908	240.023214	1044.493102	1367.00452	0.1742835312	0.04828511314	0.0636555632	0.01146276487	0.01086188379	0.01445290523	1	0.1415193996	0.06965637295	0.211206099	56	1
10	321.1552398	276.0575195	3333.375215	18972.35321	1044.40977	161.0653805	1997.283321	7202	4625.734043	620.1189642	3041.654712	293.5839449	188.3623651	176.6816364	1188.485861	1631.034899	0.1766851145	0.056508643	0.008807665918	0.01054961087	0.01098959007	0.01138912401	0	NaN	NaN	NaN	NaN	NaN
10	321.5536846	552.2392749	1142.798485	17416.8411	1829.655122	713.9519127	1989.722625	6818	14738.47253	197.2975084	2305.0272	347.6296347	145.4858247	200.9747478	945.6687923	3851.29282	0.06548067328	0.1089082233	0.0418175763	0.007171309738	0.01195181888	0.00747140115	1	0.05393937338	0.1929964651	0.1148557111	39	0.9999999993
10	322.4190562	39.31812831	2353.454709	7998.263848	422.9595286	483.4385524	1388.170772	3120	6686.212766	490.7184489	1547.751908	144.6021055	197.2074617	184.8545087	573.2484783	3174.638006	0.2948360622	0.05680345668	0.06083390339	0.01962633568	0.01739663789	0.02524615922	1	0.2374776142	0.08710317432	0.2274945655	73	1
10	322.181389	352.0017145	625.39656	10217.53674	422.6133614	2414.245139	2697.344621	3923.5	2770.82716	212.2549667	3166.911456	191.9432942	775.7818267	386.3702814	1157.872745	3717.682927	0.05992878203	0.0392370361	0.2302192466	0.01397712537	0.0170324795	0.04183908638	0	NaN	NaN	NaN	NaN	NaN
10	324.7721974	757.7446893	12.42210043	10888.90279	3349.959302	245.5115057	1489.08459	4881	4513.557895	67.4537417	1366.518792	450.3334653	90.52937782	207.5408182	604.0558682	1214.917594	0.001123513648	0.3123584041	0.02371175023	0.006496556764	0.0186488525	0.008394694419	1	0.003452308129	0.609560966	0.04574338697	25	0.9999487966
10	325.9074683	261.2852547	2636.359733	14966.85065	655.4545483	937.0037783	2559.47116	5685	2990.041667	496.3742961	2695.408252	269.7874671	208.0547891	352.6146836	1022.943475	1872.351489	0.1736777547	0.04466872714	0.06265093722	0.01227029095	0.01624698617	0.0123262384	1	0.1409324946	0.06219266868	0.2074922956	56	1
10	330.6711251	566.4393856	-262.9735463	16364.85706	229.8340318	3901.247525	2316.954963	5947.5	6615.808511	84.06901196	2486.17054	155.7437515	584.6403112	220.8573705	882.5835505	1909.104385	-0.01617535026	0.013733398	0.239731827	0.005157309527	0.01059435636	0.01414438682	1	0.001351720237	0.00629363221	0.7758945605	5	1
10	331.4654852	437.8764336	2369.858941	14109.78401	2107.494367	981.8590468	2721.672784	5845	3191.688172	603.1151393	3287.600972	518.1469833	263.0591152	326.1178948	1311.305586	2082.433103	0.1737699907	0.1533130296	0.06783743398	0.01251430089	0.01504315441	0.01734938748	0	NaN	NaN	NaN	NaN	NaN
10	331.705961	473.403793	13911.71592	12851.05813	233.0350738	-603.9153987	2073.917629	5075.5	6351.840426	3935.983588	3817.968891	157.6212724	618.8921608	309.207814	1426.534823	3970.914548	1.05888767	0.01631072547	-0.04039166982	0.03684886161	0.01507740991	0.06387434275	1	0.8390565949	0.0002082276388	0.04041173261	94	1
10	334.7366673	78.77562159	5064.941757	11249.25839	498.125531	1041.230758	1656.016387	4319	3055.670213	961.9417038	2224.370112	181.778374	323.0697898	199.0232449	833.534339	2062.374977	0.4528190506	0.04460068167	0.0897344196	0.0245722084	0.01546725182	0.03130389009	1	0.3652092516	0.06344917249	0.3603246063	84	0.9999955028
10	335.1435019	94.25619372	3.231515807	12513.28127	582.9470637	371.8020054	1674.555469	4516	6906.494737	52.34151259	2265.974189	170.5565197	104.4167401	230.7040835	796.4844324	3518.728285	0.000221498785	0.04542125674	0.03038293349	0.004516324461	0.01510809435	0.007494589362	1	0.0005281373643	0.06219637568	0.05936920204	7	0.999999988
10	341.3166138	55.443351	2783.057825	9232.880989	886.5564099	611.6261729	1552.142837	3735.5	4067.861702	551.5373216	1838.273858	202.9371043	220.8997961	205.425434	706.4414742	1922.943821	0.2864825225	0.09575232427	0.06457088907	0.01889199516	0.01614842747	0.02198273661	1	0.2314623268	0.1671679496	0.2399215127	75	0.9999999799
10	341.613837	425.4829286	-181.4280668	17618.54989	2925.608371	2218.166853	2274.34658	7312	13622.78495	77.60681054	2417.324842	520.7565587	337.1272569	209.2896243	1036.544307	3617.50138	-0.01034692599	0.1666895206	0.1251252898	0.004296178312	0.0128138492	0.009789762176	1	-0.0002572874	0.3151130366	0.3876203598	19	1
10	341.2373751	602.4048489	12713.06374	12231.38804	152.6312973	-536.3471142	2243.672281	4785	6328.614458	2944.13464	2734.812436	155.4943288	397.2771717	287.3488247	1027.150054	5397.502168	1.062814623	0.01376572194	-0.04279035382	0.03946509149	0.01512656807	0.03679731309	1	0.8419977671	-0.005114634967	0.03289970091	94	1
10	343.4655645	297.6640705	36.15496244	16191.66618	2534.439009	520.6644538	2051.443567	6591	1513.819149	66.33204643	2399.059977	520.192945	110.8607125	189.4582109	1013.494105	626.8499668	0.002029875046	0.1583897846	0.03307644131	0.004413907506	0.01595363581	0.006377988048	1	0.003276842357	0.2940840358	0.07290977546	17	0.9999541221
10	345.2028412	183.7030801	2280.114676	13056.17496	619.7124175	801.4483683	2294.080213	5014	3787.244681	499.4634364	2578.308935	200.5538371	210.6775034	249.0670186	946.6503884	1691.034294	0.1727485928	0.04962251204	0.05878751534	0.0146036684	0.01492132703	0.01406466703	1	0.1399792488	0.07218691914	0.1941563916	56	1
10	345.3485397	256.4620346	-139.1800056	14857.06308	211.0867199	1860.13021	2249.404065	5344	17005.87234	61.53879405	2710.37444	163.2351938	352.073262	234.3875231	956.1001351	6833.442185	-0.009595944153	0.01709539253	0.1275084315	0.005014020773	0.01242142125	0.01096990255	1	-0.0009867418849	0.008306604196	0.3908555089	4	1
10	347.5945477	511.5952382	1168.419959	16404.88096	2767.750224	116.0825929	1647.444808	6730.5	11864.87912	246.7121286	2764.320281	532.3640526	102.9280885	201.8784096	1128.304085	4787.149648	0.06967452568	0.1719060198	0.008388491671	0.007208687975	0.01391749138	0.006670055341	1	0.05564032166	0.320790946	0.002764517059	42	0.999999998
10	348.7194719	752.4188883	35.66229663	9755.447811	68.79778257	289.332008	1796.229914	3492	2554.56383	44.81481248	2260.811213	126.0609662	90.68676434	178.6016846	792.5824745	1662.517171	0.00380612276	0.008092086691	0.03064658197	0.00514173603	0.01456061355	0.008835617368	1	0.003030802466	-0.01437477004	0.05976090992	2	0.9999999984
10	350.6874337	371.530756	-171.9840803	16328.812	1647.541343	1980.18887	2233.448411	6335	12107.41667	69.23583309	2688.283	409.1380951	334.4155529	490.201137	1070.690668	4288.480687	-0.0107109835	0.1048471082	0.125732696	0.005393812441	0.01716326041	0.009445625462	1	-0.00112198071	0.1882618649	0.3875125869	14	1
10	350.5186059	711.6714017	6147.428208	12953.9784	1275.346755	-294.3108265	1761.801811	5203.5	9967.180851	1221.310328	2470.619071	257.3608268	241.1204104	214.4197578	934.4820988	3572.817063	0.4726282439	0.09586339796	-0.01970217529	0.01887398034	0.01280235026	0.02053635527	1	0.3740793009	0.1638680607	-0.01064922398	85	1
10	353.4411336	604.5514889	14410.99727	13525.21763	294.7373382	-728.1756352	2118.687436	5342.5	14507.14103	2783.441912	2608.587724	144.1362975	438.455767	248.3152294	970.8479887	5996.082944	1.050141665	0.02215796762	-0.05375970461	0.0430788316	0.01208371208	0.03614471271	1	0.8312382949	0.01161534182	-0.007299958596	94	0.9999999989
10	355.0568954	787.5460053	-53.7534447	9653.875088	129.1503881	1093.739591	1712.975412	3508.5	5624.293478	93.9043338	1499.719209	122.7884676	227.532929	908.5387609	537.6961233	1841.364422	-0.005627660244	0.01374175427	0.1117188471	0.009533719904	0.0128027844	0.01527876997	1	0.001070678828	0.0007413066334	0.3371990584	4	1
10	359.1185701	521.2023637	4598.37761	14799.39843	3334.157219	-61.84507959	1757.597277	6362	4435.387097	953.0161783	2989.697818	709.2861671	182.4781744	203.5330613	1242.85201	2544.443729	0.3111254109	0.2334942671	-0.004140576013	0.0151868645	0.01819289007	0.01421485252	1	0.2478087236	0.4467878327	0.01322593851	78	1
10	361.2421238	495.4376692	4994.502368	16097.13931	852.4889792	1228.544158	2426.420353	6099.5	12647.87097	990.3037252	3169.301041	227.1545345	373.688646	275.8504853	1182.061044	5040.689713	0.3075524453	0.05678301258	0.07506722674	0.01442076198	0.0137665917	0.01917415327	1	0.2485765288	0.08769123119	0.2792336791	73	0.9999999998
10	362.5759047	592.542601	40.61539901	15451.89067	988.9947466	184.5993226	1786.637928	5851.5	10325.33721	71.88175502	2205.102549	204.3816814	83.79104067	186.4629509	800.0071223	3349.236705	0.002941250533	0.06431784741	0.01207409104	0.004735201259	0.01110396112	0.00537830027	1	0.001641253974	0.1001694412	-0.002467662064	7	0.9052036267
10	362.3029728	648.405781	-3.845195952	12179.39496	1279.62208	396.7403054	1945.88492	4771.5	6756.241379	73.50032116	2437.40519	274.054803	103.5751799	203.471585	918.4870685	2690.150216	-0.0003640926851	0.1064417013	0.03311438373	0.006882299908	0.01378149468	0.00707455645	1	0.0008544547518	0.1875059205	0.07074701579	12	0.9999990812
10	363.1179288	343.635322	3091.855424	17402.27361	1647.701705	248.8258756	2537.037972	6804.5	4122.583333	586.8231894	2734.017544	377.0667937	150.3545767	262.3464409	1107.477336	1647.690752	0.1789656356	0.1007534501	0.01485639177	0.01189618346	0.01219715922	0.009732871204	1	0.1424616419	0.1751790561	0.0459148293	58	1
10	364.3164892	305.4596129	7735.33531	16217.7861	829.865803	1706.349366	2184.979034	6186	6212.255319	1478.071033	2890.599246	276.8811174	482.7279375	281.167849	1123.915455	2520.039396	0.4829274738	0.05506513889	0.1033413557	0.02388671643	0.01417595209	0.0283840318	1	0.3902292855	0.08553447008	0.4139758839	84	1
10	364.141637	623.6069351	4711.476713	9101.272394	422.927091	979.7687275	2353.436053	3614	3046.606383	1535.655187	2983.2795	191.862088	393.3101221	327.4357118	1139.962821	2680.293581	0.4990179274	0.04748183409	0.09838836024	0.02556378921	0.0208706608	0.04797925204	1	0.4026397113	0.06977303064	0.4000871534	84	0.9999999992
10	365.0083242	570.866892	2172.390088	12271.596	43.1105205	716.0152267	2272.993593	4618	1323.294737	632.0085107	3585.140165	148.3650804	225.0530663	278.2567489	1281.029852	812.3090397	0.1774034583	0.002938550621	0.05939735731	0.01360776744	0.01499245027	0.01937590807	1	0.1432650983	-0.02356082536	0.1956478293	53	1
10	369.3690089	552.3465843	2547.266689	14758.7543	1269.042857	916.4555673	2296.854176	5692	1659.968421	580.6588441	3533.224156	398.8699271	276.9042699	271.2292338	1358.641611	1438.898208	0.1727690982	0.08918277998	0.06075814515	0.01246475389	0.01864892743	0.01942458494	1	0.1405232304	0.1534355778	0.2023063332	59	1
10	370.6527375	718.3966682	3721.79637	12558.08461	139.1794222	822.6466194	1936.220076	4646	6893.978947	650.3633716	2083.672074	132.3162273	239.1666774	221.5330325	729.0169561	2964.238236	0.2972227507	0.01259871479	0.06534603646	0.01423723181	0.0112691606	0.01768068631	1	0.2392454941	-0.003389874262	0.24202885	70	0.9999999999
10	372.60709	263.4963311	-74.08803058	14633.9345	2271.85742	1887.850974	2442.336286	6019	4725.712766	81.85642201	2568.236778	419.3049972	337.1214354	207.3425913	1000.280373	1808.133735	-0.005157505302	0.1536341742	0.127848182	0.006124138088	0.01566051053	0.01105757487	1	0.003932774202	0.2884510346	0.3976583991	19	1
10	374.5958767	656.3092501	4279.19623	13431.68619	244.6098909	-62.81832272	1859.824141	4993	6255.436782	1002.930468	2947.005016	128.2123372	185.5417911	192.3796441	1025.031945	3064.458386	0.3135664276	0.01902214934	-0.004550131707	0.01641157892	0.01160584831	0.01598321739	1	0.2475904833	0.006755811027	0.004975511999	69	0.9999999999
10	377.6244572	592.5167587	35.01111983	13916.59201	865.50812	210.4722232	2159.952447	5307	7258.41573	56.9633314	2256.573722	193.1595755	95.87819582	224.0740772	817.0194142	2718.492182	0.00257048349	0.06157656077	0.01590339354	0.004329438208	0.01317961508	0.007131307387	1	0.001578339721	0.09471191166	0.01054935441	7	0.7818289138
10	380.3018419	227.4727278	2573.633296	15145.43358	4907.717889	83.81513771	1890.813095	6869.5	5920.59375	407.3424456	2441.696884	820.8185108	160.9091148	213.6249483	1108.956268	2399.667528	0.169571408	0.3298326734	0.005127068417	0.01201506972	0.01874178057	0.01173087404	1	0.1365965494	0.6447322195	0.01825957232	66	1
10	381.7205047	60.75082563	23.04152758	9266.750044	885.999711	246.8734459	1345.993825	3594	7800.588889	45.62708127	1721.201892	191.5296226	79.15294046	172.8589097	646.7304229	3542.192846	0.002640395852	0.09852200755	0.02738439952	0.005425850205	0.01593301543	0.007766124406	1	0.002780978324	0.1710103548	0.05137896328	12	1
10	381.2226047	160.5428957	1915.208105	11187.54428	18.4934181	1867.086151	2457.301643	4111.5	1730.73913	439.7553073	2452.732744	145.3577948	477.2346414	430.2499898	884.7953149	1020.556494	0.1738586231	0.001835680531	0.1574906331	0.01462828839	0.01496476367	0.03364806577	1	0.1470854241	-0.0215522367	0.5327399715	54	1
10	381.6847669	515.5519633	1172.819638	18286.80027	1914.536903	708.1610686	1896.736458	7294	18090.78723	217.0111318	2589.20619	367.5522936	151.0154389	398.9117358	1022.746482	4331.874654	0.06433981184	0.1083053193	0.03965754993	0.006115686151	0.01243894001	0.007106224696	0	NaN	NaN	NaN	NaN	NaN
10	382.7018903	563.4773012	1058.055341	16314.31205	1762.469143	132.551331	1825.462204	6391	21670.69474	214.4909837	2413.391965	296.9528583	112.4290534	279.5261678	922.9449832	6349.171605	0.06669848741	0.1089776181	0.008380815247	0.007811029964	0.01264290027	0.007265082199	1	0.05264166572	0.1916829117	-5.637172252e-05	38	0.9999999999
10	384.5390663	287.6685311	900.7739116	14627.56907	1508.866372	1534.228707	2150.051429	5783.5	19832.08421	222.9089411	2673.04032	277.6128079	258.299309	540.7359519	984.739281	13303.504	0.06088106335	0.10559826	0.1046382201	0.008361348811	0.01599594705	0.01371068825	1	0.05450378984	0.1889392543	0.3301491414	40	1
10	384.6446243	383.3574245	-4.266044223	17967.01839	6097.260956	263.3885139	1891.156322	8437	5047.895833	96.65298059	1795.461898	742.19518	104.9999597	211.996487	888.0076318	1484.37018	-0.0002392249493	0.3412073018	0.01529548472	0.005509640472	0.01960616753	0.006038208686	0	NaN	NaN	NaN	NaN	NaN
10	385.6215613	617.986266	-11.14537642	13755.79691	4602.185037	371.0924248	1733.868465	6278	9233.741935	90.47035828	2320.228466	686.8958235	105.7454617	212.0835725	974.5665779	3047.741829	-0.0008797859375	0.3315998121	0.02688471371	0.006800402192	0.01866935598	0.008209698287	1	0.002262834604	0.6491737915	0.05690579383	25	0.9999397465
10	386.4925407	74.82851162	6918.830572	10382.57137	1608.81602	-283.074184	1417.260823	4348	14160.10112	1323.459995	1964.243464	318.2910462	293.2436211	197.5652608	800.1429126	6303.601966	0.6652739524	0.1527440709	-0.02564115747	0.0292470479	0.01773423014	0.03224065208	1	0.5277565489	0.2804561365	0.01193966022	93	1
10	386.473518	453.1319614	30.75763089	13840.81875	3153.247249	548.1282472	2316.937225	5954	2170.301075	73.59132428	3457.889687	849.2848818	126.633986	368.038619	1458.292687	1082.643532	0.002203348721	0.2300116487	0.04053795526	0.005964700582	0.02057397531	0.01180067558	1	0.004634558458	0.4413503838	0.1011062251	21	0.9992947052
10	391.7002195	90.09464191	7253.074171	10907.28129	639.1694257	-263.6993867	1764.128425	4304	20457.41975	1540.062402	2114.658645	152.0893726	319.9671378	216.072184	765.1079648	11787.98124	0.6705941856	0.0603835828	-0.02490724166	0.04055004377	0.01842602928	0.03434469536	1	0.5311262016	0.09100327117	0.01243284941	91	1
10	395.3482348	324.5367089	11910.992	16570.49808	1678.201765	-278.5567341	1887.477167	6723.5	11350.68085	2270.950271	3099.719344	463.2868179	427.0865559	240.622797	1295.246646	4832.499614	0.7155491688	0.1042442727	-0.01574647871	0.02564541453	0.01641402586	0.0307978366	1	0.5680078859	0.1814228369	0.05508219002	92	1
10	395.4900768	735.3954636	28.73694576	9422.416167	574.669861	131.6436819	1717.70726	3621.5	6128.13253	73.68843303	1748.334897	143.1901329	78.82908601	171.4342841	633.9273589	2973.377298	0.002708582138	0.0618612382	0.01478749658	0.009415396873	0.01463563449	0.008437638324	1	0.001615502475	0.09524744893	0.006744831386	7	0.7497115527
10	396.5418935	653.1468281	2.948434884	12542.9505	5711.490084	321.474546	1654.204612	6190	6668.715789	75.54265423	1976.655852	856.6064811	106.6836673	215.9784625	924.4780548	2873.332418	0.0003460818745	0.4475485037	0.02623372641	0.006017205264	0.02314740476	0.007646644791	1	0.004350091022	0.8870294526	0.05890414061	29	0.9984942256
10	397.3503911	489.5976634	1010.146139	14241.56352	3184.196034	657.1784999	2111.594468	6096	8816.326316	246.3064846	2875.558594	683.4646604	160.786104	525.9247834	1177.77084	5110.062163	0.07219747739	0.2228624764	0.04484493751	0.009682508962	0.01654290746	0.01252990138	1	0.06063193273	0.4269248077	0.1306271169	46	1
10	398.6570974	630.6403635	4330.161719	14047.59345	1384.72595	-59.42698695	1914.739013	5585.5	12334.65263	936.0496537	2783.877771	268.0008333	190.0727833	222.061564	1041.621043	4606.955033	0.3097755571	0.1016695374	-0.004239389032	0.01499382249	0.01436319794	0.0147813686	1	0.2454137018	0.1763277511	0.008073582733	74	1
10	399.9090139	340.2219379	63.86721801	10896.60636	400.663878	514.48927	2489.894948	4183	2662.744681	96.64311358	3627.500574	231.1906684	174.4822144	927.0014119	1332.854684	2169.344338	0.005719712571	0.03806241066	0.04797071454	0.01068647455	0.021020364	0.01681668291	1	0.006029642646	0.04786936323	0.1208713023	7	0.9962914121
10	400.7685748	262.6450685	917.7710832	10381.64039	79.72912922	224.0186784	2214.794299	3900	13554.97849	335.1942251	3370.543615	165.6791172	112.107448	448.7421775	1196.641795	21330.0851	0.08902007922	0.01019030143	0.0225891506	0.01210218839	0.02037649394	0.01794664044	1	0.07040951981	-0.01035513595	0.05025604032	30	1
10	405.4383778	90.47857656	756.4349196	9915.455498	2120.684109	478.2152689	1826.683095	4234	8375.257143	179.0971147	1764.494435	416.9685602	114.715282	411.8403757	725.8342566	3867.654773	0.07599157547	0.2138006524	0.04952095926	0.0155555465	0.02237556225	0.01527983352	1	0.06388239656	0.4085400304	0.1472321995	46	1
10	405.6653095	311.3157481	6514.336609	13696.51547	742.1268882	-37.00528821	1976.537431	5287	10174.22826	1797.457819	3622.617435	221.5037293	334.6249779	222.5926616	1351.174229	5786.514983	0.4760009603	0.05962795433	-0.00298041905	0.02549906053	0.01649184656	0.0314571167	1	0.377540753	0.09025775954	0.04642541678	83	1
10	406.4871727	157.3106038	12806.89562	12218.76014	820.225771	-642.6082759	1777.216039	5028	10107.43617	2522.802508	2416.525335	204.5071407	507.9093703	287.2626445	926.8800133	4284.422613	1.043392706	0.06912938863	-0.0472393455	0.03731729025	0.01631998419	0.04891804718	1	0.8267704023	0.1082618932	0.0153320296	95	0.9999999998
10	406.2168998	541.1563814	5322.997697	10466.45672	1573.257823	-96.70644726	2307.56081	4447	3799.03125	1859.462485	3731.668099	608.0651884	289.2628648	289.8486142	1519.181422	4202.677937	0.4992000807	0.1541432031	-0.008286052264	0.02339254211	0.02408062003	0.03830763427	1	0.3966085994	0.2839542634	0.03634227017	87	1
10	407.6980282	56.49453275	562.8161205	8126.799367	770.9120905	291.1453024	1383.300561	3172	2839.468085	119.5453652	1510.681491	198.4909253	105.4299516	173.3838012	570.0801069	1510.478381	0.07075339129	0.09623368099	0.03729974506	0.01030609896	0.02110065387	0.01366017893	1	0.05770828734	0.1668003098	0.09998363048	39	1
10	408.4310923	381.3659014	811.9583803	8773.062787	41.42263501	182.6739115	2253.629089	3241	5507.851064	342.7210433	3452.301535	121.2318361	123.3348056	364.5911198	1201.706845	6081.373294	0.0925962213	0.00493986737	0.01930362122	0.01244423011	0.02154178758	0.02769200197	1	0.07298402474	-0.0212674359	0.03952155543	30	1
10	409.4732617	594.2271437	15362.73676	15242.45339	1521.939819	-675.6236809	1657.493383	6194	1524.247312	2778.751945	2790.149351	335.1841711	453.8550231	277.6560783	1131.888033	622.670086	1.01501591	0.1044486765	-0.04330382885	0.03762120898	0.01271678974	0.03617065274	1	0.8047764856	0.180873289	0.02404703726	96	0.9999999999
10	409.5111633	733.2620132	4680.875866	9751.315288	909.7939848	840.7854821	1875.375727	3893.5	5258.53012	1065.82243	2208.016107	215.8149721	298.4129306	218.1724823	853.7281389	2582.202087	0.4686862322	0.09329237405	0.08228350996	0.02135277526	0.01454346276	0.02976615259	1	0.3778326269	0.1630338384	0.3397153679	86	1
10	410.6974223	194.4559531	4387.342934	14573.87023	736.8490695	1105.377674	2100.607551	5550.5	13333.93684	897.7447384	2699.853749	196.0278038	311.2362908	540.3914146	972.55347	5969.693741	0.3041391658	0.05359637613	0.07473840349	0.01553097624	0.0128849731	0.01984523025	1	0.2458025409	0.08113648351	0.2772635758	73	1
10	412.7087362	100.5318721	551.9959816	7926.586644	1607.153525	311.9612317	1599.362749	3442	3452.790123	186.5289893	2604.901673	559.0166738	139.0944199	503.9706852	1071.8139	3513.183043	0.06823792852	0.2129775485	0.0427933708	0.01651768489	0.036138863	0.02384413701	1	0.05723904333	0.4065522028	0.122376553	46	1
10	413.5503902	246.5959244	-16.3163242	13914.00539	3137.783138	212.5122707	1961.56257	5949	5137.666667	103.5626804	2836.096672	646.6078726	103.962299	1155.461497	1174.283908	2686.346595	-0.001192465888	0.2304265543	0.01656103408	0.007604594373	0.02135666637	0.008254160782	1	0.0003057169646	0.4411542909	0.01780664281	21	0.7276718112
10	414.841313	507.0797405	2692.529927	15437.08707	83.74227471	2421.79166	2766.452739	5607.5	3151.9375	409.44716	2175.681112	139.4083942	410.7584714	349.8257448	773.3688329	1047.465802	0.1771212448	0.005161233333	0.16036764	0.01212201612	0.01000860881	0.01751000522	0	NaN	NaN	NaN	NaN	NaN
10	417.8983804	767.0330967	-24.01576761	8495.812355	56.78096665	952.8445064	1706.488131	3111.5	3266.305263	43.03484712	1965.201686	105.3681715	218.4906212	178.6980196	685.7951486	2201.430759	-0.003312009227	0.007382669971	0.1136559174	0.005340532762	0.01365623754	0.01482041851	1	0.002984072773	-0.0122189489	0.344147097	4	1
10	421.5392106	8.644929899	500.4450312	6888.848444	2021.309528	175.9812969	914.4661918	3103	3632.967742	123.2565725	1376.541982	417.0889298	82.28442617	132.5383628	599.8263322	1878.526674	0.07064123802	0.2883622813	0.02356279582	0.01109914201	0.0223275949	0.01249017979	0	NaN	NaN	NaN	NaN	NaN
10	421.9579319	668.0010249	-130.6024013	13359.05022	2193.319005	1565.131	1764.363923	5506	9106.188889	61.17067036	2510.730917	364.1967996	304.4490065	178.9025897	950.768547	2556.948189	-0.01006864972	0.1590258098	0.1156471327	0.00498927748	0.01408788118	0.009751164293	1	-0.0007549862065	0.2989772304	0.3547688259	19	1
10	423.4363353	147.326253	4033.449035	13431.3455	3153.021515	918.5996608	1743.221204	5869	8685.244681	782.2203931	2561.246284	584.7311644	275.7097329	215.0339613	1058.93167	3753.427095	0.2998691128	0.2276107967	0.067642459	0.01755646917	0.01936233979	0.02000623686	1	0.2436511302	0.4378361006	0.2578823996	79	1
10	426.6737556	589.4580408	17655.48218	17358.5889	1017.721973	-691.6962515	1697.025859	6943	5008.670213	2606.846099	2614.961828	295.3244594	472.2510493	309.9245068	1065.929898	1752.518792	1.011886993	0.05735244279	-0.03942560627	0.02953112307	0.01257000873	0.03008135373	1	0.802077332	0.08441609835	0.03512200856	95	0.9999999651
10	428.6555738	562.3076624	4809.714405	16077.58429	260.0599262	1173.401892	2168.081512	5904	9668.376344	802.2822878	2630.849416	151.0561659	269.9652269	220.538193	963.4875744	3402.321116	0.3022629334	0.01652854861	0.07369337656	0.01528087471	0.01023242451	0.0168078327	1	0.2438674088	0.005040267476	0.2719915959	70	0.9999999774
10	428.6072461	629.651255	695.5329465	12402.93827	184.2274561	2708.171539	2237.03157	4635	13841.41053	171.7673235	2030.726173	123.3164273	428.8448554	266.1079589	730.2779029	4578.705363	0.05714948827	0.01679075163	0.217544639	0.008735462452	0.01046706599	0.0181786751	1	0.0583071214	0.01165621063	0.7152159982	33	1
10	428.065154	787.9283469	3473.533873	7140.97628	670.5449581	-181.5008195	1640.816149	2935	3195.168421	851.32306	1796.879398	195.8587565	198.9195648	185.8309723	697.489533	1885.698751	0.4751144151	0.09565008911	-0.02498265498	0.0306705803	0.01761647974	0.03454676795	1	0.3757000303	0.1632022806	-0.02831503152	85	1
10	430.7509722	335.3561191	5384.466865	16917.13057	207.5303433	61.75548242	2012.083358	6244	2706.417722	1359.948328	4175.206668	207.5769354	256.5675237	227.9636123	1548.734391	1209.675021	0.3161687046	0.01307063547	0.003533585938	0.01481298979	0.01349187804	0.02220864158	1	0.2501534183	-0.005100226924	0.03317104781	69	1
10	433.3521401	207.9613423	7097.029324	14813.84741	241.4027893	-205.1822151	1915.505897	5565.5	10085.75532	1315.093117	2612.308345	174.6679682	276.7368176	222.1035477	968.8304697	4378.038275	0.4802666684	0.0159958739	-0.01301212072	0.02109403203	0.0121521114	0.02101763666	1	0.3798248053	0.0003073639799	0.01128336241	81	1
10	433.59077	424.7029832	2889.804405	16272.42763	5221.381768	98.5956696	2000.391684	7495	4285.148936	477.590754	2751.933356	1015.005136	168.2176424	303.9448688	1321.416946	1703.963476	0.1788856377	0.3277081017	0.005932012637	0.01193325688	0.01950356585	0.01143360949	1	0.1440522555	0.6404156794	0.0229461701	66	1
10	434.3793485	348.4970826	630.847583	9023.945432	1232.483623	507.4477424	2477.542485	4131.5	2996.589744	743.9095637	3391.463004	1894.372028	561.5011203	12346.92997	1203.595477	3362.411424	0.07371664226	0.1432987638	0.05212424088	0.1899861387	0.4998770506	0.1418551743	1	0.06154418309	0.2640083555	0.1532945015	43	0.9999977181
10	436.3807036	532.2885017	4204.539194	13731.20342	220.7468009	1060.601392	2241.265803	5141.5	10261.03226	889.8869405	2823.696535	135.7372548	336.3429974	273.9635163	977.7094648	4716.650482	0.2998456058	0.01646114775	0.07599624781	0.01522549995	0.01228919918	0.02302916445	1	0.242096699	0.005000453291	0.2794059656	70	0.9999999965
10	439.346804	150.6177923	11254.16127	11078.82317	710.7022835	-552.8959014	1664.707577	4489.5	5582.285714	2654.312103	2589.991116	194.3620095	508.5882902	253.6514442	1002.191977	3570.24957	1.007500517	0.06424362134	-0.04361655398	0.03539159654	0.01606439177	0.05850495081	1	0.7983661193	0.09836820486	0.01998692694	95	1
10	440.6995205	39.54099439	2087.931254	6739.094592	1042.240453	397.3098295	1302.533964	2769	3372.736842	468.2859358	1489.7615	262.9809795	183.244352	162.1172628	603.1647385	1915.780549	0.3042561342	0.1558698057	0.05734177084	0.02474984666	0.0241753745	0.02855986088	1	0.2457337044	0.2902051736	0.2208750281	77	1
10	441.027638	315.4899774	11379.36731	16477.90111	1722.777478	-280.3344139	1848.231558	6641.5	14990.8481	2150.58948	2648.725899	357.0230095	367.9358467	246.0512188	1084.698773	6360.223916	0.7099239245	0.1065639896	-0.01893419787	0.03186773475	0.01429644183	0.0251051221	1	0.5633320872	0.1860387773	0.04298163655	92	1
10	443.1730381	373.8115796	-48.90471994	16758.13587	3900.407555	1018.884307	2074.291708	7233	10987.69663	86.20451334	2037.97931	635.1961501	170.452814	225.4074628	922.0560172	2219.58731	-0.003020851708	0.2399079642	0.06216594012	0.005317398525	0.01773147858	0.007429409286	1	0.002037645845	0.4625922046	0.1748299081	22	0.9999248109
10	443.3828258	295.3270604	4484.715673	14515.87678	1340.67254	5.33477304	1921.254966	5725	4503.585366	822.1767143	2781.485598	282.6752175	201.6349428	228.7404863	1040.237121	1775.518036	0.3112156791	0.09322946808	0.0003711142394	0.01716944771	0.01485617435	0.0157147166	1	0.246790095	0.1592139036	0.02397218792	74	1
10	446.1820255	782.1127961	2463.151722	8442.552041	1954.977077	484.0326296	1513.145284	3738	7582.333333	411.1091592	1466.935512	360.3818855	149.3870388	174.5660377	628.912276	2987.584529	0.2949090423	0.2293617288	0.05579359649	0.02013391006	0.01984066774	0.01695657174	1	0.2389120269	0.4409082503	0.2160705672	79	1
10	447.5179104	387.9554704	6391.490849	13285.2684	645.2543771	1467.588964	2121.273054	5178	4435.011364	1709.116983	3284.281291	199.7668498	497.6428964	247.8511762	1230.905341	3003.496929	0.469714984	0.0480816107	0.106241058	0.02503436393	0.01220648237	0.03681730417	1	0.3798278504	0.0713230145	0.4209059589	84	0.9999999817
10	449.6085343	306.215864	6170.264738	8552.9859	868.2257991	-121.5863893	2014.321359	3535	4185.615385	2535.575174	3406.747135	355.6743972	400.2935756	289.8084546	1344.714094	5239.687391	0.7164285939	0.0955742045	-0.0120849401	0.05436918871	0.0324521397	0.07318576872	1	0.568870794	0.1637953371	0.06758455177	92	1
10	451.5495831	143.6822562	1566.176942	9135.430374	1978.399775	644.4035434	2242.86015	3995	1412.072289	424.9435787	2465.385687	626.1529	201.6017838	279.4256722	1068.854387	1173.103532	0.1807357044	0.2207556612	0.06801138473	0.01999038238	0.02932274821	0.02882557731	1	0.1486739059	0.4236958068	0.2335051906	65	1
10	464.337308	222.6968299	4214.303637	15249.91266	142.7415932	3315.671245	2396.629416	5626.5	6648.918605	652.8029682	2262.088925	172.8550139	536.581869	1284.611526	812.7235556	2038.553093	0.2808985642	0.01012053015	0.218024223	0.01528372564	0.01268562537	0.02566190061	1	0.2365724666	-0.001834494171	0.7643676635	71	1
10	465.0256439	553.5917907	4386.943978	14658.07924	817.059944	1037.889375	2080.631013	5538.5	17214.84946	790.6630463	2686.7096	181.0421897	281.3808111	204.2601594	962.6146872	6715.289891	0.2992183529	0.05756188068	0.07193741533	0.01288727632	0.01387720531	0.01857875072	1	0.241730713	0.08914635622	0.2667018782	73	0.9999999999
10	467.6045184	434.3643688	5881.497929	12329.7911	260.6871535	-78.75601582	2077.498085	4697.5	12166	1597.29047	3178.796606	131.2796781	293.5984716	215.2205758	1114.221449	7603.892406	0.4788992146	0.02217917488	-0.006442754669	0.02122645085	0.01415960191	0.0290441119	1	0.3792424534	0.01327834482	0.03383230916	81	0.9999999994
10	468.2723039	311.4544975	2391.694631	14137.59697	2159.045127	121.8709467	2058.63636	5809.5	2033.763441	538.0031216	3148.137784	510.4826397	152.6137012	211.4232365	1243.547634	1069.687311	0.168085605	0.1543176777	0.007403098761	0.01155941803	0.01620728045	0.01219558214	1	0.1338192877	0.2847395241	0.01975906662	61	0.9999999999
10	469.9025365	52.13523751	507.7141809	6994.387925	1039.183453	43.43512612	1229.976458	2839	4545.938144	134.5665964	1404.431133	222.4266725	66.16106125	208.3817238	545.1928703	2046.062244	0.07476108181	0.1534736259	0.006869458058	0.01122292956	0.01899221605	0.01006598634	1	0.05940703658	0.2829123624	-0.002015399619	42	1
10	477.3765126	215.9623707	-159.8621863	13547.26616	584.946782	3309.218753	2323.208124	5074	4194.050633	76.42987919	2021.841744	149.2983603	478.6403221	274.5962219	730.1061375	2137.872204	-0.01167794815	0.04301467689	0.2409738616	0.005738592587	0.01070385814	0.01790200801	1	0.005311419945	0.06642539363	0.7821370474	10	0.9999999733
10	477.6798027	230.5043829	-182.5252639	13060.24181	656.5161906	3177.32651	2154.417023	4913.5	6254.081081	83.38950236	2372.986197	171.8575817	569.4347046	240.8018132	856.043588	2250.383174	-0.01415846148	0.05172930235	0.2406808297	0.006946219958	0.01346478615	0.0195186606	1	0.003401663122	0.08428983762	0.7808976355	10	0.9999999999
10	478.8213657	470.5413479	-109.2793047	14212.83988	1479.531038	1734.044814	2004.353876	5646	7548.260417	65.26857362	2656.977906	283.4539489	319.0854282	211.2359865	997.6614771	3332.260498	-0.007954109481	0.1004299372	0.1193120436	0.004796326615	0.01495361333	0.0120131845	1	0.0005952376098	0.1789218731	0.3658328832	14	1
10	479.4465117	374.6712233	-27.02921719	14559.0099	4884.050565	177.9698869	1632.902575	6738.5	10449.67021	91.19852938	2582.819924	891.7909235	97.62523606	181.7754735	1169.290528	3835.111215	-0.001896692637	0.3307112947	0.01166840214	0.006515324194	0.02049845388	0.006663678779	1	0.0004111457765	0.6466871136	0.004245197037	24	0.9999911599
10	480.5839668	532.2529515	6312.926844	13133.20859	597.0383058	1299.48201	2285.923425	5073.5	3725.329787	1231.388771	2583.387558	160.8432642	347.2092732	232.4809232	942.5525407	1637.209864	0.4836464254	0.04880344896	0.1001158922	0.02332484071	0.01173568381	0.02630701543	1	0.3905209833	0.07254785932	0.4028041168	84	0.9999999989
10	480.3264502	746.3072007	10.1026783	9844.649137	153.5006833	101.4627256	1461.336369	3632	6716.2	43.33163486	1613.064965	112.8733077	66.17799118	155.6653624	561.2304398	1959.80995	0.00115329097	0.0154866652	0.01088260223	0.004685843575	0.01208726944	0.007170204042	1	-0.0003506088928	-6.706456192e-05	-0.008629008588	1	0.9998361901
10	482.5970281	486.3815081	757.263712	8233.602238	53.75231385	179.1609114	2202.622565	3039	5135.043011	265.2861552	2758.162278	106.898565	115.0427049	309.9078355	977.6738527	4968.60444	0.09056653461	0.006872353231	0.02595058268	0.01173269304	0.01765648773	0.01688452704	1	0.07183689579	-0.01701465951	0.06205063728	30	1
10	483.9556081	761.4331583	-67.29370555	9081.9454	2835.236145	902.6689595	1423.474272	4151	9676.21978	69.40856338	1480.646738	473.2591868	167.88956	168.1306863	659.866079	3138.210395	-0.007323257776	0.3090326644	0.09935334658	0.008228069459	0.02038221008	0.01195582264	1	0.001820836104	0.6060270299	0.3043779016	27	1
10	484.6003247	19.66361011	1710.514845	5906.152211	556.9529037	332.9268603	1172.544698	2363	4291.572917	308.3932744	1079.219783	162.9690696	135.6363684	144.175418	420.2076623	1925.455587	0.2921557983	0.09413941411	0.05423694102	0.02106538136	0.02336278997	0.02386963379	1	0.2352659305	0.1634129973	0.2054806534	75	0.9999999974
10	484.5495508	203.1270176	3613.302538	12057.02458	1177.984068	953.4223993	1991.823308	4822	6866.2	780.5693002	2457.077353	268.7847831	304.4174585	235.9223615	947.8066749	2728.805172	0.3018398097	0.1006440097	0.07753401627	0.0160590673	0.01634708031	0.02583221757	1	0.2446284265	0.1777805481	0.2880173031	75	1
10	484.1955284	242.1745106	4461.407525	9919.923765	61.32900243	1114.675176	2200.166138	3723	1482.197531	1312.20289	2847.573501	131.9221623	445.7130009	319.3902089	1046.443561	1477.870592	0.4537923121	0.006302840508	0.1071218927	0.03461047195	0.01828526746	0.04786581455	1	0.3667832824	-0.01436524352	0.4191097209	82	1
10	484.1108677	439.1312179	1045.302283	17758.05977	4113.977445	1632.725281	1456.548315	7556	6285.59375	306.7089894	4196.063977	1059.423388	427.9879371	192.9468886	1802.163759	3586.774958	0.06352819321	0.2387489454	0.09266196347	0.008160428756	0.01996284314	0.01334763405	0	NaN	NaN	NaN	NaN	NaN
10	489.1989582	515.0033502	569.7205819	8126.93597	690.0148087	925.5342498	2009.545178	3242	2153.770115	229.4065763	3353.977407	337.1581865	350.7908686	284.7990379	1285.041787	1917.693065	0.07180046135	0.08786683049	0.1143241749	0.0149206887	0.0266461056	0.03150018677	1	0.06368581972	0.1529915114	0.3652335272	40	1
10	490.6287757	411.5420159	2451.886458	14609.98773	3288.946452	770.6074107	1746.212046	6197	8376.505747	563.2227002	3108.785806	736.8277874	229.7814345	210.4572892	1314.854983	4400.314407	0.1707718316	0.2282805201	0.05399743653	0.01393038018	0.01630858297	0.01505810004	1	0.1398579993	0.4385156737	0.1833664116	65	1
10	492.6502415	774.6453717	2333.036061	7978.552549	458.3002325	465.6098117	1559.263765	3097	16933.83158	495.9886304	1572.079712	123.6109236	151.5623553	164.689367	579.186748	5971.815528	0.2891960989	0.05811475804	0.05825675681	0.01986550094	0.0152919074	0.01943724053	1	0.2328214751	0.08967681736	0.2174594061	73	1
10	494.3375873	496.5204445	6.008147185	13223.64059	42.61337438	832.2898148	2184.302059	4809.5	2360.512821	58.40385831	2034.962197	141.784203	151.963388	239.5773624	715.1924811	2109.269836	0.0003930009345	0.00318264381	0.06492925523	0.004654344267	0.01085936271	0.0077725796	1	0.002588336215	-0.0229560159	0.1769523786	3	1
10	498.0382234	526.265465	624.3827618	7298.532695	308.2217039	215.5594523	2335.716503	2840.5	2518.655172	203.3063567	2423.49196	159.9055877	107.5085488	292.4643106	900.0851339	2027.782354	0.08272823599	0.04560310427	0.02969405536	0.01150008899	0.0198588171	0.01911065513	1	0.06623045753	0.06260330416	0.07460235144	35	0.9999999949
10	500.4330114	746.6596958	1626.275236	9677.270394	2049.340518	3.367607197	1646.776606	4158	4672.212766	262.9228925	1500.645099	329.9291569	120.9477917	199.9168763	624.3465926	1446.884802	0.1684494195	0.2100861085	0.0004057070459	0.01244635791	0.01928208435	0.01285629689	1	0.1341897149	0.3988507543	-0.002352220144	64	1
10	501.3411805	365.3548264	9.67381116	10626.26379	33.34722297	753.378581	2171.530334	3896.5	1541.736842	45.72793305	2532.118385	139.6483995	174.5381965	219.2507847	887.4189765	857.7530172	0.0008081263545	0.003286491145	0.07169856183	0.005347652883	0.01540901363	0.01269082765	1	0.003379500779	-0.02244769455	0.2003616374	3	1
10	501.6099541	396.5695174	10365.43458	14015.71411	1536.82204	-375.8689245	1815.631463	5787.5	18320.48571	1946.004313	2733.925531	309.726819	387.4742907	241.7150511	1076.110075	7432.475585	0.7161961622	0.1090792425	-0.02516024861	0.03040665753	0.01504204335	0.03017399738	1	0.567932833	0.1909327101	0.02296003082	92	1
10	501.3628847	702.8029989	2987.234156	9880.814387	1469.364879	654.9329207	1830.631235	4113.5	4645.159574	640.6682026	2046.750994	354.5309634	208.6399525	184.6612171	844.1557448	2483.61074	0.3034820824	0.1526822491	0.06330423068	0.01727597744	0.01630657468	0.01942988553	1	0.245489725	0.2839246975	0.2411384477	77	1
10	505.2463688	191.6690678	40.09157635	9448.430179	4006.327817	270.6492729	1585.133677	4646	1670.967742	88.97550605	2066.21444	987.6991159	103.3864199	191.7248295	1021.124482	1086.84462	0.00464805661	0.4267415374	0.03082593961	0.01158104082	0.03677978917	0.01151845429	1	0.007882627034	0.8445448051	0.07492580052	29	0.9999960637
10	505.0189736	410.5061386	13803.15961	13432.59502	421.4236736	-564.8137341	1842.489992	5310	19081.89706	2922.650092	2810.243428	149.1445189	475.9888011	255.3552012	1037.094667	10806.6831	1.018713507	0.03399352257	-0.0415008207	0.03467319959	0.01488356153	0.03977783146	1	0.8071437735	0.03640725041	0.0286283893	94	0.9999769611
10	507.2199652	466.2536845	4260.923507	14460.02428	202.3092999	1077.284235	2154.374475	5327	7274.93617	926.1270177	2985.297608	154.0182	312.3649034	249.3806161	1035.25096	3853.41493	0.30079839	0.01470336056	0.07411377309	0.01579628947	0.01306076511	0.01859989997	1	0.2427107075	0.001312851989	0.2730646238	70	0.9999999989
10	506.8676781	495.6150504	25.6692121	11024.83889	57.96683269	398.263603	2086.584766	4005	5229.55	49.89158153	2723.544606	140.9764645	102.5291476	219.5647827	938.3474554	3218.671992	0.002812890757	0.005831283224	0.03713177959	0.005279422848	0.01630491573	0.009941563631	1	0.002656863036	-0.01873129111	0.08180997128	2	1
10	507.6690552	558.6172166	11867.18707	11707.23223	342.2798893	-468.5912269	1868.575477	4599	20145.76344	2911.537282	2752.679992	133.041035	450.9261399	229.8800728	1021.905121	11907.52946	1.023690199	0.0282863087	-0.03875234845	0.0395425031	0.01492480498	0.04515080147	1	0.8112392227	0.02482180077	0.03896134023	94	0.9999999845
10	514.0199111	401.1518664	831.4521259	10077.65148	3234.91334	102.1940904	1666.551725	4626.5	5015.898551	329.3436935	3232.569353	1073.68246	131.4552059	230.3809043	1453.97442	5894.015871	0.07989302218	0.3123053499	0.01015176637	0.06016409261	0.03430572372	0.0179789962	1	0.06530083445	0.6089222668	0.0158362441	48	0.9999999895
10	515.6164789	205.4512336	603.4942721	8713.661608	94.94814094	441.6694666	2057.775785	3258	6192.076087	185.2576304	2104.392554	137.0228596	151.5705185	294.9649532	741.9591664	4462.947349	0.06979280527	0.01152928306	0.04799174785	0.01723958935	0.02010365005	0.01669622673	1	0.056824874	-0.006516119064	0.1337008076	31	1
10	516.4740731	483.2632654	-82.45542312	13817.6485	2068.686144	1814.964861	2565.558635	5699.5	5304.054348	67.85525024	2089.009758	313.674143	273.3928035	257.5231636	792.0503159	1589.790569	-0.005969946563	0.1511472196	0.13190677	0.005114449913	0.01366541286	0.01117570941	1	0.003535993056	0.2835249472	0.4113797119	19	1
10	517.2216421	263.4728115	1084.296579	12351.52896	252.8008981	144.3719128	1781.184626	4548.5	13438.80645	250.8757069	2522.846849	142.1751027	101.1841185	173.4001553	871.1797947	6322.896202	0.08600114495	0.02033543978	0.01270278303	0.008479620467	0.01325108276	0.008743026794	1	0.06743400279	0.01002577564	0.01590624695	30	1
10	517.3157697	666.4397367	1058.590713	11866.83848	253.2325258	94.19316896	1661.360043	4400	14823.94681	196.0960563	1908.188048	110.5145634	101.6191542	230.6113082	663.1641857	4573.466097	0.0858692511	0.02044243936	0.008218446527	0.008366264512	0.009820010386	0.008474118999	1	0.06702568272	0.01004981009	0.0004353106661	30	1
10	519.6127036	750.3237358	4146.447049	8894.937564	854.8255029	-169.8977965	1456.6176	3608	6841.848837	796.9069503	1830.815835	189.9844376	148.8669297	174.7278598	688.5007685	2965.259467	0.4513651408	0.0943238798	-0.01850816217	0.02352191566	0.01458658662	0.01857781288	1	0.3572010332	0.1607451152	-0.01112493361	85	1
10	520.4804881	171.5785284	3251.926799	11021.40821	655.1833331	803.4517552	1615.855186	4302	9979.052083	705.3173374	2226.866391	174.9949741	271.6878463	349.6840913	814.1523058	5802.871176	0.2917315914	0.0575922227	0.07066303077	0.01873477937	0.01570357995	0.02272422745	1	0.2356785566	0.08914728582	0.2607162266	73	1
10	520.4608641	550.2729016	-172.5369946	11483.58048	583.5598001	2835.023467	2165.277322	4419	7222.077778	59.72936135	2187.501915	138.8335161	516.1685222	215.6303347	782.139691	3974.661869	-0.01466460802	0.05280687079	0.2435401516	0.005419028827	0.01327538975	0.01664737436	1	0.00320307775	0.08662479381	0.7906756954	10	0.9999999998
10	528.4960076	761.2676365	3653.350721	8093.343392	764.4222231	-170.3217278	1454.532429	3266	6840.494118	679.3932047	1488.169787	160.0266847	168.5231459	177.800226	568.8902564	3154.382932	0.4599730718	0.09761038809	-0.02056983595	0.02612990354	0.01493461002	0.02359924061	1	0.3639532781	0.167404627	-0.01627747623	85	1
10	530.9894434	692.3306848	2909.172658	9575.525965	1523.669192	556.3403911	1668.157104	4029.5	7208.903226	585.5722319	1874.48287	299.0804636	198.2569346	171.5737505	741.907516	3597.231094	0.2975690471	0.1565062305	0.06010664438	0.01738801102	0.01661004736	0.0195568418	1	0.2405989033	0.2916261699	0.2289941411	77	1
10	532.7009652	228.4968835	12787.14058	12363.4982	1280.267466	-524.0596984	1436.274212	5119.5	2761.957447	2442.218564	2445.076733	294.2261531	469.6475148	254.4862303	980.9923915	1191.121699	1.011900053	0.104948407	-0.03859892665	0.03387051185	0.01596675221	0.04318556779	1	0.8026177742	0.1821011329	0.03960575483	96	0.9999999999
10	532.7713907	741.4097499	24.15815231	7426.458224	1078.670642	390.2665464	1548.042675	3036	2228.778947	49.62502995	1392.72781	240.7527576	109.6877584	172.4017977	549.7023974	1264.359801	0.003237763876	0.1449036958	0.05402443936	0.006970448145	0.01864852942	0.01192443478	1	0.005526504468	0.267329314	0.1448608138	18	0.9999998241
10	534.274045	370.0038739	51.54536567	10094.35408	76.3515344	379.230047	1994.53493	3643	9641.240964	178.6167421	2707.538406	170.712647	114.7766512	400.8897866	964.0040493	9282.608526	0.005784482913	0.007561631005	0.03900394587	0.02618630195	0.02747265956	0.03682476583	1	0.005169104908	-0.01509739681	0.08895198481	2	1
10	539.35123	285.2792881	-156.9458712	15512.02376	2322.345285	1759.532271	1762.88834	6246	14809.30435	66.0535446	2287.710759	377.5815658	304.1598944	205.6811963	890.1342237	4194.833803	-0.009977913535	0.1544543344	0.1156589509	0.004796460376	0.01436157079	0.009747319297	1	-0.0007274001208	0.2895988685	0.3546720025	19	1
10	541.7694486	380.038313	5801.064448	12273.22442	1270.080539	-90.59280108	1865.000985	4973	10681.38824	1462.749171	2992.900922	260.28879	252.0715387	195.2926088	1126.179319	7369.566384	0.4733879348	0.1027973124	-0.006516177971	0.02199780788	0.02025564997	0.02615906961	1	0.3756484531	0.1786689565	0.03517047785	85	1
10	544.8663973	319.3137791	946.8986649	9183.453326	106.0626752	156.1193339	1960.395421	3420.5	8993.036585	215.4233016	1926.484523	117.5852072	92.62297082	318.7667409	665.6814954	5874.86531	0.09954388287	0.01128961747	0.01775958299	0.0216551836	0.01515973695	0.01261058197	1	0.07847887507	-0.008302036009	0.03590299784	30	1
10	545.7065431	473.5231694	-206.2570543	13739.97955	1216.720488	3165.620717	2205.892573	5255	1535.242105	80.22041891	2014.199971	222.8385284	429.3790849	247.7107811	735.9129179	749.0920279	-0.01456616205	0.09085447011	0.2329536069	0.005647303064	0.01219216841	0.01718907125	1	0.002942042753	0.1642229594	0.7555366679	15	1
10	547.0945298	660.748051	-20.37568308	10529.83002	119.53655	632.9254694	1881.035601	3886	3630.265957	46.3783802	1309.039489	126.6481752	109.7803922	261.890409	466.3597519	1085.777272	-0.002361513337	0.01169975641	0.05886810567	0.004504552123	0.01232341938	0.008151981173	1	6.687552959e-05	-0.005748327776	0.1557792319	3	0.9999999988
10	548.4686116	737.2663113	2599.490275	8707.044972	96.8700548	459.3688128	1657.143994	3209	8705.784946	465.5137863	1458.700915	106.333332	165.0761877	194.8001996	524.4608332	2874.89841	0.2940412262	0.01099605372	0.0557747184	0.01733318361	0.01373100642	0.01790592415	1	0.2360448114	-0.00709742452	0.2083264056	70	1
10	550.0269435	332.0880797	13199.95911	12620.70847	728.6675011	-581.1878045	1731.442742	5107	8011.792683	2503.091285	2419.103617	194.010873	429.4704469	238.8479274	932.2894462	4060.18013	1.041515387	0.06070925719	-0.04556344444	0.03337221414	0.01438715409	0.0399547176	1	0.825304294	0.09105851991	0.02041531219	95	1
10	550.4755901	508.277744	2035.019482	11883.57535	140.9748028	1823.731057	2003.370024	4394	3461.086022	431.0017042	2310.691463	140.4544528	404.7724518	203.5922823	810.4103246	1628.162673	0.1668797731	0.01170020151	0.1479462294	0.01271445705	0.01373103862	0.01855747535	1	0.1409747733	-0.001735211684	0.4987137532	54	1
10	551.8881231	181.2203896	5186.432934	11058.46944	568.3673192	1047.306815	1777.286484	4337	2545.505376	893.2298961	1779.202764	178.7003705	334.2153945	418.9473937	659.7052627	1202.179295	0.4679858646	0.05248081263	0.0944423584	0.02520311667	0.01541097078	0.03273407125	1	0.3776931735	0.07983310351	0.3800470041	84	0.9999999999
10	552.707272	245.6579437	793.0111079	11586.38599	134.4380825	1222.690684	2071.922063	4248	8894.473118	154.760331	1936.88937	122.4687875	232.8310544	219.0972338	708.8756684	3864.977019	0.07176750514	0.01252946719	0.1039984704	0.0083978909	0.01069086812	0.01273342743	1	0.06220873185	-0.002022329103	0.3270737233	32	1
10	552.3440425	532.336464	-81.01426372	14654.62107	1486.438223	779.6256038	1571.590334	5676.5	8883.793478	60.31304136	2124.404995	252.2650831	149.7531989	164.5570492	786.1508809	2349.624158	-0.0054914904	0.1040208299	0.05402946803	0.004473718	0.01357102518	0.006879441712	1	-0.001836341724	0.1834465227	0.1416130246	13	0.9999660742
10	555.2067641	155.1243861	636.3077396	9594.982236	538.3568863	369.6963964	1648.015754	3632	7958.239583	150.568036	1775.393109	149.9410477	113.810764	221.4180709	651.4031657	3615.466923	0.06724726306	0.0572466784	0.03925033835	0.009654804059	0.01577451923	0.01098381341	1	0.05465849437	0.08689592901	0.1046166405	35	1
10	558.4464278	138.3240991	23.2435352	8408.781417	394.5374918	252.9443461	1589.676442	3127	4910.5	44.60190744	1603.590659	132.2863489	75.87917385	215.7419262	573.3033459	2301.359947	0.00286046491	0.05035486292	0.03275784614	0.005723200244	0.0166324391	0.008948167523	1	0.002841329519	0.07242379825	0.06828192328	7	0.9999993519
10	560.4445385	368.3152862	-20.89390859	12728.97141	664.5228001	411.6196278	1826.944915	4851	9674.046512	53.93904169	2332.57861	162.9305933	91.8688265	214.5823844	831.3862641	4044.720756	-0.001888578695	0.05301257597	0.03286823388	0.004556355827	0.01327224084	0.007080604203	1	-0.0009090923997	0.07787755907	0.06774033366	7	0.9999900008
10	562.2341258	634.4710083	-33.30857052	9377.046541	171.1459279	279.2646283	1793.677476	3482.5	11058.08602	40.00624636	1945.818473	112.1924061	102.5601373	178.5251295	695.1635263	5714.012261	-0.003367605747	0.01886115074	0.03043485057	0.004929677654	0.01279327995	0.008222508201	1	-0.002592869063	0.007704518478	0.05787092169	2	1
10	566.2278306	186.1167428	2881.410417	9974.298057	555.8973682	712.8661295	1664.87674	3793	8797.542553	638.1376514	2022.100203	146.5216442	238.0882124	198.2240194	726.262458	4642.548159	0.2934037872	0.05627307066	0.06851758504	0.01718181577	0.01696907639	0.02337803265	1	0.2368523675	0.08634869772	0.2536375843	73	1
10	567.4334047	237.8249234	5128.554734	10854.28794	3482.382368	-173.8280107	1552.008779	5167	8781.635417	851.4978245	1872.648319	616.5707745	230.3608416	178.6394223	841.3936809	4981.198658	0.4648789727	0.3223501018	-0.01490131319	0.02325308411	0.01977025182	0.02457755582	1	0.3704851524	0.6287367154	0.01200723418	89	1
10	569.3357424	204.5966813	3010.448174	10692.56641	133.3488271	2221.681367	1981.59371	4011.5	8141.033708	618.3479385	2116.456483	116.1806413	510.8101829	234.8056189	749.3106075	3121.031027	0.280517277	0.01272024576	0.2081098476	0.01899886832	0.01261594501	0.03235512247	1	0.2356217802	0.003066871012	0.7302250921	71	1
10	569.8013387	218.9922418	-38.55850844	8943.965927	896.3850698	1122.494299	1869.5228	3577	3250.886364	64.95486502	1609.331241	218.0964071	235.7001985	254.276351	642.8711156	2066.208224	-0.004634383102	0.09987533025	0.1238409332	0.007589157615	0.01531457389	0.01488908688	1	0.003542416052	0.1779839254	0.38212193	14	1
10	571.3719129	377.3037949	10.40336964	10719.25577	54.14431012	394.994032	2122.841284	3865	4249.790698	57.75757893	2349.302087	140.3367659	103.6744529	558.7266063	813.9821202	2446.611872	0.0008549586373	0.004966136061	0.03678832031	0.006694397353	0.01475027606	0.01021335295	1	0.001064722979	-0.02052272774	0.0801795688	2	1
10	573.3237546	701.4921122	2210.572528	7254.102808	316.2766382	422.1495961	1751.54772	2892	6234.542553	601.7210692	1932.776739	145.167527	194.1094396	755.1373873	722.7992662	4670.508033	0.3058781365	0.05021148107	0.05978071824	0.02219542356	0.01975147006	0.02609994445	1	0.2461396228	0.07354157982	0.2259960203	73	0.9999999994
10	578.1209366	567.0392538	-76.13246331	11248.82768	2727.325403	641.3729441	1566.91276	4818	9124.294737	70.10860262	1861.302362	439.124081	124.9919124	193.3411172	778.1661072	3300.170008	-0.006800391172	0.246570732	0.05761685709	0.006811754011	0.01936062859	0.009166574137	1	-0.001216492087	0.4760605637	0.1585828441	22	0.9999551231
10	588.1967005	601.7241782	1572.159852	9249.571837	37.42153498	564.7782387	2028.304983	3415	1150.778947	338.6196934	2018.288971	117.2103416	159.6800224	267.7532185	741.4547309	846.2169027	0.1693353554	0.004917939158	0.06177280925	0.01485149181	0.01442308275	0.01647254852	1	0.1370167538	-0.01940260938	0.2021770641	53	1
10	592.5767689	160.7172905	454.9753661	6286.742144	1488.854882	278.7410875	1666.269156	2769	9252.468085	138.0232523	1320.064996	328.5798015	96.59352647	200.885273	543.2701385	8356.869199	0.07058904327	0.2296854484	0.0450798428	0.01200782717	0.02403950276	0.01369178504	1	0.0594340975	0.4409319686	0.1313273125	46	1
10	593.9844883	547.5407934	-81.02747205	13088.07823	120.7193956	1495.414786	1845.733276	4694.5	5602.692308	61.20158294	1725.680865	134.7950824	239.2184373	292.8824677	601.9369697	2053.180815	-0.006468768048	0.009347544682	0.1180824895	0.004719317931	0.01101511316	0.01016120452	1	0.0007884711251	-0.007997339376	0.3587886523	4	1
10	593.6237804	653.292943	700.5202155	10746.25861	679.2474716	372.3819007	1467.608183	4095.5	9347.462366	138.817004	1629.122205	152.0774955	109.8333692	151.7862923	592.539359	2891.934137	0.06506879883	0.06471651976	0.03421501299	0.008540539557	0.01233383684	0.009366744525	1	0.05265525009	0.1020001526	0.08706392382	35	0.9999999999
10	598.7250865	282.5458596	-7.919218873	13402.79229	1273.365721	374.5532972	1551.330456	5065	7709.258065	60.34152104	2041.652058	221.2116982	90.40410204	261.6492009	743.3418727	2398.825831	-0.0006651688646	0.09861012991	0.02822534704	0.004994499073	0.01254054746	0.006772191751	1	0.0002048082785	0.171225231	0.05357354377	12	0.9999999993
10	600.4404858	482.2363614	-120.2901674	13604.13552	209.9985266	1598.199445	1738.100418	4923	11216.79348	46.19325452	2179.303254	144.468357	265.913941	167.3295358	748.9540458	3782.413345	-0.008582464823	0.01517253562	0.1161713244	0.00363449942	0.01239857311	0.009785360782	1	-0.0009675517664	0.00386844264	0.3519545956	4	1
10	601.5324199	181.7583995	3937.814189	8319.937341	425.890158	836.9316838	1654.601328	3219.5	2188.860215	746.9537346	1631.689963	154.513134	276.1776418	226.1679972	627.236518	1050.699359	0.4803611942	0.05171631508	0.1006538855	0.02644082886	0.01696551701	0.03539914736	1	0.3879685873	0.07854486234	0.4040564386	84	1
10	602.1334958	375.5005754	51.33374785	7615.243548	2445.832599	264.1822052	1752.825824	3563.5	5906.578947	148.4340983	3432.45949	1167.938893	127.5545329	278.8785465	1556.279101	7727.41938	0.007829522321	0.3185395938	0.03684734007	0.04847775396	0.05111673804	0.02764809123	1	0.009748994814	0.62281996	0.09263205383	26	0.9999257169
10	603.3069157	669.3210149	-12.45141086	9908.32138	2369.778206	91.80927336	1375.003795	4347.5	12961.47826	62.79879935	1370.893896	363.8748403	68.85301929	165.4210475	571.6754652	3175.250052	-0.001232013812	0.2371459671	0.009148676567	0.006577943623	0.01749606848	0.00693616194	1	-0.0001618514031	0.4546170037	-0.007503349344	20	0.8957344913
10	604.4877551	559.6809474	-2.31865254	10943.54351	2523.26497	303.962948	1578.363979	4741	1469.393617	69.69730165	1590.871189	401.7442242	83.59610647	193.860356	664.1217937	543.0136381	-0.0002439208262	0.2329783823	0.02918744603	0.006745192031	0.01930582641	0.007632145183	1	0.001943756195	0.4469405592	0.06158872853	21	0.9999998974
10	606.413951	268.7656667	3371.234679	11607.66568	1756.142404	803.6741272	1732.853831	4769	10573.3617	592.2588443	1980.128907	334.4048836	215.0884738	258.3338876	793.0688351	3200.626376	0.2945418972	0.1531926212	0.06922677955	0.01571342555	0.01754952066	0.0176830682	1	0.2387725024	0.2852229197	0.2596493562	77	1
10	607.8130368	764.5010354	47.41069716	6709.993869	2074.154124	13.42231903	1062.755559	3019	6735.755319	55.22640076	908.602771	290.6804437	63.96964843	132.6329068	387.8225973	2472.90479	0.007259240439	0.3061888996	0.001929953889	0.008518155971	0.02245694021	0.009535523016	1	0.006802263208	0.5959591624	-0.02818776592	24	0.9999999923
10	609.4691625	214.3048786	4647.499916	9942.161096	519.6099629	879.6947426	1623.776215	3880.5	4883.1875	829.7725451	1758.754766	152.2212488	309.346671	175.5282705	650.5649301	2269.554152	0.4664929976	0.0565067257	0.09043176917	0.0244556999	0.0159389188	0.0283962603	1	0.3762715019	0.08791686168	0.3660520873	84	1
10	612.831541	368.7246591	4230.198814	8685.036823	886.3585175	-87.46694758	1797.357161	3572	7902.9125	1210.825729	2367.642162	278.5132762	259.9706937	258.583626	933.4880348	7104.146452	0.488021732	0.1003485905	-0.009251921373	0.02860029866	0.02340768006	0.04135681448	1	0.3870996902	0.1735372287	0.02878464728	85	1
10	613.8152625	338.8228302	3686.90334	12500.5314	1899.242056	-8.814191471	1526.069799	5164	10127.55556	643.4288402	2071.629793	359.0364319	185.7003614	187.2272387	818.7931946	9219.812789	0.2976090954	0.1550135721	-0.0006299337945	0.01795822806	0.01617970174	0.01543947593	1	0.2364946939	0.2859174836	0.01974192259	76	1
10	613.3585953	682.5550517	430.4500843	8967.498017	535.8746876	1732.055506	1613.542407	3414	18220.2234	99.89333493	1228.658857	128.7757424	274.0156268	170.7171724	433.136719	3620.051655	0.04726428837	0.0618998141	0.1947227418	0.00889968894	0.01576227261	0.01384664455	1	0.04933049489	0.1032010089	0.6360445137	37	1
10	614.2249044	194.9695873	5240.024099	7581.627781	1161.544969	-209.2879327	1580.493604	3298	7055.157895	1115.659451	1681.442698	308.4819368	256.8195912	558.7752091	702.3129413	3289.488146	0.6905278337	0.1554654776	-0.02540371188	0.03749250461	0.02212391343	0.04227135067	1	0.5479238533	0.2860693311	0.01823793229	93	1
10	615.5095432	294.2814517	-44.09183454	11567.82126	629.6368281	667.4450916	1668.136099	4406	8119.884211	64.02925326	1728.431389	145.4003109	137.1253605	411.6469571	620.2953419	2693.146877	-0.003657656774	0.05499504421	0.05886053555	0.005944421625	0.01236447109	0.009274138635	1	-0.0005353807656	0.08307597499	0.1569625083	8	0.9999999999
10	616.5393202	699.0049984	2.815187444	7611.220949	491.5369828	82.64773321	1357.290296	2867	9318.155556	40.64102019	1091.896324	117.4938142	62.63081507	138.9649425	402.0380381	2375.775284	0.0004058074169	0.0663107528	0.01087068165	0.005341685713	0.01388809862	0.008040320656	1	-0.0004409803245	0.1042037369	-0.007085302717	6	0.7069987016
10	621.4772533	506.8484329	4443.544097	9704.176078	1458.012948	-101.9227824	1711.03828	4069	5613.978723	969.7293602	1884.424103	313.4194997	185.2225648	159.4820353	769.7672942	3136.927807	0.4699684377	0.1550273978	-0.01070703392	0.02570359632	0.01838473325	0.02170365459	1	0.3731592709	0.2856401883	0.02179795245	87	1
10	621.8907318	648.4600057	1496.936215	8568.394066	855.9136916	38.46070057	1669.373134	3419	3659.225806	249.0509245	1433.041307	157.8410077	97.2616932	174.6659865	540.0844206	2047.375027	0.1749433246	0.1015756421	0.004181312083	0.01345833111	0.01516864512	0.01160575928	1	0.1385402108	0.1763976492	0.008314301385	58	1
10	624.5931936	312.4872265	7.632027925	11463.65868	3800.567777	105.9047216	1430.907446	5260	7940.333333	76.86515821	1555.97192	504.526749	89.07280088	157.5761283	679.9675247	1868.6954	0.0007699182452	0.3305127487	0.008987784949	0.006953247887	0.01884019362	0.007752166592	1	0.002352222134	0.6461650392	-0.004426284955	24	0.9999996004
10	624.1978978	328.1168331	1734.223104	10361.63471	128.2421218	1494.677299	1958.911599	3825	7707.565217	368.0129831	2070.506062	119.3246838	352.0613273	278.1287309	745.3440629	3427.007426	0.1660062166	0.01237179815	0.1468651308	0.01556604885	0.01230259646	0.02058345263	1	0.1402119911	-0.0004051286647	0.494826574	54	1
10	627.3340169	537.3339901	-4.076396887	9331.487084	184.286223	91.03290198	1469.754588	3361.5	6680	35.61489697	1776.065893	114.7584532	62.30874143	131.8669903	602.9917329	3095.108941	-0.0004488072335	0.01941170763	0.009963105247	0.004105196543	0.01496767943	0.007312586132	1	-0.001650583179	0.007944341973	-0.01200329863	1	0.9996931849
10	632.1244777	629.3436866	4.505677035	8710.928276	899.4274704	250.7534139	1679.325099	3445	4081.202128	47.04242794	1140.905089	155.193384	86.37402099	190.8446779	446.0002294	1338.61774	0.0006828403595	0.1028187159	0.028622831	0.005703793642	0.01433820969	0.00904579685	1	0.001347876704	0.1798780276	0.05537467418	12	0.9999999994
10	634.2866332	669.4673891	-30.01560212	8390.588744	478.6776233	442.5253684	1460.332096	3213.5	9222.5	49.49210764	1253.243346	122.1099773	107.0114434	155.8203353	452.2164428	2384.047474	-0.003416135413	0.05783395722	0.0544781321	0.006234905735	0.01379098329	0.00856553644	1	-0.0006120170404	0.08870959795	0.1420160944	8	0.9999999996
10	636.7023008	162.6150601	41.31468717	6098.236766	606.0052914	163.501519	1363.484646	2415	1219.225806	42.55784378	1077.27121	172.3789806	77.58756152	180.1313533	425.4605223	636.2698212	0.006811488299	0.1009906751	0.02998079487	0.007942262323	0.02254828848	0.012817983	1	0.006305561784	0.176191487	0.06129681978	12	1
10	638.7405386	444.5442684	3245.459513	10635.50681	670.3568269	681.2751421	1705.267249	4225.5	16443.12903	647.9698382	2111.726624	146.371558	219.9855359	186.7800206	778.5757887	6806.109625	0.2961857921	0.06152527177	0.06488843996	0.01627672257	0.01353161309	0.02125695476	1	0.2388753123	0.09696826605	0.241910538	73	0.9999999978
10	640.5536369	522.6215041	-46.57796398	13491.01299	3271.263153	770.4515711	1625.420389	5789.5	7343.462366	73.88865842	664.6848966	235.5600078	97.19663042	172.9901283	274.4631531	1265.196922	-0.003514630292	0.2430832397	0.05770569069	0.005653365685	0.01719740579	0.007542032014	1	0.001373137278	0.4689119559	0.159470045	22	0.9995712386
10	641.5094312	482.3846732	3774.203628	7850.803897	387.9491399	768.4566965	1811.841456	3070	5232.280488	900.874339	1897.891343	149.1739301	271.263455	208.3365979	720.6050527	6540.169023	0.4780188927	0.05159922541	0.09668014544	0.02893769049	0.01565897373	0.03852423655	1	0.3858312717	0.07812968624	0.3898650722	84	0.9999999999
10	642.2803211	542.467249	770.6357232	8550.615483	149.0981037	73.22484026	1672.6022	3182.5	8533.247312	168.8723701	1526.777793	96.65993973	81.12822427	211.8641854	543.6336745	3106.11194	0.08950297534	0.01771515246	0.008613537854	0.009811519168	0.01262975199	0.00953329571	1	0.06992094494	0.004474470812	0.002477742816	30	1
10	645.2357239	684.4304045	-18.22450567	7288.613902	394.7021359	392.2844241	1405.435568	2770	8335.010753	43.60748219	1050.419036	115.2669169	88.8579999	144.2018337	374.4997103	2033.396278	-0.002558477463	0.05592678353	0.05378497898	0.006070511794	0.01662414704	0.009866489049	1	5.40146044e-06	0.0847672579	0.1397459993	8	0.9999999824
10	649.4836068	402.4400871	5983.837941	8808.681644	1425.811999	-247.3684494	1705.832036	3787	11344.43902	1518.150449	2072.978393	346.584858	279.2349593	201.4709097	843.2450587	6619.164455	0.6941998371	0.1641509211	-0.03060179732	0.03866304076	0.02220482627	0.04253983555	1	0.5505837393	0.3036649496	0.001414281949	93	1
10	649.5631858	471.1378043	-45.01476647	10131.81949	564.400006	1189.03586	1675.319566	3852	6202.011905	51.72248648	1807.958195	157.5148733	221.9827822	182.5881827	671.7714751	2095.522142	-0.004882187379	0.05663558298	0.1135310347	0.005385582888	0.01340992354	0.01400520755	1	0.002214809483	0.08882283505	0.3450722882	9	1
10	651.2650714	630.516563	2195.145508	7280.950963	432.5153691	439.9478269	1570.731428	2806	11204.30769	496.329718	1745.517544	146.0812821	169.1317615	161.5901594	642.1976454	5535.301846	0.2967750012	0.06267146286	0.06132519846	0.02104459259	0.01987736808	0.02004042362	1	0.2391144669	0.09916502139	0.2298018342	73	0.9999999923
10	653.5437822	438.193607	729.8852568	11490.19554	1845.720952	391.6423359	1553.90525	4670	15538.62766	140.4069869	1437.350689	257.6617428	102.3049055	233.0161175	551.7113186	4125.559869	0.06634082858	0.1668345993	0.0352631461	0.00824678611	0.01540758195	0.00817262214	1	0.05475686524	0.3115546711	0.09445015658	43	1
10	657.4191048	413.5495818	4158.576661	8993.593576	172.2669153	923.4149653	1919.333015	3496.5	8503.876543	1009.648205	2124.81945	122.8235607	299.17028	303.6328907	780.7391089	5195.878911	0.4631264277	0.01800943966	0.104383705	0.02411918604	0.01634445285	0.02776553983	1	0.3741521423	0.009540211534	0.4120707704	82	1
10	658.6278518	505.4649123	-0.1957725123	9029.200857	910.3216841	513.1924542	1644.49113	3625	2990.880952	58.05159833	1657.385913	206.3371304	136.6205642	423.6627298	625.4341971	1264.902848	-2.649592335e-05	0.1023470837	0.05754074279	0.007129201196	0.01522860945	0.01033661908	1	0.00274014551	0.1801698446	0.1548160635	13	0.999982247
10	659.5825628	383.6876708	4060.610209	8716.182452	2672.045903	-101.8414976	1532.30965	3982.5	4808.042105	1126.564638	2418.637589	729.3466073	233.0253712	276.639749	1068.693276	2968.255433	0.46129855	0.3087055851	-0.009940380914	0.02796950882	0.02804700572	0.03628417786	1	0.367832772	0.6009566832	0.02786334773	89	1
10	659.9798047	581.5736664	588.3301528	9816.001137	603.1485175	841.8500376	1447.495107	3766	9763.934066	116.1602435	1382.06493	141.8896316	165.2545887	160.3301219	490.2161377	2606.01149	0.06080054382	0.06112973397	0.08823363749	0.008632337928	0.0159615339	0.01218254233	1	0.05288369933	0.09699175143	0.2720996343	36	0.9999999999
10	661.6387017	670.5369571	-17.04001647	6892.591665	1151.396538	367.8996559	1283.218788	2887	4895.255319	45.59320453	1012.216863	193.5170326	95.4608672	159.8005297	405.1409398	1340.629791	-0.002337681201	0.1669739215	0.0527099609	0.006666048959	0.01826799127	0.01093282008	1	0.001214165037	0.3125475225	0.1399011456	18	0.9999992445
10	663.1371191	478.688268	3884.380298	8313.383506	181.3769965	-132.728746	1716.945438	3278	12541.13924	899.5407828	1881.291634	114.4441787	185.0583682	172.4928547	687.6039143	5573.461988	0.4633968232	0.02230203503	-0.01414063422	0.02344777122	0.01577083556	0.02677889583	1	0.3663679287	0.01318300555	0.004014011507	81	0.9999999995
10	663.7486599	492.0528283	22.41135402	9137.808619	442.2855998	528.7541489	1743.999758	3411.5	4676.690141	51.65064349	1434.829574	143.0903729	111.8435352	187.2883351	523.2371606	2584.507461	0.002634942269	0.04959302277	0.0617252872	0.006849597764	0.0163722581	0.01068568297	1	0.004619606562	0.07212275027	0.1679871625	8	0.9999999984
10	665.2859437	635.4172062	2203.064515	7362.185469	432.3358554	469.5296585	1490.803436	2870	13034.83333	422.0302139	1381.748176	130.7338913	158.9808921	177.608309	510.0922139	5383.965389	0.2949016019	0.06199326396	0.05996779653	0.01879472886	0.015743635	0.02007802346	1	0.2375227494	0.09771301933	0.2247033141	73	0.9999999979
10	667.4607333	446.3606791	1204.223957	7198.258944	658.5644985	109.4946164	1804.728135	2812	1539.212766	323.7921422	1737.89294	200.6999094	104.9419405	195.6338083	676.2098195	1119.223222	0.17104164	0.09381939762	0.01669116337	0.01533270685	0.01993230877	0.01757148513	1	0.1362026883	0.1610267995	0.05030651198	58	1
10	675.5835712	579.5624425	1454.032074	8073.016078	109.0508526	42.76259388	1660.390204	3073.5	4944.193548	248.8336037	1334.508583	103.9469749	103.4982913	175.3780817	470.6809931	2083.727619	0.1789003657	0.01353257393	0.005220222199	0.01546729904	0.01387446321	0.01299289948	1	0.1408872612	-0.004185261577	0.009715436704	52	1
10	677.3166301	538.311417	1387.069807	8758.505046	1410.585022	19.91423858	1381.680378	3621	3887.311828	294.1094684	1918.692389	313.7733786	102.0877465	182.7001178	756.4983462	1752.217893	0.1571439467	0.1596687949	0.002356835311	0.01575337697	0.01887675696	0.01234972252	1	0.1248110658	0.2954896639	0.0002266564466	61	0.9999999993
10	677.4830173	661.6405843	-72.35527262	6513.199237	612.9214314	1422.522592	1612.213273	2586	1650.806452	52.63389111	854.6181805	123.8275076	193.7171906	193.4966959	323.9379362	409.7399031	-0.01184466469	0.09715868024	0.2179080171	0.008073946047	0.01881409517	0.01746476107	1	0.004152587453	0.1765033834	0.7045084248	15	1
10	682.5391933	409.1648384	8.969445692	9443.086089	935.6242838	279.6863459	1578.583467	3684	2977.061856	46.08448184	1197.60058	169.1402962	73.96779444	166.3352152	459.730073	1622.21352	0.0009759454276	0.1022652971	0.0313440344	0.005031515513	0.01436913846	0.007461127938	1	0.00176057932	0.1788614125	0.06479149702	12	0.9999999809
10	691.8483853	389.885486	624.6701328	10132.4087	2306.664658	344.373146	1358.149908	4377	12415.06186	143.2875428	1485.608954	339.7510812	103.730348	164.4637861	619.8658576	3924.540684	0.0647018207	0.2298001778	0.0352321971	0.009554453695	0.01799774238	0.009693324528	1	0.05407567251	0.4407337231	0.09615482414	46	0.9999999999
10	691.627538	549.092724	421.941822	8444.23972	468.8862854	1694.887094	1631.308517	3220	10873.06316	102.7081451	1131.693581	119.7971433	292.8067387	197.9956945	421.6836259	3159.354219	0.05162582299	0.05760649827	0.2025410091	0.009861814352	0.01486710139	0.01952745356	1	0.05329383148	0.09473676504	0.6637578755	37	1
10	692.6797408	446.5152625	-40.52413108	8615.573528	528.0518374	457.8113773	1450.828852	3292	9468.147368	47.14152292	1653.333067	129.2685921	112.8061811	143.2465269	591.1877468	4058.170969	-0.004423185258	0.06193855003	0.05478752799	0.005971210853	0.01561492984	0.008531659401	1	-0.001352640364	0.09714337877	0.1430078679	8	1
10	698.452354	614.3073013	413.1985048	7145.84309	430.6820345	648.8159612	1369.792891	2707.5	6857.117021	86.49028158	1059.434954	117.6713671	117.6672622	167.8427595	383.2142342	2249.69899	0.05738906992	0.06013408793	0.09177527791	0.009312928402	0.01731007143	0.01205785074	1	0.05039559615	0.09510073223	0.2835370726	36	1
[truncated: 2,726 more rows]
