# Supplementary material for: Phosphatase specificity principles uncovered by MRBLE:Dephos and global substrate identification
Source: Mol Syst Biol. 2023 Nov 2;19(12):e11782. doi: 10.15252/msb.202311782 (PMC10698503; doi:10.15252/msb.202311782)
Supplement: Supplementary file 4 — Source Data for Figure 1 [file MSB-19-e11782-s002.zip › Figure 1/1D/Complete MRBLE-Dephos data with scripts/ToRegeneratePlots/B55_2/20200923_B55_2_60.csv]

1	58.47517815	344.355	316.2286035	5780.147949	391.3242954	182.5152616	2233.037007	2300.5	672.3297872	175.7135223	2361.340382	275.3819566	161.529137	1372.818568	916.5902762	735.1778424	0.05849588977	0.07657207473	0.03293430182	0.0198466694	0.04286527237	0.03370243899	1	0.04854797405	0.1263918744	0.09626449388	35	0.9999995241
1	319.9392707	282.5609299	4.395006932	7756.089084	623.0042482	129.8475213	2272.454063	3123	182.8602151	53.5692872	3088.02256	322.8428381	88.45570528	289.3397924	1163.25706	137.3526556	0.0009489860475	0.08160900181	0.01769580227	0.009282557229	0.02382108017	0.01460634558	1	0.001976402963	0.1364371553	0.03216029239	12	0.999743339
1	364.9282825	395.3286459	10.57188034	5765.160764	1834.303846	186.6838636	2486.930497	2816	130.5789474	72.40773684	3480.594519	1163.177893	100.0071008	435.7121993	1597.713904	117.9747159	0.00289413078	0.312726846	0.02925144384	0.01638141757	0.04550776591	0.04314490965	1	0.006638662329	0.6077200518	0.07829558176	25	0.9999587186
1	445.7520413	27.47741603	36.67437888	3417.468363	153.6550614	157.9224459	1339.715362	1303	1136.419355	40.24615584	1185.864403	97.99836683	93.71704473	336.1670579	421.5282081	1428.444071	0.01156555637	0.04733166051	0.04471729186	0.02351386261	0.03852212866	0.0381875318	0	NaN	NaN	NaN	NaN	NaN
1	555.1461883	19.14334219	929.1719512	3127.783629	32.46317562	157.1573221	1262.370299	1233	411.8	289.2196812	1003.244807	72.48567815	111.7771823	137.2333748	356.9767107	449.6389474	0.3007023945	0.01136243232	0.04744207492	0.03392782725	0.03125303756	0.04073036336	0	NaN	NaN	NaN	NaN	NaN
1	621.3704328	195.6255286	12.60853885	3710.265899	-53.0927039	180.3463721	2035.754598	1443.5	995.2083333	37.2332034	1978.774225	102.5653409	76.69520632	232.1606852	679.2212359	1670.85649	0.003434928978	-0.01373022663	0.05064721508	0.01771392978	0.04851511629	0.04858929508	0	NaN	NaN	NaN	NaN	NaN
1	676.4820899	366.2103539	20.33053245	3373.258927	212.141873	206.3736198	2356.381231	1486	105.688172	42.44620761	1718.613413	181.6648367	88.31397818	248.8723004	652.9286645	102.6585707	0.006358040623	0.0654419745	0.06121517079	0.01746995062	0.04731803688	0.04288303482	0	NaN	NaN	NaN	NaN	NaN
2	173.3353	262.993659	1454.669026	8005.884471	-14.85730594	1278.976743	2592.224011	3090	247.1956522	574.158051	3236.835999	138.9718216	520.2709244	402.725669	1163.200593	219.5581096	0.1754872166	-0.001987021473	0.1537201233	0.02067802193	0.02519863167	0.05060008567	1	0.14845741	-0.03085973208	0.5297456974	54	1
2	360.7571479	428.1569538	2390.66626	7358.88556	594.5570441	631.9622934	2430.575778	3034	748.1894737	1147.24033	3819.356009	365.9417265	337.3336231	334.1462994	1472.460794	998.6947364	0.3147285386	0.08427011088	0.08679103577	0.02860610743	0.0325316736	0.05132952486	1	0.2552956346	0.1426821232	0.3349989221	75	0.9999999471
2	362.5132008	24.6409886	1657.555472	5675.506462	79.99482129	1024.614521	1374.438326	2165	978.8617021	402.5350343	1340.790177	91.42835294	304.9795807	173.6034434	491.2703213	763.176745	0.2891981995	0.01526964295	0.1773448638	0.02297934653	0.01878977804	0.04229507822	1	0.2403309149	0.004566786365	0.6351412096	71	1
2	422.4727928	38.82403922	3727.83397	5793.717703	886.6435623	-309.7042391	1167.521612	2405	1834.583333	1150.943105	1741.126951	308.1766414	195.1977871	333.1837038	716.6472399	1650.494469	0.6770468133	0.1518168692	-0.04757997259	0.05498670474	0.02915483396	0.042866807	1	0.534323555	0.2755727496	-0.04098862586	93	1
2	447.0604437	139.5420935	497.4644525	7376.89241	1117.699666	42.01766969	1734.270191	3070	420.9462366	159.030419	2047.465555	374.1601992	92.02003802	231.7590065	831.8981404	357.4667016	0.07078910872	0.1559114686	0.006238955474	0.01171087366	0.02358611	0.01457191209	1	0.05734008566	0.2873213887	0.01046500214	42	1
2	661.4857331	314.8602711	2975.535504	6183.913844	-3.594404253	534.8276626	1968.716265	2421	198.2258065	860.0977425	1855.099591	101.9286146	229.7823516	201.7652397	689.7488085	127.9279798	0.4776445081	-0.0005429857708	0.08940356093	0.03011786659	0.02025110652	0.0374082191	1	0.3837455845	-0.03061316123	0.376835387	82	1
2	718.5931348	449.0443356	825.6233989	2637.801529	239.7912215	162.363768	1568.915442	1122	280.655914	427.112781	1421.722537	150.6816761	121.3273644	168.6014599	552.1689721	411.0254275	0.3172955225	0.09688247905	0.0655507963	0.04383065693	0.04792662016	0.05773206987	0	NaN	NaN	NaN	NaN	NaN
3	4.742360946	250.0597144	1630.889448	5467.173173	775.7107301	235.355709	1373.347131	2281.5	379.4626866	537.2586836	1789.202927	265.1251863	218.0475834	200.5589492	710.3842223	456.6602188	0.2955607832	0.1506138533	0.04006974765	0.02805169282	0.0376995429	0.04415481065	1	0.2376944221	0.2766970366	0.1739858594	77	1
3	23.51774656	335.8652578	346.6601943	5577.615204	434.4746826	137.5586547	1644.009541	2288	357.4347826	178.864751	2432.39637	313.9037332	145.5570795	1119.973158	935.8186447	389.1965605	0.06639466639	0.08971379461	0.02782284089	0.01583654994	0.050234533	0.02929675628	1	0.05460597656	0.1530106905	0.08098140249	39	0.9999999999
3	74.82983543	599.9480877	210.2193668	4023.084371	399.3697655	91.34856006	1407.689258	1640	799.0736842	230.8097889	3690.377651	361.5485229	124.8972228	118.6948648	1390.598047	1229.973562	0.05446816158	0.1058967315	0.02488790915	0.05676051805	0.08638618037	0.08297733253	0	NaN	NaN	NaN	NaN	NaN
3	137.9193135	694.4025761	686.0499593	3979.592287	1519.608218	8.75005068	1730.021359	2050.5	263.6989247	434.11087	2530.136312	990.2774084	95.96993367	303.1838303	1202.649835	299.914364	0.1707586205	0.3878793956	0.002956234713	0.03915229068	0.06633908894	0.06984156203	0	NaN	NaN	NaN	NaN	NaN
3	184.9141404	660.7319003	730.6528974	4544.137997	957.841611	272.9200558	1857.190209	2010	238.8510638	459.5225559	2716.827205	613.9948662	184.6191311	372.3123593	1161.563821	323.7670395	0.1676296906	0.2181960198	0.05245222716	0.03780165512	0.04867412182	0.05942121063	0	NaN	NaN	NaN	NaN	NaN
3	201.3921641	185.6556154	-43.48203679	7589.48585	785.6866624	965.8620473	2035.381102	3130	590.2315789	56.09751616	1919.923013	255.2813389	252.6451837	230.6743026	754.0189768	460.1520899	-0.005896299126	0.1024965971	0.1242448383	0.008374610242	0.02580761123	0.017895803	1	0.00379593198	0.1818649395	0.3932021797	14	1
3	261.2612567	96.88429091	3400.409958	6945.213701	82.29670457	-168.2275325	1735.2092	2645	1891.157895	1053.624049	2313.171693	127.3018421	224.7511772	221.7116901	833.0504185	2259.636806	0.4760656762	0.0111803119	-0.02048561097	0.03943598616	0.02515393411	0.04908032635	1	0.3753604999	-0.00964681408	0.003531650818	81	1
3	274.0757106	31.15996286	971.4451068	5742.631642	1255.41075	195.0452662	1278.426047	2496	700.3125	322.6604205	1951.567226	440.029403	148.2149701	198.059525	821.3248197	767.7593142	0.1702419704	0.2302874494	0.03611879251	0.02642177321	0.04436319634	0.03153526742	1	0.1389067841	0.4393609957	0.1356130047	65	1
3	319.3165861	75.31967066	1299.905779	7863.80354	1647.26984	313.0687481	1496.500884	3370	710.0434783	432.5397332	2516.744728	570.1056878	165.7454794	241.353532	1051.462297	740.0485864	0.1661066034	0.2161183926	0.04269588656	0.01890705776	0.03186867203	0.02396434432	1	0.135918276	0.4106754672	0.1566622641	65	1
3	410.6011994	448.5632879	913.1955077	5114.282181	698.5197757	334.8009135	2594.970063	2238	144.9139785	695.8716635	3849.850786	656.0690036	328.3727179	2065.468636	1560.374826	151.342877	0.1756887584	0.1343484962	0.06312480032	0.04359364274	0.1293209339	0.08092338117	0	NaN	NaN	NaN	NaN	NaN
3	424.0249542	328.0549853	1191.99412	6267.270004	247.1268571	52.41415051	2085.171195	2436	285.6111111	738.0076929	3885.582399	214.079602	131.5429384	475.2191853	1456.878421	355.6991436	0.1887670285	0.03873539825	0.009969769475	0.02272977547	0.04958189093	0.04409889216	1	0.149911541	0.04825136957	0.04544985975	55	1
3	440.8971485	320.4945465	3098.79725	9325.915659	2136.876394	-73.73136829	1879.661621	4136.5	175.0326087	1275.842151	3996.181142	930.3284915	200.8500068	329.7878204	1706.902084	158.7118095	0.3188345507	0.2246820081	-0.006201769853	0.0270807719	0.03448486748	0.03547538488	1	0.2538448803	0.4263271437	0.02392099428	78	1
3	579.4284828	70.7428907	39.41193962	4077.879968	581.147613	48.04928573	1123.058447	1652	182.8829787	36.3479675	1267.439164	209.9933845	62.84204852	151.0748242	497.1155301	192.9504286	0.01012446645	0.1477007882	0.01366340526	0.01244816203	0.03148868536	0.01808994818	0	NaN	NaN	NaN	NaN	NaN
3	594.8291749	148.9418026	3221.000642	4481.218754	77.21162355	-176.6752014	1524.416029	1768	2238.768421	1311.217445	1823.648281	90.58544896	184.0124772	197.4485024	679.989759	3281.950382	0.7175618032	0.02137496306	-0.03903270072	0.06142584135	0.03503016075	0.06805107322	0	NaN	NaN	NaN	NaN	NaN
4	120.8703825	191.0886533	23.70795164	7168.890294	660.5204951	207.2950119	1811.894579	2820	301.9175258	44.67264154	2407.005275	262.9959268	104.6292654	275.3373722	910.7976412	288.4716071	0.003814915098	0.08922469771	0.03047519026	0.008336217649	0.02939555995	0.01590605121	1	0.005169391226	0.1522880353	0.07640573817	12	0.9999982863
4	198.1397589	587.9864995	18.88014362	6379.519884	1520.356214	88.79412389	2041.275938	2863	304.0210526	51.29166852	2807.963741	668.5629693	85.54436542	347.5785849	1190.394105	294.2471815	0.003923003015	0.2393176283	0.01785409421	0.01352748242	0.03945911547	0.01904745655	1	0.00595312473	0.4578166751	0.03775071262	20	0.9999841199
4	405.7552622	78.88906387	2437.446588	8460.788737	1159.948505	-77.59662158	1497.227395	3420	585.6526316	626.8593741	2122.619365	331.1159264	159.587455	194.1836198	838.8815539	457.0523916	0.2922119284	0.1388497993	-0.009413353777	0.02370718415	0.02629848506	0.02337314116	1	0.2316537061	0.2514157334	0.004838740888	76	1
4	469.9637397	141.125933	2090.808997	6659.901709	326.7930736	-26.75037599	1796.154973	2584	1372.852632	821.874724	2662.00408	169.7139209	156.640775	267.0161746	997.8469608	1548.942144	0.3113842098	0.04923610571	-0.003223419153	0.03104388557	0.03177796363	0.03643223093	1	0.246345892	0.0689000414	0.02751909104	72	1
4	598.2130612	265.9294928	2117.255187	6905.127713	993.3847683	610.8946476	2109.064971	2927	806.2446809	787.3093916	2507.341079	379.134025	271.8556179	327.7607997	1014.901866	806.725649	0.3009991623	0.1459674874	0.07761184278	0.02707473617	0.03463668808	0.04693239985	1	0.2444359352	0.2682114621	0.3025643893	77	1
4	605.0848806	201.2610163	1871.841918	6495.297076	56.58383629	1382.24551	1755.869327	2449	1677.095745	612.4076348	2129.272074	101.317684	538.2629036	224.6772181	765.237721	1984.802285	0.2868065758	0.01060217019	0.2216355818	0.03387282939	0.02268881456	0.06307730947	1	0.2413108449	-0.003756479187	0.7849458195	71	1
5	90.87457942	209.121755	292.804447	1665.589932	327.9504875	81.73418773	1521.993118	828	87.56701031	390.7742779	2310.773807	477.1452208	157.106157	308.9173119	967.4483181	87.30799257	0.1638338212	0.2130630001	0.04257833879	0.1125548564	0.1758958388	0.1778416542	0	NaN	NaN	NaN	NaN	NaN
5	122.4314133	28.59766425	155.469966	2537.635561	165.7175147	424.3218023	1038.645708	978	1529.521739	82.75374497	1280.955502	85.8461581	265.3351496	113.9937418	460.9387683	2396.406726	0.06856173316	0.07007331802	0.1685252676	0.03622951327	0.05989184057	0.08054281934	0	NaN	NaN	NaN	NaN	NaN
5	400.6626751	350.5422546	3875.64253	7668.944759	679.3981236	933.3475308	2464.250487	3237	471.5263158	1887.153867	3767.409709	363.4270296	529.1012064	537.3428425	1495.612338	612.1709162	0.4973606646	0.08746844996	0.1130034019	0.03727945855	0.03928678433	0.08940289425	1	0.4018299769	0.1493050366	0.463738781	86	0.9999999747
5	664.3568933	410.0608685	5.841158975	3784.176131	-41.22551743	251.3629737	1977.431511	1413.5	105.8315789	63.75128411	2203.593895	158.643193	149.202903	1087.922272	788.3286116	134.9503181	0.001213792687	-0.01330057064	0.05791513433	0.03823759997	0.06114210588	0.1763198576	0	NaN	NaN	NaN	NaN	NaN
6	25.21755547	345.099031	1572.875266	9589.936809	1405.226983	-56.86675524	1641.550138	3861	572.6631579	409.4026167	2239.462247	364.2055479	127.1411586	657.4620346	896.3581064	408.4085254	0.162837752	0.152753522	-0.00765006181	0.01741141498	0.01948301432	0.01492376785	1	0.129357647	0.2802166919	-0.01684072558	61	1
6	135.1420935	341.0614304	449.4881343	5921.599979	1869.752469	219.4588936	1849.775532	2723	308.2708333	273.2707026	3625.669271	1176.218272	174.4638597	354.0501977	1625.074163	386.1963907	0.07754504276	0.3184964645	0.03402917399	0.02145306864	0.06727526665	0.03023312806	1	0.06618828026	0.6193623827	0.1108764219	49	1
6	178.3540471	13.87589205	441.1930475	6689.462974	1991.600011	456.2080071	930.3553453	2958	6213.340426	108.0627582	1035.048321	327.0432754	115.6094237	139.2138364	460.1503628	2236.648153	0.06714794563	0.296221248	0.06953870055	0.01388300666	0.02688474101	0.01320049047	1	0.06006309909	0.5749493099	0.2286233983	50	1
6	214.7515532	417.0525093	4052.133191	13476.17908	1409.479508	973.3265778	2096.699919	5364	7268.536842	960.1816802	3196.370075	321.130992	324.6361923	248.8532208	1211.467338	4285.179695	0.2953530192	0.1040457127	0.07136143046	0.01534709913	0.01710563435	0.02381533439	1	0.2391200681	0.1826333365	0.2789358442	75	1
6	280.9912192	319.3635653	1110.732244	17371.01632	5534.200928	589.9054075	1672.241959	7915	2505.344086	292.5314054	3149.839701	1129.85256	168.3631957	209.3889509	1475.484279	1480.18078	0.06686422959	0.3222986633	0.03489967552	0.008727009175	0.02017970054	0.008052525926	1	0.05781789494	0.627168565	0.1116233557	49	1
6	314.7568497	604.4715073	1.692506395	11692.31321	4.433060688	716.3893571	2504.28085	4194.5	616.7419355	52.00815312	3109.298115	127.3259294	195.9987087	297.1578841	1087.868309	476.3102502	0.0001929658059	0.000359869689	0.06611299731	0.005051775548	0.01404939817	0.01133972624	1	0.003744023185	-0.02784261494	0.19419675	3	1
6	326.4583336	115.6976618	-16.9195448	10678.92982	4644.552024	73.89616246	1631.531506	5278.5	8808.421053	77.13572458	1691.482963	770.6069314	78.25730369	294.2637819	806.8893183	3124.727987	-0.001543957271	0.432963188	0.00767507204	0.007681522489	0.02694821113	0.00797036672	1	0.002923012087	0.8521818163	0.007399460015	28	0.9886114669
6	342.6360236	50.03696752	3.569698556	8978.189256	178.0668993	19.72383599	1186.472233	3251	7621.840426	33.07898447	1368.783598	100.3166154	51.26331857	153.2032966	471.4144519	2549.850737	0.0004219563498	0.02034269962	0.002337842499	0.003694125087	0.0123855423	0.006046322623	1	-8.003734375e-05	0.01117858834	-0.02183666383	1	0.9999999854
6	345.1443973	532.1383462	3982.424163	12303.81168	6.679498461	-100.760016	2368.222358	4583	752.6947368	1250.882505	3844.109956	129.8451299	223.6800556	330.7588525	1347.196524	775.8531896	0.3187674973	0.0006923693947	-0.00720753705	0.01901664011	0.01608275165	0.02254870264	1	0.251440425	-0.030154516	0.01422972416	69	1
6	372.5184693	496.3195999	14583.11305	14287.2681	861.3248248	-625.9279478	1870.219505	5636	8434.231579	3671.889875	3598.690678	251.4801247	569.5934478	289.5508217	1402.652626	5589.884786	1.026297818	0.06292268316	-0.04331029195	0.03580868838	0.0148525483	0.05031546516	1	0.8105481223	0.09339953953	0.04677427697	95	1
6	388.4885268	273.2415901	-140.9121333	13734.74347	665.8585125	1586.493433	2146.49923	5161.5	6214.44086	55.34263644	2674.661	176.345457	333.8827529	248.0986345	948.6561167	2776.046044	-0.009903032006	0.05066539436	0.1186542826	0.004961232269	0.01332412613	0.009984829434	1	-0.0002779153453	0.07610524452	0.3718937318	9	1
6	424.1458869	162.1504024	2306.95139	7648.126085	1642.994148	19.6743323	2130.345663	3292	762.1684211	904.0009555	2992.357568	705.0275159	163.6409156	373.8625281	1287.654252	891.9769062	0.304830823	0.2217971921	0.001952988918	0.03330677623	0.04911085514	0.03539170242	1	0.2432530139	0.4207112115	0.0485047033	78	1
6	447.7170741	313.3840024	-15.40082585	15459.06344	5079.339431	157.3435931	1989.078549	7089.5	3736.430108	78.40549075	2410.115591	779.8171567	94.48895898	216.7414391	1085.71031	1679.527013	-0.0009678760816	0.3326071494	0.0103429018	0.005470055709	0.01771234549	0.006524157927	1	0.00253202505	0.6477414921	0.01378210197	24	0.9999997865
6	477.9510082	324.0910086	2379.32688	14629.63054	2189.687339	64.9410614	2318.785971	5933	859.2553191	469.1055526	2422.652406	402.7764353	166.4687097	254.5020028	951.552648	463.3720709	0.1723070947	0.1480897052	0.004324935303	0.01200487924	0.01607095221	0.01262976783	1	0.1376067725	0.2710009906	0.02576115163	61	1
6	481.5336207	162.1964738	-181.2466537	11445.8811	134.5597148	2706.626425	1971.367454	4090	1415.462366	68.60754591	1824.932918	132.3173242	446.4436584	267.0258153	663.2720522	853.8523006	-0.01676577731	0.0126024973	0.2382737473	0.005497996405	0.01223510179	0.01943282356	1	0.0017891219	0.001749787367	0.7756839601	5	1
6	489.5543641	293.2411658	3593.730472	12456.78803	3999.871262	-84.5426915	1645.48935	5830.5	7428.384615	807.4905943	2649.05724	841.5401309	192.5376174	186.68638	1164.263443	4293.461819	0.2955777309	0.320646477	-0.007508490848	0.01770590291	0.02511510156	0.01719189929	1	0.2363019974	0.6219281302	0.01712038398	80	1
6	530.2560496	158.4348325	-153.2475734	9188.192496	941.5496595	2191.105431	1775.53781	3654	1982.726316	54.91909684	1523.005458	181.7661964	395.3746353	209.3013688	586.0545052	1109.330021	-0.01698615841	0.101778618	0.2344141618	0.006374060508	0.01491271779	0.01927627405	1	0.002269363519	0.1833743056	0.765017653	15	1
6	535.3123949	127.492122	-168.1551433	9726.118994	529.8096643	2192.017656	1579.406005	3712	6238.5	55.26251576	1373.728027	157.0770835	334.233498	162.9243034	524.3156913	2221.995692	-0.0174760228	0.056093125	0.2238590796	0.006032212938	0.0149524657	0.01538104686	1	0.0007183336121	0.08999483177	0.7277793943	10	1
6	547.116497	291.2883962	-26.15187868	12920.25936	135.1922394	336.6024984	1797.141668	4633	5126.694737	46.96424756	2409.1417	139.8232726	102.2367336	183.5482666	821.2473803	3568.279832	-0.002095139682	0.0103563569	0.02645458739	0.003931482579	0.01308821632	0.006640625899	1	-0.000585392391	-0.00852099374	0.05926192636	2	0.9998009041
6	555.0084651	194.3695889	11.54410646	9857.266257	3114.058473	79.0693078	1728.950483	4516.5	3016.021739	73.70899952	1533.529188	514.9105366	79.40450872	192.4420451	692.8004697	1519.18491	0.001293771152	0.3255423378	0.008441392902	0.007952230323	0.01974791311	0.008840008969	1	0.004127246126	0.6332865036	0.007615796096	24	0.9999999975
6	590.1727821	139.1842011	1510.239702	9225.847254	508.6509382	-46.91363465	1337.34752	3435	4701.085106	260.3671044	1500.017432	149.6673294	94.93216957	155.4392486	552.6705671	2215.621317	0.1702344274	0.05803971508	-0.004832266783	0.01270172169	0.01738036159	0.01086830372	1	0.1344407663	0.08725616766	-0.008311756795	55	1
6	612.5951873	171.2839706	1219.262117	8029.912395	1190.885579	1103.75359	1499.749389	3315	3762.148936	287.5568099	1609.132176	276.7708811	270.0592172	192.6612175	650.7783724	2225.251702	0.1554488811	0.1589321668	0.1359545514	0.01538022856	0.023751392	0.02051065004	1	0.1330420543	0.2966594338	0.469548444	63	1
6	635.3274223	528.9273276	1476.670659	8814.552448	57.13587458	427.84427	1783.781947	3202.5	988.1684211	273.1910697	1632.062846	111.0939693	150.9603514	188.9412657	590.6821042	733.7208532	0.1738185564	0.007282273486	0.04919355636	0.01315453205	0.01302729707	0.01552807888	1	0.1403300399	-0.01475102316	0.1745704415	53	1
6	686.6595438	489.3935331	-114.5638045	7830.75943	114.5034064	1751.962456	1512.236612	2829	4162.747368	45.36502173	1517.423154	96.62222318	352.4094021	182.4670223	535.2084487	2054.918231	-0.01587969154	0.0147950685	0.2235922488	0.005780756642	0.01499067183	0.01966793909	1	0.001544844299	0.005823696481	0.7260649641	5	1
6	711.5550502	325.4914097	4675.529463	6854.837368	1098.565487	-273.7184477	1432.683609	2967	8380.729167	966.4421669	1300.804096	227.1237835	191.3353982	174.4742656	545.3760857	4866.709731	0.6976668046	0.1633067269	-0.04069895068	0.03741170252	0.0214775856	0.0305524851	1	0.551240305	0.2991036455	-0.01282101585	93	1
7	16.47817068	146.2886004	410.5868909	6332.863716	671.2030555	-32.21999079	1030.137402	2501.5	12912.02105	101.4855799	988.4807767	140.4832728	68.79769408	141.9995423	376.3644263	5362.515149	0.06698835688	0.1070636155	-0.005332405049	0.01027761595	0.02104633721	0.01159844632	1	0.05306519368	0.1874812014	-0.03103194059	38	1
7	16.38879016	260.4646034	529.0929964	8085.029935	190.3225465	688.9217148	1493.683342	2962	12727.13978	127.234527	1465.813002	101.6914899	190.7236163	178.9540461	492.476238	5305.685664	0.06330217668	0.02372719218	0.08640124835	0.008906373393	0.01765510835	0.01698362428	1	0.05534786411	0.02011194504	0.2774549247	32	0.9999999998
7	40.55865921	245.7169885	-26.78808496	8347.107051	475.0500421	186.7116183	1518.87557	3159.5	9343.021277	42.87132978	1725.118736	155.6950247	90.04453666	192.3737865	632.9822275	4002.547627	-0.003245537134	0.05737553312	0.02405311113	0.006130568996	0.01622343435	0.009754973493	1	-0.001176171758	0.0872362986	0.05216883577	7	0.9982245991
7	51.06479811	308.0117226	1797.817997	10626.43272	206.0760208	-28.08185942	1739.942138	3929	12742.04348	398.7589789	2040.235056	120.8791329	139.8263205	193.1447943	708.940936	5828.946765	0.1704699221	0.01889423066	-0.002760889884	0.01197530781	0.01423035666	0.01430726483	1	0.1343648383	0.007538374728	-0.002318360635	52	0.9999999973
7	61.47208861	248.7297137	-108.9556663	8604.665896	712.4563982	1845.350883	1916.207434	3344.5	1279.774194	79.50934534	2066.871804	233.9136401	458.1008534	218.0709482	789.8066533	980.2374948	-0.01384887269	0.08222515053	0.2171643765	0.009946902939	0.01939515605	0.0316255551	1	0.003418252235	0.1430574944	0.7065547499	15	1
7	62.6626934	75.27488568	-2.774618455	6133.579607	1418.290794	221.3613602	896.3547309	2605	8994.304348	48.01338635	969.9439659	218.3768877	74.25001557	129.8874759	387.2653576	3077.947346	-0.0004650497031	0.2321754681	0.03656018765	0.008656687239	0.02203389585	0.01047919715	1	0.003636559524	0.4437749461	0.1001432723	21	0.9999922759
7	62.8681414	353.3213177	1985.193086	12205.97298	140.9541025	534.7015647	1819.909035	4497.5	4210.021053	489.4923764	2836.25492	142.0279302	221.5045284	226.1493391	978.5658103	2215.163968	0.1631822269	0.01059452395	0.04314772537	0.01155659302	0.01396172249	0.01744947805	1	0.131533412	-0.008127769771	0.1518188334	53	1
7	66.2736181	438.4255486	2479.83095	8098.230711	328.7117832	533.7057346	2386.91267	3132.5	2846.378947	777.9903128	2572.241079	147.9383854	273.8263029	309.3439108	946.9196882	3462.953665	0.3021299643	0.04038112959	0.06280229346	0.02423641336	0.0188124091	0.03813381133	1	0.2432777386	0.05264493858	0.2495512213	73	0.99999671
7	71.51291006	214.3350775	530.5124348	9122.37812	117.7626325	1851.107845	1767.613591	3314.5	5839.212766	125.3417527	1580.617608	111.1319047	335.2809308	169.2962452	564.8065001	2373.299227	0.05622842881	0.01230241574	0.1927842377	0.009645691893	0.01284024729	0.0223691804	1	0.0566457137	-0.0003114012751	0.6369801279	33	1
7	73.82709123	161.5054126	19.52652386	9035.65958	576.7704848	21.9955863	1145.249945	3401	7234.021277	38.52187234	1412.780783	140.3337414	55.5161199	156.8477117	518.2808656	2605.88289	0.002116632	0.06497747533	0.002579267064	0.004621222097	0.0142787778	0.006405996886	1	0.001734577958	0.1021380527	-0.01940154779	6	1
7	74.16625529	626.4599185	1398.891803	8191.782541	1180.389285	29.51974299	1940.134314	3365.5	330.2783505	334.4881899	1998.463252	343.6704899	108.5097246	235.2946833	819.5817913	205.1564313	0.166966062	0.1465961647	0.003525184225	0.01428144701	0.02007620591	0.01556522014	1	0.1333049396	0.2679534329	0.02184435731	61	1
7	76.41396369	117.4659534	-23.09667982	7010.345376	2208.688058	643.0792461	1086.171223	3181	5275.53125	60.55048101	1053.321236	334.698278	118.3393967	150.6928008	458.2548577	2435.842014	-0.003420475885	0.3173609471	0.09715290195	0.009215978661	0.02670190585	0.01217161752	1	0.006162155166	0.6189939756	0.3077140727	27	1
7	90.34232297	191.4533497	493.4779284	10064.7474	190.9211831	1932.404494	1698.414619	3669.5	10192.11702	129.9730162	1583.110494	130.913098	372.0049686	182.9924247	568.1592305	3477.281424	0.05089395957	0.01962671113	0.1925328424	0.009077690179	0.01449398413	0.02110708021	1	0.05247522805	0.01462497508	0.6351739444	33	1
7	94.14957855	213.5714397	-14.42854211	9643.734302	588.8494715	65.59709919	1552.113711	3612	6488.239583	41.32824511	1736.197962	158.4386338	73.994787	229.2020001	642.3124782	2698.885789	-0.001528054744	0.06405893748	0.006961781429	0.00453656451	0.01385230632	0.00749481544	1	-0.0008746532185	0.1003948744	-0.005330436809	6	1
7	97.25009543	86.46096619	-6.658490173	6266.971621	1401.390628	607.6151248	1158.173586	2637	1297.569892	44.50029883	1205.966297	277.5745618	161.7754988	151.3415941	490.0483985	817.5335307	-0.001088239197	0.2290849246	0.09527293602	0.007641145396	0.02232503322	0.01906508942	1	0.006986318792	0.439043869	0.2993665235	23	1
7	102.6767514	69.4666054	406.8875597	6247.336896	1094.440057	467.5945213	1108.430231	2593.5	18259.11579	109.9659076	1017.060059	188.6473725	123.855736	146.8033545	394.8546051	6361.839768	0.06505707643	0.1746357103	0.07458285704	0.01225488971	0.01978900514	0.01630328238	1	0.05749831893	0.3273186658	0.241906599	44	1
7	116.6769617	372.4868935	2409.69982	13381.77416	4311.829479	-23.78072244	1912.056311	6143	2663.242105	427.5360077	2361.395576	721.3386739	149.9804251	229.5677362	1030.606065	1226.316685	0.1745249844	0.3173373981	-0.001837352474	0.01253596459	0.01840775451	0.0116562722	1	0.1406846414	0.615729271	0.01003933918	66	1
7	117.4986331	155.2777395	3447.719697	11754.5026	224.0129591	-172.8204307	1483.360573	4371.5	6409.854167	608.6942676	1976.188595	123.9074656	164.6598512	664.8994029	711.992765	2726.996887	0.2879003883	0.01863447932	-0.01492992497	0.01552417802	0.01186193635	0.01518914186	1	0.2266455368	0.006303103851	-0.01819572417	69	1
7	122.5234346	183.6863786	796.3520335	12687.62847	3908.978827	322.794948	1292.606108	5696	5308.53125	175.6374289	2146.387661	688.8070586	133.7589876	197.2602521	935.213243	1712.260463	0.06640933673	0.3066703347	0.02588086479	0.00916580075	0.02227123996	0.009805807639	1	0.05670260012	0.5950816206	0.08045138519	49	1
7	138.3593553	137.0661643	527.6192666	9524.451426	156.5816708	1831.881782	1737.686742	3509	7563.136842	120.5506092	1360.496594	126.3787796	292.5981266	186.3603221	504.9480978	2625.815515	0.05564135429	0.01770534081	0.1952978712	0.009153746841	0.01374616651	0.01719381032	1	0.05640136807	0.01076780228	0.6455425197	33	1
7	146.4681598	191.6768891	-84.05550399	12613.52503	5616.099994	90.1014323	1320.854294	6265.5	13604.31579	81.80818638	2019.309617	879.4325536	80.33820588	213.2536537	956.4836677	4146.076192	-0.006607768123	0.4357489233	0.007607426853	0.006786945063	0.02146199743	0.0064181617	1	-0.001067093544	0.857873351	0.006149320769	28	0.999763759
7	147.4486854	256.1198895	-183.970233	11469.83898	1127.232396	2766.186636	2259.854521	4599	2854.670213	61.0760269	1812.319727	228.5281191	457.317997	205.1825541	687.6733713	1321.899606	-0.01713798943	0.1011301544	0.2371637881	0.005333064444	0.01613255198	0.01745193297	1	0.002323879591	0.1821266224	0.774306968	15	1
7	150.1616725	552.362507	12274.36748	11898.15673	852.0758145	-853.4664397	1673.050637	4917	11633.2234	3021.173477	3012.918903	206.3531522	440.1684426	186.4817585	1143.902791	7289.432527	1.014510167	0.07365246628	-0.06651039402	0.03973998634	0.0163474101	0.04137059513	1	0.7997822603	0.1146850492	-0.03429206401	95	0.9999999997
7	153.5624661	270.654279	9868.582657	9924.200956	1014.088643	-695.4082968	1676.928225	4178	267.5473684	3423.918368	3459.000211	367.9641956	540.3971689	248.9325093	1386.202361	178.4609599	1.011060825	0.09948197329	-0.06240491287	0.04934158922	0.02422617896	0.07769786198	1	0.7975824489	0.1674420907	-0.02037209012	96	0.9999999999
7	153.7219388	383.4613579	6929.936492	14001.973	1606.114382	-281.6675819	2088.937549	5706.5	16855.48387	1356.53872	2687.846848	296.2360554	253.2598611	217.5848259	1040.029976	6967.920762	0.4956762907	0.1136440566	-0.01937212449	0.02185246491	0.01426855943	0.02000594026	1	0.392024465	0.1991238697	0.01443085903	85	0.9999999997
7	158.2820532	204.3094622	-82.39004596	10876.51239	1750.485872	1249.972895	2151.619649	4494.5	3826.074468	74.1936595	2154.277686	370.2504387	278.6908023	266.7171562	859.6428176	2576.006525	-0.008669595649	0.1610742066	0.1184464366	0.007705409497	0.02108389638	0.01537906222	1	0.001812384834	0.3010912026	0.3745409504	19	1
7	182.5016242	668.3932878	-13.88579621	10059.04528	2347.091409	144.6024358	1902.660357	4381	4454.5	62.64734831	2276.333102	565.206886	80.43824226	271.0509728	944.2773068	3029.510325	-0.001551473401	0.2367972437	0.01612708938	0.006854377	0.01958699239	0.008878823801	1	0.001473834184	0.4526522917	0.03062643637	20	0.750644905
7	195.1107397	407.3686687	15621.43494	14659.11449	1594.582009	-784.1524995	1682.443963	6067	3525.957895	2900.69278	2782.972864	327.6946473	433.5582103	245.2463096	1122.297273	2095.590182	1.052588016	0.1114082616	-0.0534928932	0.03696529335	0.01412594268	0.03491941623	1	0.8312107401	0.1918485597	0.01924115936	96	1
7	196.612877	466.4632753	2338.086815	14649.19998	1479.182767	2123.580972	2043.876806	5757	5051.402174	549.4284688	3076.110387	351.4802483	482.4628971	373.7188473	1192.798989	2559.754092	0.1607502465	0.1022064614	0.1471603634	0.01106996533	0.01427473787	0.01953974087	1	0.1374053921	0.1813429696	0.5071784527	60	1
7	214.4300912	404.8223139	2612.331892	15973.84419	833.4738816	813.0695227	2296.146681	6089	4968.072917	681.9292436	3629.54473	300.9119926	269.2233329	262.5729478	1402.86934	2719.036943	0.1720032518	0.05723942442	0.05420593473	0.01437296327	0.01341284681	0.01591873813	1	0.1397315073	0.0871931616	0.1925998198	56	1
7	217.4112162	717.7100994	2866.155723	9592.9503	892.0645021	-127.604693	1687.877788	3822.5	3378.255319	819.7131744	2677.020559	264.7507785	147.2661498	193.5494224	1029.17312	1796.809927	0.2986164234	0.09409825575	-0.01427182786	0.01694680839	0.01418514145	0.01703435872	1	0.2359533282	0.1600689339	-0.01152706622	74	1
7	218.3996008	302.2748389	-75.8282231	15119.36379	3507.15994	356.1296333	1635.937409	6347	5498.913978	77.27937537	2934.097786	734.9874116	117.703503	245.194496	1247.014148	2553.804096	-0.005098867631	0.242558685	0.02488205915	0.006023576495	0.019748022	0.007149694055	1	-0.0007015310401	0.4646380701	0.05975839346	21	0.999589217
7	221.8414659	653.7701306	-43.6856104	11420.81232	3843.135583	627.146233	2053.230612	5305	2959.916667	74.91254637	2285.893913	785.2339523	144.469069	263.697027	1018.649424	1498.497744	-0.004550908522	0.3363468415	0.05606218586	0.006839116946	0.0194917833	0.01044587033	1	0.002747583942	0.6565926327	0.1684160738	26	1
7	236.2012968	147.6996926	-22.61120209	12303.8151	2006.032138	285.9287354	1618.496339	5033	2695.819149	71.44832952	2022.407042	327.6442609	89.62371091	236.2289805	777.3805258	1184.745796	-0.00178387757	0.165057665	0.02430435352	0.006191350445	0.01582014377	0.00708546255	1	0.001097526719	0.306677213	0.05634884759	17	0.9999993596
7	247.0434386	212.0334621	-55.04530119	14930.72639	303.951027	138.2731285	1524.657753	5391	8239.155556	40.15698944	2477.05264	145.0698506	75.48030822	184.544566	874.9353448	3227.915806	-0.004004702704	0.02014887077	0.009016930073	0.003044641147	0.01126180631	0.004995979006	1	-0.003150158018	0.01097600497	-0.0001135233883	1	0.999985253
7	252.4729559	144.9945558	673.4826493	9300.358339	1406.520113	29.45938065	1652.077715	3702	1614.9	206.8659874	2757.918153	467.0291995	96.71156258	272.71589	1094.638428	1575.206233	0.07130680658	0.1488485209	0.003360224305	0.013676556	0.0269461553	0.01313611779	1	0.0574884049	0.2728498186	0.0006009475242	42	1
7	257.5201588	124.6898979	4034.910729	8520.755325	793.68285	-145.4469636	1915.485584	3451	2387.416667	1297.229636	2597.732738	335.9325427	240.0810107	640.9185838	1015.850689	2153.0789	0.4881869366	0.09775783427	-0.01564649855	0.03651072391	0.03473048902	0.03502278966	1	0.3861715422	0.1668739279	0.02501841447	85	1
7	281.1734932	616.8654212	2237.841896	13116.67403	2003.564035	56.27946937	2322.406961	5312	1046.052632	537.1550031	3130.674551	493.414892	146.581507	282.9760647	1223.479918	517.9406104	0.1716264287	0.1547646469	0.004601312569	0.01230752488	0.01798259831	0.01225302219	1	0.137153545	0.2846130329	0.02673892982	61	1
7	292.606849	664.6131481	3580.887776	11684.53348	1116.316557	820.2154749	2380.727191	4721.5	4218.120482	858.4828329	2693.930859	280.1937319	267.0106869	292.107349	1041.659064	2812.333353	0.3070497678	0.09737356975	0.06531436825	0.01739703728	0.01653392843	0.02273345784	1	0.2479248297	0.1688373893	0.2607444669	75	1
7	297.5637185	242.6259171	8.672607084	11100.85432	1066.32131	174.3813745	2009.267596	4347.5	1196.505376	53.03050041	3410.829318	381.4193266	84.58044575	275.0735871	1300.794455	1088.262293	0.001240823208	0.09410857251	0.0169177782	0.00574990097	0.02248795731	0.009172691784	1	0.00228389611	0.161887596	0.02993001312	12	0.9824230294
7	299.0686418	652.9004451	642.031775	11460.27646	551.2558571	2452.967266	2295.914141	4483	3453.5	225.9479337	4128.528554	223.0911738	842.5449598	701.7028615	1504.129627	2589.300855	0.05798973922	0.04919512723	0.2081495447	0.01461167919	0.01991045005	0.03222889888	1	0.05943241231	0.07527387	0.6905885198	37	1
7	301.3464198	611.2592111	979.8342268	13229.51064	181.8813974	479.9539777	1991.766731	4780.5	4959.516129	238.8339876	3047.993952	132.1729891	151.467469	265.5565886	1057.915663	3507.439868	0.07354450875	0.0131394208	0.03662320465	0.009988074572	0.01363935751	0.00993344383	1	0.06007334717	-0.002824307694	0.1102863488	31	1
7	304.3902863	723.7112893	3476.898399	11966.41778	2592.416303	-154.3329013	1490.177168	5134	2955.763441	832.6680724	2770.710267	589.3798334	169.5249569	184.5108891	1148.055673	1656.130629	0.2942121198	0.2147292199	-0.01284397435	0.01576872802	0.01540773893	0.01592392344	1	0.2337868586	0.4059479206	-0.004260428813	78	1
7	311.5487914	210.2825259	-91.40393654	16702.25119	943.5921071	430.1543658	1790.744987	6126.5	12864.73404	53.61334436	2504.616084	235.8102585	101.7970461	201.0245515	945.4898518	4239.025908	-0.005585052823	0.06323088512	0.02677668417	0.003598795155	0.01113931767	0.005354443413	1	-0.002791196824	0.09924876613	0.06107696933	7	0.9997549283
7	311.1416281	638.2113543	912.3732179	12342.39924	1930.093118	47.36014748	1974.793063	5050	2633.452632	192.2893248	2455.366536	420.9919617	111.8689421	421.7383775	991.1854362	1850.62554	0.07453481451	0.1603204177	0.003905953057	0.009108016151	0.01588934026	0.01017923137	1	0.06020027611	0.2962317664	0.003475458795	42	1
7	313.6735745	281.5073037	-63.30408596	16482.29196	5217.638727	122.3819533	1506.67313	7434	7981.473684	91.98668355	2917.593766	1111.563922	99.9909383	255.9955814	1378.434616	3209.796954	-0.004331470974	0.3309896404	0.008185038484	0.006001163383	0.02069012164	0.00594840648	1	-0.0002932082769	0.6443986814	0.005677246445	24	0.9999999409
7	320.519723	490.7121618	7515.412616	15538.61	2474.963771	-261.4046444	1736.954683	6378.5	14336.35789	1751.869337	3482.421443	643.1357623	287.3962897	189.244737	1459.61811	7493.158986	0.4822889388	0.1687345292	-0.01710079621	0.01964999376	0.01710129835	0.02131968636	1	0.3821242716	0.311493486	0.0207827969	87	1
7	327.2337798	67.49133967	-171.0908168	10311.27935	192.4781657	2204.403198	1579.007396	3778.5	8240.043011	54.00264675	1634.295945	117.3682869	387.0766472	189.2316759	584.2072156	4343.62597	-0.01689227063	0.01857487302	0.2134326744	0.005163575192	0.01226122747	0.01727702713	1	0.0001101615018	0.01325883045	0.6914393475	5	1
7	340.502784	730.2095912	3158.314928	10511.33529	1051.311763	-150.0932716	1591.154284	4197.5	8313.053763	849.7630546	2741.518373	269.9872276	155.3691562	155.7828177	1043.852029	4986.038947	0.2939870661	0.1010498911	-0.0148121901	0.01828104722	0.01540186045	0.01709484307	1	0.2323189067	0.1742358953	-0.01417235343	74	1
7	347.5648008	145.468319	-86.91130636	14124.10211	227.1632584	770.9747562	1678.279647	5054	7546.666667	51.64745748	2221.705818	152.7975756	165.267567	199.2943995	771.8600692	2697.923504	-0.006347532023	0.01751149316	0.05589922879	0.004069177909	0.01215498439	0.006860918022	1	-0.00193978486	0.00685866628	0.1585618993	3	1
7	347.938114	554.980835	4508.149104	15094.11808	2350.461804	1067.218259	1982.510571	6209	8488.119565	906.2910505	2998.571468	492.3585871	342.8182491	209.6233918	1220.249725	3798.192224	0.2975616864	0.1607114253	0.06844669435	0.01381102596	0.01579250187	0.01936680667	1	0.2412565299	0.2980241319	0.271097331	77	1
7	351.2506819	460.5403041	-177.8620745	16715.1623	226.0598048	1997.221369	2326.622895	6033.5	9973.182796	66.08325156	2371.587511	163.0735832	339.5051921	245.9031127	886.4954759	3043.626541	-0.01043717861	0.01406603542	0.1216349506	0.004045705313	0.009732746354	0.008916092805	1	-0.0008779442149	0.001602785403	0.3808801976	4	1
7	376.5307926	218.736141	1065.928295	15138.18236	6446.749511	25.37682261	1452.453729	7417.5	11005.32258	223.3883279	2602.137003	1188.632124	113.0788756	239.2107653	1293.875532	3708.66841	0.07095879293	0.4286335789	0.001707181378	0.009439733372	0.02243004374	0.008135719141	1	0.05995751493	0.8429641022	0.002729731511	51	1
7	379.6285371	428.4882684	2539.171339	15492.61862	2555.823629	3.732363197	1793.453912	6282.5	4633.467391	556.6548925	3142.131441	568.1285768	157.6757599	219.8280071	1284.774414	2437.455742	0.1674033389	0.165894169	0.0002332261701	0.010784598	0.01522534952	0.01139802149	1	0.1336311428	0.307190515	0.01129589636	61	1
7	380.5051237	197.2779621	-141.781864	15054.5363	2490.028279	1770.868601	1808.565249	6154.5	7371.875	83.81680801	2237.185848	395.3583851	296.6547374	214.8635234	891.5622259	2287.413636	-0.01019186527	0.1648406662	0.1152338731	0.005771045717	0.01581795793	0.008650187295	1	0.0004320682801	0.3086859637	0.3634031314	19	1
7	384.6627319	372.4227201	8119.55771	16611.18706	888.6092082	-250.9175468	1971.163227	6378	5922.4	1461.743218	2789.580761	266.5636503	249.9288515	201.4399804	1103.794021	3024.431863	0.4932966309	0.05733172628	-0.01476864165	0.02305780877	0.01243398883	0.01740214869	1	0.3898675274	0.08449877825	0.02797876773	83	1
7	384.7385483	734.3174069	3136.769066	10385.21634	448.2017952	594.7306337	1962.920166	3997	3647.815217	680.1178548	2306.276899	150.9543688	220.0644945	213.4573714	845.8199889	2601.832156	0.3004684422	0.04575097319	0.05560047196	0.01576536423	0.01265321588	0.02276262689	1	0.2415400858	0.06340126272	0.2248766696	73	0.9999999995
7	385.2386523	596.5397988	15662.36035	14998.08296	351.7980135	-802.4392822	1787.796359	5752	5870.086022	5888.648819	5736.584957	223.0652506	730.056701	314.4937625	2186.810648	5990.003502	1.039127407	0.02402645087	-0.04405782163	0.03600628754	0.0180545453	0.07420503801	1	0.8202719536	0.01407362339	0.04593026061	94	1
7	387.5366683	303.1408736	2991.852419	17478.25401	249.6968947	2621.642438	2179.158902	6406	5556.705263	560.184515	2757.782929	186.1230654	497.8841447	264.4625729	1061.096491	2163.325626	0.1718947758	0.0151267519	0.1497161981	0.01135627083	0.01016942213	0.01896596764	1	0.1455200016	0.003920354451	0.5158437268	54	0.9999999998
7	398.9961649	164.4723155	-44.96460645	12178.04602	5544.879064	126.1720323	1825.245001	6071	10580.65556	87.8850549	1698.754349	747.5675916	99.18639599	246.4751877	812.7971073	3966.414808	-0.003887127935	0.4579400692	0.00979110889	0.007662873498	0.0244984403	0.008516772595	1	0.001460048484	0.9031447215	0.01477744398	28	0.9983526204
7	403.2908122	233.4919188	2526.778909	15547.36339	1488.683767	2328.796133	2142.268547	6045	2768.947368	438.0592647	2511.674417	308.3825321	432.6623973	222.4943521	980.3827672	1168.014221	0.1613564919	0.09837176182	0.1513926753	0.01135120171	0.01340468385	0.01680680839	1	0.1381261922	0.1736393031	0.5215797461	60	1
7	408.3019565	695.3451418	3501.813336	11563.16006	626.9536151	694.0941441	1851.044133	4369.5	4968.88172	805.3239805	2495.11456	170.5687951	278.1459361	230.7030647	916.5723334	2668.181011	0.3065373915	0.05488460934	0.05654412227	0.01617138893	0.01409410139	0.0228423307	1	0.2465063692	0.0820195841	0.2296536791	73	1
7	409.3867288	387.3671036	4505.906933	14817.9205	876.5059453	1046.940881	2076.269594	5722	11979.95833	1094.467432	3047.574726	220.6240593	318.2132604	246.2723604	1147.624329	6521.071058	0.3128423385	0.0590861205	0.07054813501	0.01942913173	0.01369189983	0.01964077621	1	0.2524714523	0.09093436779	0.2787095365	73	0.9999999988
7	413.0442361	61.85554676	2113.657072	7770.194343	1699.868182	432.8988779	1363.941778	3408	9247.831579	501.8543453	1747.988842	382.117246	162.1147488	179.5561318	723.5121953	5437.856105	0.2740512403	0.2210736173	0.05519155375	0.02106719661	0.02717908931	0.0204180324	1	0.2223607747	0.4207557212	0.2226583971	79	1
7	416.679951	445.5821576	2891.546019	17591.79389	3977.853226	875.0263145	1817.572483	7602	2491.106383	517.168807	3052.588153	784.399689	235.2798963	252.9526646	1344.775737	1045.447607	0.1676854506	0.2351175987	0.05119454297	0.01080628558	0.01663290724	0.011633846	1	0.1379245778	0.4496142045	0.1864052593	65	1
7	418.4624117	173.6621299	11059.68082	10450.96473	1169.984904	-655.261502	1653.646761	4382	1116.368421	2781.447526	2627.13249	303.2063139	456.6822301	254.0322301	1066.947877	789.7687118	1.057217993	0.1075867447	-0.05395536555	0.04386209395	0.01868334795	0.05429602588	1	0.8348113918	0.1840335477	0.01856747544	96	1
7	430.4981924	470.2896662	-46.09309615	15889.73941	157.4824853	867.1968669	2079.031813	5693	2236.21875	52.26063543	2543.735428	152.3738701	160.2792175	254.6822834	912.2934772	947.7259786	-0.00320200185	0.01049785442	0.05604091527	0.00344790376	0.01086856711	0.007294551558	1	0.0004914672823	-0.007440452811	0.1595293651	3	1
7	431.5876482	354.1410382	1223.410425	17158.57587	7416.039693	59.79328879	1549.50479	8415	7565.010526	220.6908713	2364.44469	1098.879824	124.3690338	231.5457989	1192.953396	3170.408989	0.07360223668	0.4381697799	0.003703053549	0.008708363744	0.01910153125	0.007831982296	1	0.06228197443	0.8624419633	0.01034944352	51	1
7	448.6292379	259.5241382	-65.95428167	14933.409	3553.478034	814.1863845	1877.387211	6337.5	7349.659574	69.0393288	2261.936746	551.6712185	151.3342947	200.6078285	937.2803708	3079.9712	-0.004319157025	0.2406224739	0.05516512407	0.004993966744	0.01505495406	0.009094463387	1	0.001895598464	0.4614970137	0.1627436987	22	1
7	450.4129808	337.619493	-110.4440812	14675.27007	3609.160291	808.7085698	1921.876264	6329	12275.69474	79.53106609	2485.347996	594.14733	155.6598472	201.0125126	1029.491987	4883.948274	-0.007576944487	0.2422773152	0.05668383487	0.006088485223	0.01719903095	0.007283238846	1	-0.0005697114404	0.4649203815	0.1672424178	22	1
7	450.4088639	556.5764632	15.57041996	12541.51526	4243.780773	141.2812021	2195.109952	5903.5	2287.01087	81.09096193	2186.300862	769.3901814	96.71475541	199.9689312	976.5166756	1011.801815	0.001386377228	0.3342206286	0.01170024159	0.006471743988	0.0209088492	0.008247556612	1	0.004504279267	0.6510580333	0.01894859968	24	0.9999997027
7	458.8386165	303.242539	600.000108	10837.67734	431.1446944	2392.332294	2844.344189	4190	2304.505263	181.3322417	2712.633489	168.2383696	589.792404	438.0027259	996.2575937	1918.377322	0.05612303552	0.04000987701	0.2213674768	0.01086851179	0.01958003258	0.02960155274	1	0.05873142513	0.05691417564	0.7348277359	37	1
7	464.5706874	81.20514079	3453.728315	7286.667024	337.25314	-189.4533614	1496.856815	2747.5	2675.138298	865.8751628	1777.274012	127.1519563	170.4696328	183.6334024	655.4221192	2076.836141	0.4700591668	0.04893717815	-0.02488401339	0.0276489632	0.0229406089	0.02738025176	1	0.3706940142	0.0671979251	-0.01165694731	83	0.999999938
7	468.588085	454.2334434	-43.48156047	13291.12291	254.9129669	98.58647997	1674.481908	4880.5	7778.978947	46.08843701	2690.721303	139.3282097	80.1859521	174.1376769	919.4843155	4106.919182	-0.003507153857	0.01952663502	0.00835687211	0.004160753475	0.01400183383	0.006000966585	1	-0.002805667475	0.00968877805	-0.002265198218	1	0.9999956571
7	476.1815953	409.1495847	2747.551136	16805.58467	275.9205065	2476.809815	2158.191366	6143	8013.547368	470.3378678	2363.988935	173.1392867	438.5641909	215.2456823	889.5913159	3125.993891	0.1684064192	0.01663570549	0.1456022401	0.01137194346	0.01071804277	0.01410617031	1	0.142498653	0.006897042299	0.5011544207	54	0.9999999984
7	492.3350504	482.4851474	-28.62539245	14850.34311	4751.606094	84.89369725	1519.356381	6661	7011.765957	84.45842404	2658.278451	875.1721701	95.16839739	226.4463115	1181.035326	2848.507957	-0.00176701797	0.3265667637	0.006094636263	0.006191484125	0.01729799878	0.006549366165	1	0.001556528075	0.6353215153	-0.0009912134154	24	0.9999999999
7	504.5963	61.49789541	32.78157008	6685.768603	2737.7258	73.93208709	1073.772928	3182	2478.979167	65.5603449	1022.806103	416.454337	73.07789124	169.5074596	476.8199635	1262.029777	0.005624303271	0.4108034763	0.01304976954	0.009890115855	0.02914692264	0.01094744755	1	0.008733958289	0.8071438314	0.02659236307	29	0.9999999374
7	505.6740505	451.5853287	7058.986677	15287.99818	4929.418275	-245.753818	1369.058698	7170.5	12739.10638	1327.968023	2693.047464	891.4003726	276.2838578	187.0482877	1232.759885	5552.554314	0.4677447266	0.3246874866	-0.01646981375	0.01843809674	0.01893001232	0.01954733399	1	0.3722276689	0.6293647568	0.02413061189	89	1
7	509.720448	567.4663898	5348.767276	11397.88643	282.4740946	-167.8025334	1878.518499	4286.5	12791.34409	1382.421288	2756.739471	112.5186786	235.3894143	183.4207652	984.0024333	7738.891207	0.4771492228	0.02617261081	-0.01705554822	0.02516889861	0.01419556412	0.02460237379	1	0.3765987568	0.02099299802	0.01583743778	81	0.9999999991
7	518.2261277	290.6379617	9495.394625	9525.011193	559.8765431	-542.6510771	1663.36786	3834	4145.56383	2925.834757	2835.934452	223.029708	442.7539921	214.2141879	1124.529344	3657.067091	1.034070537	0.06288288757	-0.05055589305	0.04622524257	0.01896716802	0.06574688556	1	0.8162308728	0.09310006089	0.02384585715	95	1
7	529.588487	243.3658535	-222.14383	13218.30879	191.5620795	3070.467384	1889.890015	4742	5415.287234	59.08123806	2026.897427	149.7129685	491.4131606	224.2204832	693.2615964	1915.372575	-0.01662316398	0.0136284857	0.2313407395	0.003956745792	0.01271906932	0.01514624171	1	0.001455029587	0.003655331665	0.7521924227	5	1
7	531.327573	417.449351	4353.436631	14521.42636	1469.337295	1029.785789	1811.066791	5645.5	9374.053191	875.0484214	2779.818115	294.633701	316.1325424	183.850985	1053.013411	4624.092649	0.296857275	0.1034821986	0.06788243883	0.01418659441	0.01499465054	0.01867131858	1	0.2400771081	0.1813873676	0.2674283378	75	1
7	533.6969151	284.0264013	2433.773477	14748.82935	3406.415863	740.2242491	1814.646266	6430.5	2391.585106	435.6993692	2441.279414	546.8070778	212.4400382	224.9268641	1000.395545	1029.199537	0.1660436438	0.2289039529	0.05086827741	0.01169358277	0.01881220867	0.0129872498	1	0.1365382053	0.4369484266	0.1847672213	65	1
7	540.6398954	210.4760817	770.2376739	12795.34376	310.3054062	1200.534543	1738.688131	4737	22327.3913	152.5568865	1636.358431	136.0514209	198.3968593	202.4052449	575.7668529	6481.102096	0.06180728733	0.02475121822	0.09445949771	0.008015813522	0.01184766662	0.01142357513	1	0.05470519664	0.02241838879	0.3045328824	32	0.9999999991
7	541.4624859	609.2758465	2000.904976	11443.68722	567.6159582	-5.784928525	1754.74328	4362.5	2279.827957	460.6777458	2355.747888	154.3153063	119.8801503	187.5725779	857.8319439	1309.901885	0.1750472907	0.05310624613	-0.0005241207369	0.01245099429	0.01232463826	0.01103376772	1	0.1384899287	0.07730173702	0.007228738752	55	1
7	546.4624815	494.7150368	-142.6282967	13122.03	3085.253453	1449.118313	1591.473608	5627	9406.212766	77.14000172	2367.147588	548.8648291	252.4199254	172.7142334	983.0839834	3551.456914	-0.01130298044	0.2318527593	0.1099832149	0.006751101176	0.01707887498	0.01099645833	1	-0.0001116823715	0.4451095541	0.347198779	23	1
7	552.3732343	642.307063	-80.45524452	10014.54801	528.895462	1138.670916	1743.825582	3798.5	3266.893617	53.77049685	1915.019346	165.2207263	247.1034992	184.5866056	710.0920013	1485.585851	-0.008276577115	0.05659982477	0.1109544523	0.005228797887	0.01350345721	0.01187097429	1	0.0005636838154	0.08798814822	0.3462563207	9	1
7	559.151467	221.5083818	2866.995877	9605.195893	462.5015047	622.6651576	1752.641262	3707	4082.43617	712.9410017	2273.75806	175.2525722	235.4500467	233.3983902	847.7646449	3390.968712	0.2980726296	0.05061304807	0.06620882045	0.02363021293	0.01903607012	0.02310771977	1	0.2403907299	0.07359993426	0.2605290897	73	1
7	577.2565033	394.442621	718.0603498	11235.56933	3599.940566	986.629977	1807.097951	5183	5887.322581	199.7112804	2341.912715	680.0091243	234.7087969	200.5981573	1009.392373	3312.879062	0.06651979783	0.3152122659	0.08686391422	0.01042885866	0.02362736356	0.01337259621	1	0.06090243274	0.6141137958	0.2878709754	50	1
7	589.4965992	464.7146568	5417.625984	11684.13408	112.35414	1119.948466	1833.435324	4376	1514.114583	1201.330955	2695.338831	142.2266688	346.45339	218.6348087	997.7340507	912.5827301	0.4567371884	0.009617585402	0.09755346915	0.02059512864	0.01395432101	0.0318593261	1	0.3678140304	-0.0096223764	0.400270009	82	1
7	599.7676747	645.2697382	-7.378398124	8566.747222	439.5837043	471.6172224	1784.751369	3240	1905.819149	43.19711627	1601.188294	145.5311424	118.6978782	190.3636929	585.9765422	1223.771739	-0.0009552152653	0.05185533544	0.0575315929	0.005614821398	0.01526051297	0.0111416344	1	0.002792762432	0.07687191256	0.1662362851	8	1
7	613.3314007	271.5066834	1936.444756	11596.00226	599.9716197	29.76710851	1510.764156	4391.5	5596.010638	427.0073711	2434.327732	170.1335142	115.3862959	240.0214471	906.1475678	2952.624655	0.166433625	0.05426445231	0.003034997317	0.01058796404	0.01185638703	0.01075242623	1	0.1319086495	0.07978483062	0.01748320646	55	1
7	622.6643204	622.5070544	2280.559589	7789.821943	1251.633426	475.7121173	1551.18145	3268.5	6231.755319	561.5457298	1898.807012	283.5917281	205.1045464	198.1174926	753.5937891	3914.413434	0.2943468429	0.1634359249	0.05959842525	0.01988326236	0.02209198789	0.02507307592	1	0.2381519093	0.3033508311	0.2404190564	77	1
7	624.3786788	302.3308176	451.4141106	8237.107535	87.45355867	1713.456792	1811.791441	3111	2418.125	134.2189173	1745.442224	110.7394696	404.3099957	197.844234	630.9237268	1831.32171	0.05481189237	0.01152869733	0.2096749042	0.01093849864	0.01505852842	0.02215393251	1	0.05662979362	-0.001433308358	0.6940281901	33	1
7	630.5693411	596.2801133	2747.329486	8998.253672	2157.88699	-126.392376	1297.786511	3960.5	7041.12766	627.1436616	1980.235913	439.7848847	152.7929998	136.4691754	825.2457288	4190.144692	0.2988592299	0.2410104086	-0.01365065102	0.01726203347	0.02034037838	0.01935532328	1	0.2376854503	0.4594681793	-0.005258318892	78	1
7	633.1708889	379.7612131	3539.562476	11960.82337	590.7476365	843.1214419	1815.777611	4647	6404.294737	675.2574629	2215.388254	155.3834133	255.7091573	199.8554106	818.0927092	3556.308733	0.2913703854	0.05126668348	0.06856294104	0.01497639522	0.01139205149	0.02018271903	1	0.2352399433	0.07501646418	0.2670906663	73	1
7	647.1449827	343.689941	1887.334037	11500.645	1726.187577	29.75233983	1755.244148	4708	1844.368421	303.2811249	1764.670823	320.9474581	121.6117741	167.3685117	708.3055845	1069.575001	0.1632564527	0.1549392577	0.002553337734	0.01095030507	0.0152915179	0.01111996183	1	0.1303853124	0.284941473	0.01797169449	61	1
7	655.0640183	595.2767478	9138.643585	9211.345815	968.1142788	-530.8189075	1282.707846	3817	3057.967033	1610.405166	1695.064092	209.6298765	261.833286	167.9685805	674.3031633	1810.60839	0.987233728	0.1076381256	-0.05670598272	0.03630318169	0.01628222089	0.03520761823	1	0.7791541801	0.1842923497	-0.005952583345	96	1
7	661.4607563	581.6616408	2620.094024	9099.971869	2144.71638	513.3278017	1369.732192	4043.5	8757.054945	509.9549222	1617.687554	383.2985534	172.6289382	175.8720357	686.1998452	3074.787911	0.2892102175	0.2294106177	0.05625512051	0.01871638405	0.01941350351	0.01814643262	1	0.2345324672	0.437724285	0.2297918831	79	1
7	677.7300066	581.7535912	2255.287293	7803.302161	1816.804503	-107.9505103	1238.123652	3421	5093.673684	579.3365879	1932.183503	429.2297408	127.9087852	114.74442	818.2922905	3000.081383	0.2863863664	0.2288663507	-0.01419799236	0.01864391539	0.02021599324	0.0183672388	1	0.2276382642	0.4347464722	-0.01016206205	78	1
7	693.7051266	541.5210792	1153.338876	7253.984433	2436.038805	-21.13214855	1319.017294	3491	5370.684211	271.694215	1518.561783	471.4149152	101.2382505	172.063763	666.9625891	2903.456624	0.1554552115	0.3296348267	-0.002997918597	0.01534595239	0.02795726954	0.01453825199	1	0.1256169697	0.6408204968	0.00230490248	66	0.9999999077
7	702.6542748	412.5908158	606.9748056	7353.307342	190.5152672	26.83607	1460.225136	2721	12924.73404	145.7406908	1429.288913	97.58817398	69.20493249	144.8118714	509.7084638	7617.15473	0.08275326757	0.02713240886	0.003686402515	0.01071548414	0.01459138936	0.01018262601	1	0.06534186189	0.0247833426	0.0007896154055	30	1
7	702.5019539	452.2115201	1383.783499	8524.857135	1378.18181	418.8160247	1597.389038	3543.5	2327.956989	249.3234572	1393.231544	258.4702125	137.4874075	156.1433289	567.6629266	1126.285574	0.165626636	0.1658916621	0.04794300306	0.01493523096	0.01820688685	0.01369715578	1	0.1353717769	0.3084628376	0.172978647	62	1
7	722.240453	581.4986709	6022.019833	6268.235779	418.9433146	-425.7338343	1178.612267	2528	8755.159574	1300.965534	1275.261794	105.487662	229.1463883	151.8041275	481.500889	4875.358314	0.9722361933	0.06462199911	-0.06508573137	0.04199928343	0.01733971199	0.04174554021	1	0.7662738024	0.09645774145	-0.03887305444	95	1
7	733.5377377	382.2543043	-10.3804181	6349.058596	434.3062137	24.80249336	1337.975209	2426.5	8282.387097	39.66225509	1250.494258	115.1752984	58.20713636	122.8712093	460.8122809	4376.624071	-0.001721841979	0.07089599023	0.004049655379	0.006952689439	0.01691179829	0.009699319103	1	-0.001150735067	0.1142507045	-0.01507375061	6	0.9999999998
7	747.5469527	330.4110689	432.1172988	6922.454549	396.6111875	205.6071727	1117.069089	2609.5	8386.595745	82.00050255	986.2954089	121.0383626	82.7979806	122.5171803	371.4380784	2903.841876	0.06303130617	0.0598107692	0.02913653633	0.009422548977	0.01557751008	0.01108707468	1	0.05172152609	0.09211905033	0.08387880129	35	1
8	10.52610572	224.6768482	3.040449164	8863.572204	459.7049012	395.8210897	1225.96405	3340.5	8118.736842	40.85481546	1288.504639	135.053308	92.26687385	156.7256272	460.1326433	2294.520843	0.0003657591922	0.05634115751	0.04690630677	0.005074684558	0.01467453937	0.007879510513	1	0.003184339269	0.08572580154	0.130554484	8	1
8	10.50940588	364.667971	1920.506715	11814.30688	1820.502733	-97.4426382	1331.874871	4855.5	5543.031915	382.4945055	2230.18889	341.9561972	134.4034801	188.5812758	859.945855	2114.61631	0.1591937179	0.151753472	-0.007823985846	0.01247997551	0.01778380704	0.0124027611	1	0.1264473579	0.2781859553	-0.01824978423	61	1
8	23.71487719	550.3496979	4174.30057	8844.943936	499.4600941	634.9000952	1651.542482	3512	4786.315217	797.8726578	1639.956107	157.4605093	248.6552813	174.2023235	624.641614	2361.890233	0.4820107058	0.06113835519	0.07093278587	0.02617706978	0.0157660721	0.03323103692	1	0.3866167113	0.09457704099	0.3167617435	84	1
8	47.51891174	477.3563211	5116.220494	10961.21494	573.3189613	-245.2177556	1683.404411	4248	6612.774194	1005.934073	2017.207199	155.882528	206.935239	161.5372726	748.46779	3140.091033	0.4709677378	0.0537204838	-0.02301663808	0.02539340685	0.01381462416	0.02207294107	1	0.371586283	0.07699235793	-0.004982818879	83	0.9999999999
8	53.50930671	91.6247766	436.845812	5983.156848	985.7409347	-50.73739147	1000.21239	2446	5429.771739	82.53316305	808.3345351	172.3517431	67.96387704	132.4837239	319.8420941	1998.787375	0.07377661383	0.1647524373	-0.008066867768	0.01022156322	0.02234482516	0.01200386276	1	0.05885420928	0.3049468536	-0.03723628453	42	1
8	61.68192518	221.6316791	-16.86636922	9102.018498	3797.740045	160.9538124	1305.67094	4429	7654.361702	68.27178698	1631.253086	696.9557507	71.6564097	190.571258	769.3587635	2710.368038	-0.001778555016	0.4226314708	0.01791964467	0.008507450473	0.02507395286	0.007565649566	1	0.003307838117	0.83140125	0.04186021574	29	0.9999997639
8	61.30797669	433.4281392	788.7392051	12071.47353	3782.122223	-7.59845773	1340.116405	5411.5	7874.712766	210.3933288	2444.89345	709.5767346	92.57039896	201.5189976	1047.624281	3634.06945	0.06493638851	0.3121586392	-0.000849400913	0.009702213396	0.0203882684	0.008188459875	1	0.05382667895	0.6055582247	-0.01051627728	48	0.999999855
8	68.48941143	278.7185894	5289.601888	11726.24529	614.7942848	996.9517333	1674.555551	4543.5	5791.473684	1044.342836	2295.162297	184.6125187	353.2309251	186.1020568	853.6350187	2340.799513	0.45506482	0.05183996269	0.07546429538	0.02302493474	0.0152837239	0.03188816246	1	0.3654610853	0.07583674631	0.326051358	84	0.9999999991
8	73.52788028	621.2154629	1708.330524	10253.70552	481.2375084	-24.51301155	1587.375512	3896.5	2677.206522	396.8651534	2356.572784	145.8881171	110.6642257	153.0979857	850.1143715	1448.865563	0.1655886116	0.04630154425	-0.00236134535	0.01287209969	0.0139800753	0.01359770204	1	0.1308014009	0.06341660874	-0.001253759515	55	1
8	83.75895301	546.4638853	-119.1940354	11054.74586	180.133529	1198.827548	1825.885388	3953.5	11970.78495	49.45351728	2360.055526	131.5208396	281.8408551	173.265498	827.6766534	5472.381418	-0.01053258108	0.01646828837	0.1111657317	0.005198875171	0.01378771736	0.01160276219	1	-0.001620075823	0.006219455943	0.3453631427	4	1
8	85.83213925	671.177877	603.6182242	7928.377336	1838.276748	-20.00040295	1525.67103	3473	4792.431579	199.62012	1689.75745	411.8352558	157.9553104	1435.819378	700.5853976	2727.737	0.07437158688	0.2263364548	-0.003048445749	0.01949657532	0.02434163849	0.02109777724	1	0.06028529654	0.4305770624	-0.01833869611	45	0.9999999993
8	101.7442184	617.1610032	3452.3469	7356.658068	2209.981312	-196.1851553	1704.865848	3462	1839.375	1140.576494	2353.579776	731.7550545	195.1281126	175.6083227	1053.450478	1584.853267	0.4762354011	0.3081730668	-0.02790693604	0.03357751565	0.0347195053	0.03402868256	1	0.3780348239	0.5953785743	-0.01334096774	89	1
8	104.4984622	589.5689315	-134.1223009	11184.97165	203.5871196	1286.685583	2135.531183	4151	12109.48352	46.92954679	2249.301459	116.0021239	296.216054	207.4136389	778.4858097	5706.629526	-0.01216883769	0.01920607046	0.1169009909	0.004742815077	0.01237103959	0.01226536027	1	-0.002510649392	0.01195680282	0.3645672368	4	1
8	109.6546657	575.4638194	-28.80731533	12912.5681	4052.95926	92.97275714	1399.116902	5735.5	4961.685393	78.40869862	2469.032256	741.8964155	78.55017133	192.9628087	1053.356142	3280.810825	-0.002407920318	0.3099055953	0.007117232084	0.00644455282	0.01811343074	0.006125172221	1	0.0009460229719	0.6013980569	0.001877852384	24	0.9999985294
8	119.4833231	161.3051497	745.726609	11311.2512	2557.413417	17.5173084	1295.196627	4809.5	12622.74737	179.3965266	1654.919228	392.1315187	120.9060549	707.4969348	676.6049706	3726.201922	0.06896181855	0.2341889914	0.001510288587	0.01049258116	0.01896639322	0.01087098822	1	0.0563779988	0.4467183639	-0.003806634799	45	0.9999999721
8	129.8282505	352.3688312	-57.6404689	15680.05129	2516.303369	140.0541514	1688.343422	6358.5	7156.168421	65.98086682	2273.587053	391.255135	76.31975382	238.0982023	912.7381816	2257.063059	-0.004000997884	0.1641741783	0.00916120667	0.004413096598	0.01426133256	0.004888259911	1	-0.001668496693	0.3044803868	0.00440267557	16	0.9999987157
8	139.8054033	110.2033918	-129.3134064	9774.275342	160.4565482	2026.368281	1447.644491	3526	3390.284211	52.86662969	1464.892376	117.9897863	311.0754646	174.3699687	523.2059599	1279.636789	-0.01294716005	0.01581207216	0.2067250857	0.00584675002	0.01323832541	0.01889739901	1	0.002766519302	0.007437080305	0.6694323213	5	1
8	142.3737957	220.6169474	7636.984847	11154.11019	1891.447196	-352.8558708	1579.901344	4824	12276.82292	1820.418498	2610.842328	417.9683455	335.8807659	181.8142413	1063.926104	6931.386728	0.6828183721	0.1676603263	-0.03330522522	0.03395168352	0.01731230155	0.03424082555	1	0.540002453	0.3082209069	0.009196602982	93	1
8	147.278545	667.3323244	7.525929254	10074.19958	3113.525682	209.6725924	1573.029228	4548	1617.956989	65.07784834	2121.990563	692.2712183	95.86310386	184.1177893	939.3435947	1102.333177	0.0006734017313	0.3134076379	0.02219816819	0.007498435337	0.02069661341	0.008446844101	1	0.004419700576	0.6089266148	0.05387330465	25	0.9997996378
8	152.4667929	400.2871575	7469.016647	15106.71995	881.5305094	-274.3651444	1862.750044	5883	11180.8617	1426.869261	2866.634889	206.689129	285.9516035	179.1357022	1082.130494	4600.002923	0.4876692739	0.05898670668	-0.01701726503	0.01888282339	0.01225907168	0.02152566071	1	0.3852752131	0.08782971467	0.01916611428	83	1
8	153.9996592	643.3724314	3548.939543	12264.72795	199.3228666	768.5380808	2034.750681	4511.5	5788.25	741.726913	2386.30793	141.4875403	243.235543	225.4092348	832.2833291	3116.149221	0.2996695194	0.01544547218	0.06440378386	0.01455203114	0.01409239177	0.01894321803	1	0.2411786924	0.001880737052	0.2537608971	70	1
8	155.3200758	566.2849549	6325.839483	12746.19421	729.1391641	-309.0649991	1967.200237	4928.5	9687.119565	1344.049595	2505.638163	156.9032482	232.4212881	216.0495872	902.2563176	5085.430194	0.4975205292	0.05781913523	-0.02430511751	0.02141743512	0.01450674348	0.02162343825	1	0.392591316	0.08522412886	-0.003486571049	83	1
8	163.4772502	208.013934	-63.98746328	14935.19826	3449.1164	103.794158	1536.039007	6340.5	14978.73626	69.30827681	1907.124488	423.7900438	83.88238658	260.6650955	770.6440458	3161.183178	-0.004590919337	0.2372399711	0.006921818347	0.004793329196	0.01418425351	0.005753590733	1	-0.001538589558	0.4533190183	-0.00129029204	20	0.9965463398
8	178.0117055	335.4821194	-17.20063412	15368.98561	2483.151369	164.6402336	1982.390423	6232	6326.391304	67.07201588	1996.472082	344.6759987	83.4914907	224.3187646	792.8914557	1847.714495	-0.001171210309	0.1646174187	0.01041683619	0.004706461086	0.01303901885	0.005485696364	1	0.0006620603033	0.3054079123	0.009294092211	16	0.9999972866
8	188.3391901	413.3688545	1433.463715	16705.33187	415.0314943	76.87204807	1765.485666	6010	14176.37895	268.2152399	2567.95	176.5110012	120.0955021	192.1616427	941.5683503	5046.810297	0.08568687722	0.02460958694	0.004381064033	0.007196675139	0.01050124877	0.007536316843	1	0.06768743513	0.01965121778	0.00371506618	30	1
8	190.4949892	676.2304321	3297.384275	10835.75486	1038.628612	714.1525578	1861.60449	4276.5	3398.989362	819.851979	2788.546658	281.4576855	286.6916806	197.0039905	1077.948269	2271.197086	0.2979857947	0.0964665291	0.06202930122	0.01665776073	0.01378901692	0.02719737143	1	0.2405137819	0.1669308782	0.2475941401	75	1
8	192.5714923	449.724738	2601.248844	15760.34445	2500.97876	43.40285325	1932.787025	6489.5	5070.852632	567.6429688	3427.838644	635.4258664	152.2000486	591.5819231	1415.684713	2510.734643	0.1654253615	0.1623815907	0.002883347283	0.01054479018	0.01635448251	0.01162702113	1	0.132202297	0.3001095059	0.01977110524	61	1
8	198.393887	522.9599598	4520.078041	15131.71527	897.4069427	1041.457018	2064.786645	5764	16354.94681	837.90989	2594.663491	203.1500056	290.8731563	190.9739495	944.329176	6550.975584	0.2964812449	0.06239539384	0.06911570355	0.01566634855	0.01403803844	0.01724126484	1	0.2394413051	0.09769312234	0.2703878207	73	0.9999999992
8	200.4315449	610.6592246	1563.862585	8950.895519	23.42865996	1362.482733	2652.559064	3318.5	1387.410526	422.0177438	2376.130962	138.9868081	401.0164701	347.7525714	876.960452	1197.087241	0.1748304276	0.002922842286	0.1572502764	0.01537784476	0.01809683009	0.0255929392	1	0.1482198668	-0.02075798776	0.5417322644	54	1
8	205.3653412	730.848496	7.848688113	8043.602346	383.2858424	84.89090985	2009.63931	3031	2300.903226	48.50875621	1684.177074	144.7222675	87.21731689	405.137894	617.3783362	1341.795269	0.000997251266	0.04853285285	0.0107554241	0.006707146012	0.01716010795	0.01165366302	1	0.001219159108	0.06884810635	0.007670152596	6	0.9999999476
8	209.4231738	470.6901561	919.8142551	15052.97785	3585.092243	1417.193143	1899.393523	6471	2303.542553	200.728607	2738.505259	711.7982562	303.5415565	210.9095726	1180.35083	1159.461765	0.0629081889	0.2446482762	0.09708720766	0.008094786894	0.01692310914	0.01213019833	1	0.05799448484	0.4705998953	0.3198436582	47	0.9999999995
8	212.7779309	291.8022911	-55.86026393	9906.996652	41.14486384	1230.431192	2336.504947	3638	2363.631579	54.05455632	3123.92573	116.2340073	364.7643824	282.0130375	1111.42853	2178.508928	-0.006007714272	0.003636810381	0.128391276	0.005638696854	0.01606378558	0.02197274805	1	0.002972827496	-0.01948461773	0.40450031	4	1
8	214.4067672	636.231204	7093.698829	14806.96715	246.7614676	-288.557255	1996.435245	5494	4753.705263	1375.595357	2967.56808	147.7855891	253.1909902	239.4922026	1076.776353	2915.488598	0.4762836874	0.01741442884	-0.01839812148	0.02021322654	0.01129614642	0.02062743731	1	0.3757346935	0.003112251058	0.01084428163	81	1
8	216.3494307	499.4294191	-170.6821461	15004.89519	2469.300495	1821.465951	2136.144698	6072.5	7401.989362	78.18370346	2793.649993	482.623666	371.0528402	747.5941254	1102.43585	3869.269931	-0.01254640338	0.1630585522	0.1194831596	0.006251830553	0.01589762967	0.0118082324	1	-0.00117207133	0.3051752119	0.3772773368	19	1
8	221.3653283	386.8499587	3467.800959	19225.626	1121.732664	15.29565154	1908.116334	7315	9344.139785	604.2735318	3144.8996	295.8532944	174.078019	234.7819691	1234.270576	2500.435291	0.1761072056	0.05868666944	0.0009607141098	0.01122092533	0.009567262042	0.00951139464	0	NaN	NaN	NaN	NaN	NaN
8	233.1831746	570.8097085	4373.481213	14406.55097	1430.721869	-92.12607554	1741.501797	5672	7577.06383	1073.896749	3378.280869	370.7996616	193.8759341	196.6550074	1300.451868	4209.899007	0.3003543122	0.10321961	-0.005036709448	0.01503041887	0.0145730582	0.01662202162	1	0.2380335471	0.1788973013	0.0204760806	74	1
8	237.0049867	172.4017712	932.4796295	14653.5229	899.5069227	535.9190738	1697.450517	5479	12676.33696	182.5773681	2219.382342	180.8879362	139.7956466	202.8937393	791.2327376	4387.069327	0.06363180545	0.06250577104	0.03720035591	0.007217941549	0.01233610629	0.00885709606	1	0.0527572762	0.09782401518	0.1114768172	35	1
8	238.6693446	428.6380187	1034.452899	14151.63507	857.2931212	120.980714	2138.734769	5365.5	9521.510638	221.8665822	2623.733247	192.1131488	111.1711174	255.7505642	953.003175	4287.624955	0.07526407922	0.05929826478	0.009270835492	0.00654037356	0.01191692416	0.00837221218	1	0.06010193854	0.09050539739	0.01903448189	34	0.9999999848
8	242.2635867	653.4790071	2145.884138	12955.30044	2950.893641	570.5094146	1878.251677	5653	1962.138298	497.3845763	2758.25168	603.9337107	215.2776332	227.9345768	1129.551757	1065.449419	0.1707386556	0.2330499534	0.04793944286	0.01295017175	0.01623136413	0.01550835245	1	0.1401088963	0.4453039912	0.1759521916	65	1
8	244.5145347	379.5691369	-62.76071372	16836.17712	1726.011658	435.0388775	2084.326412	6457	6506.260417	62.94794534	2699.369385	380.4906697	116.4196187	223.7890934	1067.744797	2259.593537	-0.003610084885	0.1063998216	0.02796021179	0.004165687469	0.01310641257	0.006140938812	1	-0.0007071655077	0.1872452846	0.06673219058	12	0.9999998814
8	247.8634794	257.7301435	2782.662126	17018.69013	4101.190387	895.5416131	1807.171402	7446	7420.663158	437.7161141	2309.10291	711.0410444	220.2905541	197.2465763	1090.059622	2521.400736	0.1627986758	0.2431591914	0.05274497717	0.01050548574	0.01741575472	0.01200504101	1	0.1342352228	0.4660588894	0.1908369568	65	1
8	250.7364516	296.5338733	3128.908417	17315.41418	319.0725564	70.99956451	2132.381372	6338.5	12935.55914	588.1810003	2899.78056	199.9595789	163.1395028	250.9462827	1084.953656	4155.114058	0.1792626147	0.01871242327	0.003984971954	0.01052495221	0.01096177814	0.01059827035	1	0.1417781629	0.007319113272	0.02249887784	52	0.9999992632
8	265.2358084	349.1096339	-67.22746566	16213.25776	3893.581623	408.6656348	1775.589748	6918	4680.0625	81.51050473	2523.796593	715.7958325	119.2898585	232.4985218	1121.8104	2136.623198	-0.004314366583	0.2461886041	0.02672651262	0.005480122032	0.01715220827	0.006262329261	1	7.910947517e-05	0.4720818778	0.06629551439	21	0.9998133175
8	267.2686524	640.5527863	4025.019276	13347.36712	2227.841756	880.2849131	1914.248359	5587	14609.61702	906.8956148	2994.053366	437.1312031	292.7729809	195.3981347	1159.7677	6773.514964	0.2950848259	0.1622348458	0.06621146552	0.0166503379	0.01565025689	0.01911725033	1	0.2391611408	0.3010770901	0.263009762	77	1
8	270.4226823	227.3911427	3590.963358	11908.21138	2710.164517	913.3777351	2007.946177	5151	4121.344086	918.7216743	2982.464731	710.9626461	297.0890659	248.4078372	1262.585363	2777.55694	0.3022741834	0.2343516609	0.07131478104	0.02000063019	0.02543148883	0.02467098253	1	0.2459326125	0.4481522907	0.2839202562	79	1
8	273.3436869	566.6798711	7643.935432	16011.65394	3723.696524	-332.0826826	1588.969913	6989	9025.847826	1530.723931	3084.463438	799.7151212	272.8776696	184.2702601	1377.536444	3591.098424	0.4806370121	0.2406998792	-0.0194751737	0.01831763087	0.01682380729	0.01977668793	1	0.3813921968	0.4580894439	0.01437019965	88	1
8	283.6615384	439.6224917	3015.177803	17325.56135	879.0659952	79.58304057	2472.506784	6531.5	3048.515789	522.5849943	2796.865733	282.9545799	155.7235572	595.5225532	1080.307285	1553.463562	0.1770651194	0.05012511437	0.005043470557	0.009825135554	0.01255025048	0.01003526673	1	0.1404265253	0.07136850904	0.02649591261	55	1
8	286.6783019	96.45427887	767.075192	12713.58806	1973.422226	1025.57878	1367.039428	5138.5	8593.574468	141.7074051	1899.23879	321.8619221	220.3949017	181.2906741	744.0659808	2634.636195	0.06072254443	0.1565767523	0.08220516468	0.007865787613	0.01397371279	0.01159035384	1	0.05438124124	0.2907346469	0.2663544951	44	1
8	287.7777401	530.700791	7014.225954	9626.941689	880.2669691	-255.9948033	2381.54058	3925	2262.688172	2414.316616	3271.619448	359.2553042	369.2857799	336.0693888	1315.40692	2094.016481	0.7395089132	0.09716161766	-0.02646575357	0.03156436314	0.02220631398	0.05597596678	1	0.5846730434	0.1645538968	0.04275437114	92	0.9999999691
8	291.3979045	654.8610653	2257.726454	13849.63524	1331.133193	2017.412237	2248.909556	5463	1456.8	407.1892152	2349.158134	261.5778348	372.8141423	246.1381183	893.2336648	902.4090524	0.1662815388	0.09524946731	0.1431127773	0.01098444885	0.01272827266	0.01708125723	1	0.1414518946	0.1670398698	0.4944341254	60	1
8	298.5761781	759.5915879	-57.56126446	8337.806069	2597.877267	892.8832027	1588.113688	3815	1941.217391	64.61628085	1802.661337	591.5463106	207.9764991	187.5697491	820.5585494	1210.041919	-0.007046592275	0.3121797635	0.1070063683	0.008087524511	0.02792323957	0.01253306149	1	0.003885266928	0.6087099694	0.3402546744	27	1
8	304.9519218	285.6102822	-313.701237	18068.78361	1901.076018	4359.037528	1990.659666	7090	4294.595745	100.2377753	2234.438797	359.564191	557.1802529	229.5693399	930.0761442	1342.48675	-0.01814005858	0.1044480894	0.2376143206	0.004902808421	0.01383702872	0.01487359457	0	NaN	NaN	NaN	NaN	NaN
8	313.7541538	104.5517765	1846.787446	11607.72538	135.3971509	537.8898837	1573.490082	4241.5	4775.451613	476.5760034	2607.753134	143.0564325	192.1019212	190.8381471	933.0554037	2722.591786	0.1619605185	0.01306464535	0.04801574208	0.01288054219	0.01425416092	0.01774994473	1	0.1309114768	-0.002960335158	0.1681593646	53	1
8	316.6541593	635.6396612	2422.963483	14498.65201	3339.458193	714.5806437	1887.221753	6171	4637.136842	541.5129079	2972.205126	695.799776	208.7424086	229.3259462	1258.767085	2130.844996	0.1679349112	0.2317371465	0.05121416618	0.01188834661	0.01387834537	0.01369484074	1	0.1380891353	0.4427250958	0.1864315414	65	1
8	319.6852996	458.2908639	-82.63139679	17040.26068	4139.879679	156.9825832	1766.028499	7378	11973.18478	82.48952641	2987.942238	774.0818216	86.53501532	203.5622471	1283.972954	5066.50659	-0.00484614298	0.2463565154	0.009621577132	0.005684337675	0.01664873907	0.00582441935	1	-0.001469710962	0.4719698667	0.008080119574	20	0.9953613634
8	320.4249075	765.1756768	4081.943361	8928.582483	987.116817	-210.4388888	1551.351751	3649	13448.70833	1103.633483	2343.492704	222.0723278	185.7503069	150.1210207	882.0358674	8371.671914	0.4558642574	0.1101453879	-0.02335571112	0.02511814651	0.02308927026	0.02361335306	1	0.3601670381	0.192017331	-0.007833194566	85	0.9999999906
8	328.4535901	256.3482671	-46.55515035	16562.00215	3924.801497	459.3121765	2015.440179	7099.5	3749.905263	77.26413138	2070.530554	637.7650113	130.3141443	246.5724851	941.4400639	1216.397218	-0.003233656339	0.2410150122	0.02818172786	0.004835362082	0.01799101723	0.006670375687	1	0.0009790576423	0.4615742003	0.07132860407	21	0.9999894808
8	333.7045406	305.4392669	6269.787139	13407.76516	739.3124839	1360.684329	1993.717946	5174.5	5129.924731	1701.604978	3357.407039	208.8346562	455.5207239	232.8552949	1255.235787	3763.018935	0.476086619	0.05519786827	0.09509803913	0.02592414101	0.01605816004	0.03451938241	1	0.3834551249	0.08313462995	0.3973993029	84	1
8	336.5274155	331.63918	2517.578565	15088.55517	191.7974533	835.2220512	2124.95614	5497.5	4287.391304	605.1306144	3283.333675	175.1160384	251.0023652	228.4967028	1208.818559	2078.864551	0.1695509134	0.01301386048	0.05519550017	0.01015243876	0.01130424387	0.01439133874	1	0.1374017213	-0.002897121767	0.1941934456	53	1
8	340.6319866	451.4529326	3042.61318	17610.65752	4245.28194	881.7597091	2012.037361	7666	3658.478723	522.477466	2599.004329	738.7126695	222.2211366	234.392962	1184.979319	1240.366029	0.1712657826	0.2421208457	0.05141915603	0.010154426	0.01501747743	0.01084971157	1	0.140848955	0.4638800548	0.1881404715	65	1
8	349.5519431	504.3775237	6957.541513	13556.76107	2136.060626	-215.9449752	2364.259351	5688	4732.677419	1429.992412	2925.402212	470.1049212	284.274143	298.193212	1184.993282	3482.899882	0.5038813388	0.1579147723	-0.01509622357	0.01992739303	0.01479817091	0.02343882329	1	0.399262399	0.2894278178	0.03197267963	87	1
8	349.8466301	699.2336407	5353.954894	11108.31333	564.3189645	944.6363347	1979.871303	4311	3372.621053	1185.392229	2527.685907	160.3864837	322.179986	212.9374308	939.1718034	1936.304817	0.4818196296	0.05255488568	0.08147457777	0.02279336596	0.0135531073	0.02964223349	1	0.3870734883	0.07736690467	0.3522904405	84	1
8	354.0964041	255.1803656	-81.37507043	13831.59032	4578.593606	700.4545374	1728.688181	6320	6466.210526	83.77266169	2550.473736	827.4628928	169.1346738	254.5260803	1133.273057	3308.317098	-0.005959916844	0.3340532921	0.05316883756	0.007193995609	0.02076516958	0.009046119399	1	0.001416300462	0.651846205	0.1582178107	26	1
8	364.7579775	756.5155193	14.24903027	9778.530358	832.695762	79.48999988	1732.863335	3737	560.6236559	45.25854737	2179.427065	242.9836409	65.89518386	160.9417814	819.2106516	338.9673549	0.001754246412	0.08848443092	0.008760659467	0.005331115613	0.01549657679	0.007715965098	1	0.002095108616	0.1502074062	0.002174779428	11	0.9983412795
8	366.6615933	328.3158769	-66.88293811	16425.85179	1680.420436	470.9743129	1943.367888	6273	4776.532609	65.28187448	3197.300492	387.4585483	129.7993136	257.1383273	1239.505465	2228.640908	-0.004083151465	0.1073970442	0.03000419824	0.004488424006	0.01363321428	0.006724046952	1	-0.0009370788102	0.1893334825	0.07360080324	12	0.9999984525
8	366.8813911	531.7247137	-122.9618781	16283.52535	3656.047367	1840.925898	1988.829795	6952	2246.936842	84.14318041	2598.993327	723.0135892	317.5215972	241.0809498	1134.881299	1081.098307	-0.007800218596	0.2383564125	0.1154673414	0.005521218964	0.01856588947	0.01019625271	1	0.003093258635	0.4584977516	0.3667695555	23	1
8	371.4762508	436.2513156	1071.316959	17308.96028	1071.83609	1642.081609	1851.402232	6504	11220.19355	246.2743865	2952.416013	300.8367942	335.5131576	208.5963065	1130.156818	4740.549038	0.06215815427	0.06465488263	0.09812746034	0.007026100612	0.01379980887	0.01056776854	1	0.05563248505	0.1038323025	0.3181841421	36	0.9999999998
8	375.6091379	196.9901531	1029.331928	15784.94515	2580.883645	52.81271398	1525.656789	6371	12345.70968	203.857167	2059.401223	363.1455614	102.2425117	222.0137366	820.5389063	3785.956021	0.06715565068	0.1647400644	0.003844545032	0.007830553284	0.01360823663	0.006488526146	1	0.05439188072	0.3052606413	0.001790032653	42	1
8	379.6353013	368.9787746	-135.1738	16894.54731	5750.700657	899.0456814	1689.499125	7733.5	13159.06452	86.8335953	2585.504283	940.8952993	178.5373412	204.4348992	1226.030202	4965.529325	-0.008538435594	0.3454575344	0.05383399212	0.005580629322	0.01731441428	0.007649865421	1	-0.0004674411127	0.6751123352	0.1602368315	26	1
8	380.3945789	112.5141402	646.5337189	9779.260394	121.6050774	899.1086962	1763.537596	3567	5017.021505	153.7903924	2103.069386	134.9523393	238.0941082	256.4505536	749.8373074	4080.747486	0.06511591699	0.01307608512	0.09155299887	0.009367408581	0.01472076938	0.01666612075	1	0.05701699218	-0.001461886884	0.2950508787	32	1
8	382.9507241	713.7395712	1362.126549	7867.408171	633.5035753	383.4590219	2038.855311	3141	848.4	521.3692835	2954.140047	271.534697	193.1199602	265.5602914	1121.907538	1412.91847	0.1692616058	0.08066213352	0.05271181063	0.01855449332	0.0219958061	0.02641316998	1	0.1376985346	0.1348939821	0.1875843805	59	0.9999999712
8	389.0467351	260.4381388	-233.5360045	13569.41825	156.6381587	3271.250753	2202.477461	4970	3758.038462	71.14351347	2323.950818	140.6417829	567.1359766	228.5388298	802.3429284	1797.930632	-0.0164282828	0.01177255466	0.2388895303	0.005579256362	0.01162331018	0.01703471024	1	0.002088830134	7.381339869e-05	0.7778257475	5	1
8	392.7191641	461.7328503	1278.015874	14814.65592	310.0549719	105.6944431	1901.755223	5470	16245.59302	259.8533935	2748.090735	148.0254996	100.7173425	211.1697195	958.4692825	5890.888884	0.08559074403	0.02308461808	0.007129072488	0.007786568848	0.01161591438	0.00784646243	1	0.06777705458	0.01661713295	0.01298646798	30	1
8	392.2417518	475.9221102	2352.831124	14462.49124	1246.470068	2167.946956	2751.242376	5611.5	2546.75	506.2568105	2942.952435	347.8289194	488.5280193	248.1423767	1132.217256	1677.342939	0.1630049108	0.08607734767	0.1523279634	0.01388807833	0.01485638456	0.02248658504	1	0.1393692034	0.1486048256	0.5247707697	60	1
8	395.6990626	757.4251145	2887.180864	9527.472169	51.95506079	-92.06925473	1721.360691	3558	752.3010753	687.7505591	2419.799112	117.9935424	148.7511679	185.0474419	853.8463549	482.1147659	0.3027115037	0.005345258724	-0.009058140446	0.02221045424	0.01391853915	0.02034510224	1	0.2386382342	-0.02066982427	0.00459121596	69	1
8	396.8271797	245.4170172	-71.52933808	17391.38862	4222.604232	151.4099701	1546.920186	7465	12231.53125	79.61022148	2309.85403	646.9671847	89.19076891	211.4421197	1017.566701	3658.98419	-0.003701151711	0.2432035437	0.008823327266	0.004833668373	0.01402586377	0.005311755049	1	-0.0006469332542	0.4655196173	0.005528695614	20	0.998547819
8	398.7014689	486.0471258	23.98378018	8743.995869	386.1211282	362.6003899	2421.382034	3357	2152.741176	166.8331294	3008.676713	197.8582137	143.0267927	338.7467908	1106.312547	2342.680192	0.002341683638	0.04374506675	0.0414236652	0.02318529933	0.02814885005	0.01582641405	1	0.004260275107	0.05990442738	0.1120066615	8	0.995362537
8	401.4409194	309.6353654	2750.149354	16367.87083	828.2155225	908.7374917	2184.862999	6236.5	7243.510638	452.0681787	2409.724144	229.959602	235.6347248	224.7775344	929.8569126	2364.446653	0.1668878805	0.05173084879	0.05551475236	0.01171201064	0.01192862137	0.01207775325	1	0.135706772	0.07601907268	0.1957824721	56	1
8	402.5682323	262.4100728	-193.5869995	12939.17187	84.47485553	2977.207815	2115.871017	4738	1559.075949	67.78877864	2864.435753	159.8139951	659.3553202	217.1439809	1024.313671	1285.958375	-0.01444691146	0.007155173267	0.2315475026	0.004706500153	0.01264648856	0.01975315613	1	0.003127747278	-0.009537804629	0.7531858415	5	1
8	405.5586196	715.2888229	-38.79717529	10649.10468	983.2102752	523.2388163	1957.35794	4141.5	1644.904255	86.14282456	2282.525344	286.9152542	165.1797441	884.483144	876.6212864	1183.273463	-0.003981267563	0.09129297944	0.05102361094	0.008487851856	0.01864090091	0.01294724755	1	0.0003667750535	0.1570758944	0.1445748911	13	0.9999999987
8	407.7675544	536.3279407	-17.53430724	14537.05624	3353.923488	337.7915789	1867.529899	6111	3328.11828	79.99889633	2530.873324	595.3185286	108.7672567	239.4177604	1037.951456	1693.629103	-0.001026219988	0.2382328399	0.02529862078	0.005879604674	0.01802465001	0.007060384486	1	0.002510203652	0.4558205587	0.06193578622	21	0.9996753879
8	412.9061694	469.5678483	972.0366941	14228.75265	4310.277509	1490.075856	2687.448998	6580	3579.225806	193.6859928	2281.151668	734.2569862	256.5583831	1061.414112	985.2145138	2108.984389	0.07077910193	0.3061975622	0.1023965279	0.008563351923	0.02002723262	0.02036948169	1	0.06521202025	0.5961434374	0.3413064066	50	1
8	415.6789295	639.681651	4081.204061	12725.01546	639.4125478	-107.4161225	2041.52943	4857	7359.858696	885.7583775	2714.220483	185.1135729	198.354522	375.3934193	1003.489677	4856.967549	0.3166753894	0.05143253454	-0.007070732247	0.01751186777	0.01331318539	0.01892014362	1	0.2503086513	0.07325627229	0.0156588332	72	1
8	421.2696523	241.394352	877.8558524	15753.24287	2633.657556	1466.483462	1713.618594	6482	25531.58065	208.0399704	2284.820745	405.0284244	258.5773598	208.2125611	902.6551667	7869.39704	0.05667828005	0.1734852941	0.09295431351	0.008411206337	0.01442002525	0.008892152525	1	0.05205734511	0.3254912015	0.3024643829	44	1
8	423.9557825	285.137318	755.8854009	14641.94945	313.098159	3171.987773	2158.92516	5430	23137.48421	175.7979398	2336.58509	152.7094843	525.0713763	234.8620364	813.3473295	7952.533173	0.05103719252	0.0219960494	0.2151867234	0.007366205339	0.01249333184	0.01730590459	1	0.05410818793	0.02005665947	0.7122255253	33	0.9999999999
8	423.2703137	655.6397159	34.45334854	10210.09337	2263.086337	323.5343002	2171.170487	4369	1106.956522	75.26706208	2827.252699	652.086576	128.0173772	302.6051565	1185.248025	1038.044219	0.003924564463	0.2257071431	0.03479243173	0.007689020498	0.01935087945	0.01315776423	1	0.006933522568	0.4305321524	0.09490949121	21	0.9999999976
8	425.3083273	387.4880631	2902.169763	17354.97588	183.4164855	2678.454926	2513.68365	6417.5	2690.074468	520.2853411	2772.255784	198.3070187	514.7070748	251.0645946	1059.952029	1167.759865	0.1695729286	0.01236782452	0.158403909	0.01042717561	0.0112770404	0.01574766439	1	0.144224766	-0.001462791153	0.5447748656	54	0.9999999933
8	433.5471302	526.3982714	7032.593903	14811.98563	1512.073139	1418.264965	2079.537528	5891.5	8647.193548	1290.182931	2718.926522	316.9198016	386.8716529	248.9526052	1070.370329	4515.913123	0.4772643505	0.104224884	0.09421729692	0.01953026812	0.01306340293	0.02268058537	1	0.3848306987	0.1830165467	0.3960331097	86	1
8	437.1066661	399.8331942	14482.89198	14354.62442	1445.37023	-664.0155329	1688.289461	5766	3502.474227	3084.665194	2991.850422	343.0350304	515.4986726	255.153459	1210.368328	2119.212683	1.02791596	0.1049498423	-0.04574135753	0.03331569569	0.01440640451	0.04298587708	1	0.8120990735	0.1789741143	0.04004157708	96	1
8	442.433392	430.6970714	-192.9693124	15963.37169	2597.090262	1840.271861	1955.94653	6517.5	15572.21277	73.31445555	2791.700244	509.3499843	318.108733	199.4661621	1152.630116	4993.416485	-0.01282068966	0.1649094716	0.1178895246	0.005030708149	0.01397215238	0.009393357352	1	-0.001475802025	0.3089055042	0.3718560693	19	1
8	443.4896118	327.6533097	-40.37986575	17002.44755	2697.825624	185.1225738	1858.772262	6853.5	6601.107527	71.00368955	2352.925852	473.3502833	85.45390136	214.7164185	997.2352177	1931.202568	-0.002617277032	0.1647730785	0.01132611769	0.004449121556	0.01485563374	0.005025899561	1	-0.0004226254615	0.3057540571	0.01207362021	16	0.9999675854
8	449.6493967	93.66661691	9375.239241	9604.648062	649.8340921	-525.7670942	1349.217444	3857.5	12324.02151	1862.893123	1901.690679	166.7808565	353.166729	178.5650528	745.478638	5838.825883	0.9763835649	0.06651817443	-0.05365017444	0.03387716518	0.01508011701	0.04202818578	1	0.7703355406	0.1006131706	0.0009255120601	95	1
8	454.3466261	182.2729152	1196.875825	6692.024001	959.5539802	76.28587846	2179.928987	2789.5	355.576087	592.59234	3408.065114	529.9663789	132.3622464	494.5925839	1371.655533	318.6684947	0.17135248	0.1459754534	0.01117551981	0.02353747124	0.03868675263	0.03324662459	1	0.1372806537	0.2668781812	0.048766183	61	1
8	457.8518101	404.3533927	3084.146471	18205.15736	3026.229756	53.11499751	1812.011969	7581.5	4919.905263	471.8405504	2963.553245	592.1123556	161.725451	222.5887507	1258.307615	2038.88942	0.1681947244	0.1678045629	0.003181863948	0.01056942635	0.01468877038	0.01000525152	0	NaN	NaN	NaN	NaN	NaN
8	458.4863629	622.6086467	13775.30533	13356.77103	814.1063604	-723.3503715	1610.989882	5362	8665.870968	2741.358655	2678.763023	177.4115687	434.8709613	216.2598713	996.249473	4394.000179	1.026447186	0.06229307771	-0.05221813285	0.03428934063	0.01328822274	0.03602020113	1	0.8100721482	0.09187858907	0.01652950679	95	1
8	463.2959201	234.4607312	-33.77272639	14282.34164	4681.267479	117.9078428	1662.692517	6522.5	9845.431579	79.47166154	2041.914465	658.7945665	78.99695686	207.0662074	893.3462962	3339.830928	-0.002548787745	0.3299084012	0.008952864398	0.005648492312	0.01903576628	0.005668113023	1	0.001159565962	0.6422099618	0.008641917827	24	0.9999999036
8	463.356615	503.1238521	-41.46786505	14197.467	1434.375143	400.8065893	1834.999768	5502.5	5978.010526	59.16821306	2787.11672	304.9500071	110.1072613	208.8104235	1042.035674	2979.723814	-0.003163132247	0.1040177002	0.02866572982	0.004558603076	0.01274459754	0.00733096506	1	-0.0003306012347	0.1824082546	0.06915916181	12	0.9999994605
8	470.5273812	428.3294992	4397.506034	15217.74423	170.1128666	3374.041146	2476.647597	5618.5	7530.840426	685.6570482	2314.202256	158.9463716	569.3961406	258.3246473	824.4363171	2544.688431	0.2905155314	0.01067634149	0.2216905192	0.01593819059	0.01192773416	0.02134396756	1	0.2442552986	-0.003615917724	0.7859388883	71	1
8	472.5526556	76.74030566	6785.891809	6938.663467	406.0904427	-443.0967053	1429.846304	2763.5	3181.419355	1792.006957	1821.700218	158.5045277	339.0227209	226.6083396	710.9530514	2041.409974	0.9872180664	0.05584534653	-0.05950696553	0.04906064511	0.02462027979	0.05850439846	1	0.7784285508	0.07867234044	-0.01691833422	95	0.9999998454
8	475.3231167	597.6467189	-10.38141704	13172.88416	1962.601371	295.8932806	1703.930596	5267	881.3723404	57.03710156	2571.09522	432.4435494	111.3179948	220.443318	1004.253806	390.0798646	-0.0008473116368	0.1561177687	0.02281822243	0.004825827731	0.01590731969	0.008129990894	1	0.00165065127	0.288416479	0.05125378153	17	0.9999997217
8	478.6199075	490.6170494	2196.969282	12887.405	1301.961164	56.78215186	2027.781122	5156	8243.197917	505.0885175	2904.460763	277.8875731	157.8432699	257.3466929	1077.17106	3958.297943	0.1680402818	0.1010999764	0.004094144528	0.0119847514	0.01537451153	0.01382155549	1	0.1337299156	0.1752511499	0.02273851121	58	1
8	481.6355273	39.51902734	27.98076976	6396.770477	443.2933483	22.59337774	1087.993953	2448	6385.666667	39.10325082	985.2298917	115.4479571	54.71106431	132.1238269	357.7849006	2418.068009	0.004454645508	0.07071721155	0.003555370766	0.006151741142	0.01701850708	0.008815332953	1	0.003710887733	0.1138531372	-0.01541829256	6	0.9999986433
8	483.4982365	158.633523	766.2398379	11930.92088	3872.009554	1070.792849	1694.690261	5563.5	7275.771739	164.7727871	1782.935671	557.2323848	198.9113915	206.6951303	786.0088644	2743.472157	0.06406030312	0.3214116575	0.08964748116	0.009463749064	0.02329820518	0.01288006158	1	0.05919977029	0.62682935	0.2969665008	50	1
8	492.2958947	614.2126987	873.687583	12377.33293	3854.188256	365.2769069	1661.564287	5698	1233.43617	222.1950437	2894.510476	932.1936143	154.1598162	187.4687694	1287.453436	968.5541109	0.07284268073	0.3189955163	0.02984168892	0.008805343879	0.02176273357	0.01114960028	1	0.06218944034	0.6202830371	0.09564583621	49	1
8	495.6517128	211.4799375	1.139166054	12484.62449	1166.253314	145.3164058	1809.039909	4841	2083.361702	53.76964841	2373.123114	260.5662238	77.15081375	208.0883503	888.2345573	1323.535603	8.432994066e-05	0.09354699553	0.01160335291	0.004764646747	0.0155866756	0.006900328401	1	0.001010646787	0.160605299	0.01161062146	11	0.9957974467
8	504.3145718	323.5289542	-238.2794879	14084.49313	1311.5741	3233.22934	1913.833113	5446.5	4086.072917	77.62909297	2495.469041	272.5625396	589.5350459	216.5279145	924.1781296	1727.120812	-0.01701748524	0.095147128	0.2303760197	0.005519416699	0.01298797869	0.01708389533	1	0.001910348946	0.1697528582	0.7511081168	15	1
8	505.7170222	107.0823808	519.5149169	6762.531803	371.9553666	20.06337507	1491.573203	2600	3503.221053	170.4845907	1604.341744	126.7743953	110.4213111	675.5880962	599.2643935	2139.543077	0.07446851219	0.05677690574	0.002563185338	0.01443441181	0.0161036014	0.01605927077	1	0.05900284332	0.08519107005	-0.003994134585	34	1
8	514.803568	355.4894894	2217.614423	13507.51476	2087.414602	64.58274955	1814.344412	5530.5	4070.698925	545.8435784	3113.915575	491.3850881	134.8022761	202.3816497	1228.807709	2098.026261	0.1616635178	0.159152939	0.005594829384	0.01294665785	0.01574460965	0.01227219446	1	0.1293663356	0.2936145259	0.02807581611	61	1
8	517.4663088	723.4559625	4184.155969	8591.808782	51.12553241	-253.2812701	1812.330356	3277.5	2769.416667	930.3381701	2067.192809	104.3350326	194.4445585	233.7894619	742.8667643	2011.980128	0.4687311601	0.00589906821	-0.0274624068	0.0263220434	0.01200621912	0.02430820571	1	0.3690320935	-0.02057127084	-0.02190650464	81	1
8	527.7670961	392.3183938	1143.532519	6445.900617	810.5995763	91.9379638	2423.702768	2706	380	539.7535561	3112.489173	488.6204987	114.8689089	492.6997555	1266.831353	411.36208	0.1747758794	0.1382284227	0.01434972984	0.01749724109	0.0363573466	0.02648295572	1	0.1401248492	0.2511644526	0.06007477133	61	1
8	528.2158798	469.4102618	-47.67098169	12300.03228	2012.31246	723.963739	2058.323499	5064.5	2852.244681	73.90499083	2230.3559	377.6651764	161.1102399	224.0918254	883.536087	1451.760627	-0.004243828448	0.1627697726	0.05916806067	0.006007762831	0.01419041494	0.008615146689	1	0.001425346348	0.3029521059	0.1741819782	18	0.9999999965
8	556.3220565	622.4790881	671.4684056	8850.665831	530.3303111	66.29924611	1796.445378	3378	4085.095745	152.7334454	1567.326804	156.4643036	84.30700419	162.8646715	587.3305603	1819.304718	0.07837072417	0.06102360897	0.007195256728	0.01012861936	0.01603660921	0.01032178594	1	0.06244516418	0.09395595553	0.01270579765	34	1
8	561.7114716	208.4724957	6797.188851	9789.391978	196.3132522	-308.807329	1625.188701	3685.5	5611.861702	1815.745438	2629.186247	116.5665504	321.0363713	271.7514465	962.22945	4410.599939	0.6963336794	0.01886359296	-0.02702347765	0.03566875377	0.01654942774	0.04260980439	1	0.5496127173	0.005120472151	0.02930790957	90	1
8	568.4806586	101.6718245	421.8210707	8410.346504	479.4323421	1585.348542	1243.553818	3185.5	10704.2234	99.13791915	1122.912769	128.6046497	244.5315386	157.3550918	420.8354456	4057.97902	0.05191993809	0.05890676714	0.1892636678	0.009626466029	0.01601419901	0.01763027209	1	0.05347343283	0.09458097815	0.6253890207	37	1
8	571.4877445	280.6275388	2143.598604	12507.00104	1174.428856	130.2059992	2278.424604	4977.5	2857.076087	311.2653872	1883.308387	230.0533536	136.4363755	264.1926611	719.9458344	1976.623918	0.167359101	0.09246812988	0.009858933204	0.01030179281	0.01411430797	0.01198877636	1	0.1334823935	0.1578166952	0.04193228253	58	1
8	571.4107782	372.9103722	-54.89354404	15700.43894	235.4283325	399.994152	1647.627629	5612	11464.39785	56.1362877	2273.976878	157.272667	106.1169661	479.7090533	781.7684068	4023.529048	-0.003647622378	0.0143562962	0.02625447071	0.003854005446	0.01106725694	0.006729105548	1	-0.00178844298	-0.0003700461927	0.0583572376	2	0.999905397
8	572.6432512	533.4846775	-21.63108478	11479.52661	151.8619162	280.9163263	1929.549666	4202.5	8439.580645	44.3806821	2051.663545	124.4438947	96.42684903	197.5400858	727.2461569	3567.165823	-0.001840311769	0.01350946794	0.025815463	0.004211174521	0.01160447702	0.007110843504	1	-0.0003934115423	-0.002113320881	0.05723423749	2	0.9998788666
8	578.4958814	137.7485257	1441.844416	9033.560657	3585.642868	-27.1429665	1285.856598	4426	5534.648936	263.6299078	1565.965148	612.9800723	103.9921168	172.7099777	724.6897308	3032.017493	0.1616111172	0.3962897169	-0.003143786107	0.01560383643	0.02789965454	0.01194905741	1	0.1311670444	0.7766286141	0.005007357344	68	1
8	580.619661	712.4340829	2156.23305	7325.064796	1126.644668	427.6714988	1569.16287	3043	3555.968085	487.3131293	1566.639657	241.8140268	163.9887677	171.5041999	627.3542941	2088.362091	0.2965880297	0.1572682296	0.05721597816	0.01950001357	0.01904250646	0.02270816016	1	0.2397083191	0.2907112696	0.2326396591	77	1
8	587.4564454	281.3580421	778.9843881	13204.73625	777.6689545	1242.79202	1464.089251	4989	10599.62766	166.9224159	1973.142792	179.3237104	206.3714842	169.7325801	718.0799171	3482.170078	0.05925663693	0.05772561223	0.09362312152	0.008884550333	0.01235582112	0.01108578121	1	0.05296447596	0.08960092691	0.3020601629	36	1
8	588.5176552	521.2845825	-9.426010146	10095.65973	4414.905163	208.3952968	1552.462274	4999.5	2119.768421	77.17375383	1748.425086	753.7724253	101.0595088	212.1061516	835.0474209	1028.656586	-0.0009705769401	0.4306908858	0.02159008697	0.007843089722	0.02489379463	0.009301833714	1	0.004272796874	0.8479202558	0.05472903467	29	0.9999999999
8	588.4023894	572.4559834	3179.77029	11171.53291	1085.79007	750.5793716	1735.980071	4442	7164.861702	684.9545781	2351.307332	255.5584274	233.0719756	221.9142921	905.5380562	4232.012467	0.2887312675	0.09990130536	0.06425693989	0.01707367436	0.01551438417	0.02078077763	1	0.2333598351	0.1740198508	0.253250268	75	1
8	603.68122	637.6495949	1499.519183	9291.312833	1498.646842	2.353960862	1544.466925	3799	3174.659574	377.4734454	2019.344292	337.6649274	102.957155	149.9228505	807.3994308	1564.626855	0.1590213071	0.162571475	0.0002256306292	0.01477643607	0.0160887758	0.01231891619	1	0.1269523511	0.3004464305	0.009359386142	61	1
8	607.2665642	410.4639503	-68.95233192	12163.8478	1267.967177	673.0212909	1540.716263	4702.5	7081.086022	53.83981241	2140.636842	237.1334365	151.1511452	202.0180023	795.7700607	3458.700675	-0.005945974484	0.1021224216	0.05489647268	0.004877196993	0.01455279007	0.008098180331	1	-0.0008245424367	0.1792541776	0.1576074156	13	1
8	615.340202	212.4905809	544.0075561	10447.96613	604.2644073	2152.478215	1543.926828	3970.5	10897.57447	122.455037	1334.150478	161.0643091	310.0374825	167.3919586	507.1228094	3420.112324	0.05272072892	0.05887505263	0.2046751045	0.009254098213	0.01511374294	0.01726713709	1	0.05512511107	0.09492452383	0.6779138187	37	1
8	632.49739	685.7913985	1171.466899	6754.097128	1548.270667	289.2598278	1529.745222	2962	1077.836957	225.0648167	1281.694027	302.6605273	118.2446343	140.6153016	546.2995283	497.1669911	0.1667366762	0.2219488439	0.04214482844	0.0134897305	0.01920249848	0.01703954108	1	0.1364408359	0.4225402594	0.1550899412	65	1
8	634.3688525	649.2902156	5354.816259	7812.130341	812.9673405	-261.8551215	1367.489643	3140.5	5290.913978	1231.947794	1850.372059	209.8558523	220.1706285	168.1440668	719.0271076	2947.034304	0.6764695151	0.1056689	-0.03575574335	0.03128717691	0.02019721279	0.03083419576	1	0.5341756264	0.1818476062	-0.002237175866	92	0.9999999999
8	640.3449577	339.4518079	10254.1973	10156.73546	654.1872564	-489.5412064	1458.81096	4148.5	12554.09574	2130.865932	2114.778933	170.6992163	362.0638551	194.2721416	808.2611567	7014.934456	1.002482907	0.06644407209	-0.0464908064	0.0349637075	0.01776191839	0.04092243208	1	0.7914961533	0.1005681792	0.03090378517	95	1
8	643.2455583	626.4005821	1195.574162	7485.41864	1169.521474	317.9046093	1691.604835	3074.5	2551.212766	256.7303364	1532.302016	262.9957021	140.294755	196.3124554	622.3079602	1602.231112	0.160958975	0.1615405646	0.0456710328	0.01635017934	0.01893266833	0.01776269074	1	0.1314773999	0.2995506069	0.1641269572	62	1
8	652.6474564	397.8266896	-24.65098328	9799.015225	992.7941313	259.713322	1661.766364	3818	4431.536842	52.4988913	1553.449385	203.8900244	86.55862375	162.6378075	606.2089922	1953.157573	-0.002307628523	0.1030065992	0.02755441268	0.005808555625	0.01381264842	0.007915237521	1	0.0002638865903	0.1803153914	0.06554134105	12	0.9999998818
8	662.6269206	354.5777119	1625.798828	9628.823166	921.1733385	58.75808909	1894.599331	3894	3350.904255	307.3232765	1599.65121	196.718397	123.6126202	189.438475	624.2681506	1259.915845	0.1713568464	0.09917082313	0.005979977032	0.01483491438	0.01542729323	0.01330375174	1	0.1364637336	0.171359332	0.0298099657	58	1
8	665.2491866	433.470884	4471.107882	9585.151286	142.6067111	-160.1741192	1819.442732	3660.5	12408.49462	792.5772735	1661.293388	108.2919916	171.7707254	148.4191615	612.6743989	5972.060026	0.4643216713	0.01584956297	-0.01624399158	0.01898593447	0.01164338179	0.02012077258	1	0.3663786803	1.959091898e-05	0.01552378692	81	1
8	665.282797	470.5538407	845.0611167	9742.648365	219.1435611	44.02907717	1502.704095	3571	13349.45745	171.1095262	1457.664642	109.6206793	88.47988665	155.8179646	529.1825193	3637.714796	0.08716565896	0.02336118229	0.004627583269	0.01070684924	0.01102468938	0.009841457169	1	0.06886319449	0.01710893421	0.004838299974	30	1
8	668.3679991	584.4923441	1352.620468	8045.404927	154.1680767	1071.021105	1633.146561	3023	2785.650602	292.3041363	1632.210519	101.4333828	256.0705768	181.9394319	593.4618811	1434.482888	0.1619847268	0.01967241078	0.1367631179	0.014237544	0.01514170016	0.0191474131	1	0.1368557676	0.01287063092	0.4698204616	54	0.9999999011
8	672.4471569	262.4724544	-35.70206654	9903.601355	1558.385323	482.789528	1265.634368	4031.5	4723.416667	55.8900727	1326.34768	235.6638577	103.2484737	160.6377139	539.8451419	1560.982064	-0.003800859923	0.1587682412	0.04900914146	0.00564226781	0.01591672642	0.008555613364	1	0.001065134873	0.2945254091	0.1396567807	18	0.9999999999
8	676.46356	568.2870251	1330.619267	8259.40861	146.4135809	1139.873848	1560.421735	3055	3931.252632	296.6876583	1601.791074	103.9390891	275.356369	231.2612154	566.0767624	2305.038473	0.165230486	0.01836678493	0.139024395	0.01390470228	0.01437852443	0.01988036499	1	0.1395645999	0.0102596994	0.4781693566	54	0.9999999961
8	679.2258176	593.4710104	555.8719776	7894.385045	3259.543226	12.6035368	1237.108094	3888	4013.214286	148.903505	1554.655665	656.8576554	89.42033596	135.4215766	747.075568	2055.007092	0.06879708702	0.4117365091	0.00185988759	0.01299607576	0.02974708161	0.01266586811	1	0.05808165353	0.8085416703	0.002307402515	51	1
8	683.5749436	402.4801718	-36.12203267	9831.220136	1025.503078	464.5579573	1248.682198	3839	3999.9375	53.77125406	1852.847072	241.0116541	118.9293537	143.9767541	699.3611231	1982.432094	-0.003922129488	0.1079695194	0.04902776712	0.0057102634	0.01926999752	0.008784884564	1	0.0004520368642	0.1910066269	0.1382740021	13	0.9999992423
8	701.1199357	298.9202759	5045.617282	7297.90887	793.4114957	-260.1327741	1526.695645	3048	11771.09278	983.6009381	1402.478583	170.7246479	229.2822381	170.2066168	547.7590322	6244.601462	0.6863301355	0.1103154759	-0.0339721874	0.03270472988	0.0188636137	0.03749106075	1	0.5421572137	0.1913320822	0.006089866344	92	1
8	702.6046029	586.4008984	1153.350169	7004.33489	78.78120361	327.1401051	1547.549484	2537	786.712766	202.4861656	1154.447578	99.20713671	114.9285965	171.2916425	419.8200266	317.5942709	0.1678810027	0.01170123392	0.04595562578	0.01244218228	0.01474974237	0.01685643151	1	0.1354547312	-0.005812898416	0.1624071279	53	1
8	704.4925117	183.6822454	10.88634689	6131.604736	1943.373958	77.13331286	943.2280086	2755.5	7976.180851	49.8506327	814.1997775	304.2230672	66.54296275	132.9648731	366.5210229	2252.676468	0.001946540185	0.3261794289	0.01276055379	0.008470000885	0.02940972432	0.01119592567	1	0.004936274453	0.6346977952	0.02244718153	24	0.9999807506
8	714.6064455	438.6334851	-77.67748143	7748.380125	1876.502338	811.0221224	1281.116198	3381.5	2977.427083	62.46151205	1308.03072	328.3345498	172.9640541	172.5510349	550.3748955	1412.62654	-0.009173716133	0.2376949348	0.1078195732	0.007766637571	0.021013384	0.01336952944	1	0.001492961684	0.4569503851	0.3404740396	23	1
8	721.6293743	487.6896274	11.80082397	9413.144416	881.8048481	57.47529378	1420.064318	3582	2096.946809	47.91107038	1650.162157	202.0214079	71.32267168	187.029958	619.9457326	841.417779	0.001075947815	0.09608116007	0.006792208932	0.005744565537	0.0164240011	0.007834697743	1	0.001504992943	0.1656380626	-0.004446753683	11	0.9999732155
8	740.9463189	268.12655	23.78826218	6452.930602	421.0996345	12.98174683	970.693525	2424	6879.083333	32.67118274	1027.210249	97.97627116	52.75206422	122.7555243	365.1441788	3023.000304	0.003515763603	0.06601411911	0.001827706043	0.005311189416	0.01601971526	0.008424053838	1	0.002804631374	0.1042259884	-0.02162216172	6	0.9999999995
8	744.7945698	553.3990875	4376.71898	6537.936372	146.0940696	-273.3634281	1119.892602	2490	5406.468085	822.1475952	1226.093868	95.80467835	148.670301	148.7617709	436.9075557	2592.039715	0.6707461741	0.02465376422	-0.0403567011	0.02824127739	0.0165776071	0.02543188769	1	0.5285086446	0.01664767675	-0.02137193561	90	0.9999999996
8	763.9437677	414.8798862	-5.738759681	5943.089782	1822.529539	605.5651902	1149.219328	2699	2742.84375	48.80012039	789.0335142	254.0821356	110.8830686	142.6514293	341.4828932	1249.618656	-0.0008338767915	0.3013104495	0.1020895627	0.008367079648	0.03050708195	0.01411329396	1	0.008374648621	0.5864088046	0.3245960836	27	1
9	8.319977885	264.6385625	383.3424043	7657.816907	449.904251	1474.76421	1482.541471	2915	10550.37234	123.2242254	1309.986746	130.0954538	286.1099901	141.1275368	464.6157532	3607.893756	0.0496217392	0.06163892464	0.1912455494	0.01294017644	0.01807006931	0.02270302837	1	0.05181034497	0.1002089713	0.6316993309	37	1
9	17.82082558	279.1976862	-5.342484448	9592.3972	641.7453122	68.67154481	1313.268564	3624	6751.882979	40.0620178	1528.428184	158.3920024	59.16272854	154.8548026	571.5778106	2651.135739	-0.0005341259135	0.06574080028	0.007581372792	0.004380395593	0.01490838206	0.00676992228	1	-2.871842689e-05	0.1038355267	-0.002963147731	6	0.9999999999
9	19.58251017	579.6975237	5331.568906	7544.400571	772.5180008	-423.2294251	1434.296414	3072.5	5751.326087	1457.379815	2110.970865	240.2495583	265.9318366	158.9618416	835.5770712	4003.04046	0.7046629481	0.1007577158	-0.05323867268	0.03946746405	0.01953959497	0.03936762815	1	0.5553203777	0.1712817942	-0.05564880454	92	0.9999999997
9	21.64066368	564.26183	6770.783709	9455.20106	170.7401179	-508.0947607	1582.23166	3603	5439.9	1395.697838	1934.239412	120.1287782	264.6722965	161.3578972	711.8305997	2389.233731	0.7101453852	0.01904411637	-0.05158803223	0.02410563913	0.01346971756	0.02882507832	1	0.5589416676	0.004788725026	-0.05113642345	90	0.9999999183
9	22.298906	226.4890054	789.3907066	8591.112499	231.7629756	-22.65817015	1143.664088	3145	12951.18947	157.6394429	1270.424632	104.4062671	82.36368506	132.9616657	451.7675912	4652.17145	0.08891657494	0.02853134848	-0.002494300588	0.0103853065	0.01325262374	0.01006856108	1	0.06983380394	0.02744938979	-0.01883021879	30	1
9	35.54249707	514.7117338	819.8781158	9860.045372	197.7345958	28.30767568	1644.299395	3598	15812.82105	160.401839	1584.348766	113.9147331	96.09649401	175.2341468	570.9720739	4544.424709	0.08409624582	0.02059585292	0.002637410551	0.00837186495	0.01246564851	0.01081458508	1	0.06627051696	0.01143056291	-0.002665197052	30	1
9	36.29485694	473.4750151	4.339918101	10097.57474	1004.75317	76.88493668	1553.463555	3929	4096.410526	48.99312062	1937.025473	229.9384452	82.63665206	292.9148372	740.9841978	1705.493424	0.0004922079709	0.09778758223	0.007293263641	0.005226693625	0.01472042109	0.008809002628	1	0.001092744128	0.16913073	-0.002823597513	11	0.9999657281
9	40.63089868	425.7213921	-79.44758131	10991.02641	3536.737256	1185.758431	1766.219003	5011.5	2939.021505	71.94782211	1735.706201	544.5719139	190.8897692	219.4552244	762.3609084	1113.628333	-0.00759344998	0.3194183171	0.1120835504	0.007093273144	0.01821186055	0.01207184633	1	0.003860731061	0.6235980885	0.3575853598	27	1
9	44.54659131	680.8125123	506.3987396	6786.774293	2201.54043	-69.00570524	1083.325918	3084	8240.431579	117.617818	1232.685656	415.5515815	78.52716381	146.0980492	549.9959556	3109.503975	0.07519817407	0.3277094721	-0.009929782781	0.01196972949	0.02250990864	0.01258656446	1	0.06152043716	0.6369729617	-0.03870182298	48	1
9	47.86538098	313.1727614	803.5240908	12037.53774	648.240032	383.8644719	1681.854207	4538	6270.926316	153.6506061	1693.931218	150.2749963	111.8518009	217.6403221	616.334191	2804.746745	0.067067966	0.05418354256	0.03179958185	0.007622301466	0.01147846756	0.009373894521	1	0.05503973529	0.08070952613	0.0936432305	35	1
9	52.33759359	474.5234121	802.3639534	12411.64764	145.5041018	1103.204654	1841.828758	4436.5	6256.042553	151.3012796	1641.967981	126.5088923	208.1222703	174.6996809	574.220625	2372.74636	0.06464393134	0.01221925151	0.08896467966	0.00853472346	0.01107040103	0.01185766238	1	0.05646327109	-0.003275432223	0.2861321567	32	1
9	52.35607854	502.3270497	1918.970065	10959.67995	1010.568987	-29.24819968	1901.256136	4348	4904.956044	328.0282442	1720.817974	201.6577628	112.4688067	228.3193234	656.819615	2000.350158	0.1748982021	0.09932262646	-0.002476477475	0.01189700149	0.0149462347	0.0107733972	1	0.1387143363	0.1714317768	0.001856009452	58	1
9	52.33616775	720.645596	1108.737558	6426.25021	601.0156451	-57.71568713	1168.767797	2515.5	3477.084211	248.7775541	1410.144402	160.3017894	90.85125312	127.0574987	531.6818961	1972.118985	0.1682327142	0.09657371841	-0.009040362074	0.01567755894	0.01979735223	0.01539166457	1	0.1329693516	0.165676647	-0.02196363377	58	1
9	63.84546284	221.4204227	726.9830495	10837.48492	4359.982532	-21.81095258	1353.049696	5206	6084.968421	155.3267717	1643.430878	665.3109223	98.29644865	189.4164272	770.5174017	2314.736787	0.06877824427	0.4032604965	-0.001934665164	0.01088730952	0.02263222966	0.00945650969	1	0.05772979697	0.7911678329	-0.01082351493	51	1
9	63.80589706	633.7446187	714.4076449	8319.911109	117.5546814	25.06724199	1627.731331	3080	8532.189474	169.9348047	1547.014185	102.6834911	84.57809908	183.6831366	563.8860192	3464.694163	0.08990890753	0.01441507122	0.00329546695	0.01012403421	0.01281243855	0.01037376609	1	0.07085856973	-0.001166230092	0.0006580643981	30	1
9	67.69790079	500.4745958	12.52387707	10274.02438	614.455224	78.47686912	1770.843486	3876.5	5721.784946	45.77227444	2028.228123	158.2068649	71.66788428	221.3740615	731.7159094	2564.054296	0.001193916502	0.0619320159	0.007970190754	0.004515129847	0.01523443103	0.006553997434	1	0.00132790253	0.0960785815	-0.00137403172	6	0.9999999999
9	72.45816864	444.3087215	951.9235369	13895.26029	2108.059599	23.72583492	1524.801465	5558.5	7300.361702	168.9427059	2002.400032	297.0064055	101.560824	197.0000778	755.9039201	1985.971	0.07015044242	0.1509326599	0.00170974835	0.007394428656	0.0143690597	0.007750987467	1	0.05648408272	0.2770567262	-0.005198187752	42	1
9	79.97903298	278.5770335	700.7043674	11081.5752	1862.460071	960.3501579	1742.217589	4609	12335.95699	159.976714	1680.517121	300.3646745	183.1333235	222.4593183	666.3033422	4780.35056	0.06244001714	0.1665420251	0.08683155308	0.009549393393	0.01594979592	0.01076140674	1	0.05614968999	0.3111600107	0.282721135	44	1
9	85.61496467	684.9682832	1238.70419	7464.920522	2259.65932	-41.609492	1537.457391	3408	2215.276596	238.1284934	1463.54244	449.9953536	104.5452179	266.7109173	649.4465072	1219.370351	0.1672246304	0.3060202781	-0.005271302207	0.01374122969	0.02201877054	0.01561824271	1	0.1345555857	0.5925989834	-0.003525199346	66	1
9	88.44630277	476.7498696	8571.889751	12018.21737	1222.515812	-501.1985289	1659.494715	4903.5	10761.51613	1767.36011	2436.366887	235.4752454	307.7671296	373.5158216	932.7724561	4958.90192	0.6974126222	0.09973810727	-0.04229231529	0.03260672387	0.01407720776	0.02813958838	1	0.5502851839	0.1695193192	-0.02006538383	92	0.9999999965
9	92.4969551	511.6660826	8794.501131	12754.57948	1281.869816	-470.2449096	1592.805857	5201	9860.8	1759.089859	2743.978233	258.7402015	331.5791234	174.8236329	1043.767308	5430.653016	0.6880725857	0.1002437997	-0.03371356163	0.03164843414	0.01344978407	0.03128268391	1	0.5434527746	0.1708088478	0.007064810974	92	0.9999999787
9	102.4901732	182.008066	4045.555861	8847.044368	1960.036254	-253.0678344	1534.119362	3913.5	1495.543478	915.5954453	2000.04275	448.4895795	214.413631	192.7082598	840.7709538	995.733055	0.4680761989	0.220567142	-0.028023034	0.02904045711	0.02544094645	0.02845426807	1	0.3706657336	0.4168751255	-0.01795332162	88	1
9	107.0207954	80.66681547	415.483507	6129.481179	1854.605535	429.5151239	1220.323668	2753	7156.462366	100.4089835	1059.287788	348.0281433	132.3438027	160.7690619	474.3642183	3645.248544	0.06915537692	0.3051461917	0.07188924936	0.01245997965	0.02864770274	0.01728365145	1	0.06190056933	0.5931930467	0.237292914	50	1
9	110.2261867	47.65918404	427.149917	6063.871203	1788.876681	91.33401716	885.3733018	2752	2010.1375	113.8407391	1152.556046	367.4859111	80.92154743	157.271367	516.5819494	1071.538463	0.07142668758	0.2947280942	0.01567159621	0.01334038683	0.02639706133	0.01341457735	1	0.05988415268	0.5704568221	0.0465252862	49	0.9999999279
9	110.8680009	440.6799707	4133.893417	14131.6018	775.8286523	877.0409082	1945.547774	5245	13957.42391	806.3139567	2544.779626	162.198046	294.9357373	164.4499661	896.7103059	5800.767314	0.2997827281	0.05676057842	0.06352608978	0.01616117443	0.01477708925	0.02016878553	1	0.2416319562	0.0860505557	0.2519586545	73	1
9	116.7316364	416.1095369	-24.5822712	13965.82243	676.51639	379.9216434	2013.849924	5164	6038.189474	41.34067832	2359.020637	169.4887852	111.1103439	219.7542304	839.7490661	2638.078166	-0.001764208224	0.04881883179	0.02733543778	0.00332687879	0.01132371075	0.006753655424	1	0.0001274307133	0.06988178316	0.0634008783	7	0.9999964493
9	117.6799247	334.4835619	2244.191531	13652.91335	2191.412404	669.3247732	2071.008952	5680.5	5252.105263	398.4468079	2158.249352	338.8508086	197.890746	255.8075812	845.190306	2176.305778	0.1648195794	0.1606007204	0.05167794934	0.01300637082	0.01441642301	0.0130303859	1	0.1349245762	0.2977829184	0.1853432017	62	1
9	118.5528589	58.33739917	478.2284104	7093.90044	773.3514591	159.8500509	979.1378133	2755	3896.296296	156.7448378	1865.140356	219.6938272	96.68608315	161.3004583	706.5309065	2796.746308	0.068047352	0.1058582538	0.02168347216	0.01242210033	0.02321245775	0.01187709215	1	0.05567551809	0.1857415077	0.06093585862	39	0.9701182021
9	124.5825143	170.9699747	-25.7465427	12630.97554	3918.566778	63.78732768	1264.560664	5658.5	6992.139785	69.71641017	1656.461849	499.4352541	77.40166331	198.3130062	696.5824164	1751.644659	-0.00220697713	0.3131734921	0.00508585985	0.005841384833	0.01919141197	0.006195580001	1	0.001004566455	0.6080027108	-0.004887722973	24	0.9999999971
9	124.4721978	447.2499693	-28.47680987	13142.23496	169.3377927	728.431225	1948.260831	4723.5	3616.188889	48.75297057	2480.320997	133.6160079	185.2462235	236.6011231	850.8003715	1703.252361	-0.002312699869	0.01323500468	0.05611628178	0.00392201581	0.0111343733	0.009402202602	1	0.001229308767	-0.001863459154	0.1600547477	3	1
9	129.8377705	474.4397339	10319.09848	14432.48266	1532.436289	-641.2152343	1653.633181	5816	10920.68041	2042.465066	2800.815831	302.2930543	335.8541618	177.0111628	1078.594529	4613.099865	0.7166167157	0.1081227146	-0.04381302178	0.02327189234	0.01407607893	0.02534035153	1	0.5654933331	0.1865028723	-0.02083195656	92	1
9	134.3825776	301.3546	924.0185158	13985.15656	3320.1101	445.4636025	1776.762537	6007	14863.23158	202.1962782	2275.150356	517.8445512	135.5698651	230.8392073	922.0771625	5445.459841	0.06725916535	0.2369370634	0.03361795419	0.008449458976	0.01739341587	0.008742101678	1	0.05717558625	0.4531798266	0.1049693224	46	1
9	142.5885917	230.8495903	773.9575938	13321.03378	1466.838806	1189.919454	1864.071366	5177	22259.06383	170.1111405	1840.790561	214.230835	235.8101935	202.6653575	678.8274232	5101.253202	0.05925494414	0.1130394899	0.09410022024	0.008463001665	0.01330883677	0.01216602171	1	0.05355888127	0.2023344875	0.3052264213	40	1
9	151.0657821	371.3427967	5.372779666	13698.92498	109.8003321	387.0237581	2529.736139	5021	5544.042105	44.31870032	2732.389032	143.3504284	120.3469465	341.9231843	941.3010552	3820.935234	0.0003422341064	0.008898875534	0.02841998981	0.003783015385	0.01180226736	0.007141517429	1	0.001461558821	-0.01144664197	0.06642618553	2	0.9999782603
9	151.7236525	513.4532636	4218.241616	13539.26194	4441.609485	-180.3896154	1805.108687	6275	6301.276596	790.0055841	2466.715094	782.6019508	188.7577582	224.9437725	1093.852478	3034.079015	0.3113792062	0.3246900016	-0.01333911474	0.01930506155	0.01953570288	0.01443270357	1	0.248484152	0.6299614309	0.00085393391	80	1
9	152.5975108	590.4905733	8.01937121	12028.57526	1119.413267	113.924694	1864.468522	4690	1709.410526	56.35943853	2086.928432	256.2460658	84.33224719	189.640096	794.9474445	1004.840408	0.0006894858017	0.0951387082	0.009761022073	0.004615109807	0.01372376158	0.006939925192	1	0.001384986444	0.163797883	0.005528028253	11	0.9994239022
9	154.6278164	352.464727	902.8180429	14525.3275	2495.049961	492.1547298	1594.322844	5976	16096.03226	199.783128	2739.928909	453.8473198	155.7515216	203.5329814	1073.306783	6425.294775	0.06042641267	0.1708134432	0.03435949956	0.008001765742	0.01549030719	0.008263654243	1	0.05113371494	0.3184724291	0.1041584183	43	1
9	182.7047128	217.4792094	-74.70702337	12556.01471	736.4493074	697.6130622	1774.23479	4745.5	8163.189474	56.67766962	2445.290669	180.2518298	154.571287	198.2713405	897.0844799	3708.540564	-0.005597586182	0.05945743038	0.05512866375	0.00507993019	0.01289554976	0.008239212225	1	-0.0009682765949	0.09231480398	0.1572792921	8	1
9	193.4261021	490.6960234	10169.24241	13988.20086	2451.858399	-594.4212255	2044.03922	6107.5	24274.57447	2209.755958	3086.617837	492.4486194	386.68185	268.3738147	1234.209211	10909.33153	0.7154268287	0.1770869882	-0.04013741042	0.02645839728	0.0175524659	0.03359684535	1	0.5654962254	0.3271428716	-0.006676662866	93	1
9	194.4302031	320.3848465	4571.500696	14733.02693	194.0933112	1117.587649	2428.827541	5477	7521.569892	769.7232193	2480.598931	161.1815669	318.7135865	291.862755	885.2435113	3279.929806	0.307798966	0.01337188809	0.07442103965	0.0153708112	0.01252280789	0.02157729846	1	0.2482628927	-0.002104311836	0.2894942125	70	1
9	196.4246993	146.2946594	11.84605748	7207.003846	3077.997142	80.87802845	1788.383867	3624	4124.860215	77.95049096	2211.414756	990.6826706	84.51708118	293.3987883	1055.980949	4036.530962	0.001670143976	0.4357686281	0.01230259958	0.01342040619	0.04313818704	0.01373700674	1	0.005804868706	0.8580117527	0.02389444253	29	0.9728101307
9	202.5028625	553.5808688	1384.958649	16055.97609	320.2919512	89.36283547	1893.842247	5782	13981.78125	271.9522945	2488.25131	163.5207303	99.94136287	183.0165406	890.1373982	5111.736134	0.0854880204	0.01984002111	0.005612706325	0.007189675152	0.01163130426	0.006394182487	1	0.06756244148	0.009965079647	0.007722475015	30	1
9	207.6674497	222.5306802	-153.1328	14848.63016	248.8725415	1776.915413	1966.452003	5398.5	11779.64894	54.66973395	2240.928615	146.0866816	292.257538	218.6672623	775.1651336	3308.872175	-0.01056973808	0.01717118156	0.1178308045	0.003830843536	0.01114423068	0.01193579783	1	-0.001202437308	0.007829611684	0.3680157059	4	1
9	217.2976571	452.4076451	1074.509514	16458.92633	5266.533666	535.4011218	1751.333884	7342.5	6137.989362	254.4347717	3170.855014	1078.369065	171.959893	233.107884	1434.617753	3008.372988	0.06641239314	0.3300070631	0.0334227642	0.008137379688	0.01929595692	0.008515208681	1	0.05744087747	0.6428391539	0.1067237957	49	1
9	221.6813408	308.4101515	5002.461151	16058.36481	194.3725675	-64.01618322	2236.442212	5860.5	5568.926316	899.1615459	2673.950715	173.6598419	212.0354255	258.2842987	998.5311269	2077.490027	0.3143743154	0.01274200133	-0.003931908986	0.01457962682	0.01114681553	0.01471892487	1	0.2482970946	-0.005497708584	0.02474090016	69	1
9	230.0154082	601.8000001	830.6437167	11684.71792	140.8706772	427.5948474	2140.156081	4311	6738.210526	205.8320958	2554.180148	131.282045	150.631792	226.4848258	910.6073726	3824.669859	0.07018762212	0.01275004997	0.03656958005	0.008129254205	0.01342302862	0.01213285823	1	0.05740484817	-0.003608304448	0.1093652847	31	1
9	235.2498119	787.1185596	3183.020436	6609.794949	85.44355258	-227.2772807	1664.999125	2512	2545.642105	898.1158817	1783.36912	90.51670055	170.032815	307.9970148	634.4582424	1804.225943	0.4834849642	0.01411198539	-0.0354882748	0.03006586107	0.01797113657	0.03026235109	1	0.3802814011	-0.004096522397	-0.04574079246	81	1
9	243.2447508	480.4800035	2888.755857	17265.50729	5634.218838	-34.3220337	1758.925075	7891.5	8986.043011	504.4917109	2705.210366	971.3706441	148.3131865	238.4677716	1277.811243	2802.936123	0.1685897524	0.3313893782	-0.001940303988	0.01040966944	0.01971864399	0.009138094575	1	0.136116361	0.6443815018	0.008795152107	66	1
9	244.8534276	233.398173	-33.46418029	14498.71513	959.5522762	142.4295024	1791.674486	5445	8180.425532	87.51020078	2247.627574	180.9078299	115.7178248	745.2552617	825.2442967	2872.319079	-0.002345186592	0.0673201152	0.009750014441	0.005875704195	0.01157690725	0.007587926421	1	-0.001305087412	0.107117606	0.004055006047	6	0.9999999997
9	246.2839506	538.6667128	7357.395399	14919.31186	4740.572101	-294.2369938	2271.551369	7011.5	2481.784946	1440.75253	2929.643776	1004.078713	291.7024762	328.1511254	1370.822216	1393.858134	0.489444278	0.320302674	-0.0196158752	0.01977877869	0.01922638523	0.02280159837	1	0.3891764144	0.6202748427	0.01802708888	89	1
9	254.5178221	497.3350655	2293.301248	13985.56266	768.3807051	781.9177172	2252.084115	5369	8116.170213	606.0708103	3247.362589	208.3618826	239.9668173	232.3125494	1176.812535	4068.203069	0.1699327135	0.0542670482	0.05524684365	0.01157879626	0.01501348753	0.01468428475	1	0.138128585	0.08117040665	0.1956036252	56	1
9	255.8695316	19.39858948	3079.054245	6686.971494	341.6943024	416.9137959	1248.882974	2559	1550.684211	548.4710253	1183.745501	115.1464644	211.3869086	153.2714336	439.329236	1025.731491	0.4622091139	0.05241580066	0.06272478129	0.02825829235	0.01723580185	0.03337006092	1	0.3702893453	0.07664743754	0.2843412597	84	1
9	268.597174	678.4514692	916.4150057	12279.94811	2009.105362	12.49665491	1569.97373	4978.5	4727.537634	204.9663823	2236.975684	358.5002561	106.5293834	176.0236034	859.5251599	1954.888052	0.07238362067	0.1626796371	0.001051803475	0.008433859619	0.01624580439	0.009003969363	1	0.05833071596	0.3009703939	-0.006620570591	42	1
9	269.3313806	189.6245648	8171.587772	11573.30565	1177.963356	-415.4255396	1648.907519	4693.5	4272.518072	1925.678681	2742.704101	308.0722968	341.3240649	189.9427297	1088.281997	1963.718724	0.7135989329	0.1024046854	-0.0343335532	0.02520501837	0.01506920077	0.03304649651	1	0.5636685061	0.1751129154	0.01055511779	92	0.9999999998
9	275.5340861	582.1988552	4018.503056	12932.3877	3073.079599	-149.3383142	1766.334994	5695.5	7489.290323	1089.04218	3394.017376	760.5515601	185.8239337	197.0012679	1421.007385	4933.588262	0.3106507928	0.2381825657	-0.01235099601	0.01708689649	0.01893687843	0.01608165136	1	0.2470895002	0.4537018126	0.001634803951	78	1
9	277.3155593	355.6730553	3065.94634	18013.01536	2985.139652	113.5021439	2298.734511	7523.5	1827.532609	501.9259925	2849.777345	567.904732	163.5748918	268.8951369	1222.381613	562.2658331	0.1717395147	0.162459193	0.005799897393	0.009023310908	0.01406753539	0.01008807089	0	NaN	NaN	NaN	NaN	NaN
9	278.6397767	199.2687306	9725.27413	13515.58372	1418.099137	-426.2054809	1799.413211	5528	9190.202532	1873.224923	2617.608417	313.307654	342.1619657	206.6946032	1010.410445	4651.200877	0.7093719468	0.1066009299	-0.03106891499	0.02779998468	0.0201467921	0.0299778177	1	0.5605760806	0.183764942	0.02084551472	92	1
9	281.6984129	118.4704117	-43.69807987	13486.14304	2178.732551	283.1008477	1463.431947	5439.5	4684.4375	62.07738309	1873.483241	304.3167442	85.7749539	191.1574452	721.0273224	1310.964416	-0.003324783408	0.1599395116	0.02152161755	0.004773098944	0.01512651974	0.00553005625	1	-0.0003598241783	0.2961780707	0.04641878134	17	0.9998374866
9	282.5606218	467.6293838	2713.49255	15186.66696	1486.41342	48.55266395	2185.701812	5991.5	3711.569892	603.3442809	3185.555907	363.9248098	149.9695357	254.9172796	1227.16343	1749.418428	0.1760607309	0.10012273	0.003196381223	0.01114347374	0.01452348357	0.01143911195	1	0.1400184613	0.1732096868	0.02140095999	58	1
9	283.9921206	282.8622246	6670.641877	8933.600374	909.661535	-275.8450625	1829.76881	3753	3952.316456	2514.088862	3398.394173	375.9930648	385.5915335	277.9255376	1354.862959	3403.44478	0.7312190923	0.1004841581	-0.02269514394	0.04137000642	0.02198414178	0.05786157633	1	0.5783845122	0.1714521424	0.05385799044	92	0.9999999908
9	284.3174291	162.6867592	5968.169967	12644.64307	2859.864658	-365.7535024	1451.565791	5585	5489.021505	1427.365727	3017.989805	692.3834106	275.4997744	209.6728716	1263.499196	2908.863703	0.4679967508	0.2303487007	-0.02566962457	0.02414531175	0.02116782655	0.02548435085	1	0.3708578719	0.4368713639	-0.009702737155	88	1
9	287.2461219	294.9000083	10932.1657	15281.16671	1473.000214	-434.9891826	1835.552667	6116	7113.949367	1922.039132	2741.043914	385.9963973	359.1387805	212.5624706	1130.131873	3099.396972	0.7197087079	0.1031153889	-0.02537125477	0.02822160163	0.01442018334	0.02821488386	1	0.5691104936	0.1767802434	0.04234458928	92	0.9999999992
9	288.276865	314.4503881	-24.53437538	16379.96636	1518.845742	178.5805286	1938.968053	6130	8928.478723	55.85792061	3012.991175	403.2347945	88.53570317	234.0297022	1192.335292	4117.217441	-0.001560936562	0.09834724464	0.01122144933	0.003781954618	0.01415887053	0.006074589107	1	-0.0002697878019	0.1703826061	0.01009065524	11	0.9989053111
9	301.0519195	436.0014915	-186.508725	15101.69145	276.7446926	1858.421124	2270.739269	5542	15274.5	57.92230316	2830.579663	165.9919838	380.2554173	221.8753036	1009.818672	5740.28477	-0.01276562217	0.02053084979	0.1226591783	0.004753538149	0.01282699387	0.01124130649	1	-0.002590139183	0.0148119094	0.38403516	4	1
9	300.3678195	712.5072647	799.7200124	12423.59322	2032.082673	390.1324258	1482.57098	5082	13118.6413	195.2492708	2415.185482	346.7381366	118.7353761	166.3534738	917.3211362	5094.298495	0.06249026439	0.160095977	0.03083464318	0.007461117397	0.016506361	0.008088248725	1	0.05242773609	0.2965312885	0.09233268515	43	1
9	309.5179346	507.1979186	13426.88442	13269.95044	737.5041478	-646.606949	1653.055291	5155	3325.688172	4175.88762	4235.181123	273.7487936	602.0299398	234.8941432	1635.297799	2654.301034	1.016411425	0.06089790183	-0.04918042058	0.04431131877	0.01635587754	0.06477396963	1	0.8023031191	0.08914902176	0.024633002	95	0.9999999999
9	309.3341738	619.3949237	1201.771749	13722.84134	257.2075448	81.21059157	1931.403507	4962.5	9873.645833	276.4732833	2610.045019	128.94257	99.54287351	195.5538136	880.5416573	4596.907097	0.08807871621	0.01834300946	0.006718118714	0.008314538908	0.0118812005	0.007564772585	1	0.06967376415	0.006935454601	0.01199753034	30	1
9	312.329467	326.3160044	-122.2582242	17703.74199	462.9326776	455.0483767	1854.207307	6456.5	21212.72826	53.135976	2805.537567	162.9173904	108.3157589	219.132751	1025.990048	6939.180978	-0.006849945041	0.02606737031	0.02695462927	0.003613781409	0.009575743157	0.004995918571	1	-0.00416123046	0.02352431821	0.06036845423	2	0.9999942055
9	320.3144988	154.6472471	5377.169265	11283.14957	661.2970058	1008.069905	1744.256418	4421	7327.861702	1468.677813	2854.859317	205.7898302	397.5337294	215.5666974	1058.765976	4575.32437	0.4765813126	0.06050531039	0.08610808054	0.02498587978	0.0186360982	0.03654157172	1	0.3833080327	0.09370912226	0.3671164062	84	1
9	327.6186762	260.9631394	1010.424454	15679.2971	5088.101612	1428.665245	2031.365097	7329.5	15226.43617	227.1242942	2245.677634	770.0653531	275.7158218	198.3545499	1047.869219	5949.632177	0.06260140094	0.3288427575	0.09186690642	0.01011149677	0.01560063513	0.01181232838	1	0.05826560159	0.6420366409	0.3043970871	50	1
9	331.8563496	454.6159534	5148.610253	16768.36518	5355.80376	-164.1690728	1852.059155	7783	7458.62766	921.9286466	2900.489623	1012.708527	235.5828667	202.811388	1363.216881	2823.760072	0.3074898707	0.3221057367	-0.01012227343	0.01291640897	0.01795845427	0.01503923711	1	0.2455870577	0.6247934923	0.01086568913	80	1
9	338.3340016	313.3480346	3062.622869	17731.15322	1773.380926	34.96793075	2012.51838	6965.5	7025.195652	484.7752618	2697.987277	393.5162763	155.5264846	222.9875844	1098.961082	2335.143746	0.1686964385	0.1039105347	0.002003939287	0.01127727974	0.01391385119	0.009320645471	1	0.1341407561	0.1809207738	0.01585902457	58	1
9	345.5000543	567.4339131	21.84209016	9069.901264	59.50452381	123.5642275	2121.635287	3393	1521.208333	39.77755929	2909.567506	121.3544114	86.2892498	254.9573549	1024.73303	1149.869795	0.002980148343	0.00662738318	0.01477641782	0.00507966367	0.01843821719	0.01059536835	1	0.002628916626	-0.01644780818	0.02058814507	1	0.9986095202
9	352.9647306	451.5149405	2040.622713	11087.32341	933.5950888	153.772386	2745.002381	4509.5	3134.029412	622.2543802	3137.164625	355.2740369	293.0799412	400.3136751	1194.554047	3951.337268	0.1758525099	0.08330878263	0.01494399401	0.02080520242	0.02589305632	0.0378360794	1	0.1404572778	0.1392593484	0.06079203273	58	1
9	356.3762224	580.1131486	4322.369254	13945.29481	681.0671255	-117.4032286	2246.704513	5291	4952.159574	958.9323691	2883.072105	169.5533677	214.6085521	242.064948	1029.946737	3036.73486	0.3171224186	0.05180536911	-0.008860027326	0.018187455	0.01360561396	0.01711501046	1	0.2505487116	0.073966905	0.009688040879	72	1
9	358.6006602	440.5516993	897.5758683	15503.84554	241.197576	3503.05931	2237.612442	5592.5	10570.4125	194.7835631	2646.514582	149.5703429	631.9186795	259.2621861	947.3609041	4174.505885	0.05613166227	0.01573600879	0.2188846173	0.007897001192	0.01074438234	0.01825202627	1	0.05832676682	0.007381707132	0.7257170168	33	1
9	360.8392501	224.9530932	2467.397143	8057.243098	56.08749558	-41.32603456	2016.951486	3002	836.0208333	1204.560966	3772.834894	152.3850544	167.2518938	353.1965056	1366.474832	1045.325051	0.3136841567	0.007882092745	-0.004136335086	0.03111297725	0.03785874165	0.03652898581	1	0.2476869403	-0.01540463137	0.02376096848	69	1
9	361.2865583	460.1522864	2652.321046	15070.84075	1400.803483	72.02427007	2459.328379	5864	2480.536585	544.8138646	3008.925099	317.8443634	162.8559224	290.2263372	1151.424687	1519.788843	0.1750532134	0.09787652426	0.005244052644	0.01139526566	0.01363394707	0.0121849541	1	0.1393320484	0.1686901313	0.02807553283	58	1
9	364.8598213	248.5699653	-23.14087224	14625.50092	898.425234	160.1580045	1953.811959	5476.5	7885.802083	49.93981692	2201.157749	181.0385917	84.47076091	255.8679054	779.8865912	2664.107816	-0.001563482787	0.06246915919	0.01085006973	0.003698926438	0.01346271501	0.005939961746	1	-0.000662311006	0.09725891407	0.007825802576	6	0.9999999988
9	367.8726446	370.5844361	-51.1552766	18078.66381	392.0212288	157.1400848	1695.066176	6540.5	8780.810526	54.15259986	2562.168299	183.6335495	88.1232646	213.7218658	954.943477	2815.630878	-0.00300661445	0.02127491671	0.009115112648	0.003272315601	0.009934227293	0.004891925267	0	NaN	NaN	NaN	NaN	NaN
9	368.5357346	285.3057459	709.2052777	12765.54332	112.7795266	2761.695273	2107.601284	4635	3618.831579	219.4321366	3316.380554	170.9470251	708.9868338	254.5237962	1157.13742	2741.094535	0.05730979747	0.008427608178	0.2123780274	0.008326802217	0.01850957332	0.02949040479	1	0.0587566539	-0.007688899916	0.7036656477	33	1
9	371.4435123	333.265482	-111.2504536	18343.89454	2004.379679	1006.364242	1656.370925	7271	7678.755319	64.12921177	2848.081466	380.4945309	188.3545967	206.0204349	1123.086308	2619.756665	-0.00630569547	0.1099041623	0.05561906926	0.003903487707	0.01217777959	0.005778193104	0	NaN	NaN	NaN	NaN	NaN
9	372.6222709	491.4517055	1309.805641	18607.48785	3148.62739	83.43791815	1524.569181	7654	11050.05376	193.4269638	2412.942229	521.3960707	109.4023264	204.834155	1040.693212	3329.753442	0.06797307908	0.1663297007	0.004448493102	0.007572705933	0.01198591591	0.006050231686	0	NaN	NaN	NaN	NaN	NaN
9	390.6429169	430.3335889	-117.3240786	16452.94743	3943.802639	852.5822966	1717.11755	7012	15051.72632	80.14329551	2756.653917	774.9927753	181.8386024	217.5634586	1217.318545	6270.825253	-0.00739728592	0.2480465768	0.05401322593	0.005693399546	0.01689452437	0.006504239963	1	-0.0005447160357	0.4766054478	0.1583706751	22	1
9	393.3883979	390.439085	879.4473052	14465.31378	2445.614808	1410.207477	2253.488355	5960.5	18831.09677	209.4220362	2597.531132	369.6753437	267.9987059	241.362616	993.3950915	8895.890044	0.06022645369	0.1708248487	0.09855013994	0.007371527326	0.01953104986	0.0137053976	1	0.05521217355	0.3202072608	0.3221683249	44	1
9	396.3830311	237.4513881	-245.1553613	16233.50458	164.4973868	3859.450703	2135.795207	5846	2505.315217	77.03550547	2304.069008	166.7898773	592.9488108	266.8993242	837.2245873	998.6158545	-0.01522698313	0.01004462777	0.2364188861	0.004332871991	0.01071994644	0.01459315247	1	0.002860395143	-0.003517181524	0.7696453088	5	1
9	396.8226826	746.2162079	4106.540396	8753.003373	146.6600116	-201.7733949	1843.845961	3356	11079.12632	1034.836611	2097.749279	108.6162325	183.1628091	176.8437048	732.9714175	6256.164785	0.4727267113	0.01847871529	-0.02342250516	0.02300690008	0.01721064938	0.02322424097	1	0.3725943226	0.005158734825	-0.006965012275	81	1
9	403.495571	158.5704026	2873.786832	9270.251002	2872.596684	-92.78766076	1780.020178	4271	1861.5625	952.1133484	2992.2975	979.7157059	179.912222	219.9812338	1358.580873	1563.40391	0.3119991607	0.3122959132	-0.009326195245	0.02622521616	0.03538502452	0.02492747351	1	0.2491140242	0.6048092064	0.01427371122	80	1
9	407.4926439	668.7140348	3692.330358	12264.12586	724.9078504	843.0118365	1802.227901	4770.5	16119.53684	923.4147034	2911.646985	175.5894291	281.9532372	152.3657897	1045.511683	7933.778079	0.3012617674	0.06011284463	0.06630972714	0.01640339033	0.01439185587	0.02100541282	1	0.2430223114	0.09295132733	0.2618290116	73	0.9999999998
9	409.3168845	443.4830397	1168.519905	17454.92003	297.0585816	1769.608944	2060.600916	6382	15495.73684	185.1917076	2295.952819	153.5322097	269.0806381	221.914276	840.3431569	3779.232018	0.06575139311	0.01800950671	0.1005076863	0.005985658869	0.008808265556	0.00870717557	1	0.05816210335	0.008828251074	0.3257452819	32	1
9	413.3213621	349.0341634	1050.106988	5785.312944	1822.582459	339.0479305	1834.145853	2847	1957.642105	567.4130041	3188.476813	1009.706603	193.076299	357.6496056	1452.777093	2876.418473	0.1769034143	0.3079541094	0.05942289221	0.0262453482	0.05242524625	0.04315220122	1	0.1465177227	0.5982327327	0.2183914301	67	1
9	415.6064509	497.4883933	-155.4378987	15976.88181	198.4206689	1954.695058	2244.874912	5751	9431.414894	58.68388334	2223.759586	141.2006458	284.8671701	270.2636344	781.4971636	3134.146154	-0.009678078851	0.01242705497	0.1232524997	0.004095011742	0.00961830794	0.009486811965	1	-0.0001861638309	-0.001696547144	0.3864937671	4	1
9	417.5005309	275.0753504	13069.44476	12300.42731	1265.903455	-529.0940737	1836.01713	5097.5	1101.460526	2809.003712	2579.202862	305.4762562	417.2622153	251.3200035	1041.10751	666.8784085	1.056444468	0.1038384375	-0.04056227203	0.03343396336	0.01649243948	0.0400573685	1	0.8350439857	0.1767545903	0.06379074383	96	1
9	419.2071888	389.3234504	1115.830978	15739.01863	5112.09693	29.42028941	1817.598145	7150	4578.895833	213.804358	2368.398554	817.4531108	123.9887706	332.0147816	1051.585022	2454.809168	0.07568368405	0.3383418784	0.00188301828	0.008308910452	0.02291682415	0.008224061096	1	0.06279345359	0.6589533868	0.001828228688	48	1
9	423.6228841	361.4858563	7651.880346	16164.80289	5010.949624	-230.336227	1441.240344	7465.5	20639.1828	1549.133648	2890.521413	1005.211677	270.1567371	214.2892604	1363.491039	10161.00584	0.4723626724	0.322767199	-0.01461698965	0.02150091124	0.01784170007	0.01946786689	1	0.3759909971	0.6254858972	0.03137242163	89	1
9	428.8559031	268.6045276	13905.9043	13509.98078	1289.444835	-656.2237659	1626.332991	5472	967.9605263	2876.079314	2912.746458	324.1224571	544.0233834	331.0126035	1155.849068	398.9151436	1.032579327	0.09656238022	-0.04430942426	0.03952980357	0.01469233132	0.04777886694	1	0.8158046552	0.1619048211	0.0456827409	96	0.9999999979
9	433.2780955	253.9790221	34.58784051	9615.900835	-24.51736295	652.6110914	2400.925667	3530	1602.141304	50.03580802	3368.276521	155.2711913	227.701881	449.9584822	1171.850142	1402.810081	0.003765127309	-0.002560371433	0.06671969192	0.007554273006	0.02439575644	0.01723840619	1	0.006585913094	-0.03378903615	0.1969507588	3	1
9	437.2833269	182.5038746	-225.4345103	13157.39851	680.8690216	3187.279121	2282.061459	4950.5	5094.40625	64.05405555	1820.180029	161.6457174	453.7986863	282.7301465	657.8591948	1599.480518	-0.01756240994	0.05167254182	0.2396710454	0.005191661535	0.01205867741	0.01368684496	1	0.001648415982	0.08140812341	0.781349705	10	1
9	437.678428	682.2888541	3911.662628	13163.05749	1957.94535	769.9424952	1876.845704	5349.5	7790.728261	732.3788865	2294.192728	364.3955087	243.3156209	248.2109407	905.4769513	3272.709685	0.2937268224	0.1536029923	0.06004305993	0.01555150365	0.01515850344	0.01699178088	1	0.2375894641	0.2833267526	0.2415201799	77	1
9	440.490336	324.7154732	-46.38665052	13703.28384	899.0682621	116.912975	1842.053592	5226.5	13423.18947	57.39400207	2447.242511	191.433947	80.00231587	237.5272833	885.0104476	5141.927744	-0.003485235463	0.06513287463	0.009978752594	0.004552741543	0.0126452106	0.005968385459	1	-0.00221601293	0.1026701608	0.004523643104	6	0.9999999985
9	450.4905616	112.3868368	612.9627341	11703.04848	651.0457027	2323.08987	1590.978882	4458	10991.27957	125.4000962	1579.499614	155.0722803	357.9150891	178.2382035	580.2343628	3216.468031	0.05129082166	0.05484359507	0.2005247766	0.009101289024	0.01300294933	0.01661526931	1	0.05367656684	0.08660308137	0.6633925436	37	1
9	472.9246934	354.5921619	3899.725014	7979.09814	2555.642679	-23.98224037	2134.803861	3824.5	3977.185185	1657.31325	3354.457928	1075.720453	199.1962976	288.1129971	1544.167062	4703.027283	0.4805547631	0.3185678394	-0.003349552655	0.03706490792	0.05102383889	0.03338694651	1	0.3831856873	0.6172019764	0.07130672461	89	1
9	477.7057165	412.4979023	10463.3184	14882.84244	864.0195748	-338.2396735	1801.359191	5872.5	22190.28421	2021.963009	2741.34927	195.9980429	339.9581201	220.3919815	1026.131661	10015.52968	0.7206079763	0.0602757137	-0.02013446186	0.02473537771	0.01323913962	0.02637174148	1	0.569731982	0.08961649453	0.05913148094	91	1
9	482.5590919	592.4119333	776.7322124	11578.91087	90.73716942	1150.701224	2033.836154	4182	2743.225806	195.2242779	2438.533371	131.9486681	269.1975703	226.0201794	861.0671042	1593.453572	0.06579130603	0.007939560328	0.100022543	0.008866498579	0.01285197675	0.01411957842	1	0.05805899716	-0.01170575029	0.3238244863	32	1
9	484.0536922	358.103896	6337.183187	13424.90957	4255.707696	-231.0691797	1497.356026	6167	7394.190476	1547.078802	3255.18584	999.6629069	259.0276819	186.7168315	1454.74184	5108.544254	0.4697427633	0.317841729	-0.01486867528	0.02739190079	0.02078838148	0.02375331847	1	0.3738473511	0.6154503817	0.02981160643	89	1
9	485.4648951	143.3845279	-76.25012462	11557.59533	2807.212956	607.5349811	1547.025142	4959.5	12859.27174	65.76286408	1654.415077	407.939015	115.7273549	211.0115779	695.2255796	3942.394871	-0.006728220658	0.2418668393	0.05368070094	0.006249052052	0.01662927511	0.008022274961	1	-9.933879246e-05	0.4640010937	0.1572134897	22	1
9	491.0718364	338.4568214	-58.87587258	14159.38751	6267.629702	123.83725	1512.360602	7034.5	17314.3871	108.1601335	2446.099089	993.0805968	96.18957553	198.5632562	1132.318127	6957.36409	-0.003885980976	0.4341132105	0.008453737534	0.008835497102	0.02241911737	0.007713326886	1	0.001129627905	0.8545537431	0.009568772093	28	0.9965947971
9	497.3323738	410.6185736	959.9308963	14805.20187	4527.762363	1320.468778	1774.675383	6713	9346.822917	219.0871173	2726.874251	869.7971362	292.9982943	206.7585202	1213.770836	4294.902491	0.06467680828	0.3136667622	0.08944524658	0.008520604387	0.02250381515	0.01295134917	1	0.05959611694	0.611039098	0.2961967639	50	1
9	507.3274244	601.6879434	-34.77666543	11172.98462	133.3582218	607.2920926	1887.360159	4023	3527.173913	47.65104818	2330.101041	138.4835541	148.9583434	242.4015535	822.9420595	1648.57194	-0.003159949133	0.01268869948	0.05609927898	0.004455803796	0.01312472336	0.007905408155	1	0.0005510033149	-0.002974441883	0.1597979752	3	1
9	515.3938025	471.3264787	1734.409385	10692.62196	1582.673533	37.12835415	2337.341539	4453	1040.645833	525.9578682	3324.908773	484.1183395	131.2483128	664.9108711	1324.494865	955.4665102	0.1622281792	0.1431699963	0.003725573411	0.01463474282	0.02681633661	0.01516853686	1	0.1295275193	0.2609921861	0.02140179156	61	1
9	516.5692209	277.4355991	-26.43279899	12537.14709	5537.016665	115.6587807	1667.928635	6159	16156.88542	89.05034226	2157.031684	931.3591215	92.85930578	219.8943431	1024.187559	6780.817069	-0.002412633797	0.443940508	0.009300135212	0.007810587446	0.02494796978	0.008195646277	1	0.002453656982	0.8745979764	0.01303813901	28	0.9928119535
9	522.1808598	609.7995869	5571.085372	11711.97418	571.8072324	-240.6501851	1703.34226	4502	7078.446809	1260.441546	2675.039129	168.1200853	220.0346138	208.2315643	973.0012322	4145.235009	0.4713999747	0.05099893087	-0.01991678785	0.02024229213	0.01351964397	0.0220072833	1	0.3721057555	0.07152748718	0.005564921856	83	0.9999999979
9	523.4721909	749.568191	-22.76829254	7385.460764	2370.379953	331.4723452	1584.816932	3392	3349.208333	56.76753638	1137.728286	383.8788065	106.0247619	168.3465587	517.5128946	1473.499593	-0.003051289951	0.3144018833	0.04563637018	0.008134807257	0.02494466015	0.0130706309	1	0.003024316669	0.6115895537	0.1327119078	26	1
9	529.248685	94.4209393	5.225706194	8654.919842	1310.41771	50.13797871	1329.204346	3463	6293.819149	45.81050271	1160.203635	197.8693508	67.3476333	180.5366765	442.9714196	2050.338582	0.0005254439779	0.1533998932	0.00587596514	0.005389927738	0.0182967251	0.007905357437	1	0.001592843559	0.2824218431	-0.006076612302	16	0.9999998666
9	528.8954633	296.8812862	3618.729436	12107.26532	556.0651856	-4.206293248	1947.434746	4631	3796.505747	922.8999872	2977.272025	199.1962823	189.5708335	222.090294	1097.671042	2468.382664	0.3030225285	0.04627037113	-0.0005148391834	0.01774540758	0.01514227922	0.01843571902	1	0.2398661523	0.06295571402	0.03482370681	72	1
9	542.7630639	299.4738281	2123.520653	13023.51846	633.0260535	1964.620441	2057.877161	4912.5	1591.095238	378.8651628	2140.533834	184.463499	340.5996455	423.8887928	793.2364065	802.3418978	0.1638285475	0.04724992979	0.149031357	0.0105001939	0.01218963122	0.01711298576	1	0.1394084281	0.06939021189	0.5126657905	57	1
9	543.3847537	475.5892263	-23.03890928	15274.42682	2373.0284	325.5356635	1420.329659	6113.5	931.0526316	64.45715796	1948.05833	328.2499587	95.71762225	186.9549682	750.5542094	283.5286907	-0.00152957204	0.1581979396	0.02116591458	0.004409774564	0.01394964826	0.005947724139	1	0.001021987431	0.2926137111	0.04555113322	17	0.9999724444
9	548.3508288	77.28371975	542.2319375	8512.894872	1264.861148	210.3912967	974.5945393	3450	12135.5	117.643002	1266.966503	207.9348558	86.58192269	128.8734983	486.8883098	4174.876029	0.06508332067	0.1503980374	0.02535745645	0.008868684308	0.01957760063	0.01002445023	1	0.05402279338	0.2766140231	0.07401823131	43	0.9999999823
9	551.5103263	403.7239534	2107.933875	12257.28156	72.62805113	695.30583	2263.073303	4546.5	2053.229167	472.9863004	2711.928183	198.7933349	229.2826061	940.3653824	933.4324372	1213.970497	0.1750529221	0.005632724471	0.05397047953	0.01464042097	0.02426105923	0.0191071444	1	0.1416069853	-0.01798922707	0.1910190515	53	1
9	553.1467825	315.7045456	4668.687017	15656.37239	170.2360683	-109.6888418	1900.117729	5694	4539.452632	818.2515424	2523.090456	156.7596815	185.7450055	206.2387891	939.7738609	1679.585687	0.306976733	0.01138024348	-0.006424067788	0.01411690538	0.01059813518	0.01311590782	1	0.2422546831	-0.008315141293	0.01463273784	69	1
9	553.3216355	641.9372519	-38.08436228	9893.738262	3400.927841	504.1260198	1664.047761	4608.5	5476.768421	73.43934369	1271.931893	481.9769987	113.0201045	176.2161069	589.825547	2211.237472	-0.003763184723	0.3419347743	0.05090176741	0.007632369132	0.02144656884	0.009134025178	1	0.003088402179	0.6678398407	0.1512133567	26	1
9	556.51819	429.1565162	725.4550174	12920.26068	152.0499426	2766.486504	2024.244812	4780	7575.723404	161.7520398	1892.796043	144.1937652	421.8665764	196.5449777	655.1935763	3312.26712	0.05687492253	0.01117955768	0.2143499766	0.00867950089	0.01197740355	0.01634567446	1	0.05857016013	-0.002026893342	0.7103468775	33	1
9	569.4444141	232.3151497	745.2618152	12513.32534	2057.903988	1165.281378	1641.721655	5116	12328.92553	161.2950482	1586.470953	257.3927874	194.722445	196.3864223	617.0167943	4419.891808	0.06052655284	0.1628952022	0.09299492587	0.008897012454	0.01339189154	0.01051992908	1	0.05500250319	0.3038988651	0.303140954	44	1
9	570.6074221	710.6417094	4625.650524	6434.064278	675.3691325	-274.6980369	1574.900208	2661	4404.578947	1250.46177	1792.597265	190.1782005	195.1840247	179.7502801	696.8137618	3226.526815	0.706107213	0.1023936189	-0.0428188414	0.04206231689	0.02174958503	0.03491551152	1	0.5571696794	0.1748885404	-0.01989412366	92	0.9999999999
9	575.7319232	527.4272658	1865.355054	11087.42333	2450.096197	543.0751878	1844.466598	4807.5	1716.505263	359.7337972	2156.712637	474.2273238	161.5479599	212.3560547	889.2107638	1014.601786	0.1654892907	0.2237617836	0.05018207648	0.01219222086	0.02012762496	0.01261667004	1	0.136001025	0.4264530189	0.1821722844	65	1
9	580.4417325	261.2702475	-142.9223508	13457.15999	2079.676754	1502.102271	1577.556647	5441	10975.35106	66.38415	1936.941381	301.4969131	228.7245326	198.5208101	736.0047316	3910.788526	-0.01099877112	0.1552843396	0.1098759336	0.005714443978	0.01482376128	0.009045285182	1	-0.0006586923436	0.2890715095	0.34476035	19	1
9	580.3668042	442.3555035	3551.144595	11875.05814	1712.755931	857.7023708	2137.694719	4954	2986.115789	595.4427136	2063.909015	314.8810658	262.5420746	237.2961489	814.4130129	1463.7027	0.3012374436	0.150146047	0.07369433449	0.01588133193	0.01583717055	0.01884998546	1	0.2444088733	0.2766215068	0.289425237	77	1
9	584.4489672	142.3223266	-17.23610063	8911.224337	1417.974596	64.57425999	1363.91722	3622.5	10724.21277	55.92989603	1318.462958	221.5709873	61.82859565	195.8593586	512.586423	5159.052355	-0.002120373887	0.1589985696	0.007393813449	0.006565277664	0.01761632628	0.00725392274	1	-0.0003471869255	0.2938801047	-0.001337878485	16	0.9999996957
9	595.2672353	533.1586755	3177.551833	10501.29592	1597.001818	695.7062574	1735.995765	4399	5496.822917	650.9528511	2177.953297	360.2487322	244.9642226	175.7183906	871.8540408	3176.566929	0.2985205671	0.1577214823	0.06746687188	0.01750120773	0.01739276123	0.01930152337	1	0.2419214572	0.2919018742	0.2678933063	77	1
9	616.8267691	408.7963175	674.6368991	11099.25535	603.3165407	1069.834858	1595.757644	4215	7125.776596	146.2194369	2026.638676	168.8781435	217.7897985	178.5758296	745.4936413	3120.943379	0.06113724811	0.05516632303	0.09416833232	0.008225966922	0.01242202831	0.01204452865	1	0.0544651061	0.08439392582	0.3042485486	36	1
9	624.3518258	109.5812407	412.0552541	6461.767715	1480.646962	502.0413854	981.2270486	2762	9203.191489	92.95412987	978.2570073	241.414704	117.2810337	142.1033328	409.2931674	3244.41617	0.06383027078	0.2306191904	0.07840081086	0.01156704709	0.02475011512	0.01327229025	1	0.0573489242	0.4415097973	0.2561746235	47	1
9	625.5775263	636.3027173	5440.653604	7646.403137	795.9936441	-285.9579932	1522.665971	3108	4850.354839	1319.653068	1824.557479	221.1223464	235.4656515	167.2728508	737.3345697	3403.242292	0.7071774064	0.1066262088	-0.03643068385	0.03644111987	0.01604437609	0.03634665802	1	0.558482838	0.1836806746	0.002156575302	92	1
9	626.6349717	421.3252662	1756.229347	10784.1424	1722.811115	1495.998355	1727.717712	4466	6787.642105	367.4971224	2054.528075	322.9378562	332.7351952	224.2347699	799.0780382	3744.287916	0.1610007783	0.1580456705	0.1391761873	0.01468431504	0.01903356159	0.02191248037	1	0.1376466142	0.294920725	0.4816714933	63	1
9	630.4493635	212.6774391	-5.459534704	8263.81888	525.9365273	89.71008099	1553.900017	3169	5282.37234	41.12086937	1204.738807	137.5764054	67.14449373	195.5195388	445.339646	2112.368828	-0.0007229692964	0.06513814195	0.01152847173	0.005223205925	0.01679304181	0.008570258442	1	7.596355031e-05	0.1027132251	0.01038718569	6	0.9999999982
9	644.3205501	725.6886993	918.8453596	5539.672002	1679.484747	-56.72392255	1122.38342	2565	5285.75	212.8746049	1085.614089	348.7834024	89.83394567	122.7177892	491.4343416	2532.831654	0.169200805	0.3017215142	-0.01275974207	0.01867080755	0.02755098407	0.01669077392	1	0.1355839699	0.5836327713	-0.02865468355	66	1
9	648.5014831	302.2628415	-22.51561529	10058.47979	3189.18206	190.7530374	1443.812172	4618.5	9773.223404	73.4313955	1818.741618	556.0166353	85.29270222	173.9958527	790.6372216	4509.599217	-0.002349978071	0.3170530333	0.01914382932	0.008255184125	0.02287808907	0.008005331548	1	0.001858669847	0.6162837618	0.04294403286	25	0.9975732478
9	651.5812062	442.5955061	1751.07794	10686.63101	2468.03634	525.132963	1890.229442	4669.5	1895.043478	283.5034317	1506.337329	376.3721093	155.1317094	219.0404798	638.7925906	895.1431823	0.1667095596	0.2269454448	0.05047592263	0.01347158028	0.01733442017	0.01403194216	1	0.1370201978	0.4329446785	0.1835240908	65	1
9	652.7500114	419.0583234	5103.668295	10908.92114	170.1567513	-182.8198574	1736.208819	4066	6894.684211	892.7476199	1850.934435	114.8401367	191.5784238	186.5234151	652.3169965	3398.717409	0.4732081265	0.01642391917	-0.01652691798	0.02284644004	0.01247050821	0.02011836848	1	0.3734101145	0.00115361973	0.01650599041	81	1
9	655.4187871	560.7349246	2.474959014	7863.781524	482.5385018	76.01865406	1685.861605	3007.5	6827.829787	40.41443436	1373.279649	138.6464438	62.73676911	149.394033	505.3523831	2802.099035	0.0003193510408	0.06057502515	0.009828847548	0.005402044821	0.01647350856	0.00825830422	1	0.0007434751817	0.09336563388	0.004712152311	6	1
9	661.6766	77.4770194	354.200742	5234.611134	1600.580431	-74.40805341	781.7929645	2318	7711.925532	82.8256342	772.550382	239.4127182	59.12466083	105.8167646	331.4636565	2896.46994	0.06987633099	0.3113120327	-0.01483054429	0.01328795887	0.02571278637	0.01189754919	1	0.0568110974	0.6034442701	-0.05696196046	48	1
9	668.4215678	434.2457712	1451.289879	8663.401814	1860.020961	474.6389221	2057.541001	3752.5	909.2659574	336.1393303	1718.081942	403.8603622	149.3982125	251.183303	744.8322561	463.943016	0.1695786676	0.22216313	0.05402059252	0.01645773617	0.02145814615	0.01572914336	1	0.1394797042	0.4232842422	0.196053764	65	1
9	675.6667006	219.4978981	-9.935524825	7227.405619	506.3224126	48.78657138	1288.875917	2756	7638.914894	39.06903056	1129.121704	131.8629053	55.7805917	148.8845498	415.9452092	3105.168157	-0.001324354582	0.07009693581	0.006855620494	0.005673369459	0.0186005458	0.007981711846	1	-0.0006585945599	0.112695858	-0.005478130766	6	0.9999999986
9	689.4800929	518.5796858	5830.911841	8631.48786	976.5772909	-324.1834802	1341.600689	3555	12623.15625	1143.624363	1655.381655	184.4977744	225.4040422	162.9225746	643.8326778	6403.659134	0.6806089591	0.1156373734	-0.03625362597	0.03656483318	0.01677597566	0.03083666532	1	0.5375257694	0.2021350396	-0.002752121055	92	1
9	711.1310154	474.5211915	476.9318108	7727.783181	1280.44968	232.4095835	1362.010412	3209	9001.184783	100.824173	1313.997909	231.3945892	98.78722519	142.9200701	516.4612452	3979.130224	0.06297274833	0.1685532981	0.03228905226	0.009898150514	0.02098411673	0.01183109208	1	0.05299246889	0.3138031549	0.09761426048	43	1
9	720.2888051	441.5018888	1312.828975	7493.476589	398.387706	-25.09595378	1443.062501	2838	2605.791667	270.9872053	1452.086028	129.7549728	111.0151054	153.7750988	539.3978043	1392.885108	0.1714288588	0.05429386809	-0.004136270908	0.01487634014	0.01507043005	0.01664859963	1	0.1353953134	0.07963740027	-0.005793137403	55	1
9	776.3593201	486.5610576	386.7863486	5374.915775	1591.779922	110.3166465	1135.261362	2451	1765.574468	79.50643608	777.8959551	254.5317246	64.75958628	132.1038533	337.6133811	739.7784831	0.07418210198	0.2942045857	0.02181200336	0.01140117213	0.02861790108	0.01172804162	1	0.06246830822	0.5695447086	0.06796694184	49	1
10	4.826563477	273.9985152	557.6281112	9622.973922	548.4785421	728.5915207	1290.62474	3569	7509.272727	142.2667114	1630.877396	141.5824116	185.844027	147.4806482	595.4971643	2967.139205	0.05761561865	0.06234841495	0.07747944484	0.008335232029	0.01566542452	0.01272803069	1	0.05064525632	0.09859649806	0.2469940665	36	1
10	13.74210322	639.4600748	6833.395046	6965.200592	438.6253249	-535.8211715	1259.901695	2770.5	6375.344086	1353.09509	1409.445223	130.2521373	289.9359574	165.4142888	542.929516	3210.018111	0.9791809512	0.06568894604	-0.07267542252	0.04665050393	0.01695022963	0.04568672338	1	0.7712888107	0.09840714616	-0.06311896531	95	1
10	16.45580527	169.2201086	455.9146872	6755.604638	1053.282945	152.5497934	1087.21509	2715	7713.054348	95.88072711	1014.355205	161.6397569	85.3929086	129.5028205	385.2447867	3123.312324	0.06712699095	0.1592873953	0.02384546918	0.01094211821	0.01944568668	0.01249117614	1	0.05563368367	0.294682172	0.06957373618	43	0.9999603622
10	18.37654698	497.9382714	705.5199663	10071.1284	3185.604324	295.4737889	1790.729424	4618.5	1935.744681	139.5750736	1442.701129	456.8221757	107.8233773	187.0664262	627.5428737	645.4543942	0.07125644057	0.3185600085	0.0309428234	0.009553519871	0.02376598388	0.01073870224	1	0.06100027238	0.619430046	0.09903015865	49	1
10	27.53483857	403.6856806	10273.08388	10012.91638	1083.612298	-805.252716	1629.292027	4188.5	2656.873684	1927.129734	1851.047872	262.479118	382.5451372	164.2714047	763.021937	1250.812291	1.038538678	0.1095081964	-0.07538730911	0.04472079158	0.01737376827	0.04240490284	1	0.8186093944	0.187438609	-0.05823330589	96	1
10	27.75118847	550.5316951	2528.731802	8495.372253	550.9538231	476.850802	1577.906002	3382.5	9468.225806	647.8988409	2197.033121	166.1190448	219.8841915	148.2496028	809.0732081	5451.351279	0.2939272679	0.06433428985	0.05448520692	0.02204570363	0.01809007125	0.02581946167	1	0.2364708851	0.1012626197	0.2201889263	73	0.9999999882
10	31.51661657	265.2498055	-44.76952631	9219.217269	909.8180336	487.5190364	1608.514826	3541	4099.505376	49.28870229	1782.390186	215.0963104	110.8436981	204.5617327	678.4064162	2041.57849	-0.0051808366	0.1034504909	0.05467319674	0.005592100556	0.01487251359	0.008758260231	1	-0.0002192108953	0.1819521329	0.1570520125	13	1
10	32.35260129	115.6321563	371.1702939	5777.413085	1298.374631	412.5189049	997.7386613	2480	2416	91.85056436	1081.646039	269.5152974	116.4900983	117.8301073	451.5016964	1159.103046	0.06352193989	0.229078737	0.07080437395	0.01435786372	0.02354770982	0.0148292315	1	0.05658740128	0.4381691259	0.2302599188	47	0.9999999989
10	37.57162019	292.8423377	2703.016093	9158.516117	530.1128353	534.4626474	1957.007029	3598	10426.49485	589.9973132	1951.232073	161.5419654	208.3165962	194.6470625	729.6759096	5295.475203	0.2974690848	0.05786035117	0.05672205093	0.02199642177	0.01594857574	0.02563709194	1	0.2393600664	0.08811787974	0.2283745837	73	1
10	43.34617203	139.4029927	16.26929891	7721.142427	167.312322	124.560406	1165.768776	2794.5	11852.47368	32.00273786	1132.181477	96.33734446	64.91588739	183.3058672	385.148429	4940.804254	0.002233967769	0.02342014164	0.01794752309	0.004432940594	0.0138331627	0.008695230546	1	0.002418031928	0.01786009598	0.03166776427	2	0.9959006856
10	43.49327482	351.4734598	5224.786914	11108.01771	603.6405472	-243.7750905	1936.775007	4302.5	6760.510417	954.5874667	1898.893886	153.322348	202.9783454	182.2585682	720.7780954	2969.567773	0.4722538603	0.05397673987	-0.02219951127	0.02079793801	0.01185708743	0.01998519934	1	0.3726623338	0.07753216734	-0.001920984471	83	1
10	54.47848634	366.9365586	5219.797932	11102.73935	565.3314624	-279.1447155	1993.032135	4417	6389.150538	966.7057023	1938.671362	170.157013	226.8761533	177.620638	741.7974855	2724.632348	0.476530304	0.04972607601	-0.02368194961	0.02270315014	0.01415522311	0.02234235836	1	0.3759110417	0.06881658496	-0.00614811689	83	0.999999995
10	63.4593196	202.6694485	-30.14544068	9331.720784	2989.848004	192.1289276	1438.775086	4285	5449.736842	68.59177837	1741.085737	528.121699	88.95723847	209.4361189	748.7068678	2340.608328	-0.002688661181	0.3098274125	0.02076771751	0.007776280982	0.02234497126	0.009304985528	1	0.001623672233	0.6016034855	0.04818491701	25	0.9999438048
10	69.90299758	577.7342368	-134.1410825	9083.55776	801.1653771	2083.515874	2000.80059	3615	389.9680851	67.0961959	1771.703884	213.2447076	401.1569437	178.2982049	685.4378163	257.4943971	-0.01454770123	0.08711922195	0.2252008173	0.007552646486	0.01653363041	0.02408885852	1	0.003444657138	0.1532473038	0.7338394317	15	1
10	77.55640179	161.3876395	9.551269535	7674.138239	122.502818	159.9954528	1491.659665	2787	11154.92473	40.34583273	1475.236676	98.86803505	71.67048116	163.7920001	516.0826279	4434.327044	0.001130704949	0.0172891849	0.02102096662	0.005556014789	0.01437803661	0.008477810074	1	0.001683799062	0.005451691084	0.0416975049	2	0.9981178216
10	86.4730656	324.644916	6213.531806	13194.51893	3013.989795	-310.602939	1838.655471	5797.5	6702.957447	1141.573944	2545.327854	564.7783379	245.2562612	191.6585201	1060.067099	3141.971506	0.4627043507	0.2267279514	-0.02148225789	0.02260465471	0.01652502645	0.02101894791	1	0.3669020606	0.4296216635	0.003272596325	88	1
10	94.36990779	450.6510705	-11.11034144	10681.09053	82.01093793	126.2114556	2052.331658	3908.5	2406.863158	46.42979184	2231.933472	117.1777722	85.24942575	262.5363232	789.488248	1302.00275	-0.0009737676794	0.007162105638	0.01152383556	0.004699672054	0.01146797115	0.008852417999	1	-0.0007145624562	-0.01543197565	0.008696700926	1	0.9999998881
10	102.6628479	411.4528332	6197.092132	12751.95339	639.815441	1180.368924	2265.686755	5030	3297.340426	1284.432096	2538.348621	175.437897	379.4411377	221.1367477	937.9273134	1452.218885	0.4840152314	0.05117802939	0.08535313012	0.01927739752	0.0131469053	0.03044662703	1	0.3890558863	0.07465733625	0.3659034102	84	1
10	108.7359845	388.5114948	2275.842191	12854.58571	4118.036064	5.79757978	1966.549296	5923.5	5909.968421	490.6890785	2673.963263	860.6710671	148.1342044	210.0466785	1183.019151	2801.559693	0.1708166172	0.3171492295	0.0004659256785	0.01228959535	0.02372334582	0.01315229005	1	0.1378951433	0.6154192552	0.01705397275	66	1
10	109.640924	83.47912602	509.9647608	7452.980523	1722.282946	-38.83278268	1021.612182	3201	9615.247312	107.9737194	1092.57894	270.062538	73.67183508	157.1973892	456.8871032	2989.667237	0.06922949745	0.2327267797	-0.005299241277	0.01148389726	0.023047773	0.01041709134	1	0.05612581329	0.443556239	-0.02692114053	45	0.9999999999
10	120.5413166	105.3521453	0.3999795999	9065.742866	913.2994114	400.5400104	1131.840963	3485	4722.244681	50.48737205	1383.314482	175.9615232	95.9399975	204.4256236	517.5984674	1773.453933	4.110368331e-05	0.1015529686	0.04581651489	0.005959917991	0.01723941724	0.007984866384	1	0.003316261183	0.1778322512	0.1280456998	13	0.9999525097
10	121.2886548	193.1631824	792.746851	12553.57373	1973.608688	55.2131552	1671.726844	5168	9232.8	177.7071506	1879.401888	282.4206903	89.03404452	187.7615695	706.3420426	2797.744367	0.06541883141	0.1612447594	0.004470309702	0.008259327556	0.01628907874	0.00735801856	1	0.05302076007	0.2981600915	0.003441369989	42	1
10	130.2930656	220.5000875	-77.82447014	11623.30236	1163.490732	685.1731426	2129.027486	4560.5	5514.340426	49.66826304	2145.547291	230.9402561	157.8449766	233.9902801	793.2532742	2797.368631	-0.006721206872	0.1003047081	0.05814013171	0.004853291479	0.01389704003	0.009328075122	1	-0.001243512878	0.1756389437	0.1684070612	13	1
10	130.5474227	263.6746245	-82.44942846	12614.90127	1214.852922	787.9360886	2449.322737	4942.5	3897.531915	78.84532051	2368.103159	267.4403282	165.5838016	446.0508093	884.9268721	1770.07498	-0.006883226949	0.09591864824	0.06384747383	0.007734932019	0.01454296725	0.01201505362	1	-0.001039979306	0.1668535052	0.1876369449	13	0.9999999998
10	136.3154675	9.675810877	20.51590003	5920.522579	344.1305957	59.54073954	917.5292125	2224	6959.663043	34.99306981	902.168738	107.7473043	47.76811921	128.7161501	331.9160991	1900.375979	0.003681842725	0.05947680169	0.01083207637	0.006314294176	0.01770615545	0.008033858505	1	0.003463920153	0.09114344387	0.008818622202	6	0.999999995
10	145.3709582	688.3376701	1583.116679	10359.09966	1610.353832	1371.64431	1627.921499	4322.5	5721.905263	313.2562342	1836.085056	304.5716817	309.0402945	160.0366816	739.9599864	2889.314699	0.1537463192	0.1555500572	0.1300644961	0.01322279574	0.01612445339	0.02042360508	1	0.1312691728	0.2896157739	0.4490764029	63	1
10	153.5534329	317.8418286	8792.967634	11584.0206	145.780607	-243.8136487	2920.279536	4500	7604.474227	2227.510989	3030.085882	132.3236851	390.0739462	220.0168553	1114.419643	4543.186118	0.738274195	0.01218253114	-0.02207073842	0.03310952951	0.01223813424	0.04340236004	1	0.5831175063	-0.008498737075	0.05504123842	90	1
10	157.5032237	91.71661476	525.975655	8988.892624	899.0139467	725.2084928	1337.691341	3504.5	11215.19792	114.3135944	1274.531228	182.3878713	148.5622362	304.9019901	491.5032222	2902.927055	0.06141494545	0.1012572026	0.08183481389	0.008940723701	0.01598608233	0.01279719447	1	0.0543413449	0.1779901285	0.2637004931	40	1
10	173.5376908	718.6905608	-34.54759123	9097.463391	454.6134044	438.3029253	1703.197465	3443	5492.414894	46.27508825	1714.821644	141.2373495	115.938745	177.6398007	632.0789814	2004.125886	-0.003826821003	0.0484545342	0.05003002276	0.005205141293	0.0132427364	0.009629639948	1	-1.337169688e-05	0.06975100747	0.1400359375	8	1
10	174.7248514	38.48440814	-41.26071075	7006.818465	2200.505896	674.7232117	1048.529841	3187.5	7242.787234	52.03424829	993.3350095	325.8120984	129.3313446	180.6973993	433.4203401	2580.640376	-0.00612278443	0.3156203958	0.09511030879	0.007590890332	0.02583937518	0.01407162696	1	0.00386747344	0.615401348	0.300140762	27	1
10	174.291186	81.39809093	6721.526867	6880.683498	469.0421763	-493.5291328	1253.92848	2782	5577.351064	1681.755496	1714.603922	149.9278932	287.2728762	174.2750632	651.5637527	3834.697346	0.9611128018	0.06682882187	-0.06779715139	0.04813305386	0.02496192649	0.05256438658	1	0.7572998912	0.1009187681	-0.05043433236	95	1
10	174.4779399	153.2614333	2088.897047	13391.66434	2925.877852	581.8316623	1729.070339	5715.5	6926	371.2845883	2079.633581	467.9266005	183.1957916	213.667889	847.1723492	2562.335611	0.1567773552	0.2219326455	0.04464821942	0.01088705741	0.01953075704	0.01247902886	1	0.1287111998	0.4226063374	0.1614334873	65	1
10	174.5236306	241.3442389	817.3310498	12372.43785	2080.866056	151.8829877	2560.021611	5239	8689.053191	182.0163848	2368.114796	414.1331828	108.5273451	197.4087762	930.0466607	3334.178622	0.06416552656	0.1630738724	0.01205821558	0.007580431695	0.01702440752	0.009433661217	1	0.05254676353	0.3020938522	0.02899648468	42	0.9998964889
10	177.8514776	326.9759706	902.8239082	14600.21559	1385.099625	669.2919018	2925.612161	5760	9240.957895	220.3805043	2819.044209	289.9523737	169.573938	193.9807142	1049.624786	3550.036607	0.06350335266	0.09734497049	0.04938992242	0.00741578244	0.01277997787	0.01094788646	1	0.05381540886	0.1691460517	0.153830117	39	0.9999997529
10	177.3823924	408.3421337	890.0401431	14135.50995	4558.189547	1432.000389	2724.576788	6543.5	5931.610526	224.1406011	2779.761918	906.7112289	323.4501719	333.3208218	1248.715421	3200.3375	0.06370861085	0.3238860823	0.09933824414	0.008242244566	0.01960166899	0.01547283791	1	0.05958585774	0.6321312729	0.329878506	50	1
10	189.5733647	299.3646238	-109.2077198	16268.90773	5249.933318	534.8374782	2798.362528	7373.5	7835.808511	82.05393772	2373.800544	874.8950523	139.4666631	236.0463451	1127.080171	2862.264583	-0.007084376502	0.3285327297	0.03499874021	0.005541784503	0.01824485162	0.008700620647	1	-0.0007306702977	0.640115529	0.09609658311	26	0.9999333978
10	195.7417321	104.7502186	525.2281939	9555.574767	136.6118934	1911.703632	1768.797896	3558	6448.116279	111.2078022	1456.328575	120.8126449	310.302636	202.6911044	520.3379831	2454.742298	0.05273217556	0.01453660316	0.19985078	0.00811586043	0.01414843751	0.01820646545	1	0.05436346295	0.004441228226	0.6602890762	33	1
10	205.9611101	114.5212563	521.0306573	10165.85501	141.7157073	2020.10637	1844.542078	3781	5149.107143	185.5267305	1531.770995	137.1833518	367.2651342	1109.563603	531.6836352	2738.037161	0.05340356308	0.01362609543	0.1956329263	0.01648494441	0.01543255247	0.02586574759	1	0.05460798461	0.002471154611	0.6460813606	33	1
10	214.2673081	222.4500059	-135.8650372	13089.18753	3022.98031	1611.213276	2661.216019	5659	4808.193548	83.471763	2305.124764	522.6135436	310.7869466	225.5197141	942.3674591	1652.835464	-0.01055045674	0.232870807	0.1254241359	0.006904879359	0.0186019826	0.01213902609	1	0.00151438947	0.4475932903	0.3998426055	23	1
10	220.3104326	156.4324653	904.2278499	13338.17361	224.8450627	498.5797743	1969.040999	4885.5	6194.93617	189.7225473	2319.454981	150.7303523	143.4649723	286.3783713	792.8664209	2153.45657	0.06793405044	0.01740140687	0.03691618878	0.007682745541	0.01242324284	0.009257356929	1	0.05568877904	0.005886978617	0.1101839578	31	1
10	221.2770052	131.4268789	755.6993558	13311.32259	3098.140559	1148.985608	1347.063301	5683.5	10833.6	163.1940178	2157.279462	463.3750204	252.1071132	175.0122731	856.1136095	3611.940085	0.0561049528	0.2355058162	0.08784477789	0.007932358118	0.02133248051	0.01183299077	1	0.05189829199	0.4517447822	0.2867165433	47	1
10	222.0719109	74.81499029	19.71475554	8220.434097	101.2980166	195.2164849	1596.005078	2976.5	5913.760417	39.5787479	1527.433525	117.1289542	84.27995261	205.1839514	534.8904069	2832.26636	0.002502750933	0.01219386908	0.02468956292	0.004971308459	0.01570355594	0.009488226003	1	0.002961578475	-0.004838423389	0.05431472943	2	0.9998009711
10	231.5436508	215.3142019	-55.46231388	14156.95992	114.7008587	456.825505	2729.34553	5209.5	7355.223404	45.6942656	2471.050591	144.6859042	114.4221933	220.9914477	843.5615015	3194.871566	-0.003925390055	0.008614796878	0.0343885706	0.003485252681	0.01171942711	0.007200704568	1	-0.001530312708	-0.01185259464	0.08576773196	2	0.9999998282
10	233.5998758	352.3820887	4692.2791	15045.03028	778.7168933	251.182871	3795.345727	5827.5	19460.98947	1032.563982	3214.545786	252.514622	215.0803121	255.6126088	1216.242054	10009.3578	0.310362775	0.05339637862	0.01609791415	0.01442933625	0.01321775209	0.01687204099	0	NaN	NaN	NaN	NaN	NaN
10	238.6800499	71.68737694	1.972318263	9466.719586	570.5297588	58.84884589	1384.477121	3523	7891.25	40.91136442	1518.834731	142.3525277	63.09170138	172.1717161	550.1967926	1897.842677	0.0002179953431	0.06048084878	0.006531969017	0.004641893075	0.01408362596	0.00685977023	1	0.0004445626533	0.09308617174	-0.006511821364	6	1
10	252.769745	680.100301	-11.46467953	11098.8687	2459.590123	334.7065576	2010.467574	4748	1095.104167	66.94653388	2359.112366	525.6455182	88.84381297	223.5983179	961.0653104	757.9813007	-0.001004185226	0.2233621971	0.03142540888	0.006359612559	0.01685013538	0.00907643883	1	0.002780368574	0.4256797984	0.08233739866	21	0.9999999948
10	253.6322395	240.5136866	-70.52181521	9262.901447	278.1353497	1386.120384	3357.006286	3605.5	1532.11828	68.27582936	3027.874958	225.2168975	393.3303171	333.1916085	1127.756363	1358.944866	-0.008701037639	0.03055159165	0.1402343156	0.007770103533	0.02466378204	0.02747112492	0	NaN	NaN	NaN	NaN	NaN
10	261.1227327	461.749455	996.8624636	14388.0735	78.60307	660.3999397	2978.794936	5263	7293.526316	204.9640248	2582.363178	143.9248683	162.9160886	210.7625468	900.8732183	3929.555656	0.06975618846	0.005114686231	0.04631210046	0.007293109335	0.01161834897	0.01053461874	1	0.0576280113	-0.01890687555	0.1421532603	31	1
10	268.9517087	749.8154826	1551.641241	9324.737205	867.4841732	-7.294701052	1796.907119	3685	4629.789474	303.9436941	1779.185795	181.9314224	100.24311	189.4939695	675.8835981	2071.872788	0.1622637609	0.09580439406	-0.0006912411729	0.01239807826	0.01457668502	0.01191757358	1	0.1287810203	0.1643508206	0.005081973252	58	1
10	271.1510821	302.0232971	-120.3863985	15542.86864	638.2133825	1199.146468	3811.917295	5880	7892.547368	90.49637712	2868.043678	261.5739429	226.4866583	662.3102408	1086.940921	3249.150599	-0.007040102585	0.04279348321	0.07788270291	0.005849580494	0.01374787216	0.01012104744	0	NaN	NaN	NaN	NaN	NaN
10	281.8171161	416.4529164	1122.876245	17858.9803	118.0478707	1998.907314	3652.919888	6607	9895.489583	182.4165282	2140.49858	185.3499801	265.3549527	264.957209	813.3928531	2726.554749	0.06530711363	0.006392632091	0.1150365796	0.006873167178	0.01052643155	0.01080357412	0	NaN	NaN	NaN	NaN	NaN
10	298.3339223	411.2896982	7797.759646	16286.04115	1409.763832	1889.728576	3778.129594	6526	7821.26087	1432.293883	2833.806765	381.4044137	501.5073176	273.4657608	1150.486682	3473.800961	0.4818133502	0.09110104505	0.1138134424	0.01952708518	0.01399495443	0.02674735046	0	NaN	NaN	NaN	NaN	NaN
10	303.7133311	704.4018696	658.6103671	9825.297564	2374.986766	2.702386359	1669.166595	4301	4247.478723	183.8691425	2211.993214	513.9920863	80.53713445	177.1023454	921.0233199	2170.036315	0.06911381068	0.2379695035	0.0002640025609	0.009596170636	0.01858141768	0.009095792576	1	0.05645478715	0.4543887307	-0.007901594109	45	0.9999999978
10	309.4542432	177.6807575	-41.49481958	9474.930347	2300.509532	587.3317485	2202.528983	4247	4892.829787	60.30723804	1974.41806	533.3266214	139.0153149	201.544513	844.6728286	3238.000411	-0.004453972697	0.2426266338	0.06462876276	0.006924526396	0.02371103554	0.01078177104	1	0.002433814613	0.4658338533	0.1949180637	22	1
10	311.7935171	501.0619857	3072.615723	6207.224272	132.7636821	681.1838165	2876.587827	2429	879.0105263	1800.333536	3737.616544	187.2168368	439.4905471	758.7871785	1444.915569	757.5213851	0.4996055298	0.02519361299	0.1159321058	0.05557977606	0.04321280333	0.09472370812	1	0.4031675118	0.02246964325	0.4724338307	82	0.9999999999
10	314.6985844	67.48913048	574.3763122	11020.77466	208.6769195	2089.359589	1609.921297	4046.5	8685.8	133.666269	1695.37406	127.3402585	354.8104069	182.2946386	598.2506454	3986.09815	0.05124875425	0.01888843921	0.1914131375	0.00877666948	0.01222926591	0.0190454143	1	0.05267503578	0.01308949741	0.6314266652	33	1
10	316.6498568	389.4790207	1060.276869	15984.60149	1352.551706	1959.752886	4360.893153	6326	7857.095745	194.522065	2024.672168	313.6126645	271.8665657	287.895534	824.9396965	4180.551669	0.0673127227	0.08559906548	0.1247718289	0.007959767508	0.01299422059	0.01465231516	0	NaN	NaN	NaN	NaN	NaN
10	320.2621726	477.4924697	2920.208347	17801.22313	904.8931254	2911.083815	3247.592575	6893.5	7076.946809	536.9056209	2861.817669	273.1791368	536.9783362	276.7777553	1128.004544	2716.854979	0.1624483793	0.05121447869	0.159379372	0.009064248383	0.01123160802	0.01651903234	0	NaN	NaN	NaN	NaN	NaN
10	328.4926946	49.28969868	457.000395	8638.099392	147.0450977	1690.747043	1604.177992	3156.5	5410.915789	105.8920265	1179.649513	126.2450724	290.9019062	201.395365	425.1708026	1791.449518	0.05537567445	0.0177769608	0.1948168633	0.00944873884	0.01590817878	0.01985249175	1	0.05615974704	0.01090179488	0.6438529384	33	1
10	341.7157395	223.3387876	2568.286881	15915.89387	1476.018395	946.6875631	2790.85976	6269	2049.903226	464.1581429	2571.949238	355.2276104	225.6156102	249.6386842	1019.785552	805.5425402	0.1656283496	0.09864188478	0.06029116489	0.01201977599	0.0150807642	0.01362639877	1	0.1355021505	0.1717476668	0.2130456827	59	1
10	350.6683075	28.44821064	58.34280122	5290.933998	1547.623323	56.73293466	1355.389554	2418	2406.382979	66.74384203	1200.914899	441.3400734	161.1684146	1058.495651	524.9739618	2744.185231	0.01151213409	0.3097841178	0.009839277338	0.01457262145	0.04822751912	0.04091348802	1	0.01215880897	0.6011778259	0.01414002932	24	1
10	351.5872979	334.7047374	862.5666095	15217.01282	-111.3772559	3674.690128	4484.074738	5669.5	7066.882979	199.7660741	2732.354314	161.1227147	614.3384434	287.3678274	988.0501582	2430.263868	0.05854610503	-0.007125982489	0.2441158495	0.007525400049	0.01280134112	0.02229235105	0	NaN	NaN	NaN	NaN	NaN
10	355.6065647	404.2304261	725.8764347	10730.65351	2985.454564	1462.981041	4534.182128	5079.5	1722.410526	310.27975	4191.653463	1265.731107	412.2350845	423.5480168	1856.010514	1490.034231	0.06963469494	0.2803139048	0.1368504332	0.01315099002	0.03832414214	0.04353542664	0	NaN	NaN	NaN	NaN	NaN
10	371.8106491	286.7829704	780.1116589	15389.85427	52.07909882	3557.667518	3628.839579	5712	10857.58947	187.6968805	2551.805824	174.541446	577.6943939	291.689846	936.0265176	3928.632466	0.05433714831	0.003271941278	0.2335802335	0.008238498779	0.01282868165	0.02294122633	0	NaN	NaN	NaN	NaN	NaN
10	372.2861484	130.3455673	-38.7064708	11861.84587	777.4739884	134.3957238	1680.955217	4468	7259.139785	53.21829607	1850.303272	166.8483484	74.8312648	212.0224973	674.978279	2786.113935	-0.00359443949	0.06802328596	0.01189509428	0.004714715849	0.01377170568	0.006134892229	1	-0.002146606843	0.10861179	0.01109047585	6	0.9999999721
10	372.791649	226.7803884	5303.843146	17380.3029	265.7040333	37.47471662	2462.96732	6343	4243	855.9232069	2655.575354	205.5637204	205.2053144	203.2493702	1018.24466	1341.646555	0.3107401881	0.01495860068	0.002373552017	0.0140793915	0.01194998705	0.01315959333	1	0.2458551378	-0.0008007586319	0.04543409395	69	0.9999999999
10	372.6823405	244.6676096	-130.872285	14890.05163	4994.682925	894.9672443	2440.960248	6950.5	17300.76087	87.53053043	2679.550627	885.7948139	159.9253589	216.1054001	1199.494289	6843.518214	-0.009003769351	0.3375317109	0.06208206023	0.006772184299	0.02056152306	0.009520206651	1	-0.0003727534627	0.6591821304	0.1879327444	26	1
10	375.6244921	681.2938152	-32.66741638	11963.6769	5186.533798	105.4658081	1557.56022	5854	3033.548387	73.3381111	2381.802363	1020.526067	87.17687443	201.7374498	1115.341377	1823.429989	-0.003157850873	0.4362001343	0.009284945923	0.006566664639	0.02194438994	0.007717827045	1	0.001782964976	0.8588263491	0.01260859151	28	0.9904706
10	377.7057724	115.0943614	992.2276072	11549.08388	276.1283182	51.98579282	1685.647677	4256	16215.35106	185.5764583	1632.131044	122.3759358	83.73147727	195.6272532	564.076088	4589.742312	0.08357873236	0.02370400012	0.004582962744	0.008939356035	0.01263871895	0.007798284482	1	0.0660204073	0.01781800839	0.003918396311	30	1
10	380.2242551	613.7337924	-3.309115865	12861.79528	1203.481464	336.9108719	2006.372654	4953	1119.819149	61.22934263	2664.364927	279.6354653	105.6012898	255.6374448	998.4708485	707.8947428	-0.0002187131737	0.09398525463	0.02808238577	0.004939924321	0.01429946693	0.008170596996	1	0.00186258126	0.1619386184	0.0675357419	12	0.9999996205
10	382.8432785	78.6083094	-181.0969394	10906.22441	103.6958013	2328.056368	1721.034448	3942	5075.723404	62.26474178	1507.899811	141.8710494	346.3859619	204.9147798	546.6692477	1954.297924	-0.01594572153	0.009997992415	0.2160895981	0.005731732684	0.01358124228	0.01763748502	1	0.0009483616024	-0.004151738894	0.7004303782	5	1
10	387.3071523	299.3622933	16225.63637	15340.92749	1406.123987	-294.3530172	3106.090327	6354	4055.021277	2892.556861	2907.200914	367.0179828	462.124757	291.6819527	1195.630999	2153.103806	1.040390484	0.09339585371	-0.01837509142	0.0354846532	0.01388786064	0.03641819854	0	NaN	NaN	NaN	NaN	NaN
10	400.4848515	202.3366447	-79.74662638	14445.43123	3380.019373	164.7943132	1890.36021	6208.5	11702.82979	74.9856826	2505.973373	571.2903661	83.88914512	212.6641638	1028.040604	4334.764335	-0.005627058845	0.2383803995	0.01251491448	0.005882978536	0.01675696647	0.006521846682	1	-0.001979131195	0.4557954746	0.01751638611	20	0.7531114986
10	401.7159164	233.4782049	2857.829469	16352.2499	809.675863	121.6113263	2447.338928	6160	6058.389474	490.047634	2681.367545	248.891912	142.9668925	213.7321413	1029.56195	2302.908911	0.1703863333	0.05175989131	0.007967423849	0.01042765112	0.01233332047	0.01011351946	1	0.1353419536	0.07479956064	0.0350256962	55	1
10	405.693712	504.3746595	4940.069152	15435.79123	-15.29337874	157.1487135	3355.305976	5712	1356.595745	1075.764858	3349.557417	172.3007182	233.8962334	254.2983871	1206.020065	657.5466347	0.316437553	-0.0008478304675	0.01026870703	0.01621079818	0.01235144668	0.0202901648	0	NaN	NaN	NaN	NaN	NaN
10	408.6007355	31.62312144	13.39650898	8752.248752	918.5261266	25.9111254	1007.628291	3413.5	7366.447917	42.83425014	1301.765356	165.5108583	61.64626415	159.8544425	485.2186512	2023.368629	0.001426222876	0.100872234	0.003502450175	0.005326643621	0.01627049724	0.007254119461	1	0.001614390261	0.1753126817	-0.01541205934	11	0.9999984416
10	413.1221527	520.3758474	8239.752604	17159.14431	1782.86284	-113.0046855	2454.801217	6951	11764.72632	1348.446934	2572.157208	381.5163706	254.7088583	245.4193164	1046.419913	4970.12874	0.4814769567	0.1050396366	-0.0061034413	0.01824108305	0.01449330143	0.01619531306	1	0.381556737	0.1819892415	0.05618408165	85	1
10	417.3158165	252.5351627	860.165133	15808.52227	88.31993123	3480.120234	2900.738955	5792	3396.421053	160.2810048	2030.015881	152.9067645	490.2312519	246.094223	729.3759602	1508.505584	0.05564522261	0.005851164612	0.2227235681	0.007017305815	0.01019367445	0.01462485761	1	0.05809371991	-0.01265812063	0.7383760113	33	1
10	422.3017235	360.6195896	822.2949924	16038.80399	-18.94997118	3942.258914	4432.330363	5929	14359.56989	194.523158	2712.268772	168.3441425	669.13809	301.6945189	1008.125077	6474.945183	0.0519230837	-0.001220455779	0.2509823406	0.007535860483	0.01144360139	0.01737545252	0	NaN	NaN	NaN	NaN	NaN
10	423.3203992	637.1651457	-25.40393015	11613.29344	138.7794306	326.2898833	2000.924128	4177	4860.715789	45.51521975	2345.89573	141.3210948	92.14526517	177.7843919	807.7047433	4518.213417	-0.0024807294	0.01240764357	0.02885413604	0.004276635335	0.01362905603	0.007574509288	1	-0.0007117421297	-0.004275588883	0.06738680007	2	0.9999900484
10	427.3670818	419.1012536	-283.4438089	15597.28179	1185.02806	4032.663458	4283.15455	6155.5	2937.694737	80.26489427	2481.311315	341.9232921	637.5679082	301.0801168	979.0894438	1280.502902	-0.01842681227	0.08073708579	0.2616377162	0.005445439531	0.01448754588	0.01876245108	0	NaN	NaN	NaN	NaN	NaN
10	435.5275679	212.1429133	-85.02945714	14011.6488	4548.700983	372.9168232	1788.878958	6328	7312.351064	81.19101331	2252.734871	723.9334119	102.8968019	225.297133	981.8159986	2625.892101	-0.005946991632	0.3306918042	0.02766542371	0.006388049451	0.01777477288	0.00838461527	1	-0.0002910755086	0.6443162193	0.07149262194	25	0.9999596205
10	447.3480525	641.432735	-228.4490399	11901.69014	651.1054306	2785.758471	2044.837583	4543.5	6593.691489	61.0962952	2158.592172	170.629806	512.7079485	196.5532839	798.8754192	3075.700144	-0.02044197458	0.05762373693	0.2363216192	0.005389314667	0.01205545261	0.01636152762	1	-0.0007945687054	0.0934557888	0.7695136672	10	1
10	449.0201315	220.517235	-74.79553074	15801.35431	150.8800146	921.4924161	2405.730707	5564	4867.913978	52.67093624	2342.687873	172.211562	166.7815592	240.287264	830.8903999	1820.561169	-0.005419991428	0.009473073184	0.06099021486	0.003708241314	0.01227111033	0.00807269609	1	-0.0009505016546	-0.009389667065	0.1758322661	3	1
10	457.8997174	465.7073523	10227.71099	14163.69933	671.7406332	-145.1875209	3654.058525	5672	33685.07059	1967.050445	2600.013483	190.5534478	347.1508817	236.1935485	952.5062106	13610.4172	0.72129068	0.04878856497	-0.009505465321	0.02752278567	0.01400655912	0.02977698085	0	NaN	NaN	NaN	NaN	NaN
10	468.1013414	475.3873989	879.8641858	12551.43303	-76.84158672	1463.761902	3737.052236	4665	5182.529412	186.5364537	2464.053341	122.7386984	299.4336004	235.1578981	875.6374313	3032.763205	0.07280587736	-0.006488008169	0.1195925294	0.009781528499	0.01134995631	0.01517446154	0	NaN	NaN	NaN	NaN	NaN
10	472.2771302	54.51872304	-106.503679	7526.705953	400.2295422	1617.829222	1401.886646	2872	7017.652632	50.67485028	1086.572684	114.6712741	273.1839326	185.2297301	396.7974958	2236.307818	-0.01364241396	0.05471856115	0.2104586521	0.007013862102	0.01470372687	0.01915832688	1	0.002858710786	0.08682405787	0.6830516884	10	1
10	484.0475891	562.8371748	-156.7884554	14987.12278	727.3278042	1810.215335	2483.312514	5576	9049.395833	54.58167889	2015.748622	147.8614008	257.2207296	215.564449	709.2100303	2732.189623	-0.01081955969	0.05016181732	0.1226465537	0.003955690284	0.01045033853	0.009324432855	1	-0.0007460728638	0.07518842337	0.3852424669	9	1
10	484.604245	131.5640401	1969.186021	12267.34461	3976.268475	-22.94030967	1238.006061	5613	10748.55914	333.9389839	1961.182941	594.3600885	114.1428877	191.2320612	844.3960458	4372.260082	0.1569854147	0.3204335215	-0.002048139907	0.01179305891	0.02315745831	0.009661194543	1	0.1267987812	0.6220900511	0.005605959789	66	1
10	492.1342962	17.4806872	12.04581129	6829.799719	2068.524357	83.85197792	880.6560488	3054	5318.076087	57.82276316	954.8658811	295.3996689	63.44708025	139.0262536	411.5655016	1754.55417	0.001929862526	0.3009780374	0.01137118169	0.008839454782	0.02415851362	0.009486690502	1	0.004574270518	0.5833044107	0.01701958342	24	0.9979974313
10	494.4655976	297.6074197	-92.3040403	12594.21311	532.9047772	925.631149	3247.412473	4720.5	8609.93617	52.23928166	2388.069777	171.0139989	163.0701185	218.1531127	865.5915215	4197.102187	-0.00752764797	0.04252692782	0.07449057289	0.004593905453	0.01222348105	0.009965543361	0	NaN	NaN	NaN	NaN	NaN
10	501.5388166	132.8350105	670.8781545	10879.05075	2598.934589	952.2254937	1384.035811	4710	6815.453608	135.7403905	1413.625486	384.3568862	160.5982805	190.3805558	617.8390928	2157.118419	0.06182177556	0.2409464774	0.0898628184	0.01154593172	0.01784231528	0.01195288406	1	0.05661868858	0.4628671922	0.2949636318	47	1
10	507.9291575	213.0550887	850.6749289	12689.52108	5341.978376	106.4900516	1700.461492	6185	8181.252632	214.4911252	2263.140129	961.3114851	125.5252134	220.5897578	1078.757903	3824.977358	0.06543124718	0.4219229353	0.008537665389	0.01197514146	0.02528700291	0.01090748656	1	0.05595824155	0.8294889049	0.02454627047	51	1
10	508.9346488	505.0352654	-59.71460873	13171.09985	5817.082064	257.0880668	2708.889245	6652	12300.89247	86.32630936	2178.12112	964.0213837	105.9340672	233.6552968	1026.268003	4721.551924	-0.004892450752	0.448541246	0.01998904113	0.006942955019	0.02171920477	0.008653327474	1	0.001240362517	0.8842665055	0.04893868705	29	0.9996745965
10	512.6752951	259.5325827	2418.188875	15528.15817	3317.11426	848.960018	2338.195013	6653	3237.915789	423.6608888	2310.345721	610.1717206	198.1932457	205.9983222	1016.877973	1333.543701	0.1620724921	0.2199031955	0.05514017315	0.01037407584	0.01898367877	0.01256062253	1	0.133580439	0.4187330893	0.1981658777	65	1
10	540.5128402	472.382545	-8.559327089	11124.62796	-180.5826345	398.1990286	3809.672225	4122	2187.946237	62.20984958	2452.12116	167.97204	118.6224679	724.0824687	856.5311959	1524.671728	-0.0008646869863	-0.01667681746	0.03507297123	0.006608977786	0.01908219926	0.0143077873	0	NaN	NaN	NaN	NaN	NaN
10	549.6752761	510.5137994	-52.56006517	11712.35707	1740.288873	838.6901031	2948.470085	4816.5	792.5789474	68.17698858	2216.24209	385.1465186	161.0733292	207.7403253	883.448574	388.508703	-0.004602613503	0.1437955231	0.0733895881	0.006064546473	0.01736061215	0.01096868545	1	0.001886062792	0.2646658462	0.2218838061	19	0.9998918389
10	567.2553849	458.7108506	-53.44669275	11531.97666	847.0410807	925.1851903	3797.961461	4533	1463.757895	72.20906632	2428.13625	299.3520484	190.8919363	466.0361185	932.5218512	936.5777644	-0.005326656571	0.07375042	0.0832999995	0.007174736776	0.01843763014	0.01410571451	0	NaN	NaN	NaN	NaN	NaN
10	571.2043983	193.7614027	3569.339513	11848.12406	171.6645098	-38.01730133	1678.396461	4413	1693.536842	620.8460345	2071.930422	149.4895465	162.718847	178.2478008	751.1584753	962.8551714	0.299998078	0.01370222782	-0.003355670525	0.01610056786	0.01374223642	0.01612777318	1	0.2369489511	-0.003478846468	0.02360736434	69	1
10	572.6699035	336.365876	-23.81438854	14286.35659	1135.858241	413.0848677	3265.964111	5555.5	2722.427083	86.63039702	2467.82079	255.0658235	148.656605	831.8211937	910.9456333	1614.143382	-0.001887294776	0.08150556006	0.02872235152	0.007534117477	0.01303896489	0.01394838317	0	NaN	NaN	NaN	NaN	NaN
10	580.5580441	563.0294277	-111.2827233	7976.265893	256.2654039	2030.456236	2905.962442	3068.5	2357.76087	80.62847408	1804.129894	163.7118533	431.9906877	389.9116659	669.0554368	2143.304675	-0.01500064502	0.0354932372	0.2550303488	0.01044659572	0.01811684532	0.02877557767	1	0.004527847236	0.04883835052	0.8336280164	10	1
10	613.5161332	292.6289633	-59.78309802	10047.22826	63.06448068	368.7461192	2500.766291	3662.5	10895.73913	41.45700833	1867.110389	116.4627917	101.1068356	193.8284461	665.5415892	5630.589706	-0.006162865354	0.007069818468	0.03822292034	0.004778788996	0.01257457971	0.009941355258	1	-0.003066625729	-0.01489154216	0.09826442975	2	0.9999999914
10	620.2162307	116.6817851	-68.62097984	6415.052198	660.9883341	1380.889148	1267.850685	2535	2284.723404	47.56725356	692.4819327	126.426515	196.3591502	175.7532943	262.9159766	870.822975	-0.01070071635	0.1021337568	0.2137704901	0.007716623601	0.01873690793	0.01891890063	1	0.005892857367	0.1835273603	0.6962650272	15	0.9999999776
10	624.9915476	263.7921025	620.2442941	10474.26732	1063.724889	386.233057	1837.228852	4114	10408	164.0379509	1857.415201	230.4345568	122.8743474	194.8537098	709.0133164	4580.684026	0.06126789445	0.1020167352	0.03822003686	0.009299297942	0.01778802141	0.01060340951	1	0.05135376992	0.1783759028	0.1155322335	39	1
10	627.6121836	78.62727647	964.1871732	6002.242643	1265.292732	-51.13834694	988.4887825	2512	4456.78125	172.7815884	897.2573812	220.6176968	136.4168133	649.8663883	378.982412	1930.008968	0.1640485792	0.2207813384	-0.008901467107	0.01783979055	0.02515609386	0.0247881967	1	0.1309288174	0.4188092151	-0.01892782422	64	1
10	631.5263678	333.7174006	-156.6826897	9093.378258	759.4052295	2346.479871	3138.44006	3732	2475.43617	63.07526799	1729.850406	216.0975095	410.8794186	237.8621933	676.5186253	1038.03158	-0.01698709777	0.08089028767	0.2564765056	0.006252701694	0.01679597484	0.02247260192	0	NaN	NaN	NaN	NaN	NaN
10	653.6522495	399.4471039	2962.782442	9696.284414	-114.9787267	1039.329876	3742.366002	3699.5	4471.457447	587.9432516	1958.577913	115.5007902	245.0413373	236.0356045	705.5853055	3102.120356	0.3023281143	-0.01165677886	0.1067929942	0.01679237295	0.01363596029	0.02531564505	0	NaN	NaN	NaN	NaN	NaN
10	655.5563631	356.1542185	-22.4236665	9099.859839	-114.7007481	746.6540017	3195.292401	3368	3204	43.98272321	1491.131812	112.3882599	140.8662278	241.9541251	539.7628963	1467.276928	-0.002778728304	-0.01203599534	0.08284429245	0.004944724297	0.01357572369	0.01380738132	0	NaN	NaN	NaN	NaN	NaN
10	663.4504381	528.3069062	727.997817	11109.1743	2579.516287	148.5207296	2237.526893	4898	13012.37234	141.9991943	1397.975861	346.6649598	103.5459757	217.6320465	584.4176904	3975.340213	0.06408261668	0.2288805452	0.01323468127	0.00917095023	0.01565530686	0.009444259643	1	0.05322998654	0.4362289563	0.03481410796	46	0.9999669109
10	678.3965446	614.5446471	4943.74693	7488.170776	1238.216237	-240.3280869	1497.663739	3231.5	16724.97849	1054.024414	1521.801612	247.3657237	200.415093	192.6312742	611.542018	8551.069918	0.6674249566	0.1677093303	-0.03133793642	0.03268086129	0.02077370138	0.02906439152	1	0.5279305171	0.3084232257	0.01254234098	93	1
10	681.3101791	261.5016681	2233.326604	8334.472499	857.0917693	555.0974055	1693.409045	3351	13600.56383	436.2315496	1545.89271	198.9189622	183.412627	174.2315654	594.1277852	6439.153136	0.2737175632	0.1036743444	0.06728369319	0.01855380122	0.01910480212	0.01973783073	1	0.2216968123	0.1818381627	0.2603813938	75	1
10	692.5326547	321.2703578	2520.601224	8774.903839	440.5879758	649.7382753	2273.562194	3432	12651.73118	526.4856153	1682.97212	148.5596495	192.2486916	159.5357335	625.8250343	6273.418439	0.2897540068	0.05172866026	0.07635923851	0.01738527291	0.01803620237	0.0200113155	1	0.2344779485	0.07617095411	0.2932367279	73	1
10	700.4883382	659.7389834	3500.010645	5208.433666	828.7636413	-230.7488539	1095.608794	2227.5	4426.393617	874.5843385	1367.633337	227.3638029	162.4236057	141.4019063	555.8621006	2890.855996	0.6598868203	0.1588254879	-0.04652792253	0.04295847053	0.02548997052	0.03607041898	1	0.5208618471	0.2899389959	-0.04094052976	93	1
10	730.2736077	242.4300355	9.11978347	5419.684162	1760.488985	9.40504221	1117.311411	2516	6373.810526	52.65784546	970.8256294	318.1009516	57.89077502	160.001245	420.8861932	3068.80367	0.001553511418	0.3264387276	0.002127462794	0.01002458816	0.03118872441	0.01205228674	1	0.003925539431	0.6349440671	-0.01375098	24	1
10	735.4280103	311.2965039	2928.999413	5997.912464	217.1131762	390.874354	2194.859944	2387	3782.215054	602.6210815	1144.173119	130.4815338	212.9836711	706.6001738	444.9694847	2004.225611	0.4943364949	0.03718413894	0.0672086295	0.0334966574	0.02246381283	0.04006954321	1	0.3958971372	0.04562286242	0.3061145956	84	0.9999900078
10	739.3076192	398.4731684	-65.02644481	6756.357593	197.1315509	913.4412267	2603.599253	2601	6006.65625	45.44545157	1178.176977	122.0698187	158.5828015	188.3186963	424.5218956	2798.517276	-0.009955548293	0.03010105432	0.1379137087	0.006865860967	0.01748724919	0.0154640636	1	0.00074188057	0.03471191956	0.4367310745	9	0.9999932983
10	751.6327475	471.4861633	-14.46033008	6005.999033	829.7042567	482.3122428	2417.575294	2494.5	4708.634409	50.62123852	816.3906491	162.9746476	78.52176047	204.4774343	319.4656515	1520.816913	-0.002327872678	0.1387181503	0.079918161	0.008837794421	0.02222637763	0.01485660493	1	0.004068357347	0.2544855933	0.2444125255	19	0.9999999938
10	758.6829666	288.3620193	30.29900859	6090.812934	76.68064418	40.54317041	1267.106683	2205	2420.351064	28.94823022	906.0939022	78.1886686	50.19500477	124.3093416	318.9005404	1176.472234	0.005325493557	0.0137295699	0.006670762124	0.004755823091	0.01489908891	0.008771704843	1	0.004025502737	-0.002198356727	-0.006239292691	1	0.9999915817
10	774.6272621	516.5757528	314.7464332	4811.54041	1399.796909	444.2668954	1744.144212	2224	6581.12766	95.59052683	944.3275958	273.7339536	110.8598725	156.6129926	399.4235415	3758.643184	0.06599165031	0.2866661307	0.09397637079	0.01514744801	0.02900489942	0.02071065747	0	NaN	NaN	NaN	NaN	NaN
11	7.250495097	369.4747628	-6.403280113	8841.439321	-138.3931712	671.2820709	3160.261184	3325.5	1459.747126	42.49796209	1532.277874	112.2015891	126.3657788	289.1393883	556.8161136	671.3256968	-0.0008107779768	-0.0167362697	0.07852976242	0.005284309704	0.01507559604	0.01276653971	0	NaN	NaN	NaN	NaN	NaN
11	22.65139771	191.3336004	2009.307501	6824.931054	1038.946119	309.9548799	1260.521223	2816	6160.526882	394.0614117	1323.32282	199.965138	156.2839372	143.658129	516.49454	2800.550527	0.2958249386	0.1547061461	0.04488153177	0.02097395772	0.02147918781	0.02545310911	1	0.2382631601	0.2851638701	0.1905029533	77	1
11	23.72747451	654.3456708	7.49142652	6855.816549	337.5966643	154.0764976	1433.982377	2580	9837.554348	39.35535132	1381.65258	111.4163617	81.45887438	176.4399698	485.3343604	4121.168199	0.001119760808	0.0516869872	0.02416794822	0.006139745904	0.01767007511	0.01215831334	1	0.002233729412	0.0756328276	0.05334666548	7	0.9995110406
11	32.57276267	323.6570154	-14.42951968	9689.800562	63.19828279	184.9897265	2310.802538	3577.5	5089.168421	44.19886679	1825.723539	110.691675	75.72223755	224.0078437	655.0776249	2220.371201	-0.001600048709	0.00578977682	0.01930379812	0.005079154418	0.01246387323	0.00813139878	1	-0.0007115016513	-0.01801915992	0.03495073378	1	0.9778316135
11	33.82123319	408.2308135	1286.644225	7454.336471	774.2784604	698.8688906	4300.129621	3232	1681.765957	393.4196513	2309.479051	377.4766565	203.7202016	1370.984345	918.2805653	1444.198676	0.1754341196	0.1076733015	0.1007392716	0.02045720667	0.03762062053	0.04498585429	0	NaN	NaN	NaN	NaN	NaN
11	57.8406801	296.2855474	1740.886996	10692.33132	1636.551094	531.9465598	2167.913625	4445	4983.489362	344.1827459	1891.567588	308.4898023	159.4191607	247.6876192	743.4729982	2613.568774	0.160697994	0.1523418958	0.0503939332	0.01492369161	0.01661274858	0.01586925539	1	0.131488417	0.280931923	0.1798567656	62	1
11	62.24063089	374.285126	1596.649625	9525.43949	1126.397236	786.9389778	4143.913989	3999	2149.946809	376.0031925	2205.574092	347.4503648	211.0752796	375.6059373	875.3677538	1513.948653	0.1691158362	0.1162028897	0.08337396473	0.01500155054	0.01984759451	0.02538319032	0	NaN	NaN	NaN	NaN	NaN
11	78.57886155	283.7477923	7770.695276	11042.52355	108.2872509	-332.1324815	2291.780798	4169.5	9189.446809	1580.841678	2298.806918	150.4455323	361.1846471	205.0433264	840.0037629	3515.675941	0.7047911072	0.009737797582	-0.02881477377	0.02980489795	0.01520568278	0.04063730556	1	0.5561055536	-0.01355166702	0.0248020937	90	1
11	79.55740979	94.35588049	1188.849893	7078.937667	716.4911493	-59.53094347	1111.469907	2737	6240.255319	203.7769526	1190.459051	130.176895	91.16401678	142.320048	436.7910441	2452.01858	0.1703142341	0.1022179901	-0.008496871079	0.01475212932	0.01632036268	0.01404252997	1	0.134712812	0.1771864926	-0.0195082409	58	1
11	92.67386697	527.4509533	7759.482282	16701.22742	426.3077406	1820.311692	4571.791185	6431.5	4332.351064	616.7407287	1431.362303	178.9620649	303.1206663	258.0535148	542.8345161	466.8436156	0.4684891184	0.02556698945	0.1094796068	0.02104551596	0.01053570602	0.01869543062	0	NaN	NaN	NaN	NaN	NaN
11	103.7370865	285.7681044	3753.080998	12309.98473	590.3929476	830.7417041	2538.001448	4760	10975.94737	743.1104542	2307.159939	180.8916779	255.2389217	225.8391196	835.0863407	4403.739253	0.3055191387	0.04644473366	0.06926533319	0.01517392275	0.0158819883	0.02374455092	1	0.2464527627	0.06516284725	0.2724103926	73	0.9999999999
11	110.5066714	426.3280102	2166.322229	12503.32584	3522.627483	481.4790314	5108.624022	5847	2542.673684	455.5321143	2698.166452	825.2123897	180.8563374	276.1675351	1170.653486	1360.747412	0.1715964575	0.2788911123	0.03987783209	0.01485996354	0.01883693904	0.0205079976	0	NaN	NaN	NaN	NaN	NaN
11	112.1207506	148.2158716	-10.61613625	10637.09562	1584.765607	220.0380178	1324.434175	4265	3941.242105	58.11605027	1832.132388	290.1718482	94.24813311	280.8746475	711.5051507	1513.694857	-0.001136257593	0.1468452593	0.02033116563	0.005991185116	0.01888682483	0.008740329698	1	0.001162860315	0.2694552362	0.04248353458	17	0.9999995002
11	136.3718695	189.3492493	-38.74493408	11186.35933	747.4236663	93.62219317	1657.422288	4245	9351.494737	49.65102456	1781.714221	168.2192339	71.42297361	184.2164062	658.3310927	2834.298888	-0.003363677273	0.0665795566	0.008673955078	0.004699079577	0.01408260204	0.006415075677	1	-0.002191018804	0.1055830942	0.0001580952609	6	1
11	144.3515227	291.1449401	922.7374533	13483.48893	5620.134229	132.7024346	2098.386477	6581	7171.326316	244.3106106	2803.216719	1154.505919	129.3915424	205.7802023	1308.547951	3409.289277	0.06620285993	0.4204270973	0.01097984911	0.01057885715	0.02395062265	0.009726419624	1	0.05671583042	0.8265032131	0.03296780391	51	1
11	149.5547122	142.7206369	1819.662466	12211.14322	623.2736766	1655.707721	1627.492079	4576.5	5494.085106	336.9261038	2080.06779	168.7739115	318.1685756	154.9748599	753.9977503	1888.009133	0.1493903387	0.05127335928	0.1337572305	0.01181316357	0.01338067954	0.01902111903	1	0.1269962179	0.07722911719	0.4577613914	57	1
11	149.4420984	436.2553725	9017.665246	12031.35396	1518.424991	157.5302353	5634.072008	5310	10959.64516	2217.233577	3074.669081	474.4122395	383.5997329	300.8394923	1236.772694	6568.21393	0.7366327965	0.127001563	0.01449440055	0.02864631393	0.01793301384	0.03980009988	0	NaN	NaN	NaN	NaN	NaN
11	157.3494218	582.5031339	-63.45217397	14761.71359	-29.77315014	437.3963634	3765.101446	5475.5	7565.010638	57.69306127	1909.50554	136.2900727	101.6315909	271.5814721	627.5831964	2100.691671	-0.004707616567	-0.001964764938	0.0281880353	0.004242565505	0.009700629345	0.00789702738	0	NaN	NaN	NaN	NaN	NaN
11	158.5223424	613.5600298	1981.0532	11829.57035	3652.140042	853.4080086	3448.140027	5604.5	2566.25	342.3620041	2058.732567	609.8149455	192.8357974	235.7418739	888.4153757	912.5420365	0.1695280517	0.3046557484	0.07207999161	0.01318184002	0.02022526003	0.01566823969	0	NaN	NaN	NaN	NaN	NaN
11	173.364455	151.3166636	-19.95514675	10746.4026	687.9029911	87.67403073	1758.179216	4046.5	6191.617021	41.39788053	1775.142951	144.3474149	74.0111659	246.2302509	646.1159074	2325.12301	-0.001961190263	0.06407060053	0.008884539392	0.00426485959	0.01322740717	0.006813496139	1	-0.001090968638	0.1004712985	0.00110748273	6	1
11	173.7320396	265.4170246	-123.2162068	12737.90485	613.2660862	1603.447016	2427.53679	4825	5102.553191	54.18369344	2580.900755	185.5502222	313.5349572	230.5192064	918.9427418	2381.101347	-0.009090438632	0.0480717406	0.1221210178	0.005014785959	0.01462761802	0.01343502134	1	0.0005685845018	0.07090955484	0.3837738296	9	1
11	179.2936111	625.5033213	-161.452379	12142.84013	1814.373651	1596.36172	3044.213364	4992.5	5951.042105	69.34170767	2091.948999	342.9925819	285.9552536	358.0674606	822.3845236	2391.588566	-0.01348416057	0.1539910104	0.131695089	0.006116804182	0.01604156882	0.01277320068	0	NaN	NaN	NaN	NaN	NaN
11	185.7223322	29.1357258	-21.07412565	6810.071687	1041.866224	676.3599197	1184.830845	2755	3575.136842	51.55640073	835.1341656	163.6986685	122.2473811	150.1117284	337.5939002	1384.381778	-0.003475831181	0.1545074558	0.09922704499	0.007902941268	0.01783022334	0.01218942695	1	0.004593909429	0.2871800632	0.3101963322	19	1
11	196.4642126	76.7526212	709.1023709	8281.783459	147.0422174	-0.2341758595	1370.936532	3034	14124.72043	137.3001261	1241.7365	108.3021753	91.64433668	203.172085	430.1086975	5726.186436	0.08548484151	0.01815726757	-2.482926463e-05	0.009404781681	0.01472795466	0.01153697028	1	0.06717065508	0.006385644273	-0.01147572038	30	1
11	202.1450276	696.563682	6608.11876	9119.726084	1396.314089	-359.6707053	2160.144322	3886	5692.21875	1441.178421	1973.322812	322.3658565	282.2659257	304.2001946	815.9039954	2966.779268	0.7248630343	0.1560034988	-0.04152924655	0.02822907816	0.01796994893	0.03590969687	1	0.5726693198	0.2841103306	-0.009947458041	93	1
11	215.1673361	204.2109381	2273.015211	14026.42121	1393.801634	2087.539465	2201.208466	5550	5024.505263	387.3818024	2125.899377	240.2003631	407.0904848	259.3681644	811.1816134	1956.75271	0.1638871894	0.102665234	0.1463590025	0.01331370722	0.01238845329	0.01930937068	1	0.1398438181	0.1822463218	0.505149406	60	1
11	216.7997543	766.5366093	9.067991171	6986.79369	281.9503707	186.7693862	1784.264521	2663	826.8817204	38.00533993	1906.640161	129.3008101	90.82569815	228.4569479	682.9339305	665.8145853	0.001394753399	0.04118843469	0.02830680358	0.006710729244	0.01897546574	0.01310727894	1	0.002617800629	0.05434787979	0.0671724059	7	0.999999956
11	234.6351126	363.6008255	-9.017609942	14986.51623	605.3622417	489.5535207	4178.630778	5687.5	6404.858696	63.95691546	2487.029556	212.1495413	122.1397211	272.5284365	912.9787799	2481.60643	-0.0007067247675	0.04196057255	0.03262088098	0.004849864796	0.01166990076	0.009048059491	0	NaN	NaN	NaN	NaN	NaN
11	235.6174493	204.3388128	-255.590418	13849.12212	1377.295831	3152.544865	1907.112309	5315	3837.547368	78.80450448	2620.940972	266.470485	588.3184886	203.4185548	958.8804893	1765.897257	-0.01801853417	0.1009741226	0.227927885	0.006394836805	0.01582664372	0.01632900687	1	0.001014676462	0.1815653418	0.7427376586	15	1
11	244.7891202	352.1034148	2663.148092	16161.65667	2238.346984	2796.574576	4064.081768	6707	3981.347826	560.4304752	3191.500797	570.4881954	574.7131103	288.5381573	1302.297878	1709.706687	0.1664843428	0.1484577693	0.1732749369	0.01263882509	0.016003989	0.02271066393	0	NaN	NaN	NaN	NaN	NaN
11	248.3781353	69.13867129	1641.399175	10582.54415	2216.705853	400.5229423	1429.395835	4501	3016.223404	272.8873158	1531.876586	357.8672427	140.7193952	320.2679607	636.5486856	1055.252293	0.1579810907	0.2129104581	0.03905488497	0.01208357646	0.0187281923	0.01219349105	1	0.1292041765	0.4040675657	0.1424420633	65	1
11	253.4667288	98.26695334	675.16748	11628.33951	1908.483992	979.1678448	1462.306549	4775	12582.45161	159.7672462	1739.854423	297.3069526	220.7890191	192.9445684	682.6785456	3921.835486	0.05765510441	0.164374897	0.08498067135	0.008698633342	0.01636259884	0.01306142291	1	0.05221244038	0.306709965	0.2753354755	44	1
11	263.3284575	352.5808745	16701.07799	16133.89774	74.89480118	-179.4502724	3800.575636	6334	7813.329787	3021.222968	2987.859554	201.1767404	560.05234	350.0808234	1190.781518	3550.343822	1.038027275	0.005014774459	-0.01093561677	0.0338269406	0.01272902303	0.04142798759	0	NaN	NaN	NaN	NaN	NaN
11	265.522673	116.3284123	1849.648934	11188.06258	2511.272253	529.1477456	1930.717946	4880	1446.021277	330.3123086	1801.615757	422.3893235	161.0914932	253.0308963	758.6566335	523.1390567	0.1668368826	0.2251727706	0.0471393367	0.01389556142	0.01997891416	0.01381732867	1	0.1368828145	0.4292429048	0.1721679156	65	1
11	269.8288516	532.8559237	12255.2611	16803.12644	2075.084473	154.4683928	5822.690553	7216	6949	2579.961487	3362.463652	679.2408933	437.3850728	327.9326035	1464.837099	3117.102716	0.7239975707	0.1320167109	0.009106763892	0.02793960282	0.01905245469	0.03365482359	0	NaN	NaN	NaN	NaN	NaN
11	281.6537671	176.5109166	-56.5009522	13734.97659	852.7353067	129.3162083	1775.858331	5170	7960.903226	56.62875916	2588.306587	192.6768394	75.82884192	462.8387065	921.9753147	3332.099244	-0.004245758685	0.06256827266	0.009483975963	0.004654706244	0.01629274723	0.005989980321	1	-0.002877694768	0.09743319552	0.002606292852	6	0.9999999923
11	302.9391337	597.4781173	12993.30535	12008.12661	442.059266	-351.3829565	3895.211483	5018	4561.526882	3256.523738	3089.314663	209.5045451	538.827973	264.0879075	1183.778818	2911.436332	1.067957631	0.03679172219	-0.02538544545	0.04534809412	0.01560976636	0.05694629245	0	NaN	NaN	NaN	NaN	NaN
11	303.4690818	123.6060723	-223.9533488	11409.92154	651.02026	2643.963472	1877.11276	4350.5	7775.042553	74.52143518	2034.288517	175.2961534	477.2492396	207.8581273	741.5259768	3079.870218	-0.01998151251	0.05696458112	0.2266812013	0.006560806494	0.01597833658	0.01778809562	1	-0.001072594337	0.0918540824	0.7368470054	10	1
11	305.6425158	272.4265419	1023.18537	16115.97438	876.0096588	665.6490098	2127.367517	6007	8127.670213	265.2391182	3108.415024	286.3635048	197.8592104	211.0610668	1180.784429	3441.781654	0.06466962426	0.05738340451	0.04239038607	0.007073823533	0.01442018248	0.01008349763	1	0.05387026038	0.08752041409	0.1291890486	35	1
11	309.5858666	321.6669888	4607.478433	13953.67602	-110.9216059	244.3370024	3682.182276	5255	3267.473684	1011.880645	3030.834895	156.9314561	256.2619282	308.2067019	1095.690638	1713.535234	0.3233260587	-0.007440014901	0.01719286239	0.01720042938	0.01337201963	0.02275612455	0	NaN	NaN	NaN	NaN	NaN
11	311.7250778	617.5882651	896.0520898	14300.78781	0.2423377822	1602.28857	3605.72447	5244	13537.39785	184.6264532	2397.707056	144.069313	241.2396444	219.933916	818.0516645	4517.078491	0.06522787327	1.581101389e-05	0.113309091	0.007026685367	0.01104199809	0.01292440792	0	NaN	NaN	NaN	NaN	NaN
11	316.2788529	256.635073	4751.701736	15935.36618	3604.23918	1173.418766	2152.787995	6919	11153.72826	895.9139526	2817.043731	768.6490955	345.0688249	200.4839668	1261.276803	3951.061941	0.2940430154	0.2330027417	0.07060473895	0.01415989173	0.01907534826	0.01881349908	1	0.23934718	0.4454112304	0.2796854465	79	1
11	322.874759	433.2924844	-266.0894343	15459.10712	871.6430127	4519.657097	6762.022716	6195	3744.642105	90.62737159	2902.928467	341.6583753	719.0252405	309.0717141	1118.686667	1645.820535	-0.01811921416	0.05816179306	0.2960556554	0.006846910694	0.01610863166	0.02509721896	0	NaN	NaN	NaN	NaN	NaN
11	324.7137113	369.4891345	984.539289	16190.77646	559.1217194	2018.023847	4302.681549	6101	5036.852632	249.1852606	3066.4241	269.3870077	343.9834974	230.6174908	1161.935136	2131.703798	0.06320319407	0.03533038723	0.1248087737	0.00822544794	0.01327889135	0.01548492816	0	NaN	NaN	NaN	NaN	NaN
11	326.3130775	139.4732028	813.3049282	15252.66095	1550.686014	3151.186954	1725.300691	5873	6002.802083	144.7279425	1982.638613	291.9519211	518.6264899	202.9556322	758.9337578	1737.084118	0.05363934327	0.1024413161	0.2021259544	0.007426663364	0.01521718997	0.01754478432	1	0.05612945699	0.1836346729	0.670671297	41	1
11	326.4449873	521.713463	-282.2286719	15125.47829	161.7543788	4406.989004	6656.255166	5909	8069.574468	81.5527963	2641.476088	226.6052771	662.4188339	315.2135263	987.115608	2358.780027	-0.01993332379	0.01074082172	0.2961899758	0.005695739858	0.0154093167	0.02469729068	0	NaN	NaN	NaN	NaN	NaN
11	339.4819919	336.2532486	-99.69025077	17279.76587	56.35487928	1207.738902	3401.068203	6248	6675.462366	55.74420564	2470.363199	190.0805489	187.9874993	228.2892806	899.8045176	2010.421233	-0.006481185455	0.003284410279	0.07233688463	0.003571228273	0.01135797131	0.007514728894	0	NaN	NaN	NaN	NaN	NaN
11	342.2487431	104.349637	-46.86269552	10230.75652	524.4650268	555.6946666	1775.158182	3890	5661.086022	43.36735922	1924.090164	154.2928347	125.2951349	211.4218935	692.8077803	2492.21858	-0.004381536994	0.05209322802	0.05278968866	0.004583179639	0.01540872478	0.009054881279	1	-0.0002338246336	0.07724144242	0.1493918012	8	1
11	344.253497	216.4840436	4594.633872	15497.45716	3638.766325	1093.807856	1752.831646	6750.5	14986.01075	887.0714651	2703.326157	705.518979	351.4938149	202.3905727	1181.48808	5798.501668	0.2941456836	0.2406780016	0.06919028107	0.01590981302	0.01701061176	0.01965974313	1	0.2394134998	0.4610141484	0.2751173697	79	1
11	353.3230999	141.4951178	-33.16817506	15500.32089	1513.461573	132.0986658	1516.657262	5890.5	4284.468085	56.62113864	2254.753637	261.5767821	75.27200662	206.0264805	838.1646334	1514.476969	-0.002196655897	0.09817202026	0.008417759285	0.003853318459	0.0127130775	0.005106445901	1	-0.0009605620494	0.169952863	0.000423867762	11	0.9999299346
11	355.6217306	400.6321306	14730.67165	13491.5619	-223.0924609	41.44778497	5151.520665	5497.5	8428.270833	3518.4545	3475.066221	166.9913448	539.8985605	342.2220683	1306.50104	5507.453861	1.064998874	-0.01616563519	0.003299758301	0.039305083	0.01619809864	0.055539516	0	NaN	NaN	NaN	NaN	NaN
11	359.6773565	179.5021285	-83.08107431	15135.367	5006.956994	775.0933546	1810.955465	6866.5	7563.457447	92.36536475	2035.773011	664.6084159	144.2265119	220.9609036	895.4825113	2109.90019	-0.00560978527	0.3333626009	0.05177293799	0.006646538758	0.01748904185	0.007086898435	1	0.001594667139	0.6504003425	0.1535326282	26	1
11	360.4864594	163.308662	-21.53584049	12817.20735	2085.506167	119.2233496	1677.679695	5177.5	4829.819149	65.26143653	2413.166437	370.0764025	84.37128116	257.6215351	917.711202	1487.574644	-0.00187572873	0.1585385868	0.009287741937	0.005181835697	0.01836247452	0.006138376268	1	-3.294304808e-05	0.2929924192	0.005135919668	16	0.999989845
11	361.5057491	383.2488405	14570.55266	13716.94385	3.137153315	-82.0554352	4616.764611	5474	16279.42553	3332.829789	3221.05564	172.9696832	534.4325101	347.9118262	1156.405823	8233.203858	1.055610426	0.0001736151783	-0.005832285323	0.03642526463	0.0151236841	0.04898387349	0	NaN	NaN	NaN	NaN	NaN
11	363.8947212	549.5768882	-79.44966325	14224.19791	-374.8456325	1406.271335	5729.51588	5198.5	3125.086022	56.71191457	3317.88871	163.1657854	228.10035	305.4458393	1182.88057	1635.641136	-0.005508905031	-0.0280432582	0.1046722145	0.004518297255	0.01957439908	0.01874387288	0	NaN	NaN	NaN	NaN	NaN
11	388.5229352	197.6754523	6618.629599	14284.91182	2208.816734	-174.4203577	1662.943565	5887	9620.276596	1533.827478	3309.506116	622.0204422	280.2127769	193.3409588	1387.743645	4930.246687	0.4691412586	0.1603405261	-0.01089932047	0.02382741234	0.01892449106	0.0241195927	1	0.3720258659	0.294595867	0.03876296491	87	1
11	391.6570621	500.0207191	2433.134286	14233.90336	1474.014001	809.4550164	6815.923338	5948	686.9354839	438.4345697	2630.328728	444.2332221	184.642821	343.0701807	1043.213519	279.4400382	0.1686475692	0.1054620403	0.05851235647	0.01156884702	0.01940482168	0.02263957017	0	NaN	NaN	NaN	NaN	NaN
11	396.3000818	50.55406865	-17.49245453	9401.75057	1444.226183	446.9318345	1213.629568	3767.5	4057.765957	56.03455004	1411.929425	266.4252597	110.8781967	156.1386929	565.6922285	1271.112868	-0.001647184499	0.154469636	0.04829730843	0.006132940754	0.0183629572	0.009077383662	1	0.002681508834	0.2857395676	0.1375856497	18	0.9999999999
11	408.8505819	371.3482237	11217.7124	15129.64668	-37.62884449	-52.23889121	4250.652765	5861	9417.705263	2151.638636	2926.506249	162.7779627	421.0163496	304.6116979	1086.905095	4840.01144	0.7433925086	-0.002421765177	-0.003345359073	0.02453140048	0.0129954881	0.03339380174	0	NaN	NaN	NaN	NaN	NaN
11	409.462041	342.3150096	1080.217845	17934.32998	2968.401274	1990.810665	3105.511847	7568	19739.87234	191.5797518	2269.106278	479.0399437	277.9973984	243.3414555	976.4478414	5273.462402	0.06063952689	0.1641969691	0.1109194235	0.007911259389	0.01313466717	0.01038170956	0	NaN	NaN	NaN	NaN	NaN
11	412.4276723	582.2079407	-64.31554029	14258.08422	-262.2479829	1196.482427	4573.062667	5212	1864.11828	53.20139043	3129.073622	144.5658269	227.419798	334.93242	1082.423653	945.2938219	-0.004478841092	-0.0199319372	0.08636189904	0.004585669988	0.0121201702	0.01389252595	0	NaN	NaN	NaN	NaN	NaN
11	421.5639466	779.3471712	780.8172477	9274.769229	121.716081	30.03948477	1663.925654	3407.5	6498.536842	220.4852183	2485.541635	110.8530506	96.29226655	165.5898794	866.7921191	3940.256582	0.08360971634	0.01389533231	0.003675743151	0.009981367294	0.01275980958	0.01160646487	1	0.0658850297	-0.002194770043	0.0005691907223	30	1
11	426.2555072	279.1001048	-40.87400788	14042.82918	3255.783168	402.2050164	2196.214351	6035	4217.694737	72.65134686	2505.091748	577.8773038	117.1920823	202.8993057	1021.076774	2326.90883	-0.002726853176	0.2337981096	0.02758556666	0.005717565084	0.01684927372	0.008665458081	1	0.001267829312	0.4468497698	0.06921167979	21	0.9999965728
11	435.5438291	484.64969	6323.808451	12966.20918	104.2232735	2108.562778	6206.206031	5262	6439.393617	1615.623794	3408.498399	205.3672873	477.4703869	322.849882	1269.000868	4248.281199	0.4888338024	0.007784193036	0.1539910802	0.02518521997	0.01818326411	0.04907018185	0	NaN	NaN	NaN	NaN	NaN
11	442.4110335	428.7270581	-13.38282935	16933.25904	2080.787114	979.8598294	5721.992314	6914.5	1010.784946	75.60844548	2318.859639	485.5395103	155.4798126	485.3210925	978.008834	444.5565903	-0.001006070513	0.125975007	0.06204330944	0.004808667986	0.01851998791	0.01106892612	0	NaN	NaN	NaN	NaN	NaN
11	442.2321608	464.6897522	-166.7111338	12193.02754	449.4602774	3694.133504	6824.966383	5043.5	1761.774194	97.20249747	3819.670723	370.3518543	956.1648801	491.4840132	1459.472578	1543.448251	-0.01453225385	0.03905948587	0.3058609563	0.008457553474	0.03882074535	0.05546034253	0	NaN	NaN	NaN	NaN	NaN
11	446.3136757	382.6649068	-99.4416115	15815.16777	4941.681103	1223.638744	4094.035886	7275	10058.97826	84.91597652	2308.811913	905.5353865	194.6123954	281.0337453	1089.115733	2986.524217	-0.006313495459	0.3201573028	0.08098494428	0.005495398738	0.02088821816	0.009937326255	0	NaN	NaN	NaN	NaN	NaN
11	459.5286614	118.5738292	-105.4501899	7032.571542	650.8476105	1677.950968	1807.593982	2784	1406.541667	105.2204089	2156.113798	248.554436	524.9946999	734.8092039	839.4758222	1226.721835	-0.01373580179	0.09483186357	0.2264995216	0.01463553027	0.02811551996	0.03817154643	1	0.004252642348	0.1689964118	0.7386427132	15	1
11	467.351515	75.46594789	-115.2286273	8771.556976	754.9492426	1950.018932	1664.986348	3389	1050.053191	64.61916669	1225.504452	149.6814626	279.67395	186.7144329	451.4118017	432.4339061	-0.01363781544	0.08824582433	0.2146857745	0.007758836679	0.01536075859	0.01680042776	1	0.00348337513	0.1552599144	0.6983490832	15	1
11	467.4917151	291.6259378	832.0337527	14253.30345	2282.950007	1402.794574	2264.1261	5852	13493.30435	191.5848431	2550.689672	462.3058043	283.6241355	173.8004063	1022.707211	5446.236183	0.06057929264	0.1612688288	0.09914649314	0.009326519885	0.01748104374	0.01184554353	1	0.05543374812	0.3007483688	0.324003557	44	1
11	477.5160489	92.68214367	1520.993955	9109.556964	409.2835921	-13.84743542	1474.951553	3416	4967.757895	347.147696	1919.853974	159.9379031	114.6720096	215.7362673	703.305911	2635.390175	0.1666036691	0.04787849647	-0.001514484284	0.01442543299	0.01598663004	0.01440629827	1	0.1316780149	0.06664945909	0.001887205532	55	1
11	494.4087395	57.66151453	405.3596613	7260.689442	78.75498924	1391.06613	1419.154867	2660	6433.885417	83.12453074	944.5451588	101.6399198	234.4623387	169.8607074	332.9209693	2739.512718	0.05745295214	0.01189462703	0.1904677367	0.01005252868	0.01472124026	0.02017923619	1	0.0574593288	-0.001208132585	0.6293652397	33	1
11	508.3166111	34.45720124	541.3517188	6148.903832	138.1946037	-9.877464704	1085.359785	2310.5	9920.244681	105.2914515	880.9351417	88.05636756	66.71203611	133.6590892	310.3490915	3805.186027	0.08806425475	0.02319781357	-0.001615465847	0.01102710382	0.0156359334	0.01106993708	1	0.06916177328	0.0166066925	-0.0161787639	30	1
11	524.7392371	291.14015	1198.499133	14198.56077	208.5109979	142.9239421	2128.950525	5203	19627.84211	235.3618454	2004.171808	151.5518772	115.3989199	193.4854842	669.2675163	7523.933314	0.08381503305	0.01448595148	0.01039637089	0.008682235436	0.01178113698	0.008356045414	1	0.06649739749	-0.0008127179565	0.0234599203	30	1
11	527.3574396	402.1623647	2349.725192	12971.63111	173.1446206	415.7008804	4475.142641	5002.5	997.0744681	477.7088797	2712.970984	189.4020369	137.8354906	306.5000034	994.3023435	685.0386888	0.1803349562	0.01446381735	0.03435461932	0.01212013486	0.01421933842	0.01378102544	0	NaN	NaN	NaN	NaN	NaN
11	536.677991	472.4129835	-74.39694695	12530.13681	188.3898821	835.821931	5159.677491	4788	9953.852632	55.6344661	2172.148314	167.342539	159.2830535	292.0130723	767.0070818	4175.372349	-0.0059128971	0.01452715731	0.06735678155	0.005353504736	0.01331810546	0.01462729069	0	NaN	NaN	NaN	NaN	NaN
11	541.4663203	197.6541653	1992.448342	12325.22189	4008.674647	601.6262646	1610.292349	5708	4023.968085	323.7972151	1881.56474	610.298053	174.6009973	208.5889305	823.4472193	1742.480777	0.1595393933	0.313123499	0.04858827555	0.01428052904	0.02175960352	0.01281744342	1	0.1320909516	0.6085347597	0.1779653584	67	1
11	548.1151364	670.4995482	10137.68728	9768.634953	897.1025073	-594.8871127	2083.268915	4053	1662.228261	2539.44638	2416.873298	262.7842891	399.8270322	209.6100268	969.7706279	1060.845372	1.043226393	0.09411085702	-0.06148218806	0.04644072967	0.01587843164	0.0500378493	1	0.8230860499	0.1564166882	-0.01041187396	96	0.9999999739
11	556.5883545	288.5813816	792.7789757	13671.06995	1338.945095	1320.083295	2129.690833	5294.5	11523.19565	141.4983432	1762.761075	225.338236	210.4040805	175.6566675	647.3660074	3245.967657	0.05978175045	0.1000340495	0.09855626985	0.007861101921	0.01400094033	0.01042080542	1	0.05413792736	0.1759485393	0.3201142055	40	1
11	558.1203432	52.74762387	440.7722969	7110.119567	701.183334	-15.18970284	967.9001408	2764	11447.29474	85.48724622	1053.788382	154.1133395	76.6078598	127.5861226	397.2712506	3520.438684	0.06407346302	0.1011534053	-0.00226341174	0.008866380144	0.01825267385	0.01127479278	1	0.05089684787	0.1755284108	-0.02140404317	38	0.9999999999
11	560.5597152	165.2787201	-70.56884751	9399.801605	424.2979984	1076.267366	1877.744962	3530.5	3519.893617	47.40349845	1542.931388	136.2247129	211.393443	368.7854877	557.4814921	2580.553177	-0.007674608757	0.04531269018	0.1152906978	0.005175494829	0.01620550531	0.0127352556	1	0.001211931364	0.06510039499	0.36080146	9	1
11	564.3713486	115.9705572	-14.2646068	8370.60809	2661.808239	157.3129908	1332.507459	3786.5	4574.851064	69.69588742	1002.577333	299.0214173	74.41670034	163.5103552	423.6420375	1421.393659	-0.001852456706	0.3206795896	0.01951924156	0.008537383468	0.02806209184	0.008514376903	1	0.002314825849	0.6236824932	0.04442854899	25	0.9954336101
11	564.4866426	224.612877	-38.73290055	10226.6786	118.8602433	594.0447035	1770.331148	3683.5	4044.892473	42.36992281	1969.187298	118.2500478	125.3082884	197.5132125	698.5868775	1794.631017	-0.003841796383	0.01157172863	0.05721282657	0.004514418138	0.01247028139	0.008836689323	1	7.261088961e-05	-0.005218753732	0.1634015578	3	1
11	591.3836729	214.8485079	761.8405838	9795.838414	199.117562	49.01532908	1567.484101	3593.5	16813.85106	192.6866592	1698.317085	118.5316369	96.3615963	166.9068206	600.1975838	6956.298826	0.08039807237	0.02091444973	0.005588070727	0.01037589734	0.01362845823	0.01076955175	1	0.06353699882	0.01217047632	0.006564940606	30	1
11	602.721542	102.4317201	30.38621934	6028.75064	589.2813422	125.4780307	1194.825267	2332	2665.691489	40.19045897	983.6400438	116.1000872	61.94592998	180.1285519	353.2056423	1341.159377	0.004967066743	0.1019715272	0.02101959313	0.006896151599	0.02208464948	0.009535346483	1	0.005588617885	0.178008262	0.04489159195	12	0.9999999999
11	607.9845156	511.4771899	-104.07585	11018.92296	3342.282828	817.8983146	3496.234846	5163	13493.66304	78.94260511	1826.18173	556.2218644	153.8870598	231.3359711	793.3524271	5605.602049	-0.00867384189	0.3040983781	0.07658613001	0.007422834999	0.02302745818	0.01151517757	0	NaN	NaN	NaN	NaN	NaN
11	637.557378	308.677358	-34.23172028	11003.20045	986.9900546	641.1179164	2002.881974	4274.5	1603.808511	53.53837133	2055.428551	244.2898773	151.4100268	206.5460075	778.6177818	718.6423921	-0.003053744118	0.09130475595	0.05850658243	0.005286478427	0.01638023063	0.01054985536	1	0.001596045659	0.1572963304	0.1701957209	13	1
11	648.6980686	375.5301341	-108.4847966	10547.72522	446.688688	1343.738969	2543.193784	4028	7607.572917	49.21048814	1733.646264	132.5811247	209.3150137	196.9751861	613.6450612	3112.158482	-0.01037920628	0.04227011118	0.1292762952	0.00518630245	0.01249883937	0.01322258669	1	-3.991967877e-05	0.05928166649	0.4076383645	9	1
11	655.4524921	241.2991281	8457.485855	8933.502067	257.0817641	-350.0641122	1395.249601	3473	15351.28421	1703.252926	1774.124687	119.9372761	295.40081	191.8804476	658.1491093	8538.729664	0.9545966301	0.02926826022	-0.03716596593	0.0423398589	0.01507894268	0.04033811999	1	0.7537731841	0.02521396766	0.05115558956	94	1
11	672.4935098	532.1734648	2204.771277	7186.771106	1532.236897	90.36268132	2631.438107	3252.5	1647.297872	501.0509071	1683.820656	378.3168846	146.7304787	222.7264021	700.0629479	1054.094279	0.2934468283	0.212173703	0.01103983196	0.02103143642	0.02484008483	0.02432692081	1	0.2347305773	0.4013792724	0.07663447994	78	1
11	720.2015314	265.7732922	417.9416556	5957.853207	2464.69299	10.41418205	1308.022486	2894	3105.473684	112.937593	1093.253952	457.1427996	73.2264242	156.178692	513.4697058	1658.044541	0.07222812542	0.410268353	0.001598256015	0.01419799996	0.03246707873	0.01352871576	1	0.06076917543	0.8055316802	0.002121720825	51	1
11	727.9478903	571.6236564	3135.86481	6848.065662	282.7019653	-126.3117403	1609.065865	2664	3638.648936	487.7897103	1022.911988	127.1564977	139.6756705	155.7730559	397.992197	1604.319255	0.45821892	0.04470962598	-0.01844941701	0.02527998025	0.01697922224	0.02164850421	1	0.3616898935	0.05879283204	0.007515116206	83	0.9999484266
11	746.6928189	197.5246504	29.00243334	5293.040027	780.7854017	-22.92344944	937.9782138	2117.5	5250.614583	44.09198219	682.0678727	149.2279818	52.0201684	141.8062988	266.2481121	1946.400329	0.006034997574	0.152362422	-0.004176970201	0.008759015129	0.02197591403	0.01051645922	1	0.005286120981	0.2800217884	-0.03906013566	16	1
12	21.13326987	261.7436196	-80.84191662	7564.387544	351.1299844	1702.201499	1915.007042	2851	1808.189474	58.85120288	1056.719553	117.3056534	306.7951341	196.3771064	391.6053467	1122.89568	-0.01114245915	0.04863398281	0.2223806973	0.007755068002	0.01519333373	0.02322019203	1	0.005565248421	0.07473430715	0.7239225034	10	1
12	36.76273923	315.8473517	2873.590976	9531.129609	915.193326	-85.33206708	1941.726078	3803	3072.978947	567.7877451	1829.369481	229.0261361	136.9475387	158.7912849	711.2333606	1407.215547	0.305343909	0.09683628079	-0.01048569254	0.0181690835	0.01596791989	0.0167275148	1	0.2415640042	0.1657276462	0.002869818975	74	1
12	37.5457043	260.3381487	6415.361215	9239.334175	1537.915025	-465.452893	1512.81419	3929	12842.65957	1314.147582	1849.789064	309.7359297	259.396752	160.3010998	748.3396416	6099.170487	0.686814125	0.165630964	-0.04814615251	0.03700364893	0.02046178236	0.03116336007	1	0.5421696024	0.3036768365	-0.04040755703	93	1
12	45.53776419	332.2782424	687.2310907	10962.61165	1138.435751	1032.51757	1968.872392	4372	8422.172043	128.5947586	1483.541916	179.709928	182.417307	212.2754823	556.668388	2658.38972	0.06303553097	0.1041225705	0.09304065335	0.007857000929	0.01641011287	0.0135630067	1	0.05639483664	0.184122705	0.3021978123	40	1
12	68.46796459	307.7043613	-34.02763086	10680.28288	937.0992082	529.8108667	1919.911214	4106	1952.368421	64.33222304	2078.983808	265.286384	143.3831072	822.9574618	772.2252777	938.850826	-0.003742188245	0.08720566496	0.05176958212	0.006859296448	0.01799421418	0.009556425871	1	0.0005638345703	0.1487657073	0.1470465401	13	0.9999999994
12	86.51594976	164.7028453	522.0415089	8563.638921	857.6307577	709.3927985	1381.946525	3395.5	8696.357895	122.5904238	1546.999455	202.2923415	179.2109036	149.9635269	588.5918767	3103.844963	0.06230961663	0.1040845975	0.08451488548	0.009157322703	0.01820649903	0.01515116349	1	0.05525628446	0.1838204348	0.2730776379	40	1
12	95.23828008	431.2169593	3578.296034	11919.246	411.4754005	13.4988496	2841.993405	4534.5	1723.822917	964.9109802	3231.833959	185.3048421	198.0602048	318.73861	1171.215639	1118.983317	0.3046591969	0.03580752314	0.00109827726	0.02081171013	0.01798926414	0.02137718712	1	0.2411632723	0.04167178049	0.04036592635	72	0.9999947709
12	95.16858284	482.6640978	6674.674733	9281.679714	361.2658409	-288.2515318	2870.996121	3740.5	4191.831579	2006.1718	2782.60919	204.3210942	374.0428736	466.1223928	1080.707636	3652.090677	0.7344580094	0.04072897109	-0.02788805312	0.0334930023	0.02807981641	0.06201479558	1	0.5799996699	0.04953168888	0.03525026025	91	0.9991024283
12	102.3204555	159.4566922	534.5196745	8849.201069	478.2481724	739.9974087	1481.925219	3292	5047.585106	137.0367083	1612.219895	143.3128617	196.0640741	213.9853598	594.3608374	2262.401609	0.06161908149	0.05432905104	0.08368142952	0.009541723878	0.01516899626	0.01582645532	1	0.05414633292	0.08240661545	0.2687060696	36	1
12	121.4611255	201.704455	-208.7350662	10261.15895	589.907698	2319.477357	1929.174069	3937.5	7333.536842	74.58787491	1954.704921	160.738869	453.6286613	215.4974891	718.4833733	2801.903672	-0.02024699183	0.05622297496	0.2241642584	0.007787359204	0.01438556902	0.02065378693	1	-0.001456732291	0.09027658362	0.7282187522	10	1
12	130.3279161	165.3253017	5342.03809	11605.46785	1154.064957	876.6728212	1578.933924	4639	7311.857143	946.4956552	1944.235736	213.6159577	328.117412	211.8134342	739.6169341	2947.404616	0.4506632365	0.1011797241	0.07273799811	0.02431464014	0.01681597154	0.02829029943	1	0.3622953395	0.176324927	0.3172146233	86	1
12	131.5555848	455.6768538	893.210375	13716.25434	40.84906334	1353.774237	2640.546335	4963.5	2864.989362	178.8436641	2438.552419	157.6791179	279.7943469	368.6760895	852.1387424	1226.363113	0.06768150995	0.00357420209	0.100756964	0.008448785384	0.01292964385	0.01713567602	1	0.05956129637	-0.02058821925	0.3266072146	32	1
12	134.4587689	37.51019525	27.64796667	5969.37079	404.917217	-7.198120606	1008.006195	2246.5	5096.28125	32.51057064	876.044798	113.8876575	43.62019499	136.6448559	325.0134359	2060.546584	0.004817121077	0.06597982708	-0.001595819357	0.005608369561	0.01923883292	0.007353088754	1	0.003609894363	0.1040606273	-0.03297046399	6	0.9999999997
12	146.632553	246.453043	-38.58426553	14483.3613	2375.915616	350.1130308	1727.46215	5884.5	3114.297872	64.3247862	1781.718945	331.1661272	98.84701231	230.5688145	699.4418582	908.5204187	-0.002689155988	0.1665373955	0.02438808055	0.004867800761	0.01405614445	0.006594505904	1	0.0004005380118	0.3096978405	0.05647828984	17	0.9999985166
12	153.5239611	299.6203336	2276.736348	14037.72678	760.029693	2123.729478	2150.985143	5449.5	5684.225806	403.2075872	2393.920438	197.9835935	419.9228586	246.9904893	863.6642819	1930.882678	0.1615776154	0.05423691821	0.1484983063	0.01196860873	0.01337816015	0.01961787715	1	0.137660216	0.08362168349	0.5105621468	57	1
12	188.2986709	246.6536497	4055.120951	13120.19899	647.0462973	949.0529672	2363.167965	5017	3946.139785	842.8096064	2633.320982	202.5719609	327.9240546	256.0678945	980.7560844	1903.564731	0.308243167	0.05104672727	0.07190814067	0.01872731431	0.013566128	0.02247080645	1	0.2488334678	0.07460256426	0.28210729	73	1
12	201.6649585	330.383252	-136.8053521	14817.44189	205.4094008	1781.073491	2369.627127	5383	7147.760417	53.47441272	2732.517063	145.0279895	328.1089568	270.9719144	958.2736445	3081.510299	-0.01015979576	0.01371737339	0.1220651917	0.004074834121	0.01183614373	0.01028822539	1	-0.0006332231856	0.0009028342676	0.3823921215	4	1
12	226.4851389	287.218831	2369.809877	13840.07977	2243.135982	23.79821768	2051.114129	5713.5	3612.892473	492.3919204	2981.95968	463.107624	141.3265789	236.4499965	1161.584984	2055.541109	0.1663699268	0.1627134339	0.00177987472	0.01336090186	0.0153848448	0.01097494286	1	0.1328816006	0.3007532681	0.01623678062	61	1
12	267.2202309	487.1286885	969.3417768	13011.5849	1992.302119	82.19257625	2256.213939	5348	1459.854167	215.8632273	2712.871764	445.3855198	119.9506593	287.4421851	1047.944671	938.7742958	0.07470823673	0.1543994053	0.006599819122	0.008151001637	0.01654843087	0.01059812334	1	0.06045515317	0.2842369287	0.01249853777	42	1
12	270.3410566	371.4571922	17435.72234	16786.17599	1078.921853	-450.6772218	1466.149239	6694	7242.431579	3079.668551	3161.228576	318.1940991	556.1711663	305.7107883	1278.706846	3473.921454	1.029085206	0.06687666052	-0.02389117797	0.03470590397	0.01362344888	0.04109588923	1	0.8140797473	0.1019656534	0.1134552244	95	1
12	275.3577028	212.6276818	-82.44855394	14490.45971	2441.371571	786.7119434	1695.164537	5902.5	4040.021053	70.73491368	2645.339475	446.0129257	174.5090827	201.924817	1035.391213	1389.004419	-0.005844274618	0.1645290228	0.05548295385	0.005184311432	0.01596014901	0.007922529193	1	-6.860573022e-05	0.3064441543	0.1613658959	18	0.9999999994
12	284.2985763	38.59581733	18.11662597	10001.91778	192.0787119	203.4363219	1291.792935	3613	6529.531915	37.05570081	1428.865794	128.571362	85.53939482	185.3722591	501.9252774	2341.731138	0.001961903835	0.0182007116	0.0200185854	0.004107116049	0.01360186896	0.008477543091	1	0.002285823504	0.007279818307	0.03849819847	2	0.9970441211
12	285.5703325	565.6639201	4431.703487	14131.32998	637.6757718	1111.332837	2875.646267	5413	5708.882979	961.3169228	2875.893071	196.0981247	327.0491362	282.842392	1063.089832	4050.649195	0.3150124418	0.04482538995	0.0802242366	0.01668132567	0.01261115783	0.02465393162	1	0.2546848718	0.06212413454	0.3116509264	73	0.9999999998
12	292.3660312	135.4947723	-93.36843074	13142.73019	1389.266047	713.9694084	1639.838499	5129.5	7208.731183	81.93384187	2021.365333	281.0130671	182.6215779	1082.071213	729.0586576	2267.348471	-0.006895309198	0.105525353	0.05394064758	0.007503371447	0.01613337787	0.01184115595	1	-0.001605450545	0.1861664159	0.1542497382	13	0.9999999999
12	296.3447042	341.4734963	14065.17904	13089.30081	745.3019007	-590.8660166	2101.200028	5278	4594.851064	3082.893204	2896.834921	224.1524773	538.7138076	285.5298397	1110.221892	2355.06128	1.059097905	0.05683383068	-0.04708364694	0.04636172287	0.01740695268	0.05017864972	1	0.8362374205	0.08078427412	0.04089965487	95	0.9999999982
12	301.7639205	442.5619189	1009.383021	13994.04872	3404.666158	50.97424501	1884.024726	6060	4171.380435	264.5990057	3139.707337	832.537346	123.9625372	997.8587533	1306.893995	2406.840918	0.07147450312	0.2404377752	0.003545361762	0.01302916597	0.02936623515	0.01470163369	1	0.05856785865	0.4594984643	0.003826004706	45	0.9999999937
12	303.7353956	384.4621694	2628.191764	15598.12623	2434.97478	886.051663	2159.242948	6349	4165.741935	527.3265306	3089.992185	596.6774175	235.1887722	252.794593	1296.73646	2108.511524	0.1662387484	0.1663229863	0.05756323456	0.01095019484	0.01594325709	0.01546461671	1	0.1364963705	0.3095962364	0.2058029821	62	1
12	304.3674663	206.8302948	6810.763894	13736.82669	819.9379581	-261.3231214	1820.902311	5427	10428.12632	1235.976057	2470.069003	199.2687786	265.0642187	191.4245706	917.8861501	4122.514881	0.4891364513	0.06142720484	-0.01891574821	0.02364863435	0.01347057271	0.02237475432	1	0.3863378251	0.09274768994	0.01310344614	83	1
12	309.4955312	58.35724938	478.2082847	8426.785501	370.6018911	1749.419799	1927.379229	3222	2371.393617	122.8464002	1160.4493	132.6976398	297.0557697	259.3599304	424.9970262	943.726635	0.05806199502	0.04510962385	0.203382873	0.01059325884	0.01610457886	0.02533430784	1	0.0591333928	0.06682098154	0.6742978198	37	1
12	329.6160205	309.4659618	1254.094043	18604.16997	3131.148544	100.2551419	1544.243168	7626.5	12078.78261	222.9584166	2300.885842	525.7228809	113.0016321	172.2252618	993.6977792	3408.220617	0.06765655414	0.1696632776	0.0053872036	0.007643067159	0.0142639708	0.006183758071	0	NaN	NaN	NaN	NaN	NaN
12	338.6080323	498.282068	1150.056001	17106.63328	343.5382217	679.020185	2217.526455	6246	14553.04301	249.5575745	2826.709257	170.5493889	159.8377446	220.4271912	1017.475438	5954.027053	0.06814654774	0.02086274049	0.04140010755	0.007967654794	0.01120701232	0.008397122703	1	0.05618849092	0.0130594471	0.1255584689	31	1
12	347.5171982	76.35689974	-36.41578518	10849.12436	148.4714097	572.3476392	1484.848999	3908	4653.075269	63.4414312	1841.444897	129.4156938	134.9374586	397.9268341	660.5485583	1764.626745	-0.003450668353	0.01398023629	0.05129167415	0.007552977693	0.01209918397	0.0106254975	1	1.640469809e-05	-0.0004696937443	0.1434397873	3	1
12	347.6190599	211.6988253	3961.844573	13131.42759	711.3568866	955.6145211	2112.420132	5088	6981.043011	1009.380664	3254.639208	200.2823218	325.0084984	252.4347527	1181.634679	4716.373768	0.3040085715	0.05465438864	0.07416764947	0.01343550261	0.01583437001	0.02808517882	1	0.2456626634	0.08202838645	0.2889652036	73	1
12	351.3180718	475.8426997	13826.05278	13099.35073	769.0413227	-662.2541158	2217.657842	5301.5	7700.084211	3121.392262	2927.944346	206.1249467	506.3407881	238.8744318	1134.188076	4745.619094	1.064872218	0.06133708902	-0.04694376231	0.03747931396	0.01377149128	0.04880168962	1	0.8408698613	0.08994615968	0.04275299462	95	1
12	359.3272498	344.6711571	-62.00772151	15877.72383	1623.396262	425.9099233	1817.206114	6124	5266.021978	59.71542407	3103.008138	404.8449857	132.7713921	216.8563708	1216.541274	2202.373154	-0.003981745579	0.1066736707	0.0275475333	0.004096551258	0.01422069159	0.006665008135	1	-0.001026224078	0.1877935533	0.06525738897	12	0.9999999307
12	361.5484586	631.9854676	12641.66275	11813.57495	1131.334204	-560.6359454	2562.767649	4931	1168.967033	2441.39135	2388.705819	264.5739834	458.9875635	260.4711567	955.5579114	687.1755469	1.066916925	0.09537218108	-0.04711412125	0.03903751635	0.01263002652	0.04609415744	1	0.8428266377	0.1592930505	0.04356896622	96	0.9999999991
12	366.5356552	201.3895898	4620.864077	15129.87697	3498.693144	-149.1881564	1644.182345	6614	5495.393617	833.2521575	2476.255317	613.1832795	213.1755639	208.0995991	1053.081054	2525.485177	0.304579902	0.2344898521	-0.009028217461	0.01878938245	0.01496885012	0.01510024087	1	0.2424587827	0.4462849452	0.01150232167	78	1
12	378.2823652	380.5040294	8.939154126	14846.38335	1281.064159	424.427365	2399.322702	5765	863.247191	65.27905378	2688.23784	317.6068181	114.3192273	308.7809689	1007.487627	414.5134958	0.000578303779	0.08662689227	0.03045425066	0.004750976009	0.01538865148	0.007335106372	1	0.002575862993	0.1470040823	0.07556006583	12	0.9999954771
12	381.5980452	394.8090011	-19.52560392	11963.16565	507.5059481	788.3667754	2581.855987	4537	2128.790698	72.97548497	2691.847034	258.5224922	200.6622	998.9798357	968.6775492	1328.263954	-0.001821499073	0.04080981223	0.06481811392	0.01180210831	0.03049444888	0.01317278192	1	0.002474328798	0.05455993245	0.1904917157	8	1
12	391.712342	217.3178863	4517.548681	14879.56167	887.6414667	1114.822068	1847.206717	5757.5	15418.31522	952.7239322	2960.911425	201.502371	292.6739134	216.5526579	1091.643253	8005.711007	0.3025603586	0.05943595832	0.07300242992	0.01772855805	0.01486929235	0.02217867339	1	0.2444865396	0.09174610905	0.2848265591	73	0.9999999999
12	392.729429	130.5173392	-28.20623158	12256.93	1185.150214	115.429229	1580.500752	4817	4433.463158	56.83821685	2335.923945	260.7419429	79.06575602	245.1370392	863.3843913	1738.137985	-0.002321714723	0.09543013365	0.009507333503	0.004810008963	0.01598149369	0.006285509259	1	-0.001015749122	0.1643947844	0.004021352705	11	0.9998247259
12	408.3824001	147.6301281	3905.125874	13752.85001	799.3708906	918.8785115	1743.900457	5186.5	14772.53125	780.8298979	2467.07837	173.3418888	284.8699755	197.6820517	888.2063169	6546.46438	0.2900035913	0.05920370597	0.06921684602	0.01632236553	0.0139609972	0.02028965133	1	0.2342806182	0.09121271751	0.2692373605	73	1
12	410.8678983	439.6736096	4418.921738	14019.54482	3192.591527	-47.5270874	2123.577977	6143	2799.105263	993.303802	2958.285631	743.7813693	206.6913763	237.2617443	1254.42189	1347.670113	0.3147976216	0.2332604493	-0.004379985297	0.01751988402	0.01939851099	0.0175164125	1	0.2508525803	0.4438703109	0.02947377122	78	1
12	416.4076547	101.6434007	2034.821336	12260.21922	595.0055303	-6.693016634	1532.790754	4627	4008.43617	365.0273316	1955.543009	162.3315083	144.6568228	182.5279745	722.8607715	1544.507282	0.166160751	0.04960501199	-0.0005314011869	0.01214354677	0.01286315315	0.0130860848	1	0.1314094156	0.07019546404	0.00517889435	55	1
12	421.2495455	228.4338764	2144.006762	12328.31397	71.89387161	1931.102747	2434.116773	4573.5	1182.468085	410.3871061	2359.938966	128.5246065	431.0706755	247.3439147	818.6459616	841.9700746	0.1717882618	0.006276668735	0.1524340155	0.01414006279	0.01188274363	0.02081235876	1	0.1455246761	-0.01404191308	0.5248055933	54	1
12	437.4980847	492.2359563	871.2686623	12229.36484	1883.286803	112.7607082	2393.3393	5052.5	640.2021277	231.1878035	2704.295855	453.4966011	122.583566	515.7283068	1051.149054	379.7512366	0.07166115457	0.1555035275	0.01002900665	0.009437689783	0.01685453161	0.01348970281	1	0.05827734984	0.2865882563	0.02351737206	42	0.9999999883
12	448.6992115	195.2958825	-121.0345542	12879.62748	172.4461588	1546.925732	2007.375929	4694.5	6112.537634	51.84786003	2323.856409	131.4668855	278.8211765	239.2889558	789.2019887	2684.758707	-0.009769388674	0.01427406313	0.1197030005	0.005029867619	0.01270953204	0.01239288013	1	-0.0004739850404	0.001973048402	0.3744680833	4	1
12	464.4828003	262.3460049	2183.126397	13311.23207	2102.614149	741.6741726	2110.415204	5449.5	2888.361702	477.9199545	2674.772421	410.9272846	222.302812	259.6594412	1041.720549	1546.283653	0.1652449747	0.1544150428	0.05448133079	0.01415017148	0.01812777178	0.01540580078	1	0.1353837197	0.2852508355	0.1947855493	62	1
12	474.9313736	537.2138192	8513.984356	11495.10077	666.0022424	-231.2842487	2610.810135	4670	15596.75532	1972.203841	2618.653931	171.8415461	307.9155584	254.1109602	963.5111937	8511.937176	0.7370327976	0.06098213914	-0.01995363213	0.03124289025	0.01849727864	0.03463965864	1	0.5827709991	0.0910075247	0.06332761098	91	1
12	492.5209314	274.3659424	2302.246635	12893.7399	1313.202235	74.65207522	1849.232491	5125	5432.645161	467.1973612	2552.500747	271.4905551	146.97598	207.0403522	952.8074515	2721.955174	0.1727009055	0.1008331731	0.004956879931	0.01149026149	0.0141980587	0.01331085237	1	0.1374785916	0.1747152983	0.02667249871	58	1
12	505.654974	493.4301662	14472.54682	13666.26881	1402.656169	-703.2047991	1718.244584	5649	2698.463158	2571.257219	2483.031755	276.4102774	460.6984689	258.2635425	960.076804	1507.638493	1.039587045	0.1012524981	-0.04878720312	0.03178014708	0.01538981365	0.03945312303	1	0.8211119304	0.1713204093	0.03212278413	96	1
12	514.5501109	368.3317887	4360.227184	14852.20189	810.9916963	-75.53018077	1824.328807	5642	12990.01064	974.9061547	3012.634616	210.4004727	202.7981334	209.5816948	1100.800929	6743.220714	0.2977919631	0.05416255815	-0.005137829554	0.01596010329	0.01603927801	0.01567022701	1	0.2354952804	0.07893250444	0.01820580121	72	1
12	516.4555492	145.3359977	5073.215355	10664.91946	633.6627217	-195.7001632	1557.560786	4155	6680.222222	900.7402976	1775.920823	177.1894527	212.1042463	202.8339712	676.8637011	3058.500649	0.4784184736	0.06125672199	-0.0180878638	0.02291073269	0.01548608259	0.02284114832	1	0.3778946414	0.09245716722	0.01358652071	83	1
12	524.3646018	293.6288625	8.411305374	8919.623747	446.3084584	114.3589176	1950.296823	3387	2046.625	47.24235057	2500.152798	199.7287856	84.50463433	221.9525507	921.1039584	1753.848396	0.001183030704	0.05011636796	0.01401502981	0.006634302554	0.01864453836	0.01070472867	1	0.0015977265	0.0721613349	0.01882744616	6	0.9999913794
12	530.6087937	139.5726146	671.9958452	8859.19812	547.2047169	16.95515234	1466.431541	3348	9068.258427	151.7098498	1443.501636	127.4981925	89.73498259	154.7704472	529.4624592	4182.583147	0.07495850953	0.06198951074	0.002062785147	0.009357119541	0.0142695492	0.01031537816	1	0.05941140709	0.09579859568	-0.005442021138	34	1
12	542.5527472	302.3679523	2179.299692	13447.85139	4163.112938	10.6353188	1654.437924	6044	4214.989362	447.9883872	2571.270674	794.2911804	128.7611299	232.4144653	1138.446487	2164.971005	0.1635679217	0.3072575947	0.0008505305333	0.01299839518	0.01985944906	0.01035980922	1	0.1320736189	0.5952954907	0.01651195001	66	1
12	565.4930479	285.6866749	926.6463666	10740.65716	201.5407632	57.37780022	1711.002708	3916.5	7577.808511	217.0061961	1938.155713	138.0663835	98.88044386	212.8816152	703.3747037	4090.529574	0.08855338891	0.01835445054	0.005230954667	0.008911642533	0.01424309766	0.01050448064	1	0.06995199258	0.006917588341	0.007048959395	30	1
12	579.620366	360.4787935	864.7650578	13056.83984	3070.66918	31.4396565	1343.161224	5578	14623.41935	188.7509583	2286.785317	506.1321346	103.6850306	185.1690582	919.7597622	6568.483356	0.06518075908	0.232629969	0.002695131071	0.00789308237	0.01694736789	0.00821864844	1	0.05344307243	0.4435851927	-0.0006453593861	45	0.9999976357
12	585.5221394	234.985623	-44.15287058	9418.933874	1532.809224	547.6517073	1817.498394	3855.5	1532.434783	54.86041349	1422.167756	272.0196534	109.8851746	198.8751444	569.1085804	833.6290753	-0.00486937159	0.1652436435	0.05911405919	0.006136977991	0.0169554972	0.009985173489	1	0.000951152992	0.3079940526	0.1739320144	18	0.9999999985
12	599.2866834	157.5642249	536.9155179	9154.806716	993.2901922	285.4210166	1305.923097	3624	13005.98936	154.3087113	1815.893597	227.3300347	97.06454193	205.475124	686.5557692	6121.635748	0.061088049	0.105880835	0.03227893478	0.009602991376	0.01944855381	0.01019478945	1	0.05085848759	0.1860925503	0.09541954724	39	0.9999999995
12	605.4970544	69.70765905	27.24643201	5199.664914	1586.646109	55.21469096	1047.474697	2363	3590.936842	64.58127466	861.0647216	290.4326123	93.08125399	494.8251632	384.6418084	1731.901236	0.005464849075	0.3070819796	0.01160918066	0.01331425175	0.02912272526	0.01971239533	0	NaN	NaN	NaN	NaN	NaN
12	610.6841399	98.48323295	365.5905196	5986.687728	634.1877858	448.096882	1081.020581	2371.5	10747.50526	82.70758452	951.7134092	121.2569774	121.5588627	132.4502954	353.8974943	4668.995525	0.06130288879	0.1081549257	0.07879400733	0.01095466216	0.02012010429	0.01574704228	1	0.05412217593	0.1919658997	0.2535394778	40	1
12	631.4033977	543.2768526	9200.445777	8890.417907	591.6044449	-439.0305227	1568.572076	3593.5	6922.967742	2102.322862	2039.19699	176.9461679	325.0605599	172.3467163	802.475436	4112.456944	1.007774562	0.06801111198	-0.04779889658	0.04054163175	0.01510873359	0.04563070983	1	0.7956204681	0.103709495	0.02765167524	95	1
12	658.2851852	288.2281904	687.4029522	10377.73522	4181.677026	-6.681314719	1253.038941	4944.5	1238.478723	209.7534348	2176.019997	868.3102278	102.4189908	186.552199	1011.312231	729.6668371	0.0718585847	0.4080489307	-0.0008428772689	0.01271873772	0.03041281381	0.0118468665	1	0.06029247707	0.8009449874	-0.006312881402	51	1
12	660.4694176	213.6244442	2423.587528	8367.764512	1876.78168	-84.2625433	1286.249292	3607	3508.804348	381.2980526	1313.497946	324.1333622	143.5322349	180.5060686	552.2168614	1613.308383	0.2896092333	0.2293859561	-0.01122892971	0.01703170608	0.02269046828	0.01897425002	1	0.230394286	0.4358740098	0.0006371991329	78	1
12	681.5629923	336.7502737	-20.53926041	8430.414618	141.4888274	398.9013293	1489.015756	3123	3851.236559	36.6310692	1818.16532	108.0874304	123.65683	189.7565536	636.9000055	2315.842205	-0.0028962817	0.01719448411	0.04968804807	0.004944005729	0.01459193948	0.01035377014	1	0.0003828068334	0.006035884825	0.1382024012	3	1
12	702.9743864	194.3831091	501.1670155	6375.642226	161.6428188	-17.62592224	1028.942709	2349	15572.08511	116.5870763	817.4570061	98.07387114	100.0644463	477.9216864	288.9155791	5433.654349	0.08191214439	0.02489059226	-0.003274278151	0.01400861956	0.01683283225	0.01599970304	1	0.06419280508	0.02003208181	-0.02310060241	30	1
12	755.4080358	403.6150697	1015.400907	6272.198822	1367.015813	249.3627203	1229.098903	2688	1701.978947	182.5824584	1137.324902	281.7801543	109.5872667	130.0770376	476.4577138	1164.499792	0.1620810322	0.2134013788	0.04025965424	0.01588505683	0.02273878585	0.01686688732	1	0.1325387077	0.405086773	0.1474375056	65	1
13	19.58499362	219.2521378	493.6769139	6361.332237	427.95635	-12.68504162	1179.319585	2432	7184.62766	127.1191008	1244.858503	124.2411763	77.29841396	164.5486551	455.4036517	3934.214744	0.07902850278	0.06974928977	-0.002065710847	0.01083078465	0.0197463767	0.01273091237	1	0.06244433039	0.1114885183	-0.01836680177	34	1
13	39.41656866	173.0106254	2043.347966	7097.89598	402.8297525	-106.9024586	1238.422255	2700	7274.417582	445.6567279	1455.641354	130.5267066	127.1796673	172.6078219	527.3891987	3672.215278	0.296497204	0.06094054992	-0.01571169879	0.02085228285	0.0177502884	0.0204099617	1	0.2338401542	0.09246733896	-0.01780456045	72	1
13	71.5248228	175.7345123	7814.659195	7717.426367	533.1816475	-488.4724142	1253.564831	3139	8981.204301	1592.799446	1573.393183	155.793195	350.1555946	177.0511386	627.7863598	3981.655698	1.001313685	0.06861259493	-0.06162112757	0.04584697121	0.01582806501	0.05182484415	1	0.7895927734	0.1045877973	-0.02068625768	95	1
13	91.79082767	258.8443602	1827.869621	11495.62993	143.874642	555.9676401	1896.491199	4230	3986.473684	437.5387762	2491.468021	148.4286012	192.9985332	219.1638679	888.354889	1595.184614	0.1611419878	0.01198919016	0.04771000743	0.01217405368	0.01434565168	0.01824981405	1	0.130231481	-0.005157430163	0.1669132213	53	1
13	100.2147134	658.2512752	8.019149002	6519.733976	-15.9883275	372.9257782	1861.64719	2327	264.6526316	42.77888808	1945.705748	87.73880767	144.9546885	205.248608	673.6708043	177.3823115	0.001584285622	-0.002218037075	0.05963431226	0.007787151035	0.01638039806	0.01584842873	1	0.004392998255	-0.03327318084	0.1724186168	3	1
13	108.7007824	251.5153562	0.09681451414	9649.776345	2180.215564	319.1225233	2106.181939	4156	574.1157895	66.42221771	2021.347931	529.5453043	93.22205778	215.3587875	852.581517	270.2950658	6.854124996e-06	0.2290575476	0.03526854125	0.007270920977	0.02153996068	0.009157124224	1	0.003893575455	0.4373851617	0.09577080523	21	0.9999998581
13	109.5759347	397.6323338	2010.573577	11571.28223	3855.949473	2.973063426	1879.663803	5396.5	3053.478723	447.9623444	2413.014723	787.5515694	141.2956547	226.4261793	1081.589148	1512.405431	0.1704815378	0.3276083483	0.0004736401671	0.01404256495	0.02147632034	0.01304811983	1	0.1377367301	0.6367345614	0.01729982542	66	1
13	110.4573541	171.6887771	3057.796395	10586.89016	1032.912106	-102.8660357	1546.14074	4209.5	4973.276596	652.7966921	2079.815488	247.2251425	179.7520518	208.5939282	802.5826698	2052.343509	0.2881726852	0.09900426487	-0.009808383317	0.01789140757	0.01706699854	0.01984348633	1	0.2280192801	0.1702195013	0.001507211715	74	1
13	117.5284772	377.5234425	-43.13452144	12177.40517	175.0927439	338.947036	1966.339239	4386.5	5186.375	44.6575436	2642.383468	139.0124656	100.9697805	230.5400236	908.1458362	3546.063778	-0.003802546828	0.01466018773	0.02763595504	0.004251173913	0.01387730958	0.009413464525	1	-0.001816967134	0.0002865617131	0.06302497708	2	0.9999776555
13	124.2970331	210.2822658	-189.5068855	10169.53171	545.3858637	2336.79207	1944.118122	3877	5371.361702	55.95116262	1738.69059	133.7396398	464.2482202	218.110219	615.8861487	2293.428217	-0.01860768311	0.05756596209	0.2263946678	0.007390124979	0.01654447986	0.02121970623	1	3.655784331e-06	0.09306749921	0.7361884184	10	1
13	148.5449789	261.7238092	1959.418082	11362.22988	3768.148431	9.274470578	1862.636931	5248.5	3041	387.0931509	2202.988941	745.8743954	142.5331478	235.458135	988.928832	1133.214127	0.1703471236	0.3299699441	0.0007929222344	0.01442123298	0.02156275584	0.01332886389	1	0.1376753452	0.641556063	0.01842126559	66	1
13	151.1502055	608.7943115	1204.56046	6774.025424	2087.242296	428.778115	2242.875928	3221	541.0210526	516.889866	3127.075431	1002.542813	277.8238418	818.4596006	1393.788392	559.0235214	0.165027401	0.3076583544	0.05945363382	0.04699465355	0.1266759465	0.1155848973	1	0.1371026772	0.5976694412	0.2159119946	67	1
13	156.5744008	312.0156591	-30.39988168	12117.67088	108.960811	742.9932093	2167.575478	4406	835.9450549	50.03829453	2167.832692	139.1485898	169.3527959	259.3508092	766.4767995	443.9589161	-0.002958990388	0.009670120402	0.06177951577	0.004105523957	0.01217567061	0.01027606811	1	0.001054429022	-0.00897507521	0.1790527228	3	1
13	202.7432424	225.5072977	765.3077042	12452.89717	667.665108	1285.395592	1981.476925	4676	2341.468085	174.5410776	2281.139886	195.4972944	272.7238323	212.0644542	843.9327895	1542.308713	0.06287595516	0.05384444242	0.1009379789	0.007926610832	0.01335768629	0.01655821879	1	0.05627671093	0.08187493302	0.3275848941	36	1
13	256.8378037	363.8319574	13302.70141	12518.42751	308.673904	-536.3088657	2028.852821	4970	10008.22917	3312.388536	3093.901795	146.6815372	593.6684395	280.1899036	1156.798395	6303.563923	1.068938366	0.02672231382	-0.03954549929	0.04268797236	0.01380666457	0.06051576342	1	0.8442282878	0.01959076316	0.06779899827	94	0.9999999831
13	259.2472798	537.109343	2002.687779	12333.1895	1135.788983	666.3487078	2090.286039	4854.5	228.5157895	501.3962608	2669.993817	270.4135542	216.437691	219.4243122	993.6753481	149.2878744	0.1705452051	0.09529240741	0.05676410645	0.01312855297	0.01547174878	0.01587416113	1	0.1391327492	0.1648119801	0.2020371357	59	1
13	278.3020177	780.8323921	3652.172164	5267.684698	822.3329736	-171.9558838	1775.805665	2285.5	1271.021053	1232.998457	1696.357284	293.9874357	200.1382182	182.370405	705.6118295	1273.822502	0.7019531807	0.1497053923	-0.03414790386	0.04519358274	0.02459351505	0.05035953021	1	0.5549317434	0.2715469838	0.009982085628	93	1
13	367.5947856	86.42914159	727.6530816	10676.30119	4263.334224	32.90890869	1468.11933	5137	1043.01087	158.6772461	1655.686334	679.0735844	88.67710288	235.8994108	776.1022678	594.9907654	0.06948847415	0.3985526473	0.002988454051	0.01093724479	0.02584059193	0.008910810313	1	0.05856971427	0.781702902	0.005922570608	51	1
13	442.2683289	410.4245284	6192.733155	13161.24669	108.3338183	1419.211762	2059.671752	4946.5	581.1578947	1292.821172	2762.683303	150.883919	435.0107737	222.104381	990.3418417	309.2657164	0.4770562514	0.008671737185	0.105827469	0.0234238244	0.01374053633	0.03127783698	1	0.3844573217	-0.01139535432	0.4327566845	82	1
13	579.3704106	496.3545802	6178.93745	8430.738613	841.8521224	-227.5598754	1675.819897	3450	1262.684211	1666.323323	2313.538107	260.1098523	268.8055039	182.604721	906.9811393	1149.529795	0.72350175	0.09876789099	-0.02655842351	0.03692396621	0.02564070184	0.04371895267	1	0.5719945126	0.1678767696	0.03901293193	92	0.999999959
14	51.07122637	791.0768026	28.74170073	4674.486071	1078.641395	27.89478421	977.921108	2025	2230.252632	39.97036368	634.3236584	175.5780114	54.80562654	117.2850154	265.5914297	746.4063261	0.007728963119	0.2383511869	0.005484049778	0.00886489543	0.02560715362	0.01183138171	0	NaN	NaN	NaN	NaN	NaN
14	260.6415585	788.6404892	609.0747092	8938.938161	948.6885266	-25.72601534	1447.270857	3535.5	8162.572917	110.8048273	1279.959384	171.2747232	81.07408311	148.0695334	482.8427161	2102.937803	0.0699344248	0.1060386657	-0.002690866715	0.008348219789	0.014343396	0.009419082138	1	0.05556442427	0.185453352	-0.02144846451	38	1
14	385.5650087	720.2558709	-78.35882247	13165.34925	1242.487931	678.3311713	1635.808238	5032	3986.610526	58.45743516	2000.912466	199.0141334	129.1666361	178.0464265	723.2920555	1566.254329	-0.006233121195	0.09754562782	0.05167020592	0.004644642656	0.01288001531	0.007387218753	1	-0.001311797086	0.1698423437	0.1464577315	13	0.9999999994
14	471.4924387	713.2219553	-187.3831424	11123.07746	529.8876165	2448.074728	1909.955991	4159.5	4124.075269	98.35786977	1665.513139	135.0924058	370.6801351	843.251244	608.251269	1801.008523	-0.01733602871	0.05220467194	0.2224938206	0.009507128907	0.01065200046	0.01919560427	1	0.0006995273831	0.08203394161	0.7230633502	10	1
15	79.62045017	243.4117518	1751.419633	10642.84067	2333.300962	470.1755291	1778.822481	4523	1442.157895	355.9958304	2140.176567	513.2249915	172.2492939	666.1750395	878.3027225	987.1278595	0.1590905006	0.2102551838	0.04594912403	0.01393578317	0.01919763592	0.01558314033	1	0.1305115623	0.3988366955	0.1660278997	65	1
15	95.37289166	234.2888247	1825.415342	11154.2954	2426.950704	475.4783592	1620.632963	4861.5	4146.263889	397.8334226	2208.017008	488.7575692	163.2235764	207.0008839	910.4355092	1002.596558	0.1634374907	0.2198219666	0.04204060527	0.0131138602	0.01916479704	0.01381799143	1	0.1337970122	0.4182139661	0.1539609491	65	1
15	100.3998715	247.3876458	2199.1507	13794.79553	3071.361066	549.0716426	1528.985396	5865	4041.75	366.6677983	2292.313531	476.5988045	185.2022741	196.6840848	927.9011868	1536.218301	0.1563651797	0.2187790112	0.0412315885	0.01155841829	0.01684074029	0.01272891898	1	0.1281267883	0.4160900074	0.1496498037	65	1
15	107.0381103	236.3242693	1190.026736	7102.162792	1540.694615	358.1138522	1964.444133	3147.5	1383.414286	378.0101862	2258.161425	517.0289785	181.2172359	255.2274612	948.2180169	1585.348254	0.1644870119	0.2203963498	0.04889131563	0.01653579183	0.03248160357	0.02349097038	1	0.1350869972	0.4195636558	0.1774761961	65	1
15	158.4766109	245.4977829	3007.831336	17571.931	3930.539396	434.5508082	2399.69972	7662.5	5816.329268	317.9464426	1414.359506	463.4374322	179.1070376	288.3576451	677.2805418	1790.011153	0.172186006	0.2254930936	0.02448534101	0.01117778961	0.0147519037	0.01015246538	1	0.1396310483	0.4292744697	0.09638226598	65	0.9999999283
15	167.2505647	255.5034733	1544.670501	8232.423288	1946.478126	42.85706874	2190.586199	3647	1341.1375	548.9659286	2918.955886	683.2215982	131.0873458	371.1275829	1241.488168	1377.010666	0.1770177143	0.2347467111	0.006466956646	0.01796734941	0.03609248917	0.01761343109	1	0.1423662277	0.4476358996	0.03648105504	64	0.9999999998
15	233.4483071	771.3224613	-50.31849682	9628.667622	952.1801473	452.1860724	1443.012071	3732.5	6077.148936	45.15809951	1459.775707	214.6630883	117.3049356	160.3538331	564.513739	1704.051207	-0.005415804854	0.1016933496	0.04785423622	0.005062910322	0.01613252209	0.008746677979	1	-0.0008734733754	0.1781903706	0.1337882173	13	0.9999995308
15	247.5501473	149.1275644	2179.95664	13008.86794	66.00604399	688.9123388	2432.109733	4706	1930.27381	406.0078399	2294.591592	141.9194586	195.3597959	300.2576014	803.0055777	1529.512367	0.1695052499	0.004494267999	0.05245572028	0.01240433141	0.01202272134	0.01431210348	1	0.137097779	-0.02033156684	0.1846385133	53	1
15	247.6134688	163.0652716	2214.501983	13497.52822	176.7257621	630.4469278	1834.294014	4885.5	4106.606557	491.6781309	2634.64935	163.1289817	191.9938187	229.735227	931.50133	1720.742662	0.1710396102	0.01419831766	0.04952331763	0.01129752425	0.0128506524	0.01180381114	1	0.1382194991	-0.0006394114082	0.1752812392	53	1
15	255.7642486	174.1522285	2174.970526	12833.63672	152.08391	651.3143758	2141.526927	4753	2107.739726	441.1258377	2529.309403	147.2005424	190.6450882	319.791044	899.5031665	1128.539273	0.1708617424	0.01095843843	0.05312022441	0.01242765238	0.01297574844	0.01533143629	1	0.1382828649	-0.007145317217	0.1873706582	53	1
15	260.3207247	161.7754946	2095.414774	11968.99739	104.6910663	582.4458027	2215.443931	4475	1948.014085	505.5677301	2712.981068	153.6919578	212.770889	292.1952428	955.5300752	1577.929217	0.1752298162	0.009419922955	0.05035394602	0.0121955302	0.01519375354	0.0164101793	1	0.1415471354	-0.0103684921	0.1788780468	53	1
15	322.1729051	777.782747	-40.21083625	9932.12532	169.0329151	477.2451003	1533.244862	3591	6071.583333	41.84894856	1572.053782	110.4413424	112.9136509	159.2477872	559.2597624	1534.430082	-0.00454233428	0.01814086036	0.04901240761	0.004346629659	0.01176730446	0.008819941758	1	-0.0009569520743	0.007951788551	0.1355767424	3	1
15	412.5278836	729.2962863	724.7040871	10996.42243	3637.241884	-16.99340697	1355.445606	5032	8941.810526	151.9336806	1700.945396	581.1858324	102.1799642	169.7870109	754.3106077	2531.39563	0.06700816653	0.3306248103	-0.001909394122	0.009979796436	0.02036218873	0.009404949145	1	0.05558737662	0.6431543435	-0.01315161369	48	1
15	443.6926449	787.4515897	-20.61113968	7422.296924	478.0610279	31.82785474	1464.840108	2781.5	6130.180851	41.44761423	1227.004455	129.5962028	62.33924646	153.9308975	453.4394259	2501.278675	-0.002900481568	0.06522436572	0.004511884319	0.005706894077	0.01632640807	0.008494229529	1	-0.002112384086	0.1027089908	-0.01391770768	6	1
15	468.8299727	731.5823909	-94.93647287	10429.08121	3317.946964	1089.449054	1462.098367	4713	6572.572917	68.97867986	1330.490029	435.7623924	173.391864	168.9530267	595.0511377	1586.454038	-0.009488588598	0.3150977446	0.1035224083	0.006845293584	0.01873148991	0.01158309053	1	0.001749318899	0.6145714218	0.327971754	27	1
15	507.3679157	745.1153525	-59.41333381	8735.091896	451.1268832	408.5272005	1487.256351	3317.5	8432.774194	40.38586328	1513.429197	131.8300714	99.29089014	155.7239373	538.6826772	2572.388034	-0.006808740193	0.05349081871	0.0474489532	0.004896253095	0.01488376407	0.008598381796	1	-0.002496110609	0.07995504376	0.130762207	8	1
15	507.5147352	760.6179757	-2.954043597	9119.782254	852.5250146	49.42472919	1400.488566	3470.5	5626.604396	41.72807099	1362.589822	153.29083	61.0688826	161.1546971	508.194522	3175.961383	-0.0003275986313	0.09460597254	0.005750642743	0.004833840358	0.01362095418	0.007022624126	1	0.0003086124788	0.1626086651	-0.008330532923	11	0.9999885008
15	595.2341	773.4205301	28.96108356	6126.914192	577.5370376	8.595894591	1136.811453	2372	4567.085106	41.02748081	904.4111846	131.9394842	47.53651968	115.9398216	347.0581544	1166.811229	0.005096098415	0.09966741442	0.001390966557	0.006916113763	0.0170858299	0.008139900747	1	0.004371825568	0.1727892473	-0.02182245459	11	0.9999995227
16	70.40876665	312.7482581	13.21409195	9638.90013	816.5873976	262.2262494	1803.152735	3669	1140.425	47.12310775	2350.249471	266.9448726	98.14058987	231.5770944	891.1740764	858.8808994	0.001282073231	0.08488169751	0.02725175816	0.005578073614	0.01923693863	0.009477057918	1	0.002904557061	0.1433600082	0.06478518471	12	0.9999999734
16	83.10497116	313.8555996	3.529872282	9770.148748	849.8849044	243.1419828	1763.175608	3768	1310.583333	52.36233291	2560.456643	275.6783965	95.79412296	191.9239333	968.8707348	1161.681335	0.0006509062566	0.08739444841	0.02624847444	0.005946693555	0.01738501853	0.008581636086	1	0.002363645767	0.1484559022	0.06131041539	12	0.999999987
16	107.8901766	573.6966645	-27.66502776	10626.87605	85.2471293	560.429491	1790.081221	3811	1796.968421	46.356014	3140.566245	123.1758479	170.563805	204.2680812	1086.842304	1171.869169	-0.002360504825	0.007161807251	0.05484240914	0.00492477948	0.01357693743	0.00907384179	1	0.001045380463	-0.01427346296	0.1555473504	3	1
16	122.445078	757.2460588	-13.32277219	7776.369654	1256.316259	346.0716034	1180.619973	3164.5	7430.387097	50.73262686	1251.552423	196.4039523	92.01009777	134.0828451	476.7441492	1937.437298	-0.001601068211	0.164200209	0.04415217553	0.006693103187	0.0192446933	0.009759052818	1	0.002543730551	0.3054582851	0.123786761	18	0.9999999999
16	135.5305094	496.6199995	2521.56907	14434.93716	127.5788982	693.9125253	2247.768706	5306.5	3430.376344	478.5094091	2548.457027	127.2908182	204.6408549	219.0879947	899.7750038	1269.761197	0.1755066953	0.008895748647	0.04873194296	0.009476618438	0.009144871666	0.01296896546	1	0.14165421	-0.01148080816	0.1734135674	53	1
16	207.4350348	762.6425316	-45.64194842	9697.64595	2227.555379	472.6870237	1415.52738	4118	10403.85106	58.17643499	1361.817119	318.8055896	93.25332992	161.6609426	571.8047341	2172.013421	-0.004389756703	0.2340548966	0.05038647027	0.006420583623	0.01725433746	0.007904395716	1	0.00145722762	0.4479862002	0.1463119438	22	0.9999999994
16	230.1057139	179.8087316	3062.816097	10364.31865	1517.357509	763.1788174	2376.677478	4280	3257.275362	684.1837303	2283.090843	367.7745863	230.3610381	297.5316833	908.4985159	3842.617907	0.3017946455	0.1512777901	0.07792726437	0.02531430534	0.01810422547	0.02712866406	1	0.2451415003	0.2790388324	0.3039567981	77	1
16	233.0917102	168.2414246	3816.057591	13093.54408	2030.403752	784.1147027	1660.626374	5343	6142.534483	770.7656888	2594.044514	418.1999817	256.1296409	209.4719091	1019.981005	1438.785589	0.2916660104	0.1548782501	0.06212360649	0.01794287254	0.0168961868	0.0155007697	1	0.2361062021	0.2859876757	0.2481764158	77	1
16	242.9811548	177.5662283	4066.550753	13376.80509	2093.36795	849.3328944	1795.083342	5515	6788.132075	690.7979796	2134.863685	354.7999569	226.3331741	194.8868781	856.2935844	3061.419731	0.298537257	0.1588298002	0.06251498463	0.01573207876	0.01332446506	0.01557009263	1	0.241619148	0.2940284068	0.2511065453	77	1
16	244.3201688	164.4499557	3610.756472	11697.99503	1836.925194	747.2948704	1997.909327	4840	4179.142857	763.0459618	2360.169954	395.3048995	267.2113911	258.4517174	947.6418894	3040.7824	0.3064827741	0.15604639	0.06095208879	0.01989982635	0.01869956376	0.02448464356	1	0.2477859693	0.2882887858	0.247442836	77	1
16	278.0243537	16.15693432	-10.9819587	7371.652252	662.2852768	700.5636036	1132.38253	2777.5	3609.296703	38.80445038	1223.340237	169.0248367	140.3997568	191.0678806	456.2606977	2025.740564	-0.001614503161	0.09348931254	0.09705345511	0.005589079832	0.01872574777	0.0122808911	1	0.005303463197	0.1627708603	0.301511044	14	1
16	284.6813492	44.49526471	-57.48793362	9065.715814	944.9770436	915.84183	1173.259286	3551.5	6572.37234	49.50948284	1349.134964	177.4003807	161.2738321	166.8165742	510.1916695	2392.877356	-0.006234608436	0.1077140183	0.1006593887	0.005820883285	0.01487470829	0.01058382577	1	0.002024241152	0.1918696616	0.3131558305	14	1
16	292.3286255	20.58092413	-41.61433736	7910.962458	805.0550987	783.8035702	1063.661736	3059	7825.6	45.00523266	1246.634017	153.302402	150.6619791	142.1647271	459.140073	1485.154309	-0.00529990108	0.1020480741	0.09618225988	0.006047482804	0.01735865614	0.01066118593	1	0.002411871726	0.1802010025	0.2979915678	14	1
16	300.6321074	715.1822294	1017.487884	12047.89127	237.6930394	31.04501597	1814.015345	4426	23845.59574	191.0125791	1858.472283	133.1946896	96.67678535	180.7193318	634.6580768	6840.582955	0.08474285081	0.01960671981	0.002553477088	0.008584255794	0.01268357877	0.008831095337	1	0.06676744746	0.009410529505	-0.002837728606	30	1
16	306.6131838	768.5806497	-19.41517459	10915.88479	1020.589447	69.11359396	1533.300292	4199	6898.031579	51.16188258	1776.981422	192.5458386	70.84175137	151.5148774	651.0194025	1905.28913	-0.001865620302	0.09465381171	0.006397565987	0.004899015184	0.01583196128	0.006666176815	1	-0.000867382134	0.1627283945	-0.006465181146	11	0.999978545
16	322.6828811	765.5284382	-45.45957589	10930.19266	1738.688173	219.3765921	1399.962308	4446	5987.715789	54.36239485	1668.234923	290.1946223	89.15142419	151.3365138	658.9970308	2044.842577	-0.004403657037	0.1562371967	0.02004688763	0.00530544683	0.0144376614	0.007194094138	1	-0.001350147616	0.2885975431	0.04107173097	17	0.9956104856
16	455.6362083	775.6495436	-57.81652062	8532.216231	1996.750272	427.4222427	1411.86806	3687	11686.54737	49.10018512	1367.733588	325.872429	105.3800656	138.3765506	581.8098088	2952.233614	-0.006222274316	0.2412942119	0.04895995144	0.006173890212	0.0178614195	0.009021736508	1	-1.570804364e-05	0.4627066994	0.1412710212	22	1
16	465.3134147	791.6523191	362.4391625	7935.596206	450.4542584	1511.486017	1555.022706	2982.5	11072.73118	93.22457386	1134.035435	110.3908051	252.2025187	194.7056396	426.4773926	2813.261739	0.04677978863	0.05907267902	0.1925218149	0.01028025839	0.01296472524	0.01584272097	1	0.04961560524	0.09502262548	0.6353466844	37	1
16	477.4040192	584.3140581	-216.8870074	12440.26249	566.5987738	2969.744619	2379.008705	4669.5	5643.442105	62.89745642	1797.436039	157.3948657	453.7486168	283.6155171	647.6907461	1954.574556	-0.01787970028	0.04693983358	0.2380220163	0.005415026083	0.01352324536	0.01491559922	1	0.001239780381	0.07172069848	0.7755469371	10	1
16	527.6013373	760.1124269	-91.23246392	8463.310987	823.4157516	834.5866935	1508.866736	3248.5	12921.04255	45.73419543	1243.893662	150.1673954	161.2720761	174.4170851	466.9506063	3587.074979	-0.01123459526	0.1017437959	0.1001966782	0.005579816127	0.01575722936	0.01176550495	1	-0.00203066693	0.1797072172	0.3103327964	14	1
16	538.1409807	185.7590383	-166.5474172	10815.27908	475.7466945	2524.307505	2109.972069	4061	3632.425532	60.5881179	1655.14445	139.8049076	404.4527821	221.642734	607.6686279	1805.095443	-0.01604422432	0.04732088778	0.231352134	0.005244489104	0.01209219757	0.01516836934	1	0.002258400385	0.07231348246	0.753298339	10	1
16	540.7319158	104.4690715	1288.696827	7349.857185	1577.407288	-43.3464619	1419.222118	3148.5	3682.516129	296.15461	1573.796919	352.3252766	105.7990171	170.964136	657.6847084	2165.169647	0.1685487709	0.2200838467	-0.006442544572	0.01549600636	0.02049223543	0.01644006397	1	0.1346512813	0.4174387556	-0.009618485584	64	1
16	553.3605914	183.0363178	-174.6886535	10011.56211	513.7821523	2293.225744	1900.753188	3783	3516.7875	52.27127421	1516.044482	142.9386572	408.9323987	193.7215269	561.7347337	2227.900906	-0.01792614186	0.05140411913	0.2272637296	0.00498709201	0.0132833644	0.01800599933	1	0.0005384149442	0.08053159784	0.7391161798	10	1
16	564.2967949	177.2224842	-145.5168274	9439.560837	439.5740595	2183.312889	1849.850212	3608	2905.780488	64.14435583	1778.900152	146.5146609	441.0550509	213.6057581	645.0867528	1967.705445	-0.0149455908	0.04852030009	0.2296423613	0.007013710077	0.01582411773	0.01810269702	1	0.0030286649	0.07470855067	0.7477620986	10	1
16	601.5206444	272.6673385	2603.106348	16871.80525	5134.101027	696.8394561	1340.670755	7501.5	4644.191489	226.6823155	1264.526297	514.5154528	172.8008768	257.7330833	616.0730179	1743.063175	0.1550896107	0.3059690992	0.04201621621	0.009886944875	0.0177269712	0.01005465262	1	0.1280568655	0.5937945242	0.1544753476	67	1
17	15.4331779	401.6716507	4763.4864	10200.82459	3288.762375	-325.4893995	1369.232116	4745.5	6676.595745	929.609685	1978.828476	637.9398592	214.2986294	198.5403018	895.4155083	2993.199429	0.4614718775	0.3119831081	-0.03347638975	0.01990866249	0.02017105981	0.02186605936	1	0.3660031102	0.6030423542	-0.03535551019	89	1
17	20.68886059	738.5030906	4970.640794	5287.479966	134.5189136	-383.3115008	1075.363186	2053.5	10091.32979	1072.157089	1066.053053	78.29103312	223.9140365	128.097553	392.325883	4497.431827	0.9432794049	0.02687908753	-0.07212763098	0.04251597105	0.01783583883	0.04360342868	1	0.7424700882	0.01945012126	-0.07012892717	94	1
17	22.73922695	257.2103297	896.1629118	5454.623531	1178.030918	235.6020395	1608.028865	2389	656.7578947	348.117342	1934.229794	438.8174148	134.3735041	236.6702684	804.1654219	596.8075301	0.1709931089	0.2149598325	0.04045812786	0.02206782361	0.04118005574	0.03320492982	1	0.1396322651	0.4082389832	0.1500880658	65	1
17	35.52946087	194.3860161	480.0232506	7206.373862	366.2766591	607.1505532	1440.2551	2740	2734.774194	112.1075625	1401.103137	173.7089063	169.7617812	509.2900123	510.8903051	1328.362453	0.06416483001	0.05266914533	0.084312882	0.009873974777	0.02234511928	0.01601396146	1	0.05618908109	0.07903255148	0.2713568022	36	1
17	36.7402312	231.4873239	1219.700813	7700.279954	1134.083209	937.3655091	1535.830219	3156	2069.212766	272.9313752	1637.997116	284.7242797	254.8283795	163.0458991	667.3102271	1166.042953	0.1628889874	0.1466903349	0.1251748197	0.01603395624	0.02110585371	0.02491072685	1	0.1381034042	0.2714010381	0.4342015644	63	1
17	60.36758535	512.9849224	3316.733311	11290.40315	998.9217753	665.6859287	1891.641298	4454.5	7229.591398	621.1025534	2163.821783	214.7434123	229.6087183	219.0226556	807.4075412	3303.804359	0.2882813733	0.09264675638	0.0555172979	0.01640629816	0.01469126955	0.01900432224	1	0.2323523498	0.1590047551	0.2232617409	75	0.9999999877
17	61.54096846	227.5791946	2244.480757	8114.365846	861.7894111	469.5508341	1618.191645	3240	14821.27083	599.6031854	2060.498119	215.9277814	184.9400569	189.3184364	778.4122413	10241.46596	0.2706218647	0.1092507495	0.05432873881	0.0194445944	0.02188084013	0.02296725593	1	0.2184446714	0.1928667422	0.2158584249	75	0.9999999992
17	66.65374905	536.4642387	659.9060421	10788.91972	116.5998636	995.0317199	1861.921665	3909.5	9387	148.7271066	1996.110511	134.363881	211.4640839	291.9097328	711.6245883	4331.511639	0.06163774019	0.01144649449	0.09029606577	0.008100302462	0.0137866688	0.01423153605	1	0.05416027222	-0.004804932179	0.2899812584	32	1
17	71.53001153	332.7021566	-135.8113938	9506.252946	377.4074573	2251.32086	2386.772809	3624.5	2791.4	71.3488269	1690.320916	140.5096809	401.6612432	260.8776139	625.7778121	1408.830686	-0.01447808412	0.03886757381	0.2303345958	0.007246000879	0.01346251426	0.02130698971	1	0.003346478079	0.05505476959	0.7499452014	10	1
17	84.5018536	45.99383569	4545.582439	4878.333878	314.9900605	-394.3457656	977.4457571	1955	4053.652174	878.556477	860.6075427	107.2623893	206.1577159	121.6873116	337.4949154	2215.114238	0.9357887211	0.06666044438	-0.08392975054	0.04888523809	0.02243310805	0.0436820806	0	NaN	NaN	NaN	NaN	NaN
17	85.33697964	174.507879	2440.869799	8839.895557	1888.229195	458.9104547	1440.454686	3805	7308.723404	649.0482934	2237.972301	498.9459981	204.8860817	171.5388642	931.3634736	4665.769218	0.2759198212	0.2127345495	0.05019634077	0.01815582048	0.021637686	0.02231755075	1	0.223427218	0.4036228198	0.2058620469	79	1
17	90.30199871	438.5071216	8.702508268	10207.99819	575.9031781	111.1953945	1883.723969	3826	3819.212766	47.96528424	2259.254658	154.3707989	87.87069841	239.8902982	805.3498566	2772.318749	0.0006974047252	0.05561976618	0.01109896833	0.004971867577	0.01463708053	0.008402551518	1	0.001076441149	0.08330023377	0.008970197974	6	0.9999999986
17	96.53338445	220.0951705	3138.063062	11180.11183	605.6140966	614.6550936	1575.473342	4240	9704.892473	790.7468622	2506.400638	169.9286018	243.5015892	156.4195488	903.3804069	5042.464172	0.28886012	0.05451068811	0.05334880382	0.01840251805	0.0180520401	0.02294053779	1	0.232278964	0.08122986585	0.2149551246	73	1
17	105.356959	135.3699902	1352.999767	8686.417208	85.60420482	347.7656777	1382.52971	3187	2897.336842	312.9340977	1960.818722	116.1809792	159.5614079	195.6179163	692.5194116	1554.284809	0.1569702994	0.009280450304	0.03969056564	0.01149082229	0.01505287399	0.01863264488	1	0.1263676557	-0.01087760361	0.1386910731	53	1
17	105.6456861	561.1064129	881.4070463	12778.4903	3880.523583	373.2679479	1878.883137	5736	1497.673684	181.9897629	2029.176068	617.4617783	136.4284921	244.9110638	865.3278064	572.5633003	0.07144973431	0.3018813383	0.03125479482	0.008994588461	0.01735670053	0.01117617466	1	0.06100394773	0.5854492701	0.09966568894	49	1
17	107.5281498	704.8934811	-7.16339311	8278.841275	717.6436495	402.7845827	1621.312431	3166	3988.897727	43.79346857	1694.18576	197.7866397	102.8524046	189.3187909	631.0263264	2843.467897	-0.001282659109	0.0918873912	0.04912413373	0.005871406953	0.01649987559	0.009946758812	1	0.002386638958	0.1582278128	0.1387243162	13	0.9999999637
17	115.4810735	717.48244	-41.26737783	10053.67878	965.63076	446.2346301	1248.326356	3874	7588.182927	50.03957688	1460.906914	172.6455806	106.8637899	222.8122558	542.688711	2234.723139	-0.004054341787	0.09663227223	0.04375887128	0.005130640698	0.01338687714	0.008210756238	1	-0.0001161873972	0.1677631222	0.120030248	13	0.9998580383
17	119.3160111	530.226851	-13.00321935	9125.193968	2981.891866	491.2706714	2023.061113	4299.5	3283.44086	70.67136969	1990.87177	668.9163202	124.6615032	293.1694389	899.0606543	2330.297735	-0.001408795744	0.3297879714	0.05674311914	0.0083397677	0.02862073089	0.0125782912	1	0.005216358753	0.6432346437	0.1712273077	26	1
17	126.4896475	728.5221317	-27.83602957	8122.449128	821.3927035	393.9750237	1421.963496	3186.5	4712.936709	39.75863444	1563.399235	191.1854315	95.98585964	161.7186592	600.5508915	2559.555617	-0.003630248528	0.09987353679	0.04936035506	0.004905617484	0.01511738426	0.009399165072	1	0.0006227745647	0.1745162252	0.1392408203	13	0.9999999635
17	128.4805196	375.7189066	2140.069209	13335.35643	713.3472046	1919.341976	2054.900461	5048.5	2897.357895	507.2931843	3031.250844	225.5152033	481.867018	256.3394397	1120.661635	1344.159224	0.1592147705	0.05205022352	0.1438501107	0.01176876145	0.01314971232	0.02145600687	1	0.1354580937	0.07904933416	0.4941988639	57	1
17	128.2801105	581.6200084	2146.286808	6926.537554	1044.202627	461.904984	1990.925437	2913.5	1650.645161	852.0627626	2767.750664	446.0838432	241.4257194	291.2284935	1131.384361	1655.524373	0.303961095	0.1495813164	0.06456739547	0.02367345291	0.02322542169	0.03591498754	1	0.2459597217	0.2752185562	0.2589963078	77	1
17	130.0401046	716.2314521	-6.67425201	7779.138244	688.355283	386.4766347	1633.303148	3043.5	3475.618421	46.60490242	1633.661628	186.7204212	112.6969423	188.3522735	607.7271812	1956.335213	-0.0009022303969	0.09073140816	0.04917161705	0.006439114864	0.0190219795	0.01018426363	1	0.002679544851	0.1558721336	0.1389358121	13	0.9999999633
17	132.8445339	46.35309056	1735.814016	5764.296326	305.5250157	250.5928871	1202.101457	2207	3504.031915	339.4212485	1097.626013	114.0964981	133.977199	127.7434451	407.2154155	1901.711716	0.2959007608	0.056324103	0.04377003098	0.01934998849	0.02055231653	0.02370080703	1	0.2372463054	0.08464712426	0.1839940426	73	1
17	147.7221439	31.53628554	1634.455819	5630.586633	1235.262251	-122.8179135	987.2625089	2437.5	1693.634409	350.7055471	1173.585373	289.3252459	94.9248226	340.35094	500.5032963	1186.489815	0.2895791423	0.2213876769	-0.0221139348	0.02539029693	0.02625219374	0.01932871064	1	0.229570387	0.4192847642	-0.03656877954	78	1
17	153.7680971	765.7347779	1661.570274	5509.011849	813.9448313	298.0514093	1686.831789	2328	2363.621053	401.1496968	1346.602822	247.0502134	140.1042431	158.0187686	552.3724478	1623.699494	0.2978706489	0.1491412893	0.05437049941	0.02409028757	0.02463798699	0.02312365976	1	0.2404543287	0.2740698535	0.2230247161	77	1
17	157.7091658	221.6526662	718.316187	13920.38494	768.6065076	2836.012081	1856.889124	5264	8464.9875	179.5600201	2310.574819	155.0191541	466.9314016	232.58687	829.5070425	2820.187037	0.0517411798	0.05437093931	0.1993445485	0.008383326377	0.01080779379	0.01779755492	1	0.05395084202	0.08560696324	0.6594678182	37	1
17	171.1894541	222.7409385	447.748732	8276.786372	440.5288306	1750.786482	2031.14642	3178	4562.567901	178.0454886	2700.61379	208.8157536	584.5781713	252.4284984	979.8889267	2935.60085	0.05203367698	0.05659667488	0.2093004109	0.0118154097	0.01962730985	0.0322667654	1	0.05486253607	0.09040706988	0.6934131124	37	1
17	197.5102243	344.6584301	-87.03777889	17388.12772	1804.577462	919.6027139	1826.632087	6649	4919	66.47418983	2438.437463	406.488334	187.5895855	238.2144252	1017.133128	1520.398745	-0.005052278005	0.1050042823	0.05552600497	0.003707796152	0.01362612656	0.00652198488	1	-4.516402298e-05	0.1851408244	0.1600202739	13	1
17	198.9114082	543.1740541	-61.51699632	13781.69211	1240.944397	748.5468894	2257.745381	5287	2051.964706	73.38581157	3227.232131	342.7152931	198.384339	665.5971211	1209.938869	1770.14539	-0.004933614363	0.09326833067	0.05570618233	0.005280628765	0.01445211755	0.0102273203	1	-5.892588434e-05	0.1612292484	0.1603300616	13	1
17	198.4813802	567.7115822	3812.031503	12775.47679	1273.326058	853.9897889	2183.919027	5169	6996.884211	888.2965524	2903.067447	307.2584406	298.4090718	239.1234294	1101.156682	3150.986701	0.3000477173	0.1013226635	0.06627845894	0.01690971551	0.01384201329	0.02039113161	1	0.2424782573	0.1769334606	0.2626112523	75	1
17	205.8795764	531.1322434	-61.33693422	15604.32063	1486.933889	836.4938248	2074.088528	5979.5	5651.5	67.26180053	3781.456437	473.7604816	221.7324078	266.6875545	1466.007331	3289.976734	-0.004255353341	0.09980998876	0.05727868034	0.004484592283	0.01649102219	0.008166349287	1	0.0006492511327	0.174599811	0.1660016992	13	1
17	235.9242902	582.2943993	429.3061244	5604.479319	1260.464449	215.1550164	2001.415315	2499	1148.231579	234.7200076	3067.847825	706.0767776	162.9024537	335.0276591	1291.005096	1469.049957	0.07476867135	0.224632513	0.04515811934	0.01917550724	0.03329150168	0.02275004499	1	0.06376451499	0.4283883105	0.1454555087	46	1
17	245.6485966	646.4927964	0.8246150452	7919.048096	1213.532116	497.7881594	2262.684838	3423	1314.808511	56.93071806	2561.54825	466.4787657	167.6438694	348.6365171	1027.026428	1124.360676	0.0001004239931	0.1588494796	0.06324432516	0.007403498814	0.02419937868	0.01324830578	1	0.00509807345	0.2950577081	0.1888614689	18	0.9999999877
17	249.668243	331.4998211	2521.628864	14687.20847	759.6388021	841.5420999	2219.024112	5510.5	5107.053191	546.9723499	3028.580224	239.0403108	260.8381684	248.9898109	1141.820531	2703.891876	0.1679483815	0.05178580395	0.05560063757	0.01036890388	0.01246783838	0.01577468065	1	0.1365536554	0.07612990565	0.1963057516	56	1
17	254.8914732	605.2976445	-39.36235038	13198.62402	867.0613043	138.2879835	1941.716603	4931	6957.097561	56.62432817	2611.550715	167.3589083	73.06227544	206.9557961	913.8823349	3755.5528	-0.003362997237	0.06580527696	0.01084545952	0.004733623566	0.01644446396	0.005818312624	1	-0.002055049858	0.1040631132	0.007513113671	6	0.9999999945
17	262.8346166	635.5837278	-84.35584294	14836.64356	1528.151223	797.6103475	1856.034259	5629	5476.708333	59.01800881	2237.537423	280.6438055	144.8042101	210.3419759	835.0111332	1613.831354	-0.005806754721	0.1061088038	0.05578956624	0.004219434804	0.01268628553	0.006122282626	1	-0.0006145706591	0.1874011393	0.1607828241	13	1
17	264.8576448	251.5646542	4411.269596	15543.80102	2459.497882	1029.607346	1758.147391	6337.5	10293.92708	1043.81552	3396.36525	587.8946398	358.9422189	240.57521	1371.663084	5819.011295	0.2947196909	0.1626443892	0.06594734787	0.01570669516	0.01805512751	0.02062558404	1	0.2388584449	0.3019058206	0.2620448231	77	1
17	267.6908335	521.1243044	-51.13666284	13701.58914	1276.977364	718.3037866	2006.718403	5229	3125.6625	58.54444266	2787.934873	261.6361591	173.927651	222.8419786	1015.617506	1880.202224	-0.00411946561	0.09641596865	0.05414136683	0.004510206149	0.01405746879	0.009106182327	1	0.0005152705675	0.1675992771	0.1552789875	13	1
17	267.5285787	605.4863388	9.991314849	7822.408968	420.2736398	115.3247706	2260.596997	3010	2407.927711	44.75741827	2641.135213	187.047658	77.86194993	370.5162243	972.675724	2821.169844	0.001451360986	0.05238188226	0.01481256603	0.006399611614	0.02058200331	0.01130960534	1	0.001886181804	0.07679847644	0.02165815534	6	0.9999879933
17	275.6336102	531.2059528	-51.98581651	13088.51805	1232.090263	717.5684444	2089.259142	4916	1321.860759	61.30517023	3162.579965	317.8082562	186.3667529	278.3334968	1170.7255	1469.511987	-0.004655629493	0.09749384217	0.05673957258	0.004969333101	0.0157529975	0.008926142873	1	0.0002727438352	0.1698668059	0.1640188301	13	1
17	279.0916276	592.9624058	4950.452348	9970.574538	60.18916812	-188.596457	2386.275483	3806	3607.787234	1511.354869	3079.249418	138.4175666	228.9256653	281.9596477	1112.942151	3259.6332	0.4901915358	0.006492187772	-0.01886882873	0.02529333921	0.01692462751	0.0303238929	1	0.3866168904	-0.01920326909	0.01195629774	81	1
17	293.6479397	694.6232748	-83.88346536	12432.82358	1236.763997	657.5983426	1633.940661	4846.5	5711.263158	54.84668157	2503.88329	271.2166943	143.3401634	183.6616112	937.4465991	2122.078418	-0.00674110226	0.09885775174	0.05138765848	0.00464865768	0.01210968394	0.008516907396	1	-0.001719735518	0.1725103621	0.1454244335	13	0.9999999989
17	307.7101916	489.3594034	7064.601326	14587.99527	1369.284303	1435.736882	2523.249771	5777	5270.021739	1443.781476	2920.302416	339.0694593	423.6138013	333.0558708	1136.462611	2988.837622	0.4897198423	0.09857394013	0.09820846343	0.01878044467	0.01310382869	0.02938937156	1	0.3949098943	0.1715667337	0.4121342732	86	1
17	321.2189167	125.8836202	-93.07693498	13605.55441	1403.455575	716.3200619	1661.595814	5296	7721.526316	52.45918941	2089.907043	236.9176565	132.3405728	250.9817972	748.7404176	2204.728868	-0.00706523777	0.1001289539	0.05208352316	0.003946554692	0.01607214525	0.006224219839	1	-0.001917778662	0.1751204696	0.1477534888	13	0.9999999996
17	336.4294953	774.3312414	-26.48043196	11109.88868	186.956671	57.01820689	1466.46399	4004	9025.787234	38.95786539	1595.369973	117.2251136	66.50693459	156.9574495	564.2243973	2199.017405	-0.002434093004	0.01690064085	0.005263903278	0.003668269087	0.01062119776	0.005752911082	1	-0.002185993939	0.004251494837	-0.0126125593	1	0.9999999969
17	348.6293714	758.4911407	-31.39931343	9548.73449	933.320383	475.5539126	1565.052232	3729	4186.385542	42.84916591	1601.380039	203.6390268	105.9823653	145.2239108	615.8337859	1933.796373	-0.003267108837	0.09892534001	0.04992967189	0.004572219389	0.01583759532	0.008350551673	1	0.0009385383402	0.1725979464	0.1412270209	13	0.9999999869
17	356.3271911	775.3280149	-49.03266602	10509.3147	1024.315937	529.1830834	1617.280608	4078.5	3703.725275	48.6974577	1549.034387	206.4858129	124.3173036	164.0696997	595.8918595	1122.797964	-0.004629952878	0.09828909727	0.04952904643	0.004602948338	0.01373856422	0.008352853305	1	-0.000174714705	0.1712951356	0.1395527654	13	0.9999999808
17	359.8100637	749.7532429	-46.85189313	10587.02898	980.2867616	552.6263248	1642.257619	4099	4592.976471	50.50621911	1927.040273	209.6102244	130.0766257	168.2200111	716.4992631	1809.155203	-0.004282198932	0.09445073237	0.05341531458	0.005351384521	0.0141832249	0.008468031424	1	0.0003183028282	0.1635756164	0.1527223999	13	1
17	373.898417	616.6989858	685.0265327	14109.62658	265.8979552	2986.600544	2075.676033	5219.5	14744.93827	187.1562752	2559.491221	137.2388425	543.0049294	225.9183611	882.2354033	6045.915787	0.0489204856	0.01777095523	0.2142519805	0.007398174707	0.0114831898	0.01590386764	1	0.05232548764	0.01142855658	0.7084730987	33	1
17	374.9681208	365.4633614	-82.36027755	15043.38725	1488.727852	850.1770591	2041.165796	5751.5	3969.3875	61.36605007	2651.339885	336.2654975	169.5226048	225.5516075	1019.669778	1744.567652	-0.005337041955	0.09850213498	0.05795648123	0.004465693109	0.01489614897	0.007173563762	1	-0.0001768018692	0.1719561952	0.1680330182	13	1
17	376.8570739	460.5431822	16079.20827	15377.89852	380.639476	-619.2001035	1937.116867	6022	17320.43158	3077.231636	2955.199839	167.8152743	502.8512004	252.4007145	1125.462398	7955.991055	1.03813485	0.02461216213	-0.0428903451	0.02641789886	0.01232936082	0.03678707155	1	0.8195681922	0.01530155253	0.04969724032	94	0.9999999999
17	382.6103778	386.622474	-107.471628	16852.80393	1769.358962	995.3697856	1765.26137	6547	5778.988235	66.36144201	3086.616988	437.4336381	216.3031225	214.1638869	1235.758519	2378.867535	-0.006715685159	0.1051712896	0.057987605	0.004197906992	0.01392258737	0.006934605176	1	-0.001199559257	0.1855521754	0.1680261456	13	1
17	383.1162945	606.9647553	696.6683231	12487.12293	137.2518458	2629.26501	2172.533686	4589	11406.64384	246.913469	2394.419289	171.2932292	576.3096753	1921.618801	832.9015963	3994.699156	0.05596864743	0.01029555929	0.2104432556	0.01502415283	0.01537412039	0.02662702683	1	0.05758488283	-0.003929525681	0.6968546538	33	1
17	384.4804535	642.675384	960.5989161	17302.5136	209.5343239	3669.046458	2297.119082	6284.5	6852.808511	134.1964673	1451.024316	160.1859862	376.4978238	225.3030201	567.2249032	1063.094269	0.05636440736	0.01204763517	0.2126101836	0.006602837002	0.009072517637	0.01221482367	1	0.05805949895	-0.0003026038197	0.7043504166	33	1
17	384.9577284	372.8311698	-43.23656	14069.67064	1366.007332	814.2783827	2036.011388	5419	3532.944444	59.58954925	2988.743856	312.1860914	176.2438983	196.4227149	1109.875067	2768.606457	-0.003433645983	0.09805332448	0.0597673102	0.004937225273	0.01394492746	0.007279439028	1	0.001446954704	0.171083672	0.1745845827	13	0.9999999999
17	388.6143228	751.3848887	-29.49173806	9422.328762	878.5854942	482.0319342	1607.340698	3668	3650.788732	56.05954858	1735.786643	203.6535365	128.7348969	206.601582	655.8556504	2317.575438	-0.003389790946	0.09075595169	0.05129123416	0.006374378698	0.0138230605	0.009125072491	1	0.0008478216933	0.155986729	0.1455972628	13	0.9999999991
17	389.3156227	619.6855145	796.59147	15444.48732	224.884831	3180.530986	2006.769738	5562.5	14411.61905	176.233221	2266.721512	137.8966307	524.0707029	239.6222764	798.8747014	4652.147321	0.05268794382	0.01558182055	0.2072175465	0.006939175029	0.009349947159	0.01449288503	1	0.0548253001	0.006767711913	0.6853332973	33	1
17	391.3573148	765.3557574	-48.60858508	9996.959059	961.2856406	485.7061483	1482.145389	3840	5468.9125	53.92674121	1807.953722	190.2623186	104.2252182	227.8883087	677.4282172	2498.05187	-0.00583553174	0.1003198362	0.04877218297	0.005580985467	0.01327912274	0.008957172292	1	-0.001159611729	0.1754172009	0.136777029	13	0.9999999158
17	401.8089263	381.1246823	2309.675696	14893.71548	727.5166278	2239.025891	2340.675419	5573	8324.273684	547.1770102	3049.434622	243.3420432	507.7909078	238.6896873	1149.756865	4273.689139	0.1591347491	0.05123304959	0.1513736403	0.01138642824	0.01344135857	0.01946448885	1	0.1358829093	0.07758485677	0.5197157897	57	1
17	401.3865762	754.3973286	-33.50674119	9888.762716	946.7282639	479.2797743	1482.528135	3886.5	4331.30303	46.34560806	2011.388606	214.751603	113.91712	156.4194275	745.3784829	2204.940592	-0.003438090281	0.09755345194	0.04857478101	0.004749496496	0.01570936555	0.00818289309	1	0.000699579139	0.1697667001	0.1365490889	13	0.9999999111
17	407.6398586	741.3836801	-48.46082465	10527.73942	982.0754632	527.7270362	1677.61209	4131	5303.942529	48.66277179	1590.765695	199.7090679	124.6219362	184.6655097	593.5359884	1411.910781	-0.004606522484	0.09534975626	0.05074210334	0.004628913378	0.01325513147	0.008939070977	1	-0.0001060589622	0.1653374853	0.1435964008	13	0.9999999979
17	461.4223365	630.8495582	-13.67092417	12424.7122	3988.079622	276.1947708	1678.110458	5649.5	2209.817073	73.07599988	2118.921937	665.2067027	90.35071507	224.9173749	917.2326612	1702.822828	-0.0009474187338	0.3251287687	0.02316733109	0.006161885833	0.01717181759	0.007664640883	1	0.003318420129	0.6328435041	0.05714158553	25	0.9997995204
17	471.4726157	623.4732116	-18.94702022	11232.08304	3664.938178	262.4024969	1698.183155	5129.5	3362.940299	70.35071908	2267.616186	750.9917009	99.46819584	199.3849502	999.6364249	1467.09106	-0.001539584918	0.3250952418	0.02337727256	0.006429424278	0.02153469023	0.008924479331	1	0.002862527898	0.6327827017	0.05772538559	25	0.9998866889
17	475.0173784	79.55385186	-73.83042041	9713.335846	90.34536271	1012.047314	1595.414452	3536	9726.395604	46.27760628	1474.057673	117.2655989	194.9044274	183.8037773	527.8096516	3575.878018	-0.007716162475	0.009962021285	0.1057906692	0.004678011686	0.01293993421	0.01203235016	1	0.0001913385547	-0.007191694996	0.3275332447	4	1
17	480.1635871	633.2858175	-33.14507475	12146.92412	4006.311733	254.9285266	1658.686779	5509	3275.740741	68.0633716	2216.47837	745.2318788	83.68189928	174.5278274	987.4769873	1615.525733	-0.002632272407	0.3310798706	0.02072266853	0.005875787871	0.0182135071	0.007129502572	1	0.001882194172	0.6449112131	0.04863809144	25	0.9948809215
17	531.525702	599.2045718	3128.628152	10456.20104	588.260474	676.4485088	1861.416241	4085.5	9902.075269	746.3972924	2406.306898	146.5448595	238.2619137	190.0037435	855.4876339	5277.116205	0.3014965936	0.05880652862	0.06557264538	0.01639698644	0.01579972491	0.01831072078	1	0.2431464808	0.09026885491	0.2593395934	73	1
17	531.597462	710.4667359	-21.47677266	10602.07151	1038.247628	228.5453027	1499.424462	4089.5	6764.946809	46.21082655	1612.355735	197.0654618	92.2681713	157.3266174	593.0282929	2104.875448	-0.00214155137	0.1007822273	0.02241799708	0.004508879735	0.0137848731	0.007352347373	1	3.38195712e-05	0.1756450313	0.04806699936	12	0.9999872183
17	548.5956511	700.6305643	-27.50930821	8384.96981	99.81971187	418.7207672	1606.947193	3060.5	3253.986842	39.71952151	1603.849804	105.9367318	121.4053205	154.5882004	573.4513341	1799.528268	-0.003326905705	0.01274026411	0.05050574594	0.004958897735	0.0133151643	0.009599820665	1	4.998726538e-05	-0.003017909107	0.1407622071	3	1
17	550.2973961	131.6829841	5479.954773	7660.972013	493.1406835	-326.9934422	1597.773915	3041.5	15551.45652	1095.251997	1525.502549	118.0215761	223.774573	164.9092517	576.2621022	7317.290782	0.7182792929	0.06308529412	-0.04768195073	0.03190014655	0.01614575254	0.03149875114	1	0.5660964579	0.09461528553	-0.03487270787	91	1
17	552.8302181	687.383502	-11.12882094	8072.143468	80.29809372	405.1561309	1693.406909	2919.5	2711.065789	34.56786676	1439.481291	90.08138318	102.2437807	166.9020902	507.9753747	1460.683122	-0.001530858753	0.0100699175	0.05259889554	0.004797921913	0.01181466366	0.009965477319	1	0.001584621248	-0.008409693831	0.1481874334	3	1
17	560.7712439	665.2656874	-62.78307188	11027.34353	138.3429535	570.7616902	1657.561934	3944	5525.06383	46.58166521	1556.187803	123.7409432	119.3934362	306.9459635	546.7475939	1359.952615	-0.005667077258	0.01352196174	0.05191215153	0.00460640592	0.0117968441	0.008120659003	1	-0.001704252552	-0.001379843664	0.145054034	3	1
17	563.3064086	700.4987372	-25.61711841	9730.675722	103.3055833	502.8218303	1680.222245	3530	2858.590361	46.97124142	1577.447317	107.0512674	121.0511197	213.4921381	558.5056708	1149.65837	-0.00267995244	0.01108135093	0.05168373435	0.005108337168	0.01153465781	0.008544716459	1	0.0006236535058	-0.006369213025	0.1448577282	3	1
17	567.3005471	686.1347649	-41.98777289	9814.269198	155.5936404	507.9763369	1536.883386	3567	6387.511905	43.7286148	1491.906502	114.6074279	126.022639	162.5745734	518.7704402	1005.390933	-0.004471687294	0.01742857527	0.05170827755	0.004517744347	0.01229399659	0.008906601698	1	-0.0007302779638	0.006571891645	0.1447299154	3	1
17	585.6441029	321.0911515	-15.15134745	10011.78102	67.80541079	564.0786104	2032.085566	3701	3012.144737	44.64654046	2145.986767	119.7536517	139.2088843	215.2671965	752.0706542	2026.625502	-0.001617924859	0.005975572737	0.05856223039	0.004526516643	0.0117490346	0.009366433503	1	0.001867442834	-0.01659408399	0.1683113223	3	1
17	592.3514805	312.2685775	-16.60916332	8010.964321	32.65353379	490.1815287	2053.508936	2959	2302.146341	45.19844627	2250.851828	120.3242529	140.536665	192.7732503	799.344332	1270.778221	-0.002032036	0.00308386012	0.06353624398	0.007395543653	0.0174868607	0.01233373604	1	0.001837986159	-0.02235300879	0.185037212	3	1
17	592.9373172	333.1125696	-57.62655069	12699.43961	172.8246565	686.7652316	1726.504404	4588	4629.816092	42.82731246	2121.758901	137.7077916	142.8071842	192.6148055	743.8357808	2009.258723	-0.004379877115	0.01314735416	0.05547474336	0.003754022841	0.01226206043	0.006770125318	1	-0.0004525708257	-0.002052459275	0.1574247017	3	1
17	611.3688745	323.3853784	-21.35717282	10267.6483	55.52743652	564.5791639	1880.167864	3709.5	2630.3125	38.66980579	1637.502468	112.645895	127.7322953	213.7394148	575.843483	1280.922277	-0.001986937814	0.006403793736	0.0550237697	0.004069397101	0.01222571889	0.008939742851	1	0.001345743258	-0.01581455321	0.1562232564	3	1
17	688.1819046	212.5977273	17.23013766	6248.699458	2038.52848	11.70171416	1162.147384	2849	2593.617021	55.86941652	971.7035485	336.2040051	59.57609427	141.7054941	447.6535543	1312.122831	0.002797993836	0.3242799302	0.001728732945	0.009186336158	0.02530338125	0.009784558519	1	0.004863694833	0.6305301114	-0.01489588823	24	1
17	697.5975044	403.6588002	-24.25262962	8597.237226	90.18085549	446.3467952	1540.472528	3115	3750.894737	38.54848212	1507.227098	113.3149653	112.2601608	145.0406203	533.7791616	1524.63456	-0.002862800195	0.01062034199	0.05265026447	0.004937121493	0.01451457808	0.008743651352	1	0.000537803237	-0.007282319469	0.1480884517	3	1
18	7.515346634	233.399139	1245.169774	7787.136953	364.770661	963.6530711	1382.277381	2958.5	770.3258427	272.3292265	1547.714041	137.8285742	266.7775169	153.9472263	579.6622888	456.1315295	0.1544108706	0.04826407168	0.1233094089	0.01745305759	0.01490982001	0.02501388641	1	0.1302556717	0.07080187964	0.4232752906	57	0.9999999981
18	9.518169059	420.6757151	-5.800482803	9148.420237	117.6962885	470.49604	1584.772237	3301	3275.787234	38.88011504	1844.789037	115.3793912	129.1352109	200.5683732	671.0346427	1518.8671	-0.0006368737865	0.01265702419	0.05161732537	0.004668902587	0.01439610322	0.01043649037	1	0.00225488211	-0.00316665183	0.1451192679	3	1
18	9.349782631	457.339293	721.0791309	10985.99486	1664.776004	9.12382011	1262.264665	4389.5	7519.178947	164.7096199	2094.475366	310.4277546	95.11379542	171.9445445	806.2271473	3278.437196	0.06558651227	0.1498554821	0.0007257210365	0.008778649637	0.01481580134	0.009063026202	1	0.05279033949	0.274850212	-0.009560790834	42	1
18	11.79673957	305.8330857	823.8796201	11916.33639	4725.850909	-15.98721399	1127.422354	5591	7728.85	184.9246397	2014.691835	818.3661308	95.80047817	205.3490903	929.2732994	3242.080357	0.07254196766	0.3952865346	-0.001653218487	0.009418630548	0.02069547899	0.008080629421	1	0.06065051634	0.7749134452	-0.009274059157	51	1
18	17.23069677	257.7741042	-63.75987064	11600.69598	1173.276134	1266.410244	1622.44008	4533	9459.105263	60.66246173	824.4778587	162.9327362	146.3105002	196.5719619	331.641015	1072.485059	-0.006021774331	0.1013115331	0.1099790077	0.005302253964	0.01336006477	0.009441732224	1	0.002742775522	0.1790701344	0.3446814095	14	1
18	19.05225451	340.8380839	-100.1470374	9728.918584	1015.378535	1056.700465	1682.183363	3812	11217.51042	60.99410086	1650.225021	211.2880829	212.8735029	191.2637499	620.0946816	4208.716051	-0.01013390945	0.1063540842	0.1087371111	0.006883566362	0.01645998704	0.01366941941	1	-0.0005474251192	0.189326308	0.3397118551	14	1
18	19.47102635	689.8557998	1634.366502	5878.234556	846.8801594	263.2116755	1201.10053	2397	6184.347368	374.8756742	1250.673092	206.7928915	150.2192227	139.2680981	500.7250836	3571.526957	0.2858224384	0.1556215712	0.04408183319	0.02016966197	0.02108726312	0.02675464499	1	0.230290782	0.2870405475	0.1856427136	77	1
18	21.12331835	315.5098526	564.1577284	7434.691575	2990.299565	4.284729843	1602.456839	3610.5	1091.311688	175.0340423	1992.162554	811.8595876	100.872953	267.6410646	938.2938715	1063.968604	0.07752135705	0.4073855546	0.000525744172	0.01530033958	0.04287818659	0.01505324732	1	0.06486489655	0.7996112113	-0.0004541636414	51	1
18	22.38277317	113.5749577	32.91449546	6196.304017	1348.392153	60.81798399	885.2891063	2568	2466.494737	53.51910883	769.228017	209.496301	66.55089404	158.1918889	313.8786656	873.2910469	0.005560368718	0.2205573646	0.01039434267	0.009156247232	0.02569185871	0.01068129318	1	0.006567308539	0.4193821043	0.01224102517	20	0.9999999987
18	22.53573511	517.7138157	622.0491118	8238.692891	459.0250288	27.26674836	1611.124818	3157.5	6006.840426	180.2451773	1759.843067	142.7286598	88.54967102	176.2133232	646.2661046	3761.870097	0.07756829226	0.05457839662	0.003149029607	0.01080475664	0.0154110725	0.01244127892	1	0.06147626496	0.08071640249	-0.00139322942	34	1
18	24.32311652	656.43927	483.2226002	7227.242331	1080.50769	169.7869743	1189.751922	2922.5	3661.978723	121.0515354	1427.064735	227.6371486	89.73583017	166.6513335	551.5464552	2296.184184	0.06842843648	0.1475300561	0.0233681414	0.01043027795	0.02034529601	0.01258782293	1	0.05651389097	0.2707056427	0.06790592283	43	0.9999975942
18	29.1470895	190.54397	3342.244484	7183.335937	1651.089976	-267.6427734	1081.445149	3113	2710.547368	695.041191	1360.15835	335.9444174	174.4754779	148.6472007	581.6862821	1685.684966	0.4659385535	0.2274306942	-0.038464999	0.02666194213	0.02232232014	0.0262784158	1	0.3683520345	0.4305905731	-0.05369601881	88	1
18	40.49031318	147.2264212	45.95741229	6722.540037	2128.727135	-4.53280562	1081.148629	3054.5	1983.827957	56.2903269	1164.597039	363.8442993	64.31613898	157.0278374	502.2383451	1000.441083	0.00720376031	0.3183960519	-0.0007748369417	0.008661709646	0.02301176345	0.00983550535	1	0.008130856893	0.6184586616	-0.02260936154	24	1
18	43.28927702	309.420861	9196.886857	9300.140314	602.4061092	-611.8837793	1510.845489	3720	7231.06383	2380.250688	2355.419915	181.9526315	384.457059	153.7327465	910.4086689	4546.058971	0.9819174255	0.06559414216	-0.06394231418	0.04830696046	0.01893760887	0.0505726287	1	0.7740334547	0.09843783148	-0.03286213675	95	1
18	44.76566792	267.8557314	-86.36783181	10154.98462	3164.870218	1042.483677	1364.023617	4632	5954.072917	72.0569256	1795.428211	608.6528569	210.8359845	218.7297567	796.1147008	2458.780837	-0.008815724737	0.3140077429	0.1010882579	0.007425991483	0.02156431036	0.0125130445	1	0.002110911654	0.6122831062	0.3198185086	27	1
18	49.32772649	593.4220859	1501.790459	9174.112342	458.7573466	-31.74800562	1638.350256	3426.5	5117.393617	322.7860483	1985.503034	149.056286	125.0249789	321.80822	726.2909361	2693.47274	0.1673009458	0.04983898457	-0.003490253504	0.01393938554	0.01674742502	0.0156165368	1	0.1321203327	0.07058969238	-0.004618387024	55	1
18	53.83402905	473.4793862	3395.049704	12010.73438	512.4954043	753.275578	1849.651033	4505	5351.821053	692.0646353	2523.459881	161.7559945	250.5921188	264.1221001	911.7726762	3480.395258	0.2891439079	0.04684562087	0.06090698624	0.01599412226	0.01345197159	0.02236585949	1	0.2329246014	0.06581021825	0.240477277	73	0.9999999976
18	53.78143236	712.4925429	38.97144555	6260.260385	1385.933525	6.16986912	1130.873091	2649.5	3756.72043	42.3017497	1492.34119	314.1613453	49.29300227	135.9148854	604.6728542	2386.421873	0.006513342561	0.2204270914	0.00119426054	0.007516253748	0.02320804014	0.008381414773	1	0.0067141537	0.4188683123	-0.01880823956	20	1
18	57.49598713	113.3400241	33.50926723	5979.885198	418.1210134	6.350467438	1061.488146	2277	6642.612903	36.2242346	916.8509144	116.6121711	47.23311993	135.0945274	334.6996455	2297.556982	0.006194607308	0.06954193678	0.0009775117573	0.006011186399	0.01847217485	0.00840476053	1	0.004908008553	0.1113837509	-0.02383066798	6	0.9999994152
18	62.92153705	405.0065433	1232.241035	6708.050321	1321.984407	88.95716689	2277.890584	2924	875.1702128	431.2126545	2442.23389	523.4269956	123.2290983	309.3301507	1026.394085	955.2318824	0.1794068833	0.207522669	0.01713349066	0.0174604217	0.03134663268	0.02262591748	1	0.1446864335	0.3924341973	0.0724721073	64	0.9999999629
18	65.50636213	270.3279325	-13.41193051	10847.66705	2430.725026	226.4249665	1523.48595	4565	4404.989474	61.77113369	1884.934202	405.4722864	97.4620747	210.9373195	771.7365805	1930.893738	-0.001215341013	0.2221194306	0.02185628632	0.006119482851	0.01686493357	0.008924808067	1	0.001968707143	0.4228928694	0.04975095695	21	0.9995726748
18	67.75409893	513.4653754	3315.899137	11474.57889	540.9235899	700.3633663	1902.754867	4319.5	7724.473118	705.9026369	2423.962141	147.274605	237.5496904	195.2372994	880.5359869	4065.714549	0.2926122112	0.04777154287	0.06101183717	0.01664086361	0.01319836687	0.02126164582	1	0.2356902744	0.06768862384	0.241611514	73	0.9999999998
18	70.33297008	603.4522016	-13.41433181	13328.28098	197.3537962	93.80104832	1390.181928	4800.5	8832.553191	34.10172899	1810.533217	113.6998355	65.81373031	189.6610109	623.1421011	1744.625841	-0.0009801383846	0.01482694025	0.006833931268	0.002606184762	0.008792635708	0.005151410609	1	-0.0009509766853	6.274759134e-05	-0.007021871095	1	0.9999999599
18	71.47073547	182.6579471	551.3768245	8875.357011	906.2598326	8.484199866	1261.491006	3421.5	8765.93617	150.0241756	1705.197736	188.311596	81.3966582	173.2808715	642.8437689	3786.088184	0.06267327531	0.1050076009	0.001053087584	0.0099097135	0.01644277016	0.01004703299	1	0.0500451453	0.1834755931	-0.01033397711	38	0.9999999911
18	73.55217683	482.3515702	2088.388061	12944.34158	1882.15346	655.1338225	2012.489016	5225	2108.842105	331.20931	2101.394641	321.7464908	203.6758092	225.9106575	812.7255437	871.2332457	0.1579908168	0.1420242809	0.05015613156	0.01085878489	0.01454446214	0.01418394099	1	0.129221505	0.259908732	0.1781734851	62	1
18	83.52593655	339.6442253	5363.890069	11597.02374	3543.254575	-295.9398656	1528.647281	5373	3757.393617	1402.091965	3152.730478	960.0252715	278.1179635	167.3189897	1416.401157	2661.363593	0.4595154034	0.2970355605	-0.02360358615	0.02662840256	0.02389135159	0.02772887398	1	0.3649513889	0.5728511497	-0.002660074204	89	1
18	89.35065594	530.9388248	1865.214296	11265.44154	2400.597222	529.1121686	2012.547848	4758.5	1799.326316	341.9825737	2077.546135	430.827749	186.4001992	231.2936204	847.2582498	990.2258011	0.164054035	0.2134906472	0.04696221708	0.01259580311	0.02177946251	0.01402694621	1	0.1345460049	0.4054409268	0.1706362225	65	1
18	92.72609597	46.47453921	-8.3523252	5804.186657	141.1826973	521.9911467	1002.084275	2123.5	12122.15054	31.59346425	1005.401517	99.16969095	125.7937088	116.6291785	350.22329	3940.766624	-0.001764893387	0.02420695975	0.09149984505	0.005684269923	0.01884516725	0.01348389359	1	0.004110939234	0.02143696549	0.2806767053	4	0.9999999999
18	94.70660096	223.87964	4251.356712	9346.790229	456.8656156	-134.7847089	1802.981647	3612	4245.2625	1014.837739	2147.735369	163.0247207	205.0386309	217.5847913	807.8685817	2994.276366	0.463989965	0.0496586148	-0.01546135058	0.0254525679	0.01717133869	0.0259399312	1	0.3665122819	0.06893897121	0.01905536049	83	0.9999999072
18	99.58467792	267.7970389	2118.92708	12336.13188	1217.997355	14.84559557	1942.218769	4896	5853.634409	388.5711652	2103.29802	250.5166205	148.4919922	220.3643472	811.2450532	1691.062901	0.1720276031	0.09678844464	0.001286627475	0.01240892611	0.01252859321	0.01231669855	1	0.136661356	0.1663771493	0.01394573683	58	1
18	100.7745505	297.2291652	-139.9175645	10497.52667	72.30839178	2404.418512	2186.732645	3857	1114.071429	72.05555831	2164.337869	135.0887942	471.0567553	234.8308658	768.0329761	864.9414711	-0.01309809002	0.006583441573	0.2246902437	0.006158194333	0.01395160393	0.02337028564	1	0.00373851163	-0.01089005894	0.7301685613	5	1
18	100.3668118	412.5095416	-56.29506337	12921.18841	221.2351393	351.4950566	1842.909828	4718.5	10455.24731	42.74561218	2715.865022	144.2843244	97.11838748	204.9204985	919.0225443	4761.743129	-0.004623380197	0.01740826737	0.02666866493	0.004096327681	0.01364541581	0.006609987911	1	-0.002503449735	0.005863593699	0.05963791991	2	0.9999689119
18	101.4921789	283.6084058	-178.4530993	11205.86079	148.9903878	2558.033812	2060.284784	4075	3115.971014	75.57972336	2059.854363	136.9162851	440.3807637	231.6102678	719.8657502	1089.364858	-0.01520096254	0.01405747771	0.2241789308	0.006170072848	0.01292001077	0.01555819329	1	0.00211406874	0.004334036329	0.7281844828	5	1
18	103.1007804	213.3196467	3311.813662	11169.19795	108.6072558	716.9099235	2197.19805	4200.5	3526.275	563.6556871	1846.058049	151.0622091	223.5667222	544.2986758	657.2197711	1641.465345	0.2942681452	0.01031974953	0.06201347762	0.01600056764	0.01559524591	0.01801339315	1	0.2366869919	-0.008610825924	0.244326452	70	1
18	104.5971445	433.8027189	-229.6375962	12686.30169	648.0784988	2858.144522	1976.102405	4833	5891.925532	75.47126954	2429.510371	162.2331831	573.4058235	236.1872011	887.8867984	2506.386017	-0.01801810846	0.05150183444	0.2278395742	0.005438631391	0.01152121233	0.02080017318	1	0.0005045183952	0.08074637343	0.7410550858	10	1
18	107.3347881	355.6165792	2195.782033	12497.90608	1213.43667	5.165580844	1961.558602	4854.5	4555.333333	485.1615086	2565.014659	285.2876148	134.1591817	303.1530475	980.5677982	2043.165916	0.1743025204	0.09901520609	0.000433160891	0.01309691313	0.01465301025	0.01186562881	1	0.1384310546	0.1708847925	0.01160215102	58	1
18	110.525258	739.2382956	613.3173489	9023.534789	1384.267449	-31.65792901	1118.003247	3554.5	9191.516129	133.1638027	1353.727315	216.1964912	73.85394304	149.31113	517.9390842	2564.556049	0.07000534535	0.1573953908	-0.003745772385	0.009862488616	0.0143988208	0.008538687646	1	0.05607490427	0.2900817983	-0.02358121034	42	1
18	112.8843753	291.37887	-168.540699	12639.2989	105.8390915	2791.534186	1930.621565	4555	1961.471429	72.85157057	2414.974007	157.0453451	567.5603376	347.638444	851.1917425	1388.554673	-0.01361125235	0.009652337609	0.2251778233	0.005754746973	0.01428968078	0.01951455281	1	0.003395218453	-0.004621476042	0.7317993288	5	1
18	116.3411046	545.4344098	6008.985593	12615.6832	2897.729565	-330.8058875	1577.327888	5449.5	8127.521277	1111.832386	2289.290727	492.9143396	260.4006734	271.1312644	951.5049613	3826.39495	0.477661907	0.2308118611	-0.02576837178	0.0204085226	0.0174921784	0.02352486034	1	0.3785176008	0.4377811724	-0.007929112407	88	1
18	119.5705431	146.2168317	2775.270803	6273.184567	62.13804582	484.3713287	1620.101621	2309.5	1562.397849	1028.58698	2252.700225	112.4393884	282.4988065	210.7590547	812.7789682	1527.005824	0.4520461215	0.01106192719	0.07054743579	0.03596314511	0.02273895291	0.05170618561	1	0.362327668	-0.007383615011	0.3075546264	82	1
18	122.4593183	497.9199624	-65.52748909	7026.704611	250.6507276	1681.973697	2585.976635	2710	1730.333333	87.14479071	2360.666645	152.5960857	559.8938437	434.5829568	858.3302512	1706.286359	-0.009224597831	0.03528705372	0.2396326456	0.02491405732	0.02417724859	0.0381937641	1	0.00808807592	0.04798900166	0.7825695662	10	1
18	124.444223	67.65490634	456.8304804	6968.045116	1163.766492	526.8983375	1125.082958	2899.5	15927.10638	110.6860173	1027.389573	184.8331842	128.0452345	133.0823724	408.1212368	4374.812275	0.06628299423	0.1689969423	0.07821562951	0.01161795567	0.02019609036	0.01415682657	1	0.05865235497	0.3159206028	0.2543552514	44	1
18	126.3470552	384.4404805	-73.43918841	16253.32096	265.1644067	870.6134007	1827.984084	5814	3285.375	52.73703674	2491.756531	160.2183555	167.8566957	278.2825032	897.6867625	1358.29059	-0.004735589934	0.01780039398	0.0544400495	0.003438875611	0.01032548575	0.006468568592	1	-0.0007553710819	0.007403269004	0.1539627901	3	1
18	126.6313302	707.8711223	705.0194057	8550.098919	144.937681	-0.6507146697	1477.472095	3108	12690.1383	151.3998658	1662.274936	106.6651542	89.84805884	174.7829555	580.2662968	5353.956733	0.08165942366	0.0176576164	-6.60886266e-05	0.009663716799	0.01398081371	0.01129376018	1	0.06413044486	0.005378765883	-0.01245947461	30	1
18	128.3582338	189.5978329	-23.87645435	11639.88645	3766.707698	62.48540076	1404.457532	5198.5	7360.063158	70.56531052	1829.782481	620.3785544	76.00736104	225.4171084	807.6510685	2255.162479	-0.002171982886	0.322153793	0.005536220331	0.006518850383	0.02229864552	0.006863118351	1	0.001153639901	0.6263150183	-0.003099291588	24	0.9999999997
18	129.9717527	371.8646993	-13.29710383	10466.83672	70.57198014	635.9590344	2108.196367	3810	2272.6625	46.02421789	3065.463741	133.4943334	189.9269235	276.8726333	1084.663851	1511.239854	-0.001385411951	0.006978471583	0.05964729181	0.005294104676	0.01731087933	0.01167431266	1	0.002133603802	-0.01452217077	0.1720756866	3	1
18	130.4896372	35.2023993	395.019933	5952.892433	1746.347892	69.22210037	941.9323906	2657.5	4750.27957	113.8882836	1260.392672	354.8007927	77.83813666	144.5201593	530.1030954	2845.116217	0.06757255969	0.2947818357	0.01250701374	0.01398998087	0.03222777302	0.0135310677	1	0.05662067702	0.5704945137	0.03494097243	49	0.9999976701
18	134.7215584	296.4130877	-51.02332725	13627.63556	3179.66886	290.6870109	1550.316239	5827	5536.56383	79.64181748	2803.331172	618.1599428	86.33101874	199.9438042	1131.10106	2476.582577	-0.00381890328	0.2346756846	0.02201053308	0.006644184586	0.02032505359	0.006010531341	1	4.31433251e-05	0.4484930789	0.05006121073	21	0.9989662816
18	137.2600396	559.5776741	1041.410306	14879.40003	3466.538716	19.10633569	1518.968659	6289	14217.57447	281.932931	3288.404835	758.0475571	109.8711005	236.1349752	1363.693763	7628.883906	0.07058981363	0.2370642604	0.001679367157	0.008943253407	0.01917774882	0.008517789415	1	0.05770899302	0.4525769189	-0.0027988527	45	0.9999999956
18	138.2114409	428.4597011	-12.65182113	10328.77465	47.59781399	598.4292381	2209.265853	3806.5	2363.473118	43.79464577	2578.411288	133.8877019	165.8079649	311.2612455	908.6543552	2412.978885	-0.001103935227	0.005518344119	0.06000116217	0.004963686671	0.01587923948	0.01051432278	1	0.00236519118	-0.01748915966	0.1732980062	3	1
18	138.463015	483.8120481	5689.578101	7969.25693	820.2235314	-324.1497518	2033.068068	3314	2560.765957	2287.930306	3028.980668	330.4934666	340.2306331	313.2827875	1215.142012	2902.230297	0.7457553893	0.1042529181	-0.0397089259	0.04474768068	0.02790632804	0.05906232169	1	0.5888228284	0.1786315517	-0.0006792490927	92	1
18	144.8028471	616.7912989	-221.1276357	11274.30229	661.6814821	2641.354592	1978.099695	4300	7698.510417	68.00872903	2087.518016	153.2786432	504.1019036	234.8164412	753.6030347	3211.62281	-0.01934026383	0.05924367124	0.2316174328	0.005593992729	0.01321384525	0.01869927781	1	-0.0002152188872	0.09662799044	0.7538179472	10	1
18	149.7267916	256.4384233	696.0209647	13517.25679	290.5819296	2788.572185	1892.123617	4985	17387.7234	172.8534126	2392.584664	155.2526796	507.0881743	201.910288	826.3901693	5955.899743	0.05169922511	0.02150656688	0.2066379939	0.008291570924	0.01347370474	0.02035564766	1	0.05406373307	0.01882916301	0.6833157417	33	0.9999999999
18	151.0109795	278.1209779	1269.986518	18908.5324	412.2918364	1820.437509	1805.495799	6993	8820.336842	312.3245943	3897.638617	225.3216745	442.5251975	206.2568455	1457.036858	4103.185339	0.06728991372	0.02409918829	0.09273755608	0.007729169893	0.0118511602	0.01381264318	0	NaN	NaN	NaN	NaN	NaN
18	154.5578902	234.4932994	9.077707952	10665.72497	1665.674945	161.7366687	2167.423168	4330	3559.572917	59.82770362	2082.057988	354.0118598	91.17835098	306.9104931	829.2928848	2053.399762	0.0007892075128	0.1573724401	0.01567756763	0.006100768353	0.01745194907	0.008711953671	1	0.002489398016	0.2907776537	0.02738725669	17	0.6894163627
18	158.6742715	671.3118831	3505.738229	11498.03736	582.4880098	725.6413052	1869.5899	4418	6983.913043	691.6150445	2177.867137	155.2445514	229.6341637	205.582865	798.4513419	3978.22103	0.3002644468	0.05139553086	0.06205191077	0.01267101096	0.01274535727	0.01948101552	1	0.2418617814	0.07507658847	0.2469054564	73	1
18	160.6601061	775.3061383	2202.514369	7547.375683	1680.07736	331.9053384	1300.642458	3268	11137.74194	414.7064689	1475.806037	310.394999	147.739652	183.9441445	596.1893994	4772.368911	0.2900170834	0.2259430377	0.04476105636	0.02140571311	0.02185898998	0.02043809606	1	0.234378037	0.4303489262	0.1908250965	79	1
18	166.3702877	355.2695417	39.42451553	9913.791984	2210.680468	394.8479063	2676.186847	4326	2096.163043	120.1875351	2253.76435	530.0595018	125.0150744	691.1418641	973.1275279	999.6335843	0.004114899089	0.2227552863	0.04224940253	0.01645519215	0.02141246554	0.0145735613	1	0.007546479044	0.42471488	0.1201992916	21	0.9999994064
18	173.6028332	534.2216291	8970.761301	12468.26189	2202.100861	-472.385553	1659.820162	5305.5	11009.64211	2346.878253	3363.664526	506.818773	394.6314275	195.2261977	1353.647027	7017.75235	0.7087725607	0.1718343475	-0.03413923171	0.03290483006	0.02105860738	0.03778846171	1	0.5605637423	0.3166203281	0.01210896174	93	1
18	174.4244129	224.2854688	935.0084039	12723.93052	705.1943881	441.0644553	1806.728235	4759	5433.597701	219.5595311	2565.592244	163.36298	148.114963	249.5993014	913.8125779	3003.60592	0.07306804626	0.05625293698	0.03384676205	0.01219153547	0.01395649265	0.01001728594	1	0.05995220179	0.08496168968	0.1019565145	35	1
18	179.2357271	210.6943426	13634.14234	13874.80546	826.005869	-728.5429174	1594.321155	5504	7688.197674	2769.212611	2819.187418	210.3714086	482.5950552	219.6599405	1061.964732	2917.37377	0.990538136	0.06273306031	-0.0465402222	0.03292458602	0.01536719011	0.04336699001	1	0.7819864741	0.09304322741	0.02804169513	95	0.9999999999
18	179.2089929	657.1513528	10028.55105	9620.894694	536.8963938	-730.480759	1814.303075	3880	3795.378947	2527.121211	2418.899866	179.7381595	369.4865833	447.1854867	923.2440542	1860.573523	1.026090517	0.05784960377	-0.06796855362	0.04900062785	0.01605499265	0.0471818582	1	0.8087044977	0.08240484642	-0.03717556256	95	0.9999999994
18	181.8408798	132.9596216	616.9231947	11974.19755	276.1363655	2374.295099	1699.2759	4410	14628.68421	135.9876376	1702.9098	129.2210091	375.2623945	170.5886697	599.5652871	3790.809003	0.05234525473	0.02276977726	0.1983015	0.007933626669	0.01221215644	0.01726836365	1	0.05403848038	0.02117908336	0.6551724281	33	0.9999999988
18	186.4253156	480.2976416	7084.157437	14163.34929	1411.917965	-254.2266892	2182.279982	5625	8471.430108	1326.063627	2695.743381	267.7896055	268.0873986	244.2048428	1024.585322	3680.748953	0.4973661845	0.1047163642	-0.02032303203	0.02254307216	0.01394146774	0.02201455069	1	0.3932102003	0.1808998233	0.01131764348	85	1
18	187.4492182	359.7014423	4469.147966	14344.93794	752.7205871	1007.56576	2461.624033	5570.5	8062.084211	826.795979	2640.38987	211.8385019	309.3558992	216.2343293	984.6369117	3500.523477	0.3081782851	0.05251822422	0.07292099705	0.01557478069	0.01296655855	0.01929821122	1	0.2488638997	0.0776284473	0.2855749763	73	1
18	191.8468878	557.5093442	2191.737749	14026.7918	1415.168703	1970.067165	2053.870165	5552	5972.840426	463.4381054	2819.744965	315.1725858	421.8196812	222.1734967	1075.450016	2893.715821	0.1593074042	0.1050236085	0.1468672949	0.01120433868	0.01251601137	0.02038143884	1	0.136271052	0.187080742	0.5059487314	60	1
18	193.4583662	197.9748789	-67.49304134	14193.10177	3157.174026	1542.73868	1715.060948	6019.5	1830.380435	79.62792372	2059.545093	463.0492923	246.0592155	208.3611395	820.344784	937.0224861	-0.004646997519	0.2264901164	0.1105996092	0.006434471791	0.01846742574	0.01148216819	1	0.005150462941	0.4341761464	0.3505862761	23	1
18	194.1305207	26.14668238	1557.177748	5966.656624	1339.832534	254.3883638	1079.998687	2598.5	10663.66316	472.7171432	1584.07893	338.7286716	153.610268	136.8334935	646.7197895	7310.297128	0.2707976045	0.2235531514	0.04495840466	0.02612415943	0.03691633945	0.02685478661	1	0.219131497	0.4255464332	0.187260483	79	1
18	195.3286551	668.925526	2304.394556	13291.04088	575.7461238	-17.84132435	1935.715605	4883	1527.189474	506.6451726	2961.997918	192.9018975	134.5645017	203.9339072	1070.784747	865.8968699	0.1734853411	0.0442273883	-0.001409731051	0.01171424039	0.01270272081	0.01119064711	1	0.1371027517	0.05918951482	0.003633460045	55	1
18	196.4974074	95.24695192	2943.959826	10394.30096	172.9290619	645.0172538	1582.23004	3850	9243.170213	533.2412699	1707.927137	141.262805	239.2308093	220.988612	605.3702197	3792.043185	0.2834348618	0.01770541907	0.06005975598	0.01773700183	0.0151744282	0.02041635496	1	0.2280458887	0.006423115444	0.2355467021	70	1
18	197.4932845	288.6351305	-87.68279084	15381.36451	6739.181024	124.1461004	1408.207338	7492.5	16011.04301	89.46712388	2440.640854	1146.4953	73.93767894	234.9260092	1205.509395	5342.089786	-0.005542732517	0.440582925	0.008080662715	0.006165104782	0.02330422921	0.005103471992	1	-0.0001422978726	0.8677334263	0.008122965071	28	0.9996002821
18	197.5802638	518.3753516	4051.246253	13083.19929	3259.100696	-156.5552179	1677.64662	5783.5	5455.926316	1013.159935	3304.828031	792.5704896	179.3435224	221.7832766	1386.618073	3508.880943	0.3053702419	0.2411491575	-0.01149603137	0.01626091694	0.0201354116	0.01606844908	1	0.2429903268	0.4597871994	0.003476781589	78	1
18	206.0482561	378.01996	-77.51811261	17320.04712	243.0458171	976.6456932	1998.335144	6194	5461.6	54.54443837	2442.560308	150.9159373	194.1576972	216.7415502	908.830122	1603.785464	-0.004695321061	0.01545860361	0.05743159859	0.003177175949	0.008182569723	0.007001587956	1	-0.0005498840791	0.002710680658	0.1640682425	3	1
18	205.4505639	689.5880014	1634.575254	10087.23405	4233.820243	-52.16351806	1791.589359	4983.5	7409.957447	383.7089539	2091.042587	879.9752633	120.5177633	193.31669	997.2686444	3670.71649	0.1628038369	0.4177673262	-0.005571469445	0.01331907429	0.02127252174	0.01267664321	1	0.1321713633	0.8203279646	-0.002380445532	68	1
18	207.1682471	130.5617067	2029.278303	12790.79167	2921.643531	557.729587	1612.240701	5501	3460.416667	345.4835843	2027.864292	468.8335706	186.4095201	242.1786934	844.3496074	1378.761654	0.1600720751	0.221326775	0.04385549697	0.01060012243	0.02020605312	0.0146521456	1	0.1312644047	0.421339835	0.1594382475	65	1
18	207.4019261	632.3460663	3461.10745	11040.06656	93.6791491	-118.6316203	2080.276091	4033	2076.978947	840.7785972	2757.14624	134.4405811	174.3097398	227.7634039	985.6383599	1485.084466	0.3179526005	0.008022371442	-0.009776547085	0.01767172935	0.01471007085	0.01978778432	1	0.2506996684	-0.01528297033	0.005531036044	69	1
18	208.7157672	34.04137334	2561.0512	8402.156124	144.014364	-143.3572695	1181.140813	3107	3032.115789	428.4157186	1284.142871	126.8775488	152.4936882	908.7825625	457.0072781	1161.204069	0.2971763576	0.01831781155	-0.01747205809	0.03261635151	0.01657174574	0.01940156185	1	0.2338275305	0.005559885609	-0.0248283799	69	1
18	208.587853	168.6036828	-92.29375629	12743.12867	4341.623475	625.7687351	1609.212295	5848	19651.08511	91.79262477	2035.716771	661.7764063	131.516438	191.0854552	884.1639459	5799.94801	-0.007137223191	0.338981481	0.05093346826	0.00785782855	0.01985558101	0.008165128239	1	0.0003857842754	0.6618333099	0.1505067621	26	1
18	209.5513754	611.1401425	2384.397636	14455.1823	681.4327009	2058.02178	2192.176182	5451.5	2033.673684	466.8117349	2884.678539	188.6791848	422.1021194	262.3787296	1042.862627	853.6997883	0.1640082763	0.04983111625	0.1416996819	0.009955225126	0.01210542681	0.01604507225	1	0.1390933079	0.07445425447	0.4878715116	57	1
18	213.6984128	72.48399746	3726.589568	8413.398382	1261.682063	-215.7370014	1194.631232	3474.5	7032.747368	915.8429709	1953.348524	286.2614984	186.4475235	156.1025643	767.048564	4036.078969	0.4479630471	0.1475100267	-0.02596852221	0.02792355284	0.01828015574	0.02455349163	1	0.3541124877	0.2681165234	-0.01737808611	87	1
18	213.0428235	192.4380747	-20.66402764	11506.79724	1117.635602	668.0661254	2059.148238	4522	3098.01087	62.11006617	2715.023741	346.2203874	169.1661293	491.5000947	1033.786408	1977.21755	-0.001883203525	0.1011273421	0.05879132417	0.006220388287	0.02247401456	0.009089942125	1	0.002642921756	0.1773169764	0.1716913633	13	0.9999999997
18	221.2567226	491.6004754	-96.72239943	11780.82139	65.81060676	1469.267945	2422.226439	4373.5	3709.117021	59.47732412	3299.986695	185.3200555	417.7088261	545.434149	1146.421289	3120.192653	-0.008635385071	0.006079540917	0.1243534331	0.005150620683	0.02153752303	0.01361053842	1	0.0006482896189	-0.01460580975	0.3902823216	4	1
18	228.6553481	379.0717107	-116.8562791	9768.586964	894.7976734	2162.35338	2298.891047	3782	1008.4	86.66333464	3328.626427	346.6131923	798.6621728	320.8912359	1263.240727	993.608547	-0.01293890185	0.09406020956	0.2358754979	0.01046106463	0.03153151485	0.03208618982	1	0.005495322749	0.1676712223	0.7706437777	15	1
18	230.3074977	259.4923419	4361.104076	14412.86349	726.0860431	964.2211592	2202.825401	5564	7603.670213	1022.3924	3154.00907	328.5163359	392.4133287	1021.427729	1179.261735	3553.297379	0.3003635852	0.05369457952	0.06691498054	0.01634359566	0.02213574335	0.02538739014	1	0.2422848034	0.0798909803	0.2635108591	73	1
18	234.8332876	739.3525527	-7.612400696	9302.953214	547.6021748	72.37309154	1607.157749	3492.5	5867.340426	44.25144651	1778.650508	137.258961	69.64430581	185.3790087	633.5060109	2994.188825	-0.0007876401642	0.06114211232	0.007961720627	0.005064676251	0.01407376085	0.007340301137	1	-0.0002514845951	0.09447509752	-0.001854628987	6	1
18	235.3416601	97.63000973	3009.531468	10662.86289	2287.913024	595.6715295	1565.539638	4622.5	3605.347368	579.84054	1915.131585	438.9529692	232.8071832	227.4567693	808.5801506	1892.163373	0.2805868022	0.214207161	0.05618502864	0.02013948622	0.01852205323	0.01999125906	1	0.2275370114	0.4067682242	0.227258676	79	1
18	235.658297	315.6700303	-0.4504024058	17268.90597	1618.253126	178.424119	2133.320223	6629.5	3859.758242	61.94729945	2587.512215	381.915706	99.10459499	227.3458152	1038.337282	1401.465934	-2.558248806e-05	0.09967500173	0.0110535216	0.003935067637	0.0137712757	0.00572364415	1	0.0009497403655	0.1730788978	0.009890298779	11	0.9977700383
18	237.2712477	530.5589566	-54.24442279	11473.76355	1804.382637	1462.993609	2534.572735	4785	1792.734043	113.0207667	3152.065993	496.6803662	418.497869	1062.307109	1245.849812	1423.865972	-0.005310301289	0.1513315543	0.1247690549	0.01016331364	0.01852004844	0.02006785781	1	0.004793215303	0.2813948422	0.3964748743	19	1
18	239.3352761	396.4339515	4624.103508	15512.91826	842.7537081	-73.1051933	2230.375732	5830.5	9509.265957	1107.559303	3216.030247	274.0528867	182.5280947	245.7893351	1230.867999	4874.418764	0.3075670909	0.05620881222	-0.0048428348	0.01753021644	0.0151679142	0.0141035421	1	0.243284321	0.083078542	0.02138504626	72	1
18	247.8748868	293.720305	10504.55601	15059.68209	1054.246141	-354.851998	2408.628348	6002.5	34910.58511	2351.375734	3188.528973	248.5236084	402.0690183	221.0699806	1235.166653	16678.31869	0.7106381482	0.0711330085	-0.02333131436	0.02756204025	0.01549762882	0.03256814931	1	0.5617286978	0.1116891129	0.04641315464	91	0.9999999999
18	247.2819664	701.4415083	-42.38301141	11493.64113	1796.738292	583.6936574	1646.503692	4659	2462.308511	59.59207276	1950.590699	303.0546023	136.2214699	270.568032	762.8126005	1029.694579	-0.004142128157	0.160312305	0.0524014259	0.005191221807	0.01548873907	0.008001529829	1	0.001034269064	0.2977634913	0.1511493729	18	0.9999999998
18	249.5083681	165.3486782	813.8735616	12442.96364	748.7191663	1203.39772	1623.195001	4715	5035.465116	197.2521257	2618.703957	203.5801468	287.3609754	210.5234429	965.2791303	2248.955678	0.06258944506	0.05834584187	0.09513697256	0.00885396736	0.01360351254	0.0145031576	1	0.05571262403	0.09089437616	0.307942786	36	1
18	252.3433695	64.31648226	1256.56577	7957.297746	1205.353407	331.8148705	1475.337284	3281	2950.408602	321.7224743	1776.558869	262.4397657	157.5734731	222.9018332	696.3885818	1840.024907	0.1580369276	0.1504285722	0.04143746756	0.01713756003	0.02098121359	0.01796500297	1	0.128768321	0.2768027965	0.1488014314	62	1
18	253.6300358	151.8224488	2147.191863	12961.09426	1237.839364	597.1946791	1829.970451	5089.5	4187.277778	478.5383716	2619.087945	304.1874711	196.3268754	226.042117	1001.202231	1786.843272	0.1643319042	0.09979858837	0.0476081595	0.01346860163	0.01540722849	0.01344774361	1	0.1336491331	0.1737710033	0.1697132003	59	1
18	253.1172412	354.1656809	-5.701746591	13598.94404	611.2412369	421.964113	2319.261974	5052	4418.479167	52.0639961	3228.099885	192.7343089	124.2168143	284.8033246	1148.810533	2867.54067	-0.0003756641861	0.04588933597	0.03094884305	0.004303058593	0.01435674454	0.008324071822	1	0.001436738738	0.06400373887	0.07589473065	7	0.9999999653
18	254.6134626	248.8589271	1035.311415	14905.98059	4764.578036	503.0136778	1750.206709	6769	2056.212766	252.0831522	2902.735472	1020.844954	144.9325562	247.4374379	1340.6273	828.4134191	0.06999268096	0.3251910419	0.03576367956	0.009239257415	0.02015073258	0.007488589013	1	0.060384336	0.6330756337	0.1153176589	49	1
18	255.5715764	662.7459325	6646.9224	13862.99158	797.8650905	1251.22966	1909.393728	5333	11783	1386.309675	2831.158682	174.431053	381.6187242	242.9455968	1036.771874	5103.115999	0.4787108279	0.05831255601	0.09211121584	0.02202218194	0.01241467175	0.02742585701	1	0.3853699526	0.08939372741	0.3879093609	84	1
18	257.5343418	274.5061188	-20.93050514	15249.70902	232.4794483	161.0725721	1972.840995	5467	7508.572917	44.07169551	2432.057699	170.5026019	78.90626944	218.3376195	881.108805	2728.307051	-0.001291389584	0.01510628919	0.01066651615	0.002911713655	0.01069450911	0.005230214879	1	-0.0009418878339	0.0007351813019	0.005937566541	1	0.9999626776
18	259.7188643	483.6631354	-142.1345529	10767.29733	409.7542024	2815.489183	3052.608112	4147	2249.462366	83.54960172	2799.406422	186.0273713	663.8747151	388.1845732	1027.855787	1596.947391	-0.01413768105	0.03770025189	0.2543499664	0.006463482302	0.01676347155	0.02059563801	0	NaN	NaN	NaN	NaN	NaN
18	264.3558424	122.6116169	2147.831248	13159.11017	1206.084773	616.1283364	1957.838214	5078	3513.626506	393.532829	2127.982145	245.9643734	168.7667695	230.0552355	800.7159182	1421.762893	0.1630696758	0.09073567613	0.04783189424	0.01048415958	0.01495744778	0.01124117826	1	0.1325708875	0.1553123022	0.1699461785	59	1
18	266.4985878	136.3359622	2221.723425	13960.14607	1295.70167	603.4142585	1739.144102	5363	5084.42029	435.0224226	2473.376118	268.5012326	183.524837	235.4857636	924.8119181	1543.947704	0.164169243	0.09465382139	0.0439398041	0.0121638309	0.01303672125	0.0112217479	1	0.1332255839	0.1631895429	0.1570728829	59	1
18	266.2747867	149.2313949	1736.652802	10372.72452	990.7157494	583.4284635	2008.572436	4071	1502.106061	416.3599075	2458.547087	283.4798062	193.7090343	246.4322896	944.4892049	1872.114988	0.1658022273	0.09681963757	0.05608140876	0.01660495929	0.01753576947	0.01979708497	1	0.1353435323	0.1679214464	0.1987320954	59	1
18	269.3435516	564.5189199	2731.824565	15879.38542	5188.363748	-20.01746639	1958.588901	7302.5	10507.14894	463.0387398	2402.628332	867.9545073	154.9005542	237.2182142	1148.531752	3304.092919	0.1718008566	0.3292867625	-0.001328058612	0.01051718908	0.01759842154	0.01077642269	1	0.1386807496	0.6401025916	0.01151256414	66	1
18	271.2223867	331.3608624	4115.757737	14122.03481	211.4290518	3152.563996	2461.924448	5271.5	7073.521277	940.1030481	3159.920769	160.3987426	772.8680111	295.1134735	1117.672445	3730.181009	0.2900776833	0.01452732225	0.2171278955	0.01346146802	0.01361400341	0.0283413567	1	0.2436463503	0.004111575787	0.7704525154	71	1
18	281.5446142	294.6874839	-156.7513495	11676.0626	1036.17486	2847.965781	2689.010494	4654.5	2143.5	89.49589505	2569.02812	284.3599838	611.5923691	289.3238659	990.6850281	1258.973936	-0.01284683676	0.0890122697	0.2475484897	0.00774784948	0.01615616006	0.02199960402	1	0.006287274199	0.1576951611	0.8101753328	15	1
18	283.7406183	753.7950464	616.9085714	8403.651048	2629.028993	-9.994256981	1430.995451	3814.5	2997.8	158.9863855	1850.164492	620.4496607	93.15989877	219.8657472	832.3640686	1884.653191	0.07423000471	0.3159199345	-0.001331646209	0.009607769251	0.02050356593	0.01154981138	1	0.06120022172	0.6131800901	-0.01003377902	48	0.9999999999
18	284.7286298	728.4322206	5418.796901	11429.45114	543.382871	886.8236744	1782.358484	4332.5	6640.659574	1027.259342	2259.02087	151.7164856	279.2085103	197.9470195	841.9613998	2944.603826	0.4721914225	0.04994971986	0.07753987341	0.01930642241	0.01258307118	0.02582387604	1	0.3791549736	0.07198440401	0.3367634947	84	0.9999999997
18	296.4688851	71.75677756	1532.611902	9976.089529	1464.379352	-37.98590419	1389.893985	4031.5	4418.182796	378.1371877	2201.891212	356.7070745	112.2943362	214.2182588	870.8382218	2549.973316	0.1563520496	0.1490261113	-0.004110705737	0.01274116251	0.01796801404	0.01251215502	1	0.1244120514	0.272736238	-0.006328434531	61	1
18	297.6368233	511.3870838	700.0899093	12915.58229	139.4994345	2770.539534	2455.325372	4719	5176.802469	197.0366977	2775.214262	121.733264	572.0045433	284.0073029	977.289468	3903.810726	0.05537949816	0.01060019237	0.2172884795	0.00911082095	0.01108507804	0.02164561009	1	0.05757278785	-0.00312436493	0.7199883396	33	1
18	301.4146745	498.5471347	853.8480697	15529.46369	146.9790838	3299.951483	2243.93646	5622.5	8029.175	214.3514609	2944.100157	180.609309	655.5113053	313.3030367	1054.458234	5318.844468	0.05622090414	0.009779157719	0.2115295009	0.00893139125	0.01368359888	0.01991982149	1	0.05785127438	-0.004953736391	0.7005848595	33	1
18	303.3294043	118.2741153	598.0785347	9262.684616	883.3682928	833.004763	1797.200932	3605.5	6387.956989	136.5710699	1795.261587	201.7626889	201.6538931	186.5708415	680.8035641	3337.454041	0.06815758041	0.09905595405	0.08997803454	0.01056994397	0.01866811416	0.01543629998	1	0.06020123003	0.1736994757	0.2927634573	40	1
18	304.3219494	34.6296089	2231.58179	7503.604412	454.7701089	379.8162223	1303.199049	2870	9588.452632	419.8241525	1261.503231	145.1231121	171.5184024	163.2525496	464.9574509	3966.197146	0.3015638712	0.06094409574	0.04949151161	0.02075453975	0.01982226612	0.02255784174	1	0.2421601952	0.09419602926	0.2047869788	73	0.9999999988
18	306.2284961	298.4524094	3121.696833	16739.63242	886.2885027	41.71086518	2252.272892	6241.5	7084.478261	596.5029422	2721.330036	262.2640855	152.0100486	292.961337	1061.833895	2427.045884	0.1823055817	0.05599053201	0.00260887267	0.01032930467	0.01198207892	0.009383023152	1	0.1444797535	0.08323937186	0.01952613348	55	1
18	306.3250074	734.6286978	-0.1854701049	10668.71063	491.0460345	275.2287027	1787.581048	3984.5	4214.273684	46.1397152	1750.789072	137.734317	95.8346859	172.4222628	639.6177377	2012.055382	-2.823767666e-05	0.04586212385	0.02701668604	0.004466528304	0.01150428845	0.008675553124	1	0.001452325751	0.06384234815	0.06261194295	7	0.9999985296
18	307.2374479	240.6281478	8405.942423	11900.29536	2029.230758	-365.3330217	1885.891823	5103	10025.74468	2223.884359	3138.568429	491.5160177	341.2850802	185.6067727	1274.138823	7268.89838	0.7072636318	0.1715055977	-0.02705192459	0.02622418936	0.01858431418	0.03465924421	1	0.5598320599	0.3161441972	0.03584781588	93	1
18	315.7084479	129.4449431	8697.485895	12455.01836	325.2362347	-480.1448732	1599.362794	4725.5	11820.15957	1738.657067	2438.812395	135.6882186	338.1545476	169.5521055	876.3642279	5810.878168	0.6996772493	0.02612505773	-0.03765953969	0.0288098277	0.01330640841	0.02986786862	1	0.5516351986	0.01962381758	-0.005894273557	90	0.9999996779
18	320.3876499	149.4450181	808.4156852	11442.95378	3908.743789	9.196774039	1482.764361	5209	5265.397849	163.5735371	2137.299155	680.0930478	97.53098494	214.9828661	941.2655235	2599.629272	0.07027279288	0.3370498645	0.0009903672698	0.009866788924	0.02079774205	0.009014594886	1	0.05843216818	0.6563142588	-0.002413660974	48	1
18	323.597617	106.6268431	1821.650008	10689.1647	1703.042597	478.6277152	1647.869821	4414	4278.305263	399.3861933	2296.20755	373.7791025	178.2869783	239.3960788	918.6754465	2349.762763	0.1636166195	0.1538566135	0.04392463978	0.01252357906	0.01929679268	0.01564620665	1	0.1333904485	0.2838367589	0.158556151	62	1
18	326.7226269	203.6324913	-47.41148898	15807.96552	795.7064603	837.0783642	1984.383634	5852.5	4112.369565	55.09532823	2828.445932	238.0242553	188.975455	214.8159552	1060.324396	1956.585542	-0.00325752313	0.0523896873	0.05681528029	0.003688839886	0.01128191344	0.007812357223	1	0.000925905588	0.07794922483	0.1633186246	8	1
18	328.5863892	487.3277891	2672.018326	15510.16803	1592.595968	-5.579804061	1979.154419	6026.5	5918.020833	754.30775	3883.41741	451.8826759	155.6425645	239.2789758	1513.908276	3416.707412	0.1763054864	0.1039962674	-0.0005568516298	0.01111810823	0.01597441876	0.0119509819	1	0.1400042628	0.1810025027	0.008812723754	58	1
18	329.5094227	318.1010143	-86.96446429	9398.997174	366.982621	2246.173417	2628.891485	3636	2742.346154	123.4403314	2873.715938	191.4101061	714.2728503	356.7010103	1068.143662	2421.382941	-0.0101583326	0.04141902108	0.2458464877	0.01529557941	0.0199504327	0.03230567425	1	0.007820600507	0.06065362877	0.803646608	10	1
18	330.4995156	330.7434475	2929.014634	17347.45904	2562.709562	39.37882007	2493.301521	7139	1210.1125	576.9604379	3245.871521	674.1251274	206.1135857	487.0493425	1367.646715	799.6482295	0.1693191258	0.1544561059	0.002124436952	0.01064283223	0.0184745497	0.0142999236	1	0.1351579258	0.2839257545	0.01781606858	61	1
18	331.7570697	461.4020506	1037.214099	14784.86295	4956.522317	65.14355283	1764.126103	6829.5	7226.62766	242.4581021	2884.674187	967.2907206	131.3273065	229.4119529	1291.74757	3171.082356	0.07122924803	0.3433225286	0.005132875205	0.009230035371	0.02020036347	0.01015756086	1	0.05952775563	0.6692042518	0.0120410092	48	1
18	331.6550219	536.4124285	-77.62197669	15717.89782	3649.924702	858.5294607	2026.616675	6738	6234.723404	85.08539647	2660.191955	661.1788561	193.6015017	599.197331	1093.034266	3346.752065	-0.005449965141	0.2381201542	0.05721120907	0.006665814779	0.01658116469	0.009804457324	1	0.001108736362	0.4564558971	0.169378986	22	1
18	334.2264783	284.4230401	2581.416661	13851.91988	659.128968	30.38896188	2164.497313	5272.5	1890.258065	638.6657433	3194.836629	208.1394938	140.7571632	258.8496124	1167.241903	1270.114287	0.1846837714	0.0479838464	0.002331114536	0.01216782685	0.01351618596	0.01111268993	1	0.1462649235	0.06690789558	0.0188745929	55	1
18	334.3470623	727.5730952	514.9120825	8161.937273	1237.006184	721.3279754	1846.934622	3259.5	4270.244681	173.4573205	2337.397853	360.0884235	220.3599133	192.5473362	923.9428554	3506.960506	0.06303167709	0.1580161878	0.09247696326	0.01207092924	0.02239354032	0.01867767881	1	0.05690434441	0.2939342678	0.3017883913	44	1
18	335.0336266	681.486017	7108.307015	9841.451677	957.1061691	-411.3839499	1828.786242	3995	4029.049383	1794.85341	2507.230222	280.6358463	284.1056182	195.3390933	997.1432456	3345.146252	0.7228729577	0.1022273382	-0.04280926155	0.03062186721	0.01712784465	0.03293491453	1	0.5704587391	0.1744954629	-0.01623017583	92	1
18	341.3834369	615.9243896	756.8804585	11832.43306	1974.292854	1142.126469	2089.238793	4949	6375.734043	177.5545156	2710.582823	442.5531102	284.4963093	252.5660356	1068.856363	4589.250917	0.0651276511	0.1646874257	0.09717895676	0.008511377904	0.016484849	0.01567054153	1	0.0589442171	0.3076477003	0.3184018823	44	1
18	343.7188429	672.5934339	8196.402565	11165.01283	1150.840624	-511.9196328	1829.594269	4526	4744.670732	1875.853251	2547.043613	280.0982481	338.9656979	253.7854471	1008.365509	3169.051438	0.7304427924	0.1049992583	-0.04387303717	0.02842045378	0.01279624255	0.03311569641	1	0.5764173727	0.1800912409	-0.01812460686	92	1
18	345.1249025	565.621916	2800.222134	16774.28413	886.8749387	897.1622261	2188.099483	6216	8059.105263	484.8185913	2532.384173	237.7615888	226.698012	243.9340156	995.6545744	2221.890576	0.1681635241	0.05559588412	0.05448365019	0.009799760678	0.01056629797	0.01113875074	1	0.1366893387	0.08386376852	0.1926645365	56	1
18	345.3237728	221.5826432	-88.02959539	12142.56627	554.5519238	1474.311245	2358.960123	4574.5	4159.56383	67.09487423	2449.549443	204.775566	322.7383733	265.0052371	897.7917767	2214.013495	-0.007882133168	0.04780090204	0.1249822097	0.00594910436	0.0162158512	0.0128252042	1	0.001712490045	0.07042996513	0.3937476609	9	1
18	351.7942435	495.1421229	6565.562122	13962.97592	95.54051601	1359.873009	2555.018456	5147	1881.936842	1727.705688	3714.115428	169.8206846	466.8648502	326.2698012	1345.328304	1511.567559	0.4761570652	0.007246844115	0.1010622955	0.02017098717	0.01557004441	0.03624466432	1	0.3834154847	-0.01442314778	0.4163347535	82	1
18	364.6460287	384.6491708	5232.167059	17373.90915	242.7209362	3913.638873	2474.594946	6510	7252.263158	809.6719597	2565.377576	189.0404386	648.4647258	280.4986686	989.9034642	2935.324725	0.2977827343	0.01427091584	0.2246532672	0.01289591359	0.01077688944	0.02657989035	1	0.2502481967	0.003764604778	0.7976797506	71	1
18	371.9481204	93.28038715	6346.171778	9095.136382	1334.150723	-359.2842165	1521.835652	3792	6087.358025	1456.335452	2061.408011	334.8231539	275.1796401	178.7986399	851.3371752	3619.212971	0.700087936	0.1531434226	-0.0432819393	0.0356147251	0.01946823504	0.03114665619	1	0.5528853601	0.278315742	-0.02135429053	93	1
18	375.421859	285.2162057	9855.655337	13538.96695	1385.667261	-460.1924427	1866.620706	5492.5	7187.107527	2395.080658	3246.763302	341.4433925	388.6671118	232.7319541	1258.023219	4866.447366	0.7197488066	0.1020851528	-0.03076458689	0.03085196599	0.01893235604	0.03551130489	1	0.568775788	0.1745369026	0.02400356569	92	0.9999999996
18	380.1654469	103.7955568	9259.956564	9173.905117	594.9030768	-640.5706181	1614.661822	3725	5617.345679	2025.202395	2005.688154	197.8330491	356.5303275	187.6246489	793.2039558	3409.019057	1.021684786	0.06473166067	-0.06810944464	0.04349423609	0.02121245833	0.04538551796	1	0.8052730001	0.09643993892	-0.03841730857	95	1
18	383.4891165	510.6437823	-37.96037689	12880.83514	568.7134981	754.6344878	2391.618723	4838	4411.833333	57.5744982	2787.515014	171.9889728	186.9398223	337.2694342	1012.897222	2967.250428	-0.003094786375	0.04856509786	0.06088485174	0.004728543379	0.01244691983	0.008870504317	1	0.001284500204	0.07026326476	0.1770711924	8	1
18	386.572805	553.1686876	-236.8776274	13909.42957	161.6665515	3311.244993	2124.263381	5086	4672.243902	70.52769688	2517.694919	131.25563	581.2942535	262.5258022	881.9148123	1391.950648	-0.01798844418	0.01332926803	0.2402568361	0.004413961894	0.0109960531	0.01626662892	1	0.0009582257398	0.003287660225	0.7821755784	5	1
18	387.5712765	499.8554238	-14.1603083	10058.34887	437.1413784	640.9374648	2369.467213	3802.5	3830.465116	55.18674092	3368.336571	194.5664433	211.6677649	307.1450735	1200.759325	2385.407671	-0.00154944295	0.04359602601	0.06397525518	0.005824814932	0.01767997607	0.01240255968	1	0.002662776334	0.06021444103	0.1877654317	8	1
18	388.3285332	788.4591186	7314.309866	6960.05956	733.5565063	-674.0614205	1496.575338	2923.5	1808.56383	1808.235245	1713.037555	221.9228641	300.3980022	179.0432887	699.7512419	1112.27781	1.042703615	0.10263954	-0.09201257342	0.04527922044	0.02051124239	0.04291583863	1	0.8207435158	0.1729847213	-0.1139973446	96	1
18	390.2370238	271.4011505	3865.794455	12563.84107	1170.234404	-105.3736468	2024.685309	5019	3868.105263	983.7769482	3140.837491	323.5247329	206.4858018	457.6482439	1202.804049	2403.834806	0.3110100127	0.09571313998	-0.008853329409	0.01752380944	0.01515127325	0.01885470851	1	0.2461517824	0.1634639621	0.009612329093	74	1
18	391.3984676	566.5124526	-227.2593945	13868.99552	137.6976717	3251.12352	2218.294519	4983.5	2846.233333	67.99924553	2507.663944	134.4825043	618.0158589	243.9895963	862.8390725	1284.610874	-0.01761567167	0.01005771004	0.2394594133	0.004140753828	0.01116673909	0.01609310388	1	0.001167714315	-0.003401717706	0.7794561753	5	1
18	392.3421043	315.4976757	4813.185707	16070.87317	3557.539765	1110.054943	2050.666324	6952.5	12142.41489	1012.954017	2900.739374	755.8047303	331.9543096	228.7906345	1287.405591	5440.125492	0.3037288538	0.2309606525	0.06984099591	0.01684908457	0.01607731819	0.01926023129	1	0.246953855	0.4411979486	0.2791345754	79	1
18	397.0877805	578.0038701	-145.7768857	10913.34344	952.061851	2642.82406	2216.270173	4280	1259.765432	72.17196577	2842.959196	307.0621395	651.8785382	253.2454695	1087.506635	1319.677596	-0.01396618953	0.08810724244	0.2361400444	0.005889667556	0.01806397638	0.02280468384	1	0.004637731813	0.1555504165	0.7711532626	15	1
18	397.2566949	674.4724972	-11.57889447	13604.79218	1273.427281	333.6552985	1781.73323	5183	3589.382979	44.57997987	2273.287492	270.8870674	87.13560215	180.6398507	867.9804875	1416.356154	-0.0008349354446	0.09486899721	0.02552157481	0.003599644391	0.01188451582	0.005260080077	1	0.001214095787	0.1636732909	0.05872782962	12	0.9999999805
18	401.3217118	556.4223082	-213.5455541	14402.75529	105.5779967	3496.476162	2479.404553	5228	2915.875	83.10622885	2007.374582	155.5774872	522.0823095	590.0055371	719.9921487	927.7408435	-0.01609776251	0.007280337887	0.2411904453	0.005309218311	0.01108189652	0.01532884647	1	0.002456876798	-0.009020351481	0.7855879911	5	1
18	405.3825202	17.12350379	5985.869594	6170.083851	406.6993057	-480.4535076	1020.462952	2499	5970.147368	1463.135744	1462.89463	133.5600609	277.0687317	154.1082247	551.5903705	4135.559969	0.9559680749	0.06878219587	-0.07372103917	0.0448861721	0.02517412381	0.0507736741	1	0.7528506166	0.1047582541	-0.07161869762	95	1
18	405.5109712	423.2390996	-24.26112761	16049.66625	5252.100978	131.156172	1737.440043	7299.5	6645.397849	80.87565519	2481.103511	894.9176039	95.44545799	256.4117911	1156.311073	2536.288675	-0.00147922795	0.3425804097	0.008331739891	0.005492309464	0.01795571476	0.006555886664	1	0.002095671089	0.668013458	0.007118107014	24	0.9999999999
18	415.9743908	213.4538161	2354.136242	13044.83611	609.4851236	26.30890573	2091.497064	4940	2168.576087	477.2388816	2461.033037	179.2840716	145.3833966	249.9539689	890.5780794	1394.684905	0.1779402189	0.0480083991	0.001967433515	0.01059752052	0.01364374253	0.01215005998	1	0.1408955885	0.06697014939	0.01617736904	55	1
18	416.3963198	399.3179565	6939.368296	14308.64312	4679.240483	-283.093533	1796.206538	6730.5	5461.010417	1386.365232	2854.064192	926.2183619	266.2269133	189.782348	1304.9461	2896.033885	0.4902936474	0.3273711334	-0.01937045188	0.0193802286	0.02201883005	0.02160721973	1	0.3899380096	0.6346830144	0.01924254079	89	1
18	421.3431082	231.6653616	-11.69227042	12790.93108	171.7498238	108.2286579	1712.850695	4684	5120.703297	47.94514326	2386.500564	123.7863002	84.84508014	240.6377597	825.105096	2205.856238	-0.0009057290434	0.01314629269	0.008282427888	0.003988102256	0.01050428464	0.006778157912	1	-0.0008135302548	-0.003323776933	-0.002132222077	1	0.9999998812
18	426.9762308	714.423983	2925.562605	9691.003015	517.8542006	548.840273	1856.861277	3723.5	11584.82796	663.771595	2150.990655	139.6301498	211.8799951	188.0432432	796.4089467	6749.234288	0.2998291651	0.05516602326	0.0559633871	0.01656005539	0.01297861444	0.01932478997	1	0.2411533308	0.08259937984	0.2262339715	73	1
18	443.4245852	345.2907235	21.03435569	13642.77534	4323.833723	141.8794261	1824.920619	6153.5	2616.510638	90.77091305	2605.634872	848.0423487	100.4768069	245.828015	1123.615084	1773.669174	0.001500354716	0.3249101724	0.01155537841	0.007183108132	0.02164575541	0.00773955326	1	0.00449009116	0.6320805806	0.01822101073	24	0.9999967136
18	450.6690864	164.5410328	-138.4548266	13507.01131	2139.351876	1539.674528	1651.242629	5475.5	8819.947368	70.62695166	1955.313401	324.2899001	238.5701091	186.2400504	754.2631816	3019.222865	-0.01003254324	0.159855781	0.1150984286	0.005598671744	0.01569982938	0.01046704974	1	0.0004985713725	0.298523437	0.3628382646	19	1
18	458.4056424	118.6964375	-68.0006285	10779.33611	1603.938789	1195.366291	1779.294959	4420	4128.468085	86.63989784	1716.301391	309.2951312	234.8501175	716.2525029	691.1278236	1507.96888	-0.006530059746	0.1478082836	0.1104990452	0.008074858994	0.01667856267	0.01446950225	1	0.002848497995	0.2738385902	0.3476372368	19	1
18	459.3388346	263.6564749	-63.62292645	15360.03506	219.494848	837.1892768	1767.88788	5505.5	7081.847826	50.95399903	2503.596232	152.1762039	170.7947549	218.7597633	897.6513204	2140.746501	-0.004621972438	0.01393681895	0.05599121553	0.003480705641	0.01031067979	0.007031505527	1	-0.0006023359675	-0.0004291035269	0.1591486965	3	1
18	466.4267968	687.1540542	768.9913525	11329.78959	1745.15849	13.80717274	1585.243781	4513	3393.416667	175.8556146	1951.636902	340.2823619	95.62152664	199.079118	768.8853253	1513.002186	0.06879876485	0.157719817	0.00132427311	0.008569221118	0.01457713528	0.009490553924	1	0.05545640734	0.2908819849	-0.00661108385	42	1
18	468.6688655	507.1349716	1767.284421	9820.52307	337.3799067	526.261276	2518.428283	3742	1107.431579	675.4516717	3725.17583	208.9989836	239.6838669	551.5448626	1385.195527	1179.939411	0.176769794	0.03827707385	0.05680444243	0.01485797699	0.02494370003	0.02280839278	1	0.1434879995	0.04860469507	0.2019306123	56	1
18	472.4485586	386.2237669	4520.657332	15052.4195	1417.485933	-74.66159283	1977.890553	5863.5	6937.336957	961.5895883	2972.871317	342.6055803	206.7777482	290.3229988	1147.107891	3577.864641	0.3106297827	0.09774937169	-0.006250111755	0.01660668371	0.01544428633	0.01603712761	1	0.2460429707	0.1676840986	0.0184297996	74	1
18	474.6690538	645.6245216	1850.003248	11346.9065	1800.953316	1596.956321	1916.705131	4658	6937.208333	410.0296089	2319.148213	369.299619	355.0512699	195.7984006	930.0836329	3589.681988	0.1634118456	0.1613895846	0.1398718482	0.01245932558	0.01513011176	0.01749627628	1	0.1396378832	0.3017457947	0.4846509796	63	1
18	478.1420397	246.4161925	1043.077774	14625.16462	3536.36562	24.3463612	1578.958945	6352	13010.09474	184.0745719	1965.650152	467.0453237	124.4278011	235.2634143	814.8785586	3793.563351	0.07144119352	0.2370183501	0.001953301915	0.008541529387	0.01442457323	0.008769834434	1	0.05840149018	0.452487896	-0.001684948676	45	0.9999999964
18	479.6606002	320.4568921	7258.918211	15636.67195	298.3191725	1543.320975	1801.722718	5807	10501.8	1310.845321	2792.339015	172.3036093	420.4424551	202.2025737	1052.216232	4775.882892	0.4640302396	0.01946005264	0.0934789462	0.02079507791	0.01115430946	0.02605243466	1	0.3734266639	0.0103026972	0.3882857778	82	0.9999999999
18	482.5792861	162.4857827	3414.161869	11553.55912	663.5034429	788.4436438	1671.100274	4541	11257.69792	645.3712807	2148.605095	165.9437251	226.2714484	175.49032	794.6675179	4490.450895	0.2923425261	0.05979693514	0.06726738326	0.01624252562	0.01410714065	0.01907280243	1	0.2360120593	0.09236206238	0.2631389498	73	1
18	491.627582	220.3454426	780.0984878	11908.13219	3789.781071	1109.376742	1813.312167	5496.5	4953.873684	215.3089696	2686.855448	774.8996127	269.958054	238.7448755	1161.70261	3309.121418	0.06513956375	0.3106301081	0.09174248169	0.01069817956	0.02578861066	0.01484313511	1	0.06008359109	0.6049106094	0.3040158662	50	1
18	494.9947932	295.5924311	4124.685631	13826.56504	738.5388516	978.6670053	1781.512421	5296.5	13374.09783	815.259662	2694.867726	184.3794816	264.1132139	181.6336577	983.5312095	7052.185111	0.2927687055	0.05511036039	0.06766301983	0.01317334713	0.01287791404	0.01825027339	1	0.2363281955	0.08282073284	0.2644443553	73	1
18	495.8312117	175.9540659	3372.414737	11438.45414	628.9507035	717.6403001	1622.588156	4361	9130.117647	681.7403258	2231.091168	152.2927629	213.9575486	185.9328335	804.9911637	4860.59141	0.2914741216	0.05789957973	0.06330277391	0.01618426134	0.01456405305	0.01602516303	1	0.2350426437	0.08839270445	0.2494299731	73	1
18	496.6658383	779.427161	1208.266128	7072.450143	334.2568316	-53.76926541	1545.590215	2660.5	3316.234043	287.8994553	1627.894488	123.631673	102.3187064	250.3212247	597.2702241	1701.525523	0.1734479448	0.04752546138	-0.008080515632	0.01596357759	0.01695349275	0.01594735801	1	0.136666452	0.06573277864	-0.01894285364	55	1
18	502.8740457	646.6421631	5397.909694	7570.42674	756.3435309	-313.4860288	1782.461528	3116	4255.416667	1702.176224	2332.686178	266.5598005	247.857794	199.2191808	927.0024674	3281.099166	0.7163279306	0.1002740706	-0.03815493747	0.03505789113	0.01987670696	0.03869803179	1	0.5655578077	0.1706603401	-0.001893665794	92	0.9999999993
18	503.9343301	165.5582145	3107.512511	10501.38777	615.5637072	698.5958418	1531.606075	4103	8962.5	747.1168587	2482.882978	173.6424564	241.6847336	188.1044671	904.9378627	3133.247248	0.2926643088	0.05938458053	0.06488391823	0.01591850982	0.01608396595	0.0224540227	1	0.2361056098	0.09145717505	0.2551006792	73	1
18	508.2053088	144.511618	2942.969561	10056.31276	1003.022994	619.8892095	1757.955124	4042.5	9591.580645	663.887854	2174.348969	255.9069134	251.3651048	549.2236244	849.8788175	5300.156073	0.2946086671	0.1008852488	0.06006274593	0.0183334651	0.01765899321	0.02230024528	1	0.2377520239	0.1758940797	0.2403049188	75	1
18	508.3082031	656.6694495	7179.434691	9934.783329	1021.036292	-405.0687725	1697.616444	4073.5	6726.939024	1733.513661	2405.364017	259.748589	297.9452437	200.6560923	949.2971883	4910.489806	0.7067430875	0.1048899035	-0.0394231792	0.02785379018	0.01391561817	0.03326959948	1	0.5579233263	0.1800640112	-0.00815152738	92	1
18	508.9181392	177.7834462	2803.433624	9425.235208	473.628908	610.4031459	1802.179904	3667	4556	611.5693003	1913.319748	167.9818445	219.3300651	186.0871192	721.4433235	3714.63091	0.2988482868	0.0523544999	0.06513141243	0.01842311178	0.01646480283	0.02101403336	1	0.2409522407	0.07711749692	0.2570860699	73	1
18	511.4263245	723.2610789	2746.28149	9049.392591	472.6637221	483.6393179	1623.335915	3467	10616.19149	540.3931772	1820.510838	138.5937436	183.8546176	153.9168704	671.1287583	5235.907446	0.2953830128	0.05386384652	0.05117407063	0.02039665563	0.01412536089	0.01712142801	1	0.2372994894	0.07983254484	0.2089642129	73	1
18	512.5943397	342.526923	2026.045318	12056.91774	2842.92025	551.2907739	1984.149549	5303.5	2086.631579	433.5530317	2597.10405	608.5964288	212.9420614	230.9589053	1104.078155	1408.2698	0.1704641602	0.2295055758	0.0479943102	0.0136997445	0.02241867686	0.01523788392	1	0.1398587705	0.4380834707	0.1759799827	65	1
18	518.865268	397.4654982	458.9124157	7890.916628	866.7363793	771.7830328	1519.392327	3107	3430.893617	251.048	3669.691429	372.1607767	348.6066669	164.1369729	1394.966173	3787.906153	0.05497657126	0.1113434097	0.09585709178	0.01403567079	0.02616361925	0.02212076631	1	0.05026609516	0.1989388774	0.3102191709	40	1
18	535.3047534	574.5080592	1601.254635	8990.008758	327.0923733	31.95621034	1873.969649	3403	825.106383	507.4954259	2947.796821	188.7755052	131.3119153	233.1277457	1086.477897	862.1323585	0.1778035147	0.04069947534	0.003571271179	0.01766865097	0.02001817127	0.02009211716	1	0.1408185254	0.05211892434	0.02139161817	55	1
18	538.4200532	294.3791122	7905.301073	11170.59659	773.6125924	-289.9083644	1719.979255	4470	19452.81053	2031.858488	2864.708127	192.4171099	334.3625899	197.72921	1056.427257	12523.44166	0.6959692705	0.06920805663	-0.02458647707	0.03031847104	0.02036783675	0.03559543948	1	0.5499982679	0.1077805795	0.03891432217	91	1
18	542.557118	200.6943119	-80.20662497	10849.28795	4924.106099	80.72617373	1452.36779	5397	25722.69149	85.01867969	1806.678008	810.3288888	94.30941615	211.7317325	858.1953895	8235.868254	-0.007175318898	0.4454226126	0.008352653431	0.008841626337	0.02538320537	0.009121042143	1	-0.001369118942	0.8776084905	0.00882810298	28	0.9998837504
18	542.4701272	236.6473837	2200.942419	12861.88835	1284.512796	4.478297978	1724.605795	5045.5	5656.308511	405.3529261	2331.050917	267.5818159	135.2708273	193.6158705	882.6223611	2322.172296	0.1698109868	0.1014054469	0.0003085828251	0.01083103458	0.01481267856	0.01153676524	1	0.1348867981	0.1757669956	0.01027167166	58	1
18	547.7903471	522.3781819	-72.65060501	9407.290412	1410.772927	1127.457479	2094.475944	3887.5	3396.085106	58.85662291	2400.226802	366.472727	280.5504724	243.5378456	946.5585727	2379.302241	-0.008556940905	0.1564167534	0.1208106984	0.00718255911	0.02031976472	0.01822469144	1	0.002010226129	0.2916627088	0.3824665131	19	1
18	549.4247317	479.5960271	10719.26114	10280.67061	1007.697451	-614.7773076	1667.130054	4266.5	324.6630435	3005.775599	3023.717536	318.6795599	418.570522	276.7487492	1213.449329	202.3919751	1.037298928	0.09518675309	-0.05581511862	0.04093037648	0.02049391055	0.05042037365	1	0.8187724029	0.1587795036	0.007583483969	96	0.9999999911
18	556.7681572	699.4635787	472.7051084	6900.519424	2167.410631	568.4308278	1608.047111	3209	668.4731183	142.6862774	1938.98736	608.8204413	196.8197166	197.6214339	860.9311052	346.6152356	0.06841059849	0.3144811335	0.08589606149	0.01322792189	0.02754907826	0.01913727673	1	0.06232992058	0.6125919237	0.2849728509	50	1
18	557.5592365	727.6865421	-16.63899088	7568.340118	461.3014689	23.32320404	1430.31908	2852.5	9092.659574	36.87315539	1488.050263	145.7640988	62.46975847	146.2881081	552.6422347	3731.965104	-0.002429294332	0.06240558433	0.003207200985	0.005394416692	0.01585586321	0.00856992872	1	-0.001853745169	0.09692845882	-0.01832625561	6	1
18	561.7176674	552.3386425	578.7476614	8258.203646	30.70742488	324.7587528	2132.838277	3108.5	6864.827957	203.7480235	2435.667459	136.3988483	141.7123909	673.5496066	856.8668676	4708.482846	0.06980339453	0.003584963002	0.03604279449	0.01136970508	0.0197961971	0.01659124339	1	0.05697200979	-0.0222980787	0.1072363364	31	1
18	573.8732712	645.7016884	2650.123137	9121.163435	1450.101991	582.8631508	1601.824977	3886	6544.315789	656.0424135	2093.813821	334.4756327	191.5963817	161.1401456	849.7973585	3710.076745	0.2899563023	0.160355476	0.06037691682	0.01714120228	0.01665431366	0.02035753471	1	0.2346915094	0.2971083856	0.2420252724	77	1
18	578.6830941	563.1378764	1759.78518	10333.58263	1598.278608	32.15983908	2016.077859	4304.5	1706.715789	383.444975	2287.476115	374.508941	122.9031139	186.2904362	916.1799024	1635.95708	0.1657206363	0.1549540085	0.003304160079	0.01285469378	0.01704690816	0.01319780391	1	0.1323883665	0.2849835378	0.0210570364	61	1
18	582.6279312	320.9894482	816.9697097	12471.79773	2907.472959	34.63428474	1338.615026	5335	13234.8172	170.9620461	2199.282765	471.4358947	90.91235586	177.2358688	882.3990803	5490.913486	0.0669323298	0.2395897864	0.002583776462	0.008843180248	0.02039454342	0.007503911044	1	0.05489518116	0.4577595281	-0.0004492398	45	0.9999999366
18	582.7847049	694.4237292	1301.225926	7576.868323	704.4211173	-36.35125166	1807.337483	2978.5	2356.806452	260.7222045	1507.759519	188.419883	94.93607976	201.5975432	579.8617418	1288.623223	0.1743184337	0.09697989256	-0.004895943523	0.01518500816	0.0186734431	0.01369192186	1	0.1380711638	0.1665950551	-0.006554029349	58	1
18	584.8805758	451.5916504	1901.663119	6418.565605	948.6935459	430.5902173	2069.025464	2732.5	2131.095745	738.8308464	2327.789271	372.5419068	203.8274719	291.2858123	954.2149255	2648.223361	0.3034752812	0.1490519205	0.07087928994	0.02534047786	0.03074481171	0.03866286168	1	0.2459858304	0.274309548	0.2803173964	77	1
18	590.7511575	609.0767802	-78.13150072	9362.832677	984.2712706	1078.236358	1770.6483	3726	4689.755319	91.07976612	1602.327929	206.4092213	205.9773956	994.9739063	615.8050121	2155.904349	-0.008602897985	0.1091511165	0.1149940743	0.01141209413	0.01675835732	0.0158921867	1	0.001107718231	0.1951880109	0.3613767098	14	1
18	593.4928168	434.6311531	1901.84931	11606.57788	1172.963157	560.8037062	1719.732646	4545	4986.934783	431.2372136	2583.607731	286.9006972	190.9828971	195.0388615	982.3269411	2633.131833	0.1618490231	0.09886174093	0.04847379615	0.01174270969	0.01672744957	0.01442921605	1	0.1317285443	0.1718929988	0.1720890766	59	1
18	603.1524658	302.4869039	1563.767684	9690.662212	1540.251138	500.7973313	1936.2174	4040	5510.914894	322.4491645	1810.444265	319.0555693	162.17022	278.1923883	746.857381	3026.487213	0.1627648518	0.1593070241	0.05034714868	0.01275443289	0.0189319182	0.01354961451	1	0.1331947683	0.2951177776	0.1803407531	62	1
18	609.9250134	506.8228344	-25.97106923	7878.612504	1749.999718	912.9106493	1989.796047	3472	1228.822917	69.06736854	2099.41574	487.6353458	271.1519314	253.5201068	887.2269874	1267.339318	-0.003307665911	0.224488346	0.1207327917	0.01075822778	0.03120489688	0.01980861957	1	0.00686055661	0.4303625966	0.3852427982	23	1
18	624.4754404	367.3106869	10065.71645	9758.52743	733.481002	-607.785642	1580.863995	4071	18236.34375	2124.663201	2009.205353	162.1436757	356.5064319	188.9529364	777.555183	9774.705608	1.02632919	0.07445444591	-0.0569124475	0.03736367594	0.0163227932	0.03981109105	1	0.8097928273	0.116536774	0.0008974158441	95	0.9999999976
18	632.4199782	286.8345132	4340.719332	9116.412897	1522.823958	-196.7535365	1454.479124	3824	9319.708333	1003.904475	1927.41907	360.0858154	203.9830381	153.0543297	805.684227	5167.412316	0.4818212858	0.1652476029	-0.02027111763	0.02448819624	0.0196712951	0.02578917247	1	0.3815087408	0.3043047055	0.00981446981	87	1
18	638.5345843	308.3176735	1817.926324	10952.29478	2499.418006	483.3753712	1521.673121	4713	8353.168421	310.4873156	1764.855825	413.5341391	167.1212918	176.2575474	736.0252873	3341.808329	0.1639542537	0.2310462689	0.0435134827	0.01212198384	0.01789608463	0.01308651269	1	0.1344183628	0.4411248784	0.1593900279	65	1
18	653.1280099	257.9200045	1235.497099	7607.308785	64.83704907	1075.845437	1793.994758	2810	2769.525773	262.3008405	1537.897842	109.6892407	273.2334407	204.1798669	551.1488141	1709.32388	0.1654275421	0.008127724759	0.1405719928	0.01310955135	0.01667204116	0.02261501525	1	0.1397185047	-0.0105652587	0.4831830523	54	1
18	655.3034485	484.1268497	2399.944831	8646.039652	887.7204667	558.0998181	1584.598414	3431	7533.405797	596.021021	1904.553067	205.1993225	206.5347812	172.3833449	722.1584692	5695.216807	0.29119479	0.1069866372	0.06300765883	0.0201465874	0.01799909216	0.02283839629	1	0.235302477	0.1884173206	0.2497388101	75	0.9999999998
18	657.7659711	471.3738001	2305.854772	7925.050133	740.2681772	510.9474688	1785.370976	3170	6370.927536	606.3983007	2033.994677	226.7297072	206.3723989	324.731691	788.1851166	2828.712762	0.3001921039	0.09603607693	0.06914691063	0.02111996278	0.0198763237	0.02610289447	1	0.2427281131	0.1662362291	0.2722388257	75	1
18	658.4827867	321.2620789	-13.21306153	9421.853147	1522.495211	67.06347338	1496.090088	3870	5890.06383	51.81838147	1814.088964	306.1434525	75.92552879	201.0563062	722.0230885	2915.504851	-0.001573923082	0.1602249521	0.006883130094	0.005592610382	0.01824714767	0.008134399144	1	6.478505222e-05	0.2963638889	-0.00291986224	16	0.9999999538
18	664.3045138	599.6313927	1355.937156	7676.300574	762.8058455	-21.70902718	1696.638524	3040	3443.968085	224.1589249	1272.705293	157.1786581	104.9592177	163.8858451	489.9387963	1317.177166	0.1752238793	0.09996521847	-0.003110986243	0.01483787088	0.01472292149	0.01479224191	1	0.1389371739	0.1727233061	-0.0002108002331	58	1
18	666.3861405	177.1413585	373.9333678	6317.91317	689.6134651	489.5242682	1124.456246	2481.5	17536.96809	95.72078449	1091.61144	123.5490191	125.5941477	129.7889963	390.9074211	7888.674369	0.06124181576	0.1130585495	0.08194523289	0.01155792072	0.02118787092	0.01473330135	1	0.05433177946	0.2020428923	0.2643678647	40	1
18	667.6473978	479.4515972	2330.211833	7764.749295	772.1776187	513.766784	1623.57128	3123	3766.373134	647.6251055	2159.754392	209.987733	205.707642	193.8386308	806.5357172	3677.497419	0.2932294211	0.09738955631	0.06563145312	0.01944622257	0.01920743279	0.02369623134	1	0.2369906006	0.1689233276	0.2588247652	75	1
18	667.605827	542.3036853	-9.568423243	8229.001011	869.1790223	178.9903361	1466.49517	3217.5	4433.021277	50.08921502	1498.983099	192.8217613	76.52065307	152.7844385	562.506162	2127.168429	-0.001172324502	0.1068662438	0.02133922333	0.006295392499	0.01915251024	0.008309529667	1	0.000792980445	0.1880113809	0.04478268878	12	0.9999988984
18	676.4483127	284.1423636	634.5878464	9533.614457	2297.89242	17.97939786	1221.486649	4172	16180.70833	107.5411968	1276.310528	303.5250609	81.71299527	159.0921044	522.5127732	4235.811255	0.06613151046	0.2417360841	0.001765328476	0.009275489761	0.01881591729	0.009057333974	1	0.05422824901	0.462114127	-0.003343164791	45	0.9999999633
18	686.8388758	201.9206985	1102.610886	6883.497769	661.7676172	279.9020482	1226.109731	2742	5309.645833	185.3777596	1141.212187	145.2165598	118.2772906	209.9051531	431.4075891	2442.649691	0.1605884282	0.1008712295	0.04231694629	0.01309498016	0.01870115978	0.01704192739	1	0.130343398	0.1758280065	0.150957284	59	1
18	694.2646604	284.4633274	453.5527589	7651.8309	447.4450411	625.3098147	1391.466308	2916	3607.88172	121.6600792	1584.60311	158.9722528	175.0632546	139.1806673	593.3075249	2234.886053	0.06134939414	0.05878474385	0.08473805222	0.009132116501	0.0184612628	0.01499562511	1	0.05404774708	0.09151564457	0.2723614151	36	1
18	698.3163004	390.3385492	2426.954204	8494.443732	158.2844863	1746.544522	1767.592434	3190	6500.069767	401.076032	1405.230286	106.8069894	358.3714827	201.0903606	500.9142121	2949.648501	0.2863534403	0.0186304864	0.1999502062	0.01771148932	0.01444251104	0.02379668119	1	0.2396022187	0.01202741538	0.7114076006	71	1
18	710.2771802	213.4039893	381.7462289	5879.592163	1387.215197	152.9214036	1008.22934	2548	22852.63441	99.56908295	936.2901389	206.4666982	78.6966432	120.1049509	372.6850903	7388.370037	0.06728626217	0.2408311687	0.02609485704	0.011970643	0.02840983452	0.01284000482	1	0.05674023388	0.4609147816	0.07952838317	46	1
18	712.626219	386.5761984	1175.296138	6958.432318	2290.729111	-27.41001587	1293.682681	3205.5	6084.534091	284.4963634	1444.646161	464.6132432	100.6980685	133.6993382	656.4304206	3311.078509	0.1668240751	0.3308759075	-0.004251157952	0.01712627661	0.02706019953	0.01464662216	1	0.1345589534	0.6432792744	0.0005479965425	66	1
18	713.2607941	408.4402934	-19.63464158	7746.88605	144.0185335	390.4477813	1427.17347	2838	5035.297872	43.43776523	1306.469878	104.4475367	103.3312715	979.2735776	464.5046262	1858.251756	-0.002748567182	0.01835100538	0.05166541481	0.005744312385	0.01428513674	0.009622931928	1	0.0006422114909	0.008444915055	0.1449837928	3	1
18	733.8496937	499.2278155	1988.449515	6596.51472	1029.771197	345.8602186	1325.451273	2711	4611.385417	365.5781474	1054.404858	191.6355701	137.656279	151.8503485	430.3512759	2359.136891	0.2995472935	0.1590388684	0.05195723668	0.01939465736	0.019984082	0.02197355011	1	0.2417250765	0.2941697659	0.2154672054	77	1
19	9.633730892	228.4953606	546.9555493	8743.478063	895.266653	687.0518824	1133.795969	3373	11224.39785	113.6128363	1220.222841	141.2173895	128.6636903	151.2878849	447.0367848	3427.764198	0.06126165001	0.1042109326	0.07688167504	0.008431750032	0.01634982948	0.01172825644	1	0.05392303162	0.183877835	0.2469241916	40	1
19	13.46605562	497.2676307	1564.356327	9461.304619	937.9995163	5.987958503	1666.639038	3747	5171.301075	318.8885714	1881.523364	232.5703094	113.0593952	185.5741761	728.9219828	2776.798523	0.1653778308	0.1015527214	0.0006662023098	0.01118016485	0.01679942106	0.01291619591	1	0.1313977638	0.1760910548	0.01052917046	58	1
19	34.80412399	322.0189088	3565.102561	7601.932526	1717.887697	-219.8543731	1551.543243	3412	1092.368421	1159.355213	2381.493951	585.4093492	207.0945651	216.6697235	1031.914728	1022.142879	0.4749713879	0.2312811433	-0.03369208391	0.03410132051	0.03083025359	0.03591378657	1	0.3758666288	0.4385350384	-0.03541602285	88	1
19	67.25994189	333.4401276	5390.590891	11540.23845	1159.218971	-251.5105778	1741.568824	4596	8945.882979	1134.955912	2273.399019	217.15612	234.307259	220.690344	857.5906351	4182.104378	0.4610299018	0.1003218118	-0.0220516016	0.02518923675	0.01501914619	0.02331837834	1	0.3642476855	0.1720164279	-0.002557449266	85	1
19	75.47357561	398.38884	770.0827593	11687.47573	1865.473883	1107.494828	2016.539384	4817	7345	160.9806749	1991.183648	326.7800582	237.1623829	227.7390207	786.8042512	5238.144199	0.06531283699	0.1590971311	0.09485537672	0.009732551485	0.01667140551	0.01295874339	1	0.05888062054	0.2961930391	0.3103926984	44	1
19	81.56740359	211.2813432	-50.10659312	10802.83682	1690.808195	515.7484108	1367.642544	4392.5	3540.478723	50.72892965	1917.53053	308.5442396	119.2918593	186.2527227	743.3757079	1648.196164	-0.00463658544	0.1592072985	0.04920105753	0.005173211407	0.01760871408	0.007870216014	1	0.000419805432	0.2954279688	0.1401397356	18	0.9999999998
19	88.53731073	263.6789894	-46.79117065	11815.05586	1181.083917	610.8163513	1588.555167	4569	4772.957895	52.49426993	2245.522231	227.4349385	143.0028275	190.6913698	830.1528529	1840.45517	-0.004166607743	0.1003594557	0.05373110199	0.004945535203	0.01257991743	0.008381805888	1	0.0004910495443	0.1756246912	0.1539853254	13	1
19	90.30861382	450.7630244	10599.42196	10308.88075	598.6910854	-771.6091214	1874.285234	4169.5	3665.569892	3082.951663	2947.617629	193.8174118	491.1963189	257.4107273	1128.08873	2826.095714	1.034651125	0.05892314587	-0.06895272454	0.03865782824	0.01564116327	0.05524984121	1	0.815436441	0.08453850412	-0.0386321741	95	0.9999999999
19	100.5886065	493.3467203	-175.0979482	11785.80787	108.92099	2692.139984	2219.283679	4318	1831.882979	70.46838692	2295.197137	141.8087987	516.2214325	237.6495225	803.4317046	1361.049523	-0.01458341492	0.009159980528	0.2269053503	0.005437802362	0.012722575	0.02420121491	1	0.002733591369	-0.00557561649	0.7374430694	5	1
19	103.373313	252.5647982	656.6920004	11113.72633	661.5860372	1030.823514	1751.942342	4223.5	4386.333333	151.7479871	2011.68305	162.4542779	223.0028861	189.90854	731.1882856	2382.953193	0.05983234479	0.05814425914	0.09362136796	0.008376881116	0.01377281238	0.01462132061	1	0.05342499162	0.09045214489	0.3021907627	36	1
19	105.4620419	554.7490026	729.4825517	11347.64378	585.0917133	382.2731433	1749.490796	4313	4517.989247	215.4886538	2584.757415	174.6799881	126.5013535	200.2135742	943.2849849	2099.603335	0.06747027228	0.05097801325	0.03489255503	0.008240140397	0.01297584045	0.01082117152	1	0.05553009098	0.07425830285	0.1041475926	35	1
19	115.6737592	160.466499	701.226003	10528.62596	2409.721078	352.3772671	1426.847126	4580	16346.16842	161.4632612	1666.458178	399.8754268	110.8484238	713.5080673	680.4483613	5379.469885	0.06488087351	0.228014501	0.03393346255	0.01025899753	0.02005274913	0.009765618006	1	0.0552201318	0.4350132088	0.1052759294	46	1
19	118.5277765	225.3142691	3049.149238	9729.108327	136.7309015	670.593703	2114.066095	3645.5	4155.864583	810.6644479	2332.639042	131.2295163	257.1809942	246.3641565	844.2899384	2615.647053	0.3076647758	0.0141887884	0.06348479602	0.02213260681	0.01586383591	0.02788822622	1	0.2474430165	-0.0007306585358	0.2523379735	70	1
19	122.4394638	32.54844341	-16.18034754	6581.938505	1439.602645	608.7166094	946.4606369	2775.5	6628.635417	56.43529814	806.8068227	213.7320756	107.7527674	138.2436218	338.7451995	2165.384551	-0.002744491345	0.2211197464	0.09189879118	0.008992180339	0.02205129312	0.01314840513	1	0.005369455508	0.4227275568	0.28732288	23	1
19	123.6994083	135.3574206	-93.72837464	8198.403062	124.4403616	1818.096487	1640.874959	2984	2009.301075	58.08748082	1442.186003	115.2874756	351.3965231	183.2552431	513.8849165	957.3979431	-0.01150453336	0.01628390259	0.2170037958	0.007185654541	0.01559432796	0.01979451669	1	0.004593333085	0.008667876591	0.7046747298	5	1
19	129.3090936	209.5094245	-48.61408712	12704.61714	3021.188849	279.1020458	1546.855898	5428	5210.074468	60.82327786	1937.403487	461.1209929	89.33474703	209.9198445	795.7159685	1637.420087	-0.003910241774	0.235406844	0.02257305517	0.004962258467	0.01840139548	0.006382623087	1	1.53270967e-05	0.4499983552	0.05197270092	21	0.999310224
19	129.4960915	552.1161532	5396.498352	10778.19412	192.1020014	-232.8118462	2133.470677	4030	5468.695652	1273.517961	2565.512013	115.9980857	249.0408663	227.706966	939.8571371	3628.442486	0.497255765	0.01860610791	-0.02113405972	0.01924900671	0.01374470086	0.02733319114	1	0.3921907297	0.005399630798	0.006132014817	81	1
19	140.4685358	312.5128819	1783.192568	10287.67848	1677.791257	596.3105824	2568.9272	4421	1870.083333	426.7937002	2495.341472	412.844471	236.6093226	339.2115531	995.8473636	1377.956692	0.1710857178	0.1615099848	0.05913294027	0.01260286976	0.01917131177	0.02116051289	1	0.1403930492	0.2998141977	0.2120518726	62	1
19	147.6024087	463.2369621	7201.299511	15254.32587	2494.111895	-212.0238468	1813.467009	6360.5	8292.252632	1456.337613	3058.679973	531.5500439	247.6712947	227.2943068	1273.222106	4422.136099	0.4729819032	0.1655175116	-0.01485927778	0.02083688932	0.01480334292	0.01837520758	1	0.3748617628	0.3050277069	0.02628877823	87	1
19	149.3460762	179.4386196	3123.484454	10523.10108	1724.436446	686.0847226	1644.13515	4360.5	7924.663158	732.3168705	2660.441341	381.4804724	270.3314634	180.7995326	1030.920764	5282.108609	0.2814472818	0.1587854687	0.06087304751	0.01764283743	0.02056924215	0.02509477899	1	0.2279631815	0.2939498352	0.2418213438	77	1
19	149.4129441	296.3653577	5834.390723	11977.02638	738.123726	1180.604408	1912.169708	4785	4668.138298	1349.812737	2868.387597	188.0122469	428.0380713	219.0361582	1055.099601	2623.226371	0.4714545424	0.06219965624	0.09433650439	0.01969812547	0.01509677568	0.03410641677	1	0.3798044612	0.09739790807	0.3940035138	84	1
19	151.6406642	486.3016573	4592.600572	15152.65513	863.8044044	1032.873913	2059.013476	5790	11110.69149	990.5124019	3095.000149	259.7865974	320.2166863	487.6879929	1145.315221	5506.124279	0.2994471602	0.06007890126	0.06765384241	0.01382034685	0.01526035514	0.01920617472	1	0.2416722521	0.09292387874	0.266000426	73	0.9999999999
19	157.2698727	650.5949522	3763.344529	12858.66981	1323.240984	-123.1214361	1677.46859	5099	14391.54839	760.972097	2527.438873	258.7745901	174.9322803	198.1111905	950.9009141	6027.581167	0.2911405412	0.1040444559	-0.01045382998	0.01486790294	0.01503812424	0.01523621498	1	0.2303806978	0.1804637571	9.917253098e-05	74	1
19	159.3177029	332.2334409	5871.288627	11984.94233	1394.878519	-240.0822102	1851.679329	4857.5	10132.13043	1594.025531	3193.355259	329.4864108	251.6361419	208.6510426	1227.300994	6182.37689	0.4848221891	0.1145354498	-0.02040848488	0.02337282716	0.01919845719	0.02445306916	1	0.3833611608	0.2009480332	0.008581327111	85	0.9999999922
19	161.4500063	82.70766977	456.1278994	7958.509314	426.7170363	1507.665958	1292.619964	2958.5	3128.778947	98.92878721	1340.972671	137.784238	295.5472031	161.9635475	490.271169	1519.596469	0.05931711125	0.05517118207	0.1860834853	0.00967068845	0.0166190573	0.02270244171	1	0.05908912379	0.08685965157	0.6160859219	37	1
19	162.8044001	112.2869264	489.8958587	8270.51848	1314.222043	682.5698997	1507.071674	3394	6697.945652	131.1174409	1425.743505	248.6447634	167.8486592	205.3990614	569.0786118	2849.226903	0.06132834717	0.1647651413	0.08614299229	0.01284647422	0.021122848	0.01564945563	1	0.0552049008	0.307524265	0.280091369	44	1
19	162.6050519	222.4744511	2447.844333	15130.324	2482.066285	1.547938426	1684.140795	6086.5	5393.712766	483.8669375	2660.874858	483.8068277	144.2763148	256.8586061	1087.652115	2265.18634	0.1612059479	0.1633228502	9.748816861e-05	0.01230724145	0.01524731017	0.01070971202	1	0.128683312	0.3019670988	0.009418882944	61	1
19	162.5869474	358.6743935	4687.234645	15192.99704	3476.442459	-140.2843302	1786.922279	6502	6948.515789	857.9316979	2697.836512	704.8737268	217.0960853	215.9866209	1186.445499	2703.353795	0.3069820393	0.2385907694	-0.008918050348	0.01446937672	0.01534633634	0.01595415383	1	0.2444120501	0.4546370897	0.01251213029	78	1
19	168.4957268	126.5052174	-9.136155846	9541.599038	653.4111176	85.89916797	1513.575804	3633	6251.355556	39.35506906	1853.453235	164.2042272	61.1345912	207.6836135	684.3109536	3192.703628	-0.001120851505	0.06746064215	0.008934854063	0.004454415923	0.01603732235	0.006715944726	1	-0.0003869334434	0.1073782717	0.001555393787	6	0.9999999992
19	178.0405844	214.6504333	-108.3715199	12130.30197	1290.883639	1425.959657	1980.709022	4796	4328.566667	68.17263418	2219.995024	273.6798314	279.1132611	234.8509363	843.2669506	2618.964441	-0.008924938654	0.105665058	0.116671172	0.005687796698	0.01612163154	0.01211990118	1	0.0009275723153	0.1881297288	0.3669064693	14	1
19	178.6089241	378.4601021	3034.99213	17516.01506	331.0894024	921.6542749	2064.466159	6420.5	5034.602151	595.2654081	3093.822673	208.6398562	263.617765	257.1262764	1157.197287	2191.950859	0.1729851293	0.02016964278	0.05270208351	0.01039373069	0.01118321558	0.01171876544	1	0.1400324277	0.01160759947	0.1866681976	53	0.9999999987
19	181.3612724	430.4843732	-18.81404376	15778.09787	3819.15799	427.1618486	2047.921536	6787	3271.311828	73.33471733	2211.603914	575.807343	110.6659825	288.6255199	956.9396593	1340.345551	-0.001240299558	0.2409508551	0.02666211173	0.004997902614	0.01613516599	0.006757555573	1	0.002458226353	0.4613964772	0.06659704487	21	0.999870704
19	183.6883858	124.6085395	-11.68792585	10565.3538	3331.692055	64.90811257	1454.833687	4784.5	4403.593407	67.64112474	1910.484288	592.2271983	82.25276085	266.1157457	813.3199927	1875.096892	-0.0009614292243	0.3115045059	0.007073460829	0.006846481874	0.02150160618	0.008213630186	1	0.002106070768	0.6046505139	0.002087556613	24	0.9999998444
19	184.6102566	289.5756519	2740.494524	16255.02244	976.447604	869.743807	2127.614168	6164	13770.29032	480.1112517	2585.788731	240.5089627	236.211343	237.8148602	987.1714278	4792.41351	0.1687228826	0.06442996256	0.05520149617	0.01082231852	0.01143347269	0.01251255913	1	0.1372702366	0.1018835238	0.1954712393	56	0.9999990718
19	186.9509571	469.9676207	4523.565984	15576.66998	2436.714094	1124.92748	1993.891439	6418	8766.133333	989.4644641	3133.081609	545.1292853	321.1766634	324.0496201	1294.566538	4709.563379	0.2992097583	0.1616758646	0.07156581139	0.01397404917	0.01269215433	0.0197396201	1	0.2427786613	0.3000672867	0.2820772212	77	1
19	187.4314406	153.2146885	5673.292948	12028.45384	1252.884578	-271.4622534	1545.694683	4873.5	6353.860215	1261.394691	2653.855976	283.1285416	224.5284901	213.5841874	1011.661055	3585.305652	0.4663316349	0.1043697504	-0.02149830567	0.02242619941	0.01919046087	0.02176365964	1	0.3685281562	0.1802629995	0.0005850157119	85	1
19	190.4532834	206.2497553	674.8182384	11950.51186	2203.063921	1100.791642	1765.63045	5025	14087.21348	198.5216401	2320.127731	403.5628516	263.5342769	179.8883177	912.1751687	5883.442932	0.05682105299	0.1849415245	0.09349903811	0.01081175798	0.01781817603	0.01423063309	1	0.05232333958	0.3488512224	0.3046659382	44	1
19	195.6079242	51.36457197	-31.53956523	7808.308544	1910.950581	783.9345185	1139.089065	3371.5	4944.726316	64.61548643	1147.126569	264.4856681	151.4934622	207.1839971	466.0771799	1904.10993	-0.004054404921	0.2397000778	0.09900085775	0.008571649079	0.02297451989	0.01233378022	1	0.004989397215	0.4607848567	0.3116835134	23	1
19	195.5765993	72.79816306	747.0136683	9222.536116	219.8842243	5.02691274	1202.530454	3320	13118.29032	148.5181665	1328.431747	130.888599	82.75514631	154.0614546	473.7437762	3892.411912	0.08299485326	0.02582480176	0.0004821920071	0.009225761171	0.01507013603	0.009523115669	1	0.06530853559	0.02203245825	-0.01007910737	30	1
19	202.3541102	254.8103433	846.5616229	12151.68049	660.2575488	433.3693917	2071.618124	4587	2307.580247	220.1535514	2923.456211	212.4792047	152.8333883	325.9514996	1073.136385	2452.388294	0.07034046591	0.05330785506	0.03723835924	0.008439397285	0.0161254238	0.01102516254	1	0.05798387893	0.07905934651	0.1128037783	35	1
19	202.6317734	365.5802165	-160.5081224	16559.70523	1841.094282	1948.671478	1867.758854	6447.5	10477.85106	77.65843338	3030.183197	415.93217	379.1751906	189.129527	1204.160149	5124.684418	-0.009777426199	0.113673338	0.1166889756	0.00510854166	0.01311196522	0.009509329808	1	0.0003346771646	0.2044525678	0.3670058845	14	1
19	202.659322	704.3757889	666.3055768	11133.50948	562.4924055	965.388056	1780.793835	4225	2980.905263	183.5148624	2929.948489	187.2343678	286.0762031	258.4141312	1074.414032	2019.114879	0.06017556379	0.0536796334	0.08912106152	0.007695803794	0.01383429766	0.0159845966	1	0.0533544771	0.08123288491	0.2868530632	36	1
19	204.144207	242.4431898	1024.293515	15566.41	873.2949143	555.0188593	1843.473854	5706	5134.46988	226.8228255	2740.85609	251.2666867	169.5775773	232.2027286	1030.649101	1558.666537	0.06814956573	0.05597706233	0.03758001579	0.007438242236	0.01302818058	0.009168869561	1	0.05629694242	0.08451498991	0.1135638228	35	1
19	210.6511144	335.4771947	-22.19742275	17014.68022	919.5676807	472.3334375	2069.975074	6304	9061.595745	54.8186	2542.310484	264.2171913	107.8242635	212.1159873	992.2115028	4113.835835	-0.001266357802	0.0564716147	0.02914758072	0.003323911005	0.01252446215	0.005728306406	1	0.0007197492725	0.08552361429	0.0698785077	7	0.9999943858
19	219.3465589	74.31654393	-30.3438075	8479.780139	1247.082278	840.211358	1475.371379	3432	2636.182796	57.53072472	1672.22963	265.2107076	205.8840048	162.0357516	649.4890918	1728.163671	-0.003384700884	0.1498043175	0.1013062376	0.007536402141	0.02190064675	0.01272056372	1	0.004755406613	0.2776509421	0.3171475815	19	1
19	219.5184831	388.6889594	-28.88485872	16114.17295	1656.291533	438.6744049	2163.843359	6241.5	5415.565217	61.49721245	2588.003906	384.3643801	110.7926954	218.1326468	1035.581989	1625.991514	-0.001911384737	0.1062317517	0.02800877168	0.004062676824	0.01354997845	0.006015976395	1	0.0006408764479	0.1868985594	0.067260853	12	0.9999999269
19	224.4472893	720.7441005	1456.429142	8073.188927	17.07548976	52.7740402	2060.468225	2938	2012.290323	460.9961108	2624.402178	126.9281763	103.2462606	228.4818402	934.3460904	2027.234503	0.1811120945	0.002025278977	0.006701832106	0.01454431007	0.02069090043	0.01632735505	1	0.143253335	-0.02662021321	0.03166266253	52	1
19	225.2892504	537.5277951	2698.920681	15364.74893	1554.14558	55.77419972	2511.173192	6077	6605.882979	541.4706912	2772.382582	348.897345	169.092091	279.3057042	1098.104686	2277.002353	0.177187237	0.1040840376	0.003728509591	0.01084842026	0.01258136669	0.01182786859	1	0.1409869692	0.1812927213	0.02356360055	58	1
19	227.5587247	150.3045501	-57.02805067	12627.7364	724.388616	659.36692	1871.433829	4728	7318.659574	54.45000262	2006.56723	173.9236111	140.5817194	242.1652176	728.4892463	2547.989621	-0.004605974658	0.05850805059	0.05435510048	0.004421603462	0.01343916818	0.008031663685	1	-0.0002429740071	0.09035627899	0.1548400506	8	1
19	227.7397711	430.1576915	2690.980461	15766.10754	789.8190647	902.6469444	2525.782105	5902	1991.364583	696.224293	3858.930054	287.8696909	282.002616	283.8196755	1456.80426	1190.382797	0.1721044799	0.05249527048	0.0586151291	0.01143775041	0.01324686639	0.01791047767	1	0.1400543805	0.07764252829	0.2074670327	56	1
19	228.1197347	117.7162455	4.543727045	10343.37002	642.1629321	118.3580361	1762.960049	3930	4201.56383	48.49122632	1878.266213	181.1516074	74.5947869	231.1942429	702.7749261	2050.495364	0.0005384141921	0.06215338289	0.0117336472	0.004726651615	0.01462290434	0.007296790784	1	0.001058950975	0.09663213334	0.0112742999	6	0.9999999991
19	229.6524766	89.64745164	-66.08663616	10337.96326	2282.18415	1086.869231	1589.662364	4417	2510.168421	70.3421288	1389.868509	330.0857432	177.1888982	230.7315481	594.9824239	1034.571333	-0.006583648949	0.2220523348	0.1079521413	0.007126461666	0.01890213609	0.01167321204	1	0.003395275184	0.4250683845	0.3410488987	23	1
19	230.7551483	351.1920837	9407.81181	13596.75399	2452.556859	-314.3706976	2131.86727	5914	22307.675	2599.370624	3380.129451	579.5993986	414.8331635	269.7635229	1394.844435	7455.109735	0.6964857695	0.1799179551	-0.02037672243	0.0655219074	0.019052198	0.03737057013	1	0.5518149068	0.3335001797	0.0564208775	93	1
19	230.396811	465.2872909	10497.86069	14400.30001	969.3742989	-345.6844608	2298.372932	5755	17542.73494	2643.240838	3614.094369	226.348239	436.0188187	250.5213217	1363.693121	11439.28325	0.7277688134	0.0721179547	-0.02497018914	0.02384253635	0.01738882711	0.03854718507	1	0.575209967	0.1135969278	0.04458868702	91	0.9999999974
19	233.6059038	383.2475085	-25.51894075	9759.794375	68.59987722	1247.961349	2727.13462	3572	4316.784091	73.97040623	3506.948314	138.8590438	470.0255998	463.6700082	1256.018067	4357.441756	-0.002520934823	0.008893966071	0.1311605	0.01100087216	0.02207518435	0.02628705097	1	0.00597318898	-0.008708894164	0.4148103705	4	0.9999999998
19	236.1350455	452.4550924	30.75486195	13003.93475	2859.386339	415.3319888	2456.716053	5535	4177.011765	77.54304405	3066.705988	740.9027604	117.4931935	377.9092835	1283.095681	5023.840979	0.002447981679	0.2320459749	0.03354824391	0.007267161331	0.017444659	0.008986274303	1	0.005745583473	0.4434213135	0.09053996524	21	0.9999999768
19	237.394659	362.3837492	-18.5866794	15790.24381	2631.20538	856.370898	1949.222938	6424	10274.05634	84.20520055	2787.018154	545.4707071	193.3516604	220.9991018	1131.756588	4651.371582	-0.001149204737	0.1723582529	0.05655812001	0.006578882411	0.01513959097	0.00743007995	1	0.003803984532	0.3224122745	0.1662552445	18	1
19	240.162453	770.2362991	6434.42917	9132.097318	941.3540502	-417.1887398	1564.652037	3707	8465.863158	1138.945298	1677.048494	213.1997213	231.5859576	166.9924346	662.6891324	4279.910132	0.6955352329	0.1078141764	-0.04412074147	0.02683557602	0.01633026347	0.02857696345	1	0.5487586868	0.1859344222	-0.02645791466	92	1
19	241.0067588	68.44798302	2597.335447	9205.716349	2098.839175	-121.3372024	1378.621987	4052	3918.022222	507.0391261	1527.355906	368.6833572	143.0186798	163.5905263	656.5695876	2025.638409	0.2872107895	0.2241434334	-0.01499762198	0.02013664002	0.02080058749	0.01643989975	1	0.2281908231	0.4250979296	-0.01283157347	78	1
19	241.6519485	183.189464	8.243387458	11673.36077	3809.365381	155.9237438	1897.042064	5342	2882.893617	82.98300922	1984.345775	635.2969438	87.91835501	287.6378502	876.4499103	1526.457988	0.0006418684374	0.3300948249	0.01367809232	0.007863658163	0.02139964894	0.008199157946	1	0.004002569848	0.642705442	0.02539050228	24	0.9998588173
19	245.4741746	373.6562125	4920.037215	15678.84984	3754.534346	-62.3542114	2175.631157	6878.5	2844.62963	1147.495225	3260.283106	934.5044644	230.5581448	334.3702597	1482.195089	2569.676232	0.31964572	0.2425752767	-0.003736950236	0.01684979781	0.02175221635	0.01721508079	1	0.2548331077	0.4628538256	0.0329698965	78	1
19	249.8633645	161.7928259	2067.971	11056.93052	126.6412216	63.3216137	2213.059304	4110	2866.6	491.3826234	2542.01377	137.9432275	141.2750681	270.6556449	919.7315346	1689.478765	0.1877980809	0.01223723156	0.005165300426	0.01292578815	0.01492238885	0.01488440897	1	0.1485560383	-0.005872567243	0.02817855291	52	0.9999999999
19	250.2356539	611.4492547	9211.493824	13388.87163	2354.06291	-400.2272191	2067.716984	5826	32890.24176	2178.6789	2974.753904	435.8059835	319.7519462	215.5405283	1181.190958	14501.29678	0.6953136593	0.1764684967	-0.02940396576	0.03144079614	0.0177275959	0.02649257976	1	0.5502547573	0.3262339313	0.02540509746	93	1
19	251.620437	212.0926799	5204.232076	11097.08357	1105.468858	1035.439137	2137.406647	4492	2343.319149	1504.812583	3031.256283	309.5786732	418.5001207	283.309241	1185.873827	1953.83806	0.4749144307	0.1028336838	0.09297909488	0.02797162828	0.02227677683	0.04321910574	1	0.3828720107	0.180156136	0.3912784702	86	1
19	254.242379	293.7384507	12078.12843	11659.46909	1087.037818	-559.7375785	2333.522137	4875	424.5157895	3611.789795	3533.56742	385.7086489	569.2095657	337.6822303	1438.821754	225.9394978	1.045060452	0.09799576747	-0.04486849319	0.04964689992	0.0203553791	0.06916233096	1	0.8256761029	0.1647703768	0.04653049841	96	0.9999999999
19	255.2025976	270.2731074	-89.43454216	17157.80677	334.1789274	981.5608797	1937.275041	6195	7611.821053	50.50601541	2521.029168	163.7416759	185.7135179	252.6952398	929.7911549	2469.27026	-0.005432564244	0.01986696655	0.05841525358	0.003017868703	0.009939708357	0.006837558722	1	-0.001024398128	0.01172283348	0.1673729962	3	1
19	260.5891131	105.5016551	857.9318968	12005.60159	4793.155352	107.6343301	1865.573791	5748	2106.302083	179.76311	2173.201684	899.6023808	111.566015	234.4510862	1021.52953	1132.807292	0.06945551185	0.4043418857	0.008699716363	0.009745062545	0.02464482197	0.01044229125	1	0.05897960824	0.7936527796	0.02547814472	51	1
19	262.5033625	526.8489604	10044.0495	14041.49126	236.2955657	-444.9455563	1988.134888	5320	6671.925532	2329.227713	3140.697706	140.9651442	374.8895089	253.0038806	1156.48807	4054.276903	0.7343649001	0.01649275377	-0.02768662123	0.03631323055	0.01075675714	0.03060031523	1	0.5796919243	0.0001478246495	0.03523695669	90	0.9999999999
19	267.2030915	147.6554755	-30.42244425	13070.34639	693.7673743	372.1311155	2023.795094	4907	5085.389474	53.32773364	1965.727661	183.0550166	99.92539709	266.8672564	717.8993065	1782.461621	-0.002606226268	0.05355426641	0.02727587992	0.00433897475	0.01272240911	0.0073622789	1	-0.000495657777	0.0795329904	0.06314829933	7	0.9999866818
19	269.4315846	91.82381929	667.490467	10222.20999	1571.213002	314.6415538	1622.877445	4206	4817.083333	132.6416027	1518.213163	309.3234922	108.9495551	274.5801697	620.7259002	1927.724569	0.06468556808	0.1564289063	0.03220812861	0.009610254001	0.01927967763	0.009984106291	1	0.05422119053	0.2890878602	0.09737197333	43	1
19	271.4466618	127.5611266	-47.67563441	11699.45171	1923.70489	626.4581189	1850.31573	4810.5	3128.770833	54.95355011	1520.620857	279.9385739	130.7807992	402.8773639	602.0628016	1088.504503	-0.004426123798	0.1642499055	0.05534842218	0.005144110824	0.01635851175	0.01019857515	1	0.001043828551	0.3058671638	0.1612086564	18	0.9999999999
19	274.9006564	243.2625838	-34.19059658	13813.18415	662.0424894	758.6883113	2250.621642	5102	2983.43617	49.19237618	3449.66651	214.534473	196.3135719	334.2668493	1237.962719	2175.343604	-0.002921219212	0.04743876586	0.05761622671	0.004231968684	0.01456453497	0.009241835241	1	0.001194853512	0.0678802942	0.1659739711	8	1
19	276.9832513	67.64706823	2.395321669	9411.106159	2079.726532	244.2995487	1588.878483	4029	2219.612903	65.68780258	1261.892325	346.6477742	73.6833743	200.8311737	553.4498433	760.7817351	0.0002297354921	0.2254609716	0.02623469904	0.007178527161	0.01868861282	0.007948779135	1	0.003437292671	0.4298144023	0.0650310346	21	0.9999891952
19	276.7627172	324.4464445	9533.251735	12817.71003	1482.43507	-301.8908235	2067.645911	5402	13575.32967	2619.910882	3424.34445	361.8820628	367.5211686	238.6827704	1341.230229	8763.745683	0.7317489447	0.1129363449	-0.02276578377	0.03567209247	0.01977539568	0.0348609266	1	0.5789268858	0.1968241036	0.05408096117	92	1
19	279.6725617	48.51513293	13.8978632	9255.084	1524.946196	39.18447477	1131.524584	3774	7322.574468	51.1611486	1367.074941	237.5825104	65.01201771	175.2107781	540.0533129	2390.529673	0.001493381636	0.1621692497	0.004797919755	0.005803037281	0.0164248697	0.006856185801	1	0.002378423702	0.3002605101	-0.009283676989	16	1
19	279.5811014	612.3782658	-119.7709269	12747.85578	2083.188269	1540.29464	2145.927003	5230.5	3863.126316	71.43372506	2693.236024	447.4134778	315.4293689	226.4913209	1067.613032	2200.75915	-0.009181057487	0.1634839493	0.1201420756	0.006251857407	0.01450561522	0.01317193968	1	0.001543452533	0.3060487304	0.3802573921	19	1
19	280.4187533	301.119117	2493.604497	13762.10506	91.62078909	143.5345914	2574.07263	5144	5091.255319	562.5681999	2820.850153	132.5730858	142.9950058	308.4704707	984.1293364	2547.827757	0.1815389469	0.007608622175	0.009561839334	0.01161610048	0.01131744658	0.01132385033	1	0.1438374268	-0.01516740881	0.04162660826	52	1
19	289.1313115	369.4331703	8158.829432	17086.69651	2916.193176	-156.6946642	1987.848592	7199	10245.68	1383.461675	2764.205427	552.348529	269.2036604	226.0292029	1186.737123	4589.855401	0.4859661621	0.1731730325	-0.008516160382	0.01655223266	0.01460769444	0.0182432188	1	0.3856510872	0.3207553123	0.0508659936	87	1
19	290.6510807	7.328568765	24.43568104	7615.881055	195.0549646	7.969888205	922.4266304	2760	7667.402299	32.76368539	1194.60554	113.478518	41.72973181	148.8628487	418.0321598	2762.525346	0.003397798929	0.02481297099	0.001179927615	0.004183977742	0.01648533901	0.005625146763	1	0.002248072517	0.02024775366	-0.02499973275	1	0.999996854
19	292.8542154	712.8118813	5266.684551	11012.57662	200.2843653	-207.9156875	2018.908442	4222	10679.6	1297.551854	2536.240349	134.5905064	240.0391733	204.3846123	930.1452782	5396.259976	0.4740005253	0.01757374838	-0.01777167582	0.02388632683	0.01368291645	0.02464465873	1	0.3739678153	0.003461035138	0.01248158608	81	1
19	293.3763963	739.4565975	7394.805054	10733.39162	1129.51349	-409.5206687	1599.380405	4451	11302.13978	1481.431382	2224.433889	251.2680606	264.0894413	186.8081156	872.6296306	6366.113275	0.6820443827	0.1041114453	-0.03805422235	0.0270558342	0.01608443387	0.02692619929	1	0.5384271999	0.1785943835	-0.008879499226	92	0.9999999998
19	294.5907091	137.6926035	-135.2577067	13263.49147	3182.908119	1472.765181	1821.065275	5755	8023.670213	74.93931796	1867.771208	492.945715	224.6606545	234.0034179	804.7416903	1954.716526	-0.01043047157	0.2383413678	0.1116538285	0.006174724527	0.01849059627	0.009905766403	1	0.0007564088416	0.4583739943	0.3532443559	23	1
19	296.1057207	84.88030341	0.1440930989	8005.93934	1200.498833	196.8148178	1610.893839	3266	2739.156627	57.61310825	1831.055505	304.466116	77.27871843	211.8108332	721.0900488	3449.769266	1.481666297e-05	0.1541182111	0.02590785345	0.008477979653	0.02221265991	0.01007837318	1	0.002517587143	0.2844212501	0.06188021897	17	0.9999999965
19	296.630759	357.5312961	7852.587255	15716.07814	2537.4061	-185.5902222	2136.254167	6521.5	11840.67164	1485.352489	2766.246016	529.6672745	290.2861345	237.2389388	1177.030734	2235.300233	0.500403604	0.1666778134	-0.0111535373	0.01922633446	0.01518087658	0.02089499587	1	0.3968552411	0.3074018837	0.04485650604	87	1
19	297.4728057	532.4981707	4669.678949	14938.48057	3449.235196	-117.53099	2105.562891	6462.5	3323.427083	1205.078651	3558.852328	950.3799611	225.0285829	338.6551266	1575.100643	2038.596967	0.3140630287	0.2315373312	-0.007831090612	0.01741483301	0.01989343588	0.0192677277	1	0.2500249074	0.4402692729	0.0175430364	78	1
19	300.2046416	155.7196212	767.2361397	12320.65238	3184.952255	440.0909465	1678.300234	5475	18944.57895	215.964513	2439.350339	574.237056	144.8166892	215.41233	1013.43498	8344.855413	0.06205129511	0.2496998573	0.03740422747	0.008956745434	0.0204174906	0.0107561878	1	0.05342743602	0.4793062021	0.1170583862	46	1
19	299.8699467	324.3476163	3.760083496	10563.0514	1664.565305	1381.976385	2832.19476	4555	1706.219512	86.24660226	5209.783289	856.3950715	683.3009244	670.9342112	2102.814079	1510.960156	0.0003778802368	0.1591735875	0.1339411107	0.01458633551	0.04725602158	0.02578165236	1	0.009987599232	0.2976016408	0.4290847602	19	1
19	303.4899278	369.4731402	8607.908804	17469.42334	2795.124514	-198.2959081	1840.319679	7398.5	7196.561644	1659.73629	3208.387862	648.144314	289.8803462	193.8365534	1399.562027	5087.130587	0.4850852362	0.1652338127	-0.01063701156	0.01949608597	0.01479195355	0.01920508795	1	0.3847318086	0.304522785	0.04324861049	87	1
19	305.4899506	75.56231069	-24.88851703	11716.77598	650.4562951	248.3883197	1376.558216	4420	7480.072289	52.25324976	3213.957542	198.9515238	100.3518943	244.3847847	1134.469252	4753.431712	-0.002514831634	0.05343719884	0.02121604583	0.005385949169	0.01920064098	0.00724347042	1	-0.0008243781132	0.07913260942	0.04257984251	7	0.9632890618
19	306.637438	53.49876348	2600.490877	8489.093256	117.1549422	536.68007	1831.652836	3221.5	3768.43617	442.4637053	1370.328742	104.2634025	203.2575081	279.4510946	500.6076398	1500.722009	0.2988001953	0.01329856445	0.0619808745	0.01722075107	0.01379038279	0.02154726365	1	0.2403077608	-0.002556073103	0.2452818375	70	1
19	306.8676054	262.3507474	-108.9773217	19892.44125	1285.392898	515.0268045	1798.37453	7641	13594.54255	63.28107454	3544.474549	324.138712	118.3545781	235.6016942	1366.9828	6093.538387	-0.00612520102	0.06638387835	0.02693539125	0.003435443581	0.01112642713	0.004693493169	0	NaN	NaN	NaN	NaN	NaN
19	306.4208309	692.6323643	8866.212258	12119.01818	1266.38991	-553.1762564	1784.502604	4926.5	8257.265957	1806.476487	2564.968703	279.6211173	293.6783703	321.1316579	994.4935495	5109.87765	0.7199699381	0.1043293673	-0.04063764236	0.02242126139	0.01249216578	0.02605012728	1	0.5683223084	0.1788463777	-0.009424115788	92	1
19	307.3368016	96.38605654	-28.74880628	11434.14963	747.2246603	127.4856275	1543.183661	4333	8389.810526	47.60371911	1896.441509	176.2721516	69.3511652	195.5198896	700.4260021	4021.341711	-0.002513439903	0.06671817412	0.01198282907	0.004186424507	0.01181814621	0.005818736739	1	-0.00129722635	0.1059510066	0.01158647197	6	0.9999999895
19	310.5270029	208.3761932	776.2816794	11963.67199	632.9977046	1181.505714	2218.46268	4490	3067.623656	176.4659937	2289.770861	185.3866433	241.7713877	227.7214726	829.4772629	2004.263743	0.06440362801	0.05340192686	0.09925951111	0.009506884972	0.0155841979	0.01306415683	1	0.05737238977	0.08092345502	0.322202153	36	1
19	312.2841582	329.6983696	932.8186699	14080.63371	4412.324281	1451.115178	2708.358551	6469.5	4203.012195	224.4964618	2835.631981	940.5491411	337.3238113	355.4168467	1285.336272	2980.278533	0.06916809239	0.3197072862	0.1017922773	0.008954813762	0.01873613806	0.01367640174	1	0.06403291049	0.6236632241	0.3392819831	50	1
19	314.4829091	191.2265548	-81.14098778	14262.69387	845.9856679	797.1276742	1808.954106	5401	7155.44086	57.86925269	2817.464277	175.5963637	176.5826694	304.4859756	1010.813728	3855.974643	-0.005795786249	0.05929667517	0.0574247959	0.004649809814	0.01230453613	0.008022835582	1	-0.0009754744249	0.09204905578	0.1650316809	8	1
19	314.0442297	351.398922	2227.88231	12112.26225	1752.930284	1984.101077	3489.351039	5106	1934.505376	526.8594455	2925.447703	412.2903869	493.501767	491.371286	1152.509536	1348.676506	0.1779375461	0.1438654742	0.1593487023	0.02648697465	0.02001296123	0.02611272516	0	NaN	NaN	NaN	NaN	NaN
19	320.6285738	591.4949686	4688.306546	15468.0838	923.0848641	1090.608219	2239.838648	5895	17317.19565	971.750726	2831.681344	218.7243242	303.2107477	238.8243829	1079.85032	7861.637939	0.3017606097	0.06211634435	0.07054122516	0.01528061442	0.01206364111	0.01848834897	1	0.2437174755	0.09714530492	0.2763674163	73	0.999999998
19	321.7614255	465.8536984	993.9808629	13215.08866	1258.260039	122.2808187	2345.170577	5172	3746.552083	190.3159396	2591.726289	302.1279801	101.9547951	209.6975786	982.6326087	2081.8692	0.07547689796	0.09663989233	0.008774897275	0.007956732235	0.01499470243	0.009753763808	1	0.06061882675	0.1665877534	0.01843959822	38	0.9999993401
19	324.690423	252.5444062	-58.89846935	13831.6712	228.4321424	836.9001639	1827.543293	5087	3918.777778	48.53231074	3138.493469	138.0974335	197.4352007	220.908925	1092.059848	2407.016405	-0.004342334536	0.01734130151	0.05868598247	0.003743903775	0.01107014881	0.00910114887	1	-0.0001680734518	0.006579605323	0.1684585049	3	1
19	325.3389842	239.2940301	5.805319546	11392.5221	80.72048612	675.2033844	2272.108279	4111	2016.625	49.72458058	2636.704672	156.9490667	182.4617415	365.9721558	960.6567314	1425.612898	0.0006195908854	0.006878839649	0.06217640012	0.004727318333	0.01742323954	0.01090710663	1	0.003888875028	-0.01466430896	0.1810990114	3	1
19	326.6363476	668.3641227	-58.51927621	14953.17226	3582.468761	360.2030704	1865.203757	6343	4640.208333	71.57469718	2195.769652	534.6947423	92.00564661	254.1791275	901.5068256	1542.561942	-0.003753753548	0.2423948744	0.02462161696	0.004944613212	0.01561971313	0.006537930183	1	0.0003458730039	0.4642929376	0.05916082402	21	0.9994883994
19	333.7256615	760.3944609	1605.270839	9555.344242	79.81899293	1329.442828	2120.517702	3567	2098.709677	289.4670848	1633.338061	114.3717585	266.6271408	216.6523139	590.3108872	878.3037825	0.1693613918	0.008118556864	0.1431074896	0.01168734683	0.01270283623	0.01821498197	1	0.1430041078	-0.01052914308	0.4926489233	54	1
19	336.9526349	90.09997044	-30.73874033	10422.2744	171.8593631	511.625719	1513.161361	3723	5710.821053	41.12365887	2173.235416	131.5130438	150.8298764	203.6023912	761.3662502	2891.659749	-0.002898640722	0.01733245367	0.05290237579	0.004283003385	0.01538028436	0.008566209055	1	0.0005945032496	0.006402727189	0.1491246842	3	1
19	341.2027678	615.5314343	-83.8599289	11093.36211	558.3768586	1368.88267	2410.994097	4298	2885.204301	57.87127238	3018.05374	187.4610245	369.8521155	256.4196444	1092.746039	1860.462446	-0.007352176923	0.04869636745	0.121711167	0.005492127982	0.01423378044	0.01348459135	1	0.001925816005	0.07216587191	0.3827760246	9	1
19	342.3430902	671.8074582	-38.30336357	15134.47735	3630.813654	359.0590241	1765.125553	6562.5	4586.273684	80.88716713	2002.620749	504.1268336	97.00138924	612.754951	830.707027	1229.538388	-0.002592456014	0.237110965	0.02313907949	0.005491667808	0.01543345094	0.006079376377	1	0.001114673098	0.453481886	0.05422888319	21	0.9991122368
19	344.2750805	121.5095538	-20.72881871	12587.03348	1990.293987	133.2788204	1789.924387	5111	4337.395833	64.16813634	1709.334276	300.7272312	79.22412132	225.2747756	658.7830016	1386.432601	-0.001535883136	0.1580689405	0.01055699857	0.005462790259	0.01637327719	0.006898957568	1	0.0003154362351	0.2920680816	0.009508109732	16	0.9998818851
19	345.3941873	214.5584378	1151.770471	15610.49846	3708.836796	522.0752493	1646.589127	6749	4221.817204	394.9090801	4527.687758	1257.926239	196.4637878	251.4008857	2003.380411	4020.704824	0.07498232403	0.2429633013	0.03533747923	0.01217226872	0.02818018141	0.01164491905	1	0.06347266571	0.4654810722	0.112653854	46	1
19	346.3869542	301.1391708	2823.175738	16495.86226	800.8171869	37.04837916	2349.14887	6154	4759.265957	625.5037013	3366.16822	263.4261017	170.6882595	791.2820615	1305.204404	2660.647157	0.1725455701	0.05100838985	0.003325435297	0.01067147637	0.01243295018	0.01138733968	1	0.1367395135	0.07313737677	0.01970433166	55	1
19	348.779339	46.19883125	553.8451122	9056.021917	585.191063	750.0487682	1299.791033	3456	8837.652632	133.3371557	1322.556361	144.0979605	156.2303023	153.9019775	492.3168574	3241.628802	0.0609836857	0.06699044194	0.08629085137	0.009685270924	0.01497077995	0.01276809391	1	0.05394404928	0.108280122	0.2777862342	36	0.9999999981
19	352.6545879	539.376247	791.8394981	12608.5462	1234.49722	1289.766203	2260.277915	5030.5	5950.031579	224.1180002	2965.6366	305.1799738	302.0034131	295.1094488	1109.975199	4378.836962	0.06385045862	0.1002798119	0.1007420932	0.009229754115	0.01440150611	0.01771728927	1	0.05750995282	0.1764944037	0.3284286225	40	1
19	358.9765187	599.3232536	4492.978917	14906.69036	855.7564524	1093.759477	2133.936625	5739	17410.24731	914.5687116	2894.642183	195.0950737	334.3613211	202.6796623	1063.256052	8136.925953	0.2965167795	0.05959357474	0.0693714548	0.01508253535	0.01320672928	0.01896235118	1	0.2394577725	0.09199016433	0.271185997	73	1
19	363.2436517	260.0991505	850.250192	16045.78706	998.5639257	3475.69912	2112.491329	6111	19743.15789	154.8703005	2053.261586	212.8281115	549.272142	204.2869237	779.5094098	5785.876157	0.05449493533	0.06477625052	0.2172355936	0.006361837227	0.0121186735	0.01614095509	1	0.05742075833	0.107279244	0.72113099	37	1
19	365.8235301	40.05294112	-42.17071176	7765.719623	187.5128763	809.6076966	1250.894542	2868	9204.936842	36.64074191	1391.598554	113.8620723	174.1228511	150.3226467	491.7120965	4414.981248	-0.005364936962	0.02345090113	0.1054142442	0.005187443379	0.01654944743	0.01242814658	1	0.0021678979	0.02027881193	0.3271414582	4	0.9999999998
19	368.4528551	671.4429864	3486.872962	11576.51464	1895.711435	748.6297078	1861.834087	4864.5	12139.82927	792.9883883	2567.378825	407.3873004	255.8874222	193.4423092	1028.952053	4935.408785	0.3025363121	0.1636575773	0.06255731322	0.01716822174	0.01651405431	0.02105590709	1	0.2448412214	0.3038547782	0.2522525538	77	1
19	371.3098785	306.2587299	-14.84237533	11858.372	1167.049665	675.2625488	2133.046302	4649.5	2483.206522	58.15053304	2988.552547	323.9659302	194.3926931	288.2917965	1126.203341	2000.075348	-0.001249974048	0.09786406244	0.05946570368	0.005424343235	0.01958917708	0.01022698863	1	0.0031561028	0.1706828515	0.1740283297	13	0.9999999997
19	372.4606242	407.3100074	10281.14239	14320.66568	1623.380434	-363.1576723	1853.314075	5782	15876.40426	2722.791108	3632.953739	457.1649772	414.6401949	219.4413382	1471.218791	9951.411085	0.7112100189	0.1169339273	-0.02675426159	0.02947909343	0.01792244847	0.03586335422	1	0.5624233032	0.2049309687	0.03618963591	92	1
19	374.467928	108.2773434	3498.749534	12125.98511	267.2675048	792.9306667	1728.838194	4538.5	11180.19355	634.3287335	2002.836255	148.31479	247.1724407	223.6480514	710.4959855	4527.377262	0.293064354	0.02235521275	0.06398130756	0.01480358808	0.01452135232	0.01862274834	1	0.2359854112	0.01597188603	0.2510863914	70	0.999999993
19	374.6440681	344.3398902	3514.476832	11645.26202	1792.6862	2.642090486	2265.792166	4813	1604.8	1268.091653	4116.2206	608.4195249	213.0890363	312.3719568	1623.834807	1331.447777	0.3015955242	0.1427484994	0.0002412759626	0.0185488426	0.02633213186	0.02322652391	1	0.2397690528	0.2595875039	0.03977913938	76	1
19	374.6022687	683.4580334	3114.510615	10330.6869	1648.234081	708.223718	2128.528309	4386	4481.9	819.3749928	2574.96646	391.0421977	254.1949267	268.1176797	1032.400161	4339.675586	0.3096653735	0.1611011988	0.06775431662	0.01809440305	0.01586594337	0.02338634501	1	0.2508093396	0.2987606429	0.2713812202	77	1
19	375.2797527	273.1744008	13227.69535	12781.28111	757.7124357	-613.2950031	1900.840341	5148.5	6230.719512	2634.790809	2483.965573	195.9757972	413.6710316	230.1293084	959.9016049	3318.679647	1.036067369	0.06197112748	-0.04487389805	0.03613241361	0.01283364944	0.03630159604	1	0.8181794857	0.09138699905	0.04355493776	95	1
19	384.1731332	283.1684351	14487.2825	14468.38336	961.2490193	-539.180512	1646.918071	5818	8096	3265.721515	3315.175898	256.3548591	523.9657679	540.011506	1285.162139	5347.350816	1.000955039	0.06767184215	-0.03775308114	0.0340692878	0.01456588792	0.04419164678	1	0.7908742706	0.1033080386	0.0602884366	95	1
19	385.5404656	144.5283672	1676.550373	10294.03334	2396.751628	560.5087626	1908.680125	4530.5	1131.333333	430.9453417	2501.314474	603.6707133	205.711271	216.6341467	1058.074796	802.2349527	0.1637455252	0.2285391474	0.05506928784	0.01391683523	0.02604983995	0.01896576623	1	0.1349900608	0.4363244527	0.1985292825	65	1
19	391.322345	481.501118	75.51621138	10316.23199	831.5672534	483.5237411	3854.972007	4236	1713.212766	71.76689001	2647.261901	279.0622681	137.2136267	601.4745405	996.9642221	1173.075416	0.00767090591	0.07833734663	0.04863343816	0.007970610594	0.01834765333	0.01306506122	0	NaN	NaN	NaN	NaN	NaN
19	393.5316852	337.6847304	4718.438303	16018.54536	946.451377	1181.861744	2251.084761	6060	16418.64211	887.2210686	2761.746297	212.7874415	294.3777602	269.954294	1056.227299	7068.880984	0.3035357252	0.06244610788	0.07521436763	0.01521112227	0.01204598405	0.01698704773	1	0.2454364116	0.0979361002	0.2926360809	73	0.9999999958
19	394.4821664	68.48136409	-6.674824032	10325.66792	2420.137874	219.9387543	1268.321751	4515.5	4359.365591	65.13272598	1310.412132	352.4600183	79.14364146	212.311462	565.0754695	884.6600893	-0.0006662009428	0.228548921	0.02221846016	0.00661602147	0.01752925221	0.007157145037	1	0.002493499971	0.4360030118	0.05128003539	21	0.9986312034
19	396.5145171	419.3353636	1090.654641	16885.21641	2962.314801	1642.635221	1943.706919	6954	19570.8617	206.4760385	2370.889378	512.4394334	267.2146578	222.7192526	1018.01343	4686.727192	0.06445577628	0.1784799584	0.09745119498	0.007940692663	0.01527476695	0.01013688773	1	0.05857029165	0.3357641162	0.319566433	44	1
19	398.3309543	762.2624056	1356.956968	7913.106348	652.8369412	1.439345225	2169.713191	3120	1800.688172	338.8702001	2067.108702	214.1288708	125.1595466	646.6584839	787.3902329	1129.978626	0.1735896139	0.08839470218	0.0002107088441	0.01341113215	0.02271188738	0.01874649461	1	0.1377429146	0.149238291	0.01039505244	58	1
19	403.3042966	324.3306648	1234.134419	18601.56181	6065.811939	645.2226726	1573.166863	8600.5	9673.804348	250.9838426	2838.164658	1041.626707	175.0741714	236.1161935	1333.583851	3172.146783	0.0665158898	0.3329695368	0.0346115867	0.008452820443	0.01802313155	0.007716278873	0	NaN	NaN	NaN	NaN	NaN
19	403.7837851	404.1656426	5542.968182	17663.92589	349.2673745	1408.025479	2309.514564	6576	9572.666667	909.7561925	2720.326611	182.5619944	312.510073	217.5328697	1034.794327	3449.323386	0.3103070497	0.01917332557	0.07894839944	0.0146769481	0.01077715931	0.01433286585	1	0.2506090434	0.009830612635	0.3055795462	70	0.9999999711
19	405.578649	53.29295872	2018.363955	6864.685347	1139.3919	384.2410154	1301.302335	2874	6145.531915	515.4240438	1641.94555	273.813997	175.1319794	142.7266828	668.7049922	4109.157436	0.2873809214	0.1644389672	0.05344289574	0.02298043081	0.0237428218	0.02501198371	1	0.232233999	0.3052534367	0.2180262838	77	1
19	405.1831029	86.52179195	-37.97245426	9954.123223	2169.038271	197.2436953	1492.657363	4299.5	3907.252632	121.2626731	1770.257099	488.5765823	175.4151504	1942.851965	753.129923	1824.205755	-0.003962802473	0.2204444019	0.01947993669	0.01316924621	0.03061130884	0.01837000376	1	-0.0003831279946	0.4194250172	0.0410359281	21	0.998129538
19	405.2847752	611.4012335	4219.240425	14061.97888	861.6616898	979.6485943	2032.397274	5410	14119.16129	907.2451252	2839.184748	209.5028235	299.0761067	223.2402307	1054.945322	6241.257124	0.3005305799	0.06149171183	0.066968062	0.014543666	0.01381863557	0.01773069892	1	0.2425002213	0.09578116145	0.2639453097	73	0.9999999992
19	405.3968954	705.1674229	-93.81393071	13992.06666	1376.262907	754.6199689	1710.753326	5368	7329.494737	58.45754159	2196.296697	205.5997425	137.8318157	248.0350075	774.2026853	2367.53527	-0.006869255172	0.1025239082	0.05485521374	0.004352118014	0.01352042621	0.00759242143	1	-0.00155505021	0.1800742436	0.1572782461	13	1
19	409.2452113	71.55871263	-1.094237784	11245.17267	2442.057961	235.1193786	1311.954653	4738	3101.147727	64.70741106	1478.613549	369.1327868	90.13107797	225.3241018	629.1195585	1202.073549	-8.514813083e-05	0.2190750337	0.02135120449	0.005933786676	0.01639503443	0.007772171353	1	0.002800212121	0.4166717404	0.04819523783	21	0.9987872285
19	412.6818498	447.2910478	4767.585522	16042.68869	2597.996953	1169.373431	2256.991349	6615	16079.65934	875.6622891	2822.102262	482.7357764	287.1409855	269.3885416	1156.370152	6525.88027	0.3024147379	0.1694766188	0.07302281117	0.0144600962	0.01494626275	0.01771803929	1	0.2454949764	0.315992397	0.2879396853	77	1
[truncated: 3,378 more rows]
