# Supplementary material for: Phosphatase specificity principles uncovered by MRBLE:Dephos and global substrate identification
Source: Mol Syst Biol. 2023 Nov 2;19(12):e11782. doi: 10.15252/msb.202311782 (PMC10698503; doi:10.15252/msb.202311782)
Supplement: Supplementary file 4 — Source Data for Figure 1 [file MSB-19-e11782-s002.zip › Figure 1/1D/Complete MRBLE-Dephos data with scripts/ToRegeneratePlots/B55_2/20200923_B55_2_240.csv]

1	7.619882706	66.39054932	-3.18004771	4808.426597	548.6112301	439.2012573	988.938944	1895	6980.395604	37.00462703	695.0496392	117.0055119	108.8209838	125.8005089	264.5066879	2543.364189	-0.0006285593894	0.114510882	0.08885081823	0.008003630527	0.0206705311	0.01492459798	1	0.004899595299	0.1913557673	0.2891094293	40	0.9964964093
1	89.46235205	74.12078183	2.864032485	4976.724244	1178.633063	463.4788758	1399.950198	2160	595.3404255	55.08825308	1062.454654	268.369714	129.6908353	176.3537817	448.8827407	585.3234664	0.001158450923	0.2305926444	0.09334445773	0.01229041179	0.03110111485	0.01610419823	1	0.007733256855	0.4288888684	0.3073189162	23	1
1	130.7138351	234.4295646	4950.958417	10462.39415	3417.225502	-290.899999	2528.026156	5004.5	2652.806452	1343.721522	2880.671367	895.2820066	237.0808154	235.4657628	1288.107921	1983.784445	0.4689853065	0.3100986892	-0.02446474731	0.02581015252	0.028890037	0.02430858366	1	0.3720281503	0.5878974582	0.01478855419	89	1
1	180.2693949	159.5371264	1812.458879	11084.07283	1107.803636	1549.961863	2978.752639	4410	1520.903226	336.0936258	1804.901735	235.3580838	326.2653588	305.4753818	714.3718581	732.2655147	0.1627255105	0.09735766414	0.142973074	0.01296242487	0.01656260941	0.02069248079	0	NaN	NaN	NaN	NaN	NaN
1	248.6393858	258.3563947	917.658468	15972.50299	1602.41323	1611.079248	3468.588102	6292.5	15298.07292	201.7138749	2327.749372	350.4355732	290.169918	260.175657	941.5068048	5581.368776	0.05741531389	0.1033861361	0.1033366469	0.008007451102	0.01386021477	0.01026664552	0	NaN	NaN	NaN	NaN	NaN
1	285.462613	281.3117146	8472.170288	11158.01114	-9.54522177	-347.5409492	3995.457602	4335.5	2733.925532	2331.05676	3267.806765	154.3017806	333.0696491	264.9424987	1212.701968	2469.577524	0.7365938482	-0.0006805845528	-0.02946297345	0.03181812753	0.01617042036	0.03679019501	0	NaN	NaN	NaN	NaN	NaN
1	298.2016552	369.6722479	1984.300192	12610.58398	363.7631956	1989.40108	4024.052372	4853	284.34375	565.6235062	3655.029052	239.3238358	528.7280067	319.4767436	1352.124458	274.8552472	0.1612978584	0.03051010607	0.1524240284	0.01375980179	0.01854970245	0.02569286531	0	NaN	NaN	NaN	NaN	NaN
1	458.0743821	233.4888383	962.5846363	5382.051554	617.6429602	28.26113186	3879.457164	2356	108.7204301	499.0093854	2833.128052	466.5976851	132.1039572	352.9981581	1130.152995	114.6012335	0.1801284077	0.1225681578	0.006233035441	0.01923085902	0.0497887412	0.03395446568	0	NaN	NaN	NaN	NaN	NaN
1	460.5375503	452.3538562	692.0144258	8598.517946	272.1584477	47.12384734	3673.299505	3327.5	1546.319149	267.9480963	3141.009481	192.5936657	100.8839264	266.4780864	1153.834309	1758.24318	0.07961953751	0.03353649452	0.0068951278	0.01166563229	0.01810950781	0.01445556188	0	NaN	NaN	NaN	NaN	NaN
1	481.4265302	533.2554451	2168.130083	6806.71717	486.7199994	-84.74765459	3282.886394	2749	634.6382979	972.3798252	3141.772402	312.6240798	158.5490739	390.0189975	1223.073625	694.7175469	0.3100342265	0.0726186236	-0.01283543838	0.02075029697	0.02642728007	0.02769286494	0	NaN	NaN	NaN	NaN	NaN
1	614.0175642	502.0829264	2134.967905	4463.187785	975.6702732	-75.04986757	2516.997094	2076	425.5957447	991.0222833	2041.34919	473.7676102	147.1255814	213.0134461	873.7701821	612.4957111	0.4945892859	0.2176284065	-0.0154750666	0.03718109622	0.0327642271	0.03935435952	0	NaN	NaN	NaN	NaN	NaN
1	685.6628725	328.9271633	426.1585065	6107.399181	21.85244918	197.5089558	2706.183057	2339	5266.231579	138.4773718	1947.004085	108.4885654	107.4383022	185.1954281	699.7431088	4943.512799	0.06692962857	0.00324035383	0.034579549	0.01226623371	0.02088793616	0.01773746161	0	NaN	NaN	NaN	NaN	NaN
2	69.23937986	259.5184139	2228.409632	7534.45236	725.9398681	-159.8935188	1841.527068	3028.5	891.9462366	721.1935021	2376.866053	237.5341142	139.4845672	245.4055936	914.0242499	805.1487895	0.2955971363	0.09629843226	-0.01974362014	0.02352123609	0.01819497468	0.0205660674	1	0.2329790938	0.1520819175	-0.0105562552	74	1
2	267.2736408	169.1410191	-81.91400791	10067.77157	132.987997	1119.871037	2264.506018	3689	2956.631579	59.20046835	2705.847302	144.2045705	328.7928333	462.820653	940.3923204	2946.091547	-0.008330511029	0.01390144213	0.1125855087	0.007036600123	0.01973069235	0.01548865393	1	-0.0008798347055	-0.01474725917	0.3636498202	4	1
2	321.4103224	167.252989	-73.85525075	8910.749458	2217.346925	962.0871329	1824.038547	3878.5	1189.117021	73.74061508	2945.60254	734.8711858	349.5556807	216.8888684	1237.055313	1561.959776	-0.007523154691	0.244528186	0.1107785921	0.009511282922	0.02647563721	0.01551552125	1	0.001980210564	0.4573185056	0.3636820548	23	1
2	362.6624372	385.9784058	-131.7660898	9912.047744	961.443814	2396.031801	2622.669534	3909	172.2688172	75.34035916	3329.414685	356.1339345	793.7207431	412.2256331	1276.678763	156.9292377	-0.01351225941	0.09764464948	0.239766024	0.00888913663	0.02392243317	0.02896613495	0	NaN	NaN	NaN	NaN	NaN
2	609.4358635	617.2581125	3728.515167	5276.317474	930.9744063	-329.9106529	1447.769734	2233	807.0744681	1430.899059	2022.783262	367.6247155	223.0320789	759.8487302	823.0900204	815.4729512	0.7120177565	0.1773897438	-0.06387276402	0.03696812743	0.03355658166	0.06389100184	1	0.5607421443	0.3140944262	-0.06935873721	93	1
3	82.66395687	408.6542142	6827.329176	6713.490724	396.9740983	-499.6094515	1844.760246	2734	1674.75	2952.011029	2944.162155	215.6137876	441.1985115	248.4986774	1153.123015	1909.477839	1.021945521	0.05995731626	-0.06003265499	0.06305321586	0.02866263585	0.0980522908	1	0.8049448315	0.07038339973	0.003960798907	95	0.9946731722
3	208.9653101	117.6532735	-25.98906702	9840.924678	4203.483978	136.7693481	1364.50215	4745.5	1306.574468	107.2557294	1454.752479	670.4851128	188.8872787	826.8733789	699.4049589	910.5311872	-0.002644486126	0.4259891632	0.01525807658	0.01148059755	0.02987021152	0.01858840628	1	0.0023288042	0.8297102077	0.05266243406	29	0.9977380361
3	555.5263676	194.3062066	-43.47355275	11024.38284	1123.783295	226.3354438	2300.826837	4319	6714.625	56.95209668	1792.761626	195.9573453	78.11519421	307.5866191	667.1520237	2781.192725	-0.003761719263	0.1020692532	0.0206378426	0.005535396142	0.01555184818	0.006936381296	1	-0.001516149419	0.1666537139	0.06204086869	12	0.9999805095
4	150.9878795	136.611281	597.8103682	9288.236693	970.2376186	795.1789327	1639.932962	3676.5	6445.623656	137.1205772	1548.89596	196.9403008	177.7313687	203.5916853	587.6179823	3423.394501	0.06385261915	0.1064742592	0.08450976139	0.009334767697	0.01734301423	0.01242329938	1	0.05558438092	0.1742649916	0.2877421521	40	1
4	219.0279619	747.4251297	31.12674576	6682.771347	647.8830887	91.18206534	1645.93879	2606.5	422.4193548	39.3418756	2069.430788	202.1657618	73.31075375	138.1313326	772.6873499	401.6623426	0.004670639474	0.09565101099	0.01479138129	0.007053636022	0.01999736184	0.01019431443	1	0.004762980673	0.1534893165	0.04422789584	12	0.9981755347
4	275.5275708	169.2592607	949.2294769	16434.55052	1742.441449	1500.124437	1474.674333	6254	11184.33333	184.2604087	2356.349435	312.9043343	242.7008126	199.1162391	920.1091453	3523.950801	0.05869650322	0.1155826802	0.09300947758	0.006897258617	0.01336810188	0.009492232494	1	0.052072308	0.192872391	0.315090373	40	1
4	313.5131975	378.6186508	3614.577455	11599.14467	578.9465817	-155.2256953	2286.735814	4378	703.7526882	1211.628209	3863.705132	223.9602328	193.7202975	384.9463784	1426.127576	623.8945468	0.3146786402	0.04732778219	-0.01459933779	0.01802949606	0.01692580157	0.01946350799	1	0.2478680115	0.05158847512	0.009166351427	72	0.9999999564
4	329.3416859	282.3060933	1017.511729	17069.26671	1178.901715	1623.447972	1551.866488	6395	11827.83871	177.3198503	2612.411425	283.1840097	321.403762	212.7071852	1019.864482	4131.796631	0.05964789496	0.07244171528	0.0992865659	0.005433683119	0.01225886899	0.008818866768	1	0.05274127719	0.1044925615	0.3349971469	36	1
4	439.5227855	36.6624282	-60.53661424	6704.517682	178.9723848	1393.677546	1076.292568	2498.5	3912.138298	52.65743528	1239.474653	93.39029734	291.0978575	132.1984862	446.9949518	1635.741663	-0.009043560422	0.02646402825	0.2118100835	0.007729868242	0.01486322305	0.0192560723	1	0.004227580159	0.009911281359	0.6927286732	5	1
4	439.9323073	362.5889482	1.492442653	7460.848121	1183.357816	49.14434418	2074.049088	3087.5	1999.321429	51.23589992	3242.812861	508.3810208	92.33679457	362.3721195	1289.150564	2255.96188	0.0002369867337	0.1623230415	0.006042512337	0.00785538337	0.02598182769	0.01430178788	1	0.001438165133	0.2900969734	0.01601097644	16	0.9992488878
4	444.5317459	353.9876855	-21.90796436	7134.895831	982.1971649	4.830122926	2585.062052	2928	2355.395062	89.02878836	2553.179792	377.6178798	232.291221	1401.722512	1048.115108	1896.749896	-0.003166169272	0.14747622	0.0007321578762	0.01191460051	0.02977747664	0.02910435634	0	NaN	NaN	NaN	NaN	NaN
4	454.4120799	142.4449522	-68.45014902	8406.861065	2111.250949	874.6109447	1457.937779	3629.5	1502.27957	74.26602702	2231.811412	569.1795097	260.3461972	175.4851893	936.1145858	1426.259576	-0.007795265925	0.2536526126	0.1081502601	0.009150319327	0.02712977052	0.01360090453	1	0.001709956489	0.4760257554	0.3551456269	23	1
4	465.2270765	27.08067579	1775.052171	6208.11924	703.2149537	264.0645074	1181.194558	2497	8092.957447	359.4857209	1111.800277	139.9273737	156.1046974	182.4051939	423.7377393	3631.541774	0.2922900741	0.1176110691	0.04245784824	0.02056112942	0.01973777925	0.02574179193	1	0.2340536415	0.1950745217	0.1954898104	75	0.9999999996
4	489.825564	13.28471529	-21.29109133	6017.116214	987.6388426	565.6800956	861.0554588	2427	6659.21875	41.6996705	1086.365184	182.2118095	132.5867363	126.8544418	417.0018549	3238.411759	-0.003499409729	0.163314276	0.0925303452	0.007130143483	0.02288807359	0.01271168421	1	0.003325650159	0.2912395	0.3019565552	19	1
4	542.4683566	191.1980289	11035.56044	10985.35313	784.8794292	-553.9339533	1281.82902	4449.5	11093.86022	2342.166435	2396.911349	183.3850487	427.6796812	946.5903221	924.3463181	5607.493191	0.9850398497	0.07481731356	-0.05019420513	0.03120117361	0.02068289981	0.0414477235	1	0.7764497723	0.1010875669	0.02938018683	95	0.9999963785
4	551.6019521	168.8642132	2754.964664	9213.087582	578.8873747	584.7295511	1564.045403	3591	8390.852632	569.1776184	1749.97267	149.8885174	204.3473393	369.6247574	662.5934595	3885.729527	0.2981044245	0.06414787363	0.06266854587	0.01829715916	0.01692353103	0.02180247576	1	0.2392442001	0.08536570819	0.2623186059	73	1
4	557.9910709	480.5807143	918.5906061	10140.776	229.9528301	-13.6841942	1895.7836	3743.5	9303.626374	199.1591962	1821.047433	120.7988693	95.93858857	229.3333753	646.4345221	4110.825664	0.09099009283	0.02172842658	-0.001166923968	0.008831335159	0.0142975108	0.01066840748	1	0.07141042844	0.001432340881	0.007158644922	30	1
4	570.476841	230.6385136	623.7642946	10564.67866	1950.650107	967.8128081	1183.838751	4392.5	15494	165.3369804	2190.544718	392.5617324	229.4074464	150.0542684	876.2795609	6843.231953	0.05617603118	0.1825546146	0.0924512639	0.01020617256	0.01907039437	0.01161735097	1	0.050721667	0.3299857848	0.3144235955	44	1
4	574.5222883	290.6977189	1555.408729	9169.399018	928.2320833	-79.94995584	2050.638668	3618	1648.273684	428.8175297	2340.72695	280.4395923	124.336412	260.0822678	918.7170878	992.904684	0.1710606526	0.1050602022	-0.009381176154	0.01085045912	0.01831330564	0.01516459634	1	0.1351309191	0.1712328887	-0.001529621433	58	1
4	585.665121	303.8591394	-19.21620053	9470.139064	144.567938	134.5338486	1820.452254	3404	3847.536842	81.03631904	2338.752305	177.1386359	192.4742587	1120.257379	825.7371235	2700.18203	-0.002014117414	0.01623295696	0.01448163346	0.01117541444	0.02099153732	0.02457502386	1	-0.001342075279	-0.008991779173	0.03981337442	2	0.9999302747
4	604.5120183	166.8016303	-0.1662300215	8208.546262	1355.16642	38.62646549	1572.639152	3338	4965.784946	50.08172514	1171.037627	201.953541	80.18232989	153.8723522	461.3132826	1560.348957	-2.29646805e-05	0.1677320959	0.004912820292	0.006228840884	0.01871375008	0.0100202408	1	0.001223865887	0.3011832883	0.01235033997	16	0.9999710916
4	614.8130518	154.2537845	638.2275377	8185.925473	279.1721417	-5.372099376	1125.016174	2981	17738.07447	146.5566862	1299.525992	117.3213405	79.62586014	150.6880747	453.8921201	5427.275134	0.07944926829	0.0341587175	-0.0007453547022	0.009858051585	0.01589974451	0.01028074298	1	0.0624297041	0.02699365782	0.006504428195	30	1
4	624.3284947	447.4802659	846.4978337	10470.37047	343.7760009	11.75719799	1486.175678	3844.5	17055.02128	185.8661939	1719.889117	97.0045241	86.72921468	163.3275948	593.8982191	6529.200457	0.08192052223	0.03338093609	0.001171928951	0.008425801621	0.01252202124	0.008745067925	1	0.06448391912	0.02535478151	0.01334692617	30	1
4	633.291201	534.4488652	-165.9887317	10845.43038	277.6569839	2398.118267	1311.915603	3996	5034.234043	52.16837151	1722.761877	131.3760523	425.0877918	147.0518603	628.5629828	1426.029592	-0.01529383993	0.02578124261	0.2232188715	0.004781026541	0.01276943652	0.01394656213	1	-8.606599805e-05	0.00845820515	0.7292467271	5	1
4	645.4123956	226.3928776	-58.71338401	8358.353968	1378.385228	895.4962886	1510.848302	3405	2973.62766	54.56745048	1295.607064	247.7344127	178.8507289	243.7285276	523.2261821	958.9656276	-0.00737007491	0.1668658661	0.107676965	0.006644268372	0.01765473013	0.01220531348	1	0.001145935914	0.2983880898	0.3514602688	19	1
4	651.6363882	348.3905633	-14.61157417	8236.53725	499.8988515	398.9467898	1571.158716	3113	3834.431579	42.67607871	1904.719373	160.2439086	133.9748519	177.9210289	708.3924455	2435.252281	-0.00183978715	0.06007714589	0.05152714238	0.005060527178	0.01579639702	0.01111998859	1	0.001307547846	0.08035148128	0.1637595825	8	1
4	656.2630225	326.515185	1633.230185	10392.95466	2453.296629	420.8086458	1409.804528	4534	7969.042105	330.5841986	1724.99932	427.787047	159.5964474	169.1915191	744.5686186	2470.677571	0.161770322	0.236809712	0.04114051799	0.01340841961	0.01817542624	0.01293390226	1	0.13193173	0.4404604986	0.1673776943	65	1
4	670.705065	461.5645179	531.2352677	8934.797642	1607.152115	264.8175774	1262.63317	3679.5	12149.84946	133.9348946	1904.954517	312.0200842	98.27471462	150.4097639	763.178659	5315.530345	0.06105224597	0.1802794549	0.02912326495	0.009904835021	0.02078501892	0.01039130366	1	0.05101715772	0.325955097	0.1054486151	43	1
4	682.4305507	301.7031559	1498.496383	9818.917921	3106.154307	-43.00806632	1281.737849	4445	6519.860215	256.7869423	1560.855855	527.2638887	116.0566265	191.2915598	707.856235	1948.283205	0.1565443665	0.3151133547	-0.004117196383	0.01124851006	0.02080900651	0.01335415969	1	0.1260570581	0.6012755809	0.01827537733	66	1
4	697.6160939	187.176281	379.1802148	5010.735652	2106.425929	-91.31648822	1002.203007	2427.5	1159.787234	115.1337302	1124.085463	435.1934124	76.29698325	159.6775035	514.3659086	912.1804419	0.07708037455	0.4167080081	-0.01705333746	0.01526673469	0.03631750073	0.01597986975	1	0.06349661314	0.8102090611	-0.03832481564	51	1
4	702.3458986	439.3043908	2182.760063	7507.236852	806.1508779	439.9769657	1236.307289	2968.5	2597.010753	516.3065272	1755.371107	194.9571508	180.3062631	127.4320654	672.9024287	1265.313842	0.2914190006	0.1163341125	0.05747475601	0.01902608484	0.01801873048	0.01946742643	1	0.234190905	0.192309272	0.2450562273	75	0.9999999996
4	703.5464681	717.8414452	34.83304265	4447.069681	1350.220162	8.435218654	958.3734313	1977	2605	46.67807098	823.5114548	232.3060775	61.89631366	135.6688335	355.677891	1199.494442	0.008657337283	0.309609405	0.002037561731	0.01084400957	0.02731467435	0.01539346552	0	NaN	NaN	NaN	NaN	NaN
4	706.7767643	550.8913483	1632.866834	5597.982603	594.8685316	279.5374101	1480.756586	2212	1973.442105	398.6143261	1362.30604	184.1112245	136.6699551	178.8024755	533.5927333	1281.771279	0.2924821683	0.1084920228	0.04996117421	0.01747774211	0.02290062247	0.02227771687	1	0.2345330814	0.1763269305	0.2201694198	75	1
4	718.505001	490.951766	1104.361771	7185.817563	776.9480259	259.0802113	1211.169177	2770	3996.617021	243.2039553	1570.694921	177.2171473	116.8878252	139.1655359	597.8760118	1909.342808	0.1580622119	0.1132442667	0.03808234076	0.01369915179	0.01929625298	0.0131752151	1	0.1275832276	0.1876146425	0.1533423436	59	1
4	725.3889026	270.6261499	20.39514153	8207.469689	837.8626599	-15.03362917	1043.364107	3139	4205.322917	41.5162477	2247.757394	238.6624417	61.55907631	141.3651641	839.0432852	3342.268135	0.00248576521	0.1057501345	-0.002217992234	0.005655396785	0.019108747	0.008911716267	1	0.002185779501	0.1743660171	-0.01234589733	11	0.999999998
4	750.4792187	565.2880212	461.9538841	5371.856062	174.9800655	-57.70391245	1030.516138	1963.5	12086.31579	101.0577719	946.7302078	81.72736984	65.95225462	103.9761322	327.7468595	3174.958463	0.08530292768	0.03258113036	-0.01239206943	0.01046839015	0.01813600523	0.01228407768	1	0.06639354354	0.02382690013	-0.03094104751	30	0.9999999999
4	762.3013274	282.4714548	3276.46207	4954.526227	374.690224	-250.9594363	929.4061412	1973	14728.5	696.6595583	1024.111852	99.45829667	121.4020945	106.3933293	383.0665389	6505.188988	0.6596796468	0.07838249853	-0.05099919585	0.03087796563	0.02200389289	0.0254165959	1	0.5190621383	0.1118631365	-0.03993549266	91	0.9999998016
5	10.45291289	142.3749562	2404.662624	5397.616361	360.2125727	297.4989337	967.798952	2116	3484.623656	468.7633153	1049.689458	93.53486756	162.6723007	117.0870871	377.1530796	1872.326348	0.4502748421	0.0664120826	0.05974565456	0.02529320158	0.01953963797	0.02843035576	1	0.3594791729	0.08840874663	0.2839005833	84	1
5	23.85416609	382.6217116	-26.50386176	11352.67841	3765.927174	6.088138898	1328.304509	5168	4756.808511	68.35214856	1689.750556	548.11639	76.0646577	236.6297655	746.7050813	1346.969137	-0.002506220364	0.325456778	0.0005385348229	0.005982152466	0.01922857853	0.006901004832	1	0.0006032697853	0.6240931047	0.001346233119	24	0.9999999597
5	34.48247023	435.6706381	596.4409874	10911.22336	682.9878536	2219.400986	1483.702602	4100.5	8560.808511	127.6304872	1829.82978	164.5341503	432.3744204	165.0750853	686.6490766	2757.228394	0.05451381772	0.06346803641	0.2022806641	0.008512529474	0.01266180268	0.01898037429	1	0.05434519346	0.08507668558	0.6751173881	37	1
5	62.29416241	712.4939126	1072.491407	6348.172733	119.4680918	716.3426836	1584.591476	2324	4321.2	240.26292	1414.856795	85.07264847	215.8951625	171.1524721	499.4714492	2229.777952	0.1702106229	0.02116532991	0.1181050143	0.0147194098	0.0150515352	0.02091561316	1	0.1407380174	-0.001842325328	0.4187524688	54	1
5	88.21530052	12.64038611	40.5678469	5466.862264	1686.288012	-64.1440143	707.5171254	2414.5	1650.797872	50.13078901	968.398212	310.3065415	52.30486513	107.1601728	430.7747564	969.2700233	0.007412580506	0.3133678966	-0.01199306768	0.009964398383	0.02871173432	0.01058519006	0	NaN	NaN	NaN	NaN	NaN
5	96.53428443	50.25241988	19.46587942	6085.279041	182.7996364	204.6204689	868.5161199	2165	3521.483871	29.84257975	1122.283216	91.5410298	68.13622126	128.212837	374.7092966	1430.994498	0.003226186179	0.02927803979	0.0330220089	0.005059597378	0.01913317043	0.009422212293	1	0.00397075918	0.01745492669	0.1026764918	2	0.9859525504
5	97.76622997	724.5246116	6413.499927	6507.379214	697.6292178	-501.7526928	1445.587397	2738.5	2060.215054	1642.534754	1675.304692	197.0074877	241.5609733	155.26411	672.0406041	1234.563528	0.9780401051	0.1071372166	-0.07953595541	0.04251342584	0.01617103049	0.0331819087	1	0.7695983197	0.167629964	-0.06849592392	96	0.9999997608
5	177.3151565	506.3051149	1174.487323	7275.807145	266.4547562	975.2461	2659.342431	2747.5	262.8494624	462.4368477	2678.974709	172.1048294	391.577583	398.9530302	988.3334797	238.4530282	0.1633320302	0.04278316537	0.1400810509	0.01532117944	0.02249464289	0.02547492373	0	NaN	NaN	NaN	NaN	NaN
5	234.2846151	356.1338036	5795.613804	11890.40539	682.3466965	1152.070889	1965.013013	4660.5	3105.425532	1573.346905	3268.146075	192.6168313	360.6705304	282.111381	1207.599749	2117.061711	0.4810280745	0.05656871771	0.08844228643	0.02279930696	0.01566870057	0.02888876436	1	0.3853112766	0.06762573177	0.3850813214	84	1
5	238.3075261	58.70186765	687.4472549	7865.947774	173.0638474	-63.37783491	1381.373868	2813	5349.150538	161.0720224	1492.685235	101.3664675	80.81868414	198.2025396	532.2516338	2677.233866	0.08892711931	0.02197841608	-0.007213477569	0.01013446264	0.01413689989	0.01109996639	1	0.06944311552	0.002030781076	-0.01330106686	30	1
5	244.7412359	396.514942	2288.997823	13486.5963	4503.672497	-71.57090796	2326.710746	6168	2671.287234	525.3431271	2957.365989	986.5934035	133.9152811	277.7538359	1339.575456	1337.647515	0.1703478513	0.3308719828	-0.005810557483	0.01075110335	0.01771560732	0.01057954934	1	0.1370404604	0.6334018373	0.01589380025	66	1
5	244.2948634	504.4926273	849.4057651	13982.5332	1497.466165	1384.053795	2321.018821	5496.5	14286.85263	219.1753444	2880.428139	291.3266132	323.6018374	228.9431816	1081.23351	6900.516037	0.06007119808	0.1102295808	0.09748320096	0.007028189712	0.01293245727	0.01209187892	1	0.05335587139	0.1818529073	0.3300657635	40	1
5	251.3066739	125.4622499	3000.897314	10245.85421	3382.642031	-157.9756785	1291.816416	4664.5	8172.673684	742.5742043	2381.979098	721.3531059	162.5047142	188.113997	1055.051998	4694.688856	0.2912591724	0.3286274926	-0.01606951399	0.02088086039	0.0249069138	0.01596372027	1	0.2320923345	0.6276282161	0.006632098589	80	1
5	260.9422443	500.4075854	3501.068071	11220.19521	468.2298651	-153.1977758	3099.749465	4330	3017.268817	1035.20734	3245.816279	203.0479545	196.4716788	322.7036557	1187.261896	2401.527834	0.3139833996	0.0423403321	-0.01406538378	0.01860430349	0.01603981459	0.02113591522	0	NaN	NaN	NaN	NaN	NaN
5	266.4660203	158.2432872	-73.97030525	8658.283154	302.2816631	2245.122633	3055.005726	3304	2722.913978	95.29073884	1967.476263	386.5076055	470.5000001	2757.512535	702.2094173	3194.643396	-0.008799524245	0.03540956612	0.2575386475	0.01332920248	0.05504999969	0.04962201426	0	NaN	NaN	NaN	NaN	NaN
5	293.5379261	696.2271658	-20.80710585	6853.859785	-68.4181025	339.1294611	2911.174663	2523.5	364.7956989	42.51601815	2899.889567	115.1455151	162.7528427	277.9660385	1023.237737	357.3545177	-0.002562819694	-0.009151231808	0.04928646895	0.007252239387	0.01934589542	0.01728073301	0	NaN	NaN	NaN	NaN	NaN
5	297.3730509	115.9804018	-107.6221287	8097.172719	433.7725152	1853.352245	1885.498586	3060.5	1363.903226	60.57273302	1686.542075	142.8988163	394.0417068	206.0448514	627.2727309	944.4144616	-0.01415844299	0.05530045572	0.2263208343	0.007385908577	0.01507356441	0.02013013233	1	0.001282696673	0.06883385353	0.7405114559	10	1
5	306.8064573	198.1139075	4539.793764	9892.694859	159.1946689	847.1196674	1801.932628	3609	1135.75	1395.94665	2961.057144	149.9086163	338.7633041	224.98474	1077.160247	999.6321429	0.4671100317	0.01820522786	0.08895543925	0.02329831972	0.01863213589	0.03501782671	1	0.3739436733	-0.01075509914	0.3829532992	82	1
5	307.3001947	561.451253	3584.186037	11423.82196	1184.30679	711.7001535	3112.300977	4694.5	9550.170213	998.6123784	3068.712249	296.0322349	257.1361	303.7642083	1168.612675	6417.860451	0.3047846494	0.09959329276	0.0654159031	0.01669917472	0.01518680585	0.01875407314	0	NaN	NaN	NaN	NaN	NaN
5	310.3787103	427.3036946	2.879365919	10634.49129	2438.648327	37.43192803	2931.100405	4519	2662.182796	64.99083409	3033.133709	692.1376863	94.54076024	412.482854	1257.20028	1986.002966	0.0002903845703	0.2303179313	0.004480575531	0.007025015003	0.02386706898	0.0097002922	0	NaN	NaN	NaN	NaN	NaN
5	328.64198	659.2663188	3288.354561	10805.19213	434.3807266	-177.50358	3160.826622	4134	1931.01087	941.0301701	3186.330874	191.3479378	177.8820889	225.4588897	1165.345454	1439.711399	0.30430917	0.04194062285	-0.01626380142	0.017441667	0.01353251958	0.01768104797	0	NaN	NaN	NaN	NaN	NaN
5	347.739474	303.2188008	1750.087227	9877.290516	923.1742934	-47.41187779	2603.378485	3856	700.7234043	525.0771606	2915.851129	319.8121533	126.8994784	422.0878644	1125.639136	512.3906735	0.1760177498	0.09852683307	-0.004168917121	0.01273720367	0.01966450546	0.01559048978	0	NaN	NaN	NaN	NaN	NaN
5	360.4921795	555.4250005	7794.56821	10703.68086	1009.243016	-449.7443643	2854.671255	4356	2408.072917	2277.730925	3300.940753	380.9649456	315.4859222	227.4270146	1303.192231	1884.172365	0.7172019276	0.09397534054	-0.03923855325	0.02813028423	0.01836729622	0.03463405318	0	NaN	NaN	NaN	NaN	NaN
5	368.8551155	137.6727281	2192.848018	6973.720903	719.7647663	373.1859208	2424.254672	2837	636.9789474	789.7477644	2522.804155	281.6569131	189.390214	365.0368452	992.9794193	518.5248713	0.3145323974	0.09558382456	0.05089960453	0.0229478476	0.02570592465	0.02677553443	1	0.251898535	0.1496607804	0.2274752681	75	0.9999998698
5	371.5165903	263.4941553	1500.343536	8967.495118	879.660807	1258.977852	2332.535393	3566.5	663.4895833	492.1679511	2831.970611	295.8112117	424.5744077	323.8931504	1096.463421	650.9427818	0.1654465492	0.09867475985	0.1440248122	0.01345122435	0.01817829911	0.02084706182	1	0.1391983421	0.1565799575	0.5056614339	60	1
5	378.8224665	196.5614441	912.9660656	12915.29484	5747.83145	-59.62885246	1633.201828	6423	3662.65625	248.6788396	2813.84312	1181.514721	122.207354	428.8443261	1321.544843	2057.718557	0.07151357796	0.4273824772	-0.004437016636	0.01033220861	0.02430864728	0.01073301688	1	0.05990548661	0.8319821976	0.002624507792	51	1
5	381.0224815	162.9990788	0.3895548532	8282.787816	1375.125857	25.30143908	1827.182652	3430	2182.1	58.37266795	3014.789702	485.8356542	78.45431769	260.007825	1185.93419	2106.048449	5.373398581e-05	0.1661963757	0.003462991019	0.008166037291	0.02604493317	0.01048810866	1	0.001188053653	0.2980546302	0.007521234049	16	0.9999964272
5	390.2394129	261.4350677	-32.27297388	10718.67896	964.9733103	481.7147467	1966.514474	4035	1651.430108	60.26546163	3213.08161	312.4074846	181.9664735	412.3637459	1199.559385	1625.871294	-0.00321166804	0.09445497829	0.05104156192	0.006590261652	0.02044328584	0.01092683331	1	0.0005413523448	0.1507370813	0.1627415282	13	1
5	399.3304592	236.2965832	862.8559665	10341.41341	198.2556458	-34.92536141	2123.268403	3788.5	10488.38043	248.8418508	2314.113409	157.3050704	216.8892413	967.2270576	815.2531404	6344.960934	0.08401943222	0.01957677588	-0.003753988067	0.01037069748	0.01770475448	0.02417380414	1	0.06572999705	-0.002869694774	-0.002901320405	30	1
5	401.4435824	404.7728302	-13.43503279	5827.389052	1301.849027	38.16870808	3013.072066	2568.5	1683.445652	55.77057331	2686.868578	627.7362259	97.62211358	569.0129717	1158.447056	1828.189781	-0.003125499139	0.2239359264	0.006989246898	0.01196009962	0.03093458341	0.02051921723	0	NaN	NaN	NaN	NaN	NaN
5	403.2041742	83.11147933	2115.623414	7302.548568	1058.702861	-137.3758126	1417.599819	2915	520.2947368	667.5810244	2253.206246	344.5467815	135.25271	172.0981301	888.9247191	441.1570105	0.2867662731	0.1496548925	-0.02201862563	0.02567696796	0.02994782285	0.01849980441	1	0.2264035279	0.261412353	-0.01855390804	76	1
5	415.4475832	66.21215398	695.7712145	8746.296674	268.1504277	-5.744069065	1139.883002	3226.5	14841.90426	164.6763033	1779.126267	107.7611732	75.57064359	169.554777	620.0084446	7423.110226	0.07822548114	0.02964672188	-0.0006559436212	0.00946518955	0.01545232798	0.009032821813	1	0.06142118024	0.01777043748	0.006435212045	30	1
5	422.3889224	254.6582046	1590.104427	8703.004644	10.44952928	-34.77791722	2625.352428	3234.5	1253.378947	537.9499304	3028.208145	131.4357989	133.2748236	687.8578534	1074.987155	1048.16812	0.1845541745	0.00125360117	-0.004118076697	0.01676134204	0.01796408912	0.01941485695	0	NaN	NaN	NaN	NaN	NaN
5	439.9802834	143.3612977	-172.5875424	10603.06891	1137.918045	2381.080492	1431.899758	4099	2253.967742	64.27919422	1920.018884	236.3203789	457.9449081	183.5543076	732.2432024	1278.013808	-0.01632305526	0.1092137113	0.2264991909	0.006107109152	0.01716843704	0.01542769965	1	0.000123225165	0.179206596	0.7420276403	15	1
5	452.9970891	384.8277487	5376.413858	5070.090471	262.0095188	-251.30987	2181.822245	2067	1241.189474	3073.027893	3018.931922	209.7984021	342.7520504	285.5451166	1172.147376	1525.126722	1.040276276	0.05499212242	-0.05233673719	0.06681593516	0.03453960964	0.07180315181	1	0.8198255823	0.05994257061	0.03310488122	95	0.92390132
5	458.3293131	357.4186282	2265.36105	13680.34415	212.8322952	593.0938402	2323.064273	4886	5796.553191	540.5036579	3165.370287	142.4982204	239.8460891	219.8788362	1115.033232	3000.170958	0.1657458277	0.01482629182	0.04849068639	0.009695827176	0.01329248352	0.01429947809	1	0.1332520126	-0.01402417122	0.1869205688	53	1
5	473.0117856	401.3470234	1218.696469	6759.08043	1464.182101	-9.21959804	3569.014788	3057	399.0322581	449.8133688	2403.680972	542.0678703	134.1322183	512.1842434	1029.431068	366.3149765	0.176977413	0.2119900924	-0.001120298694	0.01718901827	0.02737350789	0.02411442032	0	NaN	NaN	NaN	NaN	NaN
5	475.4795733	47.67975565	17.3056377	7282.600116	813.1429915	81.40268954	1050.429178	2808.5	7095.8	40.72698494	1220.494766	160.3563818	63.33619678	152.9609052	470.0466486	2283.309862	0.002513369122	0.1138123643	0.0109104816	0.005783113558	0.0166012503	0.008690650739	1	0.003022460146	0.1907271865	0.03138228508	12	0.9975085929
5	493.0441373	356.2925349	893.8134342	5213.05695	706.1967463	7.134754211	2148.889891	2149	316.1263158	455.2418328	2750.102725	405.7568962	103.4633952	294.1305012	1091.423554	372.4633994	0.1669544265	0.1432440068	0.0008170725037	0.02227182119	0.0269245794	0.02611739663	1	0.1328370705	0.249323432	0.03240247783	61	0.9999999991
5	493.6751687	314.422668	-3.206898274	11058.47102	1707.942295	202.3939261	1941.283868	4382.5	505.4148936	56.01769837	2817.67955	476.647993	102.4579405	278.7616613	1112.933709	320.4852306	-0.0003593336382	0.1543324437	0.01863416819	0.005453531303	0.01898400643	0.008698446619	1	0.001589638759	0.2736130466	0.05742413676	17	0.9999999989
5	558.8594605	67.28808637	16.52830982	4909.516481	774.4345303	460.4323775	1331.769927	2015.5	1287.744681	37.60314874	1116.238994	173.298424	141.9952927	169.3606801	437.5730246	945.2415853	0.003372050277	0.1554660798	0.09324873905	0.008548562522	0.02480958778	0.01650564126	1	0.008722485059	0.275094563	0.3055480517	19	1
5	559.6834902	444.414425	3029.019921	9597.335094	879.4406972	616.0955088	2940.357908	3830.5	3972.221053	742.9387486	2428.709284	253.1169801	233.1265129	269.9018215	930.4203003	2092.996468	0.3039150038	0.08938447109	0.0680591786	0.01589081127	0.0163154835	0.02150872485	0	NaN	NaN	NaN	NaN	NaN
5	570.4848371	189.2150664	5287.328488	7626.931149	196.6762046	-324.1289828	1515.767393	2968	3337.354839	1591.932008	2100.797853	113.045583	229.0669322	222.6220613	781.1386998	2238.845421	0.7109652018	0.02631578053	-0.04314173577	0.03684209834	0.01823067492	0.0305325424	1	0.5595467483	0.004660076209	-0.004692264532	90	1
5	589.8089126	281.6688856	-63.53898603	10278.87557	1726.217797	527.8260446	1600.541451	4127	5353.104167	63.09947901	1895.914508	317.5366036	125.5977743	218.7006587	751.1328592	1997.820879	-0.006233385668	0.1685490975	0.05144967687	0.00643422473	0.01714042423	0.009914440699	1	-0.001080082494	0.302423413	0.1653559356	18	1
5	593.8806551	231.5934306	-114.7102159	9704.602852	1614.523388	1077.574588	1376.469687	3947.5	9030.553191	59.43566196	1946.465079	333.6692221	231.9060569	157.8088332	767.7488265	3469.396488	-0.01231432955	0.1707941862	0.1105372286	0.006364451791	0.0209227252	0.01239751538	1	-0.00256585499	0.3064508089	0.3600269535	19	1
5	609.8489084	571.3725944	1886.089312	6052.38407	-39.492208	-92.09161051	2733.917548	2311.5	307.5483871	666.2458263	2212.233333	96.11490604	137.6487224	247.9741561	786.9135533	221.7073333	0.3053937359	-0.007250039263	-0.01438462741	0.02143146092	0.01780276591	0.02508068821	0	NaN	NaN	NaN	NaN	NaN
5	616.8348422	250.5597454	-85.79243916	7565.358621	96.32569974	1627.294607	1722.153424	2642	1310.40625	54.29250235	1997.446968	123.980249	445.629958	461.0575486	730.4163593	863.4030294	-0.01233023156	0.01345092275	0.2193153431	0.00604302854	0.01938174134	0.02082516591	1	0.001916013313	-0.01676973224	0.7166022492	5	1
5	631.4827354	361.2716873	6339.628689	9248.904203	987.1308394	-307.6566315	1701.264044	3774.5	8550.776596	1668.039199	2447.206903	248.8212837	227.4558939	180.9817754	957.3755382	5177.485808	0.6809709594	0.1067800747	-0.03358763601	0.02472252254	0.01755069465	0.02545421622	1	0.5371637541	0.1695747945	0.02286808236	92	0.9999999888
5	648.8128642	534.642481	2171.533354	7265.907345	661.0893336	-115.4018166	2277.181682	2822	2437.170213	607.9869558	2056.833096	221.8909133	139.5719287	206.9842322	788.2073191	1273.199159	0.2949200143	0.09188738781	-0.01821542578	0.02109434406	0.01957710181	0.02117220568	1	0.2324844336	0.1430440899	-0.00574154799	74	0.9999998638
5	672.3441743	198.2927689	2564.809689	6131.865557	146.6470443	471.9059472	1137.264561	2266	1654.580645	672.4360012	1542.858041	102.7740368	198.4910892	136.8786555	558.438888	1081.977611	0.4324788369	0.02414596001	0.07884378121	0.02413627554	0.01921065713	0.02548944785	1	0.3460431664	0.001882192919	0.342482833	82	1
5	684.3493884	489.5906753	2029.915463	7161.181738	380.8972154	423.1256262	2002.806008	2759	5510.010638	519.9167442	1727.750965	134.0658047	151.2821369	186.3128118	641.2475014	3021.468999	0.2948913793	0.05477643318	0.06000239962	0.01766125813	0.01554248763	0.01853221346	1	0.2364591368	0.0662467262	0.2525839369	73	0.9999999997
5	713.724794	514.6207624	1678.081934	5962.671144	605.1359105	328.7690051	1734.985713	2446.5	6815.376344	489.7646294	1733.180055	191.650185	153.0079932	149.617327	653.6221953	4296.560958	0.2795374374	0.103723475	0.05528313944	0.01820565262	0.02092239393	0.0228656958	1	0.2245424478	0.1666475444	0.2350341764	75	0.999999993
5	749.4703336	406.730797	2618.533661	5769.885927	108.947902	-170.8975121	1539.525122	2167	5353.107527	552.5169533	1211.747051	86.26562765	129.1115361	150.0685871	444.3856319	2575.56888	0.45589369	0.01961725424	-0.03302353232	0.02401427066	0.01662755529	0.02505570845	1	0.3582685621	-0.006439011709	-0.02364313458	81	1
6	12.27572898	405.7294022	916.5716612	4912.178067	-44.14069775	-74.06457497	2592.817304	1842	752.0526316	297.2457209	1483.440446	101.1923213	111.6625655	398.1887106	527.3742092	527.5710574	0.190077846	-0.00940020036	-0.01523857744	0.01904795364	0.02491726933	0.02223004656	0	NaN	NaN	NaN	NaN	NaN
6	34.28603574	151.4961879	11.11633579	5513.025903	1340.73345	191.3377511	1063.433779	2355	4097.84375	43.90380234	1116.095131	258.0257763	83.71008894	152.9938569	456.63771	1979.765219	0.002050252049	0.2519416067	0.03573314579	0.008748738521	0.02584609079	0.0129228967	1	0.005434203619	0.4731941426	0.1170759955	22	1
6	69.50685683	262.2803504	3737.765942	7838.926012	447.2126247	-279.2316561	1683.480744	3002.5	3486.90625	1023.234507	2153.241251	162.7071821	159.8591868	218.0655323	804.6740622	2380.304395	0.4747614953	0.05763949176	-0.03567477575	0.02614767113	0.01925561354	0.02143880757	1	0.3734287915	0.07121344528	-0.02759575007	83	1
6	83.45928719	197.6858465	4011.12097	8346.711168	527.8619145	-309.8138726	1400.308618	3246	3771.053191	1209.610175	2591.627099	190.0894248	225.2468197	214.1413748	965.2069489	2856.708051	0.4666564268	0.06050937479	-0.03678176047	0.0259639916	0.0217729914	0.03035367924	1	0.3669842556	0.07718591029	-0.03285478204	83	1
6	103.3081787	304.7460664	2248.866635	7342.154349	2214.408302	-152.4144262	1976.861293	3443	773.7096774	783.5908479	2662.270016	829.7170601	133.0250967	221.7059853	1189.245395	723.734962	0.3057635319	0.3072260759	-0.02163698643	0.02107160246	0.03227448888	0.01794212142	1	0.2430394787	0.5837279852	-0.009391060187	80	1
6	109.6365322	195.2035527	25.18555112	5200.764367	792.1146127	1.170709683	1672.250921	2109.5	1526.589474	37.58843165	1985.980212	292.9327453	67.32513805	233.3176704	769.9363783	1747.581499	0.005435611911	0.153822326	0.0001858512584	0.008878184865	0.03467046574	0.01661307187	1	0.005137686824	0.2727046888	-0.002551988031	16	0.9995998049
6	112.4823391	160.5218568	434.7357351	5559.074397	888.2007585	-49.37117739	1471.433194	2341	1296.791667	161.491987	1874.405558	288.7451364	172.0481173	392.9662052	722.157018	1165.295309	0.07372631241	0.1556058952	-0.007388160423	0.02129531207	0.02791847069	0.05222408539	1	0.05875424193	0.2757082293	-0.01360498426	42	1
6	118.6431474	47.0862114	43.79729245	4211.221978	673.6903424	-17.69109929	1058.19707	1708	462.8842105	37.73152281	1157.897605	195.8187292	47.63860428	141.1220544	448.3414075	375.5524119	0.01119928228	0.1658163982	-0.003976981429	0.01037510311	0.03130379221	0.01395198606	0	NaN	NaN	NaN	NaN	NaN
6	156.3030216	329.770318	-18.3113139	5401.672377	2374.069727	57.85540612	2322.060521	2712	731.4946237	65.56776203	2562.734837	1136.249532	106.8492794	517.5451947	1227.227572	820.8623464	-0.00349069566	0.4358771496	0.010700336	0.01329492904	0.04740235381	0.02174636166	1	0.00150427306	0.8500071234	0.03763210019	28	0.6120799992
6	158.7760731	84.40708038	2771.300498	6271.111725	1939.509598	-245.8864272	1122.759428	2821.5	3513.294737	706.6099349	1623.92774	502.2238909	145.402248	159.2086731	727.4249877	2287.985683	0.436744854	0.3158345954	-0.03889925286	0.02864554164	0.02765543668	0.02596982217	1	0.3457752209	0.6001363048	-0.03952594661	89	1
6	188.2983421	566.3790348	1293.426202	7628.694623	1108.574778	-79.78196944	3167.535189	3171.5	183.7311828	460.7948272	2730.412094	426.8213166	131.9644021	360.6421216	1086.35904	131.0297958	0.1694621987	0.1451893044	-0.01065655576	0.01425333432	0.02335121467	0.0196661114	0	NaN	NaN	NaN	NaN	NaN
6	232.8729095	371.2164702	459.185408	5263.461979	25.53758836	-16.823537	2702.94974	1975.5	1795.416667	228.4273794	2517.334681	152.2246195	151.6348879	796.8216974	893.845411	1957.611792	0.08504323941	0.003556168604	-0.002576196353	0.01728235966	0.04763788609	0.04748287712	0	NaN	NaN	NaN	NaN	NaN
6	305.1782132	79.15406424	401.6216779	5431.559423	800.9045442	-28.62104817	1508.587918	2220	1323.978947	169.7654831	2190.972319	313.7580851	71.28643673	222.8276834	849.0508201	1487.000744	0.07500194603	0.1484281626	-0.006091312796	0.01479606773	0.04234318236	0.019186737	1	0.05976353496	0.2609890996	-0.009226840459	42	0.9999999999
6	313.8004612	185.6866408	1638.447933	5276.626176	1156.868615	-92.87875282	1789.093599	2326	387.0625	783.0751644	2561.127406	583.5278367	136.9945518	354.7763276	1081.210918	427.39322	0.3108956979	0.2355001193	-0.02173140623	0.02980821336	0.03772667307	0.02701454696	1	0.2463717761	0.436863028	-0.0104726141	78	1
6	320.6031365	141.5161821	1575.788354	8823.651992	905.9017619	-86.98037171	1941.322847	3478	900.8	457.9412989	2456.3175	269.8702817	109.7481064	285.8569133	950.8416997	664.7366236	0.1734866543	0.09907698441	-0.01174450513	0.01780990615	0.01900928137	0.01224281599	1	0.1368577056	0.1589856644	-0.009017807163	58	1
6	327.0422706	330.4065063	516.505395	7998.751017	1837.423196	274.0402829	2187.20723	3535.5	2819.774194	214.2272581	2972.768865	698.8943168	127.4357791	293.6671626	1238.891084	2574.973812	0.0667890796	0.2345439587	0.03643420178	0.01283301501	0.02570290582	0.01540359186	1	0.0565103099	0.4368861431	0.1322372876	46	1
6	352.3013836	162.458675	-60.68975964	9177.927454	460.6565989	961.0883439	1881.07303	3433.5	2091.789474	53.48718739	3046.650171	216.5647585	345.5004741	230.7977805	1109.570895	1653.93081	-0.007084529496	0.05309791267	0.1106046115	0.006214280513	0.0212534859	0.01358438038	1	0.0003898084765	0.06548939786	0.3583344743	9	1
6	354.5815504	703.4097149	2614.479611	5193.593069	-11.91559894	-206.5944445	2631.837017	2005.5	1407.684783	1084.864067	2249.219463	104.3148006	194.0528394	332.1689345	811.6397246	1595.934312	0.4904204025	-0.002338230073	-0.03751290931	0.03017439454	0.02196896814	0.03620889967	0	NaN	NaN	NaN	NaN	NaN
6	363.9307921	723.2342625	1553.657807	5331.897296	1077.897289	-142.3784302	2381.956092	2364.5	418.8617021	637.682418	2138.993845	453.7522117	118.3228222	288.3133551	882.2319477	347.9548729	0.3021152003	0.2084482929	-0.02890958558	0.02677466037	0.0289071108	0.02534167857	1	0.2387523555	0.3816628938	-0.03675455156	78	1
6	378.3569756	469.1620661	1670.791834	9627.822451	329.591846	-74.42450259	2925.728658	3575	481.5851064	660.7603608	3809.135947	195.9569481	148.2158727	497.4198397	1377.150162	449.5887107	0.1754354775	0.03638364747	-0.006689101557	0.01230667667	0.01598012005	0.01991737576	0	NaN	NaN	NaN	NaN	NaN
6	385.8332816	404.5216988	2422.678898	13902.8198	574.6685136	-48.69081596	2483.035091	5131.5	472.2947368	685.4940645	3913.661506	274.7057469	129.6414299	255.9614572	1455.670373	279.8092767	0.1739979379	0.04283859044	-0.003728263351	0.01067104251	0.01450611152	0.0108264727	1	0.1371438254	0.04378361953	0.01623100315	55	0.9999999996
6	398.6285902	95.96451204	715.5253665	10194.86004	664.6369147	4.461301663	1349.726397	3856.5	17851.40426	161.4463902	1768.018802	139.6745379	76.69080665	166.6101173	626.9188151	6641.575345	0.07048599882	0.06419418308	0.000467744447	0.00864519507	0.01639354397	0.008020747387	1	0.05570948644	0.08855390921	0.009449689759	34	0.9999999975
6	399.1917156	14.13305913	687.3666675	4038.38122	202.2445917	102.2044992	1299.343167	1545	527.9052632	237.0835444	1344.53526	95.48271297	93.43422671	170.8889502	486.1765052	519.1384244	0.1675495475	0.04978886817	0.02676780652	0.01770995595	0.02536039411	0.02579658004	0	NaN	NaN	NaN	NaN	NaN
6	405.5431021	273.778094	328.3706009	4915.211792	235.9061208	458.1862348	1802.870387	1848	861.0652174	153.0073861	2171.924746	124.3003419	204.5352212	313.3658596	784.7297871	1006.526415	0.06760666819	0.05076728563	0.09400304802	0.01274859691	0.03041581751	0.02585589332	1	0.05852360689	0.06010027846	0.3185656683	36	1
6	421.198539	356.2883728	776.7431166	4107.723063	354.6303573	-15.87181045	2386.009907	1701.5	349.1157895	418.9237727	2316.043346	205.4058746	112.8432887	497.3024231	892.9154128	382.1687235	0.1811696549	0.0847287742	-0.004512407309	0.0232008672	0.02642900145	0.02809203035	0	NaN	NaN	NaN	NaN	NaN
6	430.9366362	603.4184747	4416.011003	8844.782143	825.1451027	765.5616367	2488.298576	3628	1206.408602	1593.095469	3238.09751	348.3397194	322.9921903	260.6908329	1270.532063	1184.663502	0.4933204118	0.09431167264	0.08606089563	0.02369618415	0.02157269747	0.04053701287	1	0.3952822023	0.1447737733	0.380667353	86	1
6	442.4676523	77.69941137	6674.786372	6577.51323	435.2511473	-462.8909496	1245.642868	2665	3340.252632	1789.740157	1840.105074	162.2159114	258.4102403	131.8782083	715.3261436	2240.73265	0.9744310886	0.06196720639	-0.067613736	0.04452615799	0.02250017838	0.04094698117	1	0.7669547802	0.07508518942	-0.03086382103	95	0.9944304839
6	459.4293107	133.4800859	14.79605432	6956.043075	611.7226731	26.71240096	1866.008363	2681	790.78125	45.97187939	2370.333678	224.2296983	69.85876954	338.6447424	876.7477411	718.6376615	0.002056917925	0.08925079408	0.003490512279	0.008512612852	0.02567982354	0.01172939996	1	0.001999401177	0.14053802	0.006069531528	11	0.9991303914
6	464.6516257	690.1998049	1619.726574	8792.388934	37.62111542	-99.07728914	2422.817035	3260	795.4736842	408.3646552	2367.587138	113.9243461	113.4463704	213.8713329	843.4886188	588.020803	0.181825169	0.004524382402	-0.01151017078	0.01364175416	0.01381139956	0.01464531896	1	0.1425149213	-0.03463939546	-0.008931552478	52	1
6	470.2255372	63.3843688	1952.65861	4228.914924	246.2040696	259.7064348	1274.390265	1653	1071.053191	722.823493	1611.17096	106.1984563	173.6822349	148.9592412	578.7456396	1031.650691	0.453967947	0.06274710751	0.06393325099	0.03619734831	0.03047319169	0.03623164539	0	NaN	NaN	NaN	NaN	NaN
6	489.7838102	113.533869	20.24915684	7130.940006	641.3484282	21.37288575	1999.913037	2809	2097.173913	52.5358332	1737.472505	210.1308334	90.77120511	412.7729693	671.7115436	1539.731342	0.002760267469	0.09462926602	0.003668514657	0.008716822081	0.01928462266	0.01572175504	1	0.002619898188	0.151537461	0.00694041006	11	0.9999989252
6	502.385204	137.4408967	-5.475761912	6366.834439	1475.249019	271.8346302	1497.288418	2682	1868.075269	48.2752698	2084.303965	466.8168625	103.0801059	196.0457715	848.8519457	1715.118061	-0.0008716891144	0.2333498562	0.0440961705	0.008042809479	0.0326114756	0.0125149817	1	0.003402918007	0.4350814846	0.1437260202	22	1
6	507.8045783	12.70409008	344.7622263	6048.403433	417.8069629	1050.805956	921.9503024	2320	11768.1383	81.29739912	915.5137473	120.1572894	186.2770516	124.317921	344.2306516	3484.068276	0.05695934641	0.06953931787	0.1803297381	0.01023789672	0.01961484223	0.01675126521	1	0.05511419753	0.09771259755	0.603011023	37	1
6	513.3355004	91.81265611	330.4136058	5200.184901	481.9717229	65.16040366	1519.075673	2042	2302.802083	130.9224847	1828.883855	174.3610392	94.9156042	570.72253	682.1392922	1932.127263	0.06579994909	0.09659883801	0.009968758567	0.01382309833	0.0284763052	0.01948719106	1	0.05285980594	0.1548291333	0.04080494155	38	0.9999999074
6	513.9329134	265.2015061	21.74665037	3930.976848	385.360478	14.34508482	1754.989354	1552.5	461.3789474	40.02025198	2298.042269	198.3658542	73.60402493	368.3915023	851.535048	477.0164407	0.00582114007	0.09747994842	0.005216563678	0.01286293581	0.04347513458	0.02302061914	0	NaN	NaN	NaN	NaN	NaN
6	524.8640814	310.1717863	371.0509834	7120.572272	379.8527994	1433.993115	2208.44018	2731	2338.694737	142.3404888	2373.273278	152.1195366	469.0968385	423.7749419	866.322703	2222.026859	0.0511040857	0.05394550183	0.2065434945	0.01217050572	0.02156226766	0.02234028545	1	0.05179023068	0.0655763327	0.6883064655	37	0.9999905732
6	525.6124772	240.618326	4483.438791	9701.545663	1065.108478	-235.8812596	1601.663865	3915	4041.25	1357.782311	2799.005986	293.7767309	187.6203996	191.334221	1091.070266	2728.190929	0.4731341944	0.1061020886	-0.02128345345	0.0194892631	0.01684126926	0.02051008816	1	0.3734337417	0.170271647	0.02100488049	85	1
6	529.9268266	621.546454	2068.665323	4345.125525	464.1425302	325.2207468	2002.016968	1852	623.8387097	986.7310148	2056.643796	208.5342423	261.4669662	769.0323975	802.4836411	610.9038438	0.4822017319	0.1055356387	0.07874505933	0.03445504335	0.02460535102	0.04943935427	0	NaN	NaN	NaN	NaN	NaN
6	544.5676957	149.2180485	3971.087577	8564.804209	976.0384537	-172.2101838	1216.690139	3389	6659.258065	1035.325758	2184.668471	251.1337671	186.7848889	145.6898459	852.9250331	3873.493087	0.4662593748	0.1149442312	-0.02509044016	0.02436629131	0.02205387416	0.02240701091	1	0.3678716578	0.1884841408	0.007199974789	85	1
6	558.8839455	306.2877864	7.51002005	5994.189393	58.60341989	305.5341135	1827.374823	2127	459.8631579	38.62239207	2550.068303	105.0203488	148.3402551	281.2035658	892.8375422	420.3177524	0.001573796147	0.01047494273	0.05040198203	0.006957278628	0.0233575317	0.0153872253	1	0.003445527904	-0.02120042523	0.1594706227	3	1
6	586.161879	310.445009	-26.18989054	10670.82089	1027.396011	516.8082703	1697.102216	4095.5	1314.319588	56.90935989	2575.316107	253.5955519	162.784189	211.8276693	964.0183464	1010.886694	-0.002517966723	0.09764055451	0.04985156605	0.006293465407	0.0172241568	0.009885015485	1	0.001055687155	0.1572627784	0.1590201527	13	1
6	591.4886789	171.2367551	7381.290938	7396.580768	548.7286288	-421.3907731	1307.495929	2985	6490.182796	1560.275395	1562.365798	134.1924365	242.5246333	138.0891156	587.9070827	3677.527327	1.004215215	0.07499630426	-0.06022007952	0.04288868605	0.02134583051	0.03447525245	1	0.79106011	0.1013568163	8.456604905e-05	95	0.9999970011
6	596.0044404	287.2547819	892.2139549	5561.929774	1245.449688	222.529156	2003.23909	2411.5	549.6736842	391.2511227	2260.882359	487.5717229	149.0378112	443.6972265	954.871676	561.0297607	0.1644490179	0.2227734988	0.04327698898	0.01788836132	0.03395246025	0.02612619942	1	0.1340287831	0.411679233	0.1746526357	65	1
6	621.8450333	332.1947942	5631.152476	5700.806245	404.1612308	-417.7936742	1339.910942	2311	2333.157895	2146.980611	2083.716017	145.9153891	283.4611763	174.9240295	805.44401	1924.816019	0.9965357695	0.07063951027	-0.0723684634	0.0485836824	0.02062442916	0.04843200428	1	0.7842624677	0.09265116702	-0.04187030442	95	0.9999595614
6	622.389907	465.515639	287.411315	4894.664004	517.3722856	419.5027369	1577.003952	1962	1729.473118	146.8075334	2135.406813	221.5971557	198.6844271	165.0130236	808.2239029	1786.308177	0.06100091062	0.1087715635	0.08915344735	0.01124901601	0.02584281417	0.02095401591	1	0.05361115301	0.178947876	0.3026082702	40	1
6	639.3561231	329.6676782	-0.4885313674	4288.611779	467.1825033	470.2437643	1658.184541	1707	1225.340426	43.81877466	1875.455841	197.6926457	227.4543239	197.0778914	707.8238272	1068.662661	-0.0002059766125	0.108381741	0.1068460936	0.01073175463	0.02882600136	0.02017302808	0	NaN	NaN	NaN	NaN	NaN
6	670.2609875	447.2738259	1465.25711	4964.391045	278.0228155	252.9254862	1534.375301	1935.5	2258.536842	548.7770799	1831.444986	115.122152	149.1314654	184.9084831	673.5201912	1939.333225	0.2990746551	0.0568238621	0.05159844954	0.02103367284	0.02228309235	0.02530565743	1	0.2393193258	0.07048286582	0.2256368814	73	1
6	700.4895669	419.4765065	829.0738511	4484.244662	85.76840415	-55.81761434	1474.867246	1657	904.9479167	284.5421898	1572.326115	94.05873465	81.40542159	178.3119785	559.7634721	1013.830416	0.17984035	0.01621795825	-0.01189283683	0.01776675661	0.0255157911	0.01945914139	0	NaN	NaN	NaN	NaN	NaN
6	771.3928399	482.6823553	260.233222	3982.540791	615.9670518	243.0983823	1046.183154	1613.5	2809.447917	71.28515267	952.7790384	171.0195514	110.5512594	113.535305	377.4732903	1422.539604	0.07033197595	0.1601107417	0.06198051967	0.01424625346	0.02697609825	0.01823350153	0	NaN	NaN	NaN	NaN	NaN
7	37.6443519	615.0180771	12.51068172	4296.944722	228.5099507	178.9969531	1911.543599	1619.5	1130.591398	40.28838072	1766.280778	119.4486266	130.4985157	318.9381062	641.5807896	1282.502845	0.003660356461	0.05050385039	0.04208495491	0.01295529269	0.03475203443	0.03117215343	0	NaN	NaN	NaN	NaN	NaN
7	39.44255996	416.295413	332.4069044	5258.660365	297.7462312	1140.195753	1871.884753	2027	997.5	147.6566277	2335.243839	132.1998404	502.2629536	286.9596485	844.9044838	1265.883548	0.06208682807	0.05768031864	0.2094011809	0.0147435781	0.03223671968	0.04216627036	1	0.06067551377	0.07307316659	0.7001266381	37	1
7	44.52072905	372.9023958	1083.666514	6369.369743	621.3912975	214.6731835	2021.98867	2556	337.3548387	479.3443845	2768.02486	281.7515116	170.5466708	394.5361286	1059.611748	362.8933741	0.1744028809	0.09484233582	0.03466733683	0.02332861735	0.02899579617	0.02889606815	1	0.1401334884	0.1498112328	0.1449069389	59	1
7	47.72489137	257.6669216	26.92050372	6194.164171	634.679654	-2.892376872	1698.211907	2466	1093.612903	38.41698114	2232.592071	226.2688815	71.73101495	221.9604382	837.1423714	1260.330599	0.004369488454	0.1022750101	-0.0008524521892	0.008496638416	0.02484521918	0.0135461782	1	0.00371722936	0.1672182972	-0.00752130547	11	0.9999999617
7	50.92818398	655.5187255	1169.355375	7033.420172	1610.216586	222.2125209	1606.786931	3039	520.516129	258.1101923	1542.20249	369.5819896	115.436153	185.3882755	651.4071369	341.4435981	0.1673172094	0.2303289709	0.03195971717	0.01650575729	0.02260249719	0.0167551706	1	0.1357413245	0.4272346543	0.1379187158	65	1
7	57.08185469	76.4920068	2952.042516	4463.838935	394.9264893	-268.7384169	979.3617629	1784.5	17727.58065	742.0243241	1081.607893	97.54258313	152.9864547	140.2093777	387.764827	10492.56864	0.6709809786	0.08852037875	-0.06306805525	0.04821522804	0.03804824704	0.03719916005	0	NaN	NaN	NaN	NaN	NaN
7	62.46246053	493.6541927	601.6450612	9191.70815	1517.263753	741.2665681	1656.292629	3808.5	3202.159574	144.4453773	1980.347732	322.2501915	206.1622719	187.5926997	769.5179209	2159.132439	0.06365133576	0.1639811847	0.0836074549	0.009488399194	0.01937426738	0.01401004786	1	0.05595381158	0.2919840218	0.2861701618	44	1
7	69.115271	227.1610985	1013.076395	6209.808542	557.2486823	-50.47885817	1831.983192	2468	1046.375	343.5890214	2119.849095	222.979628	97.20376918	304.8801087	811.6009859	1242.837596	0.1652967469	0.09610885507	-0.008895800571	0.01915833935	0.03109040144	0.0201709237	1	0.130508326	0.1529672206	-0.001330302246	58	1
7	71.44898555	603.6279661	24.44136231	5421.152872	805.0634018	12.42922888	1768.171794	2197	597.7340426	47.14856222	2208.448228	312.1529361	71.8013973	264.7392074	855.9096672	726.6521431	0.005081982375	0.1477541964	0.002296729342	0.01069011298	0.03525048641	0.01638681993	1	0.004914803381	0.2602653906	0.004218456244	16	0.9926478449
7	82.28737213	679.8211873	19.70409376	4035.253951	938.0190763	-22.30334918	1573.155604	1778	460.0842105	42.72277652	1809.839061	415.7300044	66.24930139	240.5792928	754.2420382	652.6865375	0.00565376967	0.2309289967	-0.006802302492	0.01601463873	0.04537959016	0.02930296745	0	NaN	NaN	NaN	NaN	NaN
7	88.93199059	359.042614	-10.43258275	5972.058509	1989.242229	315.2359896	1996.375452	2744	1641.172043	55.22133787	2412.564214	788.4257053	157.0723699	259.1729005	1075.356589	1730.774491	-0.002070043406	0.3292590757	0.05769275427	0.0130643723	0.0454916274	0.01951041621	1	0.004180553165	0.6312590581	0.1909850417	26	1
7	92.16697143	611.5995727	16.07457635	5384.13598	475.7551643	-36.64877168	1747.092436	2119.5	444.3368421	45.20610212	2351.698637	220.3782504	82.32042611	452.5097921	875.6829297	494.3124951	0.003066424813	0.09368227019	-0.007048440955	0.01058423978	0.0253591012	0.0202429956	1	0.002253653595	0.149710621	-0.02854502387	11	0.9998889613
7	118.2868122	473.6508716	2220.114231	13394.70244	803.9038877	589.0651941	2135.90163	5101	6678.677419	448.978885	2353.971328	164.567042	194.8117203	240.8783319	844.9038963	2603.267216	0.1695816398	0.05821813818	0.04337429061	0.01126752531	0.01327055639	0.01373956129	1	0.1364373852	0.07480569117	0.1718495388	56	1
7	129.3721121	555.835989	-3.010516005	8821.036513	855.1242993	182.9089708	2193.511287	3428	541.9361702	48.60658327	2376.39351	263.8601873	102.7525251	319.1539316	887.1010478	508.9026949	-0.0004066535082	0.09860837884	0.02076386168	0.006622402221	0.0210789453	0.01144312456	1	0.001110091847	0.1595327456	0.06305890364	12	0.999996736
7	136.3213961	224.7724496	2585.194527	8497.492054	402.171495	-141.4468874	2076.146761	3151	1166.709677	997.1106529	3230.073512	203.7380345	168.921625	361.3575572	1193.505995	1292.676467	0.3120607496	0.0505531415	-0.01504623824	0.02866471039	0.02464728852	0.03314577036	1	0.2458046146	0.05822295808	0.007229899283	72	0.9999999997
7	145.3501124	183.6133311	838.6643781	10423.23928	601.5854148	-20.09306434	1809.194183	3879	2076.315789	230.1450324	2834.867597	196.3021179	90.78910489	315.9567966	1034.936151	1431.116543	0.07888551725	0.05969363148	-0.002428985095	0.01035092892	0.01653844237	0.009270860526	1	0.06214678878	0.07928347017	0.001456342059	34	0.9999998805
7	148.6500532	152.869897	-20.09820662	5420.575506	870.037935	580.0385868	1629.262415	2321.5	1285.085106	59.56268846	2541.502823	408.5251445	304.5472373	220.4592334	1006.925471	1944.026763	-0.00401106494	0.1621186296	0.1083781192	0.01520911438	0.0549888729	0.03505896616	1	0.003794484248	0.2886279485	0.3543528868	19	1
7	151.3689887	338.4831746	1233.712817	7242.427497	783.4898774	350.0682146	2336.563179	2910	305.1505376	677.4691107	3879.413346	395.7553338	236.6498084	539.621921	1494.263754	442.2592675	0.1721571903	0.09840651634	0.04585625647	0.02464531479	0.04363714002	0.03115589221	1	0.1390181804	0.1570106481	0.1816254419	59	1
7	152.2818103	446.4779375	413.9517464	5847.843835	414.1815527	583.6608441	1871.92058	2327	1046.2	213.6386413	3068.998992	195.5707687	310.7497401	301.5343063	1137.582882	1357.08336	0.06649790691	0.06763786415	0.09063610427	0.01767587109	0.03248916879	0.02911812935	1	0.05762824072	0.09467945956	0.307605995	36	1
7	153.5804198	533.2841673	2295.28747	7149.642025	376.5770894	442.7104283	2267.834723	2765	1575.62766	953.2056056	2894.225651	190.2687966	238.0193561	336.5877973	1080.143315	1735.956431	0.3199282885	0.05594390969	0.06314123471	0.02241901882	0.02200768162	0.04324140232	1	0.2564519294	0.06833575384	0.2681536499	73	1
7	168.6114324	166.9687814	3409.061653	7434.296317	153.7473238	544.7102336	1844.453578	2796	852.4361702	1149.892773	2503.118096	136.9701268	335.4383725	487.056557	916.2903019	872.9458291	0.4592652548	0.02300415884	0.08058538974	0.03938834433	0.02822253233	0.05236070116	1	0.3673185854	-0.0007591845632	0.3537212901	82	1
7	174.3988082	471.2149009	2296.853821	7672.696333	396.3928251	488.6469921	2349.443953	2986	1593.904255	1002.505347	3245.965969	178.4744236	270.8750938	432.7686898	1206.74371	1808.200413	0.3103501303	0.05341453604	0.06361561113	0.02660750909	0.02619970621	0.03926860193	1	0.2488760973	0.06325560199	0.2676971988	73	0.9999999996
7	176.6225776	401.4633401	2123.406045	6778.708102	373.9823209	420.6132745	2112.94244	2601.5	1724.173913	1006.955246	3276.180425	197.695099	271.5530154	379.0412386	1216.260013	2843.888974	0.315250365	0.05454459711	0.06070124533	0.02512063864	0.03069189177	0.04150815203	1	0.2526009792	0.06554760609	0.2590705923	73	1
7	181.9305264	201.7263605	2429.119622	8146.387032	2595.105985	-160.3990479	1823.332403	3792	849.0315789	787.0330251	2583.120146	870.9557873	158.3284765	254.5752408	1180.962127	683.7474875	0.3103221154	0.3240428381	-0.02112613463	0.03359393765	0.03318922342	0.02255263958	1	0.246843468	0.6180950494	-0.006335634914	80	1
7	207.0484957	719.8537599	2242.979161	4600.508796	65.07942786	-112.625993	1980.012793	1830	1458.65625	1102.440038	2325.579478	72.76275874	154.2070805	307.9070362	839.4956328	1516.93125	0.4858446304	0.01488353201	-0.02409477449	0.04364097945	0.02509989584	0.03851135047	0	NaN	NaN	NaN	NaN	NaN
7	223.0105077	276.1366262	1035.55117	15066.31422	3696.581469	477.4005078	1505.976865	6514	3776.747368	750.8092384	10408.37217	2485.865989	311.556194	390.3320364	4314.023699	4652.130288	0.07020063035	0.2335830382	0.0288192361	0.01261957152	0.04342731424	0.02898693964	1	0.05877381785	0.4349644663	0.1076708449	46	1
7	234.5421772	66.51112534	44.87373455	5949.759892	384.8074919	-30.34855321	1346.640447	2262.5	1516.010417	36.79832548	1689.448093	127.5102029	58.96311	166.9309344	602.3449447	1267.310908	0.007999161078	0.06374390445	-0.004888825643	0.007268306975	0.02442800353	0.01199120793	1	0.005974944182	0.08835597923	-0.02113480746	6	0.9999999999
7	235.73118	83.4653108	8319.382814	8228.574871	908.7137159	-504.2885486	1171.921723	3401	1858.156627	1869.343378	1880.470627	233.6878327	364.3409356	167.9759519	763.558251	1019.464487	0.9947573413	0.1113828882	-0.05808271316	0.05043239741	0.01885024197	0.05072772314	1	0.784064237	0.175912139	0.006153371947	96	0.9999999986
7	235.3651001	96.64753688	2137.080064	7109.950664	678.2388841	-129.6768095	1761.006766	2860	1285.082353	709.5128595	2496.501504	263.0938284	132.1989339	268.4219181	956.0826314	1315.070587	0.2979961295	0.09950142842	-0.0175358374	0.03260383645	0.02374801105	0.02146085936	1	0.2350324659	0.1585886979	-0.002664562295	74	1
7	235.801154	187.4694464	2638.353962	8134.040253	835.2990591	-146.9394708	2024.34384	3258.5	1156.397849	1003.879796	3308.790448	369.0897517	162.17477	523.9380516	1272.525269	1132.712502	0.3077494877	0.09970113959	-0.01778581816	0.02680826416	0.02982496019	0.02593190609	1	0.2427359721	0.1588961423	-0.00148751068	74	1
7	246.2277143	249.1160341	4600.77862	9509.123072	139.5406732	888.5247402	2120.878588	3563	878.7083333	1534.169791	3273.090916	142.392218	435.6821517	309.1755385	1192.003317	912.7820506	0.4711525989	0.01488119818	0.09301134408	0.02834822789	0.02311147028	0.04492410521	1	0.3773347597	-0.01764538608	0.3971424759	82	1
7	258.4832719	509.1276958	-49.61271558	9030.134302	2076.981386	1020.483234	2188.230941	3855.5	594.2934783	69.84108156	3062.231427	704.1367943	367.0283739	521.8940976	1282.646677	606.943822	-0.005882348001	0.2383846075	0.1140407025	0.009736595563	0.02837185784	0.01580154777	1	0.003398615031	0.4446911786	0.3746757462	23	1
7	265.3179339	284.2636271	28.73535794	8026.8765	1229.068059	68.15190315	2556.371803	3192	845.6413043	90.15199263	2946.83811	456.5105056	153.0992834	626.5341984	1163.20747	841.251169	0.004843814229	0.1563016962	0.009535548899	0.01266760037	0.02421297972	0.02074541536	1	0.005216997605	0.2776857354	0.02838162731	17	0.9996059324
7	284.6314027	283.2343295	8094.396873	10856.21123	192.9292202	-430.1969648	2067.653625	4260	1382.212766	2711.845273	3661.832746	169.4535547	412.0405884	338.7468187	1344.3619	1217.194455	0.7402603017	0.01722975541	-0.03540793251	0.03289553348	0.02256247591	0.05137115322	1	0.5830615444	-0.0143327451	0.02672176713	90	1
7	308.136693	10.84463604	47.89051427	4876.744122	781.3104311	24.41274392	1249.763885	1963	570.7083333	49.33370553	1298.125506	243.6859551	64.90592704	192.8347704	517.7252626	542.2110468	0.01050727431	0.1586342029	0.005103475558	0.01460040448	0.0345536947	0.01486779275	1	0.009472928646	0.2824470625	0.01491126288	17	0.9999336449
7	327.582778	499.017312	-15.32455694	7327.095909	321.8525006	122.117067	2429.268781	2765	1958.858696	74.07565776	3601.987348	167.2827755	178.5697609	1160.308719	1325.300628	2600.678439	-0.002669722265	0.04530205412	0.01940066727	0.01192239664	0.03108385476	0.02445244798	1	-0.001293086591	0.05046219561	0.05672246659	7	0.9999733047
7	335.1541102	344.8947406	574.3508009	7604.886174	1346.161497	-4.572169065	1920.108128	3221	1108.897959	309.8189399	4116.708193	647.5442835	87.94032129	349.5061992	1618.39637	1589.387313	0.07376650438	0.1633558651	-0.001204781363	0.01612333584	0.03667527561	0.01951542763	1	0.05920962273	0.291504496	0.007096495986	42	1
7	344.1870226	565.3421532	295.7042174	5064.275092	565.9966245	487.3262935	1906.74382	2063	2062.382979	198.5227321	2921.070204	315.847959	297.7813547	321.1914761	1116.682916	2723.413557	0.06194961344	0.1163600467	0.09540176438	0.01484431179	0.03587930908	0.03071961795	1	0.05478722071	0.1944032224	0.3237072577	40	1
7	370.4957749	689.7967887	5966.613398	5795.401137	369.6566957	-444.147761	1713.822588	2363.5	1643.76087	2907.484237	2657.17313	169.9317587	349.9148213	259.9421657	1032.231276	2202.8301	1.080154819	0.06760931695	-0.0744579433	0.06228742752	0.02752512598	0.07572986133	1	0.8502626438	0.08557953278	-0.03172145091	95	0.9999414649
7	427.1298186	70.51471348	23.60030108	4514.309781	68.79928569	201.3695419	1544.33223	1682	423.076087	35.687582	2221.650391	89.60717642	135.2263264	279.732824	778.2325542	562.6570059	0.006105885976	0.01574609861	0.04530500928	0.01286149084	0.04059946994	0.02272972089	0	NaN	NaN	NaN	NaN	NaN
7	467.4340177	231.2771304	1538.404378	9656.106051	3005.827948	374.579241	2373.820307	4443	1014.744681	460.8075371	2589.777721	848.4972789	205.2383552	473.631402	1168.449487	1013.680634	0.1635738626	0.316950054	0.03985599708	0.0199247745	0.02824025286	0.02288956041	1	0.134093645	0.6044891248	0.1655246958	67	1
7	547.7420122	428.4271974	1804.695039	10044.96157	944.1374658	-34.49986734	2620.970736	3985	888.6702128	394.7556089	2253.632337	244.8969157	128.8983769	292.5083809	862.0186832	611.096659	0.1779900866	0.09367942828	-0.004108117204	0.01547229747	0.0144631355	0.01440976616	0	NaN	NaN	NaN	NaN	NaN
7	562.4691641	694.9463037	-51.76179953	5796.31077	593.4596759	1175.180787	1464.435118	2251	45.3655914	57.64558041	1965.546449	211.1313667	461.9413829	158.4625199	739.3972085	17.59124347	-0.009634259932	0.1083148705	0.2169145586	0.01161996853	0.02299113829	0.02722809506	1	0.004869775292	0.1773981315	0.7116060205	15	1
7	607.8018217	748.4261987	2187.832809	5088.539948	98.75577091	311.256367	1272.930717	1878.5	227.7978723	681.3984002	1570.534478	77.76681532	169.727595	125.9190913	571.053259	168.7804822	0.4324967773	0.02014839927	0.06428172476	0.028455346	0.01653370082	0.03152640816	1	0.3452033311	-0.006144400572	0.2941152147	82	1
7	618.7041841	470.6093754	-0.8757117845	10131.2073	3210.781525	0.2161338556	1344.203353	4569	694.9247312	61.68664187	2407.157779	779.5158072	74.01654096	176.6500761	1068.430701	539.0056513	-9.906089714e-05	0.3176790868	3.377312959e-05	0.00719094358	0.02707172947	0.008456921187	1	0.002400943612	0.6081531856	-3.066995676e-05	24	0.9999996803
7	636.6161125	300.5434062	7550.30027	7443.41695	827.5683741	-428.7845451	1463.875746	3107	235.1847826	2075.469585	2064.431256	244.067414	311.5168321	168.5231697	839.9428207	277.6768985	1.020243582	0.1101405704	-0.0503088806	0.04739655616	0.02120280524	0.04904727605	1	0.8046472284	0.1730142853	0.03711798787	96	0.9999999989
7	644.080476	84.59861923	1264.078968	4636.267308	528.8373347	176.5976609	910.3322336	1805	6169.978495	309.1149134	1153.077471	123.6222253	129.0326188	115.980437	428.044742	4048.344393	0.277837118	0.1089623852	0.04098823969	0.02422432023	0.02546456916	0.02842873713	0	NaN	NaN	NaN	NaN	NaN
8	36.67521239	582.3831649	-74.60480611	9690.523711	564.4372118	1030.043099	1523.596955	3554.5	5608.09375	51.34345462	1890.198226	148.8052649	228.5160351	199.1533466	690.8662791	2943.550678	-0.008089997961	0.06147472569	0.1065674619	0.005567946751	0.01480950098	0.01403082259	1	-0.0005468305234	0.0826893134	0.3449587377	9	1
8	96.88771563	638.315876	3009.450026	10263.91491	114.8676842	-149.7787234	1769.810628	3766.5	797.4947368	578.9193544	2046.516493	111.4720518	141.1877902	184.6284839	745.6602314	648.8952129	0.2964156257	0.01214987577	-0.01509548245	0.01460386926	0.01155361459	0.01499728565	1	0.2330389622	-0.02021484732	0.002882394481	69	1
8	111.6732014	443.5177116	-124.9189254	13355.46163	4596.603098	645.2946291	1494.773966	6159	18825.04255	83.55476423	2526.512545	764.7057799	132.3346155	215.5002245	1078.973263	7106.537457	-0.009574200562	0.3389602144	0.04993551769	0.006937715214	0.02270364898	0.008204511475	1	-0.002091474976	0.6512787908	0.1639787093	26	1
8	152.4815486	642.7471147	1732.967841	10347.41896	1096.50674	1448.226805	1839.996766	4058	2144.623656	363.0695558	2160.648439	250.4908605	322.5141336	219.2423201	840.54222	1045.788697	0.1672543955	0.1069319407	0.1395549281	0.0130836876	0.01638067149	0.01992497929	1	0.1404618089	0.1735096391	0.4914253133	60	1
8	225.3826359	514.0318688	-74.64746596	15758.9597	258.0090955	792.6100507	2020.104514	5556	4197.893617	54.43971145	2429.600243	148.3824647	174.6433255	228.9467928	876.3032326	1423.809146	-0.005291461186	0.01688591411	0.05250105886	0.003542328884	0.010095867	0.006629970412	1	-0.001803423879	-0.008027490028	0.1651831566	3	1
8	258.6979647	327.4738123	2798.571374	17028.52812	4032.635404	811.8951369	1934.761179	7323	5812.125	493.8386403	2616.884396	704.7586406	206.2216303	227.7627438	1164.566398	2325.510091	0.1706030029	0.2440878172	0.0495289957	0.01117808742	0.01593473274	0.01100407188	1	0.1394609491	0.455173559	0.1971800905	65	1
8	281.459089	308.5952174	-45.06883986	16791.31774	364.7588936	57.29727968	1565.672222	5962	5973.244681	48.33930681	2732.898507	162.7813113	73.63574653	223.0773358	984.8622185	2308.599919	-0.002814358663	0.0222430329	0.003484601883	0.003047717016	0.01011485491	0.00465376445	1	-0.002529139964	0.003436160685	0.003349265951	1	0.9995959823
8	297.8380416	225.2632244	-115.2092334	15274.16161	790.5660185	1763.880559	2313.331676	5584	4357.427083	54.67669789	2175.092707	180.523022	300.6047001	244.554013	772.0114381	1541.053561	-0.00813200791	0.05211185968	0.1153237393	0.003768059402	0.01230977027	0.01135077285	1	-0.0001850168123	0.06343174183	0.373737376	9	1
8	423.4894781	767.1853914	670.8376303	10176.01876	1637.478568	258.6500872	1441.677129	4156.5	11579.29474	138.1405706	1540.930693	276.0606171	107.86037	139.8248362	603.7962443	2864.609133	0.06549740135	0.1640254292	0.02531752219	0.007938045682	0.01737740087	0.01065261132	1	0.05415717933	0.2926791327	0.09333253667	43	1
8	491.6123099	111.3398445	4632.745915	9705.22691	1125.982726	-225.6580853	1272.364597	3875.5	10146.92632	872.0960881	1772.833271	202.9538155	208.786141	160.2909241	691.9634949	5242.780629	0.473385151	0.1127506829	-0.02243669134	0.02120274388	0.0170752167	0.02366612966	1	0.373634766	0.1838899004	0.01740246717	85	1
8	531.679219	291.5921858	4373.872967	14777.36403	295.492536	1055.392632	1667.150034	5471	10835.09474	756.822342	2475.974736	135.3680569	247.0426488	186.9033529	878.0196914	3599.869989	0.2939276665	0.01919234413	0.07082872425	0.01496372899	0.01051415077	0.01658341701	1	0.2359434699	-0.006693717048	0.287369419	70	1
9	25.47674392	478.7648143	5024.542643	7180.702205	547.5431579	-321.2548378	1501.373621	2866.5	8011.010753	1727.554932	2390.703428	172.9301476	291.6513899	145.0161996	910.7525042	6936.434314	0.7154676599	0.07883483589	-0.04444420721	0.03194799658	0.02201205149	0.0465083298	1	0.5635645187	0.1121238818	-0.006752529877	91	0.999999983
9	26.13087828	279.3778359	504.7757893	6613.511241	2220.833423	-45.7782192	1410.798891	3083	2350.294737	152.4699969	1531.317384	485.0055578	81.77135414	211.4168293	672.081696	1641.833464	0.07527086867	0.3362819542	-0.007492209345	0.01400177918	0.03139257884	0.01315127459	1	0.06178962457	0.6455070575	-0.009045289969	48	1
9	36.32036758	293.6256995	-47.00334329	10318.72636	652.3252355	477.9865139	1319.184155	3859	7642.021053	48.17986665	2064.314361	149.3042107	120.4951897	158.0660088	746.2573236	3775.844848	-0.004764183147	0.0654208097	0.04797700366	0.004638504419	0.0141787696	0.007403167741	1	-0.001150400118	0.09135828684	0.1515275437	8	1
9	47.80716354	595.1221539	6309.74739	6267.159101	675.7930847	-529.967746	1364.682188	2637	369.8210526	1939.346485	1942.570782	218.9966531	301.5280879	146.7935053	772.7981163	300.0790314	1.013395294	0.1141608849	-0.0773816068	0.05560010533	0.02511063774	0.05520024528	1	0.7977574168	0.1816061636	-0.05392436547	96	1
9	53.33695658	396.2931369	-46.37698851	10033.47215	973.0590292	1026.9277	1797.098707	3899.5	2323.709677	56.53398077	1943.178652	216.7702819	241.6246383	231.4831405	726.6111146	1495.042064	-0.004468966798	0.1036602647	0.1034158929	0.006314534529	0.01817263429	0.01298965534	1	0.002566291355	0.1690313117	0.3363259594	14	0.9999999999
9	60.7624708	533.1199318	751.2867618	10977.86558	167.1287873	899.5918999	1553.488354	3930	2083.694737	167.2572411	2137.006221	129.1319601	212.403431	163.4019351	753.3036472	1713.060774	0.06921356848	0.01604485746	0.08510573366	0.008892973368	0.01261542934	0.01108209479	1	0.05894790107	-0.01089267578	0.2885210909	32	1
9	72.33645619	386.2762026	18.08571397	12676.68192	1104.954411	8.2004986	2015.254333	4828	1307.127907	50.87322401	2404.257942	237.9280555	83.11663993	323.2791696	886.1458343	900.5201346	0.001379772891	0.08920868406	0.0006793661227	0.004342424359	0.01450181688	0.007145356183	1	0.001306221123	0.1404891537	-0.003388721807	11	0.9957387228
9	73.3252964	425.392878	3545.185048	7566.928516	1188.880894	-244.5077369	1859.602213	3121	1733.322917	1238.131155	2612.037227	410.1713708	211.4334434	259.5364204	1057.326776	1918.992458	0.4718643793	0.1546131016	-0.03223496681	0.03428031819	0.02571031816	0.03474916135	1	0.3723057352	0.2696965367	-0.01432547011	87	1
9	79.7582692	261.246378	-71.17511814	8820.464457	1904.519318	774.2809803	1698.616979	3809.5	1505.073684	92.33997455	2140.94695	478.0276505	310.7790433	1122.308908	895.2260269	1501.443229	-0.008242636458	0.2212729279	0.09681405503	0.01190948588	0.02475570901	0.02958025803	1	0.0003965029565	0.4098760369	0.3166548163	23	1
9	81.82330632	168.2264845	14.41484631	8008.299522	1834.330771	-15.15141323	1256.086673	3454	4935.484211	46.62167069	1536.813559	358.642791	60.16716953	180.0950302	639.4184662	2571.463338	0.002152253453	0.232412191	-0.001973516208	0.00609006008	0.02257234736	0.007917276288	1	0.003211071353	0.4336233585	-0.008387691345	20	1
9	83.37559321	376.3552525	-43.4536421	13514.1295	890.9475582	51.83966985	1489.880523	5002.5	10334.50562	47.59687372	2333.851283	157.8841082	63.08335897	171.9477276	835.3486265	3305.81992	-0.003047712513	0.06753173229	0.003625306126	0.003895714149	0.0116263077	0.00514090746	1	-0.002249826841	0.09613566334	0.004917784148	6	0.9999999977
9	100.6347965	87.73543169	1032.035975	6757.16104	381.7164054	815.6897282	1305.936809	2508.5	448.173913	290.4190321	1843.258305	174.1006432	267.5537327	160.6756	693.1341342	344.0636157	0.1522516866	0.05464360674	0.1161335039	0.02057113177	0.02315602096	0.02508635246	1	0.1267584147	0.06689482777	0.4093837294	57	0.9999999999
9	100.8145995	201.6626413	2488.881802	8525.124518	888.8099347	-152.4994578	1530.121316	3476	1785.136842	777.1342737	2547.866091	272.1296378	144.4997764	191.982439	988.1572461	1519.121664	0.2920789862	0.09816259099	-0.01839362277	0.01790284202	0.01970959905	0.01958856061	1	0.2302902493	0.1559206037	-0.006755638911	74	1
9	109.5684515	402.7560401	1921.913094	10580.52304	158.6205198	-58.72350458	2235.924514	3956.5	1807.095745	510.1022768	2845.905098	145.326369	153.9869216	393.5408592	1029.93968	1291.862955	0.1777697278	0.01346151109	-0.005673478648	0.0137908452	0.01691954028	0.01537293978	1	0.1397230023	-0.01636582185	0.009810790927	52	1
9	113.3829317	257.4133184	1127.614096	13128.20766	329.2649148	-17.91776589	1561.124954	4781	10806.14737	208.5795861	2205.801835	141.8341376	100.9560303	203.5039328	743.6514823	5068.703387	0.08428860359	0.02380832804	-0.001463842266	0.006606045893	0.01327681427	0.008304809438	1	0.06611351815	0.005764200775	0.004852635195	30	1
9	135.4368415	764.635545	10.98145413	7163.600145	760.6330864	261.2553592	1190.291084	2823.5	2455.744681	42.40324766	1270.463447	159.8133005	85.47060592	117.9867281	480.3187774	991.1493484	0.001550468456	0.1083887229	0.03696818396	0.006266371465	0.01696623817	0.009897399968	1	0.003662320655	0.1793570966	0.1174222094	13	0.9999998269
9	145.2631249	440.3411629	-136.1049589	10371.94405	1051.546325	2494.903327	2411.729318	4180	951.5698925	77.1390113	2898.457475	317.0450074	702.6771268	307.799289	1105.610342	841.7097945	-0.01362416579	0.102816754	0.2351015256	0.006997354117	0.02045640433	0.02225538461	1	0.002674510445	0.165992172	0.7709335187	15	1
9	169.4546533	245.3130586	1011.706315	11614.28386	311.327803	11.72180937	1776.258351	4260	7850.691489	236.6293586	2294.187438	141.9160499	95.09304288	242.1528174	803.6789484	3815.397035	0.08827700034	0.02640882342	0.001079016671	0.008983800386	0.0148305754	0.008372454384	1	0.06943685751	0.01101722359	0.01416574632	30	1
9	192.8383314	352.4305643	2067.329612	11223.29099	123.2534909	-57.70310495	2495.793631	4078	1026.479167	608.3229036	3245.519252	151.7995848	130.3435715	364.5107205	1158.936936	932.9776663	0.1860347145	0.009978179556	-0.006314369959	0.01305549965	0.01809374457	0.01602179529	1	0.1461901887	-0.02357690215	0.00929325062	52	1
9	198.2976525	268.2731821	4251.116678	14045.52689	913.3113345	952.3919418	1789.848138	5372.5	11713.88421	1012.479567	3153.885312	203.1991653	326.7896487	230.836938	1141.829751	7522.74725	0.2968790126	0.06713768877	0.068045053	0.01572691775	0.01805960915	0.01958097068	1	0.2386053917	0.09144085796	0.279965024	73	1
9	201.7143306	306.1051255	0.1236428238	6641.675627	2966.140547	59.52049333	2379.634922	3435	1762.294737	70.44438756	2666.05564	1212.47682	94.5536409	384.6834978	1305.740066	2392.947145	1.98166538e-05	0.4464340783	0.01105466637	0.01369642924	0.04837033848	0.01889143546	1	0.004407396124	0.8715741904	0.03979476218	29	0.935794283
9	210.4461055	172.6460823	722.8420268	12255.59469	2218.530575	1122.750905	1363.272153	5109	15118.03191	181.9839286	2609.599251	404.902565	242.0907301	167.6059418	1008.246265	6423.071828	0.05671362908	0.1804030566	0.0916989588	0.008360818989	0.02014279829	0.01230634319	1	0.05108323091	0.325584223	0.3119855202	44	1
9	210.435404	553.386452	963.9210199	9987.966343	166.8529835	-18.10814435	2046.163739	3696	2720.054348	283.8041848	3080.871204	125.3520232	105.1465429	339.5645247	1098.698211	2702.391608	0.09130117599	0.01730268202	-0.002156630803	0.009907829219	0.01591402955	0.01230549421	1	0.07155663897	-0.007619148959	0.003829429314	30	1
9	213.7245109	350.2553007	2281.990677	14558.21614	843.7750984	2112.131694	1886.214104	5452	727.3684211	627.0674712	3951.313143	304.5532863	635.4427817	218.91463	1489.011914	483.6754242	0.1565892022	0.06010189745	0.1471017408	0.01424558783	0.01655042938	0.02326263673	1	0.1319752023	0.07768915293	0.5130644581	57	1
9	223.5483872	493.9778446	-130.3530472	13366.01853	236.8825464	1570.611364	2317.249901	4858.5	6719.184783	53.7084051	2477.668575	144.8305229	312.3684766	232.3251013	845.6909897	3132.042475	-0.009629743659	0.01712835239	0.1201514193	0.004600521773	0.01271758939	0.0110131408	1	-0.001452301452	-0.008209474129	0.3885444738	4	1
9	223.4438573	570.2777362	-22.1943036	8692.915504	2854.331511	406.6714005	1991.672342	4004	2870.521277	61.52422556	2875.592562	966.5891871	152.9948674	309.1524428	1287.774443	2641.817075	-0.00232130722	0.3413240157	0.04875755298	0.008896156667	0.02619200082	0.01155163451	1	0.00360395354	0.6560523744	0.1616217684	26	1
9	226.6847546	112.5515263	-91.16146689	10931.67819	235.7391588	1146.061414	1650.767858	3956	5600.202128	49.59761433	2037.515296	140.7583549	235.100136	226.7191911	705.5751182	3107.843662	-0.00870405509	0.02238606614	0.1069961731	0.004508827497	0.01498698794	0.01209956286	1	-0.001402240634	0.002683211591	0.34526131	4	1
9	226.9648159	293.1288731	1766.024474	10843.96535	3478.007575	469.8303966	2214.43551	4971	1312.021053	596.6073604	3244.35283	1017.687168	192.0335717	372.6364073	1454.954634	1177.616697	0.1666876357	0.3210443482	0.04708755326	0.01778384689	0.03036565558	0.01760397956	1	0.137002168	0.612758823	0.1902382634	67	1
9	228.2584391	94.48028482	-126.2585035	10242.52189	1696.958896	1107.498534	1260.421956	4163	12652.55319	57.33972129	1872.525082	315.8871545	215.0803959	172.796768	747.5375898	5713.444419	-0.0123365652	0.1624929631	0.1062823444	0.005430007107	0.01752876834	0.01092315696	1	-0.002904812058	0.2895053736	0.3457076658	19	1
9	244.7835666	87.79619918	1534.66686	9270.697933	976.4396941	-62.7717406	1587.021917	3741	5672.649485	320.538304	1939.472564	230.3612391	118.3278385	253.7116024	752.5157515	3418.13635	0.1622602654	0.1048838178	-0.006501456642	0.01340432337	0.01726103555	0.01408473931	1	0.1283284604	0.1709348658	0.006206357902	58	1
9	245.289512	225.5973236	10080.46319	14571.74395	1012.769839	-390.8435509	1683.075171	5710	19728.95745	2062.413741	2839.067907	242.1082188	351.6423291	561.1652611	1114.629999	7745.840388	0.6963943885	0.07095577121	-0.02588004242	0.02963292144	0.01334516536	0.02753358005	1	0.5494345515	0.09600132036	0.05067093415	91	1
9	253.5824532	480.1547383	-21.58024234	9904.812499	162.0961462	190.9236737	2154.358814	3704	4101.755319	44.7977083	3656.832633	121.1852301	108.8998649	308.5022372	1284.866847	4162.401922	-0.002676804645	0.01708166491	0.02034420351	0.005287246054	0.01982324606	0.009742107846	1	-0.001530134024	-0.007310329903	0.05913203515	2	1
9	260.0577253	32.23160384	3108.731766	6531.194496	728.5394933	-256.0154261	1256.194328	2599	3032.031915	562.1041568	1143.014697	159.7140584	146.2369901	162.7358141	448.3803209	1747.331695	0.4754696344	0.1161620315	-0.04046187088	0.0268289428	0.02198534229	0.02415762512	1	0.3743107605	0.1910431758	-0.04183257142	85	1
9	271.5239638	166.7124371	-158.1554962	14053.48664	2371.856984	1578.383309	1607.251223	5777.5	8674.389474	69.88659312	2133.058887	359.0760222	247.8190877	219.8497479	822.0597805	2246.431967	-0.01141317642	0.173825987	0.1143451408	0.005353314188	0.01471710065	0.009823907195	1	-0.001609663868	0.3126060174	0.3729111156	19	1
9	281.3877833	107.664822	907.2476179	10756.27778	262.9522213	-14.78442043	1640.518413	3972	14203.80208	170.5374842	1632.915483	129.4915703	103.5350061	227.8671177	584.7333224	4405.614964	0.08365347014	0.02468240812	-0.001556863693	0.008292856068	0.01310485623	0.009647871109	1	0.06561469468	0.007561068144	0.004436207403	30	1
9	281.7445842	229.4350654	5841.234816	11948.99226	716.5510888	-258.9146199	1997.319668	4597	4717.463158	1324.797579	2723.529325	187.1498959	251.1889898	301.7994619	1015.457509	3115.790535	0.4911785227	0.06030881273	-0.02495079509	0.02071603459	0.01594145187	0.0233500445	1	0.3870417687	0.07638719244	0.01138696197	83	1
9	295.4055405	356.2420647	5304.7594	11006.26458	1086.104513	1043.536666	2463.344619	4445	1593.617021	1785.687883	3662.604353	381.7083141	459.882392	460.4753211	1431.55291	1415.626592	0.4929109262	0.09891889006	0.09480219593	0.02992812941	0.02527492902	0.03539188729	1	0.3954931601	0.1541147446	0.4096757009	86	1
9	299.3790076	668.3636866	1798.891774	10705.76024	2473.666712	389.6572333	1983.468321	4601	790.8125	518.8961083	2873.51888	671.6567954	172.7707308	290.3564059	1212.433002	598.3942779	0.1708038363	0.2391830946	0.03743250088	0.01402360582	0.02210984806	0.01458833669	1	0.1388944409	0.4452617998	0.156999709	65	1
9	300.3256739	134.5726219	870.9073878	9561.541484	149.2523227	10.78873836	2096.796049	3514	3542.37234	185.4131791	2006.984713	113.1087622	99.59942027	215.588621	711.8408869	2332.32372	0.09407006969	0.01611234128	0.00142774819	0.01013685219	0.01384733728	0.01111268274	1	0.07393531214	-0.01012349354	0.01624853216	30	1
9	304.5304484	486.2563017	-15.32119964	15255.18682	241.8524357	38.7616271	1899.03297	5426	1574.215054	43.93455142	3211.95132	145.2304166	76.61297439	237.6883844	1126.755406	1104.280888	-0.000918274063	0.01624721426	0.002508166676	0.003075134944	0.01155709467	0.005700089174	1	-0.001144171159	-0.008846057014	0.0003492902831	1	0.9999073898
9	305.4175865	150.6234112	2415.868518	14141.30709	824.2031673	-70.01545233	1853.926739	5366	4655.884211	437.0800856	2553.841745	205.7854707	150.9945705	232.4657518	922.350483	1806.09785	0.1714530098	0.05720760305	-0.005729454763	0.01014460801	0.0152235696	0.01125252343	1	0.1351635013	0.07324319557	0.009440370672	55	1
9	308.5097705	655.2818202	975.4258476	11458.94788	405.0215593	18.0015898	1735.09678	4186.5	17386.31579	243.589384	2357.596582	118.0263106	96.54129744	171.5015819	825.4689852	7796.113384	0.08348979854	0.03710988521	0.001575557157	0.008724955044	0.01346847375	0.009120091524	1	0.06578541215	0.03296627015	0.01510143495	30	1
9	311.4571684	745.4458133	3416.328258	7296.852046	1654.035224	-222.2922429	1552.660768	3221.5	896.5	955.4747912	2024.751751	471.878329	166.1059824	184.5341076	871.828335	638.9094656	0.4736224196	0.2290235968	-0.03289514656	0.02247916506	0.02487604052	0.02199490687	1	0.3744088487	0.4219909078	-0.01426375127	88	1
9	352.6677095	403.3372086	-168.9279827	17520.42096	4241.881289	2042.469187	1570.296141	7471.5	3856.197802	75.17257855	3056.001872	861.570048	365.6316225	191.5869707	1352.898067	1949.511712	-0.00987845357	0.2445391836	0.1147253624	0.004540307558	0.01672008126	0.008707038334	0	NaN	NaN	NaN	NaN	NaN
9	370.2954636	627.2203653	1951.742926	11608.47622	1193.215969	452.8755086	2114.238044	4594	423.0638298	543.2947256	3037.256525	316.4038752	191.1546141	247.1719903	1171.964359	288.1602679	0.1702932538	0.104677858	0.03897908485	0.01199512425	0.01448398108	0.01369609558	1	0.1372225332	0.1699405789	0.158606149	59	1
9	389.858763	727.7975935	-21.49545908	7100.024728	346.670803	748.8243999	1904.767273	2710	1691.684211	46.36703969	2276.46789	141.081321	234.4462091	235.0597554	825.917738	1403.623428	-0.00352657634	0.05043381954	0.1076874677	0.007035690065	0.01695502296	0.01710631228	1	0.003014507353	0.06002973584	0.3493269885	9	1
9	419.0365563	152.0857785	733.423166	10953.93074	2607.914648	358.5351384	1766.901828	4708	5087.670213	208.9545075	2518.841745	594.4215043	142.8735422	237.7770427	1057.638975	3860.376179	0.06979731665	0.237771893	0.03465637348	0.01306558569	0.02780339253	0.01190571281	1	0.05882315165	0.4434801534	0.1270432189	46	1
9	444.2082198	310.8233427	5530.320701	17988.27631	348.802917	-179.6572515	1893.925801	6627	5964.351064	899.7439403	2579.447462	191.4908347	204.4169969	223.2930544	1014.799823	2126.753701	0.3086446281	0.02032506588	-0.009588857117	0.01493448097	0.01036307652	0.01190568583	0	NaN	NaN	NaN	NaN	NaN
9	449.4200103	269.7176709	-24.89611186	10054.28106	1015.334604	489.5115322	1888.386531	3948	1702.12766	56.13285976	2676.331679	328.1895592	197.1441595	397.2063887	1015.769307	1305.945669	-0.002580844141	0.102014756	0.05125259617	0.006852743019	0.02031458441	0.01383827535	1	0.00112828857	0.1662017162	0.1637624114	13	1
9	472.6863116	264.5093284	-62.04090826	13100.39943	917.213448	47.74814869	1801.439062	4905	10589.93617	48.64187772	2125.035739	177.1797244	81.69062568	207.7297471	778.804724	3723.622692	-0.004802848081	0.07030523497	0.004392244843	0.004366327851	0.01344611377	0.006273188849	1	-0.003567452154	0.1018230706	0.007170417818	6	0.9999999963
9	503.8053465	686.526268	4604.667033	9681.563604	3203.388107	-411.8298223	1809.218137	4598	4471.483871	917.7229147	1773.427336	610.9260776	191.4764009	804.4856386	819.1044593	2333.722719	0.4828117496	0.3333421277	-0.04106676234	0.02097099122	0.02208722374	0.0193788867	1	0.3822719425	0.635503305	-0.03681693777	89	1
9	510.2462706	107.522623	7682.417037	7467.512114	892.731821	-551.5302014	1305.419276	3140.5	1015.731183	1876.106699	1758.84286	209.6823228	328.4067275	479.0150222	709.4998424	846.85866	1.025989418	0.1191869321	-0.07222926343	0.05504141007	0.02174219088	0.04790923107	1	0.8080586295	0.1917041761	-0.03413463133	96	1
9	521.2212985	305.1267404	6071.772918	12599.01812	701.607961	1171.634781	1716.845796	4885	2175.104167	1273.129451	2542.740328	175.8875598	364.8818911	210.8932246	951.3969792	1266.717935	0.4797386591	0.05719855304	0.0887402907	0.02155263624	0.01471783604	0.0251992358	1	0.3843142709	0.06892545992	0.3858206437	84	1
9	559.0414886	89.73011221	-13.25913806	6759.584903	157.5043938	651.4006567	1277.827883	2450	5461.347368	40.32872164	1104.868025	98.60078604	141.9964293	159.2165787	400.1832727	2808.55603	-0.002018264937	0.02432948477	0.09748125737	0.006395717647	0.01540826185	0.01437441923	1	0.003374449077	0.006691670249	0.3151423392	4	1
9	558.5206729	378.7154216	2278.761165	13476.51646	3155.06674	558.1249433	1695.653737	5815	5116.452632	391.4873385	2299.9034	520.2370382	160.8328872	184.2859343	966.9446538	2046.44954	0.1657950226	0.2351976592	0.04018299945	0.01273251923	0.01736156505	0.01254912816	1	0.1350457565	0.4371282267	0.1649883581	65	1
9	591.4330085	327.2752221	-29.58960371	10333.88874	2469.514032	11.7298028	1677.937046	4426.5	5186.968085	72.69897069	2188.361692	509.9541691	89.17676736	217.2922187	909.6413147	3102.578582	-0.002964235638	0.2451228217	0.001508309037	0.007853752613	0.02056304084	0.008900899803	1	-0.0005137963082	0.4596572038	0.002426998043	20	1
9	595.5611243	202.3352837	1722.533696	10073.31734	569.8056152	-77.85323874	1594.071322	3820.5	1524.425532	337.5696279	1791.016296	156.9106614	112.2035845	202.9632687	667.5634316	941.9638202	0.1712332115	0.05832351694	-0.008064387488	0.01274399054	0.0143006756	0.01209177611	1	0.134870382	0.07555463689	0.001683868586	55	1
9	661.3268297	658.6558292	464.0406552	7334.953334	1825.702188	-49.7074174	1102.212615	3228.5	15818.43956	111.7391475	1153.590993	281.4514402	72.17012047	114.0334283	481.1592146	3157.531368	0.06538366156	0.2523954738	-0.007183411917	0.01099557169	0.02399057477	0.009855365672	1	0.05314081737	0.4739073542	-0.01217982909	45	1
9	714.6380464	424.4516162	378.51521	7302.211444	250.5924324	1470.840416	1268.959629	2738	14760.92553	101.1240949	1185.768565	113.3158709	262.6264869	147.4466231	430.6579844	5508.225191	0.05209228625	0.03482929362	0.2008522265	0.01054030527	0.0166484654	0.01495812019	1	0.05206141261	0.02649900832	0.6691585471	33	0.9999997718
10	8.710496052	376.515287	4958.347902	7025.63317	477.7417667	-356.3551994	1593.921768	2778	6412.315789	1566.695682	2220.487544	144.6531169	274.0178366	169.2809867	835.750544	5365.889106	0.70828157	0.06810462044	-0.05240655975	0.04640095946	0.02247452174	0.04325723776	1	0.5573268986	0.09032279671	-0.03489232972	91	1
10	11.15338147	542.8954806	5750.614413	8332.212974	1395.217618	-475.1637878	1471.053717	3480	5032.744898	1380.810482	1937.183309	328.6329495	256.003112	173.2643047	792.4970756	3056.370664	0.6975015588	0.1624372511	-0.05677145597	0.03625172292	0.02340098503	0.03487187738	1	0.5495052758	0.2835678821	-0.04917681029	93	1
10	13.44822125	445.2203982	37.44974294	8388.466864	102.1660938	-26.37263261	1576.760706	2968	1107.826087	40.63457919	1676.924216	107.4776891	78.67537074	335.1102363	572.487431	704.4207754	0.0045171193	0.01360086532	-0.003112232995	0.005810724421	0.01536439921	0.01249591861	1	0.002814802815	-0.01426047081	-0.01723330176	1	0.9999984204
10	25.47114791	389.4489522	748.0733654	11348.97918	3647.519833	-23.20507355	1028.672761	5098	8461.239583	163.5593892	2075.528406	621.7308941	80.04529938	153.8893413	894.5573936	4113.746856	0.06569038396	0.3262831881	-0.002268104586	0.008698587283	0.02153387568	0.007501243905	1	0.05440216654	0.6250874468	0.006052348952	48	1
10	25.00559833	503.576133	588.9774226	6938.716486	125.1270339	-17.14454452	1671.394448	2486	2785.955556	183.8873632	1807.094459	105.6548844	78.59905899	193.3865682	642.5005905	2111.678697	0.09023035767	0.01764428767	-0.002622615227	0.01140857933	0.0195944639	0.01361880757	1	0.0706869596	-0.006903528992	0.002073828566	30	1
10	31.21096917	208.5196366	-4.980759417	7442.95438	1163.6477	726.5823236	1267.370642	2966	3397.602151	58.06869981	1442.207173	255.0267789	174.2440113	193.7800181	570.2751567	3267.846802	-0.000701841964	0.1586572528	0.09733398287	0.00864433228	0.02313814707	0.01506872769	1	0.005760233427	0.2816260635	0.3183350685	19	1
10	33.77903545	405.9326363	2790.094376	9349.867853	2195.850146	-207.7246737	1728.871483	4016	1440.861702	666.4362181	2207.319729	501.4122178	142.1177867	198.8491611	939.1380755	884.6270899	0.3066318259	0.2296999271	-0.02202786333	0.02050737208	0.02181395319	0.01726906927	1	0.2429238358	0.4250396326	-0.01247718457	78	1
10	33.48934399	562.6847321	694.3865194	10572.36382	279.518272	894.4121888	1393.177285	3874	16470.93617	138.2962362	1696.708418	127.8569976	189.5021428	139.3664138	610.6183964	4001.020506	0.06457157468	0.02841390329	0.08502746275	0.008111958456	0.01214602627	0.01258307239	1	0.05539599751	0.01447506709	0.2876235539	32	1
10	35.82873086	429.4738012	4.573706563	8938.472312	1408.971586	387.0932333	1744.089995	3594	985.0416667	53.1784955	1946.806003	329.8380945	128.7917089	217.3309191	769.0217201	694.4000351	0.0004365036635	0.165151648	0.04811288958	0.006487276288	0.02038119408	0.01141184662	1	0.003975500379	0.2954339997	0.1555771289	18	1
10	41.02139711	259.3314152	8938.521596	9178.875786	235.1426834	-632.0430213	1438.093247	3513	4338.107527	1954.145591	2078.164342	126.5287513	353.7052441	173.474132	775.5420564	2905.540081	0.9705461834	0.02726686855	-0.06342380354	0.04922402153	0.01925330458	0.04729087194	1	0.76376632	0.004055860995	-0.01865317191	94	1
10	42.05015027	469.9181375	12.14407793	9213.437131	604.5234928	31.40117729	1672.349886	3409	3861.074468	42.97349575	1790.917223	151.8211144	65.33420091	231.2135615	659.3221545	2365.360584	0.0014907144	0.06434073279	0.00356190392	0.005146228119	0.01470176578	0.008082413056	1	0.001304652985	0.08955649379	0.005557515755	6	0.9999998486
10	49.51939044	311.6018451	2210.166466	7403.230514	410.9292736	407.3194955	1649.727306	2768	2134.191489	745.926621	2577.36223	161.1192911	234.0378883	206.7708209	949.8273206	2202.814125	0.296847193	0.05309883982	0.05637971229	0.02325306231	0.02201032214	0.03280466402	1	0.2377869574	0.06283090778	0.2409341591	73	0.9999999957
10	51.76654294	350.8005186	3077.344121	10676.71094	3287.983601	-152.3666694	1392.376683	4817	4330.431579	723.2039146	2374.184035	739.7389145	158.461685	193.0715494	1055.696395	2570.776287	0.2930252202	0.3125940858	-0.0169991154	0.01740457288	0.02344382883	0.01597036047	1	0.2332759779	0.5948015911	0.003505815803	80	1
10	52.38143246	514.3342812	810.763605	11571.83038	1830.234921	-46.01282901	1492.603537	4690.5	2997.833333	164.3072118	1886.867251	294.2597242	89.11040844	178.9588554	719.0672269	1908.096156	0.07033539101	0.1590351909	-0.003985106826	0.008506017009	0.01452499868	0.007528323157	1	0.05629653428	0.2827271503	-0.002933130113	42	1
10	52.57112163	660.1213867	2318.147035	8067.490501	1240.297948	385.1002955	1294.867434	3363	2700.086022	538.6395129	1924.967301	289.7452888	188.2948106	150.6999784	757.8612991	1665.729705	0.2915987232	0.1564694449	0.04741154178	0.02022414816	0.01943320178	0.02362329545	1	0.2341748656	0.2745655502	0.212755031	77	1
10	55.17849781	87.77836859	3624.899184	5675.502708	937.849679	-335.1790766	893.662203	2391	14246.89474	910.0024843	1340.674113	194.792554	181.8459227	115.4335214	528.9048006	7992.193098	0.6437727986	0.1701822925	-0.05801258378	0.03476046003	0.03042676145	0.03739206313	1	0.5070113829	0.3000069567	-0.0641150309	93	1
10	56.91411174	534.897282	5085.69871	7802.931305	725.5538155	-297.2845645	1550.570033	3085	1818.1875	1706.152708	2569.774445	262.0142065	259.9340948	162.546825	1008.073263	1694.004178	0.6633336695	0.09870759489	-0.04346765702	0.04075481566	0.02028155296	0.04275022327	1	0.522578234	0.1533456443	-0.01370460051	92	0.999863285
10	57.51082145	104.3273141	-42.86701062	6823.961852	426.3373806	1394.073387	975.6937081	2542	4441.936842	50.93598838	991.4254407	115.1599436	233.6450875	145.4185665	348.675455	1734.924799	-0.00675956833	0.06462181703	0.2014214138	0.007960457954	0.01808089104	0.01744185864	1	0.005838037571	0.08810089855	0.6597300818	10	1
10	57.6975215	181.5988488	2234.587232	7908.000176	809.8029894	382.8875131	1277.493495	3134	7462.62766	452.6219064	1517.854727	198.8640092	165.6925785	154.5205245	592.9346854	3339.380056	0.2894066684	0.1047251729	0.04954257636	0.01924948622	0.01985615453	0.02159624839	1	0.232038861	0.1686540876	0.2180553714	75	0.9999999998
10	57.17078293	683.1708684	612.1673789	9014.987838	1433.290111	-67.99246016	1022.785214	3620	17640.76842	136.3114176	1388.563727	213.8922685	84.36319991	148.4193139	523.4458691	4142.349016	0.06730461967	0.1598142304	-0.007450717653	0.008893467561	0.02042480755	0.009839928615	1	0.05371319633	0.2843911495	-0.01502270462	42	1
10	58.44340618	210.6227958	3967.318067	8618.547158	1336.29277	-269.1200331	1202.646506	3516	2768.723404	1071.214538	2394.033146	366.2832839	196.1934759	167.2588319	953.0535112	2058.929158	0.4484976699	0.1505262397	-0.02951096301	0.03418100649	0.02269158913	0.0268684891	1	0.3539324022	0.2615514104	-0.01019279013	87	0.9999999992
10	61.26782555	486.509262	687.8187868	12211.63173	206.3301005	2429.219821	1692.37587	4418	8321.926316	135.8823983	1650.219649	136.5884066	403.1576961	192.0943706	569.2895261	2978.574364	0.05859951135	0.01796498658	0.2000744642	0.007818549583	0.01252494046	0.01634293134	1	0.05699571694	-0.008080518331	0.6674869867	33	1
10	61.98770141	581.468727	686.1149164	10365.88619	2436.355709	-4.952829597	1282.974406	4411.5	13399.93333	180.430711	1954.91731	413.473063	78.17769658	177.5592201	788.6678286	5386.278811	0.06626124011	0.2357311135	-0.0005564101997	0.01010093507	0.01918734096	0.007805543127	1	0.05403756343	0.4397178208	0.009543985629	45	1
10	65.29684268	407.3766919	874.6432094	13175.69123	2052.432443	375.0779017	1324.860221	5278.5	12089.64516	199.3910939	2505.471967	339.0762288	127.2832905	187.9280164	931.4426113	5426.92018	0.06501775282	0.157260912	0.0276308734	0.008168888147	0.01548238871	0.008461212907	1	0.05383891	0.2788136192	0.1007305999	43	1
10	76.53241951	245.6570474	-1.725078608	10050.03152	158.0691982	462.4821316	1563.755072	3635.5	2104.914894	42.92132924	2059.664734	140.3455783	122.2763341	221.3767529	721.0127961	1050.861272	-0.0001696711782	0.01575326105	0.0475272486	0.004248930956	0.01502480592	0.007720040321	1	0.001958847853	-0.01034719743	0.1497179662	3	0.9999999998
10	76.52078875	737.3111848	2107.492511	7162.760378	1637.463181	-219.7710079	952.1881696	3080	8462.927083	406.7293199	1355.246856	291.9126096	117.8650833	129.1894089	550.1788784	3565.470954	0.2931045858	0.2260612985	-0.02977987959	0.01804111207	0.02080992794	0.01765833305	1	0.2317531676	0.4178192285	-0.04104039386	78	1
10	78.94308907	285.9437019	-93.08813846	13251.19153	711.9055922	1417.16922	1598.398019	4892	7614.648936	57.90607502	1926.866163	176.3430242	237.7742203	203.1102881	701.0932873	2129.88264	-0.0071983165	0.05622708827	0.1059849613	0.004538287681	0.01359635326	0.01005950549	1	7.314618171e-05	0.07194499176	0.3430775377	9	1
10	78.33067652	434.5129466	887.6356054	13560.16172	150.5868958	1173.762318	1846.166705	4872.5	5865.542553	171.1960427	2167.889096	138.5553647	248.9694752	223.3729104	748.9255014	3321.340556	0.06723400968	0.01059564301	0.0889966546	0.007161152117	0.01129493711	0.01121950493	1	0.0575445211	-0.0220668805	0.3008741637	32	1
10	81.82770057	171.951452	8821.193895	9472.114389	648.6813659	-586.8174368	1073.743386	3774	8234.221053	1749.036402	1883.509209	148.7303224	345.1521451	142.1569388	707.3448736	3729.200403	0.9429580557	0.06921778036	-0.05831855057	0.03619424737	0.01935485825	0.04250397858	1	0.7426502644	0.09016200313	-0.00632410514	95	0.9998829893
10	85.33183845	314.3100125	7570.20888	11132.02737	1810.196562	-435.9055419	1351.110582	4675	9405.608696	2038.364953	3043.368977	435.1572421	330.9180758	156.4086498	1209.717957	6992.73537	0.677560806	0.163049691	-0.03504756907	0.03734028315	0.02523030238	0.03705204264	1	0.5349511635	0.284801447	0.0187580699	93	1
10	87.59133975	582.3470295	477.9081488	8703.20997	467.1514105	1712.2588	1525.525713	3234	2914.159574	143.0941338	2483.929025	169.039362	487.2908588	176.6937511	903.9893911	2447.817335	0.05549457966	0.05469416736	0.1951164582	0.01034304411	0.01944605314	0.02216172611	1	0.0546323236	0.06718428217	0.6513481167	37	0.9999999922
10	96.72569875	694.0825535	500.3821638	7626.663105	719.2445452	185.9929513	1407.808316	2943.5	2284.096774	224.7471154	2174.026426	362.8463486	376.6147351	2213.942977	777.3708088	1797.382723	0.06766863302	0.09540939003	0.02400336304	0.04275378972	0.07935373741	0.1272702189	1	0.05511036149	0.1522243027	0.08767945503	39	0.9999999942
10	97.81809921	669.466136	-60.19076187	9581.829795	2966.951726	965.8322093	1351.737203	4315	3208.436782	65.93149665	1724.130072	540.3287348	207.416435	164.7032692	765.2513834	1686.581376	-0.006205010744	0.3063338506	0.09803086721	0.007115059096	0.02163844665	0.01292333464	1	0.002932923969	0.5839469994	0.3232661087	27	1
10	100.4789257	41.51885576	370.0658293	6790.192334	206.800613	1184.187487	796.123502	2473.5	11133.51042	88.37156946	926.2854194	101.1130131	206.0476633	124.7589816	328.5793643	3249.277073	0.05495974785	0.03092344814	0.175917057	0.01072418997	0.0162530178	0.01746560293	1	0.05289695375	0.01874084123	0.5869933217	33	0.9999999568
10	100.4769786	258.0082061	849.4144935	12622.22475	1958.827252	-17.48627449	1305.337597	5059.5	10098.32967	170.1581221	2009.758165	352.3142165	93.66072112	197.9068978	796.2365606	4158.988828	0.06795697254	0.1618281366	-0.001360002526	0.008374157922	0.01517509898	0.008331918663	1	0.05458989232	0.2884411014	0.005351531277	42	1
10	100.6754119	446.4366347	1188.378633	14135.67417	342.8789728	4.16586607	1624.181415	5163	16590.93617	241.4206295	2395.790397	135.6551095	94.30828712	182.2526341	816.8756812	6095.733932	0.08322388992	0.0244311083	0.0003524409855	0.006796119663	0.01203187219	0.007012441527	1	0.06537903944	0.007030832687	0.0106706067	30	1
10	104.2604761	275.5404591	5310.619284	11121.71599	1742.985344	-316.3697011	1781.398833	4569	3998.623656	1061.280234	2297.687231	339.5579442	209.7890098	304.101081	909.9808325	2194.329342	0.4775087494	0.1599462077	-0.03014549453	0.02180955587	0.02043860039	0.02273054416	1	0.3769412244	0.2805299605	-0.006106168853	87	1
10	110.3117561	662.1403072	3.144729716	10961.70252	729.3192387	38.83199271	1397.853329	4080	7706.275862	41.1976598	1681.385097	160.8405895	69.43455571	169.4750502	621.1238921	2664.764978	0.0003153479761	0.06780539382	0.003439646214	0.004011561864	0.01318070551	0.006664864581	1	0.0004029270183	0.09666192849	0.00499914474	6	0.9999999517
10	111.1648227	611.0218697	-33.76598701	8569.553179	79.8467107	859.0133544	2100.639268	3100	2497.642105	79.29470561	2411.6363	137.8835356	275.1591477	897.7448844	843.8488017	2389.95255	-0.004343350715	0.01030803686	0.1062785332	0.009169222639	0.02063589987	0.0255796644	1	0.0018855994	-0.02207734511	0.3434702815	4	1
10	117.3035212	81.64665013	47.4971247	6357.405298	447.1334869	-49.91141226	1132.89627	2383	5089.215054	33.45747446	1209.178959	108.2539906	54.68659858	163.3116515	443.8062123	2867.752771	0.00762483506	0.07213850707	-0.007917554498	0.005721107875	0.01820977439	0.009198897338	1	0.005594107797	0.1055747774	-0.03103795488	6	0.9999996325
10	117.443285	357.6328685	-0.302238421	12533.4596	1249.270641	241.7509262	2199.893444	4875	1771.709677	57.70677362	2058.740627	229.8497644	103.0053005	239.4238751	759.128065	1152.920286	-2.372755742e-05	0.1016766241	0.01887634758	0.00493644479	0.0132109713	0.008051096162	1	0.001338424582	0.1658290694	0.05695869386	12	0.9999918604
10	121.4050782	465.9866331	1155.828587	6310.078819	2111.343388	-53.24067809	2019.727691	3006.5	505.6236559	551.0597053	3162.75296	986.6999391	129.6701373	469.7741133	1413.995562	511.8185377	0.1768364654	0.3189269436	-0.006919718666	0.02508003236	0.04931875037	0.03030947179	1	0.1419910586	0.6088949905	0.01324482426	66	1
10	121.1900157	639.3481978	1594.869742	9544.83678	2030.46499	408.3972509	2232.594247	4120	653.8085106	380.8320499	2135.268427	453.6844963	162.7862198	305.7726579	898.0329329	338.2250405	0.1701673379	0.2147213483	0.04353219732	0.01584048972	0.01857956843	0.01662356343	1	0.1384854802	0.3951340922	0.1764670703	65	0.9999999999
10	123.4047744	551.6942342	3650.732817	11643.94305	1840.872661	695.2370425	1685.604147	4807	3253.202128	893.0843114	2949.857197	458.0223543	242.652764	194.4154522	1170.527212	2335.824584	0.3001631357	0.1632399515	0.05794732314	0.01563491214	0.0187104649	0.01888708804	1	0.2416067556	0.2882195048	0.2496073174	77	1
10	128.4632176	409.7545173	3444.071163	11169.7046	595.6614976	674.2664992	2218.340627	4228	2850.053763	953.6750782	3260.26678	214.9634449	282.024596	306.1331637	1209.282164	2505.831869	0.3063758743	0.05181037833	0.06150646059	0.01878899404	0.01697867341	0.02807923508	1	0.2455982139	0.06003712314	0.2598499288	73	0.9999999908
10	132.215207	200.1243369	793.3738256	11954.00746	248.1890671	1072.676333	1617.333616	4342	5737.364583	166.3019024	1980.383727	148.6433669	236.6144828	236.5693397	696.9248668	2469.943831	0.06619731734	0.01973393636	0.08931493575	0.00815518174	0.01462243765	0.01172802004	1	0.05683424507	-0.003354649926	0.3019485864	32	1
10	133.6588133	750.3005779	600.8208616	7223.494847	194.4843619	-44.89045729	1245.099661	2645.5	9249.483871	144.7793033	1386.707768	95.55975172	65.061711	125.798141	490.3831946	4629.958638	0.08312106463	0.02804110496	-0.006437018718	0.009645189996	0.01580798498	0.009618367096	1	0.06495463459	0.01449370818	-0.01176428045	30	1
10	146.8216998	58.31083121	2975.30937	6649.5786	1024.735258	-270.6682126	1104.832558	2748	2199.663158	715.2127723	1549.579258	261.6678458	169.5366392	137.3239954	616.9201232	1643.147101	0.4565341741	0.1561580429	-0.0421867527	0.02684150588	0.02388333493	0.02938237863	1	0.3596380857	0.2731288322	-0.05041859966	87	0.9999999999
10	147.3723642	718.2982557	-43.64180558	8870.532824	2134.116849	398.2985704	1357.885009	3839	6252.645161	49.81825034	1635.439932	373.2824379	115.3476747	155.1383206	675.5420467	2761.928251	-0.005000596237	0.2358762901	0.04553872596	0.006087417609	0.01921721296	0.009589946958	1	0.0002427711066	0.4402812609	0.147724983	22	1
10	156.1844951	515.5400973	3941.176203	12845.00234	738.5246499	698.4343109	1988.234153	4895	4461.922222	931.3443161	3021.5584	183.4067068	301.2398817	295.2764776	1100.921472	3268.444258	0.3068118525	0.0587182407	0.05821775579	0.01357987094	0.01475769125	0.02159472664	1	0.2458288752	0.07420695161	0.2492134801	73	1
10	162.7634214	388.2566013	1174.842236	17854.75029	3087.86355	509.4931264	2101.782204	7135	5798.789474	315.7715314	4502.606098	857.7020214	207.9690861	306.6158018	1847.587326	4135.06404	0.06869416606	0.1726627656	0.03033166584	0.008226520164	0.01515085749	0.01083587116	0	NaN	NaN	NaN	NaN	NaN
10	162.4045905	502.1775733	2053.987944	11629.83234	1114.671622	-91.76901719	2536.408361	4618	2776.211111	493.5028665	2760.710903	305.1108099	146.7982891	300.4449965	1043.923446	1722.05074	0.1771015563	0.09731665319	-0.00826652205	0.01238487238	0.0145472195	0.01505402642	1	0.1398939344	0.1553067607	0.003207678068	58	1
10	165.5307667	300.6411155	-72.22942749	14619.18314	1497.398352	1624.428153	1911.970464	5587	2285.150538	64.93023964	2505.750221	282.1982731	277.2418843	271.275651	914.1181206	1182.482153	-0.005229992671	0.1032822121	0.1115125985	0.004547585385	0.01416187598	0.0103155733	1	0.002412938321	0.1681789069	0.3629989326	14	1
10	166.1648767	186.5381817	772.6452893	11768.83978	1158.544661	317.5021991	1604.594691	4618	2790.072165	182.3112902	2523.682134	277.5988245	122.4338538	186.8765563	941.8772316	1560.058962	0.06432310369	0.09855422199	0.02838170422	0.008234321212	0.01961940383	0.009882446042	1	0.05274019916	0.1586500446	0.1015862457	39	1
10	166.9648585	236.3733759	13.93271714	8489.727434	3705.905307	131.6375618	1694.142007	4177	1133.829787	84.25436759	2960.730284	1274.645261	90.35591781	267.0609139	1419.224009	1119.723734	0.001629007906	0.4361272759	0.01654701013	0.01286343887	0.05114867463	0.01174348362	1	0.005883500623	0.850401882	0.05806895377	29	0.9999973953
10	168.3930003	609.4946584	6611.625403	13752.12988	1511.732281	1205.656881	1576.457948	5532	10187.42553	1151.873765	2390.586397	258.7324714	349.8155321	196.6881954	909.6361955	4485.956789	0.4755936774	0.1100917929	0.08564035741	0.01856246854	0.01326149507	0.024446738	1	0.3813947415	0.1772666241	0.3760379546	86	1
10	169.3699221	435.3405568	774.997373	11640.80918	2065.451189	1133.163919	1941.976291	4830.5	6801.684211	197.7036677	2524.625732	448.8164147	269.4494981	277.7953289	1017.860728	3855.791442	0.06783372539	0.1781092226	0.09511106188	0.01038916739	0.01846568079	0.01233112312	1	0.06004744428	0.3207339979	0.3255185466	44	1
10	178.7439157	645.6306042	2312.357874	13580.68213	1381.866675	-124.8165627	1631.065644	5241	4005.163043	692.2217717	3837.70541	420.5786866	133.4522192	210.2443515	1473.327582	2539.129332	0.1733892268	0.1021295381	-0.01028513826	0.01137459651	0.0132590987	0.01061909844	1	0.1368929273	0.1652191503	-0.004122822408	58	1
10	180.6310785	147.5709734	4425.934591	9537.516771	194.4270259	810.2669786	1653.735521	3559	1030.521277	1138.791332	2422.438319	142.969126	329.3037402	208.3322748	893.3932819	770.7511171	0.4592856573	0.02037605457	0.08023975061	0.02927765393	0.01779026463	0.03924479096	1	0.3672889452	-0.00613499796	0.3525130291	82	1
10	180.5294534	405.2420019	-13.47185874	13893.84387	885.242711	72.53049188	2115.010277	5199	6098.655914	51.83375963	2348.865825	150.3368967	79.15793748	268.7499404	814.6929247	2660.839143	-0.0008827701477	0.0646986543	0.005452143057	0.00393219222	0.01282792964	0.005730602832	1	-0.0004636726067	0.09029416795	0.01134545331	6	0.9999990352
10	182.170842	296.9623916	5169.825961	10570.52984	171.7790421	-222.4465226	2108.820264	4006	3614.047619	1485.03358	2954.097388	132.8653239	255.6902426	275.999817	1073.946205	2571.642225	0.4954450673	0.01624145661	-0.02258074013	0.02417319365	0.01873246852	0.03029354428	1	0.3901055481	-0.01388231893	0.0189993202	81	1
10	185.6330745	433.485609	1161.139907	16968.93159	1004.290172	538.1859044	1690.724546	6267	4113.354839	328.6764833	4314.805762	327.7988777	192.1078637	281.1501991	1605.028091	2659.670663	0.06898169331	0.05863429939	0.03051630971	0.007822112376	0.01492764561	0.01119044156	1	0.05614271453	0.07686798842	0.1086038733	35	1
10	187.5255837	88.98986375	8057.61339	8431.760759	850.3272591	-530.2254216	1150.663751	3391	1266.714286	1716.043937	1791.398836	211.3138256	332.1031177	138.5909812	710.9815871	813.6497238	0.9582439529	0.1013240759	-0.05923028415	0.04231465886	0.02126930317	0.04594205724	1	0.7550146366	0.1557250681	-0.005395594446	96	0.9995762053
10	190.6366729	305.4433068	5474.275888	11104.39579	242.0387157	-225.2263737	2056.098604	4240.5	4404.566265	1501.981499	3047.850816	137.7743075	250.3531716	270.3796079	1109.47694	3516.146859	0.4874346756	0.02299227511	-0.01847524995	0.02214978252	0.01508071658	0.02501311492	1	0.3840662762	-2.304797426e-05	0.03113638203	81	1
10	193.6700184	730.4229735	3247.672118	11094.21029	2375.280174	-225.3223286	1692.067689	4644.5	845.4361702	821.9138084	2669.453653	576.2355339	154.5478836	192.33035	1103.681289	597.8624749	0.2953393022	0.2156262576	-0.02104412831	0.01848401684	0.02141989659	0.01413584239	1	0.2339040586	0.3963430322	-0.01189001801	78	1
10	194.4913865	681.7575315	2561.590844	8616.975248	471.8851005	431.5178333	1799.579809	3321.5	3351.595745	796.6857707	2546.793298	170.8573719	216.3202181	226.3888032	950.6232184	3121.227954	0.3009707378	0.05662374091	0.05165205364	0.01859212935	0.01742188204	0.02600766818	1	0.2408202162	0.07005245701	0.2261984092	73	1
10	197.9273713	368.5042103	2430.587864	14308.79547	2228.935985	-84.18165926	3086.68837	5887	2139.225806	474.8124043	2486.400392	458.4816959	173.7279317	504.7034541	1006.003728	1569.956751	0.1688901625	0.1557055807	-0.005549072983	0.01380436783	0.01408032006	0.01359708162	0	NaN	NaN	NaN	NaN	NaN
10	197.5660123	391.5919255	736.5285915	12616.14085	742.5141955	2795.645255	2170.594291	4757.5	4663.408602	228.6205653	3502.423671	216.7081931	759.862451	265.4153484	1269.485368	3213.256368	0.05631939029	0.05680343391	0.2147323556	0.01033396401	0.01727505751	0.0245019333	1	0.05640223275	0.07128273858	0.7165929459	37	1
10	199.6943783	216.0470302	7893.687895	11481.96145	1831.207296	-463.7286792	1700.382596	4760	3861.021053	1892.245323	2723.57605	435.8273446	311.7373509	239.2531252	1112.873479	2664.388313	0.7002692398	0.1625530112	-0.03733335896	0.03178744367	0.02215479128	0.03355539873	1	0.5527820965	0.2835671442	0.01582655409	93	1
10	203.804454	105.7585965	4514.046359	9858.349992	228.876991	-224.4913795	1510.506531	3660	9044.968085	1034.264984	2243.726522	128.7426318	203.2097691	214.8334812	793.1345562	4821.890332	0.4554430671	0.02408357007	-0.02503490959	0.02019011205	0.01837964466	0.02386663614	1	0.3584034972	0.002622056401	0.002858248422	81	1
10	204.8800755	472.724585	-33.2402006	12817.45802	4166.883896	148.2349128	1996.16631	5825	2858.621053	222.4757658	3075.512982	1094.864547	561.2569534	3264.506664	1324.568681	1957.564043	-0.002704551322	0.3291403553	0.01344327942	0.02769932849	0.03307915382	0.06952810415	1	0.001204628348	0.6314966978	0.04417527815	25	0.9990705493
10	210.5063446	616.6268956	-24.65780803	14843.82469	2368.169653	55.40917797	1904.680015	5969.5	6679.815217	62.96699538	2240.793953	378.6047836	85.15439624	250.2092469	884.5342535	1799.807645	-0.001594372561	0.1631286923	0.003877082886	0.004342215852	0.0150304693	0.006235290887	1	-0.0001234430964	0.2917887274	0.008477896313	16	0.9999988395
10	213.4453543	176.2087062	3572.409147	11673.69274	2785.76143	-175.2080598	1413.873201	5045	750.1808511	972.0150622	3115.061738	704.5199638	173.3957678	258.2025409	1299.66707	377.3948038	0.299956988	0.2328500228	-0.01627053415	0.02133399147	0.02478469112	0.0184564828	1	0.2379971148	0.431496884	0.005317853063	78	1
10	216.6299623	574.5631576	863.1202876	14053.4707	3342.316048	1263.454655	1398.02588	5943.5	5018.666667	209.3899186	2545.903129	599.1846705	273.1051481	182.2796382	1057.254963	1916.148965	0.06380685435	0.2410416373	0.09173054196	0.01017805871	0.01616909116	0.01169481046	1	0.05730675923	0.4496254476	0.315084923	47	1
10	218.0669245	328.473842	2222.769867	13678.29905	1222.230183	-69.9579984	2581.847757	5275.5	1310.408602	507.7578799	2961.907491	314.6822339	123.4000452	464.5530173	1119.09721	830.8943615	0.1694640141	0.09583951356	-0.004811666172	0.01316477244	0.01540968726	0.00980181501	0	NaN	NaN	NaN	NaN	NaN
10	221.4214834	58.71930581	26.867388	9981.983263	2208.321404	122.2491198	1019.100125	4155	2113.680851	60.66384694	1579.918228	369.7152818	75.53544965	151.9572692	653.4490003	714.1876084	0.002905677269	0.2222258889	0.01287466033	0.006304310506	0.01845625078	0.007803855102	1	0.004534261036	0.4126066272	0.04072640967	21	0.6545864223
10	224.2661136	601.2325505	492.7255172	7329.736455	141.8375293	239.6589163	2139.281638	2716	2726.021053	233.1173069	3226.168193	121.7407808	144.1980178	412.0359327	1147.825265	3029.296017	0.07013744166	0.0222791947	0.03568585448	0.0120693372	0.02521507223	0.01654913816	1	0.05697978055	0.002387380599	0.1250536268	31	1
10	234.821217	320.993849	-222.2129747	16777.79751	1604.653757	3898.879551	1979.377351	6395	864.7789474	82.96584407	2413.559696	350.3166089	626.9538778	441.0857251	946.8855174	470.3961703	-0.01369169748	0.1002781428	0.2353164063	0.005300563771	0.01413012967	0.01643824291	1	0.002607534003	0.1607944712	0.7715674847	15	1
10	242.2710036	260.1891937	-46.0738616	14963.59311	3538.112849	290.3192506	1664.392759	6356	3487.621053	75.46366016	2835.807233	669.0741293	98.07125865	226.294462	1179.542638	1711.633581	-0.003221303352	0.241848748	0.01980249168	0.005405946573	0.01747841885	0.00618684099	1	0.0002722146668	0.4527625393	0.06293204371	21	0.9993163488
10	244.2433184	296.4392131	2811.936665	16095.41683	949.2553635	-56.88776216	1976.909546	6051.5	6250.043011	625.6445735	3523.726735	286.2985415	145.907433	252.0638313	1354.474516	3015.726309	0.1770129112	0.05972253481	-0.003739835709	0.01088795712	0.01345989546	0.01060466219	1	0.1396982124	0.07831025011	0.01723979596	55	1
10	245.2936557	65.34493333	1205.96856	7192.989408	683.9671292	-104.8086296	1585.393818	2848	873.4946237	262.1059832	1519.899497	161.9334324	95.17847947	271.4542819	558.6881936	593.7908727	0.1710684586	0.09489551027	-0.01412479107	0.01510944195	0.02284451471	0.01602588478	1	0.1347696502	0.1504781526	-0.01751009216	58	1
10	247.2171728	237.7053485	2343.333794	14358.07828	4693.357044	629.7174181	1564.869364	6555	6685.734043	534.7440485	2926.104652	970.3549361	193.7652379	235.0481493	1323.036015	3479.761867	0.1639648298	0.3267240288	0.04508966441	0.01458377158	0.02019999629	0.01213566021	1	0.1347938175	0.6244346267	0.1832014501	67	1
10	257.6839553	317.4909322	1758.553869	10370.8517	2442.879465	541.3979705	2453.122043	4502	1268	593.0748297	3078.828941	713.7629546	198.0859429	406.7364613	1290.46508	1938.074652	0.1676749079	0.2240631349	0.04864657471	0.01762710158	0.03819074333	0.02250280597	1	0.1368937021	0.4142270018	0.1931459901	65	1
10	258.3248759	589.6932013	3880.290047	13632.47582	281.1717634	3035.322421	1963.299219	4995	6179.467391	825.0945452	2810.031226	138.6141757	688.303373	235.5428329	994.4879841	3091.944011	0.2916993123	0.02142793102	0.2198932456	0.01542697505	0.01193495314	0.02734506329	1	0.2425334116	-0.003690430673	0.7810829244	71	1
10	259.3784512	706.0847513	3695.13767	12317.38386	2793.099121	-270.1635929	1402.036332	5286.5	3488.894737	1025.951523	3461.224308	714.7950472	170.3447767	175.2191823	1407.165846	2614.958547	0.2971580783	0.223421369	-0.02151006388	0.01598615481	0.02013489225	0.01440374018	1	0.2353952716	0.4122839381	-0.01286348216	78	1
10	260.4796511	44.72533149	-69.48464589	7541.605695	766.4459964	1620.19433	1184.827203	2923	2122.595745	55.34550606	1406.508734	170.9560683	322.8618505	151.5866005	520.8915198	1243.876721	-0.009280801971	0.1057416851	0.2130260601	0.008017616831	0.01848904396	0.01978793835	1	0.004906168118	0.1721691175	0.6987237253	15	1
10	260.5124812	217.7092252	2588.296458	16203.02616	6798.168531	-43.81922181	1667.217156	7747	8339.589474	424.8087171	2477.235544	1165.501253	149.6827046	235.9517625	1244.496501	2770.646393	0.1600869371	0.4290751278	-0.003107440096	0.01234752192	0.02187778619	0.01001164207	1	0.1300634305	0.8344880009	0.02524288014	68	1
10	262.6204592	365.711134	1787.882743	10666.74578	43.79279591	484.6078734	2452.807972	3922.5	488.6774194	666.224038	4048.050209	159.3206388	254.7026019	419.8613334	1442.418232	403.9240179	0.1718574115	0.003329265138	0.04981926802	0.01521229798	0.02073246741	0.02115702751	1	0.1380450982	-0.03763609561	0.1922861763	53	1
10	265.8996223	309.0981147	-55.14936672	11210.22754	1152.207356	1267.615174	2354.338532	4434.5	3260.392857	97.35229213	3041.203416	324.0223046	386.049242	343.2390029	1142.972732	2120.047942	-0.005080647092	0.1054960139	0.1150660829	0.01230020606	0.02413482928	0.01328623849	1	0.002751951359	0.1726705477	0.3748647446	14	1
10	269.3987731	81.35743591	-59.02484647	10494.6969	169.022918	1116.184801	1582.503679	3807.5	6161.378947	43.29305665	1737.802726	119.6303862	203.8394308	215.2777347	603.6090432	2500.718289	-0.005588663948	0.01603587882	0.1058961991	0.004305396863	0.0127219582	0.01034649431	1	0.0009367973209	-0.01033602009	0.3420929381	4	1
10	275.4771469	639.3651266	6372.005405	12731.58025	226.5442874	-399.5234554	2299.498606	4769.5	7038.576087	1178.516103	2215.229113	137.2760071	224.7206378	306.2204729	802.5354335	3013.247466	0.4977899384	0.01826748456	-0.02938302723	0.02063640904	0.01268018733	0.01899413686	1	0.3916007442	-0.009687531511	-0.003016236041	81	1
10	276.4608721	231.693104	1996.697942	11918.98854	1199.153021	1697.462464	2343.533795	4757.5	1012.736842	493.9384146	2959.520857	343.3853054	473.6161658	280.7673375	1150.321158	639.9591944	0.1665153439	0.09920947449	0.1466997645	0.01262959065	0.02095007176	0.02458481325	1	0.140198689	0.1576343865	0.51476108	60	1
10	277.2486483	662.5007673	-11.53793416	10806.06731	580.2560082	552.6541356	2254.850253	4125	3547.223404	52.14069358	2355.359168	174.2898976	153.9187111	314.4528451	870.8498096	1843.02309	-0.001247992522	0.05552806597	0.05070905446	0.0050638207	0.01340363818	0.009608429298	1	0.001684165854	0.07104271287	0.1610536909	8	1
10	288.8215993	73.71468007	1330.637631	7959.510683	991.3717555	75.57879584	3273.817942	3317	504.0842105	293.7524401	1790.693833	290.4840735	118.6762831	427.7141096	711.5496517	312.8869915	0.1704215292	0.1263932635	0.008886245873	0.01523212091	0.02353668433	0.01749847708	0	NaN	NaN	NaN	NaN	NaN
10	293.7716989	530.5192736	6833.665042	14305.82032	332.5917225	-318.707054	2008.349415	5324	9454.83871	1729.109744	3387.353976	165.8429043	285.9615459	232.2503662	1237.498697	5893.465105	0.489803188	0.02633357712	-0.02262245614	0.02150638042	0.01449757351	0.02239299383	1	0.3857417925	0.006835203409	0.01796004142	81	1
10	297.4903118	248.6282975	894.4850681	15272.28122	1022.680665	1482.448017	1447.901387	5766	12231.65217	225.2269614	2836.726187	221.3610611	326.247157	183.0456547	1053.632188	5245.325964	0.05875661531	0.06782420856	0.09917849297	0.007573221936	0.01139171932	0.0110449261	1	0.05198368733	0.09505194633	0.3343388425	36	1
10	300.475957	305.6615146	1351.189107	13315.76476	229.9190823	24.3639074	2364.88031	4913	7548.976471	306.7127935	2786.805603	165.6505272	127.8956285	304.9857502	954.9636223	4445.882536	0.09745602736	0.01662194383	0.001742211905	0.0226705223	0.01591605095	0.01062345121	1	0.07663650329	-0.009119896007	0.01799837266	30	1
10	301.4599782	158.2553396	3022.418526	8993.306973	952.1328082	614.8974219	2151.390059	3667.5	3688.763441	903.0264047	2782.16504	282.7382924	244.8032078	352.5034776	1070.037115	3272.776897	0.309436688	0.1059549087	0.06196842908	0.02647135475	0.02394119055	0.0243989553	1	0.2485905315	0.1708244866	0.2633839312	75	1
10	301.336464	338.8238256	-1.333205862	14160.99665	231.8126929	57.96931014	1990.037979	5087	5754.8125	52.09848391	2659.865767	132.6317396	83.38729466	228.760661	930.9431587	2196.176027	-9.702246671e-05	0.01772931376	0.0045438248	0.003992057457	0.01047944481	0.006148162085	1	-0.0003658308775	-0.005843000942	0.007303106945	1	0.9995456207
10	308.3032854	355.6165879	8300.624696	17347.41289	452.3491864	-289.2343381	1878.846715	6451.5	13829.88298	1613.743811	3195.031917	209.749076	249.9208028	210.1740409	1258.120341	5305.373857	0.4812510063	0.02778244764	-0.01765089737	0.01785848631	0.01133455451	0.01638674149	1	0.3792689429	0.009838761349	0.03272215653	81	1
10	312.0666051	279.4975963	4240.323986	13797.67385	1368.86929	-134.0458729	2122.106436	5459	3243.817204	1120.281388	3545.843543	389.6904806	192.271138	276.9993345	1379.548592	2646.41382	0.3076221118	0.09904292119	-0.01065207117	0.01645384834	0.01783224395	0.01616035133	1	0.2430272381	0.1574738394	0.02211634128	74	1
10	314.4124581	302.8162494	15269.01072	15064.25683	1533.003828	-563.0038973	1429.440808	6189	1585.383721	3583.612645	3625.026348	414.628504	523.9736146	187.6796273	1470.006503	1138.344806	1.017624061	0.1062456341	-0.03910672441	0.03715908203	0.01770195778	0.04229349269	1	0.8031618273	0.1649499598	0.07361428307	96	0.9999999352
10	315.5494673	707.3690941	3129.471998	10241.4032	660.7218733	586.1245906	1654.774549	3993	10622.78723	795.4752308	2553.667391	158.765281	219.9258801	171.0709319	942.2976024	7039.435878	0.3002257086	0.06738823308	0.05710270532	0.01707415891	0.01484787169	0.019465554	1	0.2406438505	0.09203517553	0.2443865516	73	1
10	319.3362878	508.4291342	-72.66020111	15536.9457	315.7679407	813.0167472	1851.698705	5521	5921.840426	50.70225599	3012.429124	141.0010097	175.0888272	235.7952361	1051.13002	2696.13731	-0.004193494133	0.01985032099	0.05331642919	0.003543900527	0.01181561104	0.008507073079	1	-0.0008594527949	-0.001980277087	0.1681864053	3	1
10	322.5123734	120.6598248	2339.144203	14191.88211	304.1873087	1978.687616	1607.54794	5245	6982.93617	490.8286113	2678.689672	157.9247984	396.9316082	176.6666726	937.803652	2904.798266	0.166167333	0.02067662013	0.1361763453	0.0109674284	0.01315652506	0.01889129858	1	0.1385445041	-0.002993045462	0.4778129107	54	1
10	322.8657596	488.1784879	6219.824729	12728.91677	655.8775251	1178.566158	2210.650445	4913	2816.694737	1614.72142	3362.771008	198.434785	401.2996062	299.3557703	1241.263884	1798.262933	0.4911593652	0.05275281732	0.09305316051	0.02222678798	0.01597076424	0.02927626501	1	0.3935449523	0.05965779369	0.4023465193	84	1
10	325.3498555	170.2323311	8517.5552	11854.97093	379.9755681	-435.9741477	1490.232816	4507.5	9701.086022	2242.563468	3121.547227	162.4116923	319.2149341	194.7598079	1118.790252	7299.163579	0.7015593204	0.02864872894	-0.03538399577	0.03287976837	0.02218468201	0.03277700951	1	0.5525631764	0.009452462322	0.01915272382	90	1
10	332.4593453	104.5616514	1924.65441	11204.33432	549.9608289	-75.7721946	1818.67282	4130	1808.208333	441.1022531	2348.556336	180.9932163	113.5186562	244.4606743	849.490904	947.4950234	0.1732194209	0.04970798374	-0.006807834779	0.01235618015	0.01803133487	0.01149212627	1	0.136425051	0.05788541973	0.006037688433	55	1
10	336.5486944	87.00410876	4808.826055	10583.0601	234.9651322	-246.9235212	1451.048973	3965	7295.577778	1014.279808	2249.799565	135.4734822	215.6776845	177.569503	793.4432838	4024.708227	0.4565951809	0.02104125448	-0.02286112821	0.01900112535	0.0165378733	0.02433932014	1	0.3594057274	-0.003640628737	0.0102228925	81	1
10	340.4436691	159.6004091	930.1668278	14371.9371	309.8891253	1356.492879	1766.874866	5259	12160.56989	156.0995845	2023.948533	152.7378266	236.3631234	208.2375594	680.5465304	3415.604709	0.06471906321	0.02113824881	0.09345342121	0.006368737683	0.01211928915	0.009374920871	1	0.05591027385	-0.0005088090315	0.3153991314	32	1
10	342.7154419	565.4382644	-39.46195247	13893.59705	6175.617353	69.21070814	1720.675038	6763	12524.81915	86.17105311	2703.342118	1177.266621	96.13577355	217.971496	1274.799097	5298.547019	-0.003021753848	0.4547941665	0.005135829964	0.006671132744	0.02231927252	0.007692643901	1	0.001754760953	0.8887817369	0.01976360684	28	0.9999819548
10	344.5635111	461.2468558	2632.288245	15403.40575	1544.112277	-46.96857333	2124.302225	6025	5792.548387	632.8158962	3354.606249	360.367531	160.1121238	312.7802576	1288.609027	3301.214949	0.1737850428	0.1062024321	-0.003221435071	0.01325048435	0.01506706522	0.01195017671	1	0.137641795	0.1734758274	0.01947630152	58	1
10	353.3820617	421.5761964	1180.80325	15020.62379	946.1678673	15.3204003	2087.021946	5570.5	12590.20455	218.93283	2368.540016	188.3807751	103.5946787	264.9205242	870.7887295	3554.310122	0.0800917693	0.06385958052	0.001005080446	0.006991702618	0.01166448419	0.007223356097	1	0.06333485951	0.0877608436	0.01319267056	34	0.999999998
10	356.7176119	176.475603	-45.77435643	12489.76726	222.6534224	656.3801672	1795.433746	4617	3863.393617	46.61818501	2582.282095	142.2604968	165.5754154	233.5081387	886.3017959	1549.65009	-0.003713506174	0.01993683493	0.05301726569	0.003771965868	0.0131333684	0.008160259793	1	-0.0004956018426	-0.001805112022	0.1672954006	3	1
10	358.5411069	556.7398446	9216.934336	13180.56389	2134.19059	-427.183366	1802.642846	5590	6930.032258	2623.72336	3767.609431	590.1092937	384.1196762	512.7647283	1531.068062	4711.804061	0.7063593548	0.1647554208	-0.0311165764	0.02747065679	0.01513893604	0.03558147148	1	0.5579693169	0.2879435936	0.0377388536	93	1
10	359.4197591	484.394116	-47.80471221	14349.1814	1464.272064	741.6020232	2024.84319	5519.5	4177.537634	64.01456465	2911.33469	294.7467041	182.0250255	250.6003556	1085.645624	1580.746601	-0.003453103964	0.1056633992	0.05386990414	0.004649254246	0.01297515777	0.007590382718	1	0.0006212853228	0.1736511615	0.172351901	13	1
10	361.0775037	433.9789308	4402.682819	14466.42069	87.61930255	-166.3991638	2824.816244	5265	1220.755814	1011.882733	3120.710508	147.2182889	190.5082829	263.2574259	1085.093274	802.9609753	0.3172812393	0.006170891513	-0.01054714536	0.01678588227	0.01166885838	0.01473632376	0	NaN	NaN	NaN	NaN	NaN
10	361.1988189	678.2608196	4.291488564	7332.265884	1680.364451	133.2750793	1700.498172	3128	598.5578947	51.854532	3003.798191	716.2617584	99.04841255	224.8822874	1256.599683	690.4829903	0.0005265152063	0.2369488991	0.01869938538	0.009421002549	0.03875760421	0.01295228609	1	0.003125968437	0.4427052013	0.05991983981	21	0.9993120074
10	373.5994314	706.5991948	-23.90135565	11458.62782	1046.893225	516.1937445	1647.603121	4362.5	2165.255319	52.55661288	2603.442613	257.8422668	157.0683253	160.4599466	969.9486888	1359.094322	-0.002064075607	0.09575934989	0.04587579992	0.004994579272	0.01416665516	0.009469237628	1	0.001173619651	0.1534499987	0.1458867574	13	1
10	377.5912789	241.6246876	-14.52148046	10698.5936	131.6071086	532.9169263	2154.017229	3846	1137.947368	48.86671098	2618.627151	157.4638807	151.9869226	310.1506977	913.6890184	650.09396	-0.001217141541	0.01293173876	0.05151078264	0.005422264199	0.01749857004	0.008724403789	1	0.001324438945	-0.01615387983	0.1626359426	3	1
10	379.5935718	94.69673619	-4.138434738	10167.51878	4163.202957	25.22966763	1481.047671	4957	6366.904255	80.82251725	2071.513014	859.2546944	78.97080707	229.1159218	973.9509326	3985.265793	-0.0004070663016	0.4022161796	0.002393281033	0.008240544769	0.02436282327	0.008474029512	1	0.003140418632	0.7811647306	0.009873953105	28	0.9999993361
10	380.3757784	64.01912085	-31.84843035	9240.193174	3132.7662	402.1538925	1250.225198	4247.5	15846.73118	70.03812608	1225.710912	434.922222	103.3269519	179.3080235	554.7821861	4517.6123	-0.003526780033	0.3366850038	0.04365467873	0.007853339417	0.02371398435	0.009885964717	1	0.002318477416	0.6466245822	0.1443418793	26	1
10	380.4632119	598.3264544	5584.738988	11849.59977	1842.700632	-281.670175	1944.395421	4966	3131.410526	1654.421057	3547.099469	517.6314956	237.9395538	438.2198431	1415.145885	2391.361539	0.4793611428	0.1537822918	-0.02440295479	0.02451877756	0.0237460015	0.0230220391	1	0.3786654153	0.2678321868	0.0131524464	87	1
10	382.6506384	630.5221613	966.1355676	13813.89421	3332.561066	-1.063876804	1445.521736	5897	14433.25532	209.6283241	2813.210329	567.6341062	92.47514831	190.4277044	1124.73891	6205.091347	0.06770551382	0.2421009818	-6.522621006e-05	0.007330446787	0.01832729908	0.007245502953	1	0.05527165856	0.4527352321	0.01163013961	45	1
10	387.6516317	557.5995499	5569.940309	12309.83346	135.1502154	1140.962114	2204.866258	4561	1443.084211	1663.699517	3420.064392	152.7234681	421.3124549	269.8682874	1229.433488	1008.024724	0.4716438448	0.01221141865	0.08690197307	0.01977571782	0.01620853221	0.03396509598	1	0.3773550687	-0.02304979818	0.3769243209	82	1
10	389.1872821	307.7692308	1039.795522	14667.57684	6333.881339	0.3054753556	1794.69777	7106	4585.212766	262.3733421	2957.040958	1267.655474	131.5067639	267.8370602	1440.599383	2497.9818	0.07185391428	0.4311596306	3.419792086e-05	0.008550266719	0.02108228579	0.009490502755	1	0.06046261244	0.8396618974	0.01761125233	51	1
10	401.6665588	108.4592038	1550.991991	9744.931544	574.1439816	1384.311482	1554.319612	3773.5	2794.273684	412.356455	2400.184871	157.3409682	364.1740957	202.1831773	859.822506	1800.379584	0.1557443214	0.05730654855	0.1354256503	0.01543720372	0.01823238299	0.02132680205	1	0.1306262087	0.07210158415	0.474116683	57	1
10	405.7830698	52.13307357	6281.714058	6314.171768	404.5561331	-466.7314601	1241.895979	2533	3486.916667	1827.513583	1821.012671	140.5658798	287.4187548	174.8100592	690.797708	3036.615854	0.9989866925	0.07001134984	-0.07813024495	0.06689971237	0.0288066969	0.05761890882	1	0.7858729765	0.09140099338	-0.06048247202	95	0.999921236
10	407.3055725	84.66423661	32.24330404	8827.812652	2604.25024	11.86797729	1407.556365	3845	1220.26087	65.67206517	2143.981449	661.4072372	79.51105229	185.3298571	939.3051215	879.5386137	0.003689613921	0.2981128765	0.001567755461	0.009516246291	0.02796175302	0.01103458559	1	0.005286698918	0.5680475406	0.005334422961	24	0.9987694505
10	407.2922182	773.3477733	3533.447	7820.400379	420.6216959	532.8578333	1623.746099	2982	1424.827957	939.9377812	1833.234656	125.7743047	246.5724203	178.8682156	670.3234234	973.5595002	0.4712260595	0.05709229324	0.06973900556	0.03995252937	0.01739817119	0.0302733379	1	0.3765173967	0.06900222864	0.321087052	84	1
10	409.5953989	310.7811973	1018.65877	15992.39719	865.7530486	1498.133132	2126.89857	5900.5	4120.946809	213.2940144	2285.019299	214.3770991	258.1032312	216.33272	852.0422233	1333.760867	0.06509372982	0.05596395051	0.09634727349	0.007470057196	0.01212645289	0.01010804482	1	0.05671906049	0.07073868999	0.3259527256	36	1
10	414.3623147	481.4341248	10.62147824	6923.029478	314.2435231	162.3769818	2186.908371	2603	1078.755319	37.92875451	3920.289576	196.2286438	126.3871454	495.6998881	1423.053606	1408.673827	0.001563078536	0.04571981635	0.02389704642	0.01072502787	0.03908790313	0.01820569866	1	0.002310779508	0.05122399569	0.07250574525	7	0.9999996692
10	415.6428157	252.3046247	-45.19641001	13156.90975	870.0596019	63.97544293	1898.067995	4904.5	10446.81915	60.60959695	2209.819909	177.1029248	68.6217421	248.6668218	794.6121502	3848.628472	-0.003295476936	0.06811282874	0.004977833927	0.0052345286	0.01412023374	0.005774568911	1	-0.002364387755	0.09731322992	0.009365029541	6	0.9999999685
10	420.6768947	438.4985244	4216.254892	13498.13553	1456.21652	-193.0079188	2042.171094	5399	11182.87234	1015.500726	3117.269725	309.8937259	207.1637255	221.6238261	1175.363264	6453.867871	0.3069081933	0.107101417	-0.01333136166	0.01529825208	0.0179594688	0.01709920503	1	0.2423939078	0.1740045614	0.01329330816	74	1
10	424.2760646	117.5726497	1984.794315	11858.11295	631.382519	-67.77431467	1586.487135	4460.5	620.6	404.8864141	2438.594759	224.0939414	113.0438857	201.9938649	916.2284976	290.0206669	0.1672641769	0.05343623042	-0.006449460077	0.01379241627	0.016722828	0.01096574502	1	0.1317716816	0.06557619575	0.006098745787	55	1
10	424.1565083	585.1080503	10479.26972	14436.4681	1561.511407	-535.014181	1633.718867	5887	12522.27551	2087.29513	2836.787968	290.8933465	317.0084111	181.8397607	1088.217335	6394.698988	0.7185827043	0.1097214718	-0.03784354927	0.02504020455	0.01427203807	0.02441008716	1	0.5667085834	0.1752398409	0.01655033726	92	0.9999999992
10	425.7804429	292.5702628	4673.125288	15005.69009	854.5940778	-116.9710208	1985.841619	5618	9042.387097	964.1753419	3088.740307	247.3315813	228.1040981	266.4756552	1175.275287	4594.596462	0.3051764728	0.0566352505	-0.008602614127	0.01351633505	0.01337698251	0.01688757158	1	0.2407800925	0.07067644247	0.02733133354	72	1
10	426.517531	601.5422103	1838.545438	10618.7857	1137.436234	1509.322128	2458.199232	4295.5	1323.177083	530.4135867	2542.614081	542.7414779	709.027186	3625.632933	933.223528	824.0686353	0.1730298183	0.1022126145	0.1389785531	0.03006206005	0.07083663182	0.08507773944	1	0.144950767	0.1637945383	0.4905795855	60	1
10	427.6401707	275.641158	1011.46169	16968.05899	1882.47349	593.9071463	1531.960093	6572.5	19538.59375	205.3574201	2305.29251	340.0936555	137.5332952	160.0924888	945.0358042	4616.878692	0.06242614269	0.1135384216	0.03540561811	0.007724400483	0.01205078511	0.007075988653	1	0.0517829997	0.1892652462	0.1248602459	39	1
10	428.8189651	193.0413899	2709.322815	15972.83326	204.8255799	725.605436	2201.086673	5710	2810.585106	445.697796	2590.897975	158.3414656	214.5009595	246.5563948	968.5598383	1280.856278	0.1696735113	0.01411449946	0.04776023166	0.01136920576	0.009733613637	0.01148214698	1	0.1363110476	-0.01551515494	0.1852868553	53	1
10	429.8547204	93.17420627	2486.86899	8690.602047	926.1913462	496.9731352	1390.979271	3434	8110.052632	638.9364311	2081.373696	223.2790915	229.4483071	176.949919	787.4424387	5799.096033	0.2903836186	0.1068474203	0.05706661145	0.01752481481	0.02261901863	0.02396827844	1	0.2332535215	0.1729069851	0.2432500582	75	1
10	435.3477597	352.1740688	3827.389273	12154.96783	87.52966436	870.1966473	2957.685876	4560	2696.694737	1019.090186	3229.080307	141.0114272	347.5182561	480.9005918	1136.046597	2129.564705	0.3165741111	0.008116692038	0.07007965784	0.01970535574	0.01432528275	0.0220075471	0	NaN	NaN	NaN	NaN	NaN
10	442.4401216	436.4435805	19.02560611	12164.53771	1219.399176	230.5985545	2205.535629	4657	1653.072917	56.70664589	2612.211751	286.221312	95.22346148	267.2000383	973.3897956	1149.46809	0.00149872433	0.09910018536	0.01925214361	0.00532516941	0.0176057811	0.00716394268	1	0.002537827713	0.1605352632	0.05845123287	12	0.9999956693
10	449.3169347	338.4754223	4807.506598	15632.9679	1692.423587	-179.0642083	1743.840488	6187.5	16708.45833	908.3692031	2816.271746	343.557851	200.4350387	207.357568	1087.409598	6823.177204	0.3026443891	0.113836037	-0.01125616534	0.01468334781	0.01496462153	0.01383187013	1	0.2392047789	0.1878124663	0.01946851183	74	1
10	453.4761108	261.7241652	6063.484984	12574.19722	2929.806234	-301.2096074	1634.16615	5547	2492.806452	1465.077473	3089.589899	693.1942691	225.2836648	221.7028034	1306.792837	1634.288372	0.4806584546	0.2315192215	-0.02400165122	0.02535473074	0.02177404167	0.02001403403	1	0.3804968816	0.426928768	0.01672269381	88	1
10	458.9989896	92.34224372	580.9778681	9828.653897	308.1565388	835.2078157	1318.884293	3632	17315.09783	146.979379	1689.397639	129.3667337	175.4714102	164.2307914	585.4740489	8513.236702	0.05860224334	0.02958162182	0.08625296971	0.008990768285	0.01670276093	0.01254627807	1	0.0507541584	0.01691572699	0.2904910435	32	1
10	464.4395393	8.284507652	361.5384012	6030.631481	681.0537706	443.9605513	850.180379	2388.5	15132.57447	101.1159192	1146.471818	116.2616875	130.8068424	124.2824679	402.3132357	7464.704657	0.05963109293	0.1123210205	0.07362263143	0.01180405673	0.02377102691	0.0148622495	1	0.05169538104	0.1863939603	0.2509364211	40	1
10	467.187633	379.8295932	1502.405821	8783.741767	1980.438685	320.5326015	2085.721304	3849	479.2631579	631.9626615	3586.157746	846.6198885	232.9675355	556.6705966	1525.717918	501.6788455	0.1732673949	0.2248592213	0.03979069335	0.01888658379	0.03072915114	0.03048435485	1	0.1408308019	0.415891661	0.1649581717	65	1
10	469.3290152	660.0160111	1181.217525	7182.900666	1130.784297	908.8768989	1813.022744	2964	505.1290323	501.7500694	2895.821802	435.6076279	407.1060773	287.7509071	1151.895408	629.2599039	0.1729074878	0.1590812524	0.1316752994	0.02020124521	0.03572764035	0.03530116589	1	0.1450185218	0.2802748057	0.4677899485	63	1
10	470.3107817	157.5203344	3525.156118	12026.26697	1281.933123	769.9561107	1513.916574	4746	14493.45833	714.7595792	2282.945439	239.0929093	236.670795	196.4760579	867.1822952	6931.68615	0.2921702398	0.1096754856	0.06421090434	0.01810121347	0.01477130191	0.02033644353	1	0.2350945642	0.1786000081	0.2673699908	75	1
10	479.7087765	268.5036647	-31.46968956	11818.5502	4067.395834	218.0895195	1688.309077	5517.5	5226	74.96168229	2677.670506	875.308153	97.78108395	213.1942587	1192.61686	3077.316035	-0.00267368995	0.3368695416	0.019567032	0.007075149234	0.02291328943	0.008528345408	1	0.001649086716	0.6472511618	0.06467666898	25	0.9999999874
10	487.6146237	196.3145005	-44.08239224	13530.38458	281.2393635	287.1546441	1643.344031	4837.5	14047.76842	45.17573197	2203.64341	133.5275223	89.15758666	196.7673265	748.2518438	5196.946015	-0.003492621063	0.02143292706	0.02228137246	0.003741715557	0.01240541817	0.006308868608	1	-0.002023420369	0.001583942587	0.06549644265	2	1
10	488.0405585	216.7019964	809.3102017	12119.22671	219.9787979	372.80853	1952.373582	4494.5	15015.25263	187.7097932	2297.790377	124.8652653	148.2073002	396.3718936	803.8216561	8552.701911	0.06822267054	0.01958343987	0.03130660064	0.008041641987	0.01271762895	0.01132162137	1	0.05519321512	-0.003063069287	0.1100762217	31	1
10	488.1921213	170.6474899	-8.770069792	12467.08623	191.7420844	237.5842917	1958.991808	4408.5	3948.010638	44.68197548	3204.974834	159.7925172	102.7206868	245.5805044	1113.747264	2791.287449	-0.0006995822724	0.01413437639	0.01969977113	0.003793367856	0.01576788728	0.008054293416	1	-3.172928189e-05	-0.01335712843	0.05732662279	2	1
10	496.7078659	62.51169437	28.29407629	6890.479497	1126.858814	-31.26047811	1202.026976	2777	5087.505263	46.36634366	1254.405415	228.5739658	56.23803783	160.3605261	503.6399915	2430.396255	0.004082248528	0.1604326876	-0.005265544717	0.007272220099	0.02056714954	0.008420042764	1	0.003829022829	0.2863078239	-0.02073183294	16	0.9999999868
10	509.7354321	169.2584577	4.262893215	9842.009067	2397.504684	194.9721244	1810.806649	4252	1355.789474	65.90305769	1589.050359	404.841698	87.26464086	251.2202484	680.7119443	706.8030647	0.0004607907879	0.2422378524	0.02110744952	0.007067233585	0.01819927692	0.008488816385	1	0.003261805214	0.4535057318	0.06802282298	21	0.9998763196
10	510.3107268	307.681865	5702.082518	11634.59207	1969.058385	-250.5130886	1742.29265	4951	5893.236559	1355.538831	2758.894159	464.9400175	246.8392798	214.0108609	1119.337514	3229.848635	0.4831994826	0.1663942156	-0.02235109057	0.026598714	0.01847184507	0.02272674423	1	0.3819434254	0.2935838159	0.02106145863	87	1
10	510.3196396	440.3421911	4174.169771	13652.65862	1340.236153	853.9351642	2051.598672	5378.5	4452.793478	934.1283881	3118.932852	289.4219363	303.5561864	294.0419485	1174.485643	2454.815315	0.2984448251	0.09982871326	0.06277968719	0.01900785242	0.01643320743	0.01878036113	1	0.239878985	0.1583936998	0.2636628532	75	0.999999955
10	511.2581458	290.8148204	27.77584869	9661.782623	556.5276061	38.66332381	2082.000899	3693.5	4427.734043	55.20222691	2458.455884	202.0633727	93.27760632	400.1339501	904.0553899	3852.077432	0.002765808665	0.05791250949	0.003760515537	0.006819232708	0.01821029021	0.01234137844	1	0.002259693911	0.07638325325	0.006314186657	6	0.9999988093
10	515.2419854	150.234406	4047.754865	8280.090447	186.7864496	-233.787946	1652.313556	3160	4473.368421	980.1657889	1972.055946	109.3048153	175.9025253	216.2625027	706.0992207	3442.261275	0.4796299266	0.02134298553	-0.02666189197	0.02754095004	0.01866821064	0.02409901752	1	0.3774181701	-0.003227971625	0.002356801232	81	1
10	519.1425318	353.8323604	-38.14304711	14339.10931	1424.906996	735.372907	1980.485952	5518	3121.760417	56.70082483	2422.889577	279.899545	162.2745523	312.0894134	911.4846191	1718.257237	-0.002833233613	0.09937053372	0.05129315408	0.004230411757	0.01236741716	0.007933037945	1	0.0009042738604	0.1607916851	0.1637779384	13	1
10	522.715552	423.5689607	2185.690787	12748.72038	2093.580059	-91.24828995	1890.707662	5294	5263.542553	446.4108509	2771.517745	455.2792004	183.0532929	540.321623	1094.81785	2804.408007	0.1655941312	0.1639882486	-0.007080259385	0.01307189044	0.01594653352	0.01599188164	1	0.1315285613	0.2918825639	0.006472400039	61	0.9999999999
10	524.4597096	382.6093424	12124.34094	11667.38004	274.5275969	-675.8348538	1848.750504	4537	6414.946237	2699.422823	2555.601806	142.0540328	395.5301639	205.3538399	957.2043381	4695.730983	1.049714505	0.02258775547	-0.05572473585	0.03869649074	0.01503228554	0.04047992774	1	0.8267761256	-0.006448205927	0.02298761131	94	1
10	524.7953683	607.224601	6225.537543	8541.438175	1474.759666	-383.6165934	1670.539159	3619	4465.410526	2074.439833	2758.374806	449.9740132	295.8766853	296.2147923	1135.25817	3656.790668	0.7312319245	0.1768552427	-0.04774223783	0.03579645734	0.02559119422	0.04227023548	1	0.5768376926	0.3126227483	-0.0119622018	93	1
10	529.2123848	163.1213495	1503.06114	9027.707666	1439.968	-81.7392308	1743.301705	3737	560.5052632	363.7048778	2141.769012	359.4984105	110.7018194	266.3944467	865.5123986	377.7848052	0.1668542332	0.159226359	-0.008847986845	0.01599173798	0.02220299476	0.01384937578	1	0.132378637	0.282141252	0.000750356267	61	1
10	538.4415938	366.1969188	7908.444714	11055.02833	1257.843368	-428.9415102	1530.280596	4459	8005.329787	2059.35662	2844.135428	289.1125453	309.7148932	250.3681137	1103.381258	5851.775754	0.7098773994	0.1169175224	-0.0380131247	0.03424490114	0.01903186973	0.03207945062	1	0.559885175	0.1900636217	0.01438532732	92	1
10	543.9135133	428.7462504	-110.8284926	10534.6005	1023.109066	2268.545865	1935.68383	4009	679.1914894	89.0339732	4239.226912	439.0292049	951.2146018	283.3879126	1605.152062	679.831008	-0.01105152762	0.1032153054	0.2309806466	0.009263847703	0.02719712787	0.0308051054	1	0.00448334042	0.1668246379	0.7578115938	15	1
10	551.2217382	311.6346898	3308.418886	10757.59919	91.57288421	-173.3232263	2247.06892	3974	852.7021277	864.9254147	2751.301428	123.5176791	184.6769264	464.502095	976.425886	669.2566544	0.3145754573	0.009562587067	-0.01635397692	0.01799421511	0.01323696284	0.02009899075	1	0.2473080469	-0.02569077868	0.00237002717	69	1
10	552.3126712	260.6093899	1533.742448	9014.488096	869.2861471	-78.35945217	2138.387076	3555.5	1372.421053	408.8929296	2438.570705	275.9313269	131.9730283	414.2236293	935.164945	1150.23395	0.173756871	0.09593329265	-0.008565107196	0.01641595341	0.02240420186	0.02031330762	1	0.1372174808	0.152514114	0.001496750394	58	1
10	561.1419932	511.7623017	2170.349478	12337.44571	634.200985	-117.2688513	1951.583587	4713	2866.239583	470.6091975	2543.973125	183.7573657	124.8741438	228.235988	932.5691397	1403.749578	0.1748568792	0.05116882451	-0.008831034999	0.0110233973	0.0137078605	0.01087780096	1	0.137622022	0.06087972568	-0.0002957749728	55	1
10	562.4840206	196.2474299	-84.56198178	9760.287269	2383.140125	1073.893613	1412.731131	4223	3968.376344	76.31206982	1736.387228	434.1716256	224.5272089	168.6004134	733.0554562	1917.882329	-0.009078528118	0.2481219794	0.1119771749	0.008007736772	0.02175575504	0.01126915129	1	0.0008529902775	0.4646781602	0.3674272914	23	1
10	562.5672222	284.3957475	-24.84789502	12237.4324	823.0343882	62.66499974	1695.448119	4566	7997.445652	50.64049807	1940.033355	169.3302182	100.9576531	325.8201148	700.8437949	3638.762132	-0.002000117089	0.06785570246	0.005005729172	0.004339454302	0.01397086032	0.009188100594	1	-0.001340714276	0.0967728224	0.009716670783	6	0.9999998666
10	562.372745	435.584828	1780.167125	10191.67252	135.241166	1476.840989	2324.326386	3759.5	1698.882979	400.7110055	2320.865975	107.9585349	389.1978516	266.1561779	841.9080423	1275.147741	0.1722204157	0.01361838466	0.1470996208	0.01241652363	0.01199117109	0.01863952632	1	0.1438721908	-0.0176216213	0.5150833826	54	1
10	569.7953211	256.942714	718.9016127	11799.00654	2793.67119	1063.197809	1163.50019	5075	8661.768421	186.7681498	2210.153942	512.4213335	239.5383595	155.621446	905.6478091	4026.814031	0.06019269464	0.2375576801	0.09135405657	0.009761169106	0.0217760605	0.01221353503	1	0.05439163018	0.442536933	0.3130071609	47	1
10	569.6434101	554.4768373	872.7851669	13052.84976	800.3168745	386.5933725	1439.970236	4888.5	11041.22581	164.0042383	1970.923283	146.0154029	102.3968267	161.2926507	685.421414	3525.977783	0.0661640446	0.06199217471	0.02869707449	0.007000444669	0.0125959705	0.00736103384	1	0.0538459416	0.0837905366	0.1020808447	35	1
10	576.5486042	118.209214	2116.480997	7173.016184	2245.863292	-152.608405	1085.786778	3253	4787.193548	527.4222801	1691.128878	507.5774889	122.2195682	152.0619803	737.8604957	3468.230802	0.2939504022	0.318043711	-0.0212209467	0.02382479585	0.03117612202	0.01866901129	1	0.2338267973	0.6059914239	-0.01016041019	80	1
10	578.3618285	285.2354783	1524.627095	9353.067715	2090.328121	300.721337	2327.794805	4218	889.0638298	522.2396307	2813.930727	649.4481937	233.4900201	727.250381	1185.10898	920.9820239	0.1718274349	0.2205512609	0.0313102257	0.01957977844	0.02587499954	0.02664851461	1	0.1391744163	0.4071801487	0.1364426633	65	1
10	591.7830023	241.6662334	703.7317938	11854.87288	757.2258829	1085.548666	1268.087986	4480	9534.139785	161.8092073	1768.215932	155.2218105	177.877031	138.9561593	628.7793672	3015.848668	0.05946934769	0.06369113832	0.09332942788	0.009550019991	0.01468292636	0.01011636151	1	0.0521790166	0.0866472692	0.3149918154	36	1
10	595.6034786	274.7102331	2264.216135	7304.642321	1658.76867	-120.4371391	1754.11968	3242.5	1060.741935	671.6290961	2159.627556	521.8398263	165.9176196	481.3280947	919.897166	986.4544647	0.3022501012	0.2221809192	-0.01758454814	0.0241768177	0.0334026666	0.02921819032	1	0.2396302322	0.4096486018	0.001161656383	78	1
10	605.2221877	350.7298838	1520.155811	9214.299548	1420.235537	1183.618981	1846.109974	3855	1115.212766	401.9834296	2394.880996	381.7990381	379.4168658	495.9483001	954.405967	1012.218875	0.1653880651	0.156263226	0.1289282474	0.01622423554	0.02041035427	0.02844845536	1	0.1388883373	0.2746163739	0.4570701779	63	1
10	605.7283829	447.5156684	20.05344309	8496.059609	847.3094463	159.263461	1861.90923	3287	1821.4	51.15706134	2401.094398	260.8981993	92.90123575	233.2914865	914.1271494	1737.634669	0.002812066803	0.09932322146	0.01955297134	0.006705880897	0.0203920916	0.01017184985	1	0.003595813908	0.1609745545	0.05972346209	12	0.9999992208
10	614.505664	336.994239	1902.527778	11188.93064	184.1050703	479.6462458	1671.92417	4098.5	4010.771739	411.851628	2301.46693	145.6364845	163.5449862	192.7757572	816.3734949	2225.148658	0.1663481119	0.01643647168	0.04111360566	0.01174334034	0.01423875914	0.01418545606	1	0.133332414	-0.01065581817	0.1626317083	53	1
10	615.660289	179.5990654	-12.98940053	6457.856655	1004.290462	716.3586145	1674.791986	2600.5	1723.6875	58.23263595	1500.104506	259.9798969	183.3949251	213.1606468	593.5801152	1145.309403	-0.001907363076	0.1584741096	0.1118847494	0.0104831157	0.02379978115	0.01526712993	1	0.005617894744	0.2811082285	0.3663155095	19	1
10	617.7527139	163.3953233	408.3677276	7250.023135	204.7720953	1495.187306	1373.859653	2677.5	9636.489362	92.77506737	945.3581733	101.0652524	212.9132199	157.5895344	340.4323161	3462.850218	0.05684126467	0.02708582325	0.2029689305	0.009327987333	0.01470149366	0.01902281021	1	0.05585843951	0.01057608706	0.6769524086	33	0.999999996
10	619.1980609	279.5372802	537.0261122	8480.240597	483.4050298	706.8426073	1557.756668	3171	1910.066667	131.3968539	1978.52195	160.627539	211.3443476	203.7389588	732.7333736	1753.358651	0.06500208113	0.05916725511	0.08651671853	0.0104133442	0.01603537955	0.01554439944	1	0.05612945588	0.07740158209	0.2934292889	36	1
10	619.9938034	690.2774476	3055.043294	6644.431555	1533.292147	-230.2276174	1170.527106	2845	4394.578947	755.1016874	1646.352919	365.9978897	140.3641651	127.7062682	685.4388293	3034.964901	0.4683666263	0.2416197842	-0.03443645786	0.02563983885	0.02427389238	0.02282239801	1	0.3702919227	0.4478457855	-0.0201310578	88	1
10	622.8250435	114.4402723	1217.677482	7117.833089	417.2395901	-96.3979196	1164.529197	2648	4778.75	226.3013653	1303.396399	121.6637068	78.99434089	159.0109458	480.5827677	2228.628509	0.1714376176	0.05879666871	-0.01336077217	0.01289483043	0.01723894331	0.01151072207	1	0.1347408651	0.0765776408	-0.01581845845	55	1
10	627.766678	453.2269367	1642.137631	9886.709152	1645.108224	-81.44469105	1567.058529	4000	4210.010526	377.9134648	2080.576028	353.8889421	115.0954451	172.3960606	841.237748	2421.398345	0.164093394	0.1681345833	-0.008513705521	0.0112868235	0.01891799925	0.01301717686	1	0.1303030395	0.3004007839	0.001518317067	61	0.9999999991
10	628.5601856	422.6853214	429.6478841	7740.682603	796.8545355	1508.347138	1451.709619	2951	1386.585106	146.5232239	2457.475245	269.6110311	494.1274145	166.1936537	939.2687358	1445.532617	0.05582345406	0.1036001938	0.2018418212	0.01237969138	0.02483542166	0.02218841456	1	0.05576078814	0.1672113468	0.6749504058	41	0.9999999998
10	630.54126	269.7934903	18.84629254	8233.046527	119.0626343	9.523456871	1486.319661	2947	2657.1	34.48726737	1802.367248	100.2168302	63.3835999	148.0885449	646.5928449	1477.758476	0.002547768331	0.01596067578	0.001103610798	0.004691195676	0.01247486663	0.008105258065	1	0.001516290534	-0.009454474021	-0.003602803595	1	0.9999859629
10	645.6156356	215.496643	3492.547751	7287.918104	1708.144317	-247.1242054	1276.705255	3242	1296.83871	808.9105264	1733.456686	414.6356694	170.185257	187.8126498	749.4687396	926.7123433	0.4687578896	0.2305643322	-0.03502221525	0.02593517632	0.02305130447	0.02586898224	1	0.3704573747	0.4252191936	-0.0222731727	88	1
10	654.4517013	412.6680218	1247.70858	7365.119687	1206.369403	-81.58988825	1648.175522	3080.5	619.1276596	401.9119418	2321.535032	392.5269855	96.85405073	180.2742422	933.1110266	627.4623449	0.169098402	0.1593369891	-0.01180696325	0.01775062301	0.02690808349	0.01539315943	1	0.1339896603	0.2823754503	-0.008594821541	61	1
10	665.1381166	317.531063	33.43214999	7907.717713	743.3445836	13.73101503	1564.702317	3089	1216.894737	48.98743885	1889.125837	224.4776486	65.68514122	166.0101649	721.8394343	966.8655265	0.00496972683	0.09815639148	0.001983138307	0.007616795642	0.02239014985	0.009683635937	1	0.004309040326	0.1587513945	0.00189654973	11	0.9999984775
10	675.5666403	428.9535572	5167.362489	7401.982378	1288.623657	-346.8438422	1407.986329	3125	5467.344086	1262.240197	1798.772617	316.7351918	197.1804411	131.752942	750.8466059	3742.062409	0.6975148396	0.1775039876	-0.04653194634	0.0335193735	0.02318830435	0.03175713314	1	0.5502397155	0.3142972162	-0.01484994227	93	1
10	686.4024072	452.0808765	4734.903063	6723.140822	719.9945021	-349.3115381	1325.629151	2713	1982.88172	1243.774308	1769.358573	201.7216626	189.8616121	135.4951938	696.6211839	1635.215947	0.7037966141	0.1107664403	-0.05057270544	0.02952156261	0.02308954438	0.03506024503	1	0.5543111175	0.1776727153	-0.02865020795	92	0.9999999996
10	691.4696611	313.6684292	622.1408239	7295.712523	199.5343352	3.36801123	1453.681416	2665	8807.021277	141.6663985	1339.593064	102.8036391	89.32217882	185.6211496	471.3109341	4585.975582	0.08444820102	0.02670523876	0.0004713300622	0.01031170047	0.01723182912	0.01276190912	1	0.06637708346	0.01167127472	0.01137357189	30	1
10	701.4915387	513.3044824	2071.885084	7004.046058	821.6662397	411.5628173	1389.76777	2793	12110.74468	446.4283958	1413.246429	166.7183779	172.7884107	132.9889958	544.0453207	6039.706549	0.2948407561	0.1219326846	0.05858808051	0.02098094836	0.01988507122	0.02526436156	1	0.2370163018	0.2037202166	0.2495906667	75	0.9999998306
11	8.294310337	345.4840167	-93.29192122	11061.3658	2501.141173	1120.511173	1182.105099	4671.5	6873.936842	66.86980898	1606.816116	388.9180987	182.652933	164.447783	665.8271673	2042.788415	-0.008809198886	0.2305627279	0.1024186376	0.006495106774	0.01721493807	0.009794894789	1	0.0003550670776	0.4288367513	0.3353523646	23	1
11	30.43970689	138.7956315	11.07385195	6317.807787	2015.139621	-31.99973503	872.3172406	2816	7487.914894	55.54891709	1089.418225	354.7184364	52.47730326	139.3595138	475.264184	3041.367889	0.001688396036	0.3184952639	-0.0052929971	0.009266306232	0.02727298914	0.008732981771	1	0.003525466735	0.6098617498	-0.0173002925	24	1
11	33.74818137	161.5148751	-2.359869919	5889.962505	1899.097588	519.5173222	1181.769611	2679.5	1340.935484	51.27428975	1139.203085	365.2291686	131.5586952	159.4215138	502.8187243	954.8900666	-0.000409305869	0.3228507484	0.09119048525	0.009996410506	0.02879312754	0.0151925152	1	0.007301717923	0.6177658233	0.3022000675	27	1
11	48.47804132	275.7091804	627.0577077	9636.392429	1647.741563	-23.19169222	1342.923737	3957.5	6747.2	163.1758874	1882.385458	301.2807148	78.87853666	168.0994574	739.5224384	3321.372949	0.0664258286	0.1680064042	-0.002311867362	0.008931652497	0.01631070268	0.008645634601	1	0.05338769033	0.3011135209	0.002039135346	42	1
11	53.72725146	235.1659497	871.2136428	13610.93501	2105.614286	331.8016513	1220.9812	5383	8185.533333	197.280534	2572.365761	382.7918095	107.1896271	194.1629679	980.9707932	3226.569682	0.06495596161	0.1560935134	0.02713760767	0.007063238733	0.01557217086	0.008490759154	1	0.05375070898	0.2764300876	0.0990532225	43	1
11	56.51227356	249.692489	-97.83388818	9688.419413	930.6936796	2050.955532	1840.043692	3752.5	976.4545455	63.33928844	1680.830748	202.5169663	390.3759589	160.4652997	641.1123618	505.7125372	-0.01026332076	0.09676107457	0.2193286768	0.006778612284	0.01564460594	0.01876712519	1	0.004390716571	0.1537302661	0.7191858446	15	1
11	67.28394565	470.6840838	-0.433654433	10431.39689	665.1897031	40.24114324	1671.082845	3942.5	4992.434783	43.24421029	1949.581234	160.0769317	76.77214679	180.5945636	719.7644535	2678.375957	-5.492542515e-05	0.06524528998	0.003636107998	0.004116478173	0.01299077018	0.007768312004	1	9.521881387e-05	0.09142366148	0.005509412075	6	0.9999999535
11	72.27403837	109.4957863	1176.638211	7480.010931	797.5457565	216.4365965	1028.916131	2895.5	3737.354167	211.5697761	1278.082086	165.4126018	109.4111936	146.2316895	481.6031284	1432.523838	0.1565287773	0.1079954428	0.02898530278	0.01330748344	0.01792882784	0.01375169311	1	0.1258089681	0.1769849371	0.1227399855	59	1
11	72.75135082	131.4400892	8.54423627	6476.880475	2743.515038	42.71888689	999.8817066	3148	5817.182796	73.05706844	1161.571528	471.474723	68.05805214	173.835753	547.364428	2674.003813	0.001399256012	0.429213752	0.006012746115	0.01216298019	0.034350003	0.01119958245	1	0.005043448995	0.8363662984	0.02292767025	28	0.995685642
11	77.49849835	698.6009431	-109.1674517	8345.919215	885.8403468	1763.079169	1192.513415	3223.5	4391.62766	50.60782737	1310.908393	173.1302845	302.2969602	128.3466124	504.7889113	1172.936229	-0.01298482524	0.1072694865	0.211721703	0.006138529487	0.01543464676	0.01755459808	1	0.001918566726	0.1753497436	0.6936791137	15	1
11	91.66114331	130.6371849	420.329352	6219.251042	1484.992008	138.8794679	1078.901245	2667.5	10403.47368	129.5897192	1622.150071	338.6402336	88.60654564	164.9842283	661.7369516	6328.293151	0.06878385753	0.2372019288	0.02251264088	0.01243787637	0.02688738905	0.0137459048	1	0.05733707879	0.442454387	0.08656724899	46	1
11	102.5604995	222.3012069	-30.86476922	11768.0903	3835.304658	194.763627	1415.279104	5410.5	6317.340426	73.95664658	1744.650465	556.2279061	97.25806608	194.7667624	769.3879358	2114.643378	-0.002539388858	0.3241217831	0.01713878691	0.006515095048	0.01822398376	0.008255536444	1	0.001491261854	0.6211831686	0.05633146127	25	0.9999994535
11	109.5042671	377.2936405	-70.38403836	12736.47317	5637.69209	75.4679757	1384.512107	6168.5	14847.94737	91.06379236	2521.168355	1054.112383	90.2430256	220.9492893	1178.842436	6486.047938	-0.006284622619	0.4453288374	0.006032769694	0.007848402378	0.0221492368	0.007591842136	1	-0.0008715449066	0.8694329541	0.02182712565	28	0.999948862
11	109.4950429	409.5924993	2491.725197	13616.54957	158.2363953	-102.9183403	2244.716323	4968.5	3283.010417	469.714956	2513.999775	155.1923415	137.1066233	287.0731019	890.1156108	1388.969429	0.1831754322	0.0115820884	-0.006938940843	0.01039136203	0.01234904058	0.01014529717	1	0.1439095807	-0.0202567848	0.006677176241	52	1
11	110.9681997	94.85709941	1.515123174	7457.57546	1785.558423	294.2720487	1051.400343	3214.5	7098.789474	51.00562622	1101.828507	245.4791346	79.87233154	144.9533394	442.1202422	2427.200896	0.0002336100985	0.239522517	0.04005589542	0.007122866854	0.02210011162	0.009274052124	1	0.004113647147	0.4477473874	0.1307169155	22	1
11	112.2405737	113.3163163	-32.60654432	8857.224531	1358.634433	813.0720038	1207.788653	3516	4644.641304	54.1832882	1249.927352	190.2823628	161.7982564	181.23951	476.771639	1734.430461	-0.003592152697	0.1561018739	0.09547932948	0.006620104836	0.01928889007	0.01227816978	1	0.003344456339	0.2764463068	0.3115295818	19	1
11	114.46951	535.7023881	-58.73269704	12086.65975	2854.998021	73.03172914	1575.057039	5159.5	13214.44211	75.20623088	2279.663664	520.2234753	84.2395254	169.8265456	938.3459739	4908.24718	-0.005070120153	0.2438644295	0.007009931232	0.006628047605	0.01819527395	0.007418102459	1	-0.001884895612	0.4570450211	0.02019966904	20	0.9999999999
11	119.150829	48.47581965	2093.70307	7155.462431	152.2229032	-202.4151169	1114.148592	2593	552.1489362	421.4070782	1423.519203	97.93805146	105.986102	194.0713918	508.9237324	371.9943622	0.2904003541	0.02094230338	-0.02855532728	0.01930275876	0.01579153892	0.01504841307	1	0.2276168979	-0.002009903995	-0.04274441683	69	1
11	126.6501033	99.33603925	5.642920875	8816.150236	3581.123346	-35.80471922	911.7781374	4214.5	12288.11828	71.71416434	1279.18733	495.4977113	68.65615802	174.2363616	585.9273803	4746.46189	0.000806812657	0.4136075084	-0.004644648223	0.008378198442	0.02408583687	0.008086309971	1	0.00382207314	0.8045433333	-0.01291688433	28	1
11	139.2289726	75.60320498	1144.278325	7137.955662	172.6738154	851.5189284	1328.27364	2650.5	2977.421053	230.8501062	1278.422096	102.4744889	228.8197123	163.9504967	461.3351131	1110.949848	0.166398711	0.02598468574	0.1178302863	0.01501681485	0.01557965406	0.0233179809	1	0.137755754	0.008065695493	0.4171822854	54	1
11	140.8365164	135.3493015	10.4358109	8346.846723	475.5661538	350.8899494	1610.608059	3085	1862.170213	43.09247327	1618.34229	145.43328	110.2288416	178.3938375	601.9829692	1141.63915	0.001232838663	0.05735975336	0.04284244902	0.005957219362	0.01747408403	0.009887058354	1	0.003225479824	0.0748496652	0.1355331232	8	1
11	147.5765653	178.6600666	-32.71636513	10062.28334	1680.773642	469.5326063	1802.386795	4152.5	3326.021053	54.97942248	1992.651645	351.6134227	119.8514299	361.8450209	783.8822419	1906.874835	-0.003413208484	0.1673574836	0.04816909974	0.006061481342	0.02209758443	0.008545258031	1	0.000955511087	0.2999894335	0.1550298109	18	1
11	153.2917047	22.35679113	5238.563211	5457.430821	641.1881117	-438.0578184	835.7631566	2256	2225.301075	1099.017355	1117.509383	133.9592109	197.7730469	120.4527777	438.3306751	1335.47355	0.949603985	0.1182373798	-0.08222201029	0.04539659704	0.02437845733	0.04031978279	1	0.7470653916	0.1906821775	-0.08295051989	96	1
11	154.08475	278.3010466	-28.18608577	13234.85294	4516.420997	227.0323715	1686.454839	6148.5	4322.473684	88.18247907	2768.989035	947.0243594	113.5042842	207.2227013	1241.915486	2484.159817	-0.002087437597	0.3381695974	0.01782251877	0.006903701943	0.02291794632	0.007710376073	1	0.002028448362	0.649924593	0.05904728143	25	0.9999997064
11	159.4568458	372.7306807	-48.34626971	13718.44841	1347.037616	640.9589271	1919.864423	5297	2460.150538	65.69899859	2737.678821	307.4351739	198.8451189	404.5977158	1017.304006	1384.620965	-0.00397804392	0.1046229276	0.04836689846	0.005543244205	0.01355166433	0.01074437572	1	-0.0001119744832	0.1715860177	0.1539766363	13	1
11	166.833218	474.2513376	3643.841416	11508.94138	668.7362883	-193.3665078	2023.263415	4458	3539.252632	1003.23597	3107.017066	195.1445405	188.3844728	267.5620842	1149.179504	2809.982267	0.3143793235	0.05780278861	-0.01568733149	0.01367041894	0.01467666834	0.01787822689	1	0.2476759153	0.07304393428	0.005764496531	72	1
11	167.4750126	764.2859028	532.3054497	8433.350221	203.4851623	713.7701097	1388.589883	3073	9464.863158	97.52217653	1219.431408	100.6057261	136.8453361	170.0884836	433.8842213	3781.822117	0.06564907782	0.02464096808	0.08567043529	0.007621377953	0.01288191263	0.01129228788	1	0.05624630292	0.006734113042	0.2898800706	32	1
11	169.0521593	134.821374	-29.25509618	9857.784158	713.1383533	32.74119828	1407.028717	3718	6770.989474	44.48342227	2034.341237	143.9310177	63.82888872	182.5051343	735.0548566	3326.245198	-0.002839118055	0.07431159688	0.003473412443	0.004965279321	0.01491058646	0.007065032259	1	-0.002025033351	0.1100123336	0.004629235259	6	0.9999993691
11	168.9130775	560.6192043	5974.522238	12707.43477	294.1196858	1136.71108	1562.3275	4792	2076.308511	1407.037158	2946.473336	155.8769815	348.4218129	166.2367762	1064.236297	1459.203841	0.4748015211	0.02330314429	0.08955350577	0.02164742254	0.0131594625	0.02720001085	1	0.3801128383	-0.0004089283223	0.3866428741	82	1
11	170.4760488	65.36755824	390.3734578	7363.034761	507.7309717	1449.491995	999.2723552	2818.5	8992.445652	105.5989814	1360.008218	132.8451111	281.2811908	156.7874296	495.8039748	3875.927786	0.05498930175	0.07027808321	0.1909550387	0.0115034223	0.0174145036	0.01897380968	1	0.05415699319	0.09913194903	0.6378460584	37	1
11	170.2468632	253.519702	875.4458173	11860.8448	810.7921354	11.61205398	1726.748543	4498.5	8518.989247	253.0819643	2428.5386	175.6678677	229.3427852	830.2231245	877.15036	4255.247493	0.07522592645	0.06923600092	0.0009917631269	0.01328652346	0.01671044715	0.02616642591	1	0.05953909427	0.09881752351	0.01228696502	34	0.9999999472
11	181.3513952	451.4230078	4017.213996	12908.95333	308.9415065	868.759555	2061.706559	4852.5	5679.148936	885.8395926	2916.81737	151.673084	281.4421502	237.2249762	1034.390533	2606.958744	0.3082471658	0.02380773879	0.06654148349	0.01428046624	0.01382172999	0.01854141369	1	0.2470779054	0.002646448289	0.2762126341	70	0.9999999991
11	183.154716	313.5559843	2617.512502	16342.21066	2651.331294	-107.1401456	2104.197572	6654	1572.907216	465.258461	2617.077715	509.7582971	132.9582476	245.6338846	1093.005202	802.3331094	0.168536881	0.1663277083	-0.006198072223	0.01018239589	0.01500343168	0.008825601351	1	0.1339293021	0.2966302246	0.01005966364	61	1
11	184.083777	717.2886417	-16.9274625	11162.97413	1074.554532	508.166704	1419.892053	4320	2589.515789	54.02150478	2002.893212	199.3714289	127.3832218	158.6488285	736.3448233	1125.657083	-0.001488129569	0.09591127295	0.04643261354	0.005234677496	0.01374121101	0.009471182285	1	0.001661872236	0.1537488554	0.1478544592	13	1
11	190.733268	332.4361278	6869.333353	14259.34727	1516.012461	1317.380655	2030.944246	5716	2608.180851	1344.866355	2810.131127	321.5396227	370.7659803	229.7230094	1105.982332	1207.497893	0.4792280935	0.1083077787	0.09082296888	0.02069685288	0.01342924261	0.02354940397	1	0.3845414284	0.1735207821	0.3939172832	86	1
11	200.4526222	253.5731615	-214.5968164	12781.74702	325.8958058	3034.352984	1588.814527	4703.5	4881.052083	67.63111421	2573.371153	142.7271373	614.316484	336.9551403	916.3162222	2399.934562	-0.017266642	0.02462918075	0.2339999719	0.004965734268	0.01247236452	0.01579335859	1	-0.001055785207	0.006005705165	0.7645496242	5	1
11	204.1533661	510.5073295	-175.761954	16353.19941	1800.210225	1827.709131	1840.916372	6244	12808.93548	68.69716227	2261.011303	298.3202107	288.3209361	204.3045102	880.2027621	3181.154025	-0.01119950204	0.1145648111	0.1147169167	0.004579933887	0.01267902916	0.009928584351	1	-0.002016605113	0.1913018744	0.3726825189	14	1
11	209.4697061	303.289405	4629.622973	15457.54146	1054.975335	-142.5403884	1696.636505	5878	15248.5	1068.569548	3330.51439	256.4360963	172.8020793	217.4087386	1241.757915	7505.351604	0.3008047605	0.06888959649	-0.008399884343	0.01541205425	0.01458068652	0.01263302817	1	0.2374565453	0.09580352212	0.02741777539	72	0.9999999998
11	211.4792322	56.16176145	1110.456892	6790.801785	1514.718073	206.3153964	1450.409861	2910	635.3578947	300.3128309	1712.614072	371.6489797	128.4940947	218.943463	708.4854031	453.5739147	0.1624004023	0.2261226358	0.03074098688	0.01902370477	0.02846454919	0.01907773903	1	0.1317413853	0.4186904619	0.1327635683	65	1
11	216.5264284	395.9760538	4108.559763	13896.57563	1422.627812	936.4347902	1908.492611	5421	5808.139785	1063.584547	3407.31222	355.0321965	312.0964615	199.1756205	1309.349941	3124.95036	0.2993332764	0.1037869973	0.06584717871	0.02005413197	0.01331901468	0.02262231715	1	0.2407930806	0.1664533319	0.2741136147	75	0.9999999997
11	218.3205932	423.3132226	4695.840217	15936.61969	360.7053018	1057.653488	1888.606519	5735	5956.467391	1024.140664	3474.714699	184.8891653	333.8835936	214.2043895	1271.265276	3206.378463	0.2982866187	0.02409927594	0.06490171913	0.01351682981	0.01254768017	0.01522313004	1	0.239109843	0.003366955447	0.2687414973	70	0.9999999999
11	218.8296114	504.9096503	-64.29596522	14569.55145	1265.752989	-73.90005214	3227.751936	5619	5765.541667	114.025673	2784.034403	263.808955	291.2452481	2162.960389	1111.366718	2830.520491	-0.005180590096	0.09355593717	-0.005506244412	0.007322752599	0.01681728922	0.01785451963	0	NaN	NaN	NaN	NaN	NaN
11	220.1281994	157.5923798	2374.899651	14587.86647	2405.618475	-98.19055109	1660.452758	5898	3085.795699	467.0609639	2709.261153	452.9281256	124.9538421	238.7001138	1071.18494	1376.605747	0.1636397971	0.1655108828	-0.007181195378	0.01014284648	0.01655635959	0.008985556165	1	0.1299922631	0.2950210674	0.005775611266	61	0.9999999984
11	221.1378137	774.6063601	4112.647101	5849.571036	619.579416	-347.9249084	1370.853918	2369.5	2653.557895	1358.440377	1924.425943	194.7627147	204.3584739	134.3644176	746.9403704	2418.004605	0.7027875137	0.1080869455	-0.05787190929	0.03579511895	0.02359619903	0.03745480436	1	0.5530779774	0.1722771592	-0.05312037645	92	0.9999999516
11	223.3939648	142.7511543	813.3569079	12256.58397	4062.588471	-8.949068295	1128.336923	5611	9189.478261	200.4381946	2399.07005	747.1591956	104.9175582	269.8191797	1023.206179	3456.189477	0.06478023999	0.3270778604	-0.0006677729094	0.01086523617	0.02859812971	0.009527294947	1	0.05377962418	0.6267065778	0.01119056184	48	1
11	230.2072586	485.5300621	2175.314206	13159.30148	1327.652395	1851.654832	2516.986552	5226.5	1279.526882	603.5666227	3591.487429	380.8345725	533.4015114	432.3891798	1379.171129	923.5274482	0.1637854111	0.09996885259	0.1420455693	0.01137055594	0.01795655007	0.01800427402	1	0.1377867117	0.1592676628	0.4987928367	60	1
11	231.3420098	248.6266348	-67.11643398	14758.65647	324.1182792	774.7178563	1657.305906	5385.5	4850.736842	52.5656601	2987.91778	172.7783396	189.5490709	198.1250457	1101.323066	2018.030482	-0.004621198921	0.02219592483	0.05286967174	0.003498507349	0.01075073581	0.007471020251	1	-0.001199138286	0.002830133677	0.1666773389	3	1
11	234.4824967	128.2758088	3112.730992	10477.64241	1198.089764	659.7510696	1510.022666	4202.5	11659.59574	727.5254991	2295.73836	257.1401391	232.7434439	227.2938933	877.739132	6201.741544	0.2903967672	0.1136789046	0.05712756362	0.02075206714	0.01968156247	0.02210031302	1	0.2333361203	0.1868891171	0.2436282641	75	1
11	235.6113936	202.7349528	3230.396966	11145.24047	1749.018892	689.7469736	1814.886347	4612	2587.956989	972.0080033	3424.570022	535.7803436	274.341314	243.0433609	1369.146181	2265.011968	0.2889182363	0.1549283309	0.0626955152	0.02189638459	0.02162459096	0.0227179947	1	0.232893044	0.2712760492	0.2628288535	77	1
11	236.7653034	315.7986861	-104.454388	14714.72716	4847.148916	1608.919538	1907.133709	6638	3477.357895	83.88517415	2660.122588	890.7156478	308.357536	203.6853908	1201.442528	1385.593382	-0.007174111251	0.3337697553	0.116342801	0.006090110849	0.01659821406	0.009787046662	1	0.003465910374	0.6399180142	0.3844637386	27	1
11	240.2394627	344.4262649	9168.106947	12857.87239	1006.284724	-413.2280243	1981.362348	5177.5	19876.67021	2434.122182	3260.242094	199.9627874	327.5957447	253.0513295	1217.621103	10598.42801	0.7219470695	0.07889744669	-0.03267868707	0.02852371262	0.02071031545	0.02653997714	1	0.5693482268	0.1120569413	0.03357804708	91	0.9999999924
11	245.4570405	43.57316499	4586.569305	6800.831099	273.1426513	-349.2678809	1051.363183	2707	8375.044944	1207.785818	1674.637376	121.889321	201.7784882	132.4743341	621.8019583	3795.71136	0.6824612832	0.04062428665	-0.05196932946	0.04744487666	0.02120469368	0.02845191193	1	0.5366492868	0.03434573395	-0.03943705652	90	1
11	246.0599468	580.86871	-35.73177468	14796.77912	828.7692748	301.9862912	2123.961533	5546	7144.322917	47.37344675	2671.083143	194.3412255	106.7664145	266.1598868	966.5867957	3017.408646	-0.002389886661	0.05582631003	0.02086199045	0.003558567599	0.01161065902	0.006428263491	1	-0.0008840806112	0.07198498332	0.06189104358	7	0.9999820974
11	246.5288805	668.3833588	1098.372222	12742.71681	373.1871043	15.03689088	1706.885159	4664	17503.25806	191.7693041	2096.904281	139.0828055	103.0449332	299.9923371	729.3483561	6380.354592	0.08722141987	0.03069737375	0.001512612091	0.007491114351	0.01272864626	0.008066705985	1	0.06866924825	0.01980179411	0.01549538853	30	1
11	248.3803875	97.3598992	2.806329099	10540.79214	4480.610861	26.17211804	1335.380251	5050	7015.634409	82.84627601	1501.459855	592.7751648	75.3892484	203.500915	690.8109006	2718.420416	0.0002703897741	0.4263330351	0.002887971583	0.007943592849	0.02626171549	0.007405078699	1	0.003946820988	0.8305154463	0.01226507699	28	0.9999975734
11	250.2263817	57.28946967	2465.16529	8522.658246	932.5814795	446.3020998	1232.260572	3377	7062.321839	437.2442101	1507.867139	175.001909	170.0161807	190.4515272	573.3374923	3771.842627	0.2848525652	0.110574469	0.05157595857	0.01832757824	0.01822664396	0.017635966	1	0.2286088374	0.1806534237	0.2240099447	75	1
11	250.7204503	388.4476744	1083.7088	13076.18703	163.1246742	30.69825003	2574.106359	4811	3923.595745	375.7005094	4072.600981	163.4918191	118.7552685	401.6218967	1460.761446	2863.648272	0.08721181635	0.01233672294	0.002238799461	0.008385006376	0.01658683733	0.01025032088	1	0.06851734554	-0.01778711357	0.0174343406	30	1
11	251.2965069	82.30157033	2931.690267	10706.3858	1087.370106	593.863351	1275.513287	4187.5	9618.527473	583.027569	1983.809067	187.7358335	213.9129279	189.1216743	744.2354982	2909.873072	0.2787299163	0.1032728436	0.0566601351	0.01572990892	0.01653397418	0.01671210812	1	0.2239760654	0.165719041	0.2394215119	75	0.9999999833
11	254.6360252	318.3204062	-254.8871915	15569.89924	913.6946666	3694.111938	1885.49228	5820	5991.106383	71.78025745	2533.010775	214.2306088	640.1154535	228.6660519	937.8405194	2356.955999	-0.0170286432	0.0618486053	0.2405692468	0.004521478166	0.01347698168	0.01524581052	1	-0.0001256124535	0.08211485801	0.7873191283	10	1
11	254.6074214	503.6832225	-43.53772277	16358.23708	242.0465434	857.0157211	2019.165855	5840.5	2652.631579	60.34722073	2856.127669	178.0327741	165.4158722	375.9250648	1052.622703	1136.206389	-0.002852769781	0.01570971814	0.05346229602	0.003704749224	0.01068401577	0.007833680188	1	0.0001675935378	-0.01047126973	0.1688397895	3	1
11	261.0351383	257.3994099	-145.5096542	16064.91375	3890.996761	1804.226875	1446.090609	6843	6978.946809	94.71457552	2609.000405	677.4770796	305.471698	200.6145195	1128.397178	2558.743292	-0.009396390625	0.2442813801	0.1148516857	0.007072391737	0.01775902467	0.00838238986	1	0.0007235054519	0.4567896909	0.376792897	23	1
11	266.6986909	544.5873334	-50.70331083	14555.84916	4886.365902	47.56737024	1628.583617	6650.5	7612.053191	109.432431	2907.329813	965.4517781	177.0233447	622.1773655	1302.973972	3061.70006	-0.004056490613	0.3411248638	0.003134547254	0.00918147176	0.01980887628	0.015862728	1	-0.0003202356723	0.6561518308	0.01003126034	24	0.9999999776
11	271.2821631	132.4845395	-96.71953161	12777.96345	2057.380243	1403.950667	1814.761209	5098.5	2820.978947	59.99774189	1893.26552	323.8582027	247.1330584	206.8349816	744.1987532	935.0018088	-0.007877628523	0.1623836384	0.1100159148	0.004870345588	0.01502189679	0.009079167021	1	0.0008300047187	0.289194071	0.358995414	19	1
11	275.4280029	265.7101292	-256.749581	16545.21232	1749.038022	3868.56319	1787.541936	6386	5289.376344	88.42259803	2275.377125	327.7796627	615.3368268	312.6269551	918.8859923	1877.903114	-0.01665915778	0.1091247205	0.2355719913	0.005126029241	0.01112917207	0.01332319146	1	0.0003634688033	0.1789308687	0.7720306383	15	1
11	278.1365504	226.3310126	-165.6260164	12760.82309	243.4248285	2957.219752	2058.420172	4590	2211.320988	59.18770461	2521.068938	140.4339461	591.5956622	221.7807562	880.14993	1081.078349	-0.01313284962	0.01908184757	0.2310016994	0.005193776397	0.01381554459	0.01425293574	1	0.001990868208	-0.005360747012	0.75531812	5	1
11	279.2874337	191.3106736	4264.016234	13712.95503	3242.01788	-217.9159785	1720.946475	5951	3690.430108	862.1924108	2656.566453	606.321296	182.8718564	231.0917818	1103.248683	1589.363746	0.3067524638	0.240867104	-0.01754117686	0.01425374446	0.01962030995	0.01452111999	1	0.2433824479	0.4478476724	0.00270343055	78	1
11	281.6234931	679.4480993	-155.9477826	12625.9363	836.2259179	1488.119642	1728.552915	4748.5	14142.27957	49.25227786	2310.626567	170.2050169	259.1242946	188.7375668	837.3871254	4164.650631	-0.01215356511	0.06671809422	0.1134366139	0.004016169263	0.01148460856	0.01016108286	1	-0.003324675917	0.09339139719	0.3670279829	9	1
11	282.7720674	527.8003788	7452.021418	15456.44113	3686.77859	-364.7758504	1642.7303	6745	8540.252632	1430.251796	2809.826943	739.3657343	247.5318838	183.4624092	1256.021701	3606.193234	0.4828971866	0.2453698659	-0.02424335734	0.01735406652	0.01647776588	0.01757019017	1	0.3823938121	0.4552574746	0.01673240248	88	1
11	284.4702743	117.4881433	1668.217954	10482.88455	1201.150265	1476.746644	1525.938761	4156.5	4923.989247	388.159153	2225.861872	258.8991433	336.2359197	212.271412	841.6817379	2828.608963	0.1552062582	0.1120746739	0.1395948413	0.01350646207	0.01840227203	0.01800063776	1	0.1309850591	0.1841640207	0.4892168891	60	1
11	286.3583604	102.3312547	-102.4045924	12950.60601	329.3674695	1401.186859	1488.829598	4682	12937.67033	62.28165285	2162.938086	132.982542	270.1405735	454.6667108	740.9454502	3343.294726	-0.008310427281	0.02394954328	0.1080126413	0.005809599244	0.01255168774	0.01618514432	1	-0.001018311279	0.005868309106	0.3487511039	4	1
11	286.1475013	235.8253679	-54.26316433	10509.14691	564.5319761	1239.025131	2620.62073	4029	2062.17284	54.32797502	2512.06202	171.2136427	312.5960891	381.0107333	927.0213819	1736.160691	-0.005472559689	0.05360882562	0.1171428858	0.005828661602	0.01680914644	0.01548887253	0	NaN	NaN	NaN	NaN	NaN
11	286.7661636	461.4078022	23.39555089	6482.749067	376.1358681	38.34792486	2122.180036	2442	1397.473684	45.20958104	2856.999182	189.6819853	68.52493572	379.2076841	1046.033866	1354.184561	0.003852944946	0.06198796675	0.004464509655	0.008536000676	0.02765762464	0.01468772695	1	0.003200061201	0.08470591189	0.008974239874	6	0.9999951231
11	293.5431891	376.6695956	4863.521426	15545.7132	990.7820816	-145.2413238	1843.860786	5991.5	10191.30851	1189.975237	3547.437599	284.3140282	205.5798898	233.1970766	1367.953256	4988.528216	0.3107173019	0.06581609367	-0.009122509598	0.01440582391	0.01322191141	0.01439222447	1	0.2452266011	0.08941459979	0.02697765902	72	1
11	299.4163809	52.73985376	2211.632165	7327.509177	424.624117	347.9947496	1535.334995	2822.5	3030.510638	486.5161413	1608.705985	157.5248126	177.1886614	194.8939616	601.0667543	1886.102009	0.3028199748	0.06067297288	0.04856359331	0.02308418711	0.02060808464	0.02485526688	1	0.2421512507	0.0783539238	0.2164430243	73	1
11	303.8960169	218.0139489	5990.425708	12255.81513	743.4641913	-286.9522399	1757.573047	4836	3604.421053	1498.703377	3213.955786	230.9402002	252.3609452	248.0875298	1206.216607	2347.370211	0.4792080963	0.06061260529	-0.02215122286	0.02146862935	0.01693578894	0.02422970811	1	0.3777319839	0.07710667595	0.01821922656	83	1
11	306.4106737	287.8950056	-26.22268798	12746.2744	792.7062346	61.51158004	2013.18849	4765	4630.731183	46.19110774	3131.180101	205.0016858	87.15856879	303.1646294	1123.403228	3187.452346	-0.002098230393	0.06200908203	0.005180583416	0.004275788581	0.01452263708	0.007395284247	1	-0.001467430195	0.08480492545	0.01012768759	6	0.9999998475
11	310.5575489	396.7051468	1119.502	16560.23419	4091.568986	32.09303259	1594.070096	7223	17821.21277	293.9821024	3324.907088	916.8253196	114.278046	183.7815095	1493.296498	6655.972433	0.06866487867	0.2528939686	0.00201425332	0.007771841595	0.01455219915	0.007544843083	1	0.05625546162	0.4747942014	0.01899396813	45	1
11	311.3404697	162.4371434	6294.273677	13045.33778	299.2604292	-329.6066858	1759.136434	4892.5	7440.053191	1269.906918	2570.399697	136.6696011	229.792248	217.3890617	919.5402904	3178.840322	0.4851701259	0.0234664029	-0.02633292998	0.0185678214	0.01229054524	0.01914050811	1	0.3818405506	0.00105571167	0.004637556303	81	1
11	312.397813	302.8050972	-5.813862056	13931.36409	4633.829509	60.96484735	2335.237006	6418	2407.462366	88.944902	2178.492766	813.1572904	104.4972515	343.7042973	992.5490571	1094.301172	-0.0003965389392	0.3347612968	0.004127059528	0.00647520338	0.02161177103	0.007823000623	1	0.002566380704	0.6430769972	0.01391034863	24	0.9999920245
11	314.276007	332.4985837	1242.774376	14477.98607	398.8906844	41.22272058	1836.147789	5302	18264.08333	281.0002614	2697.078685	141.8443996	104.3403994	215.1068698	957.0200725	7100.512682	0.08521957709	0.02769358995	0.003027812522	0.006808996751	0.01188705156	0.007724130761	1	0.06714010269	0.01365866346	0.02003103085	30	1
11	317.6245847	198.5236376	-104.2343506	14332.69675	836.1297244	1652.633829	1911.074442	5380	6833.215054	62.19392483	2248.864207	192.0971455	268.9125534	221.9338064	811.8705667	2386.443187	-0.007385861836	0.05814508269	0.114837379	0.004558642319	0.01318490955	0.009642874378	1	0.0004388012518	0.075778009	0.3724314524	9	1
11	318.4435992	71.36397721	6075.419421	9116.7428	957.5811748	-356.3721188	1246.561484	3666	4384.634409	1488.292814	2201.635086	242.8608686	255.8878352	170.8213204	862.9785213	3085.134649	0.6587733372	0.1038512263	-0.03974421028	0.03119049844	0.0199334365	0.03020547648	1	0.5192306229	0.1638825679	-0.002167057076	92	0.9999998657
11	319.9264865	177.6732853	1944.784914	11239.24826	119.5156295	516.9882748	2640.556844	4116.5	638.0666667	481.0682069	2678.158109	150.750852	188.5334008	351.4599691	972.4096672	421.2511008	0.1777706969	0.01088105662	0.04769956067	0.01237144569	0.01502056929	0.01719775094	0	NaN	NaN	NaN	NaN	NaN
11	326.3395193	611.2629541	-100.6105065	15581.60847	1666.081098	795.0163933	1693.094703	6011	7802.129032	60.78310345	2485.188504	310.0839121	183.6609126	200.7864757	959.0562077	2489.914802	-0.006748835901	0.1127170786	0.05226818678	0.004086223893	0.0129655476	0.007017644218	1	-0.002004307382	0.1881411817	0.1665456734	13	1
11	328.8423722	471.3066487	-23.58538322	16199.09957	2620.572342	291.8391513	2050.716343	6527	1206.905263	72.41370798	2609.616982	525.1245825	115.8529253	259.3594328	1075.673717	662.5454633	-0.001562859842	0.1652058775	0.0181813176	0.004651403458	0.01610648529	0.006480451359	1	0.0007217668166	0.2958868616	0.05595227741	17	0.9999999107
11	333.4503085	171.5007125	3944.640206	12687.34894	1397.542599	-203.6159767	1822.006225	5071	5720.527473	765.496984	2415.293758	290.8663437	161.3703326	230.3265014	918.1871876	2559.697097	0.3074853528	0.1120491558	-0.01584914382	0.01632065718	0.01561877629	0.01282313353	1	0.2427595951	0.1841525778	0.00519147378	74	1
11	333.3262178	213.4303814	-169.6547578	16921.81577	441.9477633	1939.102158	1756.074917	6056	9660.06383	62.71395943	2636.356999	181.9252937	333.5189251	207.5466819	961.4134633	3629.89655	-0.009712387688	0.02567895376	0.1174295765	0.004326810083	0.01148564746	0.008083955183	1	-0.001583680077	0.009322230887	0.3797223722	4	1
11	334.3227862	113.6218319	-214.9688116	12812.25041	1321.284794	2886.938808	1379.102316	4987	6520.105263	81.49598272	1997.751887	248.5501074	482.6304503	147.9089558	743.5683213	1895.340538	-0.01620004443	0.1046537776	0.220532304	0.006754577191	0.01610847586	0.01428942761	1	-0.0001588317229	0.1699357501	0.722158259	15	1
11	338.4370776	95.34015248	588.4610508	11230.98432	1251.312928	2171.105146	1143.713492	4413	6832.765957	139.9895492	2037.815693	254.9001806	419.2481559	172.7657984	778.5247473	3165.096789	0.05245986595	0.1079177673	0.1918574875	0.008381560948	0.01566170956	0.01765594377	1	0.05258551891	0.1761915026	0.6412743826	41	1
11	339.0587055	393.3390832	2767.920821	9214.259106	127.0432782	590.2740806	2286.406558	3433.5	1066.978947	1003.041286	3401.910854	143.2286184	242.003879	404.8708685	1247.208798	1048.440199	0.3072281495	0.01362425237	0.06436678618	0.02174120074	0.02341364318	0.02709853708	1	0.2460477311	-0.01816331815	0.2685364219	70	1
11	348.4439679	429.2421266	-95.35936925	15655.03633	5325.913567	745.2633167	1723.6885	7081	12434.1087	123.5456842	2882.767118	1025.376673	272.0208023	838.4054534	1329.337719	5348.217455	-0.006187410855	0.3516956395	0.04916762718	0.008236036505	0.0202798068	0.01563189498	1	0.000673000195	0.677318219	0.162451412	26	1
11	351.4737623	228.5810618	2882.510647	16792.35235	1640.587166	-98.77861716	2138.229901	6442	1662.333333	545.8105282	2780.628845	390.8271924	149.9304896	307.288222	1112.115138	657.4481715	0.1749895161	0.104851205	-0.006565279786	0.0117238338	0.01411281736	0.009598417496	1	0.1383941315	0.170733053	0.008604993721	58	1
11	351.3890921	621.3513881	-261.2971432	15289.06662	968.7476361	3548.778376	1618.620902	5655.5	8867.252632	67.10395751	2492.505565	192.2941621	578.7876158	183.4459612	899.8247847	2672.645936	-0.01752692013	0.06424807909	0.2340014978	0.003998278675	0.0124309376	0.01440409168	1	-0.0008626419939	0.08710183494	0.765507307	10	1
11	360.4552729	247.6910611	799.9197915	12084.87327	1262.424764	355.8279372	1583.680532	4657	3667.744681	223.6846037	3314.570087	380.4052375	182.0768098	706.2876411	1250.704828	2712.182999	0.06495224897	0.1010483847	0.03117512301	0.008728633336	0.01898527758	0.01581141066	1	0.05341910959	0.1637185613	0.1110381544	39	1
11	362.2713438	317.401511	812.7798685	15108.60189	897.0845014	3207.660221	1699.225735	5583	4711.774194	181.0746142	3033.345591	232.5420837	682.370802	199.2047125	1125.759112	2794.134762	0.05462495062	0.06308764466	0.2136958043	0.007432288372	0.01380551263	0.01590170093	1	0.05506718877	0.08417465459	0.712969029	37	1
11	366.8124105	89.52634075	-11.897393	11855.94242	3667.281629	46.96169109	1193.759322	5341	12438.09783	75.75940571	1585.113947	505.4173447	85.4849908	193.4514386	689.1958155	4058.528121	-0.000902030285	0.3114694131	0.005010034458	0.006849520794	0.0215399199	0.007632021991	1	0.001981307764	0.5953982758	0.01614208298	24	0.9931228104
11	371.6920125	537.5259559	1260.185336	14232.8839	338.1202253	-5.980232719	1943.832096	5182	13822.13542	261.0437589	2503.762487	138.3307431	105.1180955	220.1310441	883.999112	4804.722452	0.08968718287	0.02348108441	-0.0004242906428	0.007803460806	0.01097230299	0.00775840386	1	0.07043890155	0.005025684375	0.009397550853	30	1
11	373.5610425	36.73177928	1319.599708	7797.311403	828.0684488	-82.74696339	1132.329464	3041	3281.319149	374.3296157	2245.691339	254.1642421	110.517485	183.4292255	859.0837777	2238.356488	0.1682970365	0.1078932415	-0.0095882756	0.01317052852	0.02095663982	0.01409511043	1	0.1329616951	0.177063343	-0.002711042791	58	1
11	373.528197	299.3152814	2274.74856	7170.586374	435.9204715	466.8044217	1852.496879	2802	1578.802083	1051.487758	3386.131192	228.9003219	241.5627905	336.0206218	1273.478778	1900.684406	0.3079315119	0.05964645143	0.06387674494	0.02141826292	0.03154920752	0.03041130429	1	0.2470401786	0.07603430344	0.2682249316	73	1
11	376.4794918	236.6468899	3719.951988	12178.97208	743.9762064	778.8409637	2137.538206	4703	9799.354839	827.1856342	2632.767063	173.9769593	229.2328975	273.6278574	967.8980897	7233.448705	0.3017468499	0.06179195815	0.06469473421	0.0163379909	0.01516975547	0.01865451948	1	0.2422150733	0.08048299543	0.2697222555	73	1
11	378.4596644	116.6667288	-71.68172711	11458.05504	231.2562438	1273.00621	1663.654459	4119.5	5942.726316	48.21205377	1983.706948	135.4895569	239.9795109	188.9816947	706.3868367	2914.843076	-0.006242788651	0.01999776857	0.1112412519	0.00453319379	0.01246527987	0.01017211202	1	0.0007579405587	-0.002276948705	0.3597769578	4	1
11	380.274681	96.68157423	2661.618313	9301.703087	2134.546113	510.3008132	1757.619663	4044	4675.3	634.0979689	2114.360233	481.6490418	225.2081883	198.9443371	887.8745834	3127.79223	0.2889932601	0.226824419	0.05408610513	0.01953977245	0.02161433124	0.02124462523	1	0.2331952481	0.4185269194	0.2361316774	79	1
11	381.0912678	209.4647603	-53.5777769	12213.99038	5310.346176	172.4506811	4206.400533	6166	2968.16129	117.5145251	2306.746788	1050.52365	274.889	2759.02998	1147.122418	2003.971195	-0.004456544944	0.4258570276	0.01428776089	0.01041758346	0.03649615852	0.02470009931	0	NaN	NaN	NaN	NaN	NaN
11	382.5946565	66.88161754	466.7286848	8663.604256	557.2629344	1667.74382	1314.051084	3215	6384.404255	128.4003493	1530.812917	136.271376	308.3189134	182.4352023	582.2770578	2846.562694	0.05660298931	0.064484525	0.1941698485	0.01005145632	0.01354075987	0.01869690622	1	0.0555548262	0.08722185191	0.6486862845	37	1
11	386.4130065	136.2235273	2493.364253	14348.96895	793.8251636	-71.38285168	1605.616982	5369.5	4035.244681	489.0064443	2730.941655	182.7831357	125.7980694	200.3481987	973.0689828	1662.46944	0.171929767	0.05664096381	-0.005906186493	0.01245814137	0.01459529006	0.009334432117	1	0.1355250613	0.07208018678	0.008937950709	55	1
11	389.3067378	385.6549096	-145.2409249	10824.44173	1044.558891	2513.65702	2230.735496	4270	1429.688172	81.95354181	2964.62278	322.3543256	697.202531	342.591252	1143.261256	1279.655796	-0.01415225932	0.0989819636	0.2396796629	0.00716686387	0.02022542264	0.01906624876	1	0.002473983249	0.1580995901	0.7859032704	15	1
11	397.1324401	159.5413082	-140.8402373	13778.48481	4630.284309	1527.719852	1244.594447	6295	9276.425532	84.90189149	1894.587818	666.2995665	253.1041819	194.4322094	858.5393447	2322.85367	-0.0108507764	0.3422971831	0.1131543054	0.006564206387	0.01828980117	0.01098376666	1	0.0004651439151	0.6574456103	0.3733569994	27	1
11	396.1908346	747.7910926	-3.357152492	10093.99308	963.1256776	4.268259883	1498.058341	3798	3602.378947	47.75869351	1852.621918	184.5169748	69.86987866	162.3477222	690.526446	1335.602551	-0.0003007586394	0.09769481729	0.0004452184807	0.004987887476	0.01448654512	0.007365373748	1	4.919290437e-05	0.1578793016	-0.004294094547	11	0.9999991308
11	403.9819439	661.5669822	6280.202742	12888.72886	307.8984269	-380.6715134	1853.556397	4812	10244.74725	1233.314785	2483.357874	138.2389005	230.3505467	250.5755452	881.6276849	4287.445434	0.4938778451	0.02378023443	-0.03128662211	0.01813644068	0.01339849869	0.01776718531	1	0.3884551877	0.00165826502	-0.009988672271	81	1
11	407.5357082	495.8083737	-41.95869139	14003.17193	1020.696464	67.15661727	1983.39009	5332	14033.17021	58.10334015	2262.157273	166.5412723	84.40430881	232.083678	801.3768873	4370.120917	-0.003075224148	0.07221670674	0.005176770521	0.004544152534	0.01338194011	0.00645188837	1	-0.002137712926	0.1057087142	0.0101738425	6	0.9999997881
11	418.5696696	18.69291252	436.4760085	6040.202499	1818.870343	420.5251773	1067.142803	2708	2142.351064	102.2781628	1177.634684	360.2990716	126.6020035	193.0694803	519.4837672	891.2240309	0.07637908676	0.3039463152	0.07106027528	0.01262630306	0.03282246347	0.01653061087	1	0.06673043168	0.5784682725	0.2507439587	50	1
11	427.1041813	137.0713654	-57.99474645	10942.08373	3616.968511	1197.877259	1677.570908	5000	2168.494737	81.69660613	1818.285722	593.9196297	240.9755469	280.4488605	807.1293075	1203.509663	-0.005244903996	0.3315729701	0.1108242249	0.008218910066	0.02273616632	0.01254363619	1	0.004661507604	0.6354600826	0.3665108947	27	1
11	427.4149616	277.5857881	5912.4878	12313.2049	839.5455422	-266.0115962	1646.312439	4784.5	9145.054348	1629.892511	3381.942967	222.5722667	241.4183487	231.9474722	1253.502386	6342.94971	0.4732793759	0.06655249762	-0.02083463979	0.02114160318	0.01967840262	0.02099437106	1	0.3731754147	0.08931378253	0.02151811842	83	1
11	428.2811916	724.2867094	11.72982239	8852.998736	834.6763443	121.7413255	1668.271031	3391	1381.115789	45.34238226	1911.774056	204.3501285	89.76939166	236.0316913	713.7201159	1006.164932	0.001402628773	0.09825484702	0.01556577074	0.005433124985	0.0160917126	0.01013873703	1	0.002247292375	0.1588454973	0.04619059792	12	0.9971775374
11	429.9429338	520.9418374	9144.765423	8677.58534	579.4255952	-606.484379	1900.944009	3506	2967.734043	3357.36116	3182.540858	228.3475867	400.2798141	289.609869	1248.642063	2927.429138	1.053841649	0.06548679491	-0.07102230364	0.04215864188	0.02235783686	0.04715665577	1	0.8296180403	0.0814788868	-0.02578436423	95	0.9998010807
11	448.9319325	695.7900777	3068.946323	6379.600404	114.6236705	417.8837098	1635.006177	2377	969.7894737	1108.169195	2410.080909	96.91590711	221.7028377	223.2237019	880.2223191	1021.716993	0.4688940264	0.0191816642	0.07005664112	0.02474778509	0.02250846176	0.03561600248	1	0.3743086245	-0.008573128609	0.3206989563	82	1
11	454.6781012	258.3597596	-13.50403406	12613.32595	1325.815746	254.8175094	1886.464531	4867	3520.159574	56.70320864	2344.393489	258.3456857	90.90407711	236.4498727	874.9095691	1961.784596	-0.001188808155	0.1081464911	0.02187509221	0.004619342554	0.01473020942	0.006281486224	1	0.000649508244	0.1790521335	0.06682413014	12	0.999999993
11	457.7872436	307.8511294	6077.675319	12680.53243	4113.342719	-307.4156351	1497.704164	5988	4623.26087	1576.898157	3377.234142	1048.463696	242.6270483	199.0193854	1520.837802	2999.03642	0.4789584686	0.3208723068	-0.0239088222	0.02261043193	0.0214260779	0.02197752523	1	0.3800570472	0.6098369758	0.01895057566	89	1
11	458.7402684	472.2511684	12266.1265	11606.24753	272.8846454	-760.2644412	2085.023996	4449.5	4834.884211	3051.699845	2895.081974	139.8425703	435.4701084	281.3658389	1071.797743	3283.337893	1.068469767	0.02450965643	-0.06703497206	0.03350279207	0.01593798423	0.03941096759	1	0.8409999139	-0.002593271397	-0.01060728194	94	0.9999999998
11	465.6451754	573.4080388	3303.139003	10538.0263	1741.136654	607.2802242	2016.717779	4392.5	1841.574468	726.268939	2354.023509	385.3867716	224.0632936	256.0101339	960.5219594	1167.055273	0.3063880801	0.1603166495	0.05875271961	0.01675266187	0.01514058435	0.01801477391	1	0.2465466141	0.2821609792	0.253479648	77	1
11	468.0997319	318.847437	-5.80422291	6230.794553	1487.941605	667.8233174	2097.928588	2794	776.3894737	71.3730391	3040.410692	699.8003623	337.9294415	514.5126975	1278.707368	802.8728642	-0.000680629531	0.2355236101	0.1114235025	0.01259240568	0.03094809033	0.02265216681	1	0.007338405395	0.438807745	0.3669946727	23	1
11	472.8969837	665.5336698	7492.738128	7267.185616	201.6298228	-596.8599859	1669.592521	2828	2996.16129	2563.136992	2431.565369	106.6841408	331.160301	193.7123268	921.8243213	2675.645003	1.053723125	0.02773652919	-0.08726987346	0.03955406616	0.0175496228	0.04742171714	1	0.8282361809	0.004385561669	-0.08062411168	94	0.9999999993
11	475.4677468	711.3388418	668.6973553	9458.1276	181.5367992	241.406269	1689.699571	3430	5545.765957	165.6171016	1779.654623	113.6624866	168.4140028	693.9329017	646.2829948	2883.299273	0.07224263968	0.01938272138	0.02595514422	0.01026967667	0.01235243426	0.01530851025	1	0.05807216379	-0.003459465904	0.0931568816	31	1
11	480.2395924	341.0398017	-50.34702672	15263.86949	5001.48286	69.75692497	1411.615813	6853	7174.864583	84.53888721	2617.259366	905.7397814	90.12944595	234.0476138	1200.783768	2961.961745	-0.003433825363	0.3311633839	0.004519019725	0.006010400768	0.02264707944	0.006588659941	1	0.0001493870621	0.6357408528	0.01449523745	24	0.99998657
11	483.7343431	547.1546344	3.831091726	14604.41792	4816.696822	18.56038081	1610.180179	6607	3004.333333	81.81556983	2449.74371	740.4516895	81.09612972	180.9865795	1072.576447	1418.783591	0.0002576026047	0.3329286033	0.001111432375	0.005721471781	0.01884776769	0.005720783753	1	0.002896866779	0.6393510942	0.004001895316	24	0.9999999681
11	485.42725	217.6570174	980.0810214	14051.60828	3356.289638	457.0901197	1424.21231	5996.5	20327.92632	213.9464576	2455.775114	623.1893901	138.5276588	176.617516	1049.13207	6242.556794	0.06871740714	0.2405304983	0.03394309177	0.008311068408	0.01775359667	0.008789070941	1	0.0579567995	0.4491457194	0.1245273941	46	1
11	492.5264143	720.6685205	3314.958225	7043.58977	403.9793423	-288.5601364	1530.707247	2751	1638.776596	966.874563	1989.299541	156.8300531	177.4740954	183.1912287	758.0691306	1476.447452	0.4727127614	0.05603184195	-0.04140168187	0.02501697174	0.01721780636	0.02748883169	1	0.3714718999	0.06800602824	-0.04704015447	83	1
11	494.9809971	101.3387442	1599.457333	9769.66961	982.1628444	330.4468734	1459.242464	3807.5	3642.064516	293.8103112	1585.558705	183.0775309	263.7243641	1046.765382	602.5970702	1709.668521	0.1651580016	0.099885971	0.03496973386	0.01269586355	0.01691912942	0.02392055261	1	0.1328879466	0.1602300726	0.1441410745	59	1
11	495.3594709	54.58823067	40.82384094	6679.715523	2828.339421	-30.45877688	1115.272975	3269	7715.06383	53.71238387	1011.309083	447.2918146	66.9593409	141.9613637	479.9659554	3117.328977	0.00620799536	0.4292469901	-0.004880836753	0.008303409964	0.03008154538	0.01022899869	1	0.008239004811	0.8364997125	-0.01219478195	28	1
11	495.3448384	156.6082867	592.7791839	8446.26252	204.2119949	781.1002151	1635.605165	3083.5	3714.837209	153.5877389	2065.720686	116.3806275	206.4915083	193.0593531	747.0146587	2695.60364	0.06890105546	0.02323736759	0.09020837648	0.01189133287	0.0158037005	0.01434382642	1	0.05905826367	0.003777897399	0.3055536828	32	1
11	495.6793849	505.5532955	7174.899705	6894.679353	487.776771	-534.3957016	1740.995609	2876.5	2730.744681	2918.411338	2717.174286	202.4372414	370.1246858	257.1188693	1077.243126	2861.408635	1.053543004	0.06673654164	-0.06798477113	0.04432657457	0.02421100421	0.05840922798	1	0.8295641267	0.08400756814	-0.01574518266	95	0.999906812
11	502.8822972	243.3290977	14.99269169	9362.531308	1538.85536	25.30473078	1911.858942	3858	3677.178947	57.34808615	2139.659223	347.6363463	82.74296442	315.1439007	858.3815575	2554.198084	0.001401623568	0.1637182017	0.002604672938	0.006565686536	0.01997949658	0.009413922689	1	0.002181391403	0.2929770336	0.004889664092	16	0.9999910834
11	502.3721891	738.2975125	567.8866282	8835.03321	933.6798536	-37.04916917	1286.514158	3404.5	8659.666667	139.4516825	1788.559332	190.6196206	83.98683268	145.5248164	669.3000033	3513.101656	0.06446884283	0.1072252628	-0.004514088303	0.008105913779	0.01565310287	0.01036605972	1	0.05110448405	0.1767489714	-0.007205496006	38	1
11	508.7173618	227.3881543	658.0124054	11654.84507	1243.451919	2356.172109	1402.362123	4614	1169.655914	142.8687648	2107.758505	249.8875079	482.5851973	165.2708982	804.975108	731.3631034	0.05537016972	0.1065826354	0.2038536414	0.009031152728	0.01580977839	0.01704454202	1	0.05554467347	0.1732992033	0.6816018697	41	1
11	509.6075353	158.3162113	2652.712525	8602.43235	599.8122892	510.520502	1486.534036	3312.5	11079.36047	730.6845745	2272.965145	177.478674	215.261497	197.1179483	842.3376598	7459.519876	0.3000218706	0.06791185886	0.05969928435	0.02196422883	0.02289903964	0.02341564343	1	0.2406329807	0.09308131794	0.252965085	73	1
11	514.5118838	493.3183182	-28.20941891	12661.43933	854.7940291	37.56831728	1700.222382	4774.5	9351.031915	51.31970494	2241.855923	163.8006458	77.04297534	212.8810999	807.8693589	3184.372656	-0.002450180181	0.06790289944	0.002783663477	0.004253616591	0.0127043823	0.00646983374	1	-0.001820440579	0.09689802273	0.002259927319	6	0.9999999988
11	517.3528712	201.6889192	398.2922967	5616.21456	1810.084458	462.5589732	1757.628496	2648.5	621.7096774	203.5740006	2518.313058	789.5827948	225.1908744	296.3762253	1127.144351	626.4739417	0.06838444293	0.3108565708	0.08210291246	0.01995025566	0.04057537011	0.02387740695	1	0.06109289195	0.5925794261	0.2858833094	50	1
11	524.7723433	168.4149211	1515.714747	8684.590572	220.2876719	1251.623857	1577.851749	3293.5	2204.094737	355.6448277	1953.957483	125.6298518	313.7381589	209.3414891	714.3838978	1320.142901	0.1731615022	0.02438587639	0.1368074189	0.01459953696	0.01574600126	0.01942415302	1	0.1441499101	0.004517848974	0.4814336012	54	1
11	529.7743732	116.5759324	1162.863385	6723.508287	1540.143571	277.7072717	1641.487358	2921.5	739.9354839	303.4400579	1834.664902	414.1752804	123.4885731	211.2219301	775.4373294	524.8523562	0.1712213918	0.2321176203	0.03974976186	0.01722998054	0.02558636604	0.01927167901	1	0.1392830993	0.430770667	0.1645871246	65	1
11	531.6369744	323.3636356	-82.47347167	13154.96915	3199.950607	671.6636149	1469.283479	5621	8995.40625	78.65277017	2477.354814	592.9059956	142.6886929	196.6194265	1019.610807	3632.433537	-0.00629171432	0.2453354136	0.05210841885	0.007133616469	0.02005834812	0.008117907632	1	-0.0003161913882	0.4595859438	0.1694773237	22	1
11	533.3420502	62.3280364	4185.216648	6385.094062	1075.392284	-328.7587298	969.4503707	2666	8166.208791	867.9576168	1277.003601	211.835507	178.8460098	156.4603612	521.2159075	4586.19127	0.6558459671	0.1698076522	-0.05434516596	0.03281506759	0.02473678023	0.02875508483	1	0.5167631244	0.2990721078	-0.04949146947	93	1
11	533.3912903	137.6387481	624.7456609	9387.262108	1066.020053	259.0103638	1250.905325	3615	5316.231579	145.2622371	1874.193587	231.1611372	108.7700212	187.3873309	717.9599675	2870.731975	0.06743003543	0.1112712124	0.02772680276	0.009719019108	0.01694734462	0.01159758445	1	0.0552894192	0.1846535144	0.100375608	39	1
11	536.4318285	13.65549154	36.41211825	4917.776585	2040.097503	-52.44537032	959.4963486	2354	7406.831579	52.97867675	677.7579773	288.7191194	55.54777956	131.3809994	323.3535014	2345.714978	0.008360675672	0.4253475129	-0.01100188246	0.01141583351	0.03196914942	0.01199070477	1	0.00956056846	0.8285607193	-0.03214206736	28	1
11	539.2614186	178.2384058	4322.778522	9598.746509	269.1775002	768.4584076	1381.31344	3555	3156.694737	1136.64456	2416.067584	126.6253725	294.0692384	180.2806614	881.623579	2305.908835	0.4534077814	0.02848105226	0.0796012808	0.02256671311	0.01655066991	0.02711116499	1	0.3626851445	0.01052411806	0.3493967868	82	1
11	539.2265334	349.8106216	2047.824735	11973.85905	582.7157423	-72.15623908	2495.087621	4577	3987.213483	457.4709879	2497.542806	190.1676902	130.321217	357.0537636	906.9070407	7435.646025	0.1755983945	0.04766648104	-0.005826374038	0.01302629465	0.01848133749	0.01161393192	1	0.1383412449	0.05367091967	0.009727136354	55	1
11	538.9266767	452.767061	3620.151025	7508.527653	394.9173251	-212.4453407	1773.656988	2895	1510.521277	1398.605418	2859.284046	178.6993723	192.6891677	280.08448	1076.907393	1481.418426	0.4894900345	0.05467106895	-0.02828486187	0.02705422463	0.02332495957	0.02771608869	1	0.3854629893	0.06490136877	-0.0001541825625	83	1
11	540.9242933	364.1212324	-82.71019735	15066.11497	6471.391157	74.06465734	1268.333814	7376	20603.36264	94.27353368	2211.233388	933.3391463	82.75051197	155.4487047	1046.406963	6717.133971	-0.005099469536	0.441490112	0.00570803369	0.006499701419	0.02255071055	0.005835346644	1	9.176739341e-06	0.8615665535	0.02089632678	28	0.9999529689
11	551.4997552	93.82116478	6565.114894	6678.119157	505.5283994	-481.5675601	1053.671531	2706	8389.988372	1490.252954	1510.242367	144.6876582	231.5776469	133.4230589	593.8622368	5350.787884	0.9770274665	0.07750342444	-0.07674461237	0.03761637262	0.0206989989	0.03880930626	1	0.7686548483	0.1069553697	-0.06020345964	95	0.999996603
11	553.4642166	79.27515418	409.4942578	7020.558186	453.3740846	1281.8336	953.0788817	2657.5	10376.65882	89.27391926	1287.612447	113.616065	267.3147087	123.9916918	462.2492447	3229.605724	0.05554381019	0.06622212433	0.1782132658	0.01027462924	0.01953166347	0.0165089394	1	0.05384274898	0.09096060853	0.5956208296	37	1
11	555.463361	109.3179377	4791.367131	6716.508565	782.2861484	-382.6791058	1270.077811	2752.5	2598.568421	1146.000147	1564.181268	181.9899315	215.8909373	144.3098296	610.72579	1790.914705	0.7084180745	0.1169127521	-0.06071806628	0.03200245801	0.02316655858	0.03434437874	1	0.5574618951	0.1903125704	-0.06117567006	92	1
11	556.3332688	658.4571928	-29.56686092	9840.170955	3394.365668	-7.798978374	1379.934887	4536	7911.989362	71.31621327	1610.680166	540.2269658	74.87602634	137.8916218	726.4273321	3088.443424	-0.002815051706	0.3427152322	-0.0008842641925	0.007166896313	0.01924416182	0.007898471779	1	0.0004532446239	0.659436853	-0.00299512725	24	1
11	569.6644305	66.75211314	327.6941716	6225.710038	684.1159519	1057.220012	888.0072127	2352	5543.365591	74.48415844	1100.783424	157.1448955	228.1222815	111.0331352	421.0964646	2325.466563	0.05501435876	0.1110123269	0.1783639556	0.009761815444	0.02107939927	0.01962659576	1	0.05388337024	0.1826428208	0.597149054	41	1
11	571.3024622	572.185674	-24.88404698	6409.744381	1955.028475	700.2525851	1532.468455	2927	1449.515789	66.48429321	2375.13291	748.1474977	258.6742275	200.6046409	1064.10569	1362.028383	-0.005218754395	0.3274417351	0.1086626796	0.01100782312	0.03148315054	0.0175120147	1	0.004519799064	0.6270269932	0.3592463432	27	1
11	582.6479851	261.4831444	1680.768735	9955.051472	1044.688951	-46.47798332	1674.337096	3957	4700	427.2690351	2367.161348	251.9836404	108.6487557	208.722399	896.2546983	2518.242546	0.1693739263	0.1092389434	-0.004812033033	0.01103322416	0.01883674646	0.01109996304	1	0.1340940387	0.1797551403	0.01337613958	58	1
11	587.5209519	153.3151721	1282.254586	7710.850964	1281.693959	-72.5348975	1446.944644	3169	1197.739583	287.3784614	1811.040369	304.5486177	94.20500843	155.7056759	718.1470406	901.1369339	0.1640905024	0.1680832373	-0.009769312079	0.01538119863	0.02292629715	0.01366808762	1	0.1302300678	0.3003091645	-0.002645620198	61	0.9999999997
11	592.4959475	637.6459298	3.752826429	7843.339524	190.7330193	-7.075106608	1471.950666	2914.5	3617.255319	36.63681964	1618.580808	108.1676128	54.85347406	148.6941032	569.7063025	1797.83796	0.0005117976456	0.02582353704	-0.0007057923493	0.004820930641	0.01458824827	0.007736089	1	-9.607722441e-05	0.01077426978	-0.009767727145	1	0.9999964165
11	594.6048729	363.8061622	3626.279688	11589.6981	234.9086411	-151.9553821	1647.391953	4252	4480.340426	847.0608568	2697.014716	125.2460305	157.7779304	189.1840379	957.0834063	2032.400221	0.3122555734	0.01950116981	-0.01351851045	0.01501762581	0.01318466775	0.01514858006	1	0.2457314196	-0.00535376047	0.01154544009	69	1
11	600.6319045	491.3378493	7567.975779	10794.77626	1888.496046	-394.182947	1309.50029	4635	12625.45263	1603.168541	2370.55916	356.2230982	249.9544219	146.2940454	957.2776377	6097.858649	0.6933659762	0.1726124675	-0.03471693869	0.0254088956	0.0179423571	0.02375223485	1	0.5475687297	0.3042027931	0.02333880725	93	1
11	613.7820085	627.7671125	523.8994939	7617.060212	198.5545215	196.0015857	1461.764105	2776	5047.65625	129.7569163	1573.050435	104.6173052	94.9705213	156.7754579	570.9359088	2125.884439	0.06837585966	0.0272424953	0.02741781788	0.008665553278	0.0156751088	0.0112268442	1	0.05517420417	0.01265376984	0.09741172454	31	1
11	630.5591426	107.7097088	437.3055725	5558.368026	2215.973742	-75.01969122	939.3655754	2642	1496.797872	98.92628208	1002.296769	423.6949883	82.19031911	146.7051095	474.0422488	1224.907094	0.07929436121	0.4080484284	-0.01373907377	0.01407284479	0.03419197107	0.01586370179	1	0.06534601474	0.7924252226	-0.02710456479	51	1
11	630.2569332	329.3948376	1566.632041	9304.640162	211.0074176	369.7928713	1505.87825	3387.5	3686.425532	401.1038546	2195.894589	120.764329	159.9111002	180.0175549	789.8044038	1933.101088	0.1698348956	0.02227273697	0.04014133341	0.01137914966	0.01422600698	0.01461258826	1	0.1360950958	0.001263286811	0.1602722592	53	1
11	640.660244	736.4371014	18.06633409	5526.015299	1742.802397	-38.83684059	946.128792	2499	5254.861702	50.06426688	1079.157236	362.0163386	67.54079295	117.3540383	483.591974	2172.637224	0.002760648471	0.3125149824	-0.007243457417	0.009528153795	0.02802984742	0.01274597509	1	0.004204462054	0.5976305504	-0.0236975221	24	1
11	645.4371342	440.7156113	2228.687027	7495.8435	1794.366114	409.2766665	1714.048855	3373	3006.744681	556.2894195	1965.092306	463.1983512	191.0560803	224.6521863	848.4812372	1869.492875	0.2956472094	0.2441462221	0.05719878021	0.02010075649	0.02267485727	0.02552390057	1	0.2388072753	0.4538775111	0.2482541601	79	1
11	650.8449052	280.536606	2186.038248	7627.257782	1800.586557	446.913795	1336.417029	3338	9157.989583	533.8214637	1739.942901	406.836615	170.4588543	182.2595828	743.0161596	5203.75612	0.2863434804	0.2475067665	0.06167900078	0.0162335397	0.0267514477	0.02200301174	1	0.2317317014	0.4608072273	0.2612819891	79	1
11	659.9918613	220.339914	1073.872338	6626.868796	1139.246031	241.6303257	1419.83366	2781.5	2464.408602	226.3537442	1343.87392	237.4897979	134.7853105	183.0232367	536.6133546	1560.229472	0.161105808	0.1754683016	0.03964564022	0.01428863028	0.02489985462	0.01813661975	1	0.1307048296	0.3149278127	0.1607286243	62	1
11	659.4526635	399.5462883	-112.7048159	15038.54769	2353.53614	1564.569255	1365.362539	5971	2108.177083	70.87488068	1238.433079	212.607231	177.1727127	169.2190039	465.1791236	924.6974241	-0.007772244099	0.1595015263	0.1058416138	0.004718561503	0.01195096603	0.008002151101	1	0.000651074827	0.2833384409	0.3451070214	19	1
11	665.6586513	349.3126684	2848.065707	9395.630359	563.6190935	-195.2569219	1373.930093	3568.5	4273.5	857.1005703	2908.964746	184.7526431	158.0341933	172.1911539	1055.44072	2954.393802	0.2938130963	0.06266377621	-0.02020483099	0.01845851775	0.01795512779	0.01693112544	1	0.2312033492	0.08326127096	-0.01330506255	72	0.9999999992
11	669.4358172	252.695807	2365.475503	8122.682945	185.9541793	457.3074132	1423.133481	3050.5	5623	410.6002049	1393.094626	115.8712818	179.4615473	174.2093591	511.8256376	1741.001905	0.2916577548	0.02462732017	0.05832193675	0.01941164959	0.0153392669	0.02019818945	1	0.2335036508	0.004588928479	0.2455847631	70	0.9999999999
11	669.3054831	577.6136737	1372.75106	8006.894834	468.8831076	-110.6283439	1377.1831	2987	977.2446809	279.8279946	1691.286254	139.3483577	96.29581196	149.5485921	616.3185945	469.3552358	0.1737290782	0.06042308392	-0.01507604477	0.01282638879	0.01673977331	0.01413912302	1	0.1364740645	0.07990057857	-0.02099286104	55	1
11	676.9525633	420.6655452	2088.859336	7198.088864	168.6658	1453.937328	1665.207445	2723	2332.2	444.6199476	1481.619161	85.62472364	363.4484812	220.3279116	546.8673132	1763.140885	0.2917652711	0.02355251524	0.2018334349	0.02043455288	0.01284808057	0.0240839706	1	0.2415977448	0.0008509458554	0.7212863782	71	1
11	678.2079964	539.1257385	456.3747516	7165.309934	833.3542871	186.3492608	1380.348038	2822	8743.729167	128.9916236	1442.628389	170.416879	88.24830005	137.1830761	539.6016146	3694.963512	0.06473818541	0.1187028391	0.0267245065	0.01070000442	0.02086555794	0.01181804663	1	0.05317883501	0.1999042717	0.09668978549	39	1
11	685.5962522	308.3644353	1313.692356	8271.232026	1420.794759	340.5860732	1437.863443	3437.5	5816.659574	239.9807415	1388.659961	257.218665	129.6168068	147.9434988	565.6917489	2151.931633	0.1606288459	0.1747876739	0.04101719624	0.012097282	0.01868366177	0.0142947279	1	0.1303973183	0.3135250778	0.1651598928	62	1
11	691.2677924	387.3175835	0.3377890474	8646.379738	521.5413678	124.8830473	1439.601217	3242	4749.505376	43.33487961	2092.890485	175.5176384	69.56074221	218.9510242	782.7792834	2775.078795	3.274525912e-05	0.06381635072	0.01591560474	0.005449483146	0.01701391693	0.00794544518	1	0.0008363984492	0.0883664198	0.04619475387	7	0.9727630132
11	697.2970167	339.6483663	15.790038	7528.564372	850.2677804	13.63497966	1376.263477	2987.5	3697.956989	41.44919513	1425.572855	197.1093798	69.36338173	153.6708964	560.1604334	1534.249037	0.002004524743	0.1101350119	0.002086892462	0.005850170398	0.01844776542	0.009954802508	1	0.002089815651	0.1833001703	0.00193641258	11	0.9999810908
11	711.8088812	239.4413916	6021.159323	5924.241081	711.173212	-447.3578822	938.5065002	2456	3257.484211	1186.056225	1201.516752	139.2102226	213.4584539	121.2034824	473.7910914	1524.163327	0.9847044113	0.1227198012	-0.07586752269	0.04267842128	0.02014801006	0.0367398472	1	0.7752320838	0.1994145994	-0.05457327369	96	1
11	712.4795275	389.7201085	1774.823757	6170.071219	424.254434	-106.657253	1342.547077	2401	4980.336842	545.4697537	1709.443907	127.5816518	118.2581582	161.9727723	635.9876726	2880.588757	0.2938063653	0.07095479556	-0.01794370029	0.02120861491	0.01857613767	0.02086499059	1	0.2314078721	0.1002074813	-0.005600799229	72	0.9999975104
11	733.7429018	349.8573939	2084.126867	7034.853346	221.193035	344.332766	1246.271955	2621	8507.2	354.5845542	1157.919311	98.31905204	134.6213367	138.752633	409.8949727	2598.435334	0.295771618	0.03392685051	0.05084374132	0.01518859418	0.01609803822	0.01937570399	1	0.2364336915	0.02365975343	0.2218762758	70	0.9999094335
11	747.3011455	405.4616022	-1.555800339	6413.212116	194.1150874	-5.298969531	1107.802799	2356.5	9112.715789	29.98483368	994.7417992	92.21929993	52.43133639	120.5031725	339.1676154	2579.993315	-0.0002423151609	0.03503783674	-0.0008066719687	0.004911911035	0.01582272516	0.00865570255	1	-0.0006054752978	0.02964354831	-0.01002283104	1	0.9999995134
12	29.92504412	663.1149833	24.5316437	9454.945811	1449.067361	108.0827788	1003.830725	3778	3490.136842	45.09170045	1194.419041	210.6061047	62.08387855	133.9497195	465.5330494	918.7123228	0.002482740534	0.156329811	0.01130892493	0.00499566045	0.01499110136	0.006467681441	1	0.003448637962	0.2777494686	0.03377636235	17	0.9994767759
12	33.2648246	257.0981495	723.7807408	10557.24025	4453.562445	-73.32028103	1090.813643	5131	9774.606383	170.7500119	1562.493238	627.6214146	92.15977097	180.5986986	730.380094	3728.084611	0.0709558192	0.419058312	-0.007585563774	0.01119129765	0.02269711892	0.008713097158	1	0.05920449461	0.8149836663	-0.008137961985	51	1
12	72.707946	641.5068275	-42.78845466	10334.16324	3299.906787	170.728615	1208.468691	4717.5	13330.14737	78.62341254	1640.703272	506.33361	89.24638093	157.3829541	708.2610042	3424.093646	-0.004066621594	0.3224960077	0.01689867414	0.007967509186	0.01775497377	0.008568595213	1	0.0002533439043	0.6178743312	0.05518099602	25	0.9999976441
12	114.2913433	243.4942802	-194.656307	13232.67641	794.0861939	2990.178709	1618.147316	4937	3517.926316	64.17013271	2090.39526	159.4983504	477.4549673	200.2424995	762.2040192	1303.83491	-0.0146548928	0.06043622972	0.2217397945	0.005073428684	0.01227479592	0.01441930442	1	0.0006856898299	0.0794002916	0.7253549641	10	1
12	119.2241424	217.1105202	-187.24211	12119.87226	1233.754103	2731.600782	1736.932097	4730	1164.768421	61.87847787	1825.193971	223.7572704	470.0794191	226.9380222	691.0232132	476.081556	-0.01588854483	0.1036753264	0.2254243012	0.005491321328	0.01415221456	0.01628100386	1	0.0003511094269	0.1678773104	0.7384131284	15	1
12	120.5165003	260.729726	-64.47330389	14318.55048	2358.444624	294.8389233	1380.181131	5796.5	5357.684211	64.75533807	2658.160069	416.1450729	97.52633873	199.8313806	1022.708516	1620.803493	-0.004545163321	0.1638242548	0.02124294002	0.004625488945	0.01444356541	0.006132140119	1	-0.001480225689	0.2930579226	0.06545402314	17	0.9999999989
12	129.2854598	181.3128328	672.8029161	9987.692081	2393.306073	324.735528	1402.589995	4349	10945.21739	161.938327	1974.085006	453.0149946	117.7840737	182.0711021	813.825326	6132.371475	0.06633375006	0.2395156747	0.03087131754	0.008867064702	0.0199808916	0.01112628162	1	0.05588931102	0.4471268576	0.113830481	46	1
12	147.6393114	247.9381974	-9.019412836	10658.51565	173.4830262	35.01582894	1783.836049	3840.5	1960.452632	47.10138467	2370.807148	150.1610725	75.19714303	255.3328962	841.0159581	1150.51301	-0.0009359981126	0.01843501257	0.003174778554	0.005051221652	0.01511673827	0.007675811423	1	-0.001098908961	-0.004374943462	0.00261086941	1	0.9998472321
12	148.1097975	734.0211674	-1.37766927	8979.714882	952.2391701	121.8246264	1464.664564	3477	7491.505263	46.34074466	1437.526888	167.8580128	68.79995456	170.3643177	538.3413044	2025.783767	-0.0001868383829	0.107574361	0.01420866256	0.005431506862	0.01552575586	0.007822087785	1	0.001007938736	0.1779524935	0.04160271573	12	0.9989766431
12	170.4128637	155.6891492	888.1830182	13920.36164	2276.551208	-20.07539599	1163.935498	5686.5	11182.50526	176.9588057	2044.754056	351.0503467	111.1339177	194.8829252	808.3735103	2142.473282	0.06554725739	0.1644703173	-0.001403399802	0.00778749491	0.01429391174	0.008006373178	1	0.05270785062	0.2938753724	0.004780489911	42	1
12	190.6197491	198.465676	3523.587665	11631.17942	323.8701945	786.3597769	1768.982839	4395.5	5558.815217	784.890422	2556.118485	140.4730526	285.1748213	181.0751391	913.8576547	3067.414847	0.3034650227	0.02739005075	0.06381753516	0.01826450537	0.01395189358	0.02188885895	1	0.2431788068	0.01005901921	0.2662934365	70	0.9999999685
12	196.6227966	130.6157379	3775.30367	12373.51586	247.7246435	-189.0792169	1580.769471	4520	6637.55914	724.8743183	2265.490332	157.9173026	166.6913142	183.3740605	809.2428236	2361.754844	0.3020885708	0.02087350576	-0.01510583304	0.01632934278	0.01430784379	0.01398904147	1	0.237613853	-0.002419395866	0.004233231296	69	1
12	198.3028185	172.4650135	-41.32694372	15129.87669	3569.954516	289.2580337	1298.269868	6289.5	4342.968421	75.03357934	2205.027459	498.1995421	85.08529833	219.7768958	911.7322957	1101.993507	-0.002838728892	0.2344145927	0.01903991665	0.005321306592	0.0178202276	0.005608646274	1	0.0004573777529	0.4375501326	0.06029399055	21	0.9982014654
12	207.3650007	141.6691485	-81.70643174	10635.45909	651.0937494	1173.577076	1673.817658	4040	6571.290323	55.84554788	1990.379277	160.6488626	227.2889934	197.1243447	722.9695432	2912.867561	-0.007198318634	0.05914021101	0.1086477201	0.005233130082	0.01513229031	0.01111421567	1	0.0002512821221	0.07787915914	0.3519779268	9	1
12	218.2740125	274.196092	1084.254768	17620.67271	5761.027247	1552.004379	1549.991733	7995	8098.947368	238.4296431	2696.048648	975.8006291	305.8770897	223.667728	1271.281289	3197.422803	0.06326473971	0.3346597979	0.08885454052	0.008797190558	0.01859728618	0.01076013668	0	NaN	NaN	NaN	NaN	NaN
12	219.2423795	377.16769	976.5515435	16362.18322	2715.230948	1383.480027	1811.071793	6593	8220.894737	194.1221683	2547.14249	455.0411723	285.9281452	609.0495149	1026.870312	3381.09863	0.06170696846	0.172696577	0.08750388737	0.006866193174	0.01541534999	0.009321364574	1	0.05472121231	0.3098020038	0.2989083938	44	1
12	219.45014	427.2350661	6199.521047	12200.90907	1412.557617	-320.4140254	1894.645172	4924	5531.175824	1727.717574	3362.754523	337.9884245	262.4247008	286.1909606	1295.226697	3559.419611	0.4969434866	0.111469168	-0.02662942327	0.02291485894	0.01884578098	0.02205797961	1	0.3920235509	0.1810605275	0.008304290169	85	1
12	231.1363813	291.6019063	1085.174682	16618.79159	2782.7876	498.5997247	1480.608216	6772	9530.231579	237.8987294	2924.13407	548.6971389	145.6833169	235.4187354	1219.106719	3968.636599	0.06413150984	0.176676299	0.03221619014	0.007279479856	0.0142643166	0.006987507817	1	0.05358959103	0.3185140698	0.1162410605	43	1
12	236.4754772	363.2491872	5074.714145	16598.73448	402.3730558	1064.900708	2112.686974	6087	9811.086022	880.4168217	2665.441829	156.6752468	321.1380884	265.9078163	986.0762731	3953.420433	0.3094556252	0.02458486852	0.06529047019	0.01390686248	0.01047462085	0.0163919242	1	0.247971781	0.004237615489	0.2723334314	70	0.999999996
12	246.6715311	264.6434386	4462.236609	14883.05369	1019.694765	1032.539527	1759.791638	5732	14774.05319	953.9951925	3003.301064	239.6663089	266.7388812	212.9678984	1133.85972	7123.876416	0.3007378134	0.07103957551	0.06518946075	0.01561070032	0.01321859186	0.01933905313	1	0.2415376358	0.09941680976	0.271390002	73	0.9999999997
12	252.6943408	478.4836574	6714.226098	13400.44767	2270.900508	-338.976962	1880.507712	5601	4893.547368	1535.907979	3091.310014	506.3406518	274.0369004	257.2450982	1246.004822	2774.368453	0.4897744651	0.1683743361	-0.02564746619	0.01897520212	0.01850558602	0.02260167279	1	0.3869803407	0.2976019834	0.01153368846	87	1
12	260.3513509	10.67706675	19.72267058	6803.428436	419.4281185	256.9246917	1081.551393	2590.5	4848.138298	31.90785842	1037.52832	109.2694506	83.98887438	138.8222474	382.1251154	1521.151301	0.002996455265	0.06201288836	0.0372192928	0.005034309695	0.01518825153	0.01009731466	1	0.004353218166	0.08441527972	0.1173735897	8	1
12	263.3420014	285.5511905	-33.74542889	17038.44977	2836.529126	335.0270826	1918.823858	6861	2150.021277	87.20919478	2147.28467	495.9944216	158.5630527	527.6994452	925.7812487	676.7129913	-0.002343659145	0.1706279613	0.02083832719	0.005467393124	0.01458031817	0.00964980899	1	0.0003071908496	0.3069648475	0.06473716057	17	0.9999999991
12	267.6770249	27.47609522	1296.765719	7848.711651	2432.429281	-122.5641506	1031.607856	3545	5225.180851	252.0104405	1233.875224	370.803226	86.98728875	156.163045	537.5422385	2332.766588	0.165444849	0.3135148956	-0.01694582811	0.01474276201	0.02305941119	0.01135106388	1	0.1323648497	0.5980462681	-0.02246344112	66	1
12	275.2781661	146.3707335	-38.66639143	14429.97879	2378.815007	279.4247882	1486.242748	5796	5166.193548	64.42311521	2003.492139	291.6770095	94.47851367	223.9664734	748.4222349	1391.035322	-0.002896422245	0.1673250046	0.02036112713	0.004594287161	0.01438514772	0.00600169128	1	-0.0001900038096	0.3002152433	0.0629581024	17	0.9999999971
12	282.276224	536.4743747	-197.8485059	17374.86508	404.2582993	1964.7562	1824.334614	6271	15383.04301	62.92384577	2761.225884	177.6171274	373.3753825	341.5600271	1013.076866	4266.261827	-0.01164638644	0.02541295887	0.1176583236	0.003475825966	0.01069273267	0.008599462453	1	-0.003103479231	0.008795957316	0.3800771593	4	1
12	286.4664098	86.63694327	731.6199952	11723.20566	257.7316944	1030.412286	1397.323381	4303.5	12829.63441	132.9335267	1727.83188	129.4915531	189.6374371	180.9227925	602.6999348	3917.559044	0.06125243368	0.02138912175	0.08688081514	0.007925610827	0.01248061154	0.01028987138	1	0.05280320011	0.0001120414167	0.2929077841	32	1
12	289.6077553	264.4104098	5703.287052	11615.64224	769.8060197	1044.068991	1827.021453	4640.5	7551.212766	1564.334114	3211.665154	190.4093946	401.4257718	234.0680575	1180.129875	5264.878283	0.4840704364	0.06556447187	0.09140111402	0.02706498392	0.01843808671	0.03264569209	1	0.3879738926	0.08597443147	0.3957416103	84	1
12	289.322267	790.450274	-36.06436589	9664.180785	1583.399065	421.5151977	1319.135181	3910	3248.489362	53.2094923	1467.600679	251.9314704	93.86693847	148.0218597	587.0762228	1029.233191	-0.00421121882	0.1631869442	0.04398502622	0.005551898966	0.01594484515	0.007640056579	1	4.842394125e-05	0.2915063429	0.1408910044	18	1
12	302.3807281	535.3001786	-133.8646938	14479.41365	325.0176908	1633.114972	2117.321338	5268	12672.19355	95.15363774	5371.147796	168.9728033	700.3150419	405.3648189	1897.049261	5032.752666	-0.008795714077	0.02737202096	0.112170647	0.01139940764	0.03131445494	0.022591876	1	-0.001135375195	0.01283420447	0.362521277	4	1
12	305.5584764	416.805835	1262.429882	18596.29486	3317.686908	-5.402087225	1670.512115	7632	10174.25263	213.0838047	2488.598967	485.6418049	110.9097625	185.2599026	1059.425828	2005.035183	0.06804982442	0.1734056982	-0.0002875225786	0.006327499078	0.01204824191	0.006072785336	0	NaN	NaN	NaN	NaN	NaN
12	309.6224954	124.5461532	2966.436446	9487.742466	1090.26491	549.469811	1641.705346	3809.5	6560.516129	818.2564169	2455.390296	275.9486977	225.1224284	249.202332	954.0164919	5094.065408	0.304715094	0.1148102585	0.05680343611	0.02127995766	0.02137291806	0.02342377073	1	0.2446560159	0.1890555948	0.2455195591	75	1
12	328.2993084	347.6475601	-84.45014065	15045.2077	911.5031667	329.9455492	2062.78596	5564	15263.73118	46.51350632	2792.810791	238.3736542	101.2580711	247.3592246	1047.217944	5862.16387	-0.006175612335	0.06178020969	0.02309365269	0.003662300538	0.01278291969	0.006073462998	1	-0.003694139851	0.08418810825	0.06866313416	7	0.9999606591
12	329.3283768	194.4964022	15834.95852	21668.14811	741.3544721	-806.2402022	1752.22556	8383	9409.234043	1459.438257	1917.013918	188.1004277	372.1021971	175.9409903	748.5280875	1193.807106	0.7252262662	0.03450261054	-0.03726143974	0.01902811021	0.008469171568	0.01835909211	0	NaN	NaN	NaN	NaN	NaN
12	334.0141684	292.1362895	-22.03959608	14412.10076	718.2449679	309.351326	2284.882587	5324	4854.031579	55.28853707	3580.797347	218.7048431	112.3707012	329.5188981	1299.698454	3382.528805	-0.001465433932	0.05175303089	0.02277213171	0.004294958765	0.01488774973	0.007242236783	1	-8.705793023e-05	0.06361733641	0.06830890639	7	0.9999995501
12	360.0307225	114.925593	-126.2291734	12758.08028	324.2266161	1444.399451	1536.588698	4649	13832.21277	56.06455495	1859.915277	140.7763587	226.0473187	210.2210855	646.0539934	3812.137494	-0.01063512201	0.02507259993	0.1105481882	0.004631376409	0.01249930529	0.01026775832	1	-0.002704274816	0.008164658095	0.3567075212	4	1
12	361.4324272	327.049414	1000.68011	14873.71867	282.5236655	1338.821702	2133.66178	5391	7126.741935	242.9451234	2945.340292	154.1016384	323.836981	294.5654681	1052.767694	4813.439604	0.0672859762	0.01971572927	0.09572323079	0.007434908094	0.01147070357	0.01159675592	1	0.05805336853	-0.003472153616	0.3234134201	32	1
12	370.5103703	538.6817047	-102.2954301	16266.4069	1728.384084	796.3418207	1898.49108	6282.5	7648.925532	70.59230036	2366.521661	338.8874375	151.049971	215.128592	950.2259352	1766.941786	-0.006059961894	0.1096645868	0.05080964584	0.00452429812	0.01245553595	0.007091304154	1	-0.001571614235	0.1819015065	0.1617747454	13	1
12	387.6109197	344.3678499	10834.96101	15791.81923	2753.884753	-495.1748404	1559.216895	6574.5	14663.85417	2376.624926	3116.93189	596.4131705	379.2425857	170.8777642	1335.015381	7392.87513	0.7002641221	0.1764363629	-0.03285817716	0.02722132463	0.01808417104	0.02611445351	1	0.5531679371	0.3119362114	0.03101220876	93	1
12	387.2541356	663.4405807	-90.37600902	14099.0842	3582.786126	698.2202225	1451.592991	6136	8982.075269	67.37821421	2095.637857	485.8841601	146.1522388	169.6517651	865.8476448	2415.156734	-0.006676205378	0.2511255236	0.0504272182	0.005260294171	0.01455200395	0.007244273155	1	-0.0006559914855	0.4714594514	0.1639726963	22	1
12	407.6612355	298.4802593	1158.668628	16593.41571	2841.07819	-26.38680217	1561.915458	6755	10394.37234	224.3014796	2299.308547	464.572279	117.6216975	186.031685	966.6308962	3062.71167	0.06979711335	0.1727967454	-0.001561601382	0.007671878892	0.01508635018	0.007381533648	1	0.05614473436	0.310874576	0.005339245724	42	1
12	409.02569	171.9205991	-200.0290089	11810.08914	772.6910324	2774.229658	1602.954016	4543	5375.473118	63.1964669	1988.11611	161.8300495	486.4421929	230.5821569	743.2978385	2688.236154	-0.0171337319	0.06600703478	0.2329959846	0.004813627758	0.01307942861	0.01520047996	1	-0.0005900865071	0.09070870331	0.7622995819	10	1
12	420.320984	48.91364331	1990.744204	7459.653322	1691.679847	367.3732599	990.0677291	3236	6108.585106	494.7454201	1675.279725	372.0683271	149.1947758	146.7856796	707.818388	3979.512945	0.2714002597	0.2296508689	0.04742624238	0.02439948781	0.02568884069	0.01840948648	1	0.2189344655	0.4245711287	0.2105188947	79	1
12	422.6154898	388.6952781	-4.431659166	12162.05694	155.5561954	59.66892354	2026.955451	4408	2866.234043	47.47760898	3015.35417	132.2530802	72.7023841	219.1809744	1055.076585	2074.698338	-0.0003787618302	0.0143151082	0.004599358238	0.004275258157	0.0113532855	0.006269936285	1	-0.0006199797003	-0.01282890863	0.007342702493	1	0.9996675733
12	433.2981392	237.2654507	-62.43445589	12385.42379	331.0700206	269.0878291	1634.760757	4562	12246.81053	47.50289188	2801.13873	128.1005599	84.53304313	222.4068646	954.1658726	6795.54695	-0.005220811102	0.02881949543	0.02322673156	0.004851085747	0.01454666771	0.00614521922	1	-0.003263307074	0.01671133869	0.06846316114	2	0.9999999893
12	435.2128393	362.101161	9.191266241	13634.02226	3186.559594	258.1753761	2004.429885	5761	870.8736842	69.82474325	2737.243427	605.5982152	109.389095	213.4781908	1099.664624	618.0793215	0.0007426731234	0.230340257	0.01927789273	0.005308819863	0.01846533392	0.008581080688	1	0.003262743054	0.4291698972	0.06171398553	21	0.9993868853
12	440.8599496	137.3236837	3057.712578	10763.80083	285.8637756	2219.950365	1592.549412	4012	4150.105263	683.203738	2281.22049	133.6267025	526.9197374	197.9579171	825.3185025	2524.642075	0.2798478135	0.0255948798	0.2061785883	0.01866343081	0.01573403889	0.02711887733	1	0.2324337402	0.005111883686	0.7332968919	71	1
12	449.3734295	79.6513033	-10.09967054	10182.1953	1661.40238	459.47667	1131.963925	4113	5897.263158	60.1614464	1462.130515	260.2100643	101.6905646	163.2261415	578.3021363	1817.071365	-0.001191449047	0.1618086301	0.04609405008	0.006211965358	0.01554568769	0.007902836396	1	0.0025412142	0.2886303722	0.1484663387	18	1
12	454.1302319	267.7871495	3511.731026	11181.54961	567.4489195	694.0051066	2542.584976	4240	4479.310345	825.9449688	2515.809258	197.4750872	265.0890174	344.3420366	960.1215903	2630.697552	0.3140512967	0.05227653563	0.06086965618	0.0183481118	0.01332824209	0.0233339208	1	0.25163902	0.06091624035	0.2593252906	73	0.9999999987
12	453.6163971	481.4508332	4465.427783	15098.62203	4846.503518	-259.6571004	1781.270941	7003	4574.913043	1023.012594	3145.425305	1089.058096	183.8082454	366.1770477	1462.304159	2527.882798	0.3036424381	0.3293790832	-0.01765089573	0.0156967573	0.02126134345	0.01260568729	1	0.2418074026	0.62905148	0.003949328974	80	1
12	455.5622583	282.6429408	-1.561328105	9942.549231	586.1021394	28.46699188	2227.231315	3759.5	4854.911111	61.63765224	2609.406516	194.0157618	111.6661155	527.0268049	963.8338924	4226.408826	-0.0001692153852	0.06124292748	0.003405673095	0.007288071278	0.01559565209	0.01376736722	1	-4.837133692e-05	0.08323517007	0.004620502426	6	0.9999999731
12	456.4305272	221.9494937	3807.224814	7551.44626	407.7139091	631.5356952	2273.488087	3047.5	1943.731183	1410.412569	2821.849057	183.0587893	303.18569	374.9546867	1078.457813	1656.051539	0.4944980156	0.05103317241	0.08647861867	0.03166252214	0.02397026642	0.03812263036	1	0.3958012938	0.05617276815	0.3811946178	84	1
12	462.2246606	255.4139184	866.9796579	11048.11256	658.8397271	2.533424008	2007.157158	4237	9370.280899	208.1234795	2075.238957	147.5900128	108.1316339	269.8976213	758.5962426	4064.948445	0.07874580978	0.06157345487	0.0002869928922	0.008245549334	0.01299577648	0.01008166912	1	0.06220697878	0.08310356355	0.01047824629	34	0.9999999885
12	471.0120903	382.3057374	15102.39307	14831.15428	1011.731528	-800.1236706	1365.758956	5915	9553.27957	2890.169434	2756.12044	214.6012964	434.1645027	204.2616832	1064.593669	5128.604833	1.030906164	0.0703810012	-0.05116808473	0.0328377021	0.01396505157	0.03214296342	1	0.8126335574	0.09152848159	0.03544745106	95	0.9999835694
12	483.5566064	250.0002101	6125.211609	12746.07583	728.90203	1121.912494	1842.594364	4930.5	3927.910256	1147.490137	2346.98035	184.652698	321.6656274	196.5392274	860.0145607	1838.688318	0.4850781106	0.058165105	0.08917672085	0.02034334505	0.01495677677	0.02389771392	1	0.3885722048	0.07084221979	0.3883870776	84	1
12	485.8114813	236.5151566	6708.983184	14129.15285	827.451776	1271.074584	1437.559367	5440	5086.120482	1290.235234	2673.998985	211.830491	356.6210037	158.3987706	1008.051425	1987.449649	0.4690214086	0.06110562363	0.08915184103	0.02288123129	0.01350858944	0.0216244865	1	0.3758986541	0.07703247109	0.3850857242	84	1
12	486.4332799	503.3887724	604.2737112	8635.692873	2960.585421	-32.96572432	1804.332566	3965	2488.576087	228.2667201	2947.721732	961.585256	110.7988182	251.2730389	1317.199021	2397.909681	0.07033972648	0.3403216488	-0.00349536696	0.01360723138	0.02534018324	0.01500286247	1	0.05815284341	0.6537854305	0.003294403782	48	1
12	490.5989204	82.98704915	4144.282659	9148.543782	566.3667236	-233.5639755	1318.081876	3487.5	10312.63441	774.2120929	1618.822658	132.307748	179.6272408	161.6928169	598.5072705	4991.282437	0.4514702872	0.06361955527	-0.02761073527	0.02454844793	0.01537152762	0.02118122337	1	0.3555149737	0.08361566753	-0.00549099606	83	1
12	491.5716175	338.4846703	2387.484497	13080.76958	649.1668396	-79.00458832	2053.092269	4889	1926.666667	559.7484839	3010.208533	187.8584199	134.7189741	266.7708299	1083.088087	1206.81429	0.1768659714	0.04976679328	-0.006331252023	0.01101609179	0.01348693275	0.01087766478	1	0.1393369063	0.057961803	0.008366921528	55	1
12	511.7887019	129.6508008	-33.52307319	7725.513278	154.0471502	834.6469108	1622.862995	2828	4315.478723	49.7486667	1912.217766	112.7173574	208.850303	279.7998265	684.0204708	3566.198819	-0.004440610245	0.02163790993	0.1110411422	0.006459039464	0.01613479163	0.01248713796	1	0.002188899952	0.001063075779	0.359524951	4	1
12	515.6827408	83.49531082	2031.469031	7094.227854	2135.096364	-154.2580344	1208.237415	3231.5	2305.180851	567.178373	1912.920388	558.6130801	142.2353898	313.2632267	844.1746016	1700.361536	0.284600925	0.2935418136	-0.02239769652	0.02487764452	0.03498800042	0.02299764922	1	0.2261183369	0.5559523723	-0.0166009813	80	1
12	515.287671	282.6703756	966.0847996	15201.44663	5070.660938	-12.77547295	1140.905869	6900	15105.5	188.472121	2371.43083	778.8961014	102.9828133	148.3042884	1057.022438	3445.466177	0.06386807801	0.3318209739	-0.000730046495	0.00849181427	0.01658515654	0.00703843949	1	0.05310233382	0.6364253453	0.01091747533	48	1
12	520.8413449	601.3858194	3187.904583	11170.07154	2583.830556	653.3060463	1504.533036	4798	10723.46237	763.075696	2557.271863	540.0755372	191.4993824	196.5324902	1061.470081	6166.451001	0.2861892845	0.2393730353	0.06115459336	0.01528305577	0.02187194707	0.01759582361	1	0.2314985134	0.4441660774	0.2593055394	79	1
12	536.8436679	140.600048	2311.950494	7527.409979	1745.258046	-136.9402368	1648.456142	3284	1122.297872	614.3104984	1927.965168	448.4885234	151.6515244	207.8563568	825.2119333	722.4316886	0.3094659913	0.232126047	-0.01760725483	0.02176694478	0.02841382053	0.02108963043	1	0.2454372906	0.4299279369	0.002819040966	78	1
12	538.5832082	122.5994144	1310.220472	7866.604624	523.2454531	308.3960106	1486.438148	3056	3757.195652	308.5788209	1791.060048	148.7159067	136.0676994	159.9428506	659.1267556	2209.035269	0.1642639518	0.06616341667	0.04143251748	0.01350531209	0.02031998086	0.0162487742	1	0.1322022843	0.09114587177	0.1645240025	56	0.9999999876
12	540.3192708	376.479329	-222.7202429	14461.56715	830.8407434	3324.78853	1567.284528	5350	7247.905263	59.35374439	2195.531355	151.1256257	521.2097471	192.7845502	782.3178208	2298.602693	-0.0157629536	0.06035076218	0.2306149822	0.004198025137	0.01043076946	0.014271426	1	0.0003042625353	0.07914212405	0.7545446678	10	1
12	546.3024476	599.4941834	6101.782747	8542.329911	1442.938101	-407.9615329	1576.910483	3637	5301.138298	1650.962488	2357.365371	385.008541	243.8315731	176.565512	979.0238385	3638.135516	0.7163054038	0.1727933681	-0.04800585711	0.02994526403	0.021913214	0.03169995717	1	0.5649743261	0.3044707566	-0.01600090431	93	1
12	553.8901816	110.258385	6.934735216	8068.600002	1872.272036	120.6358379	1295.616742	3418	1834.336842	53.58728414	1210.188934	283.9534916	71.67734404	168.4230925	503.3622478	1098.347207	0.0008468680593	0.2325758213	0.01544571259	0.006946716904	0.01973003488	0.009022706989	1	0.003153524758	0.4337856582	0.04908934842	21	0.9761069094
12	555.6741403	140.2788751	3517.282264	7476.410055	894.1736838	-207.8803398	1286.658895	3061.5	7435.630435	934.187781	1917.869846	209.5392292	173.298683	178.0021172	735.210164	5442.848714	0.4652754237	0.1224402767	-0.02686457244	0.02548318629	0.02489107224	0.02480242971	1	0.3670696355	0.2038568055	0.001307657229	85	0.9999999997
12	560.6566074	476.5165408	-61.79298081	14196.13412	284.1588222	290.983234	1722.138055	5048.5	15293.45745	42.89500975	2263.427528	127.4663442	89.65244132	174.9238439	777.2485834	4463.850656	-0.004486135364	0.01969106486	0.02029926639	0.003265954619	0.01064745993	0.006101818688	1	-0.002937653408	-0.001949541543	0.05867820798	2	1
12	565.249608	391.4202745	-75.97085461	14722.98424	868.5098639	328.0793707	1518.867303	5469	17154.18085	53.74092303	2342.726351	172.9284363	96.58376858	174.7571714	808.909518	4803.858183	-0.005517425684	0.06158476839	0.0236108607	0.004063392905	0.01457621599	0.005888341749	1	-0.003146541393	0.08377551434	0.07050760151	7	0.9999833205
12	568.4739222	251.1394256	1071.902658	12042.05893	290.423377	-5.120111402	1544.792956	4384	11196.13953	180.020639	1867.261559	131.3067414	98.54575306	183.4497015	657.7328328	4389.300998	0.08856592875	0.02551993966	-0.0003993834066	0.008597392412	0.01224555591	0.008617889626	1	0.06957384802	0.009210576004	0.009301892079	30	1
12	569.4926921	536.5915894	-119.2038038	9655.696929	954.4615491	2320.231995	2267.207337	3862	744.0208333	64.77595242	1804.04257	209.822003	420.0603995	236.8189535	695.29105	434.3407583	-0.01204598675	0.1005928062	0.2325388208	0.006319437001	0.01418984119	0.0168648395	1	0.003757333945	0.1614507314	0.762706	15	1
12	570.496754	276.3856854	-32.06509174	11172.33721	1919.03247	44.58739347	1531.33887	4565	7881.698925	62.85644022	2035.394317	336.7897505	75.76535524	184.4134121	798.1048204	3293.759015	-0.003063586412	0.1688913855	0.004343969283	0.006036374676	0.01685357018	0.006992007277	1	-0.001201555376	0.3035946804	0.009870477659	16	0.9999998246
12	571.3045124	114.6536088	473.7859932	7353.594839	228.6317198	186.1683169	1274.090317	2705.5	13476.86022	113.5138396	1329.227041	99.67416115	89.95574125	183.1294712	474.2803695	6006.432063	0.06574647248	0.03241822887	0.02637036832	0.009126948279	0.01547430524	0.01278908551	1	0.05308779204	0.02328690219	0.09353175958	31	1
12	576.1450682	452.9773147	1042.209172	12290.35765	337.7827961	15.44452745	1590.301926	4483.5	23750.65263	209.8338483	2094.685941	134.8238846	96.81330254	196.3089629	730.7832371	6481.828572	0.08568454227	0.02870416564	0.001231672378	0.00774232419	0.01330996289	0.008264798442	1	0.06741771917	0.01574142254	0.01419828325	30	1
12	581.4788059	257.5984871	3862.583439	8061.783863	520.4648619	640.2904109	1621.639059	3206	3497.659091	1217.325844	2380.271389	167.499378	297.9533929	223.2064667	901.4131331	2855.224821	0.4716599082	0.06576576001	0.08391754849	0.03013231052	0.0207340117	0.03278491232	1	0.3777402764	0.08659892224	0.368394816	84	1
12	581.8574376	610.1797639	629.285158	9196.478692	3045.637694	215.3587032	1407.902538	4249	2368.936842	173.9852889	1963.519124	641.9046621	161.3377287	407.3890964	872.7130091	1136.189337	0.06747083693	0.3306634574	0.02290955545	0.01344874127	0.02435432341	0.02673466876	1	0.05726172041	0.6337645197	0.08998679982	49	1
12	583.5114066	182.6639259	835.0060899	9590.936848	295.5671141	-7.116598787	1337.959876	3517.5	16503.28723	160.4142621	1520.377222	122.9206716	88.38372162	151.7226225	544.0765768	5419.28849	0.08720209697	0.03266313296	-0.00066829325	0.008427576259	0.01443374803	0.009457002724	1	0.06855188174	0.02384894169	0.008312151968	30	1
12	583.7292542	358.3988461	3479.334313	11613.54521	256.5509995	-171.9611094	1544.340024	4300.5	6647.44086	848.9408393	2741.212777	125.140838	177.9210317	181.6355585	978.9289758	3732.774675	0.3032464111	0.02431649475	-0.01515335294	0.0176748692	0.01260441847	0.01622376618	1	0.2385617856	0.004615998315	0.004400635355	69	1
12	586.1411847	429.7189072	891.7016945	10634.14031	314.5917517	6.376586837	1556.234444	3954	13267.31579	213.2766796	2213.573372	116.4834574	91.49356947	161.0999263	785.3876169	6786.490719	0.08539036471	0.03042249714	0.0005747676974	0.008409406183	0.01324741224	0.009212354779	1	0.0671656012	0.01926873655	0.01200408942	30	1
12	587.8691209	158.7859877	-23.68273878	9965.015291	1646.997748	30.66551927	1270.187621	4017	9090.541667	52.29873412	1438.701944	257.0154676	67.90089433	216.4174568	577.702006	2755.219387	-0.002362201676	0.16677061	0.003178605497	0.005574155814	0.01676425865	0.007043395255	1	-0.0007331997204	0.2992588021	0.006097587569	16	0.9999999166
12	589.4080782	483.2454773	-76.70670673	7270.493392	753.9866134	1592.153948	1649.340809	2818	1280.414894	63.05937739	2368.567249	244.3778684	548.4376805	167.1520877	905.291591	1229.224447	-0.01251042201	0.1023200789	0.2174256427	0.007885405042	0.02042380457	0.02199625566	1	0.002562761247	0.1651529767	0.7125579646	15	1
12	593.6872438	332.3221245	875.8910858	12699.532	2107.199266	-32.26031984	1459.789583	5125.5	6768.869565	181.19507	2061.067705	332.3676801	103.8614243	176.4114162	803.5464174	2501.84192	0.07222621429	0.1671111663	-0.002891878921	0.008612877798	0.01676604427	0.008213725896	1	0.05793469985	0.299225473	0.001283575916	42	1
12	595.5058889	225.5992785	2977.544157	10054.77619	676.5674358	611.7799829	1520.112888	3881	14582.57895	621.5752395	1954.217835	151.3645543	213.4572136	311.2400236	727.9294142	6537.917618	0.2917860848	0.06861054547	0.06041401457	0.01832920146	0.01631828453	0.02054234337	1	0.2341649795	0.09459158579	0.2536626652	73	1
12	600.2819633	199.6746306	-63.93768251	10437.31911	1105.497735	1097.975211	1363.157456	4043.5	8218.271739	53.66113446	1556.605941	207.1492657	187.4194287	185.8718031	597.3299362	2003.579002	-0.006821412977	0.1092639563	0.1081675206	0.005002620606	0.01468230095	0.009005407317	1	0.001027335197	0.1804753474	0.3517362442	14	1
12	603.5396247	156.8047518	0.9756551231	7687.262145	569.7824142	-5.257351032	1363.940711	2945	6147.043011	40.73623157	1174.063574	137.8653243	73.74897186	321.8991254	445.3820247	2585.827401	0.0001123202991	0.07538075695	-0.0006533892599	0.005770725716	0.01541203069	0.009974380523	1	8.987114323e-05	0.1122134492	-0.008417594367	6	0.9999967141
12	603.40639	709.7162885	1249.470683	7665.605592	2436.674066	-111.0192197	1284.385935	3530.5	7079.489362	228.1001831	1258.252762	399.3071977	103.2691026	120.4474755	560.938182	2050.349552	0.164120857	0.3189140265	-0.0150408551	0.01234353051	0.02126844772	0.01371532435	1	0.13147832	0.6090911194	-0.01628338473	66	1
12	609.3011327	86.38370585	374.0152284	6048.309234	1379.814122	398.2645025	838.748205	2584.5	4661.129032	104.5456554	1211.050383	247.8588641	125.4978793	130.8438516	490.4440496	2861.148626	0.06366153562	0.2255193652	0.06807549778	0.01309020143	0.026857366	0.01473584094	1	0.05571358133	0.4181087842	0.2362500635	47	1
12	613.6797951	420.4767858	5337.583522	11251.38208	288.5128003	904.7690513	1509.895118	4268.5	7312.852632	1034.613684	2353.215275	140.4436349	281.1365911	163.6976097	859.4893918	3830.846943	0.4624961986	0.02701733428	0.08239670871	0.02249777202	0.0136558809	0.02080787596	1	0.3700160808	0.007401273599	0.3604900208	82	1
12	616.2025676	471.9041974	2915.937619	9573.618569	167.9966529	-162.6009695	1818.817087	3599.5	1415.463158	679.7708864	2217.936312	127.6087196	151.5352456	213.9480261	797.8849129	607.5796736	0.3041135597	0.01922321973	-0.01838136484	0.01693858655	0.01519389974	0.01595573458	1	0.2390160704	-0.005783776074	-0.006250924951	69	1
12	628.4568312	210.6259515	-32.27295854	8285.695187	1425.413735	409.9457761	1223.031151	3414	4773.774194	46.58302057	1504.674603	262.5171109	104.7433145	133.0551687	589.7949998	2004.119611	-0.004356232211	0.1723481209	0.05026389461	0.005835234501	0.01998848072	0.01027403588	1	0.0003768434553	0.3101920703	0.1619068537	18	1
12	630.4408127	146.2857913	-1.546061251	6705.723372	1610.532597	70.38178125	1030.120508	2857	2961.648936	48.0455827	1240.353164	288.2789776	67.04040033	145.7378261	509.8964092	1467.372282	-0.0001877584935	0.2421302879	0.01042134406	0.007742594892	0.02238800771	0.00987246264	1	0.002150509892	0.4534069202	0.03246513576	20	0.9999482982
12	640.6669542	476.5148002	-41.82830932	9207.207943	631.5358068	433.8287345	1409.251205	3511.5	9948.393617	41.84232854	1855.739695	128.9820024	118.3476244	134.0616712	673.9152342	4102.638742	-0.004882484657	0.06873794246	0.04794729343	0.004829201646	0.01341383923	0.008650426835	1	-0.001212240949	0.09814949191	0.1514890248	8	1
12	642.3464065	235.3150509	2282.203021	7681.435498	459.6948454	420.9109915	1503.15187	2952.5	6976.666667	551.5881148	1769.530329	140.4854958	172.1080886	180.2381323	656.7430028	6876.069309	0.296436749	0.06346911436	0.05622353234	0.01512775652	0.02052674297	0.02146429295	1	0.2375579711	0.08406320411	0.2405955937	73	1
12	643.7169001	515.1846737	-60.64062646	7680.288547	1859.389193	766.5279193	1558.91293	3245	903.2446809	69.32594866	1821.645512	431.9451626	220.5443185	370.8073347	760.6234898	708.9115341	-0.00776435706	0.244436275	0.1057947765	0.009471794765	0.02948248839	0.01794351683	1	0.001509969157	0.4571863235	0.3471100693	23	1
12	651.4957082	285.3489248	1402.051812	8946.975605	968.1268196	1204.991798	1507.225302	3559.5	5610.56383	260.794092	1607.478797	196.0308421	249.9745076	311.6417904	625.702436	2209.120749	0.1604004566	0.1134565042	0.1364455956	0.01197937761	0.01504878104	0.01671933739	1	0.1349318926	0.1869707357	0.4798784019	60	0.9999999999
12	661.3629299	246.2583355	521.4717056	8045.178173	1932.745837	256.8414426	1314.195436	3471.5	17361.04301	131.4811741	1394.666198	338.7866502	99.52486898	143.9163515	598.3807268	6286.122735	0.06580312571	0.2452955421	0.03213713907	0.0104381738	0.02052180423	0.01124280223	1	0.05559849667	0.4589493984	0.1180643038	46	1
12	663.3268168	199.6383823	449.026044	7494.751038	886.544701	601.1371858	1115.717732	2974	15776.37895	97.31679061	1164.346338	150.1835469	112.8594895	132.3398578	444.1456131	3925.911826	0.06092222352	0.11866395	0.08149085855	0.008330417425	0.01914267746	0.01229374908	1	0.05322031186	0.1992788636	0.2774436408	40	1
12	685.4525084	261.2966227	-37.68582949	7105.057991	821.3156219	728.8783669	1328.786405	2766	4632.6	49.0061147	1062.868587	153.8375735	147.3316028	174.9838201	407.9942531	2170.812802	-0.005857119288	0.1145518962	0.1037463147	0.007056411205	0.01968483464	0.01288283065	1	0.001596324378	0.1913359552	0.3374130555	14	0.9999999811
12	692.7677007	364.8461555	2084.407369	6996.805373	1134.921491	-147.337279	1454.666097	2912	1084.578947	476.4246353	1595.500544	247.4678303	120.2525144	157.1428452	638.9388132	692.531781	0.305814901	0.167677352	-0.0198187843	0.01890593259	0.02130197505	0.01859449659	1	0.241776499	0.2980746737	-0.006897068007	76	1
12	694.4911672	179.809253	11.26053857	5400.606998	2394.707953	-31.87431037	916.2029141	2693	11208.84946	57.90757668	858.2344419	390.6144227	55.63762745	128.0617474	412.6098281	3851.749385	0.001763847678	0.4430776197	-0.006830704133	0.01141560917	0.03283267739	0.01061495266	1	0.004753736072	0.8648770106	-0.01921852583	28	1
12	695.3175593	313.6588712	-73.67006057	8860.649505	2089.580347	923.6670095	1086.390203	3777.5	9982.065217	58.26710224	1345.512394	355.5125515	174.7075448	119.8115356	565.0002709	2349.442009	-0.008351039571	0.2434609303	0.1067401165	0.00702794222	0.02003988234	0.01132869775	1	0.001088876729	0.4551860856	0.3500985426	23	1
12	707.4068394	561.7033084	-2.630555705	6906.57529	1165.331674	-4.518952886	1251.231169	2817	5153.648936	43.10946993	1124.512371	204.4610097	62.23923457	126.0104748	462.4583148	1147.686768	-0.0004083057068	0.1714242437	-0.0006651242715	0.006514965885	0.01903396991	0.009264666735	1	0.0006445053595	0.3088043521	-0.006124523114	16	0.9999999987
12	711.7084971	361.494046	4836.648735	6959.041691	843.6266409	-351.3624863	1212.945319	2853.5	7367.705263	1072.427641	1463.87578	161.0965133	194.6155738	152.4407806	577.8243343	4039.763543	0.7057280726	0.1191623994	-0.05259717866	0.03303919369	0.01875167968	0.02882996029	1	0.5558104232	0.1948589466	-0.03475148748	92	1
12	723.8291655	389.094751	1370.262226	8081.918873	524.0027343	-106.4927121	1158.909374	3074	3703.229167	421.4907856	2541.316337	170.9254592	88.29512108	129.5736568	935.2065669	2738.677024	0.1686152592	0.06802773292	-0.01440386104	0.01476824638	0.02024748945	0.01358190218	1	0.1325428816	0.09551337931	-0.01962057699	55	0.9999999999
12	729.4435923	302.2777268	97.51901779	6092.120702	1943.070087	84.33544399	2324.494449	2902	5705.276596	89.65793795	1023.582031	366.6816422	517.0948757	965.3306937	472.4884108	2305.543219	0.01745911853	0.319826546	0.01427868591	0.01486914519	0.03863823113	0.09249006048	1	0.01710814295	0.6122088923	0.05084392544	25	1
12	733.2514156	464.430083	1071.517732	6681.303766	439.4678441	803.9606606	1278.105421	2556.5	4180.202128	204.7214648	1206.00484	101.4284995	195.0935361	141.4440375	434.0306433	1759.996503	0.1604352226	0.06604022356	0.1210684222	0.01529559016	0.01805905593	0.01670866127	1	0.1336225999	0.09008171146	0.4277098146	57	1
12	748.2773276	334.4028294	-27.31255624	6280.538846	1487.948915	584.3491193	1034.719096	2706.5	6100.473118	53.44725027	953.2276136	241.9959966	127.3797674	123.5161408	391.2084054	1991.597128	-0.004722155592	0.2417964151	0.09632175901	0.008818610756	0.02707750414	0.01416814606	1	0.003360560486	0.4518519707	0.3162662291	23	1
13	14.70446175	292.4528886	-20.19100225	11133.4683	701.1551673	195.9615452	1221.94093	4129	10326.89474	42.24770322	1771.108725	152.7757538	76.74059627	161.4439319	636.1743182	3459.007247	-0.001924165662	0.06382098627	0.01813968096	0.004073675499	0.01354874441	0.006364228371	1	-0.0005872952109	0.08837295829	0.0531657596	7	0.9969795131
13	22.27165855	222.5252078	595.1889411	8651.104224	2008.64185	190.1639499	1052.071395	3709	12462.09677	139.4262169	1341.916071	315.6050218	89.13267316	200.1908452	549.6637415	3976.834718	0.07055137809	0.2353768353	0.02364626546	0.01208653375	0.02219636134	0.0101300219	1	0.05878026094	0.4386877318	0.09064115816	46	1
13	34.6848231	451.6060073	-99.4907451	11636.16356	246.3894719	1307.772435	1638.863127	4236.5	10132.87368	48.90708879	1849.603999	116.4361557	222.7495553	179.0102237	647.41289	3165.323496	-0.008485581679	0.02076625164	0.1120905284	0.004611770902	0.01070755447	0.01314624041	1	-0.0009610385035	-0.0006891683774	0.3621515818	4	1
13	35.82584501	320.7812981	1858.347874	10451.06274	151.7091997	-103.7995706	2081.494211	3862	2191.631579	314.4372588	1721.482192	138.1534748	134.2013781	295.0591631	632.3136885	879.719794	0.1797204571	0.01544332566	-0.01079935175	0.01106712977	0.01314493695	0.0137039438	1	0.1409996476	-0.01227528185	-0.006729816348	52	1
13	44.47852126	570.3425904	722.5012627	12188.86121	1255.470713	335.2108045	1296.891998	4648.5	9243.978723	140.6844277	1721.707148	200.5753126	111.2783873	180.611395	637.2929375	2610.610253	0.05971541696	0.1076710858	0.02851890912	0.007024674741	0.01390059857	0.009279460132	1	0.04919472722	0.1773584321	0.1013274172	39	1
13	48.45869897	259.860461	1661.52789	9557.93951	156.7582622	1298.955834	1764.125199	3532	1385.042105	320.8785768	1862.173665	115.0800463	301.2516545	216.5868616	675.1086431	637.5047086	0.1675966689	0.01708169573	0.1360638374	0.01439006926	0.01288764051	0.02223657225	1	0.1396327033	-0.01036530201	0.4776418756	54	1
13	73.53168345	162.3526936	606.2538739	9700.646293	1040.373699	236.4136706	1114.214276	3739.5	11270.76596	120.6101744	1316.88167	175.06341	98.32332544	179.8497574	491.9163264	3298.706128	0.06393880491	0.1069429199	0.026259958	0.009799069254	0.01582910796	0.00964995274	1	0.05240209928	0.1758471501	0.09468733681	39	1
13	85.13986169	60.51556128	418.3098991	6330.147622	2021.77963	-93.03072086	789.389926	2846	11433.32258	111.962227	856.8373919	270.6802514	88.04130709	207.9228394	371.1180863	2908.604193	0.06628849245	0.3262397074	-0.01572264406	0.01436211412	0.02793718079	0.01542558696	1	0.05412298557	0.6251361576	-0.03842470414	48	0.9999999811
13	93.61349083	152.37188	-92.53689007	9438.137373	326.3074654	980.5683679	1281.279558	3478.5	19635.57292	45.71532077	1504.982929	114.7268263	181.8789163	156.4327244	519.8487806	6441.474538	-0.01062269876	0.03458240711	0.1052494869	0.005395273755	0.01485556179	0.01055506757	1	-0.002894793606	0.02768628187	0.3393875965	4	0.9999999959
13	103.3151707	165.6071535	5.523406164	9438.943787	1512.323508	20.43479293	1583.97382	3855.5	3212.189474	54.33245632	1419.723957	240.8252745	72.62981294	232.7801287	563.3038019	977.834432	0.0006267671108	0.154184086	0.002043092361	0.005734495169	0.01799571015	0.007900116329	1	0.001441046455	0.2734765435	0.002627125411	16	0.999997557
13	128.3427237	128.4909445	-113.6642956	10193.51529	213.5594918	2164.077556	1225.989775	3711	3072.170213	58.22636531	1491.75786	120.6330908	345.8941492	166.1470182	524.034675	998.0601469	-0.01111427407	0.02205563508	0.2117980402	0.005632680138	0.01261983321	0.01694755918	1	0.002544462619	0.0009102362003	0.692152069	5	1
13	142.3897984	286.4761548	827.4843544	13879.35321	934.4101753	1345.566981	1667.06633	5323	11098.54839	159.3768906	2070.210783	178.144591	225.0908738	197.5722558	736.9641597	3660.540387	0.05894107166	0.07018325039	0.09618967703	0.006852756325	0.01374261562	0.009587623567	1	0.05198633359	0.09991055775	0.3245293579	36	1
13	163.4830949	32.29130797	416.4458597	6498.594217	1521.937205	463.8145077	871.1247485	2763.5	5069.989474	96.79685915	911.0624412	223.5798649	114.2532984	135.7855671	372.8512559	1905.756434	0.06506167256	0.2339610076	0.07281002577	0.01255830123	0.0271520571	0.013518223	1	0.05717075518	0.4353218045	0.2524454582	47	1
13	187.9137806	441.6972249	-41.59035955	17838.58187	5863.588218	38.64440152	1754.737405	8122	4113.357895	85.68384628	2536.025286	972.7224309	102.8707711	271.0354081	1206.346584	1637.059708	-0.002527117964	0.3390787419	0.002297087866	0.005139518215	0.01927878473	0.00617117876	0	NaN	NaN	NaN	NaN	NaN
13	188.1408192	681.0271698	850.9889046	13058.20617	386.4007586	421.7465619	1526.262624	4788	24384.38947	165.4858794	1969.061236	132.0164754	101.9670986	163.920351	672.4367999	5929.363323	0.06480123642	0.03071877569	0.0332897049	0.007543855403	0.01165962993	0.007107058159	1	0.052709617	0.0197443806	0.1162306928	31	1
13	214.4784953	279.2940087	1126.430532	17513.99136	5861.448959	34.96272073	1146.910677	7991	12206.42105	217.6269756	2412.205922	932.0060584	105.6563996	214.9330454	1182.9659	3623.943314	0.06508145076	0.3441390532	0.00203167244	0.008419380374	0.02142906099	0.006167736077	0	NaN	NaN	NaN	NaN	NaN
13	223.6368891	748.4308146	657.0002087	10084.63439	554.274775	843.4130906	1648.149498	3742	1238.010638	122.583327	1585.434335	142.7044599	179.5041877	262.0299082	579.7955253	751.5675875	0.0639006915	0.05572322977	0.08639572752	0.009113581229	0.01300362186	0.0128414928	1	0.05521675176	0.0703652693	0.2927148636	36	1
13	237.7074001	411.5223902	1217.025362	17700.86981	8032.929456	10.27242225	1621.663006	8787.5	10675.14737	253.5414845	2624.615915	1258.644832	132.8142869	265.9424728	1319.70457	2932.544941	0.0716612886	0.4516694263	0.0005454723255	0.008014243862	0.02202956368	0.008118450422	0	NaN	NaN	NaN	NaN	NaN
13	250.3348868	216.5151404	-66.55214989	13803.34315	6295.792368	232.8658385	1527.223821	6857	6105.553191	96.63884466	1928.21914	866.4997274	111.600959	225.786759	923.7905229	3103.460811	-0.004983396293	0.4596579119	0.01784840339	0.007613086805	0.02434786837	0.007835119223	1	0.0009623840621	0.8986218018	0.0616239265	29	0.999603521
13	331.937946	444.0397898	3002.78131	9390.454356	379.3907068	-228.7897056	2623.035223	3619.5	1649.53012	1365.121034	4164.872612	498.4784872	633.5698184	3761.402047	1507.913168	1464.798316	0.3158001924	0.03977678115	-0.02310131241	0.03964354692	0.1134999489	0.2004403208	0	NaN	NaN	NaN	NaN	NaN
13	333.5783418	27.5878371	591.7660637	8458.671415	1967.768318	-88.3492625	1061.08078	3624	10025.52174	128.1664655	1235.186097	292.2167426	107.9370707	424.3838551	516.865938	3160.857498	0.07089487323	0.2330827712	-0.01045018991	0.01103205125	0.02221224296	0.01227498377	1	0.05712346941	0.4343536412	-0.02236836347	45	1
13	333.5758518	454.8424126	3775.158629	12216.85173	565.2526362	-145.0117602	2401.429369	4689	1908.848837	1064.219737	3471.848965	206.2241356	193.0661988	468.3255988	1276.082196	1997.904111	0.3113617712	0.04840697904	-0.01533191345	0.02121635475	0.0155512384	0.0182109758	1	0.2452141069	0.05384062958	0.006085082863	72	0.9999999869
13	339.7214537	229.5872234	-141.9340254	15049.65493	887.7652657	1797.377705	2051.17891	5640	5252.606383	59.00515477	2341.734109	177.0747131	276.5627324	190.8227162	853.797981	1889.337787	-0.009291724968	0.05987195563	0.1187830542	0.004063236932	0.01073436821	0.009777391101	1	-0.0008309598983	0.079290703	0.3851633562	9	1
13	359.6894177	635.4444341	-64.81169576	13952.51993	2328.669873	702.1321044	1882.305461	5675.5	1845.361702	62.55135009	2161.628903	369.687011	145.9205615	191.4470563	842.0460937	861.7438041	-0.004857814344	0.1721626829	0.05097368374	0.004614012754	0.01502983596	0.007820424148	1	1.786116082e-05	0.3098102567	0.1641520445	18	1
13	374.3925095	193.3845454	979.27408	15656.21402	1673.418461	496.8409547	1536.044913	6103.5	6344.020833	214.6868161	2398.708602	294.0688866	147.9324748	185.8964804	925.9761075	2769.009825	0.06551878326	0.1077087039	0.0317990113	0.008152755354	0.0117268691	0.008741031461	1	0.05396920327	0.1773384167	0.1133915253	39	1
13	382.4959435	324.3439501	925.5202991	15250.04042	2821.546167	1465.948071	1909.59841	6348.5	22684.78723	207.2709272	2295.966636	398.6569445	247.7653626	215.6961462	908.3509962	7733.609949	0.06061317275	0.1857416729	0.09853684681	0.007806530467	0.01679929127	0.01009487231	1	0.05460387411	0.3363966806	0.3355869438	44	1
13	425.6949755	76.64416575	507.5159614	9000.016208	514.4197199	1833.986808	1522.998302	3440.5	2895.064516	312.9698785	1890.404104	510.6714635	904.046803	4556.096402	636.7711568	1508.952695	0.05637878646	0.05613368199	0.1980693206	0.05273654458	0.09894562088	0.1456780994	1	0.05551129244	0.07008968019	0.6613540816	37	0.9999999999
13	449.3236165	368.5955285	-71.75340567	13818.02391	288.4377782	284.613526	1972.03316	5060	12501.41667	52.47249716	2725.171372	143.5394906	92.99519325	233.8876405	943.690657	5824.197912	-0.005449174031	0.02011881407	0.0209711058	0.004135396288	0.01253952003	0.005310018132	1	-0.003657620341	-0.001070934346	0.06071852072	2	1
13	468.5325746	524.7052844	949.8991457	14630.61162	385.3093666	522.5243442	1970.226797	5299.5	22385.88421	185.3172449	2241.576107	123.0765449	124.9436239	201.1290206	778.2836828	6106.922828	0.06593672967	0.02767811336	0.03646968577	0.007411629022	0.01047220284	0.007733898863	1	0.05375494558	0.0134744811	0.1269272842	31	1
13	479.2779935	338.4499087	-106.0847677	16943.17264	1813.645025	854.9476188	1640.35631	6523	6367.021277	63.60136397	2460.690365	354.496823	171.4921919	235.0129303	999.0951422	2194.855819	-0.006940032853	0.1111170806	0.05312639722	0.003723557203	0.01250003812	0.006756937213	1	-0.002123707268	0.184859097	0.1693105932	13	1
13	484.3166862	241.4741998	5736.683681	19124.92701	467.5529765	1345.192505	1874.672978	7120	11536.70833	494.8049812	1507.40601	179.6272785	284.6348822	189.8747936	622.3689002	1212.292026	0.2994156477	0.02602407138	0.0709407735	0.01130623559	0.008875864034	0.01307941655	0	NaN	NaN	NaN	NaN	NaN
13	499.4783774	222.6871025	1113.263501	16248.32152	3858.526112	14.24293489	1439.995546	6909	19447.3125	234.3248559	2474.414603	659.680034	116.6188663	190.4127143	1092.505308	5893.177156	0.06932430478	0.2492652047	0.0007906143994	0.007924615796	0.01815062408	0.007834783016	1	0.05667218393	0.4673727906	0.0149810119	45	1
13	502.1979607	206.1268018	815.8308268	14548.60811	950.6981722	1351.424709	1408.156433	5561	9991.294737	164.1192571	2279.586098	187.7295921	263.3489279	173.6224835	808.8386868	3104.946362	0.05726911022	0.06631921308	0.0914233457	0.007508540057	0.01558178826	0.01095839752	1	0.05035844911	0.09207038171	0.3082890217	36	1
13	523.419159	54.83917739	1142.10371	6822.011168	684.2569339	-97.37086261	1203.836065	2678	4526.145833	183.8836572	1038.805849	149.1819429	91.03943119	149.1688813	405.7783584	1620.998282	0.1688384846	0.1030466809	-0.01419537611	0.01496619495	0.01875640514	0.01370511806	1	0.1330837489	0.1671867946	-0.01799450041	58	1
13	593.4931521	126.265241	-5.869799796	7947.043294	2640.494309	-6.005700988	1044.189414	3646	6454	64.15129817	1131.177024	357.9907591	78.80749928	144.3336153	492.0434337	2330.46282	-0.000788446293	0.3351051065	-0.0007101103849	0.008540329312	0.02317010164	0.009962024529	1	0.001989505644	0.6438367004	-0.002195389509	24	0.9999999998
13	633.3107684	278.3717289	-50.20475943	10158.45795	2498.222389	36.81195602	1287.09048	4401	9603.946809	62.91017373	1804.839423	420.1233952	76.72227307	162.278695	759.7380387	4230.331095	-0.005100419948	0.2463538009	0.003722324978	0.006747638529	0.01734555448	0.008298656079	1	-0.002067518694	0.4621758857	0.009359023435	20	1
13	642.4453389	265.2721712	-18.05199843	9639.224453	692.7095024	26.64717378	1422.93925	3670	6431.180851	43.6028416	1559.77476	131.4201864	66.00538286	250.1338424	555.6725432	2499.82796	-0.001873075287	0.07157584796	0.002892050975	0.004780990951	0.01479280996	0.006978785333	1	-0.001320874822	0.1044086295	0.002830846523	6	0.9999999412
13	644.6413649	156.509964	477.3373758	6827.263556	1699.938738	-51.35048605	1084.991381	2989.5	12121.94681	107.4331729	957.4493233	219.7450992	74.18390519	129.8766175	387.8807391	4041.14744	0.07037086176	0.2481888343	-0.008771748891	0.0120278248	0.02360864048	0.01102937637	1	0.05695485725	0.4652608817	-0.01652863453	45	1
13	650.4337145	316.3484113	-11.48258506	11348.547	1844.298381	600.1342672	1599.530288	4590.5	4662	68.58547482	1631.995235	296.5929048	161.9625327	330.4079407	660.5708746	1486.821131	-0.001049898702	0.1645194149	0.05409475062	0.006354246893	0.01852331095	0.01084501956	1	0.003127589426	0.2940917128	0.1750846464	18	1
13	655.1632084	249.8012905	-70.40760115	9249.293996	1024.928455	1027.611366	1351.948771	3591	7470.589474	52.85051382	1321.974635	189.6158716	171.8101158	141.6548376	519.9465459	2388.028291	-0.007818880618	0.1103004538	0.1101426062	0.005856441259	0.01662653476	0.01037115576	1	0.0003590923447	0.1825863728	0.3581049069	14	1
13	659.1452084	330.8031403	-50.87143998	9580.443284	4326.123651	157.8528243	1108.132327	4739	11411.90526	73.38110472	1450.99143	636.5742511	91.45548328	177.5638297	690.0935623	3484.521479	-0.005045848645	0.4465198789	0.01766477356	0.008114590359	0.0240093815	0.009459821657	1	0.0007704220173	0.871733041	0.06066882228	29	0.9992758626
14	35.63404389	345.598569	11.11519565	9703.706616	4294.66698	120.4508834	1473.400668	4800	2090.473684	75.31006707	1424.965772	613.1321919	89.82193802	252.7914634	681.4684539	1064.219231	0.0009807471281	0.4414896175	0.01321593132	0.008210784365	0.02469830357	0.00935240749	1	0.005238535764	0.8614202996	0.04703040195	29	0.9993021115
14	102.6253162	144.5564139	1.075674939	8951.71822	200.9081609	129.2865836	1478.020866	3212	12602.28723	39.36319549	1704.302722	110.1558167	103.8217301	193.1237072	598.6951641	5314.388425	0.0001443926093	0.02298802552	0.01467543282	0.004384094698	0.0141939186	0.01075731579	1	0.0004442817717	0.004809641963	0.0410700535	2	0.9999998372
14	137.6158887	352.5126974	962.2531476	14082.18453	4794.6139	-27.08873434	1757.627467	6516	6920.989247	187.9347462	2241.39569	702.0077416	120.7454676	241.1764045	973.6935783	2705.535768	0.06930425263	0.3450580014	-0.002389630237	0.009290133221	0.01814893603	0.008784048571	1	0.05744321024	0.6634791661	0.006867531263	48	1
14	150.5051474	125.7681771	1647.975784	10023.42341	1013.726817	431.7824656	1557.239124	3899.5	2185.308511	309.0669671	1983.371374	222.3731869	167.3290252	185.5309051	763.3415714	737.5111594	0.1582089441	0.09676793592	0.04143808134	0.01446042235	0.01601574841	0.01655366813	1	0.1277209176	0.1538528008	0.1640775607	59	1
14	217.5296079	205.552334	-78.26007893	11310.25825	2715.119782	1321.096917	2589.770936	4979	1300.6875	74.50675461	1892.950914	474.28216	241.837817	379.2364534	796.055563	592.2966773	-0.007310149847	0.2452992635	0.1167738803	0.007217789135	0.01779367024	0.01143553565	0	NaN	NaN	NaN	NaN	NaN
14	235.3232191	89.54425796	599.5515827	10219.34229	569.4208845	917.0571046	1331.400604	3848	5253.702128	153.2026336	1874.240422	145.8293006	210.7104869	184.8941597	694.1653053	2522.183488	0.05841684712	0.05627553792	0.08601065655	0.008650089462	0.0126488446	0.0144298835	1	0.05086275953	0.07155835611	0.2903276227	36	0.9999999916
14	236.7777151	107.5320036	-63.56024925	8896.739236	152.7986163	976.9493557	1674.30058	3212.5	4725.580645	47.98903734	2316.938425	131.5385967	259.7806102	192.6527272	820.6476332	3612.111138	-0.007600885838	0.01854270205	0.1092074529	0.005832285188	0.01802432654	0.01792641318	1	-0.0004446992148	-0.005218967754	0.3527198723	4	1
14	249.3038048	211.4060397	-49.75091051	14805.68721	1563.458837	329.24169	1717.312174	5688	5213.468085	57.21231891	2682.899022	318.0280085	99.70946536	244.9563212	1023.296137	2143.162775	-0.003666203957	0.1085969121	0.02203835078	0.004243899996	0.01636342999	0.006261878927	1	-0.001296594656	0.1799987417	0.06686856789	12	0.9999999605
14	377.0026042	254.33734	2907.727496	16635.27304	278.3535327	-50.45242067	2141.050559	5959.5	8057.456522	495.9721354	2407.343966	167.1059927	153.1938663	229.9742065	897.9575754	3175.668854	0.1773771462	0.01697056756	-0.003319676595	0.0105336106	0.009986150622	0.009901947668	1	0.1395793209	-0.009204381019	0.01762166753	52	1
14	435.4686475	29.64893947	8.700546732	7513.282359	180.4919436	324.3407066	1028.556541	2682	3788.723404	32.9449412	1189.032807	109.1070239	98.76105127	156.7463598	428.2852648	1223.861529	0.001090987667	0.02549649639	0.04264568613	0.004440577424	0.0150299372	0.0108417892	1	0.002781416455	0.009634437179	0.1340427241	3	0.9999966854
14	476.33216	712.4956274	741.0101748	11818.62046	697.7559628	329.0242392	1560.251216	4465	11094.4	155.6591471	1677.323235	151.600357	208.8274545	597.2356237	618.324439	3481.839934	0.06374023791	0.06262019336	0.02881897805	0.00929033384	0.01171883334	0.01500581451	1	0.05194170808	0.08510052922	0.1020037022	35	1
14	606.2051745	452.170252	648.8480473	10624.99909	703.0503421	937.511233	1560.281768	4089	9498.336842	161.2928971	2086.612853	142.1592391	215.7657257	166.3761064	752.3830754	4675.365924	0.06051118615	0.06841685338	0.09132199602	0.00933786159	0.01537227879	0.01127822625	1	0.05293857581	0.09633041876	0.3086713494	36	1
14	650.6507998	257.5555506	722.7405869	8426.672662	258.8448469	21.15213938	1408.382137	3108	20013.18947	159.1402548	1277.182483	106.7251837	83.31440584	153.380121	452.2853659	7031.803254	0.08378708947	0.02971268318	0.002215476796	0.01097592905	0.01467870989	0.009867889882	1	0.06598185892	0.0178153906	0.01709576664	30	1
14	710.2781076	548.775519	-101.305848	7218.155129	167.2708302	1574.240249	1245.047811	2649.5	4055.223404	44.18356361	1093.359519	112.4568857	249.3500129	133.9724129	392.6159182	1268.4505	-0.01440135613	0.02451849316	0.2180459843	0.006364007439	0.01641368257	0.01583097904	1	0.0003181472955	0.005919444579	0.7122508251	5	1
15	379.366124	630.464441	960.2972013	14872.51614	878.8725809	455.3663841	1511.276877	5381	8343.548387	253.4563431	3075.04041	205.6455477	146.4492299	146.2032238	1113.224034	4089.098472	0.06601825725	0.06005054818	0.03212197572	0.007566165591	0.01290066931	0.009224272383	1	0.05390245779	0.0797812232	0.1133543804	35	1
15	417.8031355	93.65117635	650.3250779	10594.98446	303.9174391	970.6536818	1285.948792	3868	17803.10526	139.651446	1749.197315	137.4562506	182.9077713	152.3920579	607.7913038	6713.437515	0.06203031535	0.02877621557	0.09215274607	0.0079514281	0.01509655309	0.01309165238	1	0.0537875471	0.01516745467	0.3107301289	32	1
15	594.7634607	217.0901242	2822.320708	9381.841175	112.7789639	-129.3283772	1812.05877	3409	692.6842105	655.3407048	2240.847624	122.4581691	149.0602769	219.947353	809.4108592	576.0593251	0.3030282051	0.01250807134	-0.01342722281	0.02041932024	0.01728841246	0.0200260188	1	0.2383667256	-0.01957006127	0.009777749728	69	1
15	618.6288691	161.6832452	517.4283832	6057.98781	177.2196773	-15.39420791	1381.550864	2274	11129.75789	133.9564615	1240.74415	84.88252059	71.50962733	151.8616323	437.288244	4674.387359	0.08663111311	0.02895761557	-0.002781039681	0.0121409681	0.01719291012	0.01252705852	1	0.06794482035	0.01629307152	0.001097683004	30	1
15	733.8230529	420.627582	7.094317042	6505.355414	2821.760694	-14.65333996	1230.495207	3182	5398.831579	66.76486927	913.4869239	417.5720129	77.13048648	128.6530753	440.2826882	2977.165661	0.0009518385986	0.4463599784	-0.002070115018	0.01050560569	0.02883135798	0.01201972549	1	0.004410479381	0.8715531365	-0.00352150564	28	1
16	185.0660339	739.7527536	555.4863191	8832.109763	511.5333376	211.9441226	1505.073096	3315	6435.893617	131.2376188	1629.512044	134.1590912	103.1236462	194.3166791	594.7775214	3727.770213	0.06354382841	0.06181908965	0.02550887491	0.007837843498	0.01375341434	0.01085476312	1	0.05159329122	0.08349834454	0.09097085966	35	1
16	194.8740289	697.4208818	10394.71621	10090.7728	684.7935906	-735.1249444	1562.449252	4059	5650.553191	2065.42352	1992.008036	154.0251717	307.8133754	189.8726955	771.7262176	3199.365346	1.034792172	0.06924775402	-0.07125260325	0.03719683672	0.01409139087	0.0308191291	1	0.8145738156	0.0893825593	-0.03035968084	95	0.9999583667
16	210.4023436	170.3224768	522.5833414	7792.827348	1235.204188	239.7049509	2000.752557	3235	2911.666667	231.9498181	2935.811504	503.3010745	122.1033942	356.8003354	1173.781728	3054.702382	0.06837335774	0.1699875477	0.03096278307	0.01344159079	0.03348957111	0.01496255265	1	0.05680773721	0.3047914842	0.1127865559	43	1
16	218.633623	504.4483577	4196.577903	14517.69174	935.859381	1002.867841	2186.58779	5529.5	18983.55319	1119.657768	3362.970796	202.7366411	313.9175559	325.5972469	1243.102678	11151.93293	0.2997690132	0.06602095047	0.07014516447	0.01842422114	0.01590149062	0.02143538043	1	0.2409976631	0.08910176924	0.2874908396	73	1
16	263.5999667	187.5455004	642.3656635	9298.769228	3180.030482	-15.53566895	1652.659559	4252.5	1670.946237	216.313245	2611.550587	935.2575585	97.80271673	307.51498	1182.600851	1445.256652	0.07126797521	0.3413528587	-0.001368535977	0.01303975675	0.03387898878	0.0120553993	1	0.05901637923	0.6558634722	0.01056093515	48	1
16	267.6581904	122.4884917	-98.41763663	12173.58086	1227.453135	1375.86807	1764.56086	4764	2905.702128	59.98703866	1880.448923	233.9956657	240.8552232	209.6664667	713.0295046	1163.067531	-0.008243540638	0.1042229136	0.1098011767	0.004983459306	0.01394133707	0.0104123935	1	-5.711755724e-05	0.1701548321	0.3567317199	14	1
16	303.0851598	517.068849	-134.2553837	15450.04006	3694.798337	1656.029728	1912.799664	6454.5	1383.084211	75.11363535	2580.912491	638.0819905	316.5861378	296.7094645	1102.96986	630.154619	-0.00858973539	0.2406112486	0.1109064275	0.005236663336	0.01418332788	0.009321102965	1	0.001104185374	0.4493111836	0.3637875623	23	1
16	312.3626137	238.2752412	15202.97066	15161.02076	1100.867278	-587.1886573	1491.25702	6005	17937.81522	2988.374648	2966.574387	229.3684077	454.35508	208.6905891	1142.280607	8349.539604	0.9982120282	0.07430896133	-0.04084703953	0.03624026783	0.01591410904	0.03648552842	1	0.7873869492	0.09980648671	0.06305280948	95	0.9999952374
16	336.3233124	252.6662331	3964.269335	13047.65422	767.6214521	906.7975451	2149.817018	4980	8675.119565	911.1836907	2917.643828	196.2927012	299.2221631	242.6869042	1055.687246	3947.271248	0.3087681097	0.06113274517	0.07052648679	0.01713845993	0.01549629054	0.02005009369	1	0.2480885501	0.07899636783	0.2904766046	73	1
16	356.7085244	83.21107611	4229.860277	9296.249811	971.3674353	-210.5329946	1328.405979	3645.5	6701.989474	1223.643043	2583.003875	236.5949313	225.3320281	217.7649107	977.0655618	5089.140682	0.4530299868	0.1054001433	-0.02282551856	0.0285534066	0.02475280575	0.02828226343	1	0.3574369186	0.1690657833	0.01175170038	85	1
16	520.8453063	351.8067499	9168.380872	12205.05204	153.9578776	-483.8435932	2123.41433	4601	2028.336842	1818.939368	2392.746384	150.4022468	294.6360003	249.2848784	884.9828979	1044.650543	0.7536770758	0.01183014472	-0.03819483875	0.02752951763	0.01354401738	0.02548166457	1	0.5934648672	-0.02549808977	0.02009876769	90	1
16	564.1157335	235.3373839	5319.171858	10779.11257	614.0750677	-278.5367607	1688.31767	4130	4128.808511	1037.077898	2044.150438	158.9734821	192.6426277	191.7353405	764.4726553	2052.708797	0.4840578435	0.05733765522	-0.02667350299	0.02306529423	0.01492972174	0.01902732873	1	0.3812827147	0.07040010434	0.00414055316	83	1
16	570.6248342	712.3362154	-21.0371877	8297.463675	3593.223854	106.0481807	1152.715295	4044	6840.063158	65.24508744	1230.128021	556.2807766	68.33955836	134.8092105	600.2941525	2488.069763	-0.0027898981	0.4364374577	0.01399914019	0.008268835858	0.02304822149	0.00845110264	1	0.002248633582	0.8511111812	0.04872483498	29	0.9922158189
16	605.9717204	360.3768601	840.8770666	11284.32105	716.8692185	-12.17211005	1502.876419	4236.5	9045.893617	158.1571008	1707.186003	141.692707	89.57981397	156.8244691	609.8327318	3788.083303	0.07335674512	0.06493833176	-0.001043616608	0.008819259399	0.01316141447	0.008508451862	1	0.05790344502	0.0900626313	0.005047626245	34	0.9999999992
16	635.4442792	559.3567992	575.5968401	9018.238726	1555.528342	746.3384859	1543.496781	3740	7852.031915	126.196875	1257.689322	232.3261805	160.2733075	163.4911331	509.4927058	3028.153838	0.06581777671	0.1737743829	0.0843751519	0.00971409904	0.01700094556	0.01299140095	1	0.05780910685	0.3119977641	0.2894079482	44	1
16	659.2531301	301.4512	-69.47577436	9305.694748	3238.785225	422.3811848	1313.517203	4271	11848.24731	78.63191864	1499.539378	490.7584187	109.4936813	138.7176903	668.9310013	4662.857912	-0.007563409868	0.3422359616	0.04720257767	0.008911099261	0.02451413277	0.009676511954	1	-0.0006205635392	0.6579915313	0.1554152879	26	1
16	660.2867558	112.4901667	2276.343712	4881.739159	535.8608657	-202.1725099	1062.819025	1973	4844.905263	424.4630663	924.9436884	131.186986	123.4817898	128.1689935	359.1160524	2815.970779	0.4574309556	0.1072050679	-0.04004514303	0.03228434222	0.02354265834	0.02807366854	1	0.3599742263	0.1728976436	-0.0443787462	85	1
16	675.2007603	364.0726746	-17.34946088	10467.33562	2441.364604	168.2550591	1256.279564	4400	2039.347368	55.70738275	1546.775483	379.9111451	82.93090356	190.6673474	643.3774301	943.2028478	-0.001418203163	0.2331973854	0.01603092617	0.005440222119	0.01675198459	0.00758481974	1	0.001400686275	0.4350757849	0.05058036546	21	0.9839826862
16	690.3533981	157.3892438	1665.47465	5870.679879	124.4783394	254.4404398	1120.185142	2138	1746.705263	285.8568433	975.0880163	86.44857846	136.6304347	144.2891075	351.5171133	920.8998707	0.2870443895	0.02354790451	0.0453173452	0.0190423223	0.01591645895	0.02320186573	1	0.2291166085	0.002568006675	0.2015038997	70	1
16	709.8450545	218.7564181	384.1699646	5287.980736	1791.08836	-83.71840372	990.7511286	2439	2715.4	98.60915942	823.2373894	277.4032236	66.23474864	131.3805662	372.0137253	1715.381915	0.07514702838	0.3391552247	-0.01615373434	0.01479116627	0.03081573772	0.01296593393	1	0.06123656021	0.6514822481	-0.03770865086	48	0.9999999643
16	731.5794327	400.4540469	-20.35723049	6464.483239	707.4299387	292.0358461	1269.01682	2531.5	3306.333333	39.00053304	1220.938365	158.2432512	99.61088091	152.0929939	458.1461114	1739.852877	-0.003025916239	0.1099451257	0.04661376977	0.006370790857	0.01883746872	0.01194887633	1	0.0005968360496	0.1824883033	0.1484958701	13	1
16	768.7734999	327.396022	861.9377634	5351.789262	505.9652272	139.4904213	1179.978742	2102	1036.610526	161.4267675	923.8679311	112.6147394	96.56413349	167.3699544	347.0537906	466.836531	0.1609708794	0.0986577907	0.02556857729	0.01418148252	0.01973275819	0.01686945789	1	0.1290379601	0.1578615188	0.1120884038	59	1
17	5.882060242	338.7950235	1495.853291	9231.822603	905.4385907	292.5444283	1734.218503	3618.5	1195.148649	248.2228475	1513.935728	184.6545479	162.9257513	267.106228	580.9542692	449.304933	0.1625118139	0.09457195666	0.03085501543	0.01165470064	0.01536357055	0.01708398532	1	0.1305112066	0.1494254427	0.1298240303	59	1
17	8.233849976	157.3839499	1044.225279	6772.715821	1042.306494	-126.2399934	1004.322179	2720	4427.276596	222.7655927	1244.796281	191.8389172	83.65357616	138.400888	472.0115767	2545.54603	0.1553506185	0.1550280936	-0.0196027231	0.01498438899	0.0227519195	0.0131300455	1	0.1226353358	0.2737859405	-0.03736528794	61	1
17	65.48582073	353.6532397	-31.81097842	10919.39597	1768.562624	501.7445964	1560.228106	4451	3071.882979	55.98864579	2048.811126	326.3911363	131.3833865	197.8585556	799.4304059	1239.664435	-0.003116325183	0.1605453515	0.04539009575	0.005470384702	0.0166752769	0.00870205493	1	0.000966466912	0.2860727141	0.1457059878	18	1
17	76.63328756	283.3930807	1024.819389	11815.39984	277.4223884	-19.7243462	1463.417838	4251	13966.65625	196.9510974	1887.968011	129.6752229	90.75095675	173.3352268	643.4776454	5081.50036	0.08523954079	0.02338306406	-0.001694376244	0.008294208918	0.01335542881	0.007857945209	1	0.06684859867	0.004886083496	0.004272727027	30	1
17	102.5122549	275.3040009	-27.45062178	12181.41562	3966.525051	23.59234886	1280.096259	5416	4517.284211	71.92641397	2263.242967	673.420744	87.23807906	202.34838	961.4005332	2072.235942	-0.002477650446	0.3227165948	0.001588007411	0.006278872599	0.02422553383	0.007406210374	1	0.0006569250031	0.6184728566	0.00476126867	24	0.9999993096
17	108.4811149	649.2930534	556.6677741	9671.738233	1620.768628	270.2240437	1293.785319	3920.5	16455.35789	154.5074145	2076.923295	316.1665053	96.95082477	145.7243634	806.7421274	7585.647892	0.05920594577	0.1690757903	0.02778128469	0.008410334466	0.02013552512	0.009585021081	1	0.04936881632	0.3030570981	0.100337067	43	1
17	123.514678	153.3532738	-14.43248578	9140.735609	896.9458374	399.415796	1404.137363	3510	2885.591398	48.68526159	2215.747061	241.2073433	122.3010686	177.2423302	831.2592088	1986.60479	-0.001439995222	0.09776463896	0.04371254433	0.006304781815	0.01917352412	0.008284973336	1	0.00156660635	0.1575710072	0.1388950042	13	1
17	124.6124851	557.5494955	715.7811756	12632.00512	791.3810348	2581.37035	1712.291132	4740	8383.268817	150.5993953	1937.588267	162.7759396	447.5809487	177.5724448	713.2819098	2825.095863	0.05578430636	0.06490570725	0.2090622639	0.007785350525	0.01156028204	0.01450106645	1	0.05574367646	0.08793318785	0.6978939045	37	1
17	130.742763	98.51139602	1252.419502	7761.961642	1196.512489	-115.9905859	1462.628336	3204.5	1267.468085	245.3533623	1388.951175	235.3832538	95.76833332	223.2375212	554.1996335	572.6753045	0.1628149069	0.1568131408	-0.01468598031	0.01390247152	0.01804817	0.01283475384	1	0.128832753	0.2773073862	-0.01949104184	61	1
17	134.5230262	218.236954	-79.6416196	11628.05945	5193.830614	211.3113106	1200.727175	5699.5	7856.924731	74.46352189	2098.65405	878.1608577	82.64958688	192.3590657	974.6643045	3424.804283	-0.006766252593	0.4436012721	0.01819232287	0.007312370375	0.02319396346	0.006835872184	1	-0.0005904245983	0.8657718293	0.06199052503	29	0.9971366382
17	183.498507	467.6452561	903.7005632	14857.70353	3636.725103	1412.507163	1595.965693	6385	4374.585106	215.9197097	2357.818908	587.7868148	253.6495122	233.6779673	990.4100916	1444.78481	0.06201420017	0.2481606206	0.09351706916	0.008530060074	0.01650237718	0.01079022301	1	0.05606019025	0.4641968203	0.3208198984	47	1
17	189.6423943	421.4850026	-75.27488437	21354.5331	411.6041226	416.9620677	2250.225091	7705	10700.06383	57.06982439	1788.906612	168.9558286	97.68194945	183.5275224	635.4546543	975.311109	-0.003411912628	0.02055016142	0.02025747499	0.002725084418	0.008226829277	0.004309573871	0	NaN	NaN	NaN	NaN	NaN
17	204.3337465	699.2461305	-58.76712909	10816.51951	4620.326206	167.9881594	1250.042582	5189.5	7302.473118	83.22243661	2066.504773	844.6087608	83.78724886	189.0058034	949.2993703	2592.061445	-0.005109288172	0.4278202442	0.01576112967	0.008524464713	0.02045260515	0.007784047249	1	0.0004255553659	0.8334790265	0.05387085203	29	0.9846006114
17	206.4719342	97.76118536	756.4652776	10985.55418	2546.349633	-36.03530103	1175.493745	4681.5	9741.645161	130.2820029	1576.141262	408.8352428	89.42359287	188.8687284	663.5800999	2624.47289	0.06888832262	0.2315206223	-0.003440594787	0.008018306646	0.01760777354	0.008418239563	1	0.05591216033	0.4311025099	0.0004155453019	45	1
17	219.3633666	391.9487908	1052.613175	15747.24019	2617.340894	-20.95491554	1688.970322	6305	7771.797872	216.1431672	2756.083239	528.1413173	95.8317975	206.5667779	1134.908645	3134.507859	0.06866944288	0.1710499555	-0.001316192942	0.006564824085	0.01318345082	0.006529835949	1	0.05524880688	0.3073085815	0.005877054376	42	1
17	221.5447021	29.26574928	18.89400513	6999.624197	448.5090945	56.35032138	1026.530065	2641	3697.333333	37.46972166	1458.585952	120.6060647	65.09088301	163.096387	521.9861518	1910.693741	0.00295758453	0.06413822917	0.008251539454	0.005691630521	0.01920811362	0.00876065948	1	0.002725063391	0.08907613762	0.02139829648	6	0.9984399058
17	222.6050366	370.5189493	-96.12797222	15812.0787	1689.996631	801.5060651	1875.765385	5954	5362.287234	59.1671055	2676.359631	369.4628822	171.4699141	245.6511936	1066.932546	2948.67943	-0.006672374668	0.1124873982	0.05146108735	0.003830067322	0.0130547303	0.006497994401	1	-0.001991238203	0.1876788917	0.1638801803	13	1
17	225.5107908	669.7078169	864.0028251	12406.87433	5337.194358	-41.56914674	1373.241648	5963.5	7950.610526	196.1721711	2327.389997	1008.300036	110.6119449	234.2730594	1108.715565	2855.499939	0.06925224251	0.4316842163	-0.003213965168	0.008510361678	0.01922854432	0.008861982782	1	0.05822830618	0.8407981671	0.006324021629	51	1
17	229.6243479	105.4581667	735.2523992	11165.45906	317.9034536	326.7576877	1449.668198	4074	15556.35484	153.5428557	1691.135011	116.9750163	119.5870979	171.6533216	599.9795246	4910.056153	0.06730947772	0.02865888542	0.03025197981	0.007924610128	0.01227403775	0.009567316502	1	0.05450327943	0.01553390779	0.1066235337	31	1
17	229.9455769	205.0262752	685.111489	12847.06498	393.6778434	2717.003381	1643.557098	4781	12894.65556	160.0068397	2244.813622	132.4997786	528.9483591	171.023364	775.280655	4856.741875	0.05352668586	0.03156557973	0.2150952261	0.008642672644	0.01294424985	0.01893628715	1	0.0539591828	0.01965089585	0.7165820907	33	0.9999999546
17	231.304496	562.3219595	-93.289894	14001.61449	1557.12269	751.966727	1688.684115	5393.5	6622.478261	59.71673319	2791.4804	282.6785244	155.7159668	213.0440529	1024.428839	2835.365757	-0.006826026204	0.1116343339	0.05318749962	0.004810801987	0.01561235381	0.007974125115	1	-0.002024898274	0.1859159593	0.1695496526	13	1
17	235.0391307	256.3831356	1168.574392	13805.52804	329.3755256	24.38803749	1755.894045	4965	9177.531915	274.2603807	2625.655128	138.2145665	117.3068605	262.4601579	902.7775964	5216.35302	0.08711745962	0.02390056974	0.001609267212	0.008011707368	0.01304547789	0.008980282006	1	0.06852396894	0.005889927383	0.01562186701	30	1
17	258.2334705	308.0689476	-115.5565631	15776.01256	3934.921545	812.5517202	1608.60856	6682	7501.042553	76.44073881	2817.644813	708.7254892	164.2612401	217.0467649	1201.317961	3234.021006	-0.007558911394	0.254894027	0.05356162088	0.00589872876	0.01536534864	0.006940043438	1	-0.001141154458	0.4791488044	0.174277134	22	1
17	260.4648366	143.6496553	-58.82468581	10980.26348	1967.500965	543.5640851	1795.807672	4505	3095.734043	60.29747268	1994.046852	344.3804293	130.8310836	258.8945669	795.9676084	1290.583399	-0.005404953326	0.1756077675	0.05090234611	0.005741477861	0.01748541951	0.0082020637	1	-0.0003842524886	0.3168683769	0.1638908265	18	1
17	265.5174829	263.6657733	-75.84699307	17909.89327	1052.573688	392.1487277	1804.080538	6679	10106.7234	65.68246911	3100.515851	313.4814551	117.2008488	252.3316078	1210.987056	3235.738264	-0.004491128663	0.06094728179	0.02290605276	0.003625765185	0.01271401908	0.005497366021	0	NaN	NaN	NaN	NaN	NaN
17	269.3891642	100.3188092	943.0862348	10521.40533	276.9427991	-3.149737675	1513.652055	3817.5	13342.08421	188.7253875	1807.58734	112.6117652	84.18484172	159.5922276	622.0344111	4641.563996	0.08646744386	0.02725534574	-0.0004099334529	0.009021465504	0.0121701747	0.007923814345	1	0.06793071188	0.01278515788	0.008880546021	30	1
17	276.9909589	525.3275477	-249.4480365	15155.917	890.595732	3553.931129	1620.978756	5589.5	4475.913978	64.97889064	2643.996292	196.7511695	609.3264769	180.5245768	969.2018084	2028.350624	-0.01757141116	0.06080450486	0.2371556638	0.0046412467	0.01229182047	0.01306990733	1	-0.0007562483807	0.08002010069	0.7758660592	10	1
17	277.8285384	412.9761674	-64.88029167	18128.53035	1981.157325	378.3823616	1754.780271	7020	7087.715789	61.8808833	2591.170214	393.3445855	98.47219554	208.8146885	1046.44109	2190.742882	-0.003645987944	0.1119950639	0.02154411435	0.0034796808	0.01100840819	0.005069611307	0	NaN	NaN	NaN	NaN	NaN
17	301.7234737	213.5310728	-213.4691524	12924.22153	296.6860284	3076.722669	1648.165593	4692	4284.913978	75.00328917	2717.466372	155.8140827	642.8755753	207.6024172	977.0766566	1919.891362	-0.01680050094	0.0220645711	0.2391061173	0.005349873357	0.0128859003	0.01836867295	1	-0.0004275187799	0.0006967175308	0.7815057886	5	1
17	303.8149385	470.1464076	1166.024919	16110.52562	6938.595092	-10.79955071	1728.253136	7872	5342.852632	252.4221019	2902.175672	1349.094615	121.0726181	200.3444088	1448.846838	2600.578737	0.07145923441	0.4461404645	-0.0006976784805	0.009210573418	0.0224318798	0.007998881793	1	0.06026035197	0.8703372477	0.01548469472	51	1
17	315.510631	110.3475966	-83.16513679	11798.20101	2818.065247	567.0339493	1456.493912	5040.5	9627.182796	73.26427123	1659.392394	368.3901084	117.3248822	228.7076832	669.0793444	2757.821533	-0.007557433085	0.2430179085	0.0505131063	0.006574606273	0.01744475092	0.008445781881	1	-0.001429935114	0.4548729738	0.1638707672	22	1
17	316.3925383	375.2552603	1239.167576	18985.66259	1255.178472	653.2375523	1652.25344	7149	10894.81915	245.7572044	3023.926124	283.7688529	201.1956702	197.3579414	1159.374752	3729.215098	0.06574925105	0.06637185111	0.03438019455	0.006725942671	0.01131116199	0.008932115948	0	NaN	NaN	NaN	NaN	NaN
17	320.3103832	46.6940291	625.2877395	8601.838338	1430.100442	-95.25154282	1222.326348	3488.5	5228.387097	151.0727034	1344.584641	258.4907569	86.11053032	149.2365283	537.139422	2258.531319	0.07380737798	0.1676966875	-0.011348931	0.01168505388	0.01840222324	0.01034757764	1	0.05871878074	0.300497645	-0.02641036624	42	1
17	321.2993154	238.4829626	4628.739979	14825.95951	2439.303959	-203.1160072	1851.822114	6084	3957.831579	860.6177703	2764.82632	507.5064193	210.1957464	204.2632296	1152.918019	1717.573794	0.3081573111	0.1650113066	-0.01362267045	0.01776431092	0.01608742625	0.01585466257	1	0.243948891	0.2925263828	0.01405436972	76	1
17	324.3170702	89.52072452	656.6654565	10966.68511	1761.904168	238.5101176	1571.817325	4502.5	7254.53125	149.7841703	1780.668574	300.3786915	150.4799512	802.9143322	723.1451249	2932.484982	0.0634101791	0.1632020644	0.02254578018	0.009427133116	0.01620876372	0.01348988879	1	0.05234288243	0.2910457813	0.08369582606	43	0.9999999995
17	334.9308625	272.9354595	-71.67332621	16161.85044	1144.539759	91.72934616	1632.187889	6019	11435.12766	52.42421725	2438.313634	256.7969923	63.26201632	206.2517461	914.9229256	3630.478088	-0.004875739955	0.07268231818	0.006231415101	0.003518494806	0.01211990508	0.004200194239	1	-0.003498398629	0.1066696504	0.01331224246	6	0.9999998191
17	354.4063739	76.65480304	2718.543849	9290.423669	2102.885447	-181.0582472	1430.381868	3966	1693.621053	602.2584749	2127.589819	474.5572219	129.1101208	224.5348669	897.2738894	987.4101648	0.2943654289	0.2237946108	-0.01979911224	0.02000251529	0.02495550182	0.01501765989	1	0.2332854978	0.4130593603	-0.00775543053	78	1
17	363.1309361	34.46867691	3227.252794	6870.684313	814.7408	-251.3250024	1026.797096	2748	5378.623656	822.7195053	1732.936669	197.0376349	155.7842489	140.3268832	665.1319992	3532.635963	0.4697134444	0.118626997	-0.03787154222	0.02921810921	0.02523671011	0.02449068803	1	0.3699268618	0.1961221979	-0.03436435944	85	1
17	373.6068602	768.5905658	471.6394625	8498.788251	172.165165	1725.032322	1587.6659	3099	7440.521277	113.7046232	1495.75177	104.9143346	296.7924485	171.6466272	538.6520666	3042.728429	0.0562056827	0.02006594268	0.199110976	0.007930293918	0.01343140082	0.0162510025	1	0.05506937485	-0.003744361012	0.663855576	33	1
17	388.1160392	661.4039372	-54.85601272	13959.00564	225.6537535	695.758034	1851.018501	5019	2214.93617	43.6107346	2335.804557	117.645926	148.8469741	230.5174741	802.180274	749.937285	-0.003872897588	0.01620684949	0.05057859419	0.003368643116	0.009448223032	0.006909145253	1	-0.0007955301307	-0.009411963059	0.1590843712	3	1
17	407.6288265	66.46741982	-15.93922546	8486.563794	2812.330039	11.29948671	1225.409759	3854.5	4971.967742	67.8537644	1535.752924	509.1161078	77.12550591	210.3809572	685.3690513	2276.178927	-0.001662006399	0.3262761681	0.001222607227	0.008363864608	0.02229346009	0.009379037561	1	0.001317570508	0.625753933	0.003807743448	24	0.9999998453
17	407.3716105	390.7206323	-55.81219877	14118.00647	1485.063163	327.9626913	1874.415534	5445	7225.591398	58.3816894	2960.410454	331.1710174	100.7156129	242.3388316	1120.111559	3134.965513	-0.004568437178	0.1072029314	0.02369429196	0.004662826384	0.01344123827	0.006496570512	1	-0.001931810741	0.1771373798	0.07213716103	12	0.999999986
17	414.6338611	164.5067784	720.7708495	14111.87767	1569.984293	2986.896855	1294.594136	5462.5	7222.473118	158.382106	1984.826029	231.3069813	429.7857626	180.9629788	745.040254	2459.411544	0.053870091	0.1116813798	0.2130312811	0.008697914261	0.01313203731	0.01641038828	1	0.05492224329	0.1836532066	0.7118453589	41	1
17	440.1113857	138.6883515	726.3869279	11190.58411	1850.040351	-11.54451187	1682.308198	4557	13494.14737	178.8860988	2123.679218	362.7096305	97.54007909	219.5388296	850.4275272	5477.920107	0.06889953282	0.1655962596	-0.000987241945	0.009059445068	0.01690978272	0.009627903649	1	0.05539428658	0.2961397863	0.006876163922	42	1
17	440.2056598	305.7807486	5064.818942	16874.94068	269.7946439	1162.703616	2060.074926	6129	3648.164948	810.2187928	2551.552726	183.4517916	308.7120522	217.6247259	968.9268984	1380.824804	0.3040819451	0.01641757852	0.07167580863	0.0134588704	0.01122135955	0.01601766687	1	0.2439954821	-0.01249056154	0.2921896915	70	1
17	450.5899515	116.5940347	811.9423885	12918.89555	3077.861595	-2.110744928	1106.661947	5514.5	17809.3913	147.6979407	1878.155389	408.7794085	93.421799	165.0458131	737.7633354	5046.033489	0.06361026067	0.2367033366	-0.0001639326198	0.007701414356	0.01855242264	0.007449741996	1	0.05197220982	0.4417318682	0.01032587477	45	1
17	454.3939371	94.7164391	4.124730196	9306.561911	1471.291328	140.4787223	1334.009538	3721	1501.623656	53.80532048	1699.371016	321.780875	83.12002466	171.8559775	689.9659907	838.731028	0.0004875856449	0.1601939011	0.01541169502	0.006204195395	0.01859735904	0.00892568091	1	0.002138542132	0.2856359646	0.04706495193	17	0.9999982581
17	467.2598173	640.5630494	-34.09685908	12418.40978	1375.928185	227.4180913	1617.464968	4832.5	4537.37234	55.06252368	2341.724733	261.7261274	85.63978395	177.4199898	890.2580555	1715.385809	-0.002560851825	0.1070611649	0.01903710827	0.004833454469	0.01282878604	0.006509040744	1	-0.0006053811348	0.176875673	0.05710788868	12	0.9999957971
17	470.382116	596.6381305	-23.34184282	12930.7005	4396.122931	206.6111897	1672.748319	5949	3370.578947	75.8813213	1936.103838	650.6771339	98.39229366	265.4846882	854.7160208	1310.049687	-0.001746261317	0.3406281682	0.01679643542	0.006106802605	0.01598142665	0.007566176994	1	0.00226575485	0.6549642333	0.05577846723	25	0.9999974533
17	472.5839029	776.2534939	-47.64443343	8303.753345	1933.792677	811.8233177	1256.03794	3504.5	1194.574468	54.74045278	1402.511801	339.9314977	172.4968346	138.639539	576.037551	805.6459973	-0.005730692448	0.2364102678	0.102659166	0.006492861035	0.02111639416	0.01176608362	1	0.002862666734	0.4407702994	0.3369296049	23	1
17	475.666826	60.62732202	1357.348314	8813.817754	2610.556918	289.8458604	1018.171724	3988.5	1998.333333	258.5279188	1553.443414	461.8047895	129.9588703	198.069086	677.908406	1085.082689	0.152833048	0.2958004647	0.03405871044	0.01898962182	0.02363702267	0.01471105729	1	0.1250601041	0.5613760158	0.1435678639	67	1
17	482.5301107	170.156467	1923.778881	11405.40499	227.7774881	1609.422244	2045.169473	4189.5	2233.452632	338.5219368	1711.128405	142.6318178	319.6297086	220.2462159	619.3255953	1236.266839	0.1699721598	0.02083794061	0.1438394573	0.01358185466	0.01326096454	0.01746604143	1	0.1419842028	-0.002785488628	0.5039988664	54	1
17	483.3676384	706.990822	869.5611452	14589.63997	2476.350521	1221.156467	1297.090647	5982	24117.05376	104.1577484	1098.894638	236.8694089	169.3135136	163.5506372	419.2326916	3772.537796	0.05997278585	0.1708002789	0.08473438441	0.007029135472	0.01395291569	0.008884434466	1	0.05317551093	0.3059687455	0.2893242763	44	1
17	488.4941007	298.6550165	4100.98851	13367.12656	1491.610547	915.4438765	1763.00274	5284.5	14997.7766	781.9465192	2437.480168	292.7438621	251.4405721	215.3729307	945.5379125	6005.068641	0.3054224779	0.1131257869	0.0681256417	0.01397254085	0.0155849059	0.01795007314	1	0.2458313546	0.1854789637	0.2831523329	75	1
17	488.8744491	55.75861833	5184.35354	7675.027205	228.6538878	-368.4563881	1128.768569	2898	7599.321429	1060.024312	1464.091047	115.7544537	218.3268214	220.7601284	532.6667936	3875.215716	0.6846225328	0.02926277371	-0.04692420501	0.03466235799	0.01813674834	0.02967120591	1	0.5385264884	0.01101350876	-0.02255883505	90	1
17	489.5085132	145.2116698	-107.5249863	9696.201706	2414.673014	1089.93533	1326.024351	4189.5	6756.72043	66.69246335	1852.051443	465.5587545	243.4319265	170.8215022	783.5991473	3186.669197	-0.01115874356	0.2543100723	0.1131988938	0.00758322716	0.02257204646	0.01060160405	1	-0.0006619931993	0.4773532684	0.371207438	23	1
17	489.6849152	325.4465822	-58.36957317	14115.48194	4641.479899	55.14323315	1522.655047	6389.5	7609.755319	80.22085517	2575.036936	803.0370561	90.18637147	279.5893046	1126.97133	3136.441565	-0.003915688753	0.32906478	0.003882657141	0.006357497477	0.0192529927	0.007271900813	1	-0.0002884888143	0.6314573093	0.01223371714	24	0.9999938834
17	491.4476114	638.6755632	2200.515736	13441.78068	2181.684171	-102.2513562	1606.44842	5493	5529.297872	427.3245364	2448.852089	379.2941207	135.2655092	178.8108889	959.7323893	1968.985869	0.166119015	0.1641915294	-0.008119597008	0.01107444651	0.0133562343	0.01046639213	1	0.1318877401	0.2923041793	0.003140066209	61	1
17	491.4438694	665.6740101	-163.2262555	10976.7468	242.5329082	2559.540396	1692.731459	3984	2370.37234	57.59304268	1629.974043	119.9636702	418.9684621	184.2756234	587.4335558	708.9456048	-0.01505437881	0.02115107985	0.2365599844	0.004780571171	0.0110999592	0.0142167862	1	0.0008022793948	-0.001164402349	0.7734009259	5	1
17	507.6494869	512.4496632	-103.3812888	14279.22543	4790.475862	678.6930871	1455.285971	6454	12980.73404	79.17403013	2202.03196	670.9827127	128.3982534	174.7222488	951.7152353	4248.651928	-0.00709808772	0.3372944554	0.04761672845	0.006270350872	0.01847017178	0.007299541001	1	-0.000279082842	0.6478676832	0.1567580711	26	1
17	525.4084947	768.2939004	629.3854274	7390.538693	176.5831383	-47.02238777	1271.996451	2724	10538.07447	142.2007658	1293.078233	91.32602242	84.98762502	139.2806138	459.374905	3938.04089	0.08375093944	0.02373416954	-0.006803164949	0.009712252695	0.01348561006	0.01173981287	1	0.06538907044	0.005675323755	-0.01295813201	30	1
17	527.2809209	738.3256563	545.7885625	9208.925349	931.4443914	234.3520246	1290.90483	3515.5	10140.6413	113.9057026	1428.674795	146.8872987	93.42931055	122.3678214	530.457048	2856.430896	0.06111998641	0.1033776953	0.02578392005	0.007837586865	0.01224068135	0.009440683648	1	0.05010974902	0.1685848791	0.0924406581	39	0.9999999999
17	546.1038429	749.018142	544.0692288	8673.67328	1927.220764	225.5801981	1050.686669	3642	20897.35789	130.8777923	1462.708571	287.4084457	98.46243524	125.4523466	583.5976182	6368.678727	0.06456105721	0.2270074081	0.02692023373	0.01059456461	0.01884656491	0.01108972867	1	0.05414025546	0.4215857091	0.1000523401	46	1
17	550.8268249	312.2029096	-183.4639442	12128.80624	1244.887081	2888.16008	1730.370754	4662	2736.313433	67.25652069	2102.943933	237.9537546	476.8839558	173.716235	795.068431	1359.779831	-0.01569371013	0.1033312246	0.2385478597	0.005279082766	0.0140719865	0.01350047716	1	0.001235154763	0.1670303707	0.7819458645	15	1
17	553.2113911	432.5304129	885.2180605	13068.56248	1391.121126	-10.66995505	1757.890814	5106	7372.326087	182.980018	2248.504068	244.0543969	100.8043708	206.2510532	839.2929145	2960.319236	0.06996437528	0.1070862498	-0.000841425526	0.006684887246	0.01313618824	0.007958923154	1	0.05565560477	0.1763664999	0.006092230275	38	1
17	554.6231326	324.4474003	-124.3239728	9968.497539	966.8241164	2322.079532	1756.428957	3831.5	956.2307692	75.11622607	2513.204372	279.201312	572.9783246	378.7727613	960.3749019	1236.217186	-0.01305254509	0.09835357115	0.2319454853	0.006924041245	0.01473891151	0.01822901315	1	0.002905382691	0.1568844733	0.7604759082	15	1
17	556.8099394	119.6734831	432.6370545	5865.391498	1745.243254	86.04468507	3065.291159	2742	6270.010417	108.484024	1248.22876	476.8691805	145.5141712	1085.438219	535.4854522	5523.947967	0.07779506415	0.3026836324	0.0140129402	0.01363316132	0.04649213645	0.02973211065	0	NaN	NaN	NaN	NaN	NaN
17	561.6388633	302.4286381	-141.7868169	11673.40227	1110.368726	2762.928563	2181.837626	4553	2491.946667	68.03388288	1886.513944	233.0583497	462.5998419	241.5308363	716.5473107	1566.38431	-0.01205832803	0.09658300285	0.241125939	0.005764099076	0.01541758293	0.01501533486	1	0.004187068201	0.153151494	0.7910659272	15	1
17	564.4287613	315.8416146	-137.4597785	10553.15595	1039.787159	2518.209978	2265.074168	4180	1889.55	70.19494261	1940.332919	228.8541673	502.7591064	221.0456298	732.9895586	1678.56821	-0.01259970727	0.1000635413	0.2407759747	0.00663174272	0.01536206193	0.01961596405	1	0.003774297331	0.1602851049	0.7898832091	15	1
17	576.5399913	98.95505732	7.201692132	7345.028801	206.9734493	97.63277376	1139.731187	2734	11893.78261	39.80377565	1059.9584	98.83499272	74.15880749	227.6858163	374.5598479	4375.710946	0.000993287159	0.02854763899	0.0131244205	0.005835805192	0.01425018948	0.01041658463	1	0.00108511459	0.01619681411	0.03624410888	2	0.9999992562
17	582.2539113	515.4726418	558.9970538	10561.58608	715.1096232	2180.699633	1353.067628	3990.5	12488.3871	157.5833218	2119.578565	158.4135753	443.3667816	160.0977173	775.5657189	4769.605959	0.05458523541	0.06759294807	0.2064008344	0.008889970353	0.01505460592	0.01649583738	1	0.05467347365	0.09347481638	0.6888941735	37	1
17	584.3278737	134.3539608	-8.16298867	7772.123639	158.9925047	367.2700348	1377.214592	2832.5	3094.191489	36.43202617	1273.512317	106.2378321	105.1990797	185.9019644	459.4045579	1248.097686	-0.001158120596	0.02130649187	0.04494329911	0.00475318761	0.0143475782	0.01100669836	1	0.001088448404	0.001057565575	0.14109104	3	0.9999998962
17	587.308789	156.8931935	2250.239375	7650.972063	531.1086708	497.8461463	1478.694066	2998	8563.521277	449.2057197	1436.011227	158.7942678	177.2169189	165.840736	549.7388182	3311.630676	0.2953342276	0.07017884914	0.06162976086	0.01784385042	0.02030414193	0.02210667838	1	0.2370554957	0.09775078897	0.2584601956	73	0.9999999999
17	593.4371852	171.3380006	646.4359022	9304.727662	3189.219954	-45.96615144	1134.876337	4306	5746.329787	138.087336	1301.117343	473.2665152	84.62607783	155.2804564	615.9486618	3088.237102	0.07076582878	0.3405450316	-0.004771735073	0.01133604529	0.02135665481	0.00948972718	1	0.05842083675	0.6542517832	-0.0008433819753	48	1
17	595.7852297	224.8402198	1639.2402	9920.938094	550.7549137	439.123738	1935.744159	3760	3956.645833	285.4476822	1588.937962	151.4191441	149.0699931	273.365085	589.9311184	1960.089477	0.1681614125	0.05481333655	0.04374250388	0.01174605188	0.01635641173	0.0137099898	1	0.1353001954	0.06784782397	0.1726923066	56	1
17	599.2848349	116.5365264	-117.2724925	10062.08472	250.5407729	2150.326713	1118.914503	3626	3727.645161	50.26136999	799.3430392	115.5894347	212.1212751	122.4595813	297.3210351	698.3869559	-0.01178895366	0.02428261501	0.2135832979	0.005016783309	0.01158107835	0.01326717925	1	0.002132943304	0.005456574053	0.6979879359	5	1
17	617.4548141	209.2887639	-15.22251996	8429.084589	2761.299159	136.4794581	1346.385177	3880	4051.191489	62.86259066	1473.940429	467.2174195	78.38258801	175.9725576	652.506176	2315.65231	-0.001834426544	0.3373572556	0.01634004522	0.008137064349	0.02183413871	0.00949311422	1	0.002137569305	0.6482750407	0.0541645008	25	0.9999955056
17	627.4649283	424.2930352	812.8446709	12427.14843	1286.475687	353.9247302	1325.848154	4847	7204.473684	165.1266689	2016.751912	225.7582427	116.6123514	157.3514049	758.6253312	2555.082852	0.06488724698	0.1064803382	0.02948370317	0.006816724929	0.01221943771	0.008587836788	1	0.053327866	0.1748556837	0.105556092	39	1
17	635.3015404	104.4699931	440.9859635	6592.307477	2534.829629	-79.68934064	863.7031943	3083.5	6993.40625	101.9277234	1090.817919	423.7107523	75.83445837	120.842499	496.7057122	2628.428943	0.0686098214	0.3894337863	-0.01197479641	0.01361125992	0.03310742907	0.01200196724	1	0.05680508026	0.7544191557	-0.02392067991	51	1
17	655.6816866	499.0651293	1744.244623	10903.76779	1074.069574	464.7770095	1562.197429	4245	1378.810526	374.46893	2088.849994	242.7622896	140.610517	186.5758414	794.2454125	639.8751091	0.1586567827	0.100135407	0.04169928946	0.01128026173	0.0159051215	0.01227009717	1	0.1281236904	0.1607378873	0.1651207724	59	1
17	660.246819	155.5571469	7.275404882	6632.60852	742.4823444	259.8121994	1000.310928	2549	7182.602151	42.11832111	1081.484367	142.4395182	86.65635808	114.3784797	407.3934883	2461.38106	0.001108245608	0.113154136	0.04020821524	0.006643152459	0.01815415833	0.01136328568	1	0.003541546583	0.1890811314	0.1281924467	13	1
17	660.6848081	596.7943113	3868.661016	8392.688012	553.1691011	686.783289	1169.78008	3235	5569.663158	720.5576822	1618.862025	131.1769637	224.1268795	126.6259906	595.4180603	2476.926861	0.4578255805	0.06759702178	0.08337940824	0.02174632642	0.01471225444	0.02263787343	1	0.3667848985	0.09050050457	0.3638198116	84	1
17	675.474336	392.6962526	-19.68064306	9303.915103	647.7655106	31.74367563	1457.696243	3460.5	7905.552083	47.01734545	1509.987684	139.6627021	69.95920875	154.4159607	562.4218684	2519.245718	-0.002379934557	0.07176099844	0.003839520968	0.005331909449	0.01292153009	0.007891381062	1	-0.001667017557	0.1047828606	0.005872221111	6	0.9999999167
17	686.2215694	292.8652568	-45.63779093	7294.027025	1275.575591	786.7639659	1399.268833	3014	4987.886598	51.97677275	1339.942523	244.2508943	165.5539196	152.0876077	544.8831378	2274.404775	-0.006728846963	0.1747687691	0.1078575908	0.007012417464	0.01926858202	0.01262598838	1	0.001742858211	0.3145552604	0.3523912022	19	1
17	695.4218725	212.7359161	395.0135541	6550.85038	737.7309892	156.8486867	967.6309064	2548	6626.297872	104.0704836	1294.090107	175.6075621	84.54126545	128.444799	498.0220176	3613.212983	0.06067296811	0.1130436878	0.0230456536	0.01125750517	0.01876862565	0.01336925308	1	0.04970044341	0.1884036677	0.08351769805	39	0.9999999846
17	702.4198198	193.3168323	-31.2767225	6480.085738	1557.656725	636.840537	894.800136	2779.5	6653.968085	58.11606855	934.4497524	249.8937495	168.4909872	324.5707138	398.6151946	2563.936395	-0.004942275216	0.238321856	0.09684526074	0.0092753075	0.02086600934	0.02104766995	1	0.003180700171	0.4447368606	0.3178681364	23	1
17	706.4553908	401.5663887	1277.063939	7673.241038	1809.646457	310.3738114	1509.228335	3345	2366.395833	179.0056004	1113.759439	297.1114195	144.2586882	799.0170609	475.0828708	718.850405	0.1651778937	0.2368079526	0.04248137639	0.01317297464	0.02521830728	0.01718034115	1	0.1347022279	0.4404061998	0.1725212405	65	1
17	713.8906567	422.6110779	1248.983599	7500.778065	1736.800043	270.9963487	1259.679463	3224	1572.468085	260.5189865	1561.345595	368.4246236	147.0428318	154.6117135	661.7470351	996.1009331	0.1655410258	0.2400684956	0.03872163601	0.01306749137	0.01954900352	0.01861868554	1	0.1348122132	0.4471163866	0.1602158639	65	1
17	733.6041178	591.9813283	978.0268964	5937.926904	960.4700109	160.2321479	1168.990754	2383	3699.913978	172.1383242	1013.21638	169.8718655	90.28003927	134.5599461	400.1130949	1350.681814	0.1629250266	0.167036371	0.02702552741	0.01373607508	0.02058633705	0.01652091195	1	0.1313537772	0.2977847881	0.1190549716	62	1
17	787.3436573	542.7919635	1824.889211	6344.687232	395.2042996	289.2424173	921.5981999	2414	10107.38298	208.5025167	645.8854086	101.0182078	117.1273658	104.4134841	242.1148609	2320.819377	0.2855773445	0.06196846486	0.04560291028	0.01795110518	0.01623266744	0.01742439677	1	0.2283589361	0.08122116259	0.2031251454	73	1
18	6.666614642	150.5889197	421.7542342	6405.690011	1911.332016	406.9691618	849.2115733	2867.5	5308.313253	88.29344545	1067.992619	329.7931444	114.5940395	129.1439986	467.0591957	1907.624688	0.06865300955	0.300644537	0.06517330415	0.0134856274	0.02384196541	0.01460026667	1	0.06025643201	0.57185551	0.2295614226	50	1
18	11.35533684	554.4594412	3663.385693	12144.00441	734.9084003	588.4959448	1354.870231	4617	10874.06452	393.6669568	1322.632795	146.0485482	167.7485956	166.8766597	487.3864691	2431.68857	0.2999669515	0.05998310174	0.04758099288	0.01428540633	0.01219794076	0.01272564271	1	0.2398324883	0.07698281814	0.2125832058	73	1
18	13.54991959	232.6895301	452.2447014	7101.384014	219.1696856	145.9449717	1264.013659	2641	14348.97872	134.3927454	1445.806499	93.38873926	107.5568396	265.7213678	507.366202	5998.906725	0.06766163113	0.03299468414	0.02054017091	0.01043614043	0.01503352441	0.01661181532	1	0.05428278753	0.02450882483	0.07461350146	31	1
18	28.2289792	189.0758638	0.7670278186	8360.897581	917.7981393	327.9292103	945.0425169	3217.5	6049.893617	41.40489657	1176.702189	149.5129384	97.24201303	150.4554639	443.9022224	2099.741543	7.860298523e-05	0.108627417	0.04100676545	0.005280219009	0.01399921905	0.009607620227	1	0.002726082787	0.1798181101	0.130513309	13	0.9999999999
18	29.31100249	333.3141168	-13.73402614	9131.093502	220.7789118	412.957906	1402.713962	3320.5	3473.258065	37.58768537	1957.467804	114.8283709	130.808385	184.9041938	688.1994897	1718.589152	-0.001401535876	0.02591656147	0.04491292721	0.004652375313	0.01431663899	0.01012510166	1	0.0009406180062	0.01049654105	0.141057495	3	0.9999996538
18	33.54625431	418.2650804	-13.75446696	10292.20453	1104.041671	173.1648928	1580.743064	3997	4267.666667	45.93480936	1732.74523	233.4899451	83.61426985	171.5335001	670.8847708	1611.580761	-0.001379869155	0.1103239248	0.01759442581	0.004685323194	0.01362659369	0.007719361159	1	0.0002810774399	0.1835568621	0.05265082764	12	0.9999969709
18	38.49996241	697.6231699	20.80632118	6440.017966	143.6952358	234.8438262	1146.37951	2314.5	2927.445652	31.54196807	1167.633097	93.27093461	76.79633998	136.919056	425.8557544	914.8097906	0.003452232151	0.02400791458	0.03641466801	0.005017703954	0.01476386785	0.009683701464	1	0.004286097848	0.006629103898	0.1138349047	3	0.9621140428
18	41.31813902	369.5127627	3308.631686	10882.14584	1766.31382	-275.4316546	1551.458342	4417.5	2753.56383	688.2129298	2194.280722	351.349142	157.7866452	185.9289198	886.2173005	1583.690664	0.3062485683	0.1641472935	-0.02434937867	0.01823024855	0.0167685729	0.0155921428	1	0.2418308242	0.2908931186	-0.02191560481	76	1
18	47.35869731	509.5450859	-10.4702574	9433.829481	3204.24072	1.846370014	1516.786658	4372	3921.319149	69.21080137	1806.76539	552.7009507	76.49011395	195.7477359	780.310488	1701.050537	-0.001181338882	0.3376041407	0.0001619612481	0.007450533284	0.02149349686	0.008435152444	1	0.001752603844	0.6489466632	0.0006781888153	24	0.9999999996
18	52.37831781	185.3699328	459.4577572	8210.700625	525.2829486	1565.363844	1221.808031	3047	8451.5625	108.9187647	1242.613509	148.5675737	284.0250028	143.5225531	473.2027354	2885.027636	0.05521349082	0.06717374715	0.1913516158	0.01019795225	0.01710360228	0.01833957276	1	0.05432524161	0.09277124582	0.6391277775	37	1
18	66.83293012	492.7721247	-112.9388092	11481.59323	233.9861838	1232.572516	1527.659101	4123	9251.895833	50.08035213	2309.249486	143.2528247	276.8758011	196.6896162	797.8671967	4385.492565	-0.009894928773	0.02237542473	0.1055049519	0.00468212587	0.01434122185	0.01123149238	1	-0.002427731105	0.002690099419	0.3400737202	4	1
18	86.00472739	183.6434485	-11.25463955	10759.68574	596.399011	179.0861588	1351.827399	3961.5	9980.73913	43.90820791	1655.482841	146.9361006	75.2937736	176.3558513	592.723733	2638.747679	-0.001024160141	0.05762915482	0.0163350974	0.004214549988	0.01354006933	0.00670839081	1	-3.853527709e-05	0.07570902543	0.04721137415	7	0.9957736013
18	89.70258973	117.4573884	613.9214833	7334.070527	186.4116331	-69.14160554	1106.461755	2638.5	9471.410526	112.0592797	1201.05364	92.49363901	77.49315722	135.4729341	417.0042812	3484.130309	0.08672285052	0.02627992141	-0.009767705612	0.00977332142	0.01565511265	0.01097519809	1	0.06759998969	0.01088611488	-0.02211064637	30	1
18	94.29575909	94.34682396	1169.750952	7216.601354	1654.256944	-123.7571905	1072.475861	3127	2250.817204	214.5475263	1219.626338	290.0993224	90.94634647	147.2784475	517.1918696	1175.377922	0.1698154963	0.2328961383	-0.01711934897	0.01648626739	0.02208889382	0.01362702682	1	0.1350007735	0.4329881779	-0.02418920731	64	1
18	102.4861825	288.6596786	3862.442003	12845.11722	825.6921729	731.3928178	1527.66708	4891	10678.75532	786.0430731	2656.922495	171.8757215	261.9267043	158.2829832	973.4214314	4479.233651	0.2963914146	0.0658511793	0.05575626822	0.01667700164	0.01350146129	0.01917047682	1	0.2375199837	0.08894438681	0.2390979101	73	1
18	103.8222767	548.4185475	875.8833717	13709.13527	1427.7484	391.8952806	1789.019521	5298	6525.677083	145.6169247	2014.387192	250.9255701	117.0401768	210.6907834	755.7218743	2025.553645	0.06473434717	0.1055390178	0.02874462082	0.007040022971	0.01409188113	0.007541057749	1	0.05315613242	0.1729385011	0.1030509428	39	1
18	109.3195352	135.6698379	3800.244768	8794.046341	231.5539188	638.1395018	1207.353703	3310	4169.565217	782.5600717	1708.237854	120.4356525	247.3670593	143.1977798	617.9328384	2036.766708	0.4373719495	0.02794412237	0.06910721513	0.02326201722	0.0169988745	0.0254823036	1	0.3494080359	0.009708497611	0.3113085259	82	1
18	113.270286	492.3512887	728.1971136	12052.85659	1375.639943	1090.7294	1553.643404	4765	11776.54348	167.1820595	2418.069458	230.0899922	253.9430269	148.3860544	873.0568873	5394.013204	0.062499983	0.118111613	0.09010548534	0.007207298036	0.01977231848	0.01306669007	1	0.05494425998	0.1980392401	0.3063087066	40	1
18	121.3299977	201.0762352	593.29034	9663.895698	1001.295763	781.6813971	1564.798934	3798.5	5434.052632	143.3239154	2131.431604	235.0413852	233.728783	198.3729066	797.2948592	4091.674509	0.06337444536	0.1079381732	0.08471957849	0.009595403927	0.01741548722	0.01482823947	1	0.05523258457	0.177264235	0.2883767356	40	1
18	124.3356963	118.4731772	-4.066000867	8745.920626	1403.990394	342.4626132	1190.031472	3552	3495.212766	47.82944582	1181.437715	210.2702291	95.6306369	223.9764045	467.2626769	1215.590505	-0.0004816880148	0.1613981674	0.04061140644	0.005813571371	0.01670470622	0.009360976222	1	0.002792155503	0.2878413682	0.1304278284	18	0.9999999999
18	134.4696995	583.2572467	-125.1283491	12672.42404	1420.888258	1383.999334	1752.244085	4975.5	7397.709677	54.63843367	2068.454245	220.4587338	245.4693148	294.7068466	760.0901147	2415.724883	-0.01012232404	0.1130464924	0.1072997244	0.004493933579	0.01427561358	0.009225957915	1	-0.001594280343	0.1882620707	0.3482786687	14	1
18	135.5068161	54.66930546	15.77817144	6437.37735	447.7103631	231.0534749	1089.463336	2458	7885.631579	35.0896328	1073.084403	115.8912476	84.41311574	149.1424246	390.5564449	2519.826843	0.002365495457	0.06919365374	0.03579871633	0.005862729982	0.01833603925	0.01067355835	1	0.003847015226	0.0991350674	0.1127176263	8	1
18	147.134043	191.705873	7022.345447	9696.573709	1014.147431	-502.2176971	1865.624646	4032	3525.963415	1840.197821	2669.001966	300.6858514	277.6633991	624.92297	1048.949169	1773.105293	0.7118164395	0.1056822776	-0.04968152256	0.03740137213	0.02187071141	0.03038563511	1	0.5606538643	0.1671712039	-0.02418021895	92	0.9999996981
18	149.1072894	576.7557008	1045.421716	12088.28551	337.7780685	-10.87245794	1896.071885	4484	16565.61053	214.115274	1933.705798	132.2390954	101.6816264	222.0820298	694.0696388	5829.334737	0.08680126554	0.02719489734	-0.0008683145076	0.008105801422	0.0123940219	0.008348102747	1	0.06816855949	0.01266277897	0.007428059213	30	1
18	150.8858651	203.6264731	6988.921926	10006.32749	1114.82168	-501.0355884	1529.080465	4066	4152.728395	1779.363001	2492.49658	291.7849613	262.7761228	194.355472	972.9558303	2433.294767	0.7176839424	0.1143086694	-0.05266973543	0.03261018062	0.02167221388	0.03029860717	1	0.5652152702	0.1847974404	-0.03266285642	92	1
18	150.305253	776.418747	2191.205602	7259.425018	174.7786129	278.1957506	1298.032149	2676	3248.478723	352.902003	1199.07307	106.4517889	142.8685877	128.2932708	445.6397048	1095.146298	0.2996526448	0.02430222235	0.03867116938	0.0165465619	0.01554052526	0.01796542076	1	0.2387266474	0.004048693308	0.1820787484	70	0.9999999932
18	165.3992611	769.3452879	4.993898686	7369.245076	3239.436069	-24.24913114	1210.773521	3548	8624.378947	71.3298305	1087.625548	472.423029	67.95577956	144.9192539	521.7535417	3131.103246	0.0008096568835	0.4439523995	-0.00352756612	0.009755360332	0.02389881458	0.009636477149	1	0.004192314892	0.8666423424	-0.008442911317	28	1
18	167.1386696	170.3362014	-127.5392841	13538.57246	3214.718916	1420.047395	1273.54845	5751	7445.094737	82.67817667	1865.938386	413.0545749	215.9029382	176.7113091	740.6516487	2162.930026	-0.01012145699	0.2360235163	0.1060961086	0.006531210858	0.0196734629	0.008111936706	1	-0.0004225069525	0.4399886985	0.3474118073	23	1
18	179.9855018	698.5924532	607.5913749	11495.03118	739.8601729	2240.939795	1357.932914	4278.5	12994.07527	125.923302	1703.000902	134.6682254	358.6206014	152.0679827	622.8694317	3382.393275	0.05331620373	0.06499697414	0.1977982054	0.007037095714	0.0128178346	0.01341726062	1	0.05316271463	0.08826694428	0.6600522609	37	1
18	187.461464	90.73636544	-1.397790012	10478.18863	218.4964509	166.206916	1305.519229	3758	10208.41935	48.20809358	1798.597739	118.4608221	79.92733616	382.3588666	636.8403853	3246.852745	-0.0001216328632	0.02077397513	0.01630344332	0.005095411226	0.01140330181	0.007821666876	1	0.0003025236847	0.0002632470955	0.04635573846	2	0.9999999964
18	196.4825858	23.30299315	427.4875243	6178.313463	1026.424345	-74.769472	893.4300467	2461.5	5531.357895	109.3110716	1225.382797	212.757942	68.92474731	161.229109	477.5386804	2910.373226	0.06739014217	0.1640842601	-0.01285675614	0.0108885494	0.02420904356	0.01078423042	1	0.05352174159	0.2931881802	-0.03281648231	42	1
18	200.3240904	181.4145841	2095.734001	12658.58596	3073.257704	547.9260012	2163.130212	5433.5	2037.726316	371.1087144	2067.009011	483.9987645	169.292184	319.248227	848.0116333	1035.361643	0.1654106548	0.2402841207	0.04453454763	0.01289698147	0.02065039955	0.01222461881	1	0.1350360969	0.4474968745	0.1794630318	65	1
18	214.297666	625.4428887	4083.945711	13594.41945	903.45196	828.15533	1672.633122	5210	17506.48936	924.4752793	2946.500317	179.0342311	273.5921379	180.1348925	1066.207609	8136.992344	0.2997429032	0.06765471414	0.0615308835	0.0145569321	0.015667663	0.01738901704	1	0.2405120675	0.09253834497	0.258972654	73	1
18	230.6552026	570.2916198	-114.288385	15575.61272	5186.746957	739.1274311	2056.65729	7097.5	11094.16129	93.96931699	2789.262415	1000.82195	161.7382826	230.357365	1289.908783	4007.818127	-0.007171067025	0.3465899817	0.05036270896	0.006244779011	0.01910586582	0.008542412413	1	-8.975605265e-05	0.6668654683	0.1660814153	26	1
18	247.5550597	392.7040514	2937.442591	17958.27092	4407.988236	842.1568488	1782.641937	7807	7307.606383	552.2994515	3021.167146	884.5449604	197.3086527	216.8941412	1401.320088	2081.37185	0.1652104234	0.2439772861	0.04688810191	0.01000091335	0.01669989278	0.009909536755	0	NaN	NaN	NaN	NaN	NaN
18	253.4844419	593.6983892	853.5172155	13379.30625	3416.678959	7.641719941	1642.438591	5838	18381.97895	234.2585531	2919.178913	684.1943934	103.7067078	209.3783194	1217.977242	6874.043913	0.06334343117	0.2537749962	0.0006406897808	0.008465071265	0.02125287988	0.007956839675	1	0.05197800473	0.476668977	0.01337176464	45	1
18	258.1504159	10.46181047	-51.92773472	6561.66831	412.2693681	1355.560603	1084.056629	2462	4069.53125	45.93971368	984.938935	104.4983647	244.3634586	147.1817228	349.7346585	1359.925601	-0.007712058551	0.06288247643	0.2060440395	0.0074851977	0.01758760862	0.01683967685	1	0.005325375116	0.08450140715	0.6748134579	10	1
18	259.1264621	250.5725175	1068.311505	16207.47634	1726.592884	527.9828934	2042.03557	6262.5	8477.978723	170.2833722	2032.899661	292.9860515	127.5533549	228.6603094	803.1912684	1836.192736	0.06675865424	0.1105852997	0.03350710311	0.00632042643	0.01335706921	0.006990799334	1	0.05507443229	0.1831948213	0.1193808133	39	1
18	260.3392476	715.6028186	878.4910138	13930.97332	2138.319918	-9.248965212	1205.796276	5602	11361.53684	172.4931168	2168.198864	322.3889462	98.07868214	155.6048436	832.0871813	2662.465346	0.06515851111	0.1560533868	-0.0006627408825	0.006956095228	0.01385131937	0.007395038711	1	0.05235696388	0.2766435134	0.006942135526	42	0.9999999999
18	273.7070792	51.5223802	-14.66309581	8581.203981	2075.328508	-10.01892856	1180.607697	3657	10612.01053	54.68205014	1294.42162	296.4807263	73.01846663	177.5252807	524.3786099	3228.091576	-0.002099930493	0.2430028703	-0.001322617402	0.006912200149	0.02037303995	0.009285387964	1	-9.629763832e-06	0.4553391119	-0.006833401247	20	1
18	274.4435713	773.255964	518.1452511	9003.280398	579.2899599	1783.242654	1587.753904	3429.5	4532.935484	122.9363073	1396.312524	128.8287774	295.8585543	149.4897063	508.7696317	1469.54845	0.05925873095	0.06439120135	0.1987776235	0.008684235765	0.0155591313	0.01674881067	1	0.05791222683	0.08695316787	0.6645023502	37	1
18	283.6119303	618.5063214	2440.884575	14407.65599	4875.801272	-114.657737	1673.780984	6640	6611.677419	409.1313193	2528.316281	823.532442	146.1100937	240.4441984	1147.436787	2357.024659	0.168434337	0.3379131298	-0.007729116304	0.01149495998	0.01768990267	0.01025540002	1	0.1354904487	0.6478548591	0.009320519872	66	1
18	290.5015867	81.70256177	-18.51834519	9827.880075	675.3761098	19.9812948	1434.028306	3730.5	10559.7234	45.16821773	1685.626994	166.3173324	67.84855035	222.7656625	625.5804345	3625.873908	-0.001894765119	0.06861194777	0.002200994405	0.00484764003	0.01584669097	0.007610037465	1	-0.001406496862	0.0983496451	0.0004604474476	6	0.9999999982
18	292.7090277	498.5388072	-91.30586767	14520.52881	3586.655177	756.9695399	1916.331547	6199.5	7382.231579	78.08491179	2866.814244	738.1662011	154.8001283	249.6347454	1242.830007	2845.478221	-0.006233833672	0.2535941795	0.05382598268	0.005715229196	0.01755936526	0.007659336166	1	-9.125791183e-05	0.4764712689	0.1753922249	22	1
18	307.3613624	789.2933085	-122.7000363	9308.8305	554.9132968	1970.402909	1476.870835	3403	3484.075269	56.85537966	1613.928552	135.370484	361.8412345	170.41672	598.1839781	1228.056137	-0.01432757475	0.06039377136	0.2153724471	0.005865250512	0.01257839538	0.01506773988	1	0.0005883625728	0.07937808476	0.7043147668	10	1
18	310.2527419	470.2593979	981.7341594	14830.72397	4777.15848	1289.981508	2293.105235	6701.5	1729.926316	234.6056205	3254.575862	1090.086589	316.4447965	268.7926646	1500.785153	829.338704	0.06743159187	0.328534723	0.08890428248	0.008334447049	0.02314095062	0.01097376219	1	0.06089722853	0.628701021	0.3086816904	50	1
18	314.9697005	47.62272167	8.43179409	9491.915827	552.7110298	136.4778941	1355.352874	3523.5	6516.042553	43.22296137	1438.508493	141.2448454	82.34744791	179.3892669	534.0939215	1900.774126	0.0008849744665	0.05748406582	0.01447549347	0.004453817474	0.01408440209	0.008394832562	1	0.001366318087	0.07541160811	0.04143514196	7	0.9759914148
18	315.9213952	512.0374244	-61.39032376	14582.33812	1023.448127	88.79616549	1981.040363	5462	9403.234043	55.26738073	2402.794569	180.7575335	79.55404983	291.9108336	871.2826218	3315.09253	-0.00411046971	0.07234839572	0.006678195381	0.004016901719	0.01223981332	0.005687506207	1	-0.002871421107	0.1059732206	0.01494170709	6	0.9999992382
18	323.4609839	761.281857	3096.531082	10462.0151	243.9350732	569.0075442	1506.470711	3849	7081.645161	568.189735	1804.097157	116.022536	188.3858953	182.3114496	664.1253004	2781.429874	0.2931526413	0.02288406842	0.05459792847	0.01415356637	0.01184750521	0.01686643103	1	0.2344605284	0.001044718469	0.2335029176	70	1
18	344.5813934	220.294324	777.5519953	14346.41386	390.6187325	3077.449389	1881.891482	5191	12413.29787	212.206426	3037.002661	182.7589492	639.6042123	226.232374	1074.943339	5560.751854	0.05501051065	0.02623265836	0.2145191453	0.008482358144	0.01591959001	0.01676079564	1	0.05504707874	0.008725628695	0.7148414655	33	0.9999999996
18	344.6067013	428.3554515	-108.3494617	17496.93696	6050.538955	360.112002	1486.197209	8137	13909.96842	87.19294676	2867.101574	1059.406278	100.2554937	205.3566765	1365.288073	4438.747747	-0.007364006727	0.3444116109	0.02078662872	0.005320781092	0.01757613149	0.005534028231	0	NaN	NaN	NaN	NaN	NaN
18	347.5106589	161.6812528	-90.2939407	12705.11883	2248.081209	666.815191	1538.487767	5152.5	7281.521277	73.39614808	2560.420016	437.1314144	147.7680498	191.8951963	1011.826698	2798.619113	-0.00620553047	0.1743885222	0.05463426778	0.006338576356	0.01671414474	0.008267153712	1	-0.0008212810531	0.314341354	0.1760660951	18	1
18	352.5288326	308.8200019	996.4640764	17239.33585	3112.767728	1608.18164	1661.355771	7125	25644.36842	195.0013184	2340.803611	496.8349131	274.4125029	190.6037128	1011.338829	5382.500068	0.05812040898	0.1841458912	0.09583733394	0.007100003525	0.01204718753	0.01030675838	1	0.05246502899	0.3331858699	0.3260868578	44	1
18	360.6575052	481.3289637	835.5671897	16408.68117	1076.784334	3607.55547	1943.357768	6235	12237.74725	172.4310072	2477.981917	234.9432767	517.9978324	246.7533396	943.0726029	3916.03931	0.05213934223	0.06504148434	0.2203947633	0.006314713471	0.01226492982	0.01349511629	1	0.05349496342	0.08812860918	0.7347142668	37	1
18	367.3308889	630.6702456	-157.0162012	13463.0484	4554.082105	1481.70795	1366.205684	6179	12083.32967	76.29375259	2683.755494	849.6336082	292.7077158	165.5805585	1189.77149	4262.984252	-0.01138986805	0.3344538875	0.1102192633	0.006428326377	0.01776618618	0.01040963342	1	-0.0002043077666	0.6414288544	0.3633182881	27	1
18	373.4199519	745.6869505	569.2423364	10379.85862	522.4808493	1975.073379	1873.303742	3923.5	2732.148936	123.8905795	1839.043073	174.8327715	404.6301547	413.2046869	679.8794427	1318.919915	0.05477449059	0.05058279278	0.1915203716	0.007828276789	0.01361369884	0.01473709321	1	0.05382033094	0.05881516441	0.6391758338	37	0.999966644
18	378.2793664	384.4689372	1083.004454	16924.50541	327.1337636	1557.592045	1887.112749	6054	7805.677419	234.6673261	2884.165197	167.8255684	318.6159065	235.9931107	1067.065383	4564.581999	0.0669118282	0.02019386485	0.0951884941	0.006702680519	0.009977220935	0.009223361823	1	0.05773232801	-0.00248377226	0.3215762895	32	1
18	385.6261412	32.99632714	25.34921224	8522.003091	848.55823	-19.81429422	1114.00644	3287	4664.532609	45.69600511	1218.627519	162.6611916	63.28831954	137.6508013	451.9046399	1792.686022	0.003240019238	0.1037142502	-0.002238737089	0.005544895676	0.01655568515	0.007695032192	1	0.002760777467	0.1701910756	-0.01231164483	11	0.9999999982
18	399.6056573	655.4545898	800.0223758	14491.86165	1669.661922	2949.686463	1418.705809	5668	8587.784946	171.6728966	2132.452992	244.1686741	461.4167238	169.3154445	795.8427592	2314.160256	0.0564830532	0.1167725036	0.2038459557	0.007073683721	0.01300531717	0.01205739182	1	0.05652720807	0.1941444027	0.6820634118	41	1
18	405.2640221	382.3480678	916.9306413	14900.6429	1663.736322	486.9411419	1759.304547	5846	13209.87097	204.4472852	2876.101462	305.513132	159.8615052	227.435997	1097.488607	6397.239833	0.05996831139	0.1162034846	0.03408975082	0.006984406383	0.01456654416	0.008727216431	1	0.04979201624	0.1947604938	0.1200619773	39	1
18	424.4630698	269.3197437	10142.39863	14615.79059	2572.412271	-466.915854	1368.703676	6175.5	15620.61053	2118.42607	2955.360942	527.0374196	327.7815134	212.6806387	1245.958558	8235.88907	0.7007600664	0.1745870871	-0.03138160316	0.02709121995	0.01896442686	0.0257847975	1	0.5536241512	0.3081299464	0.03596147498	93	1
18	429.6304081	13.45895989	365.8890371	6204.084249	1041.665844	453.8180314	947.9247335	2516	8470.752688	114.4689596	1137.289956	197.7787299	124.129578	164.8820253	448.2515384	4208.944058	0.06115739434	0.1734417448	0.07404960643	0.01313802643	0.02480708147	0.01438318363	1	0.05354210463	0.3114771843	0.2542168106	44	1
18	439.3433489	387.5662018	2691.411468	15644.69086	3790.23526	724.3267714	1958.26341	6794	4939.591398	514.6280301	2730.13759	723.6474525	212.5394692	216.8821682	1209.007631	2154.171177	0.1701089838	0.2420107748	0.04787616314	0.01184989415	0.01585614123	0.01120859224	1	0.138956871	0.4509451634	0.1915472655	65	1
18	440.8323525	328.5871256	1066.890554	18033.61523	3080.715262	1638.413093	1345.02675	7330	22310.53684	203.6562312	2316.924999	503.1699353	257.4861298	173.8552207	996.7337829	5217.840684	0.06216859651	0.1760726358	0.0938878611	0.006722218422	0.01297057419	0.008580620078	0	NaN	NaN	NaN	NaN	NaN
18	442.8443947	402.538984	9992.420866	14045.54763	2423.336846	-478.5539098	1506.094373	5911	11855.75789	2429.650043	3325.779499	569.6039307	367.2088279	183.3033551	1385.925477	6772.511373	0.71257788	0.1737567545	-0.03323754759	0.02689227689	0.01595634607	0.02984083957	1	0.5628606412	0.3063242439	0.03221244056	93	1
18	444.6746882	60.72708643	-6.170538033	6505.689567	397.9891762	-54.70583469	1577.339992	2511.5	5571.860215	52.69716311	1494.707033	149.0831283	121.67998	717.5348766	542.4228336	3587.005996	-0.0009735789963	0.06303378618	-0.008430937646	0.00948820766	0.02215292851	0.02270070704	1	-0.001328101833	0.08703610111	-0.03473459448	6	1
18	453.4584433	141.2881049	-27.6509077	14797.21719	3563.500621	33.39601958	1562.329506	6302	10611.89474	68.65864184	1087.391082	290.8399375	94.32812188	187.1906518	442.5536368	2610.506898	-0.001771232406	0.2448561118	0.00234687464	0.004756564713	0.01701941613	0.006423890663	1	0.0004741134851	0.4590895902	0.005444582072	20	1
18	454.0165155	228.904826	-39.34762388	13099.74491	2145.704683	72.35821823	1585.028407	5341	7746.904255	70.39447455	2550.840245	399.3055849	77.60312338	225.7187647	976.4896573	3289.255807	-0.003116974135	0.1678859692	0.00502363355	0.005759666327	0.01853824907	0.006616584075	1	-0.001215930687	0.3015300491	0.01208692413	16	0.9999993768
18	453.3102828	344.4577893	-52.0085563	17649.11779	4270.993068	356.9216193	1602.63442	7562.5	3701.914894	75.9321578	2601.485646	763.540713	115.0830729	203.0892082	1186.257102	1198.946802	-0.002902100297	0.2477242173	0.02060033491	0.004394413669	0.01751639396	0.005937917853	0	NaN	NaN	NaN	NaN	NaN
18	470.5158835	419.2728347	1012.667734	16338.03981	994.7835965	1533.37435	1664.68226	6168	6578.787234	197.7600012	2710.417651	239.9039619	311.0516842	179.9958052	1031.278556	3646.713167	0.06370043536	0.06171152171	0.09643089114	0.007108086709	0.01116883104	0.009518514878	1	0.05567943428	0.08251698563	0.3260900498	36	1
18	472.9205795	146.1110888	-43.440284	13494.98059	4284.230548	39.74263394	1392.761698	6072	6525.947917	83.06675755	1915.605338	614.4231035	82.19377032	213.4618005	832.3470093	2078.836387	-0.003107229712	0.3279242639	0.002984088692	0.006398944389	0.02102680605	0.006269053296	1	0.0002893490728	0.6291238619	0.009392044898	24	0.9999981191
18	483.9597176	611.3460368	6119.349784	13432.98579	297.2782441	1169.24948	1672.702224	4963.5	3641.074468	1133.294701	2445.5338	160.0883714	331.0015408	195.7251099	890.10766	1844.463749	0.4671503213	0.02211354961	0.08870726007	0.01831174785	0.01446777565	0.01976880312	1	0.3740010315	-0.002753179001	0.3822381489	82	1
18	488.6549384	230.4444047	-45.91101516	14035.56497	319.2630252	62.60341386	1370.108544	5004.5	7893.617021	49.06100148	2423.038903	154.5248279	75.13828714	154.6500678	829.6944793	3083.674578	-0.003059071135	0.02186780206	0.004656405109	0.003871089034	0.01339777429	0.005697945404	1	-0.002661016045	0.002658185412	0.007173794604	1	0.9987552283
18	488.3681958	322.6646834	-238.8223456	14788.25394	1560.93934	3462.246198	1660.079084	5800	4655.642105	71.09191796	2202.005928	255.8991729	533.0103409	174.893542	831.5437871	1593.219248	-0.01622567671	0.1056666795	0.2347221824	0.004908618281	0.01322645642	0.01204873688	1	0.0006240655599	0.1718573055	0.7692148298	15	1
18	495.6564954	40.49028262	-8.867959154	6799.702872	439.0935415	645.4876297	1053.677548	2598.5	6293.851064	36.58599453	1050.524612	105.8521509	132.3241892	127.4391511	388.0034996	2502.894397	-0.001221659662	0.06689576857	0.09782949349	0.005512255357	0.01444103868	0.01298891827	1	0.004452702287	0.09380562996	0.3175409136	9	1
18	496.2733459	726.5233812	2530.690569	8478.46338	191.3869603	423.8602619	1465.433325	3167.5	5808.258065	604.4141423	1935.993552	107.8205247	155.5373464	175.9095974	699.0117532	3020.150924	0.2956416231	0.02329869956	0.05194733579	0.01636937471	0.01483605227	0.01566842201	1	0.2362855075	0.001895243656	0.2252378946	70	0.9999999999
18	504.6494503	681.6703408	1843.973356	11125.9844	1154.246865	-92.29525304	1745.587705	4365	5068.344086	343.9583917	2038.81805	255.2294161	116.0390187	176.9703897	788.3294696	1819.799299	0.1682242759	0.1082463138	-0.007871840658	0.01104030667	0.01430913669	0.01113820134	1	0.1330036124	0.1777684183	0.002972575888	58	1
18	507.0748056	230.7641701	-101.9096473	9399.332152	945.8455356	2117.26039	1959.483651	3653	1231.021053	75.39319757	2108.893398	274.4158915	496.9938639	260.5000909	832.1676701	980.4949898	-0.01126839353	0.1031218592	0.2316128981	0.008490529757	0.02162896862	0.01714200544	1	0.004346178253	0.1666289107	0.7598605024	15	1
18	521.4227833	130.3213222	-142.6074312	9180.592251	933.3875474	2115.598656	1794.764709	3668	2505.659574	142.7979278	1300.909348	311.5793815	509.0385319	2369.047951	473.829806	3123.543144	-0.01638089916	0.1036609447	0.2295407605	0.01936454384	0.03253802441	0.03993761282	1	0.0001915245989	0.1678090401	0.7519568659	15	1
18	525.4914936	109.2421237	2422.430393	8517.784715	261.2864109	1681.188847	1474.045411	3211.5	6521.829787	473.3264769	1521.92824	120.7308072	357.0351486	165.7172242	555.3249504	2999.935242	0.2811171644	0.02987481205	0.1983512589	0.0160552631	0.01634596331	0.02492804592	1	0.233043552	0.01394248916	0.7077201829	71	1
18	525.358375	487.0695835	-126.5862162	12157.85973	1400.031641	1381.917914	1552.87865	4874	7505.757895	54.42888239	2442.822684	268.11875	280.4325109	169.8319132	922.4349715	3265.451869	-0.01106722129	0.1191981008	0.1134090663	0.005228784437	0.01599633145	0.009017744006	1	-0.001938394062	0.200798052	0.3684920855	14	1
18	527.8387936	598.2101577	1452.147149	8711.332798	493.9771782	339.3966742	1870.566216	3351	2217.610526	384.4673456	2242.730466	162.1254982	156.4585974	334.4185928	823.5578363	1560.404471	0.1680299329	0.05747649472	0.04120093407	0.01294982221	0.01633641558	0.01535444972	1	0.1350809741	0.073327491	0.1643082551	56	1
18	530.5999307	625.4797974	-118.9527641	12716.09433	2108.013737	1378.113456	1392.11123	5139	7791.105263	93.6068866	2009.286903	327.534768	308.1240741	731.1665236	793.2994256	2661.535669	-0.01004651317	0.1661845659	0.1105144783	0.008113641206	0.01343900692	0.01946675318	1	-0.0008195715176	0.2969917341	0.3602996673	19	1
18	532.7335311	141.8770908	522.6330534	10198.42412	346.4886382	2055.398059	1359.592952	3769	16859.67368	107.2345547	1399.707379	122.8872899	322.6748549	152.3366541	495.3626762	4546.137789	0.05213379514	0.03432242189	0.2045992308	0.008005004537	0.01367923604	0.01652443399	1	0.05229853862	0.02542095534	0.6815746285	33	0.9999998288
18	532.4907279	222.6858886	2271.641007	13706.95935	1380.945211	604.8043107	1599.032694	5373	1560.414894	417.9987109	2471.942768	294.8561716	204.9916623	193.7098742	964.8855648	621.9320471	0.1630060803	0.09852958195	0.04460957934	0.01179922406	0.01336148447	0.01318390708	1	0.1317106995	0.1573734804	0.1756190506	59	1
18	535.7340835	190.4814221	1817.78274	10668.38554	605.6581162	-68.92519846	1618.177318	4024	2928.904255	448.1441513	2471.141369	186.6979103	111.8320151	192.7331494	906.5647351	1650.112769	0.1721459003	0.05697760352	-0.006427090585	0.01256913898	0.01666135589	0.01165798767	1	0.1356703153	0.07277250654	0.007264157474	55	1
18	543.480914	162.3334212	-136.5333525	10235.27316	1096.822493	2378.80483	1430.822168	3988.5	3595.638298	56.16302861	1582.093386	198.8933106	402.7503847	147.8526482	607.4790267	1236.869069	-0.01379183863	0.1113335975	0.2300985022	0.005787843256	0.01546635512	0.01768950598	1	0.002348049819	0.1834801163	0.7545315421	15	1
18	553.3292025	524.4808467	-55.19858992	11917.11638	286.7584584	238.4903142	1832.231534	4300.5	15083.26596	50.98774626	2538.903129	136.5786238	92.9137939	214.3538972	881.0320347	4861.994799	-0.004580055558	0.02338086238	0.01927818774	0.005375019822	0.01471058584	0.006870942061	1	-0.003031855306	0.005614803734	0.05536799987	2	1
18	559.4044847	85.69197122	-25.18834066	6791.904314	1074.530632	651.688056	1052.762659	2745	5850.042553	48.91803689	1275.809009	222.6583644	153.058822	131.1720898	508.9054105	2694.544688	-0.003526579858	0.1591279392	0.09708106043	0.008037439019	0.02378177155	0.01175807722	1	0.003516309633	0.2826223123	0.316929232	19	1
18	567.7222472	336.4182762	-144.1403238	9891.090762	1016.69066	2246.516719	1705.803689	3879.5	974.0212766	75.51468061	2373.802305	265.1903906	577.5734801	307.4676312	896.572678	618.5965207	-0.01533892589	0.1050915599	0.2284563142	0.008056230937	0.01665422259	0.01879376171	1	0.0009695888512	0.1707377762	0.7486122373	15	1
18	573.7740181	487.6917059	499.6881378	8882.17739	171.4725944	1842.432776	1808.559349	3246	5295.903226	153.5688307	2305.186063	110.4811293	469.1234847	212.179933	832.1176181	6279.742262	0.05753956852	0.02018144776	0.206982654	0.009228387633	0.01410283699	0.02566931995	1	0.05656561168	-0.00360646453	0.6902248762	33	1
18	575.0893006	421.7534539	901.3570058	14667.90155	1597.635556	416.3532851	1366.760767	5762	14985.55319	183.0724006	2141.192336	254.8740776	111.3588906	157.9898028	807.1652965	3930.762457	0.06261675003	0.1106650651	0.02940020168	0.00639542851	0.01344599432	0.007262588047	1	0.0515692458	0.1834462382	0.1049198397	39	1
18	580.4306372	116.2643912	-28.23100403	8399.586415	927.8029236	373.7385973	1069.289082	3280.5	6984.736842	41.19106791	1334.419319	154.5555468	101.486601	132.1582401	502.2591089	2642.792306	-0.003620875589	0.1140628173	0.04631958089	0.005223212993	0.01545240804	0.009425355232	1	0.0001512131267	0.1909260359	0.1475032226	13	1
18	591.4492718	197.3323358	-20.9311468	11794.74444	280.9190368	33.57884583	1324.669643	4247.5	6351.808511	42.62053926	1594.517651	128.4221412	66.94815393	171.2241352	573.7489366	2013.453062	-0.001784591878	0.02501344045	0.002903287172	0.003780716109	0.01167322412	0.006037869181	1	-0.001719123794	0.009101973497	0.001703917007	1	0.9998663776
18	592.4399409	553.2769124	-63.98175848	10775.82933	4880.464764	34.36366244	1451.376675	5367	14378.28723	78.21189963	1609.161634	697.5281069	80.5430523	162.9149979	771.0128351	4204.081531	-0.006149990464	0.4507291948	0.003031804293	0.007966243244	0.02442863017	0.007945111423	1	-0.0008783660644	0.8805172997	0.01204437436	28	0.9999998793
18	600.6377599	352.3633396	-43.94230598	12022.86726	2979.684745	203.0899963	1494.243951	5184.5	3267.166667	64.68313272	1945.095457	463.2544913	119.1397042	345.5494042	800.3109298	1174.82096	-0.003876642393	0.2428101497	0.01682736772	0.005743685781	0.01747913851	0.01063773377	1	-0.0004027740612	0.4547692201	0.05296019682	21	0.9779655566
18	601.2907501	210.606943	-44.7304034	10008.91436	2415.958415	476.0605624	1399.453215	4269	7351.634409	61.31569637	1415.856349	374.9702639	113.8047928	188.0467834	603.1853341	2286.080725	-0.004491447022	0.2474700758	0.04969319202	0.006437975931	0.01753691801	0.009597978178	1	0.0009944483299	0.4639619137	0.1618948896	22	1
18	604.4014383	78.41669131	368.4968007	5747.100542	2214.561653	-52.85396587	881.5923975	2761.5	6639.923913	116.692126	1208.457501	467.1611574	72.37357663	141.5497729	556.8819154	3679.853068	0.06512424444	0.3903681414	-0.0100819243	0.01553623521	0.03374419392	0.01268369774	1	0.05416297758	0.7563485255	-0.01833749003	51	1
18	608.2006729	310.1355985	598.1261758	10345.47493	1865.432098	956.8944286	1331.788642	4300	17715.69474	174.4703897	1985.475489	355.5653983	212.568473	168.3595876	800.9635683	7919.861048	0.06080588524	0.1836011172	0.09318915362	0.01122165681	0.01665300726	0.01145607986	1	0.05443592023	0.3320705292	0.3178457746	44	1
18	619.2743642	197.5427066	-33.89588997	12092.98883	4027.440311	200.6528603	1251.388795	5477	6208.774194	75.38178169	924.0806407	336.4768854	94.21627699	158.3198675	406.9244636	810.2104816	-0.002660915091	0.3355093978	0.01692978643	0.006369607934	0.01756958997	0.007750509052	1	0.001498118616	0.6444952777	0.05590290363	25	0.9999978606
18	620.2584195	228.4948655	589.463089	9423.747853	3132.506869	-17.83422667	1090.963988	4279	7735.031915	158.3375214	1973.081074	616.3860985	89.48072416	134.4928653	865.6987768	3427.694719	0.06334838569	0.3327371869	-0.001824670091	0.009047761481	0.02499941249	0.009571008079	1	0.05263928254	0.6383179471	0.007205721116	48	1
18	646.2863643	201.4603944	-6.650781051	8477.123827	920.235922	143.7469881	1190.344361	3260.5	7474.148936	45.59012733	1461.143242	211.4975948	83.89245514	168.530232	573.8387031	2591.205469	-0.000809189205	0.1122407382	0.01744936796	0.005483032002	0.01713056193	0.009310985	1	0.0007437135276	0.1874757317	0.05233572504	12	0.9999989584
18	647.6823191	371.4108124	1765.80401	10911.98801	3552.779913	457.163148	1335.31326	4988.5	2459	353.5241119	1992.769752	603.7571153	161.0251501	193.9839968	870.9641683	1124.354784	0.1583638534	0.3167798001	0.04061304386	0.01361326389	0.02176793718	0.01285184805	1	0.130012821	0.6041880947	0.1669611281	67	1
18	649.8727122	475.5164593	1713.999756	10170.15655	637.7522379	-65.86523739	1477.599959	3867	8049.358696	328.1694695	1898.549174	155.9577739	105.4609916	142.3127129	707.7839753	2760.733867	0.1696957587	0.06435914729	-0.006251789528	0.01021764253	0.01451787554	0.01148312641	1	0.1338162397	0.08790556361	0.007530100471	55	1
18	661.9968179	257.3714871	576.9703622	9011.106825	3687.685315	4.687201652	1027.633622	4347.5	9377.847826	159.5784748	1696.763946	661.2316393	73.21609133	132.2847647	797.1087169	4019.563332	0.06546275628	0.4106587271	0.00053709237	0.0116279309	0.02759849694	0.008368942011	1	0.05522850462	0.7977626876	0.01744671122	51	1
18	664.5631787	118.6026821	37.07635486	6870.935188	179.7927352	-35.56204666	1047.218446	2457.5	3976.795699	33.27790464	639.1843283	101.1409738	47.0248146	119.728233	237.7068626	662.3895406	0.005315807712	0.02596359692	-0.005118812839	0.004876784094	0.01483702477	0.006850812574	1	0.003458966959	0.01105697969	-0.02340689733	1	0.9999998823
18	677.5965172	339.3468748	2935.108757	9647.970753	180.8194917	-161.7390383	1581.214965	3565.5	2620.294737	562.2546848	1794.449929	118.3332318	144.9923952	174.8244624	640.4810081	1199.579659	0.3050114661	0.01856405708	-0.01857432823	0.01444914283	0.01423494124	0.01582782262	1	0.2397089448	-0.007140482312	-0.006723112348	69	1
18	698.4430284	318.5413011	-76.42376998	8614.169973	603.7277575	932.8425804	1250.659724	3308.5	9802.229167	42.55102429	1280.283261	144.2666034	177.2528989	139.3094006	485.1452813	2742.743665	-0.008733715548	0.0687254243	0.10895291	0.005199883001	0.01569667762	0.01104160462	1	-0.0008497289841	0.09751161965	0.3529180092	9	1
18	699.6575707	239.4664939	-49.10464237	7092.401369	1754.779143	717.3279344	934.9420784	3038.5	6888.968085	55.4340746	1569.237685	369.6200628	173.877411	125.567323	657.3114845	3628.231675	-0.007642252386	0.2430058794	0.0980545529	0.00869004734	0.02595919299	0.01490924906	1	0.001159609617	0.4543401281	0.3214417743	23	1
18	699.5292801	414.2823067	-30.44621194	8547.943021	572.0197857	158.35574	1399.593317	3261.5	10897.8617	39.9318648	1424.827527	134.6153323	72.61871652	149.0371346	522.3481199	2973.369475	-0.003567405439	0.06729431612	0.01913954817	0.004952988311	0.01472443327	0.008179167575	1	-0.001796340691	0.09548910896	0.05623121869	7	0.9968728153
18	706.5939911	592.3558535	-13.90562933	6013.152223	1048.514629	267.4234605	1153.046924	2450	3624.446809	43.98841017	1153.624779	210.3232064	79.57847893	117.6558508	463.9690293	1462.005638	-0.002353655788	0.1765443217	0.04284073967	0.007600412055	0.02107165618	0.01083457573	1	0.001588421994	0.3188391438	0.1378181608	18	1
18	710.6152432	217.5746577	-54.55304509	6120.574316	715.0482717	1242.492862	948.1114303	2382	3921.053191	40.54435079	961.7910959	136.24409	214.7162038	138.5634701	375.9618601	1334.85721	-0.008460736402	0.1159434768	0.2067935251	0.007106632752	0.01977098213	0.01569931229	1	0.005309323248	0.1931085078	0.6784915962	15	1
18	714.3176244	314.4837561	-7.815038781	7333.252388	1246.261311	4.997815904	1331.840396	2987	7908.094737	45.34323605	1096.012369	198.4029165	63.38230113	158.151411	431.6262855	2713.759856	-0.001100555005	0.1734044304	0.0006240801478	0.006312833861	0.01678453842	0.00886571294	1	0.0001888812597	0.3128510446	-0.001942826466	16	0.9999999978
18	732.592258	642.1068065	347.5880992	5238.644696	1606.149112	335.0113482	942.2696296	2342	5524.946809	81.04332918	892.7246766	262.5379064	97.82549078	107.2658678	391.0441908	2087.069033	0.06760993457	0.3083712226	0.06784611337	0.01200315118	0.02431709272	0.01449178224	1	0.05965847069	0.5876532645	0.2384033989	50	1
18	742.7006067	196.7313495	24.14777102	5478.877253	1221.488446	33.59620236	907.0540231	2247	1961.631579	40.74961602	793.9955259	201.0029302	54.5704775	129.2258	332.5920733	656.8853984	0.004299699929	0.2245350208	0.006319210934	0.007949868495	0.02427771967	0.01021708008	1	0.005293926436	0.4173883781	0.01934121303	20	0.9999999818
18	756.1019102	278.9563234	-6.829643352	5788.856215	1322.882322	525.1574918	896.837938	2453	6235.463158	44.33834028	846.9310318	207.4356322	112.1344806	111.5527024	348.4536506	1609.83289	-0.001122793282	0.2372581882	0.09241583492	0.007887417916	0.02295478293	0.01268439289	1	0.005943888201	0.4425664123	0.3039420747	23	1
19	10.82556812	265.8233701	474.323716	7335.304573	1735.156163	184.9338213	1161.771131	3136	18592.12766	134.7896369	1508.598411	323.2843706	77.41079199	135.856586	606.3491	7847.976682	0.06482988859	0.2399235285	0.0259418448	0.01129872076	0.02556170022	0.01174842149	1	0.05442830333	0.4480304947	0.09719232305	46	1
19	12.33433516	208.3247681	23.13653677	8080.149784	1804.359527	65.88432344	1045.028932	3382	1924.230769	60.81686569	1258.356194	277.2699187	72.80093963	147.8198717	499.9182863	673.0741263	0.003179422055	0.2215119123	0.008824058638	0.007534994177	0.02232510341	0.009026153712	1	0.004517259137	0.4111856939	0.02733763904	20	0.9997568216
19	17.51868675	176.1940471	431.5505579	5671.211311	2361.083297	-81.86866587	1005.769196	2686	1499.053763	121.0699938	1184.986566	479.5072072	71.77935339	171.8468728	550.8402399	828.0231876	0.07966701226	0.422421992	-0.01647787535	0.01596708132	0.03413080813	0.01436073538	1	0.06563248873	0.8218709002	-0.03574163232	51	1
19	25.44707791	290.3192065	-83.8147363	9917.231393	2394.893397	961.579422	1264.9377	4221.5	6278.414894	65.76911407	1546.068749	370.9817548	197.7940243	182.2858678	648.5717684	1945.7469	-0.008390396417	0.2457659514	0.1003944951	0.006646984883	0.01654560375	0.0110102194	1	0.0007263413109	0.4599724609	0.3291147574	23	1
19	25.40975779	360.529351	20.7889211	8068.130591	1811.803106	122.0516118	2063.795117	3480.5	1211.568421	62.54563258	1781.580755	436.1962563	116.2791678	463.656444	743.7507818	651.7162229	0.00301357695	0.2303438397	0.0158620123	0.008839136429	0.02297051535	0.01588108608	1	0.004868304138	0.429189595	0.05085704407	21	0.9846953583
19	36.01381447	257.9285333	681.5027011	9960.418802	3304.35746	-55.66293721	1088.105964	4494	10474.21505	141.2203656	1557.816963	473.5313771	83.34637304	172.6400949	670.2391892	2956.254221	0.07125943359	0.3298120898	-0.005254687752	0.009383788964	0.0210561896	0.008393628703	1	0.05867623937	0.6322831244	-0.00261554192	48	1
19	35.26955624	273.5130753	4023.788858	8641.064743	1504.072198	-283.2914135	1421.623373	3628.5	10711.78947	881.3850091	1700.992439	253.4903674	182.5105292	165.2130725	677.833213	4723.160813	0.4710950669	0.1767807557	-0.03322257445	0.02453484845	0.01983196497	0.02185109673	1	0.3718651974	0.3150888599	-0.0171940716	87	1
19	40.46382176	242.2724094	454.797914	8363.222735	586.1675184	1598.024612	1350.756365	3143	6670.397849	115.0435786	1703.827044	133.1908629	380.0955871	142.0945038	605.4421653	2430.952077	0.05525190923	0.07001895107	0.1927082344	0.00911983906	0.01834432622	0.02154922608	1	0.05446009534	0.09857997248	0.6437047755	37	1
19	44.48349043	188.2590898	26.49484327	7329.796067	552.4477235	-26.51734966	1144.278724	2753.5	9068.387097	44.54140873	1337.194425	130.5373432	52.20437783	148.8671159	494.6064293	3664.979088	0.003283339974	0.07421440082	-0.003441580273	0.005991694754	0.01670571603	0.007154705484	1	0.002430771618	0.1098221538	-0.01703896878	6	0.9999973896
19	44.62061473	409.2744065	2832.875489	9908.165684	619.6701476	524.4590213	1465.127882	3721	8953.72043	714.2402092	2441.218957	160.5123465	212.0845396	169.5872652	885.8231502	5566.280763	0.2918828587	0.06579112862	0.05492750461	0.01533903394	0.01528084852	0.02119864331	1	0.2339065392	0.088878427	0.2354244344	73	1
19	44.38271727	440.3631938	-22.13442732	9472.182849	1609.339379	444.2866112	1572.539854	3875	4009.645833	56.36550446	1902.028217	322.2462493	125.2781776	207.0761007	753.4018914	1815.894282	-0.002025829738	0.1680271147	0.04680770227	0.006005406126	0.01821355077	0.009575542827	1	0.001983671044	0.3013598429	0.1508186811	18	1
19	46.17818095	366.4107791	-170.7224835	11241.85887	702.9196545	2479.45248	1457.779753	4225	6267.625	57.68077231	1800.961	135.4708791	416.8569553	172.921936	647.1341705	1886.523778	-0.01566671549	0.06353416008	0.2175301081	0.005112322548	0.01263874789	0.01553222681	1	-0.0003187747037	0.08579711781	0.7112719623	10	1
19	49.34740921	293.3943771	-9.948538512	9457.162204	990.6053428	436.427838	1524.889405	3675.5	3658.726316	51.24466144	1914.395547	236.0136072	131.1900183	185.4200648	721.0529861	1883.042211	-0.001047588361	0.104594449	0.04660050405	0.005996322072	0.02069679421	0.00853316676	1	0.002107185305	0.1715153931	0.148721826	13	1
19	52.50283518	385.6195758	-105.5535603	11363.37413	1287.648607	1212.584541	1564.105339	4398.5	14541.67391	47.10695999	1800.094825	207.7474315	209.2353043	172.845431	674.1616213	3936.622413	-0.009336523026	0.1111361529	0.105843565	0.004198314764	0.01308540987	0.009581800965	1	-0.001073278095	0.1843591345	0.3435645184	14	0.9999999999
19	54.49606366	274.3064791	-95.41106878	11232.38272	1824.20621	1194.780163	1366.545362	4561	8445.494382	57.89501647	1787.789348	293.9215564	222.1729789	169.0047304	700.1392566	2275.818859	-0.008607837541	0.1640607314	0.107125027	0.005393655982	0.01345611278	0.009099016807	1	0.0001077037696	0.2926655504	0.3493056058	19	1
19	60.85772558	345.4743449	3320.41666	11810.64536	2634.868479	-197.8406696	1429.628105	5051	6549.924731	686.5248076	2311.2999	514.3233814	154.7979419	176.6467012	956.1578787	2240.851732	0.2884122294	0.2242979329	-0.01630724116	0.01672784613	0.01537500121	0.01302632005	1	0.228776381	0.4141156671	0.002610961394	78	1
19	63.27311143	186.5055243	33.3528204	7730.304687	2424.532146	64.09743003	1197.117873	3413.5	3583.541667	69.48179338	1538.492941	486.3046285	84.44176366	307.8399475	669.8940449	1876.147575	0.004675223937	0.3167483829	0.009190025431	0.009669410172	0.02581015502	0.01146274198	1	0.006679983947	0.6060992196	0.03127582044	25	0.9982089502
19	66.64498613	211.6714532	-3.466798093	9243.820068	1463.676083	948.2913577	1246.647916	3740.5	5782.819149	145.2892976	1768.044047	288.8013434	196.6979842	162.3934447	692.5158428	2424.442137	-0.0003623792578	0.1585286341	0.1002517404	0.01902335612	0.01815913645	0.01039520777	1	0.006190526001	0.2813279353	0.3280731129	19	1
19	65.88816511	283.9524393	649.0651124	9764.412011	525.576891	846.388973	1695.293531	3611	2093.944444	144.3157008	1857.54076	166.1461757	208.9288267	228.63655	689.8757169	1085.390225	0.06616244989	0.05493012966	0.08536615652	0.007647410342	0.0151305132	0.01290229971	1	0.05694041021	0.06872883051	0.289745871	36	1
19	66.61612409	360.6162621	1818.025275	10768.06449	199.3663165	1358.955212	1779.641533	3977.5	5277.90625	402.9250422	2429.161242	127.9203881	358.9442549	192.4999846	852.8143355	2543.981339	0.1660979022	0.01830032641	0.1298598771	0.01166280078	0.01366213587	0.0202742669	1	0.1381126679	-0.007788543527	0.4568007236	54	1
19	74.17783524	395.1361515	711.7667849	12117.88534	710.5154525	983.2093482	1525.993035	4494	6589.463158	167.1762818	2552.260986	164.1734404	233.2329966	171.5327305	907.4757126	3073.416551	0.06062741125	0.06026690817	0.08202950278	0.007562429965	0.01479303368	0.01107711958	1	0.05242915531	0.07974709633	0.2776858152	36	1
19	77.52227652	238.6489432	783.525349	12035.62726	1997.363531	319.8961958	1293.446374	4886.5	17542.83516	150.3389662	1773.706828	293.8227216	105.2702882	183.6853798	684.0518125	3909.533971	0.06425810436	0.1635467981	0.02646996524	0.009171118797	0.01577703065	0.008222287727	1	0.05323640682	0.2917003277	0.09688625623	43	1
19	79.35044304	223.5600789	8773.802729	9175.941879	686.1193137	-633.497195	1274.006782	3592	11209.13187	2260.42919	2219.00088	164.2886507	323.5451431	149.6946646	832.975377	5672.030264	0.9544402488	0.07480659289	-0.06748781806	0.0452477595	0.0213526956	0.03936798732	1	0.7512772076	0.1015771338	-0.03422093079	95	0.9999917263
19	82.33380515	124.3478524	22.17585323	7326.021603	810.0721755	84.69197488	981.9659621	2855	5415.673913	36.46504275	1507.687526	190.1500568	66.1539439	141.0434717	571.7660751	2400.721069	0.003276516806	0.1111685376	0.01251930351	0.005246471536	0.01770587192	0.008570814171	1	0.00368943689	0.1852903407	0.03680455527	12	0.9997357271
19	91.73100302	407.6639465	7804.924787	8000.06064	473.0077988	-603.2069077	1673.807816	3175.5	2611.483871	2907.536273	2975.836388	208.0367862	424.9675809	167.7127314	1142.535366	2648.179299	0.9814210765	0.05856359105	-0.06895810412	0.04434601613	0.02232977571	0.05517261936	1	0.7723748598	0.06805840514	-0.03397272492	95	0.958332618
19	92.58635648	340.607332	737.2925679	13851.45954	299.6265091	2745.567866	1573.187929	5029	10712.39362	141.4777328	2443.782547	140.5717731	498.8185489	169.8494328	847.2118289	4911.836328	0.05498176207	0.02459194048	0.1996996609	0.007644528667	0.01143561337	0.01599785916	1	0.05417965681	0.005526359719	0.6656708029	33	1
19	92.35228872	716.2745317	540.9251796	7789.379684	2442.26147	535.9461028	1216.397584	3550.5	2775.402174	116.0884696	1321.825188	405.157587	151.2463693	132.3568381	572.9175567	1007.928995	0.07107793246	0.3127878821	0.07012591504	0.01021373562	0.02332658537	0.01337231069	1	0.06257373264	0.5966320433	0.2467839094	50	1
19	93.48207659	362.6076774	11255.97258	15932.99515	2545.977186	-745.0111737	1777.436766	6608.5	10090.90323	1266.675558	1795.51042	339.822744	264.7413978	187.4779829	751.1757502	1664.468959	0.7053419084	0.1620094578	-0.04798842873	0.01735605235	0.01460346023	0.01715993613	1	0.5561939561	0.2825145921	-0.01846579222	93	1
19	97.51647762	231.7139669	7173.44166	10306.39834	1138.639572	-523.5680494	1504.358886	4181	5628.526316	1527.500443	2236.304871	254.6510637	256.6370153	151.2877915	879.7886223	2967.973174	0.6985684923	0.1113204339	-0.0488217242	0.03147125471	0.01616114204	0.02626482713	1	0.5502788027	0.1788436496	-0.02390444176	92	0.9999999999
19	98.42107282	390.2323779	-42.82427041	13446.2472	1373.627044	668.5970144	1423.736216	5141.5	7458.574468	59.26896282	2731.272653	265.9656186	139.37245	208.0847898	992.3098743	2808.003084	-0.003474643486	0.1037377072	0.05023791795	0.00464519499	0.01429344527	0.008308718971	1	0.0003818884688	0.1697487117	0.1602594054	13	1
19	108.1566407	121.5304134	27.9861529	7914.247785	144.9650093	322.5940078	1262.026621	2853	2975.042105	34.52655999	1441.38931	99.52880324	99.08346971	147.4779503	496.9997205	1112.924209	0.003577518527	0.01895333046	0.03962807387	0.004733118961	0.01410720606	0.009430686765	1	0.004513883128	-0.00375254759	0.1243839406	3	0.999949481
19	111.4808413	194.6466925	-85.00129041	10646.63994	1727.118342	1129.120274	1568.006188	4232.5	5925.666667	57.07078497	1595.018087	241.2982034	206.1878286	192.6033492	625.3108696	1804.181172	-0.007949925483	0.1637055083	0.1084833592	0.005850194607	0.01489077053	0.01062321759	1	0.0007004806608	0.2919169046	0.3539340884	19	1
19	114.5602248	298.1096082	-47.79982867	12111.66261	792.9990339	262.3348978	1526.847991	4559	10954.98936	46.84569393	2598.149684	178.5224125	92.8594972	194.1030538	911.6878182	4604.077131	-0.003971722518	0.06281016565	0.02262132015	0.004156923214	0.01602525514	0.006818139863	1	-0.00196676081	0.08627781501	0.06757567748	7	0.9999628722
19	120.3435923	224.346385	-126.511681	12756.89571	2138.47137	1372.230678	1398.627525	5158	8348.659574	71.09065707	2098.580553	342.3132604	252.9463388	189.4669647	813.3641381	2843.036456	-0.009747419561	0.1691630195	0.1083391954	0.005628616322	0.01637866934	0.009932320268	1	-0.0006745405549	0.3031082449	0.3532260961	19	1
19	129.6169706	250.5095149	-0.373940687	13667.43633	3235.160384	250.5314766	1445.873285	5840	3998.901099	83.10979611	2115.328898	458.18596	92.33333824	231.2477977	853.7090856	1305.929469	-2.588122732e-05	0.2348940968	0.01761026656	0.006285624568	0.01654918476	0.006798610105	1	0.00260743654	0.4385169133	0.05614418357	21	0.99805512
19	133.3176409	395.5212094	-158.494649	11599.08145	697.9977952	2706.58568	1949.211363	4463.5	2838.625	75.72120337	2611.120946	207.2174276	625.8485253	219.6184744	947.5243088	1224.890167	-0.01405388363	0.06024301912	0.2347972671	0.00602084605	0.01579198943	0.01597168053	1	0.001888868781	0.07885857766	0.7687557865	10	1
19	137.0289407	175.1300658	-77.0520188	10787.8637	3545.439077	1136.209394	1390.597114	4844	5974.505263	69.45157622	1660.159484	554.9098339	215.6702335	191.4125069	733.6439123	2329.029224	-0.007076966988	0.3316664662	0.105561759	0.006696874039	0.01897571643	0.01104882213	1	0.002919099529	0.6357273472	0.34869364	27	1
19	136.1279037	192.6047258	3257.952643	10544.35998	618.4512574	-199.9952624	1938.423421	4070.5	6494.256098	629.1204796	1975.193457	156.796809	162.5999593	228.0420408	724.7362787	2562.494737	0.3114152163	0.05772222431	-0.02003630867	0.01480109154	0.01546165543	0.01505380526	1	0.2450872912	0.07295721515	-0.009261382758	72	1
19	138.659517	286.3361541	31.40039707	11670.97012	3573.173388	31.56744327	2189.040818	5192.5	1670.538462	78.69377621	3325.329172	1040.388341	128.1346274	723.6171173	1448.184471	1041.352724	0.002672432217	0.3078712875	0.00305077042	0.008226296816	0.02413724402	0.0132916769	1	0.004663190274	0.5880163687	0.01028941251	24	0.9973525163
19	140.3365531	239.2222578	3377.801485	11073.30074	325.2791684	606.4687027	1809.242108	4129.5	7001.67033	827.3488639	2614.396966	126.7559511	246.4727813	215.2457669	949.5315415	3516.881292	0.3019639213	0.02970652745	0.05462933144	0.01544552941	0.01311677951	0.0196309932	1	0.2415012108	0.01491487161	0.2355876176	70	0.9999987866
19	141.3828902	459.538778	6629.737791	13761.60288	190.3385427	-472.4444792	2215.424328	5104.5	4882.130435	1416.761967	2816.984692	188.2208095	335.4787579	1198.001759	1007.701662	2196.853435	0.4897705813	0.01450768342	-0.03582656498	0.01908527373	0.01534823915	0.0231470307	1	0.3848590285	-0.01722870394	-0.02611544733	81	1
19	143.5805567	202.9956782	3400.418961	11670.1309	701.1332747	-201.9210691	1687.57772	4385	5469.415584	942.4129187	3044.633936	201.503283	182.3030548	236.0169161	1094.332485	3711.49041	0.3006533416	0.06168000193	-0.01727587202	0.01733595287	0.01603618818	0.01672611244	1	0.2367681477	0.08114333656	-0.002218162464	72	1
19	146.6332376	330.1120986	3545.57095	11065.38987	1207.150156	-182.1951217	1886.812786	4442.5	7114.642105	927.197181	2956.690815	304.3108004	185.5850561	247.1126915	1126.812092	4114.522172	0.3120994398	0.1101959931	-0.01430942084	0.01413368145	0.01709339794	0.01667072867	1	0.2464769857	0.1802937652	0.01119467832	74	1
19	147.5321681	718.2973201	5.174740929	9406.578378	2908.930039	-9.024809226	1344.96143	4180.5	5236.947368	63.60632302	1547.394755	481.9442037	72.3679493	162.8725124	691.1543097	2241.351014	0.0006842813312	0.3126055107	-0.0009243829006	0.007111269143	0.01849805176	0.008031514334	1	0.002915977749	0.5977703171	-0.00317488224	24	0.999999737
19	152.4983337	588.3817491	-20.93760688	13309.63107	4355.038256	44.04949182	1443.160851	6015	9171.423913	83.27379624	2281.274566	701.4847887	92.46624835	178.4605332	992.7408645	2771.087128	-0.001681511891	0.3300679865	0.003489676886	0.00642632292	0.01802871965	0.007122117889	1	0.001467014103	0.6334910914	0.01141482787	24	0.9999953818
19	154.2737189	659.4153162	7.999422422	9782.089107	2264.555755	17.53361036	1655.084975	4158.5	3141.357895	61.36972174	2160.227967	485.2089728	82.31332275	198.707043	884.541485	1589.299852	0.0007959665253	0.2347724328	0.001754573415	0.006496622081	0.02213995879	0.009064505503	1	0.002370274966	0.4384289241	0.003751779093	20	1
19	157.2779171	119.2623083	31.55982272	8302.044041	115.8211353	355.0921751	1644.693536	2998.5	1250.863158	37.87284844	1786.801006	123.1003383	112.0293207	249.1794181	622.0778917	582.9446638	0.003763884956	0.01399589182	0.04496486138	0.005350181446	0.01766751684	0.009487450522	1	0.004909625579	-0.01395874925	0.1419864825	3	0.9999999958
19	157.4012459	278.1678718	-33.52793185	9861.965104	2293.253043	1072.057586	2097.877988	4247	1236.294118	71.44333441	2554.486753	626.5339485	290.795197	320.196859	1075.205906	1323.716646	-0.003847512214	0.2388203212	0.1098974195	0.008788112103	0.02173270778	0.01589440135	1	0.004781134735	0.4456056849	0.3613701869	23	1
19	161.7874823	76.32478844	2179.897803	7576.366336	477.4632075	337.9008165	1139.29882	2867	11700.61702	414.3327421	1449.745684	113.5681845	168.6036795	166.1245997	516.5427376	5382.475825	0.2838819438	0.06567392656	0.04639250898	0.01692240472	0.01729608277	0.02072033141	1	0.2270992154	0.08881525702	0.2054888089	73	1
19	161.4350168	267.859838	-37.32501225	9522.876586	2245.404052	1032.99121	2086.678186	4096	1483.174419	65.07789551	2084.423733	527.7658157	257.8575041	276.3884741	895.2521628	687.8325752	-0.004134919261	0.2350201751	0.1106213756	0.007157744306	0.02087059858	0.01349159811	1	0.004555969639	0.4378227226	0.3636144836	23	1
19	162.98137	213.446626	-29.37952254	13611.5326	305.2819279	667.4165999	1639.820331	4939.5	5055.703297	42.03794839	1999.742602	155.5455618	125.5120925	196.2864718	695.6862565	2253.051642	-0.002116592513	0.02137827845	0.04858699257	0.003411020797	0.01303358898	0.00757550319	1	0.0005345859516	0.001175701055	0.1529742477	3	0.9999999997
19	167.6617521	298.5130983	-17.61089559	9657.508714	3255.674059	478.4164802	1845.067118	4456.5	3727.595745	76.46499468	2849.214641	983.2806633	145.4638699	197.0370016	1285.846041	3040.549294	-0.001731278488	0.3340799519	0.04890774985	0.009143780622	0.02913641163	0.01031856146	1	0.00400614752	0.6412170663	0.1620567192	26	1
19	168.6252127	251.9832584	-101.1078513	13971.18038	3321.556823	1498.801705	1633.710289	5900.5	3778.086022	76.80037412	2029.165896	515.190103	243.9428045	205.4090037	849.8941748	1127.689757	-0.00823827409	0.2437381786	0.1098053964	0.005480088632	0.01520696135	0.009044374897	1	0.001352169807	0.4557195383	0.3602893947	23	1
19	171.8454428	111.1530523	36.71251348	8626.469146	745.0048454	6.399169374	1468.582026	3303	1699.52381	46.08972771	2137.460371	221.8442926	64.36471524	196.2161335	791.2550409	1120.793195	0.005334728834	0.09255716946	0.0007822587324	0.006274004083	0.01903645606	0.008262488292	1	0.004474286123	0.1472996757	-0.002151391241	11	0.9999974869
19	174.5203497	88.65883229	1493.972972	9597.496826	2878.539827	310.9160918	994.145563	4280	7437.574468	282.9129636	1565.631946	465.6606908	116.8438466	165.3486489	681.4400518	2943.390282	0.1553612925	0.3035437292	0.03385834213	0.0149319023	0.02080741776	0.01172016658	1	0.1271268658	0.5772003899	0.1436189023	67	1
19	175.7136583	704.453693	5945.548194	8616.125358	968.9169923	-450.7032323	1422.653509	3458	8737.840426	1485.527041	2131.915428	202.3660489	248.0605849	153.3348963	818.2683216	4962.333672	0.6891345946	0.1089884403	-0.05215422225	0.02792935597	0.01705035757	0.02904881936	1	0.5426063365	0.1742067323	-0.03694518353	92	0.9999999966
19	178.5091889	219.7850735	895.500792	14308.97586	1655.527548	32.91777336	1474.235599	5555	27010.37634	196.5754172	2327.288391	273.315469	81.54817106	195.3820115	882.6338924	5902.882595	0.06508692036	0.1157482556	0.002534998768	0.007295686345	0.01192397183	0.006008700287	1	0.05207316801	0.1941120555	0.01650376725	38	1
19	179.5002002	139.7648396	1564.930556	9105.743118	2141.193541	353.5063788	1810.135258	3952	1315.604938	374.7657314	2057.548396	489.6691772	135.4462894	326.3167295	858.4026198	449.0687497	0.1674867079	0.2294597752	0.03775847838	0.01629706974	0.02558116305	0.01473900117	1	0.1361907076	0.4253916463	0.1571529417	65	1
19	179.593595	385.0885771	-148.6913789	16814.26195	4024.713612	1845.650151	1592.102104	7131	9323.139785	81.97490885	2432.979366	654.7451643	310.2358071	421.595089	1077.574764	2509.484109	-0.009784854046	0.2409843849	0.1116047056	0.005196960455	0.01518384804	0.008997662209	1	0.000201557416	0.4500801988	0.3658665219	23	1
19	180.6209561	514.4788471	1274.191595	13762.54196	214.4007476	-14.20010532	2074.403326	4977	6819.602151	272.7188282	2703.515484	143.2991243	93.30061469	274.5911893	935.5601298	3037.941062	0.09203649794	0.01527380636	-0.001048474369	0.007887333565	0.01167945672	0.007198226491	1	0.07217981764	-0.01179163264	0.007602018616	30	1
19	181.6306741	341.6823231	1030.979401	11967.99825	343.0155038	30.56717668	1916.432789	4436.5	16744.68421	231.7556892	2370.578072	141.0052634	99.9744734	226.2430689	821.0524143	5738.13434	0.08623827971	0.02993556898	0.003053233591	0.008469536812	0.01418400678	0.008754586147	1	0.06796995159	0.01823649033	0.0203811808	30	1
19	182.4384756	643.6990281	-62.22882851	11293.86764	3844.398882	193.97555	1437.250125	5164	13978.12766	65.93558691	2212.165729	711.4953326	101.4985973	177.715328	975.7882965	4708.802508	-0.00591072944	0.3379353699	0.0192329832	0.006282569566	0.01845113706	0.008272243299	1	-0.0009195319007	0.649470834	0.06293245837	25	0.9999996744
19	183.4688496	536.4648917	5637.030847	11283.93565	236.1454959	-358.1072598	2168.166276	4241	5568.385417	1336.257968	2681.314227	122.7096144	227.7304846	275.6514668	937.4098707	3407.351842	0.4994018339	0.02184080729	-0.03097308182	0.01883951244	0.01360616404	0.01997506031	1	0.3928229712	-0.002373688331	-0.007865526373	81	1
19	184.5365122	151.4842798	1183.965397	7194.10272	2395.563774	233.8402635	1727.851644	3320	1146.409639	355.068663	2054.343617	672.2520341	151.6462533	308.7432646	917.6442638	904.3713898	0.1657627329	0.3214295158	0.03487521351	0.01681799322	0.03142101129	0.0191278998	1	0.1355919322	0.6136878446	0.1495772946	67	1
19	184.7817024	475.2479313	-66.63509678	13763.43311	2370.523662	684.6324774	1805.011141	5603	5241.638298	65.06921204	2583.949109	399.7349683	162.9525858	283.6470542	994.0879248	2239.618885	-0.0048657251	0.1710670007	0.05193443512	0.004827728452	0.01527287756	0.007828361178	1	5.425979404e-05	0.3075573708	0.1673072648	18	1
19	185.6349537	112.7537974	31.01699237	9673.491079	897.0244606	6.482547893	1550.305063	3682	3011.853659	50.6141245	1713.301694	193.5304665	73.35693707	208.553642	641.6240532	1231.95175	0.003206712823	0.09548733506	0.0006238379072	0.005644483607	0.01683404421	0.007995750091	1	0.00281155664	0.1533216324	-0.003038613924	11	0.9999996107
19	186.9670066	39.90589251	27.94253252	7733.981559	1756.135642	81.65805698	1039.715058	3217	1947.326316	50.66696035	1059.578051	269.5436695	61.17043731	129.9190403	446.604033	598.1275471	0.004278690753	0.2274694924	0.01021151501	0.006615165353	0.02030599056	0.008092945646	1	0.00552437037	0.4233532997	0.03231348877	20	0.999115223
19	191.1415117	363.4439722	2637.828863	17178.90908	2478.156136	-542.0422584	4759.981645	7022	2137.90625	521.3562886	3057.188575	545.0345668	161.9110345	521.3566968	1283.97506	915.201411	0.154332838	0.147243352	-0.03326656927	0.008721882462	0.01371075973	0.008606397158	0	NaN	NaN	NaN	NaN	NaN
19	191.3041923	395.1165105	2342.241227	13811.97183	170.1960691	584.1767925	2636.919027	4970.5	2985.863158	510.0311873	2771.618372	137.7749447	196.9001497	389.1286894	978.4637144	1962.287357	0.1729911841	0.01181052078	0.04449108827	0.0116694914	0.01136511473	0.01293452923	0	NaN	NaN	NaN	NaN	NaN
19	191.3309099	444.4666439	-151.2625159	14985.20272	2537.900976	1729.297286	1890.365998	6085.5	9545.052632	89.7375061	2383.980366	416.7892036	319.6660403	429.4346358	940.4641261	2844.321481	-0.01012693886	0.1700652068	0.1155161668	0.006252328359	0.01227268808	0.01306976023	1	-0.0005646059208	0.3048820617	0.3769611295	19	1
19	194.8407885	584.2607009	916.573936	13898.33001	3357.023745	446.6056013	2025.177568	5906	17019.97917	183.9129634	2363.578497	484.0236039	143.9063296	382.9375448	933.3204132	5442.341563	0.06507875466	0.2409952999	0.03236246873	0.007637309128	0.01754020814	0.009218647717	1	0.05499476741	0.4501528212	0.1185534429	46	1
19	197.1372654	81.29712291	43.73234174	7865.516014	1709.80443	110.368845	1466.17759	3245	1386.052632	59.5237292	1471.581763	331.3071638	93.32882489	239.2873832	606.7967068	956.0580122	0.005340808179	0.2188297728	0.01473700031	0.008172010672	0.02137435393	0.01186600444	1	0.00653046424	0.405609424	0.04731288733	21	0.9527268209
19	200.5507787	548.1385984	-60.86720114	15904.72435	1651.817099	794.6050892	1777.78262	6000	4094.621053	64.67300508	2707.579329	334.5651638	174.3808203	199.7331397	1045.53215	1537.751572	-0.003738560304	0.107823197	0.05210454126	0.004253709187	0.01264721719	0.006782568174	1	0.0003185677351	0.1780938621	0.1664964277	13	1
19	202.7487944	229.4634872	697.5089452	11483.53251	2000.041502	999.2606796	1731.369706	4681	6693.731183	198.6260124	2475.441203	452.6135224	337.1886801	986.7316546	946.3289612	3254.694777	0.05950846087	0.1715928722	0.08903925176	0.0110989989	0.02116949629	0.02425762131	1	0.05305675378	0.3075499036	0.3035187823	44	1
19	208.8039636	360.548736	-100.6537933	16393.79726	5499.977515	329.5269205	1499.352529	7370	14676.48936	94.89075024	2615.54095	996.401992	105.8399746	221.2767272	1234.070408	4638.270793	-0.006351621887	0.3454536782	0.02051927661	0.006306780031	0.01686522364	0.006760235	1	-0.001120713454	0.6648505014	0.06729668941	25	0.9999999143
19	208.4097073	397.1502831	1109.287058	17902.98069	2076.806619	588.2948788	1572.72627	6965	21291.88298	216.5168581	2503.515912	326.8022471	153.3634124	190.0941409	992.5437377	5180.233384	0.061451959	0.117140972	0.03292134242	0.0061435132	0.01164222464	0.007336046972	0	NaN	NaN	NaN	NaN	NaN
19	208.9228749	150.9559953	-54.37278148	11152.99235	2728.942888	552.4387182	1488.320774	4832	7399.308511	71.12645022	2011.570588	517.7625104	126.6761556	209.0731449	844.7091203	2623.859269	-0.004392940098	0.2487573662	0.05081211526	0.006939668267	0.02000535292	0.008715583784	1	0.001147864538	0.4665837523	0.1656567498	22	1
19	210.598428	625.6457248	1023.960438	13615.75147	812.4919002	-24.48664638	1800.930785	5103.5	8187.852632	225.8029574	2262.697219	195.399922	102.1411664	191.1739236	824.2949075	2905.004402	0.0775208516	0.06040894839	-0.001867923234	0.00799170401	0.01358135275	0.007901236804	1	0.06110581705	0.0807561504	0.003054373557	34	0.9999999416
19	211.3548519	770.2756105	1035.700331	6140.740865	1318.340521	173.6291862	1729.605588	2607.5	455.6956522	381.6027183	2156.021861	483.7124852	122.3152228	376.0859203	898.9378217	303.0578496	0.1696735739	0.2205699716	0.02756842993	0.01857905968	0.02954769113	0.02406870237	1	0.1372616742	0.4072814864	0.123598166	65	1
19	212.4688268	269.2536162	-63.93957271	17153.29804	3963.488709	346.4665205	1404.076913	7204	6039.308511	75.52221519	2393.629801	689.3267833	104.7354443	212.5826229	1064.782402	1869.360969	-0.003765532914	0.2430152603	0.02151524445	0.004606004732	0.01769068314	0.005954187696	1	-5.084166597e-05	0.4551376596	0.06852740425	21	0.9996420818
19	214.5799815	116.3404273	-30.09044132	10336.54923	1673.508891	8.402156722	1602.384936	4186.5	5733.852632	88.09059201	1986.723589	330.4666985	135.3614999	807.7217004	766.3533026	2586.949362	-0.003159332624	0.1604199486	0.0008148927141	0.01098122009	0.01840379467	0.01576289501	1	-0.001559817151	0.2862938564	-0.00206232925	16	0.9999999986
19	214.4582679	249.2436238	-194.2155349	12708.79606	777.3152228	3112.897351	1832.335305	4799.5	6025.902174	77.33768751	2423.131116	155.9642096	589.1517581	183.6766858	863.0714307	1975.555274	-0.01511522364	0.06085134627	0.2454439974	0.006068028691	0.01335542498	0.01500617677	1	0.001650385929	0.08000102382	0.8038449375	10	1
19	219.0202664	432.0458488	-137.8529686	17178.32267	3957.916923	1893.79701	1771.384501	7172	5141.133333	88.90025515	2344.658784	644.8257405	300.4708397	243.7344187	1044.169316	1359.418069	-0.008483911913	0.239144119	0.1128556193	0.005169120434	0.01448875003	0.008375860329	1	0.001282051011	0.4462862079	0.3702331272	23	1
19	224.5691021	144.4032414	-4.85987514	10763.92897	273.0988291	33.31105023	1477.182622	3885.5	5128.26087	44.57116488	2008.028964	131.9943783	68.11348313	181.5337373	712.5651941	2478.775721	-0.0003903393262	0.02549815386	0.002848494363	0.004412833174	0.01256506511	0.006557270141	1	-0.0006143712401	0.01007982079	0.001820588647	1	0.9999116968
19	224.3830765	211.5023851	930.5220865	14495.50031	2587.030403	1278.743876	1535.013405	5960	15793.56522	203.0764739	2340.643734	405.0667044	248.727849	198.6775722	914.7910835	5342.668203	0.06416925691	0.1771568329	0.08914115805	0.008319572347	0.01520747834	0.01147256359	1	0.05680543291	0.3188876228	0.3049538812	44	1
19	225.5158128	87.73040389	2556.441403	9146.994056	2110.837905	484.8074453	1389.31595	3953	13578.89474	520.6905002	1735.015084	414.9792178	176.9630864	190.2353231	744.1640113	4994.360452	0.2799676487	0.2298549902	0.05408933217	0.01707464476	0.02278772707	0.01957807069	1	0.2260861702	0.4248262139	0.2343679948	79	1
19	227.1243754	530.5118031	10017.03871	13858.03856	2418.898107	-592.2798562	1800.074489	5872	11654.02174	2076.986827	2897.060191	464.0906282	284.7471131	212.4922852	1172.087384	5528.704099	0.7103110656	0.1699583025	-0.04343717688	0.02342671716	0.01725461867	0.02145753165	1	0.5604592249	0.2986828397	-0.00215835095	93	1
19	228.2110097	170.8778893	2384.741845	13602.07154	688.2300032	-118.479553	1904.966646	5066	1246.46875	455.7925935	2356.635642	184.7626807	131.3193923	235.1164142	853.4864213	541.7925988	0.1720774218	0.05183755406	-0.008997458985	0.01046346087	0.01282731854	0.01014662981	1	0.1354207456	0.06227992718	-0.001400572817	55	1
19	229.3385154	467.6089249	-6.421591043	14684.64224	1466.010813	74.09992604	1905.188658	5571.5	4296.473684	59.05254924	2815.063371	308.9303686	87.81877078	227.6562802	1058.713843	1852.670561	-0.0005375527139	0.1012654425	0.004649191005	0.004315634826	0.0124841396	0.006460250671	1	0.0001327615379	0.1651452884	0.009683180377	11	0.9999986195
19	229.8469971	603.2045638	-40.17870735	14952.6259	2418.714838	311.3956511	1589.178591	5898	4979.421053	65.19768278	2705.51355	473.9752323	84.65540728	183.84937	1084.503728	2028.346033	-0.002793130144	0.1648852587	0.02046392181	0.004661383507	0.01478531407	0.005350472048	1	-0.0001271170181	0.2952192824	0.06325807918	17	0.9999999988
19	233.6544634	626.5920449	9265.403962	13150.05017	1529.867567	-546.946885	1515.100683	5270	12098.87368	2060.984254	2952.051369	297.6513979	321.216662	160.1938761	1135.743838	5654.313244	0.7065758405	0.1151688415	-0.03936476278	0.02057771817	0.0144978387	0.02349147793	1	0.5571803103	0.1865340418	0.009183346667	92	1
19	238.8212207	407.3223061	1104.914238	16228.0621	911.6652259	533.7212805	2091.950907	6017	8757.084211	252.9682498	3133.055961	232.2719139	163.0305829	194.7038853	1174.773194	5297.385495	0.06836394894	0.05898875903	0.03295893272	0.007012738357	0.01063923625	0.009133908058	1	0.05579411401	0.07757393813	0.1165828827	35	1
19	239.347687	445.3297396	683.3032679	12117.19732	638.4808181	2509.24615	1948.313915	4502.5	3993.010753	197.7729615	3357.351465	188.6636749	697.3271583	351.994587	1201.470795	2703.624019	0.05645258435	0.05136318038	0.203264298	0.007985403551	0.01512992867	0.01689147546	1	0.05581194436	0.06026882698	0.6784682133	37	0.9999995224
19	240.7486315	129.7438325	1.377850443	11594.6509	266.3794629	541.3921357	1530.202788	4184	3756.483516	63.46140882	2073.57536	131.8644864	128.5531245	150.6469947	726.7852908	1083.2767	0.0001542622549	0.02233515633	0.04912114724	0.006151752846	0.01188268311	0.007850884628	1	0.002370447836	0.003104336268	0.1552349396	3	0.9999999999
19	240.6065461	194.4845844	3217.384879	10813.11217	2581.837678	695.4362263	2197.874658	4836	4480.967742	734.7533137	2495.594117	582.764806	251.3804762	378.4832812	1065.703257	2162.593167	0.2968731068	0.2361665366	0.06389365402	0.02219189839	0.02429549758	0.0199122731	1	0.240070807	0.4374596377	0.2704949254	79	1
19	253.6476465	98.69326346	1947.885091	12442.30025	1862.677456	-81.65701811	1448.574155	4970.5	4790.150538	354.0499213	2240.81027	346.2614217	117.5660727	173.1583097	868.5312633	1608.35875	0.1544596063	0.1499044283	-0.006418030285	0.009907094681	0.01668175084	0.009732286562	1	0.1226157013	0.2631669448	0.006026001076	61	0.9999999683
19	253.4820054	121.8617313	3170.684488	10472.32542	570.3289931	-176.4859939	1912.35366	4070.5	5170.692308	661.2356707	2005.189382	160.1697099	184.7055943	246.5241788	753.2453653	1476.905261	0.3023000056	0.05434952747	-0.01640996632	0.01797201219	0.01351057234	0.0184967916	1	0.2380453266	0.0661122277	0.0008037374802	72	1
19	253.1277707	531.4590911	3877.24069	12650.35053	701.535827	-258.7976949	2523.950924	4842	3484.235294	1272.122516	3985.498396	256.5701734	193.2783713	654.6110774	1464.02483	2378.071841	0.3026674386	0.05488345409	-0.02046989862	0.02400674642	0.01893824468	0.01798914108	1	0.2381144821	0.0672446479	-0.0125650575	72	1
19	254.3311686	641.4689469	-294.8841655	18116.54158	1958.745603	4218.124548	1605.861935	7027.5	6398.957447	74.75910804	1736.35027	281.3053939	434.419667	194.6377604	704.4183478	609.2402446	-0.01626998782	0.1090720569	0.2313719239	0.00410905666	0.01030014364	0.01014321251	0	NaN	NaN	NaN	NaN	NaN
19	256.0082092	556.9503189	1115.595601	17576.59973	1090.837103	1609.240115	1350.906347	6469	3072.655556	179.0101863	2755.811422	272.1950451	316.0633626	180.127151	1047.465753	933.956609	0.06401008772	0.06075772279	0.09194116919	0.006398475224	0.0112468911	0.008912312955	0	NaN	NaN	NaN	NaN	NaN
19	259.6216299	200.6311047	877.3426453	13646.59028	2404.458321	32.84111681	1433.859409	5584	16422.57292	218.5418486	2727.048362	418.9398086	102.7005872	202.1648541	1044.724325	6304.676543	0.06541754337	0.1750689707	0.002783751166	0.007238916556	0.01738947679	0.007758862428	1	0.05294595624	0.3155256156	0.01890242708	42	1
19	260.65823	305.3487667	-200.2487476	14156.84414	281.5341589	3330.537563	1686.75879	5093.5	4020.031915	67.28832779	2951.359584	142.9473593	690.9458634	205.6758672	1027.447615	1859.418752	-0.01426373465	0.01982806987	0.2327741465	0.004765156261	0.01217701867	0.01863942554	1	0.001202837495	-0.003840274453	0.7609803463	5	1
19	263.4887858	142.3035573	6329.153085	13895.95849	362.689163	1179.580449	1558.725865	5104.5	6298.263736	1410.454049	2972.397977	170.551609	348.4640679	200.51382	1064.938515	3376.155913	0.4512841282	0.02449749018	0.07850888259	0.02218166212	0.0145077286	0.02340735515	1	0.3609040532	0.002404766531	0.3452389885	82	1
19	263.7947402	522.4256035	-24.75693024	15965.35895	3865.130971	51.42956215	1778.338533	6767	10258.35714	79.67114549	2323.824133	608.3705727	97.45223875	230.1638738	1007.650284	2898.939028	-0.001845448078	0.2486966086	0.003717672734	0.005305336455	0.0159610124	0.006397444189	1	0.0005306819534	0.4669365669	0.01007075102	20	1
19	266.1911139	127.9271763	5633.049484	12489.66234	285.3097328	1070.822188	1595.852916	4614.5	6365.765432	1000.949558	2276.930882	137.4704365	310.6655725	186.3645756	803.421097	2262.739735	0.4538378447	0.02366449263	0.08650716439	0.01760371703	0.01295303174	0.02278701087	1	0.3633627698	0.0005868701454	0.3722540774	82	1
19	266.336172	705.644366	-30.3649839	11146.74052	1787.522163	25.54900293	1578.339734	4526.5	7990.305263	54.45022982	2185.098451	362.3511456	77.20321604	174.0052978	851.2207822	2773.09976	-0.002734808926	0.1591121022	0.002787051197	0.005295206121	0.0173289131	0.007350696482	1	-0.001126953997	0.2835912626	0.004528781229	16	0.9999999426
19	267.9159038	401.3746744	4112.280725	13201.22085	1349.166377	851.5739979	2210.395275	5261.5	6807.483516	1006.300296	3208.322731	338.6804175	314.244766	321.8835493	1229.142815	3946.758057	0.3054956299	0.1042820854	0.06371347318	0.0148009639	0.01507255007	0.0198036528	1	0.2455536024	0.1674238315	0.2683174756	75	1
19	268.4469334	468.6234384	2796.307377	15264.86885	190.3677366	-131.2048837	2378.921626	5579	5260.053191	528.9217313	2702.872719	146.1324797	154.491612	258.9980232	975.7939758	1794.937818	0.181680664	0.01192680139	-0.008148619274	0.00980702467	0.009706094004	0.0104968167	1	0.1426630041	-0.01952231934	0.00236952316	52	1
19	270.8438994	215.9434441	1056.342065	16470.61715	5542.509891	-21.71217853	1193.446994	7461	12976.875	242.7452865	2452.732855	910.6025974	142.3690047	372.8554368	1173.150338	3403.29283	0.06536761576	0.3442503335	-0.001482505571	0.008455917313	0.01883212293	0.008664461114	1	0.05437166498	0.6618582681	0.009046445039	48	0.9999999999
19	271.4317765	365.2679908	-44.00331772	17386.10071	4205.599418	354.0540114	1655.382622	7385.5	4524.936842	92.27598844	2663.49762	743.5677646	116.48328	217.1053997	1183.311371	1434.38682	-0.002757254498	0.2470113931	0.02079904447	0.005269038291	0.01644345666	0.00591334433	1	0.0007469809294	0.4633140042	0.06646165863	21	0.9998064829
19	276.609243	291.3410963	-239.0244634	15946.17885	251.2277886	3650.63797	2006.107037	5618	4437.536842	76.0497971	2423.650912	153.9703069	641.1402897	280.7103063	860.6764455	1393.669852	-0.01544359958	0.01703963957	0.2361214354	0.004554889601	0.01049352973	0.01552853879	1	0.0004284747824	-0.009570997493	0.7717630031	5	1
19	279.4665273	747.5428321	732.7496429	11371.97967	597.3698966	315.0187746	1531.434062	4211.5	6584.5	148.1667528	1743.849136	140.6718206	98.74811814	177.9792588	626.3118842	2347.950555	0.06473699658	0.05530127739	0.02845835621	0.006902836619	0.01247464985	0.008803571996	1	0.05263634886	0.07011314428	0.1008269368	35	0.9999999987
19	281.2924948	33.67684216	2101.945764	6956.672261	436.3465434	295.6600302	1467.743511	2671	7302.467391	432.6034628	1421.129097	122.7539692	163.0256529	160.8373303	518.1644419	3718.890915	0.3003021328	0.06148024644	0.04088070875	0.02169753825	0.01807139805	0.02311930176	1	0.2397382793	0.08011540722	0.1904801085	73	1
19	282.2815991	165.4444192	2048.548225	12916.83952	1928.792462	-84.20448549	2042.539454	5217	1010.361702	458.2397807	2717.343205	401.4215137	133.5684884	249.267827	1048.776946	457.6731907	0.1592281083	0.1535648506	-0.006604163481	0.01208082545	0.01695327031	0.01132115929	1	0.1264143173	0.2706103699	0.006480074366	61	0.9999999977
19	282.2722849	398.541922	26.07392713	6461.6478	166.5760591	160.7144911	1468.204053	2256	832.7303371	54.60168479	6617.231511	219.48535	159.627956	499.2392555	2312.791746	703.6472477	0.004639913611	0.02394611484	0.02115505465	0.01107381451	0.04128881219	0.01638387591	1	0.004372245279	0.006653362297	0.06349492432	2	0.9999821624
19	282.4559706	419.7030178	9289.542305	12499.99314	277.1128725	-436.9382244	2064.882432	4790.5	7145.357895	2425.774061	3363.567128	145.6569122	354.4907311	243.4090772	1237.873883	4248.96846	0.7303865091	0.02462488408	-0.03585226216	0.02779508541	0.01300171062	0.03241513259	1	0.5753004458	0.0009139186501	0.02341138651	90	1
19	282.140646	443.3803601	1098.831753	14901.13218	2404.1711	-13.89986056	1959.880549	6079	8497.021277	236.0297807	2788.61547	448.7918297	109.4674818	379.7348491	1119.777898	3767.531227	0.07211581684	0.1665443278	-0.0008621765443	0.007385134913	0.01532131764	0.007609608807	1	0.05795508725	0.2980446885	0.007974523754	42	1
19	283.5918539	99.58485528	-18.20677131	10068.85167	3266.84954	450.43053	1791.392933	4575	5073.858696	75.9992669	1575.294303	511.6420566	160.2733225	497.4148661	699.5419721	2543.183527	-0.001918458021	0.3217956028	0.0447857024	0.007732622309	0.02109887834	0.01306022746	1	0.003504024594	0.6161191633	0.1480427801	26	1
19	283.3025756	617.3555007	-142.9339854	14641.71468	1570.974682	1608.856285	1767.582412	5614.5	7839.27957	64.47161832	2510.457265	281.0784599	299.5943201	188.7012738	934.9092677	2355.586119	-0.009281298759	0.1120221686	0.1110436315	0.004762210596	0.01266183179	0.008703819785	1	-0.0007300748032	0.1861163857	0.3608353411	14	1
19	293.042709	139.8051454	729.2632516	13519.9986	1503.484786	2718.208921	1424.68326	5263	7132.568421	143.6730617	1845.289066	220.2498803	403.4502462	181.7133515	694.8012982	1990.986742	0.05577334891	0.111069066	0.2027160579	0.008080491453	0.01412516508	0.01207331072	1	0.0558452169	0.1824900721	0.6780276687	41	1
19	292.4966205	246.7082754	988.7323203	16472.23881	1026.450779	558.6435855	1560.79382	6026.5	14863.6	209.5691227	3117.277239	278.8859284	156.0123264	195.689959	1171.622412	5289.153116	0.06252063066	0.06728045566	0.03623069263	0.005600450318	0.01288824317	0.0072759447	1	0.05143804613	0.09457295241	0.1264399611	35	1
19	293.7266159	738.2239587	-97.41400863	11835.48165	244.5546079	1226.141305	1637.9499	4242	13647.84043	45.75595607	1956.091597	118.603544	219.9475221	167.0156035	667.089905	3916.372686	-0.00848902886	0.02200426374	0.1068053697	0.004210627607	0.01225696291	0.009418218498	1	-0.00124664992	0.001901475176	0.3446632527	4	1
19	294.9751765	506.9253192	4796.75556	9815.919271	2288.670891	-332.5941191	1780.71842	4283	1691.817073	1516.716577	3038.589688	728.0746	231.7149461	209.6990053	1304.080448	2016.042053	0.4921342383	0.2356035541	-0.03238045859	0.02390966428	0.02146334906	0.02617383875	1	0.3891477782	0.4352560789	-0.008593459323	88	1
19	294.4711348	677.9739687	-73.82196139	12353.34517	781.6217151	620.3138912	1592.284677	4617	8778.387097	46.60697922	2336.641078	151.7339796	136.3456475	178.3889201	837.9135505	3521.614609	-0.006282659261	0.06545970843	0.05202831423	0.004187996025	0.01257200045	0.007394124092	1	-0.002124810224	0.09141071288	0.1646462032	8	1
19	296.7749252	495.749976	7106.408814	14629.62298	3378.613792	-415.4794617	1981.78603	6366	3251.297619	1540.247657	3117.667763	773.2802766	260.7815632	224.057021	1354.887634	1419.981544	0.4877704701	0.2363437487	-0.02799648206	0.01862728197	0.01825043237	0.01843879265	1	0.3859482314	0.4367707215	0.005062090963	88	1
19	298.2150332	187.2722046	-60.9180687	14644.59885	297.7322506	738.1103819	1698.217626	5228	5232.595745	47.6132698	2533.591943	153.881978	158.1728963	370.3799957	881.9742543	1836.602089	-0.004071397621	0.0198560422	0.05099932295	0.003614354786	0.01156144105	0.005977608343	1	-0.0008922969007	-0.001945054475	0.160530933	3	1
19	301.5027484	315.2535408	-86.97709707	16863.90096	1007.805381	880.5785467	2005.944456	6215.5	9790.031915	62.08011788	2518.908512	229.7694006	160.9322231	235.5230346	945.1488808	3558.810217	-0.005194820409	0.0609977769	0.05375901153	0.003930424908	0.01135038094	0.006001839388	1	-0.001212481285	0.08224773779	0.1704928964	8	1
19	304.7002241	613.5004459	-67.59734944	16337.92492	340.7207425	355.6005815	1948.883694	5906	13769.25532	60.70556387	2549.304802	144.7729179	101.8046708	186.0665907	920.8647012	3698.286778	-0.003952830015	0.02266182669	0.02272059367	0.004048225628	0.008966965998	0.006427264921	1	-0.002350552237	0.004099501986	0.06688916417	2	1
19	305.4187184	766.7744837	1333.834748	8666.345783	898.5036003	1079.403538	1672.692005	3414	2784.925532	321.823064	2024.133519	221.2082669	285.9844123	179.1196075	777.8726607	1341.919931	0.1572764027	0.1032183261	0.1276740336	0.01189362181	0.01423587697	0.01579821798	1	0.1318673091	0.166142119	0.4499019614	60	1
19	306.8973424	19.04377043	25.30771886	8152.320445	1796.672469	77.68850835	964.8902563	3351	2974.715789	53.16584173	1126.659625	282.4635061	63.53506931	161.8086866	471.4499436	1028.017661	0.003411640185	0.2238190101	0.009264881925	0.006852566321	0.02050168605	0.007936998154	1	0.004748823463	0.4159007466	0.0289050795	20	0.9996446104
19	308.3041339	747.3284478	-142.6448852	11827.86384	186.4503272	2441.556279	1605.54408	4232.5	2397.5	53.7648682	2058.669826	121.7799422	469.9440462	184.8999252	726.3589076	881.1811441	-0.0124020374	0.01567003734	0.2100823087	0.004087689305	0.01139195969	0.01257879125	1	0.001365586278	-0.01212792581	0.686038532	5	1
19	311.4453127	287.2330795	2920.415503	16453.6459	360.7085776	-88.28472142	2240.743766	5937.5	10051.49451	600.8230387	2822.748701	181.5001048	146.2515582	340.7447472	1032.265316	3801.48154	0.1800117799	0.02295077511	-0.005442244196	0.01161072095	0.01236789948	0.009544488207	1	0.1416050706	0.003030756018	0.01127812205	52	0.9999999969
19	311.2881842	427.3516062	2.440693752	17162.6718	1755.290395	87.32982939	2270.58081	6550.5	6752.72043	64.1959312	2818.672412	327.979347	89.54381014	278.9046197	1084.290627	2073.939642	0.0001892272025	0.1028013503	0.004709256926	0.00396477287	0.01117319076	0.005915060285	1	0.0007265089582	0.1682806455	0.01007036196	11	0.9999908866
19	314.5601423	59.69942339	1539.942337	9132.560485	77.79191213	288.5230275	1715.82749	3310.5	848.7446809	289.7446058	1635.839988	121.8131629	127.343908	239.415551	591.169211	268.1359363	0.1717990432	0.008849936342	0.03225886201	0.01291603961	0.01460606604	0.01474303252	1	0.1370731877	-0.02614750982	0.1342057715	53	1
19	314.4846842	587.8620742	0.2480253637	14044.35409	1370.702755	253.796101	2037.893451	5364	2723.173913	59.52089424	2450.644134	258.5441221	106.2622216	227.1387525	908.6672922	1288.557474	1.746558989e-05	0.1024033515	0.01882812377	0.004645758765	0.01331008543	0.006729376519	1	0.001375633797	0.1673166381	0.05682574609	12	0.9999942726
19	317.1274474	448.1271121	2800.853965	15969.49794	747.7384637	-94.74502653	2057.613177	5841	3858.329897	628.7821149	3679.514394	259.0340532	157.0706265	251.8510347	1374.629979	1884.351534	0.1750379531	0.05250646345	-0.006377758156	0.009772355553	0.01163643372	0.01149488979	1	0.1379158281	0.06358944918	0.007907368109	55	1
19	318.6400346	183.4959818	-23.00079754	14727.74468	1597.913782	328.0546924	1763.228619	5652	8615.521277	58.78113715	2234.716454	232.2368496	91.84765439	253.9506474	828.231289	2594.093008	-0.001702305898	0.1087288375	0.02264040171	0.004248578501	0.01278348878	0.006259676355	1	0.000291934075	0.180241381	0.06927040954	12	0.9999999976
19	319.4663463	645.3626006	979.753766	14081.59508	4920.882818	-21.13330386	1334.074844	6415	11340.15217	222.8527813	2369.219647	790.0243521	99.44759959	133.7416948	1054.963286	3293.583409	0.06809384021	0.3442502618	-0.001472731018	0.008512348163	0.01763600713	0.007478861055	1	0.05652881012	0.6618289444	0.009638046453	48	1
19	323.5458822	374.3053114	-66.96426553	13408.18484	1999.206007	1535.485267	2449.775973	5290	2079.712766	76.09188423	3424.776353	544.3430407	410.7673152	352.2154076	1339.588156	1108.617444	-0.005175097832	0.1542071528	0.1158850175	0.006061432827	0.01692373435	0.01012236404	1	0.003213509548	0.2723664769	0.378796832	19	1
19	329.1755936	138.3613997	-78.21507347	12462.86127	251.4773004	1357.970976	1877.499387	4530	6775.778947	47.64084311	2167.986023	136.066118	279.1237168	227.7343131	746.2155207	3171.187398	-0.00615790199	0.02072318254	0.1107619234	0.003898153197	0.01272003855	0.009215601055	1	0.0008056091598	-0.0007879176054	0.3582239286	4	1
19	330.2246151	72.24266894	6584.583951	9812.847872	1021.951672	-421.136179	1208.463035	3921	6643.736842	1434.460703	1997.148381	214.1108488	218.9078815	176.5192499	772.2076138	3287.398765	0.6733701761	0.1081535126	-0.04288780079	0.03145315592	0.02027278371	0.0234646624	1	0.5306452076	0.1725666468	-0.009483973116	92	0.9999999984
19	331.5004925	400.1570326	-197.5640067	15627.00783	822.8185069	3731.35489	2496.558692	5760	2835.095745	63.83751022	2332.016663	209.4987264	594.6942482	276.6406435	879.1901919	953.7718903	-0.01330363029	0.05331964063	0.2386056347	0.004074412487	0.01207219908	0.01181634707	1	0.002625468693	0.06463877527	0.7813577208	10	1
19	331.4437136	559.6327554	-20.96223443	17007.84404	1691.163107	85.28644078	1852.151051	6484	7944.935484	53.51341555	2633.511412	330.6225594	89.5479341	187.0751178	1031.182806	1816.308833	-0.001323804442	0.0992219546	0.005287354451	0.003098882137	0.01103348276	0.005296590312	1	-0.0004741234883	0.160964155	0.01158537742	11	0.9999994692
19	331.2631583	677.2443917	-34.87114876	11782.39476	1200.626065	226.5171406	1864.795757	4572	3149.736264	55.90657371	2653.093473	296.3413306	92.61310124	201.6567234	999.2188604	1723.930353	-0.0031634917	0.1067066284	0.01898432587	0.004840668858	0.01282627033	0.008589119132	1	-0.001088623522	0.1761569869	0.05680031156	12	0.9999896824
19	332.1521877	540.786987	939.7330266	15603.0577	1776.175917	1472.280985	1795.644524	6058	28857.04211	190.9899075	2361.51159	264.6132897	248.833799	181.3273725	884.1734544	6570.285471	0.06172127166	0.1162025724	0.09514470297	0.006780960241	0.01124241053	0.008285749816	1	0.05459063818	0.1940860863	0.3228043235	40	1
19	332.2725892	746.5536081	-11.34601592	10841.64872	2494.869575	180.3842564	1363.4838	4590	4833.521277	70.39166653	1802.097898	406.2133515	108.3794251	256.2269965	740.9376737	1255.935951	-0.0009807958897	0.2276611718	0.01673861361	0.006773987594	0.01805011648	0.009686388032	1	0.001730499883	0.4237318229	0.05287532684	21	0.9936681674
19	334.0400776	662.6489074	-203.3752838	12493.8767	767.0743423	2764.102583	1685.891259	4691	4857.144444	64.11832312	2494.742734	170.9681235	580.6346345	200.3645914	897.5451498	1618.51663	-0.01601047747	0.06023718163	0.2236729656	0.004236209708	0.01205764131	0.01346891902	1	-0.0002806280657	0.07898662605	0.7314798596	10	1
19	335.2811584	307.4483185	-17.2838631	17272.93981	1727.682431	86.44102205	1988.862775	6498.5	5461.617021	61.59693661	2532.424116	316.0687328	83.62514888	280.0615029	994.596215	1834.141052	-0.001096048812	0.1016830781	0.005079319252	0.003787259488	0.01186465813	0.005288579529	1	-0.0002807984674	0.1660014693	0.01100500037	11	0.9999981546
19	336.3316823	347.337357	962.6845489	14731.20041	1546.258294	507.5677339	2001.818124	5693	10944.59341	235.4455168	2893.531872	310.8978715	156.6950154	229.850687	1107.581984	3721.766898	0.06401592862	0.1073026768	0.03508318673	0.007633951785	0.01241671789	0.008686683791	1	0.05295980047	0.1764882015	0.1239592189	39	1
19	337.9958228	441.5561981	-46.19717993	16781.20419	2809.910378	865.5341828	1649.393895	6685	7046.103448	108.4098499	2767.681244	555.1739109	168.2786625	212.0378017	1153.35314	2456.219122	-0.002462256352	0.1704840258	0.05168591327	0.00710331713	0.01606062077	0.007299130492	1	0.001935782601	0.3063411483	0.1669616696	18	1
19	343.6670683	237.494985	-46.2361976	16375.29487	924.9625021	819.3298164	1818.590495	6021	6969.968085	62.78914938	2443.758885	204.3353091	157.6643945	203.8422509	922.6098359	2101.418422	-0.003062266419	0.05809747502	0.0511946703	0.003943651887	0.009784227867	0.005519587396	1	0.0003019823709	0.07631601737	0.1623564926	8	1
19	345.5179419	129.3490851	1959.086784	11763.09716	664.0716638	514.2979597	2173.130042	4502	3798.288889	354.5809148	2002.179603	152.5446617	169.2170483	268.2686816	712.9131839	1392.344585	0.1682910605	0.05522823664	0.04539562454	0.0100907998	0.01556933493	0.01169945894	1	0.1354993139	0.06867797014	0.1782091413	56	1
19	346.1581371	566.4661603	-47.02290866	18651.38567	1942.514466	389.9184425	2268.82068	7244	5003.135417	73.59140608	2614.556796	410.590893	114.8663375	221.4861841	1081.715951	1314.004331	-0.002417067803	0.1045776939	0.02077789735	0.003987036005	0.01269248527	0.004995840848	0	NaN	NaN	NaN	NaN	NaN
19	347.4245029	77.43352962	854.4376303	10119.74384	239.424811	-8.490318478	1472.737434	3690.5	11372.30108	179.5894876	1608.570699	120.8795985	113.507333	309.1673322	549.930642	4435.028498	0.08533178146	0.02462581256	-0.000827248861	0.008794214848	0.01412235252	0.01217272094	1	0.06698253826	0.007419515482	0.007197526883	30	1
19	349.4596962	381.4586876	5432.578165	18121.96275	409.2238366	1290.364403	1975.486866	6689	10346.10417	796.3811303	2545.718499	195.0312573	322.7541003	206.1333781	972.1709674	3459.65972	0.2974239619	0.02301761713	0.07069841514	0.01147149918	0.01066583261	0.01354504414	0	NaN	NaN	NaN	NaN	NaN
19	352.3385629	307.5214769	-105.1900464	10590.49716	504.9337595	2550.637838	2425.08983	3996	2037.904255	73.46379448	2507.041687	179.2359325	610.1730511	284.8321223	922.3758027	1253.143944	-0.009948109862	0.04794807703	0.2368410412	0.006832692152	0.01469871745	0.01923847618	1	0.005127176187	0.05362718224	0.7760603966	10	0.9999999999
19	352.6345852	438.3892693	5308.949997	16974.51215	3838.845091	-226.7366974	1627.947707	7185.5	7364.526882	1048.555269	3248.394406	794.6282799	166.0182344	237.3776714	1415.856665	2932.397749	0.3031771353	0.2300303544	-0.01347406245	0.01359378751	0.01699116052	0.01022778027	1	0.2406723178	0.4256611994	0.01517641742	78	1
19	353.6515332	91.88447049	14.03472443	13293.85741	2842.256544	220.0435211	1309.336382	5436	2190.06383	73.51344275	1810.145981	395.8951732	87.10877784	183.329411	731.6607353	733.7636344	0.001155022986	0.215707616	0.01766057293	0.005868360849	0.01550305294	0.006503747282	1	0.00335120738	0.39923221	0.05606597629	21	0.9953189437
19	354.1319702	17.84067402	3183.25845	7039.372306	157.2804709	-230.6507332	1242.618508	2648	4687.0625	686.7748758	1531.143129	107.4133111	160.5331359	155.8855387	546.5484946	2379.824128	0.441230904	0.02080727324	-0.03481935381	0.02397130956	0.01716752575	0.02451482451	1	0.346581086	-0.003827644585	-0.03257327228	81	1
19	354.6947586	407.6112893	4668.346666	15035.42147	213.3299436	-154.1208991	2260.660301	5464	5352.37234	1129.35663	3429.005114	167.6430072	197.0003947	257.6753546	1249.061872	2517.307138	0.3112771913	0.01444032284	-0.00992665087	0.01442977306	0.01159641157	0.01430255873	1	0.245107226	-0.01574051452	0.02312241762	69	1
19	355.9100751	140.192999	11.72451512	11098.77062	2614.280622	211.8216559	1775.591703	4777	2005.480519	67.91979209	1882.805937	500.3401539	91.27657313	212.5307006	792.8518095	1380.547771	0.0009501000245	0.234724793	0.0189230161	0.006596265642	0.02061793557	0.008656838234	1	0.003451149239	0.43814591	0.06069153365	21	0.9994073094
19	360.3988677	243.3314171	2565.77957	15110.5777	4843.330119	-107.833251	2172.713624	6853	4060.708333	460.9440531	2372.384546	767.1648473	149.7491672	532.1138869	1100.84464	1619.696163	0.1718589762	0.3255026184	-0.007428050397	0.01189625211	0.01553923025	0.009770772016	1	0.1380913879	0.6224128387	0.01070581329	66	1
19	364.0249425	129.4992938	19.9169989	9780.36785	2310.499777	167.3153564	1869.214598	4223.5	1771.675	75.57690794	2198.329576	530.2872541	96.88349156	302.8354912	936.4578073	891.4435282	0.001889804892	0.2387948706	0.01772369008	0.008616878589	0.02188096957	0.009224556584	1	0.004168472262	0.4464795124	0.05701215067	21	0.9976354605
19	364.4834459	375.7020106	1040.495143	17076.78458	4188.439663	1610.012441	1397.024858	7310.5	13093.51579	216.4631952	2592.084051	759.3378652	301.6697479	161.0419791	1194.207553	3001.057763	0.06274903787	0.2518580393	0.09641563779	0.00757933326	0.01581701436	0.009600293604	1	0.05684070202	0.471725951	0.3306725871	47	1
19	366.62066	280.3301897	2.00788888	9163.214135	3059.818469	485.5829618	2192.134694	4202	5441.916667	68.45993709	2326.195994	806.0553901	157.32204	257.7240634	1048.969519	4268.132883	0.0002441866843	0.3328972999	0.05418595253	0.00784902716	0.0279997608	0.01137651706	1	0.005851906813	0.6387187809	0.1799278963	26	1
19	371.1750312	341.8509314	2560.193949	14873.74685	1498.952312	-41.09848786	2068.252627	5791	5578.178947	561.1991536	3137.894398	369.815448	132.9191228	299.4070068	1229.662453	2469.470203	0.170784523	0.10240781	-0.003027805309	0.01378587539	0.01473280302	0.009473876151	1	0.1352408217	0.1657387833	0.01940631828	58	1
19	374.5408476	458.1985163	13590.45481	12851.53327	1433.896173	-807.7943481	1563.553168	5178	2676.053763	3660.259647	3337.984485	321.8833838	487.7330246	193.9240321	1310.399081	1629.141507	1.043264534	0.1107837738	-0.06166308338	0.03093543065	0.015958525	0.03908613024	1	0.8222300889	0.1742069183	0.004219864799	96	0.9999999998
19	377.7844714	508.8044823	1156.791408	17415.59219	5890.047539	17.67689095	1239.536019	7981	25289.33684	224.7633112	2477.614529	916.7801502	108.7619906	184.5907862	1180.033398	4848.679201	0.06624647075	0.3449399652	0.001023063249	0.008227717655	0.01589488957	0.006840407825	1	0.05521385294	0.6632336261	0.01754959816	48	1
19	377.558424	747.5715058	33.01809023	10175.07531	3228.947327	-7.220169965	1348.318465	4617	3962.229167	88.8086268	1971.867478	619.5668174	85.62934456	135.3595981	871.6401868	1746.45442	0.003181550342	0.3116010746	-0.0007078706576	0.009417966962	0.01993645421	0.008451754025	1	0.00489344546	0.5956854523	-0.001970460418	24	0.9999982957
19	379.4351802	167.991429	2596.529823	14993.71372	836.8600903	-90.61945659	1684.914217	5564	6332.386364	441.5745845	2320.926713	187.5381935	125.4345259	225.3345442	861.9135374	2267.400975	0.1729987594	0.05771698843	-0.005861285451	0.01138807186	0.009955445014	0.008672454042	1	0.13638404	0.07427075179	0.009333381398	55	1
19	381.010993	672.8189035	26.04931469	12826.92301	2071.484535	47.58002657	1953.248247	5116	4612.726316	107.6655469	1902.1437	316.9833966	83.69695117	225.6564702	734.2865437	1249.500806	0.002147154917	0.1627374455	0.004106822652	0.009740404818	0.01396090661	0.006975796057	1	0.002845218168	0.2909455499	0.009996956694	16	0.9996036536
19	382.4331581	327.4799371	4322.428151	14479.24548	859.796188	899.2450563	1585.343973	5444.5	9285.96875	1124.003154	3348.39003	219.548974	289.8759834	202.4234832	1241.242441	5162.291703	0.2964458658	0.06009324176	0.0611036402	0.0157818052	0.01285388187	0.01732781224	1	0.2378039043	0.07710098892	0.2566881522	73	1
19	383.4611918	300.2974716	-21.1294788	16425.79678	1705.62121	344.6628608	1872.538292	6247	6463.978947	60.26764898	2523.327703	344.8647843	105.2816802	246.1461928	994.148812	2219.887092	-0.001328833664	0.1069357296	0.022450044	0.003710455597	0.01224671276	0.005778016634	1	0.0005586780503	0.1765692399	0.06867049404	12	0.9999999943
19	384.5671837	605.4667785	882.8762435	14005.49793	870.482626	1325.750904	1973.697261	5320	7823.208333	244.3029436	2413.238603	189.2779528	361.9309478	1396.79933	864.5200996	2306.886623	0.06377116083	0.06288666236	0.0946304824	0.01316483007	0.01251216621	0.0251408612	1	0.05564660316	0.08494083198	0.3201664651	36	1
19	385.1545189	219.7685657	911.3723002	13227.92688	269.121922	1234.589509	1812.253536	4818.5	7448.252632	183.0703277	2425.072213	144.7639339	262.0058134	224.8245378	854.7004983	2750.338757	0.06805888979	0.01955022914	0.09270216553	0.008150978962	0.01227639304	0.01339593809	1	0.05849429443	-0.003786794369	0.3135536371	32	1
19	386.2680896	241.6345605	2741.530684	16556.8438	3885.37157	688.0893626	1714.259173	7106	2393.336957	492.575573	2722.213583	743.1727096	220.9918993	177.8949099	1196.470896	818.4209841	0.1658538445	0.2389521416	0.04143124511	0.01220874968	0.01714727703	0.01127352055	1	0.1351998506	0.4447990399	0.1692333991	65	1
19	387.7971247	155.2399662	-158.2708002	11065.63747	756.1263106	2629.903972	1600.432452	4218	6628.580645	71.65239751	2093.797738	160.0552783	493.5676515	250.1609697	759.5833883	2386.74251	-0.01381382382	0.06515374287	0.2304706539	0.005683832801	0.0143644877	0.01621415013	1	0.001886435149	0.08895379613	0.7545880172	10	1
19	388.226307	636.8019687	1017.018394	14757.03003	4885.462615	-7.291353034	1187.335095	6684.5	13266.61702	220.0570511	2394.23359	806.2604063	112.741165	146.6354591	1062.703257	3216.069755	0.06787706472	0.3344750909	-0.0005723624904	0.009419061185	0.01384897152	0.008059212837	1	0.05630921003	0.6418134464	0.01232987769	48	1
19	389.7877061	719.1687908	-5.467939418	12915.91857	259.1701745	40.7166419	1450.647011	4634	9021.326316	38.13860992	1956.863506	124.2846108	69.12202193	147.7003955	672.1372856	2547.605703	-0.0003618458694	0.01971634068	0.003180980517	0.003034850301	0.0103188702	0.005407817236	1	-0.0006314724103	-0.001758464604	0.00278173332	1	0.9998653912
19	391.692326	739.5382085	4487.42937	9608.598197	3065.019827	-305.1892319	1415.060821	4421	4633.115789	995.6350412	2099.250994	651.6727689	216.7184955	166.2915545	950.0884625	2292.161429	0.4643420756	0.3151256894	-0.03391938299	0.02016672337	0.02056241998	0.02166639616	1	0.3678773553	0.5983376671	-0.01737611091	89	1
19	393.2914	275.5102411	-63.16103811	13016.41752	1272.264124	1435.162518	1992.171594	4973.5	5229.589474	66.394458	2548.22974	281.8937183	295.3464246	208.4795729	956.4926099	3187.039911	-0.004658706984	0.1011693249	0.1115698611	0.005512698797	0.01524069984	0.01158374705	1	0.002846781751	0.1638474687	0.3632522758	14	1
19	396.395166	46.6865314	531.211211	8138.092104	1425.634209	635.2837404	1139.362255	3322	16835.84043	115.5204211	1236.674564	254.8024689	136.0003096	144.6169284	504.774195	4187.678021	0.06631082043	0.1777286729	0.081493798	0.01068408341	0.02122763518	0.01266820824	1	0.05807793247	0.3201171448	0.2800584794	44	1
19	398.5223867	317.3552176	-9.083684907	16390.26985	851.700113	353.8461961	2326.265064	5956	6211.967742	56.1747487	2445.745258	213.9388848	105.6588644	281.0938717	933.5873942	1631.610624	-0.0005145610867	0.05508927351	0.02188202153	0.003584846024	0.01085144799	0.0057454125	1	0.0006489899958	0.07044546884	0.06563815823	7	0.9999964963
19	399.1699642	693.1471606	7976.655352	11144.09861	1854.559123	-552.5658252	1517.993227	4761	10763.11458	1670.145918	2353.304383	373.6285056	276.129058	170.199586	958.0826536	5073.234407	0.7050192753	0.1701846024	-0.04750660977	0.02249500506	0.01466315248	0.0235692768	1	0.5560479822	0.2992460497	-0.01672726882	93	1
19	400.6312797	407.580146	5853.739508	11798.81479	553.8723114	953.7682806	2816.966251	4718.5	4068.106383	1396.498426	2905.270694	345.6937215	489.0171609	2235.080866	1058.7688	2192.048369	0.4870515714	0.04641059394	0.07910860806	0.02107760724	0.03018577745	0.04202095773	0	NaN	NaN	NaN	NaN	NaN
19	402.5952061	111.3550385	814.5566214	11517.36987	4695.98289	-32.3727849	1319.600132	5477	1911.875	198.4266367	2189.492926	877.953641	109.5652441	223.1634771	1015.32925	1000.193301	0.07277574876	0.4033939519	-0.003187724307	0.009739667615	0.02612941198	0.009837930461	1	0.06073219157	0.782854792	0.006415391519	51	1
19	402.993005	301.9271275	1206.510652	17482.58068	1053.916532	580.4631721	1772.853401	6589	10206.68817	215.6362988	2431.162644	276.237104	140.0845816	192.3371358	959.5987146	2073.96519	0.06764061539	0.06057919228	0.03336603282	0.007283472179	0.0120241841	0.006306897831	0	NaN	NaN	NaN	NaN	NaN
19	404.701086	210.8498865	2344.875307	14305.56974	281.8198227	664.4889745	1705.442931	5176.5	6444.115789	500.0008303	2874.92068	151.9244181	193.753641	168.4182648	1033.513773	3075.430916	0.1636188498	0.02039940281	0.04871285373	0.009744502232	0.01167205313	0.01378752688	1	0.1316379866	-0.002596626783	0.1873622296	53	1
[truncated: 2,150 more rows]
