# Supplementary material for: Phosphatase specificity principles uncovered by MRBLE:Dephos and global substrate identification
Source: Mol Syst Biol. 2023 Nov 2;19(12):e11782. doi: 10.15252/msb.202311782 (PMC10698503; doi:10.15252/msb.202311782)
Supplement: Supplementary file 4 — Source Data for Figure 1 [file MSB-19-e11782-s002.zip › Figure 1/1D/Complete MRBLE-Dephos data with scripts/ToRegeneratePlots/B55_2/20200923_B55_2_15.csv]

1	152.6075681	463.9623119	2315.161642	7698.257333	1546.802071	599.6335968	2065.362485	3344	1209.968085	826.1904249	2819.477483	619.6644291	222.9916798	251.1416385	1185.714327	1301.514324	0.302126944	0.2063557398	0.07625329951	0.02146188043	0.0184252737	0.02916988249	1	0.2453491318	0.3981980859	0.2799206731	79	1
2	43.34188612	528.3641522	2820.208428	5984.737369	203.7117072	-60.06866577	1805.78737	2323	432.0947368	990.8828973	2165.153043	138.8990099	161.6772984	173.8392116	808.0392402	567.1416213	0.4706851448	0.03761756497	-0.00891189999	0.03579763124	0.02085124912	0.03373111744	1	0.3716312268	0.04629374019	0.01828012475	83	0.9946636192
2	70.28553147	137.343884	1835.929746	6286.356892	945.5327906	375.7855905	1305.98991	2609.5	1220.806452	437.1262724	1344.859552	245.7025714	162.6525565	174.0767271	548.7087992	819.2040577	0.2872172273	0.1521604563	0.05980770345	0.02552379986	0.02219213652	0.02560305259	1	0.2318748317	0.285839548	0.2182481396	77	1
2	124.5780205	52.2673078	1744.88394	6151.494596	944.5250359	-103.7664701	1006.384134	2570.5	5621.736842	354.8673671	1163.05567	190.544151	124.0096409	138.3673499	448.4221533	2818.686393	0.2873673389	0.1609467646	-0.01609510227	0.0202654384	0.0246396192	0.02238021557	1	0.2263210697	0.299496131	-0.04265384025	76	1
2	153.3227705	489.7517746	-64.76348804	5622.692136	410.3178761	1571.293264	2409.699985	2308	121.0967742	71.20431261	2816.173793	261.4728811	685.857264	445.7709502	1090.388087	113.8987026	-0.01235459688	0.07427301916	0.2699630511	0.01525412031	0.03441278882	0.05424927732	1	0.009191708691	0.1380645205	0.8730794033	15	1
2	175.2702166	200.3218516	644.0194856	10353.53038	536.8360591	1044.015993	1883.229394	3941	893.1182796	176.7766674	2471.973943	179.3487385	268.2072534	221.9666199	918.4805358	654.8039177	0.06177515941	0.05190854208	0.1010928157	0.01081031757	0.01557121938	0.01500767361	1	0.05516769541	0.08225199606	0.307452753	36	1
2	200.6907198	212.6200743	7541.47119	10441.93263	728.5781443	-291.6035613	1930.77568	4226.5	12919.30526	1917.522759	2613.066289	217.8733415	347.7410057	220.7700783	1007.404023	8234.036131	0.7222654223	0.06704995476	-0.02727123258	0.03065725191	0.02078988716	0.04028606893	1	0.5703332471	0.1056134367	0.01137578969	91	0.999999812
2	213.9318205	227.9111649	870.1898379	13333.0284	4538.074035	86.12736041	1443.301675	6161	6938.515789	197.3421385	2320.324667	787.2146257	100.9633677	176.6692268	1022.555709	2726.982113	0.06866699539	0.3437990201	0.005672763617	0.008751590445	0.02347386461	0.008141132241	1	0.05551107295	0.6767593559	-0.009755926693	48	0.9952776006
2	242.628052	314.9801152	2503.516464	14719.98635	4766.921779	136.1324774	1980.462026	6802	2614.473118	447.3480238	2602.137767	932.3852477	147.1378621	225.7442883	1185.213529	1272.85415	0.1708385529	0.3226699023	0.009487752005	0.01094856143	0.02037492672	0.01103290008	1	0.1368239138	0.6334962836	0.02513416033	66	0.9999999912
2	328.8795967	294.2192406	4105.720315	14436.68966	96.31583449	3253.38626	2584.232533	5373	3790.726316	889.1159672	2946.369059	157.2383221	670.1761419	322.027642	1084.426605	2057.191803	0.2832349425	0.007299228529	0.220361475	0.014936038	0.01182601225	0.02881826439	1	0.2398117383	-0.00263560258	0.7651321059	71	1
2	405.9597868	307.6961651	10.63997409	5672.051245	-84.0621551	538.3932128	2124.961898	2148	307.3894737	44.01591576	2945.266436	106.9193084	231.7315394	374.8030379	1035.021844	310.8097282	0.002284714624	-0.01224505142	0.0932265137	0.01001860097	0.02758991517	0.02592094519	1	0.006851529693	-0.05005897208	0.2651763068	3	0.9999999976
2	416.7958886	703.5626169	2538.43433	8546.59712	1783.125405	547.0293862	2109.48337	3720	1314.478723	787.628858	2657.600028	578.9087892	221.1408507	244.3831539	1134.840845	927.26892	0.2952565178	0.2148782424	0.06918813694	0.01955462862	0.02137725369	0.03251814129	1	0.2394174003	0.4153112695	0.2543773742	79	1
2	427.4189458	78.43360937	-38.33815473	7090.154097	1540.8904	828.63672	1609.376401	3040.5	769.9032258	70.07675235	1917.067599	459.9528514	227.5562389	351.9655806	807.8052853	814.6390647	-0.005402793973	0.2226598698	0.1214177008	0.0117070819	0.03240697651	0.02049521625	1	0.004546591978	0.4344830088	0.3682930984	23	1
2	466.386614	410.1343963	2139.815093	12019.87724	431.0132508	918.8303834	2742.006829	4620	1998.305263	455.2148587	2634.565942	170.3177304	233.8223516	272.4748889	952.8127539	1421.380061	0.1748941437	0.03677308884	0.07280896815	0.01072459205	0.01289463393	0.01931093856	1	0.1427953654	0.04944196313	0.2344771116	56	0.9999988276
2	495.3109223	616.5186609	5077.815194	11031.96423	110.827142	1012.701383	2098.356708	4186.5	2800.71875	1275.247889	2736.330184	124.7493289	393.0881443	213.8070922	1003.848466	2371.532086	0.4626673704	0.0105921474	0.09182333696	0.02101592209	0.01201096243	0.03265298289	1	0.3726807519	-0.003412491584	0.362311107	82	1
2	508.3442246	93.30732981	23.27066303	6384.43111	327.7047625	121.5339006	1387.973024	2419	1204.870968	36.16694909	1756.784006	163.6137527	62.20054302	165.2733441	654.1258687	1104.433607	0.00449342191	0.05276219695	0.01947715954	0.005970183457	0.02367578379	0.009475357417	1	0.003496329211	0.07929691573	0.01400122537	7	0.9973061148
2	508.495365	448.7157687	5351.575938	11387.04769	1134.656959	-120.1255977	1830.631297	4655	6470.71875	1519.75869	3176.827086	332.513329	248.3761078	188.9819073	1224.72343	4165.460252	0.4724186838	0.09832267223	-0.009915562169	0.02224430861	0.01719021045	0.02536005567	1	0.373364892	0.1710282047	0.01721867929	85	1
3	150.312785	256.6981666	2169.945729	13285.50071	654.6762863	103.6796712	1716.21023	4997	5005.172043	540.0946482	3079.56324	225.3585565	146.4667782	205.6968754	1134.640351	2651.477749	0.1666992096	0.05002452209	0.007822155736	0.01066628733	0.01438526351	0.01274247979	1	0.1314681458	0.07291523087	0.009456929064	55	1
3	227.5618189	222.6333088	926.5507669	14342.02216	2326.999273	574.3941972	1672.251433	5912.5	9473.148936	207.3784269	2748.81505	452.8831546	154.1115582	199.6239221	1100.293338	3684.311114	0.06360818524	0.161234783	0.03943564169	0.008411740514	0.01542826447	0.009428149436	1	0.05274330811	0.303417989	0.09928003045	43	1
3	280.7272296	265.5006915	4060.434218	13797.57427	1377.908334	1025.131608	2021.402461	5492	10532.75	1063.486663	3407.446858	364.303555	309.7429284	276.7212732	1320.184677	7017.653089	0.2983956949	0.1022104319	0.07260247728	0.01892736792	0.01702009067	0.02298368353	1	0.2413672862	0.1838929183	0.2630846121	75	1
3	283.1977778	468.5785456	14725.53978	14123.61446	1289.165152	-770.8078333	1984.77366	5800.5	2023.810526	3418.10165	3454.987035	397.5608186	493.7053236	254.6015653	1399.069773	1529.429801	1.037089438	0.09716867946	-0.05257258214	0.03496553556	0.01379099474	0.04239220924	1	0.8187625441	0.1659109942	-0.005494316648	96	0.9999999955
3	305.5936349	210.6706701	5221.271519	11369.37209	3992.732371	-148.3068207	1845.540061	5528	17222.92708	1361.472186	2959.02124	944.6347125	252.4475385	210.3415046	1335.7747	10014.31181	0.4631866334	0.3383506735	-0.0114464752	0.02099564735	0.026133774	0.02691678974	1	0.3676233506	0.6643774386	0.01787449372	89	1
3	370.6694312	87.28560697	-50.73572483	10249.46214	1561.587484	546.9737731	1361.830238	4128	3209.467391	53.99260621	1946.178728	291.2704564	119.9362078	202.6446443	751.8785239	1617.796075	-0.005266403699	0.1553031079	0.05405143173	0.006151695538	0.01787761219	0.009410100402	1	-0.0009151417008	0.2921051983	0.1342440964	18	0.9999984827
3	391.7516272	58.1049755	9142.449669	9253.735468	945.5082162	-535.0447302	1159.948738	3825	2203.347368	1670.087435	1736.674247	208.4486299	350.8009589	205.8845439	683.8516975	1362.51927	0.9736711419	0.1019967954	-0.0577997319	0.03919730527	0.01893855636	0.04348188829	1	0.7680162828	0.1755631199	-0.03726543121	96	0.9999999983
3	509.6536925	644.3527698	716.0055856	10936.25592	1668.264791	1033.439042	1909.683703	4455	1802.136842	168.6253669	2060.173808	320.5278455	194.4532118	246.4750138	816.8570585	1276.54256	0.0644829239	0.1540551618	0.09394927848	0.008934634222	0.01701839959	0.01361709435	1	0.05750648111	0.2918223388	0.2868478538	44	0.9999998352
3	547.1179693	118.61885	1483.146986	8963.26824	2797.459921	2.837745674	1383.880119	4174	9833.478723	253.9113159	1413.674932	450.3863081	108.5763603	194.1561155	623.6034608	3283.314542	0.1638548966	0.3122660099	0.0003224484757	0.01451918821	0.02342329641	0.0129210023	1	0.1305087701	0.6115799903	-0.008289035319	66	0.9999999623
3	558.4541663	447.7246783	-65.25338148	12102.14473	98.38296184	727.6713144	1854.244875	4416	3533.12766	39.72353637	2575.934691	124.3013191	150.3811445	172.0062433	910.0731125	1718.159907	-0.005449745029	0.007713726725	0.05956114268	0.00364889206	0.01162572172	0.008735078494	1	-0.001695289018	-0.01097940437	0.1482750997	3	0.9995574689
3	574.0261601	293.8565298	3199.319897	6575.214382	-12.23054058	-4.958180886	1957.678506	2520	993.2631579	1284.562726	2754.8113	119.8948765	205.7466856	281.8218175	994.4066662	1634.061786	0.4853171441	-0.001812635591	-0.001191199642	0.03874714899	0.02619058125	0.04444547173	1	0.3835589807	-0.03432309272	0.04676153693	81	1
3	578.2772965	136.8662746	2403.186545	8122.978619	138.403237	-69.34659823	1430.338451	3028	6235.378947	502.7849476	1734.085974	121.5379484	132.9952147	181.023926	611.8034493	3278.744509	0.2945434492	0.01689135537	-0.008729267176	0.02095429204	0.01683831286	0.01807146634	1	0.2315534041	0.003780664757	-0.02049986574	69	0.9999999999
3	585.508448	85.96159741	19.55771136	5971.741612	84.16609141	279.6930789	1044.594562	2131	2830.042553	29.35732959	1237.11387	91.91842776	93.96185155	134.512655	430.6138159	1766.355904	0.003246510329	0.01416846166	0.04947711401	0.005241726175	0.01800011988	0.01137196976	1	0.004497819247	0.001700359644	0.1156956531	3	0.9998677106
4	109.9700801	421.0250267	-122.1732243	8068.1361	218.6175085	2147.849558	2543.811733	3107	279.8	133.7377349	2849.195656	483.2406829	689.8002848	2533.0296	1051.168171	234.8053078	-0.01443463024	0.03234637914	0.2504096207	0.02803964976	0.0952440637	0.06629069647	1	0.005763062569	0.05074054888	0.803937931	10	0.9999999723
4	141.277313	266.7710085	2131.728449	12286.73387	89.3794378	712.4217613	2083.928874	4539	2245	515.4472219	2825.189296	148.64968	244.8908799	246.4302537	992.9594558	1070.400156	0.1745937923	0.007202730286	0.059152014	0.01144125645	0.01385786637	0.0189078665	1	0.1413142132	-0.01213937808	0.1864295749	53	1
4	144.5840363	40.21168434	904.1263179	5295.717399	759.9749519	271.8049561	1319.150088	2185.5	1740.849462	219.095088	1133.205153	179.6833893	123.4131159	218.9107981	446.8592327	1051.659382	0.1665703384	0.1499818472	0.04967269028	0.01864240754	0.02667870856	0.02232698759	1	0.1352398743	0.2808301004	0.1567732766	62	0.9999914055
4	199.6155086	572.9777857	-8.415170777	13290.245	1298.264897	497.6129867	1973.142503	5200.5	1974.83871	58.16259561	2414.776006	259.5535311	102.8159319	204.762308	899.1085716	1245.773649	-0.0005974699494	0.09772666502	0.0371136145	0.004755768364	0.01227696099	0.007529647176	1	0.001104469662	0.1727580011	0.0750695232	12	0.9996946885
4	201.8436224	232.0826678	5263.796669	11268.51148	151.8747218	-117.1351228	1811.176318	4098	4240.375	1737.343111	3796.931992	168.8145716	303.5382143	309.8924008	1367.019119	3514.541522	0.4658216953	0.01298073487	-0.01007937015	0.03787168575	0.02383825934	0.04134372259	1	0.3675035988	-0.004418473855	0.01237660898	81	1
4	201.9553262	636.0692318	5804.574385	11943.49403	582.2728986	-201.9701241	1826.182585	4563	4852.010638	1389.817806	2789.036171	175.3222706	249.9284726	199.4902874	1033.153507	3033.750784	0.4899214066	0.05072984943	-0.01744000651	0.020332623	0.01296399048	0.02512626791	1	0.3863633131	0.07274494522	-0.006406822315	83	0.9999999999
4	208.0849374	491.7572849	-164.596014	14172.9132	1472.921195	1768.287933	2133.740714	5651	8560.670213	63.53832716	2508.199108	257.2691619	327.7439715	224.9791478	925.1189454	3653.962755	-0.0116686914	0.104278909	0.1225160629	0.005237236937	0.01399173918	0.01060306264	1	-0.001191509545	0.1911899932	0.3667728282	14	1
4	235.5394625	300.633872	-68.94602533	15744.65988	3689.218666	951.3097354	1851.535819	6646	3934.712766	86.20530011	2840.084941	751.4745689	197.0257494	206.4348786	1242.033986	1921.962576	-0.004893545314	0.2387766428	0.06081869547	0.005573885247	0.01734367161	0.007873579944	1	0.0004867846715	0.46409719	0.160382354	22	0.9999998946
4	250.469888	334.2906648	2515.212248	15645.16994	2341.335659	977.6521047	2126.01475	6368.5	5389.893617	564.1475892	3215.435977	596.7280235	314.4755992	237.6224562	1333.471261	2957.675422	0.1611152912	0.1580403734	0.06029266961	0.01100445554	0.01851026278	0.01612506935	1	0.1317657285	0.2980153036	0.192390711	62	0.9999999998
4	317.2725058	459.4202512	1209.950911	13320.33578	87.75727224	200.5708978	2075.15403	4853	5264.084211	280.6802413	2811.632066	140.007623	110.6387859	256.1023058	966.8728833	2770.675283	0.09213994743	0.007153173689	0.01464255425	0.007046304842	0.01209769957	0.008698526902	1	0.07244117527	-0.01478546151	0.01511868264	30	0.9999999865
4	324.3537814	254.3072548	-5.010744169	16771.07929	5450.0775	232.5151627	1619.257744	7535	1172.602151	93.10340034	2432.814395	916.6303867	103.4319072	223.2792119	1156.941613	781.8381093	-0.0004101077113	0.3369814908	0.01550703487	0.005818074816	0.01765989199	0.006036086401	1	0.001324104347	0.6633480456	0.008678249455	24	0.9659260387
4	327.4791163	84.66870266	1599.559016	10103.48174	466.1721467	609.0186171	1858.727367	3912	6668.819149	373.4220836	2216.554766	177.9223981	199.4564879	251.9759881	819.5719988	3456.392046	0.1592029923	0.04557697359	0.05609285595	0.0118772124	0.01696162481	0.018996035	1	0.1291283248	0.0665776209	0.1737894663	56	0.999998608
4	346.4841449	34.23226217	2036.526815	6879.648268	409.0905508	442.203318	1224.09449	2647.5	8488.408602	546.63065	1765.380075	147.5193837	210.7096216	138.7449158	641.1102221	5906.565785	0.2893670999	0.05967367482	0.06044721489	0.02045276796	0.02589090574	0.02927986744	1	0.2329727258	0.09574743265	0.2178568424	73	1
4	359.0316103	351.6471671	17047.80793	16245.58374	1028.769377	-465.2950011	1716.608196	6442.5	10103.01064	2929.721646	2917.606328	315.3243801	550.1886294	441.2546824	1183.853585	4896.143759	1.031109384	0.06337442056	-0.0271369851	0.03553172219	0.01384057197	0.03879148322	1	0.8156928333	0.09791820793	0.07961002227	95	1
4	371.8234823	53.03098973	-19.19538808	10649.85676	955.0781855	603.0987818	1289.776811	4023	3059.446809	51.55480108	1471.693525	168.726606	117.6100472	180.5439339	552.8318989	1130.567073	-0.001620326095	0.0911410664	0.05842546751	0.005217180291	0.01390117604	0.009602334972	1	0.00185535127	0.1604572626	0.1479730365	13	0.9999601842
4	394.3004559	148.6380017	2091.497252	12457.08641	1942.427331	744.6328115	2087.815169	5152	2192.670213	374.17268	2197.268098	409.8821432	187.0397012	216.2304325	886.4274729	1393.110246	0.1672638901	0.1539536303	0.06393485336	0.01593243921	0.01762917079	0.0143383375	1	0.1368968958	0.2898225236	0.2061418408	62	0.9999999992
4	429.5140999	714.6740204	1781.399271	10665.14401	4381.254096	-10.85052946	1506.194809	5218.5	15337.58511	392.2620219	2244.901159	897.319838	127.3366694	194.3101292	1035.632392	7083.041347	0.1593041177	0.403187231	-0.0009294959819	0.01130056139	0.02019195425	0.01288966375	1	0.127445938	0.7984193261	-0.01058515751	68	1
4	431.5048903	250.6420841	3635.755176	7165.834389	2226.698856	-14.264096	1893.857017	3474	1198.648936	1584.766326	3297.970187	1041.926433	229.0609882	279.801547	1511.738927	1632.574869	0.4881469194	0.3080787861	-0.001416917148	0.05751912767	0.04600218218	0.05768503655	1	0.3879965726	0.6027167552	0.05687602681	89	1
4	439.377458	96.47947774	-79.52096738	9061.729883	51.02700828	1118.040121	1807.397378	3295.5	7515.946237	43.70607517	1667.243873	99.64849519	217.7609891	202.7329576	592.3408798	3769.051208	-0.009062407627	0.005049929241	0.123712897	0.005040110479	0.01220915087	0.01323282617	1	0.0002631120324	-0.01273015618	0.3681765156	4	1
4	502.5411133	711.1111526	3079.269319	10159.91517	2213.859881	590.247078	1836.945048	4412	5120.585106	591.4645854	1942.343561	423.7610373	194.1382692	218.3201626	806.0885311	2555.315465	0.2930400678	0.2191267175	0.06105544359	0.01744946266	0.01883043033	0.01831925524	1	0.2370721405	0.4235740103	0.2260415376	79	1
4	516.3892723	346.8799639	13955.10336	13779.51312	1374.918437	-633.2883075	1531.94715	5656.5	3634.617021	2901.907033	2822.816886	314.8468846	479.1008136	241.8477531	1135.60007	2116.982967	1.017878516	0.0982372238	-0.04391874041	0.0402730924	0.01587668989	0.04037873374	1	0.8041610571	0.1686190855	0.02010085645	96	0.9999999908
4	521.3653816	278.6064077	3515.770666	12111.89248	1917.097593	936.5843768	1846.608613	5102.5	9114.989474	909.3677203	2964.984109	418.8911417	309.4901444	191.7527162	1156.124917	5741.478749	0.2893390259	0.1537234738	0.07234959121	0.02125154159	0.01801103905	0.02424900533	1	0.2345194486	0.2897796594	0.2619303791	77	1
4	522.8603243	575.7700671	469.548469	7022.612341	2119.661525	762.8772228	1883.508729	3263.5	1129.814433	188.6911494	2704.950389	843.9305414	277.4199861	255.1582538	1207.000411	1282.476091	0.06744209239	0.3005943104	0.111797827	0.01571820491	0.04059791552	0.02462459866	1	0.06224960035	0.5941024135	0.3537817575	50	0.9999715473
4	528.7341797	505.5340358	-46.91542608	12803.51587	814.3156591	173.1325787	1715.237154	4932.5	9114.365591	69.34809995	2146.715739	174.5014653	98.97435043	476.3496234	774.1095417	3245.290169	-0.003731019008	0.06369293005	0.01373044026	0.005354231438	0.01226285269	0.007109213319	1	-0.003394388726	0.1014379523	-0.007222388009	6	0.9396683487
4	537.7059397	536.5298938	-42.18391995	11768.41625	2826.942344	249.2827716	1848.526586	5112.5	8222.021277	77.8675572	2195.155469	540.6475263	88.49296632	211.6526183	914.9744193	3949.01639	-0.003615636367	0.2343487081	0.02189549956	0.007446220262	0.01872897436	0.007816146951	1	-0.001470671875	0.4527346912	0.02655896498	21	0.995605007
4	541.0830661	331.5006898	-8.14608053	9823.319454	1500.629859	145.4927191	1387.052026	4012	8870.152174	53.20801439	1370.597274	215.6814368	70.28971272	183.0195455	517.5636883	2922.584642	-0.00094824154	0.1514288172	0.01524495686	0.00556333179	0.01539150625	0.007391687786	1	-0.0004443641871	0.281886171	0.001509106886	16	0.7235892165
4	555.8699186	200.4373834	940.8341122	10525.28442	137.3689981	127.3830498	1745.90145	3869	12320.74468	174.5388947	1532.017027	117.3564017	105.3344402	196.1333959	541.4263839	4244.574665	0.09012985938	0.01278415057	0.01252373794	0.008720612332	0.01206268067	0.01055728992	1	0.07072415034	-0.003331697434	0.007571308283	30	0.9999999975
4	556.1088219	383.876194	5216.734955	10349.37012	3429.978856	-159.4048221	1725.195491	4843	3627.09375	1359.341859	2858.946998	930.2662304	221.0442016	206.7068423	1311.042198	3213.195488	0.4887003644	0.3212199651	-0.01537586816	0.02959376586	0.03047948259	0.02790212965	1	0.3874750411	0.6289210335	0.009392216688	89	1
4	603.7066906	357.5763362	6.263445181	7540.477153	-6.802880436	559.456775	1807.012789	2842.5	665.2340426	44.6500373	2710.350789	122.5314903	187.508224	327.4039567	951.0764346	691.5569535	0.0007869636666	-0.000706667714	0.07488866669	0.007739716378	0.02177532209	0.01686837886	1	0.004358026894	-0.02740280339	0.2021181096	3	1
4	615.3258621	271.1368282	3.510563911	8644.865783	36.59364379	560.1324321	1741.459706	3071.5	915.3058824	38.02221183	1554.821967	107.84534	143.9752066	206.7169839	546.6330733	1078.857928	0.0004643124573	0.00494442016	0.06846674119	0.004882049262	0.01424607961	0.01175675646	1	0.003656644975	-0.01615826729	0.1801328291	3	0.9999999999
4	618.3651528	443.373884	-56.05954596	7592.494328	-58.7124093	442.1143854	2302.209395	2838	245.4375	43.49717724	1844.665093	114.2092028	141.2509029	339.1391145	664.0588815	164.2872204	-0.0071346543	-0.008102354497	0.05995566839	0.005495065567	0.01712611441	0.01089479736	1	-0.003116741289	-0.04346935637	0.14873838	2	0.9999800467
4	628.2661289	265.0622166	559.257466	9941.214106	1610.591384	937.1485467	1541.218276	4157	19071.17647	158.7232813	1788.52601	313.1811721	219.3300642	179.2431061	705.6375255	9022.6646	0.05584990808	0.1622125474	0.09356347863	0.01043546867	0.01856078735	0.01476879713	1	0.05067650263	0.3085734716	0.2838925915	44	0.9999999998
4	638.6519257	310.9368476	1788.987812	6103.578108	1265.590227	515.0418358	1850.515687	2676	2583.578947	675.294688	2335.791215	544.6539471	242.5338257	279.5080895	1006.735621	3447.491372	0.2959183664	0.221025486	0.08572234005	0.02760508029	0.0341107367	0.03826377213	1	0.2412364092	0.4289077528	0.3116304842	79	1
4	660.69707	244.3410736	2089.519729	7502.658106	1658.289404	-35.21317778	1370.967617	3171	4494.602151	543.9268995	1829.255269	399.6568297	142.5848748	159.4925865	759.7483854	3545.107808	0.2852158341	0.2274103077	-0.004323538319	0.02513539877	0.026129834	0.02290410227	1	0.2259744364	0.4368117752	-0.0004114637868	78	1
4	661.3480178	313.3466603	-129.6290579	8958.290131	418.1757258	2039.398471	1917.511404	3415	7355.053191	55.77035808	1678.207951	128.8700804	385.7389315	234.5949445	623.927996	3772.289848	-0.01568390465	0.04581873403	0.2231125221	0.006519338018	0.01527540786	0.01960932826	1	0.002803738981	0.07685230384	0.7101643978	10	1
4	664.1656665	343.1267832	1585.138128	10446.23903	1577.388621	67.58077353	1481.541474	4249	3993.552083	364.3049663	2160.425789	336.4360145	110.241029	149.3028382	840.9540106	2464.182123	0.1534635452	0.1535313991	0.006126328661	0.01279339117	0.0181014371	0.01292374758	1	0.1215612648	0.285605698	0.004140989817	61	0.9999999473
4	671.2251137	373.5981772	1440.095695	8486.625115	79.47709861	1221.078572	1698.449721	3173	5088.736842	287.9389429	1629.476096	111.5299789	306.0761654	201.2510648	589.2654144	3283.849053	0.1657825382	0.008476545088	0.1488067993	0.01768694066	0.01422433745	0.02188880738	1	0.1410975166	-0.004312688073	0.4930895664	54	1
4	674.6072124	329.6738568	4235.161878	8970.594495	1379.272696	-171.7359075	1604.850139	3734	5937.697917	783.8123743	1616.854183	261.7037911	190.1369772	214.1134651	662.0927182	3291.872544	0.4833199779	0.1550782304	-0.01738666092	0.02741816197	0.01717823464	0.02318153796	1	0.3818654801	0.2872636886	-0.004216522894	87	1
4	680.7385053	196.4116018	25.29802756	6081.722392	94.8839718	77.39355146	1240.982594	2229.5	3950.148936	35.14276037	1106.899115	97.88923487	56.05678685	231.4166844	383.2400393	1940.924073	0.004241798983	0.01620540639	0.01197660623	0.005973506129	0.01813912887	0.009078379991	1	0.002469356289	0.003710644733	-0.01307932519	1	0.9961459349
4	695.6583147	399.3096386	3113.961401	6350.606015	654.8538264	-53.83529238	1572.580325	2582	4789.139785	910.0234397	1906.534391	202.4970742	157.7244961	182.2344347	731.1355615	5006.914668	0.478945585	0.1006963768	-0.008736870256	0.03287387699	0.02138321468	0.03136745317	1	0.3786564639	0.1759732162	0.02278873727	85	1
4	699.4708697	179.2993824	409.7978501	6335.767921	1451.46	523.0548709	987.1917047	2750.5	2865.697917	111.7171487	1004.870131	241.1321503	123.0146471	147.4068686	417.9472995	1375.983829	0.0620820394	0.2267590246	0.08154320226	0.01279242911	0.02211563055	0.01507217504	1	0.05517916758	0.440563186	0.246032739	47	1
4	705.157233	107.565853	15.15554106	4979.942995	1494.760087	6.397274713	804.5866819	2256	5006.154639	47.96426595	680.8965568	256.8301469	48.28690493	112.1774534	303.6714589	1586.166397	0.003116800268	0.2982099216	0.001254158851	0.00977171123	0.03081200172	0.009977108891	0	NaN	NaN	NaN	NaN	NaN
4	706.238445	618.3712408	-50.90431524	7205.028661	2321.18553	332.3416065	1172.163015	3334.5	11674.19149	49.36778743	1132.042089	345.284876	91.2407775	145.1565613	488.6345509	3777.325863	-0.007445620895	0.3257927679	0.04801345758	0.007202913745	0.02369082663	0.009914684055	1	-0.001888910248	0.6422371432	0.1186345351	26	0.9972554238
4	710.1178055	504.7080634	450.6566626	9140.070631	479.6035721	1765.572839	1482.20608	3475	11846.11579	102.8661764	1172.00347	144.2620004	257.0874865	171.8402696	445.061343	3279.981814	0.05136960465	0.05173996327	0.197865157	0.009568756492	0.01494034005	0.01533584288	1	0.05421189883	0.08752739518	0.6382101579	37	1
4	716.261756	422.4522635	7318.453592	6948.288828	167.5360257	-415.7501838	1450.015716	2734.5	10793.17204	1400.217197	1378.883587	106.8779263	233.8769506	176.1218489	512.7590883	5783.5585	1.023666335	0.02182809419	-0.05532823829	0.05058520114	0.01680029694	0.04087456149	1	0.8073532794	0.01087724566	-0.02042563572	94	0.9999999981
4	741.2945905	636.3009837	814.8841761	5247.520377	778.5977176	-4.60290894	1042.732893	2120	3233.72043	155.0132476	922.050269	151.2854972	79.50061308	127.964243	355.6274607	1372.964544	0.158532568	0.153886628	-0.000777215796	0.01450211712	0.02240033025	0.01760221449	1	0.1250694524	0.2859328345	-0.01849205325	61	0.9999999999
5	8.40272524	600.3538774	666.859757	8211.366001	167.3701496	39.23368912	1175.055249	3010	10493.35789	161.7985534	1362.438404	99.47888955	87.58187006	144.6659622	480.5811003	3475.641012	0.08267799134	0.01918562134	0.005054539073	0.0109949025	0.01261886762	0.01119621318	1	0.06428483241	0.009398034508	-0.01956062392	30	0.9999999979
5	9.09688098	661.4381939	2544.338551	5654.964024	589.1629556	-163.7390446	1137.022447	2288	11002.96774	642.8099643	1368.479127	151.6918152	130.6388963	130.6794304	516.1996557	6494.363944	0.4494228236	0.1048995714	-0.02612007234	0.02946250103	0.02247372893	0.02802397956	1	0.3539170851	0.183618947	-0.04338785516	85	1
5	18.45942412	572.6801323	2353.708437	8035.418047	1827.222859	477.2994434	1624.021451	3551	15708.05319	465.3511633	1487.542813	359.6011742	172.0684366	185.7646141	643.7374335	5970.682523	0.2838708867	0.2225699392	0.05724111205	0.01847838737	0.01773446963	0.02138889039	1	0.2295235394	0.4304353282	0.2110125982	79	1
5	31.87905019	270.9307883	1395.378382	8586.34526	899.0306796	64.45817887	1573.801372	3461	7401.822917	314.0546716	1827.820809	212.0641981	112.2122448	188.4716984	690.1542602	3849.711929	0.1631113239	0.1031864869	0.007310513075	0.01400255215	0.01942393416	0.01507222508	1	0.1289574277	0.1821740949	0.008669022458	58	0.999999873
5	32.6277664	410.0661448	1337.783215	8340.969618	1161.565995	96.59260165	1779.364989	3432	765.8829787	434.5876406	2708.149214	400.748864	115.3775685	188.850486	1057.351666	725.1554651	0.1656668714	0.1450120952	0.01275157791	0.02063903952	0.02868262837	0.02056051829	1	0.1316967505	0.2684710159	0.02934274045	61	0.9999998962
5	35.334711	694.9509021	314.0972371	6397.059986	340.0695678	1206.40426	1355.109635	2459	11171.32632	93.86447424	1102.037697	104.2676311	250.0237112	146.7112216	397.1292107	3947.069283	0.05055492413	0.05561408888	0.1878813627	0.01079696862	0.01820235202	0.02151668863	1	0.05283779724	0.09491246109	0.6037993451	37	1
5	49.6868365	318.4982283	-117.409632	11784.14968	573.9233737	1311.835334	1782.032715	4440.5	7652.659574	48.1833878	1816.167909	156.1007262	248.6238728	188.3678884	656.5231241	2319.227678	-0.009703757051	0.04778550821	0.1138636406	0.0041445557	0.01277564834	0.01266471615	1	-0.0006864220091	0.07455144281	0.3355546287	9	1
5	49.01711787	472.0238175	2352.835411	7770.567966	341.4711395	536.5356035	1855.772536	3033.5	2934.222222	721.4554004	2350.575404	168.9335541	237.1820368	193.9398525	875.3731221	2248.598983	0.3037543434	0.04277492793	0.06641498165	0.02242706237	0.01837038945	0.03278251575	1	0.2447339838	0.06134764295	0.2409982266	73	0.999998619
5	51.71101221	115.7928247	493.7528104	7293.352687	748.0118745	2.586903495	945.3385736	2788	7951.494737	101.3684543	1121.294053	172.2765917	57.19387544	147.4973987	430.2833049	2551.009132	0.06944269	0.1025304908	0.0004118437992	0.009539489938	0.02039174464	0.00846053572	1	0.05401200849	0.180469733	-0.03568652022	38	1
5	53.68080429	201.5713241	-60.35582388	8953.055052	489.4760076	1004.665138	1422.403939	3401.5	8004.404255	52.35313437	1416.187299	134.1894345	161.7726006	144.9205089	511.7429572	2299.693562	-0.006712362979	0.05271756835	0.1104499712	0.006242707777	0.01552591418	0.01138974065	1	0.001467394176	0.08449088019	0.3246272328	9	1
5	67.31149353	256.4497732	1798.039376	11212.83862	3437.793453	19.28209476	1521.337554	5089	9770.574468	362.3843651	1861.231612	537.5942475	121.5318913	187.1272466	807.6456444	3545.049438	0.1579763445	0.3089406444	0.001570725808	0.01567501017	0.0208417492	0.0118123767	1	0.1259089274	0.604819178	-0.005395474438	66	0.9999971606
5	70.03662365	232.3372959	1259.237706	7116.536744	575.8707786	145.0955569	1902.998656	2818.5	2444.5	348.0108886	1909.513147	205.5414668	107.1112313	200.7269034	728.3261905	2051.458148	0.1777083008	0.08219584071	0.01972644274	0.01848155627	0.02099052983	0.01849838813	1	0.1413434386	0.1397366225	0.05391283107	58	0.9999999097
5	72.66459304	480.3805366	2122.029924	12594.35645	49.76036005	683.6760673	1913.162824	4540	1355.242105	387.7496738	2242.282117	134.1915201	188.4688814	199.6875359	782.6842577	563.4780238	0.1724412727	0.004183053418	0.05243922227	0.01042624217	0.01171180007	0.01478003773	1	0.139075292	-0.0187356382	0.1627536544	53	1
5	89.65376052	306.1368649	-94.46675822	11458.76348	1066.879726	1387.069717	2110.860523	4476	2078.652632	65.32139874	1882.574577	234.9146107	252.4246166	222.5634047	698.8694473	1345.282307	-0.008719963698	0.09645103676	0.1229549193	0.006022371444	0.0174486245	0.01292877241	1	0.001128674205	0.1751220392	0.3686720162	14	1
5	93.65735627	608.4571024	-36.67606148	11432.65963	126.7663569	642.4965516	1642.244285	4103	4232.421053	38.87433285	1720.94381	122.5218153	136.3409125	175.3252092	601.5480664	1329.23734	-0.003524664404	0.01071325124	0.0581032649	0.003576326665	0.0113074865	0.007837171722	1	-0.0002546261142	-0.004898717268	0.1437802803	3	0.9999779686
5	94.83987803	433.535713	8634.101984	11911.31062	1222.541999	-420.4182606	1980.100101	4842	14772.63918	1742.906786	2371.1549	246.1362281	350.5112793	221.9168168	926.2516478	7588.871192	0.719497716	0.1032251607	-0.03113326692	0.02518346731	0.01530646186	0.03254059901	1	0.5681000429	0.179757186	-0.001325390882	92	1
5	111.4425391	515.6481348	702.2498303	13378.66669	687.121878	2819.578491	2187.614553	5088	10862.32979	155.9380467	1940.807868	156.9025891	445.6259566	200.0587083	686.1954007	3318.173851	0.05248396155	0.05264709086	0.2098759731	0.007939284472	0.01264508232	0.01898953176	1	0.05601130609	0.090088826	0.6798214641	37	1
5	126.6232738	319.6561678	-180.7878135	14570.41026	190.1569462	1829.289091	2274.507464	5385.5	14885.44211	54.4909021	2406.732331	151.5777006	281.9673556	214.1636296	838.3635228	3722.938032	-0.01267709178	0.01304586021	0.1250752095	0.004027284848	0.01128546779	0.01124770411	1	-0.002448870551	0.00378814498	0.372335378	4	1
5	133.5027951	146.5935369	-176.8240219	9148.248708	434.7293415	2089.538042	1858.264866	3511	6023.447917	59.19652743	1579.806158	119.54214	381.5530605	201.5399203	578.2167937	2777.279111	-0.01905505887	0.05001514371	0.2223436163	0.006947429496	0.01351722575	0.02049024638	1	9.714278655e-05	0.08543598119	0.7069161126	10	1
5	133.6057378	176.3211524	10.16551419	9067.636978	39.75983871	386.9617018	1922.312301	3270.5	3849.875	41.93647955	2237.37527	131.8948277	96.5820986	205.3056824	792.3865326	2944.061285	0.001054411326	0.004485217226	0.04429329147	0.005371042321	0.01563595221	0.01082071152	1	0.002295544534	-0.01850565671	0.09705229443	2	0.9998961899
5	141.8187313	500.2179658	5152.18932	6973.047729	3.119699602	-37.49558582	2581.23166	2790	1914.631579	2199.286194	2991.415509	121.2628719	274.6067391	434.6170307	1129.360424	2186.800456	0.75526718	0.0006292433804	-0.006145869599	0.04708088354	0.02345929974	0.06638980901	1	0.5976764705	-0.02971940107	0.08913437766	90	0.9999999999
5	149.3318784	522.5393366	1009.938815	15291.12634	6574.185128	61.96488426	1437.419449	7431.5	13029.2	233.5955081	2325.547487	1000.262973	105.3408593	229.9225859	1115.173529	3928.902815	0.06913526732	0.4353264165	0.004506420145	0.008799245801	0.01864317483	0.007358412445	1	0.05644664617	0.8648474047	-0.01063400645	51	1
5	153.1392955	65.46242501	1913.066708	6679.828984	617.1410132	377.4641252	1255.337585	2683	3647.421053	375.1718444	1324.315482	166.9431115	173.1310881	146.1690259	503.5309924	2394.497649	0.2901829115	0.09464590684	0.05385873018	0.02257673985	0.02079399618	0.02737318914	1	0.2333720272	0.1672582285	0.1965202547	75	0.9999999956
5	174.8605983	608.4667154	1222.081434	7278.162329	647.6331181	175.2301608	2192.309848	2964.5	1631.663158	504.9935887	2822.295542	296.411873	124.8084425	406.3119781	1105.386217	1715.801324	0.1774994152	0.0863948977	0.02621980065	0.02056673352	0.02573762485	0.03096875459	1	0.1416980461	0.1487457624	0.07635351924	58	0.9999987384
5	178.5356534	38.65816647	441.6202503	5977.339483	1364.761891	16.48950483	1045.816657	2605	4136.308511	117.7706706	1170.112427	293.3799107	74.87598635	160.1058645	497.9391721	2515.728463	0.07460300653	0.229016871	0.002583997291	0.01183547094	0.02995842157	0.01382193991	1	0.05917657513	0.4406156925	-0.02288492861	45	0.9999999999
5	182.3555593	518.8548046	-25.32348683	11815.20456	1784.838337	824.038741	2091.575392	4813.5	849.8736842	346.4823193	3510.069398	1332.632747	433.4820444	6834.050008	1269.021382	688.8032675	-0.001845775789	0.1521530017	0.06788630811	0.7268835662	1.825946796	0.1240978084	1	0.002825538704	0.2864308123	0.1825056101	18	0.9999999288
5	197.6390655	324.4812664	-74.71972165	17272.99168	5698.423153	255.5975645	1704.975587	7898	8011.934783	92.95625258	2502.333645	967.6522957	108.6829228	223.4269214	1192.460129	2438.882197	-0.004455914186	0.3381119577	0.01487326839	0.005813731573	0.01718461884	0.006026306293	1	-0.001930118528	0.6656371257	0.005645147677	24	0.9244479597
5	200.6715054	291.3385299	3862.078878	12875.74051	1312.079528	974.8584312	2113.168619	5140	9225.897436	952.9085255	3242.275665	315.4438123	302.6739828	211.5168432	1232.013824	5758.253723	0.2958015421	0.1035314483	0.0725879653	0.01782235238	0.01617201569	0.02395676669	1	0.2393145484	0.1866089697	0.2625081643	75	1
5	207.1734666	343.3968398	6467.094078	13280.58242	94.33457328	-4.702235982	2466.922742	5053	5633.212766	1553.204193	3104.54202	149.9939754	276.2608491	249.1852331	1111.741562	4039.315618	0.4926095845	0.007090328373	-0.0003512812861	0.02374061014	0.01335340667	0.02410426043	1	0.3894796596	-0.01597568963	0.05155033448	81	1
5	210.8868135	284.7759553	3140.85391	10049.37111	912.9906179	866.0308319	2264.111625	4010	5188.670732	853.9509927	2748.139021	300.1370745	289.6995409	249.7844422	1068.572661	4274.239538	0.3086372563	0.09265987354	0.08633816908	0.02022482922	0.01982378752	0.02983205321	1	0.2504741125	0.1650519	0.3122921384	75	1
5	222.5138791	68.7257897	641.4455105	7877.830692	127.8604255	64.58865674	1322.468946	2876	10238.69474	158.3532117	1462.046178	102.6772287	86.42773822	150.5310394	503.0570139	4217.225565	0.08297387114	0.01786916892	0.009166373014	0.01059458671	0.01441175657	0.01181498097	1	0.06482124507	0.006930282582	-0.005387968716	30	0.9999999822
5	231.3177943	271.4956243	-117.0027859	16310.67417	169.0607816	926.7988714	2338.985621	5816	3183.819149	55.56513791	2407.326491	190.7945247	180.5658891	253.092655	909.48455	996.0348265	-0.007556359948	0.01143827432	0.05857398034	0.003353368747	0.01203446691	0.006706931502	1	-0.003417064626	-0.00337902056	0.144538016	3	0.999192146
5	232.4025508	254.5790582	4358.743849	14427.65487	258.8214039	1220.225906	2603.409754	5460	22611.91304	789.2668991	2475.924795	156.4833541	335.2902947	228.2042823	868.3321002	8200.567066	0.3000507505	0.01707218699	0.07941934313	0.01585258975	0.01218877348	0.02017349003	1	0.2425911614	0.009266228808	0.2840879604	70	0.9999997616
5	279.4879538	445.5936677	899.4570964	12719.8732	1098.81375	304.0462826	2323.79204	5019	2392.802083	300.1048306	4193.170373	449.7240625	108.7178415	278.9424473	1594.099624	2470.135188	0.0729738414	0.08988003535	0.02676602482	0.009020081117	0.01976521975	0.01421533837	1	0.05871887702	0.1559917676	0.05537074724	38	0.9999937545
5	294.638496	544.0822132	-27.86355929	17916.71819	1073.825674	317.400667	1846.718327	6797	2993.947368	55.00935436	5566.955663	472.6270541	107.1446175	234.7651614	2105.848205	2486.693277	-0.001467405383	0.06561643677	0.01918444684	0.003547286452	0.0176418428	0.006395588689	0	NaN	NaN	NaN	NaN	NaN
5	298.4373944	365.6215937	-29.24660962	15652.37283	115.4994085	345.6392884	2166.992819	5548.5	3944.946237	51.76694737	2547.476672	171.5352459	96.03855214	235.9192117	910.8482881	1772.418321	-0.001822492556	0.007452817058	0.02440692816	0.003616793191	0.01205937999	0.00634297496	1	-0.001471727787	-0.01355796315	0.02807753981	1	0.7832050047
5	299.4810711	617.2413986	1894.395866	11024.82528	3673.224867	85.74933041	1884.631803	5189.5	5296.010753	488.8203618	2738.06913	904.5201369	134.0822956	213.0191309	1218.106706	3964.149655	0.1681758375	0.330901509	0.007232516468	0.01222492862	0.02139972828	0.01466987216	1	0.1345965861	0.650288643	0.01705999858	66	0.9999999926
5	300.6598623	189.3454903	-91.74772267	12564.85043	4192.311037	805.0276497	1991.97521	5838.5	6837.795699	82.59869921	2262.360752	702.8659038	166.68562	247.4450051	978.5547004	3223.438539	-0.007980614046	0.3364632	0.06441657254	0.007260547065	0.02355600095	0.01153014624	1	-0.0009984894825	0.6651250595	0.175323279	26	0.9999883786
5	306.6219052	68.53288099	4204.105728	9598.546402	2136.264748	-167.3250966	1408.408789	4203.5	6809.630435	817.2023112	1750.519301	408.8502016	207.8196473	225.0879763	748.0486669	3238.356922	0.4441280306	0.2176585445	-0.01585221364	0.02482938261	0.02038232573	0.02337387067	1	0.3512891109	0.4160198926	-0.00547746285	88	1
5	308.4106031	23.52856642	1111.735066	6031.042472	1338.853616	63.56830406	1303.386036	2608.5	1925.78125	276.0372667	1480.774096	348.6438302	107.594271	224.3164975	629.4702922	1437.436799	0.1781835166	0.2215779595	0.01191338591	0.02139891054	0.03521016673	0.02217538927	1	0.1421229924	0.4258154447	0.03174685134	64	1
5	311.8428642	247.0265335	4960.032881	16937.47125	353.7983277	1390.133576	2357.717334	6337	24254.67368	799.2644211	2371.28129	182.481197	315.4954201	243.3079837	886.0195308	7163.213401	0.2942810779	0.02077731069	0.08060445297	0.01436479656	0.01131548996	0.01649061552	1	0.2381231064	0.01695451304	0.2870210378	70	0.9999882522
5	314.1499736	281.4310931	1719.749263	9651.739879	-72.56018337	784.1182049	2595.418904	3611	958.15625	733.9058297	3989.661826	148.4466002	327.9627876	433.6969766	1438.635486	988.7069741	0.1814339037	-0.007098892736	0.08154264232	0.01847503236	0.0287976374	0.03760969016	1	0.1483387793	-0.04024333878	0.2645186302	53	1
5	314.1677727	316.5553095	9503.42087	13540.16674	268.1376383	-204.5826846	2262.605141	5142	17624.65625	2401.182343	3242.300423	166.0233957	369.6573661	238.3567054	1186.198845	10506.40709	0.7239338452	0.02017090833	-0.01355532676	0.02676823416	0.01553753101	0.03544872964	1	0.5723614695	0.01003791557	0.05739356611	90	0.9999714366
5	330.3268216	449.4816213	2589.757353	15097.10123	12.98402494	1051.364693	2779.110601	5517	3327.851064	575.9831437	3131.595986	137.1331303	263.4544829	281.414185	1114.790818	1774.243719	0.1764261255	0.0009256827001	0.06826202192	0.01009771216	0.009705106118	0.01434646632	0	NaN	NaN	NaN	NaN	NaN
5	344.4409917	257.8589541	-29.58056068	11616.973	5264.305646	456.8209646	1913.883656	5811	1182.34375	86.66288796	2540.163313	1148.345741	114.9843352	227.6297802	1218.552059	1367.621969	-0.002409253157	0.443451856	0.04265626446	0.008154373429	0.02366882934	0.0112578886	1	0.002545376049	0.8837995692	0.1052034536	29	1
5	367.2666914	479.4694562	7682.777562	16018.93133	1609.353095	-39.88603153	2370.407292	6410.5	21226.03226	1474.263835	2886.717402	380.0437445	258.5603938	223.0640452	1169.827215	8434.508606	0.4938899128	0.1056466946	-0.002338157872	0.01819389278	0.01262848585	0.0177553778	1	0.3910484514	0.1865140373	0.04825976213	85	1
5	369.4884052	615.6458398	3846.043678	12466.28195	4164.934339	-22.65952512	1840.977521	5915.5	8863.595745	907.1973482	2942.395259	916.0377917	171.9113927	196.8589775	1306.050961	5355.032649	0.3014569252	0.3192802659	-0.001973297711	0.0163816904	0.0194284028	0.01525046941	1	0.2397096368	0.6258006419	0.01429182163	80	1
5	375.6461271	496.6802119	4655.772687	15223.28025	866.4539769	1302.193332	2538.537366	5893.5	25243.01064	1037.948804	3077.164549	230.9371547	327.6822757	248.9396949	1158.129291	10988.64292	0.3063577284	0.05877509514	0.08394454754	0.01702511109	0.01202321213	0.02274423125	1	0.248240904	0.09525596459	0.3024302858	73	0.9999999981
5	378.866982	130.9350776	-162.3731991	9987.812249	832.7409822	2503.437419	2546.173949	3966	725.03125	86.52419961	2055.058553	264.3994855	507.5874965	232.6727167	797.1997245	419.258354	-0.01592463871	0.08595013901	0.2548295159	0.008461761213	0.01852570605	0.02602738446	1	0.00529489803	0.16119287	0.8205981655	15	0.9999999999
5	395.5525874	186.9514676	-18.14271711	10435.37038	548.9706147	309.5858233	2070.907442	4009.5	3865.282609	66.21174164	2993.564409	286.3459482	98.47462866	1046.316881	1078.300467	3557.239874	-0.001468447285	0.05204923196	0.02948259619	0.01151400631	0.03362676329	0.01574091877	1	-0.0004893752486	0.07841483865	0.04710157004	7	0.9999999195
5	401.4553526	224.2153438	820.1220535	13336.29563	2193.108205	1375.692862	2081.785369	5591.5	11286.52174	215.0671532	2550.48933	410.8182865	288.8367218	174.1691208	994.7978914	5171.523087	0.05973307368	0.1675016987	0.1054539668	0.01103878739	0.01745860669	0.01175501091	1	0.05469782726	0.3201348739	0.3258436657	44	1
5	471.521845	223.290605	-53.88098161	12703.28957	4235.170769	256.8444564	1779.463488	5880	7454.947368	122.7804222	2321.501779	721.2386176	138.3668953	1371.416457	1022.599283	3106.653773	-0.004350570573	0.3336415944	0.02099449934	0.009667192205	0.02011312483	0.01087147393	1	-0.001415702127	0.6568024953	0.02658691739	25	0.9438595952
5	478.4854914	506.3214067	8170.097074	10935.37235	1761.833848	-124.9398043	2479.030237	4833	11007.23158	2517.26638	3423.451685	522.3132571	370.6409662	268.9409617	1387.211644	8771.460504	0.7213361516	0.1570560863	-0.01046908559	0.03449004531	0.02183734404	0.04361871737	1	0.5715054315	0.2916177879	0.07198020315	93	1
5	503.6190421	33.52631183	431.0471206	7215.864889	758.0116798	622.4588776	1073.573009	2855.5	9865.935484	92.16204241	932.4688467	148.6052338	129.0100902	142.1543284	357.5846991	2990.123575	0.06280234346	0.1051701254	0.08727718247	0.01038279138	0.01807292896	0.01441059708	1	0.05531903188	0.1909412422	0.2618958442	40	1
5	537.8848146	63.23826269	997.0455653	5974.86981	1317.059918	61.2023349	1254.617137	2578	3035.431579	213.2152352	1147.319575	294.4206582	89.99245328	143.83095	489.0069428	1861.524431	0.1679015971	0.2189859157	0.01283371444	0.01749661486	0.03056449061	0.01633175951	1	0.1340051272	0.4205452087	0.03256804445	64	0.9999999998
5	577.3691073	353.1111205	3185.911649	11013.89249	2444.274886	885.2551458	2188.529983	4896	9627.084211	817.269302	2426.561231	534.3223938	254.8944518	271.2920292	1013.493824	7016.599847	0.2920665426	0.2263505138	0.08135890195	0.019484789	0.02244174745	0.01938025946	1	0.2378843379	0.4396031585	0.2959430353	79	1
5	677.513641	158.3156396	302.4460441	6101.961599	326.4423287	1248.892847	1314.743584	2332.5	9488.43617	93.58593203	917.1198774	102.7244928	206.9449421	176.6548723	336.3257866	3791.217853	0.05132029704	0.05412445691	0.2048770522	0.01161607158	0.01779450322	0.01972365912	1	0.05471955418	0.09283629731	0.6624103867	37	1
5	765.9479639	273.1253383	-13.90136192	5402.733573	1650.769913	279.2324969	1106.270644	2455	14809.14583	49.04954133	727.9816072	239.1655232	61.79678433	124.7399873	312.3388361	4925.448836	-0.003007842472	0.3135350434	0.05275195716	0.009345266764	0.0257998366	0.01230454961	1	0.001907681551	0.6173114485	0.1355118658	26	0.9998293174
6	15.14594813	523.537317	-76.8114154	7194.716451	1570.308571	906.6874146	2086.870996	3204	1863.831579	64.54505403	1760.375813	450.9628516	217.3104637	502.4592938	748.9330084	1474.988169	-0.01152734128	0.2172436616	0.1290186536	0.01139347478	0.02287356239	0.01876864083	1	0.0002164591335	0.4237928283	0.3929265829	23	1
6	22.29024784	284.4724295	-72.23015349	9278.733914	3073.386376	537.9478311	1597.598993	4351	15630.88298	66.25941718	1421.836837	458.3715865	108.3327892	205.1384374	627.4693257	4150.042826	-0.007780313975	0.334315867	0.05913951069	0.008009037988	0.02174779719	0.01071199619	1	-0.001253400807	0.6604043202	0.1571346831	26	0.9999989345
6	66.37195437	610.4526205	-127.0823307	10619.28961	1575.754008	1217.286823	1860.128859	4357	14720.39362	56.91890213	1599.550517	278.6855822	205.829865	200.4525525	637.4604066	4320.502859	-0.01212795088	0.1499111554	0.1167163596	0.005601915231	0.01314503651	0.0113892701	1	-0.001669745836	0.2846613327	0.3482238519	19	1
6	75.40540076	467.4081128	821.4800053	5012.436984	1392.980559	422.0981064	2223.108043	2342	628.0638298	475.2186618	2896.788082	862.0398414	209.8681698	320.8966248	1298.71736	815.2681571	0.1652427722	0.2838051446	0.08780192674	0.02888160245	0.04931697045	0.04953103045	1	0.1380191666	0.5581489707	0.292141196	67	1
6	178.637835	257.4885146	-89.48388427	14882.71456	2434.735746	978.5499206	2098.115899	6079.5	6926.851064	70.37518045	2282.784676	401.2541831	153.6925715	210.2192107	907.6337293	1841.664435	-0.006280070131	0.1646213689	0.06706313289	0.004853955088	0.0129346613	0.008029743015	1	-0.0006709244037	0.3120167895	0.1791109566	18	0.9999985709
6	238.2818866	355.7437267	2452.507128	13835.78212	515.4761716	253.2109541	2428.644054	5297.5	2078.494737	596.1680454	3482.573254	229.2639178	169.6229501	463.0087238	1273.058779	1362.18222	0.1785936809	0.03843249091	0.01770918652	0.01556778932	0.01441825342	0.01626405999	1	0.1415828456	0.04965331119	0.04571466501	55	1
6	348.3526514	690.0551973	993.8907312	5917.979836	1630.302932	186.1744384	2273.168122	2737.5	926.5263158	482.6374823	2723.182719	816.2205755	107.2904421	306.2810879	1217.877059	1207.045997	0.1756597748	0.2914711878	0.03786992069	0.02088727695	0.03732123428	0.03453511953	1	0.142576922	0.5710051303	0.1228398687	67	0.9974708668
6	533.6783542	300.4565466	-85.08006497	14274.69856	4745.922464	407.9025451	1686.22827	6524.5	19060.44681	80.79704992	2150.394377	669.3254912	87.64490658	235.339769	940.5088184	4977.597187	-0.006299613424	0.3313647453	0.0288143773	0.006679942038	0.01967028344	0.006825977625	1	-0.002389514065	0.6525767201	0.05299579698	25	0.9999998997
7	17.48229215	559.5965528	-13.0424585	9269.51142	2054.13552	119.8600596	1408.515979	3909.5	7773.052632	61.07042353	1309.718998	326.1558177	76.43036974	175.4977166	542.0823216	2519.433022	-0.001427299854	0.2298369574	0.01353929752	0.007007004756	0.01966535538	0.008037756006	1	-0.0003956033148	0.4429736677	-0.00186807811	20	0.9879206686
7	19.46028669	488.2662684	-112.6670996	10693.26022	3331.604044	1135.962707	1524.522561	4834.5	9327.258065	85.09340993	1443.006313	467.1279976	208.4081334	202.1121871	630.006862	2858.39176	-0.01092327959	0.3170565753	0.1089759744	0.00841863803	0.02138437818	0.01081442402	1	-0.0001074781279	0.6278179845	0.3273883615	27	1
7	147.4559085	666.2745189	1971.604155	11838.75203	76.30836516	1670.537038	2019.330212	4343.5	6166.591398	343.9442382	2044.265086	139.8892018	339.4264658	225.3665507	710.4519152	2350.764664	0.1666358588	0.006945782914	0.1396279666	0.01078187959	0.01227525113	0.01811009921	1	0.1410709814	-0.007992704883	0.4616366723	54	1
7	148.6960786	604.3983544	-17.74620616	15132.78191	1380.316462	239.481336	1562.744446	5695	3258.531915	54.36733323	2376.300848	251.0323597	88.74771585	186.0519149	877.0035742	1224.73076	-0.001228147556	0.09311918672	0.01723924917	0.003701063139	0.01073919779	0.005737638977	1	-0.0009312098215	0.1621329764	0.006378830389	11	0.9980564732
7	256.1856349	433.4573595	985.712214	14287.29348	4586.366319	128.4946124	1507.758601	6406	3977.135417	273.3927694	3358.245727	1079.85651	94.62064594	223.1568422	1477.076277	2823.076484	0.06830032623	0.3287146839	0.009340237331	0.01036581504	0.02170266068	0.00751583191	1	0.05538948828	0.6459630221	0.002285531323	48	0.9053273484
7	309.401717	149.6208688	-167.3136213	13904.72409	1483.222034	1671.209281	1728.042356	5455	11394.96842	62.72161147	2104.391646	244.3572894	270.0805916	218.2797606	787.834245	3412.882165	-0.01169857091	0.1069417625	0.118034821	0.004891922047	0.012970858	0.01028960354	1	-0.001534913747	0.1964040191	0.3514319161	14	1
7	353.9853874	87.61661481	725.9030903	12864.45731	2762.085304	1116.567084	1298.272877	5399	7455.268817	146.2797577	1716.369769	411.0065406	181.6726983	183.7662567	698.1492267	2294.682137	0.05660948856	0.2161677008	0.08707275149	0.008092695326	0.01573713038	0.01094620334	1	0.05117367235	0.4191138031	0.2635091431	47	1
7	475.3278866	238.6208413	797.3416533	13322.88747	2236.136233	1320.404986	1804.255277	5600	14959.38542	171.9913094	1838.556457	317.9387921	223.8616474	201.8521265	712.1263488	4252.102228	0.06094467757	0.1682885834	0.09886726318	0.007240327575	0.01527182513	0.01099563034	1	0.05516832233	0.3213696079	0.3034673756	44	1
7	477.4238653	283.625649	1111.673868	16026.72297	3706.318421	100.4559929	1493.238519	6860	10542.71277	204.4479951	2039.528575	551.4518153	117.0739571	343.2299043	878.9365299	5211.925974	0.07058161867	0.2338358288	0.006870558556	0.008840977974	0.01756282254	0.007771228145	1	0.05633981827	0.4507729094	-0.008856694395	45	0.9999999796
7	487.0378118	135.7504392	856.0992447	13156.06641	2055.435774	111.9346793	1328.537983	5308	7131.978947	139.2575098	1722.99769	316.9107076	102.3396405	367.4704792	685.8521058	2094.018492	0.06686627412	0.1558802015	0.008952350457	0.007580648997	0.01380871142	0.008047675779	1	0.05299026101	0.2906394886	-0.005092087853	42	0.9999999912
7	525.5410387	102.4471099	13.67311704	9182.551529	428.034294	316.0809049	1634.504905	3413	5649.0625	47.26243194	1303.227421	155.5336185	97.8588268	373.8473081	479.4896008	2201.471105	0.001577183365	0.04565896217	0.03420956877	0.005147246871	0.01729213237	0.00968250179	1	0.002242064008	0.06555106345	0.06382762677	7	0.9999997842
8	40.65053224	443.450597	-123.5044262	12684.60586	1218.143647	1426.580433	1627.303337	4931	8083.893617	58.66295505	1867.905385	204.3868196	233.3490517	201.2189453	685.34952	2256.578681	-0.009721474805	0.09760362288	0.1110842218	0.004903479979	0.01325666033	0.01138562698	1	-0.000555824387	0.1768029109	0.3276360029	14	1
8	76.99164663	294.6344014	-132.9248395	11975.46402	3738.724165	1348.628243	1599.833123	5461.5	9369.326087	78.18747587	1661.698218	560.359957	208.8052979	182.7282891	753.5030288	3607.671083	-0.01138464835	0.3115268396	0.1120188402	0.007126760937	0.01884496908	0.01085604607	1	-0.0002834718219	0.6166271574	0.3375759808	27	1
8	109.8494146	417.3355049	-60.43761642	16575.64241	877.9252402	452.2756774	1514.841916	6121.5	6761.789474	48.41144295	2412.915928	209.6409857	111.0049085	185.3619437	887.5135752	2308.923273	-0.003462702707	0.05516993583	0.02820521062	0.003344378983	0.01101909446	0.005744759687	1	-0.002148111555	0.0847569814	0.04237034778	7	0.9999947186
8	119.8094711	242.3817948	-16.62068807	11490.00891	1033.459174	692.5132382	1640.213463	4403	1340.308511	51.51789779	2614.209993	261.5270734	147.4829212	173.5871712	959.0220736	845.3024149	-0.001396547727	0.08937979376	0.06228598443	0.004835376562	0.01644149056	0.009625196008	1	0.002312321738	0.1570605257	0.1612501714	13	0.9999984714
8	186.3817228	472.306596	-286.1568195	16180.82943	1504.468494	3934.989833	2395.832637	6319.5	2202.265957	87.69673028	2318.198803	299.8425602	642.6525967	387.4498097	893.9704019	817.160928	-0.01789599573	0.09623749193	0.2391136622	0.005087066797	0.01282187271	0.01501751768	1	0.002614339886	0.1814296673	0.7664182165	15	0.9999999981
8	221.4059786	481.2767201	1290.495339	18451.51148	3271.645024	135.6744581	1472.364522	7703.5	12836.3871	231.5511712	2874.929139	600.606384	112.1240326	211.1615952	1230.284887	4332.792242	0.06827922185	0.1717560576	0.006883280611	0.007068350052	0.01267628107	0.006081023142	0	NaN	NaN	NaN	NaN	NaN
8	264.5518898	334.1349343	1142.043136	18246.64404	4423.884955	693.9692751	1533.87809	7982	28940.24211	273.6918185	2684.750775	758.6535561	169.4324191	199.7339896	1193.474192	7728.233511	0.06289671676	0.2451151252	0.03895293864	0.008580765426	0.01536533956	0.008134267784	0	NaN	NaN	NaN	NaN	NaN
8	282.3099268	448.0782555	4258.975735	14282.7597	830.273791	1142.499414	2141.051175	5515.5	14712.78723	1152.302569	3514.255268	235.9599072	399.673308	235.8382364	1306.113673	9515.145935	0.3028571219	0.06083873893	0.07883981294	0.01672534651	0.01580599025	0.02229631659	1	0.2450886371	0.09920363822	0.2841607329	73	0.9999999945
8	294.0381978	468.3545614	1445.812729	17083.89844	356.8689455	193.6692208	1944.325023	6199	19462.2234	251.2289802	2095.764378	175.4014997	125.1018304	191.8988055	766.9493689	5926.20066	0.08538726945	0.02171687528	0.01168206194	0.00773249262	0.01121019488	0.007728019177	1	0.06695617582	0.01498501259	0.003928044565	30	0.9999999914
8	357.6247089	412.5236245	1201.209239	18069.35764	1921.232176	799.0860502	1896.350858	7119	11533.04301	230.0780929	2528.957476	406.928006	163.6010673	181.9349075	1061.05312	4034.669813	0.06636269054	0.1057201462	0.04267217335	0.00815041135	0.01243037482	0.007164267562	0	NaN	NaN	NaN	NaN	NaN
8	366.0489227	527.715109	5963.388527	12267.74902	564.5846265	1257.870913	2144.152392	4777	3713.808511	1458.745701	2976.275734	211.9451646	410.800479	234.7115685	1125.049274	2918.087919	0.4865672645	0.04630437557	0.09586113254	0.01967019504	0.01537666753	0.03780347998	1	0.3922285302	0.07022533008	0.3826449506	84	1
8	413.5297203	525.3129471	-307.9410527	15266.7395	749.466947	3666.316665	2315.144598	5752.5	9086.635417	67.70177356	2215.369998	174.8496558	547.396961	278.6673557	794.4241815	2860.438414	-0.02044613793	0.04952038955	0.2431566375	0.004671808494	0.01185087284	0.01524368279	1	0.0005611445175	0.08562761947	0.7782237446	10	1
8	547.3064507	490.3424747	12750.43071	12505.52796	760.5936315	-661.7784731	1646.821903	5017	13065.36559	2527.170152	2481.649718	185.4634703	392.8984893	260.3837148	928.4694407	6006.211151	1.021326456	0.06103958169	-0.05176864721	0.03050712082	0.0154381378	0.03561254843	1	0.8060424146	0.09169335455	-0.007389976313	95	1
8	607.3452985	591.4448334	-223.6365696	11366.10763	594.0650404	2655.982147	1900.320731	4373	9675.340426	57.75077785	1623.210123	134.6559756	373.71968	203.9323532	578.2558516	3211.497361	-0.02012011303	0.05303588836	0.2316706915	0.005488222585	0.01246404922	0.01580637543	1	-2.273323175e-05	0.0921877108	0.7388820257	10	1
8	611.5752512	531.2121504	-6.285989032	9259.887206	911.4388547	296.8644613	1551.349537	3617.5	1970.408602	50.28277066	2063.44361	259.5480062	90.60547016	163.3502153	791.4542933	1324.451693	-0.0006509512096	0.1006961668	0.03259107078	0.005991860625	0.01750761277	0.00890036518	1	0.0007413762812	0.1786000282	0.0595914406	12	0.9999889836
8	620.4839943	495.6849122	2716.666159	8997.307149	481.5463649	625.2705619	1727.541227	3575.5	11143.73684	689.3156306	2261.965966	177.3669481	233.8330087	187.932286	846.2318636	6896.156796	0.2966725194	0.055487892	0.06707558093	0.01655897083	0.01825039506	0.02263715205	1	0.2392479289	0.08752383046	0.2421362046	73	1
8	690.6993563	593.4074848	-29.63932255	8229.241758	2767.910487	63.43358637	1106.42691	3780	6213.808511	60.33307662	1179.777254	391.4954702	59.46848178	153.0095056	529.4572052	2014.238816	-0.003707879342	0.3338706625	0.008345991975	0.007605817207	0.02027892035	0.007654853355	1	-0.001859237287	0.6565389298	-0.01679515103	24	0.9854950952
8	699.2608257	549.4642239	-84.3365617	7139.00093	1145.248086	808.1373727	1418.529788	2947.5	10784.90323	49.38392076	1255.729726	251.237108	172.0302931	157.6068302	514.3819991	4373.393854	-0.01277298141	0.1658095009	0.1134379576	0.007051888609	0.02015268242	0.01160382455	1	-0.002316757744	0.317154118	0.3373259884	19	1
9	27.5204618	108.522649	40.90522101	7000.497408	606.5547598	37.99968757	804.9303909	2634.5	1306.125	39.86694004	1012.646987	154.7240075	47.09041445	111.163266	378.6914533	730.8592672	0.006220385592	0.08947197315	0.005850324054	0.006277771911	0.01982491227	0.00672903605	0	NaN	NaN	NaN	NaN	NaN
9	61.15833127	99.97742529	1141.407367	6913.767525	1485.114036	-39.16315776	960.0035361	2967.5	6337.726316	188.6309591	1027.654848	225.9634218	91.5065069	150.7681527	407.7804503	2239.323983	0.1641187985	0.2206444022	-0.005549281246	0.01516950326	0.02427952099	0.0138376145	1	0.1296224051	0.4228894056	-0.03147526598	64	1
9	65.83683536	36.42452685	23.88407016	4979.301574	773.1311894	-2.858980624	805.1435382	1994	5929	42.37185793	850.5107769	155.1746616	50.3407426	113.1604416	320.6081135	2525.404218	0.004891915631	0.1545024609	-0.0006217240196	0.009672504145	0.02620978904	0.01095922947	0	NaN	NaN	NaN	NaN	NaN
9	86.42037598	24.34954506	419.9262024	5173.90946	137.658881	-17.66968467	866.9725031	1891	9205.212766	81.20056763	747.7480322	78.40192966	58.55128309	129.6838805	256.2768017	3566.775818	0.08249645285	0.0266895772	-0.003236454544	0.01004705556	0.01694349052	0.01200280528	1	0.06356752057	0.02434301984	-0.0478860439	30	1
9	102.490261	44.33702088	15.53236388	6796.595671	1500.846836	18.99959778	796.3842725	2830.5	10673.56383	47.1586714	944.8994557	224.3958339	46.98316314	149.2564135	376.0987903	3279.812975	0.00239390374	0.2211766564	0.0032523571	0.007337608894	0.02128896147	0.007154259344	0	NaN	NaN	NaN	NaN	NaN
9	156.3456556	433.626421	-34.00920539	15877.10179	1583.099258	288.8642482	1833.423966	6152	6982.621053	55.22434311	2401.165129	331.5129875	87.35907606	207.684972	948.2968484	2048.749635	-0.002324805296	0.1022507537	0.01841688826	0.003727408478	0.01229309423	0.00500541927	1	-0.001648497074	0.1809739247	0.01049330059	11	0.8663584117
9	157.706498	17.46944656	407.0168791	6850.98273	358.5649128	578.890587	921.1550906	2524	3019.244681	88.89975232	1014.628304	128.1535116	130.7923678	123.0797604	372.6684946	1130.648503	0.05787334001	0.05538225092	0.08585601905	0.00966241136	0.01855004145	0.0165721577	1	0.05094107795	0.08851047989	0.25427135	36	0.9999999976
9	158.2668274	62.54583987	556.6673255	8302.085065	1946.428059	1.410758966	884.9162162	3566.5	13721.54839	125.2073878	1146.978476	303.9725856	96.08801626	359.3590508	479.8494594	4105.360214	0.06817142221	0.2321147922	0.0001689026505	0.01224003518	0.0192339395	0.01177711336	1	0.05390626117	0.4468470771	-0.03250790116	45	0.9999999946
9	165.9991097	31.491615	19.57156188	7774.821881	741.779038	161.5180673	927.1525447	2928	4895.673913	42.77623944	1061.483948	170.2968719	60.2190459	144.8631314	419.0250617	1546.130278	0.002604162115	0.09705672581	0.02138716489	0.00567490091	0.01758086128	0.007612149034	1	0.002455020348	0.1704664428	0.02162719493	12	0.6840458956
9	192.7136824	21.54607142	-61.34832148	6283.191849	80.79656247	1312.520482	1250.834027	2322.5	3797.12766	47.73506778	927.4170281	96.16112367	210.6562859	176.9192984	335.2141333	1330.86427	-0.01036853277	0.0124514489	0.2102063182	0.007562931936	0.01653667304	0.01897720004	1	0.005813958826	0.007506393375	0.6658093304	5	1
9	217.9825518	34.3611756	548.6167703	7779.492967	180.4489425	248.2016022	1042.351805	2839	8870.47619	105.3967101	1103.663201	111.9223799	90.63847275	166.3459487	397.6129396	3013.916251	0.07049319759	0.02278175807	0.03326052646	0.00889790196	0.01493853209	0.01135914516	1	0.05676103492	0.01843370976	0.07495330064	31	0.9999999791
9	222.3647834	12.36838067	38.0926755	7363.97187	699.8539073	69.80352183	923.9334155	2835	4993.625	42.01997499	1028.457502	139.5510466	47.50503786	118.1383677	386.796807	1685.272717	0.005635722155	0.09559151911	0.009717112332	0.006111450563	0.01667765719	0.006471644133	1	0.003971308058	0.1667755542	-0.01791842938	11	0.9970441464
9	227.2374857	45.75179032	28.9912153	5568.306535	1251.093636	163.4556622	1203.297012	2420.5	1905.404494	49.59448724	1312.482409	314.8993988	68.48875572	194.8597134	545.5824445	1493.529367	0.005843944307	0.2281518454	0.03152874641	0.009912180588	0.02848481374	0.01292107904	1	0.006728750496	0.4405502314	0.06158679877	21	0.9994525556
9	231.4977375	27.7943137	1141.112508	7400.412243	1130.334052	3.428277784	1022.968105	3054	4952.714286	254.6731486	1533.796899	270.3430576	95.44680667	168.8030669	609.8353542	2693.459819	0.1557773483	0.1531794665	0.0003865293304	0.01320430192	0.02262798977	0.01446175594	1	0.1229633418	0.2845479588	-0.01511604416	61	0.9999999996
9	238.3697606	14.36872519	445.5052703	7018.07995	690.6985088	625.659618	1145.466823	2726	5455.472527	90.94971286	968.9851959	141.4207273	135.1519993	173.6558877	362.3551294	1513.540877	0.06589534101	0.101344953	0.08736307412	0.0104600032	0.01879665081	0.01439613008	1	0.05775566475	0.183081218	0.2627446306	40	1
9	241.4220499	79.35825182	-11.11479267	9722.552761	2145.379505	119.4420881	1397.639878	4141	9423.170213	66.06520151	1275.785657	318.285042	70.32275344	190.8854117	532.9074401	3229.65664	-0.001241161052	0.2264012243	0.01318548156	0.006896383868	0.02042999614	0.007352476683	1	-0.0002989147557	0.4358900895	-0.003158701231	20	0.9847769151
9	249.5124403	96.14832313	-40.219531	12220.43362	2809.679083	121.6558037	1255.178025	5269	11657.43617	70.34565403	1752.596142	413.4477593	72.55837044	213.8718818	721.0993605	3968.859809	-0.002991951721	0.2281729591	0.01011392274	0.006146631705	0.01737947316	0.005993164027	1	-0.001909399988	0.4393548549	-0.01405590846	20	0.9955986281
9	263.5065559	49.66966089	-117.9413769	7724.676416	384.2207455	1678.806211	1394.613254	2890	4566.010526	55.47037795	1459.657683	132.4952637	339.3258068	170.0018067	535.2736575	2176.828703	-0.01497770686	0.0532478774	0.2146053605	0.00757120743	0.01826247697	0.02291347403	1	0.002774863626	0.09163052464	0.6812876914	10	1
9	296.4434272	70.36915772	-67.36624461	9377.323059	2185.79102	501.7365216	1316.432731	4056.5	11240.66667	59.47446102	1641.369453	406.8384491	125.4630631	190.0630519	693.2836352	4453.888932	-0.007260177317	0.2320690699	0.05386925241	0.006826370888	0.02008737268	0.009090178126	1	-0.001966388292	0.4499059632	0.1357226983	22	0.9999951469
9	333.7602265	86.89175177	-23.10381711	6996.790299	927.119223	487.9896007	1961.23113	2915	2411.421053	66.59537589	2009.036696	391.5130954	149.7949405	888.6159012	789.4079154	1867.578752	-0.003278726114	0.1367522786	0.06810155606	0.01701505505	0.04559627255	0.02715914476	1	0.001593677287	0.2547842002	0.1824210433	18	0.9999995095
9	338.7104084	30.44189676	-2.301136631	7809.126067	141.7610307	411.3684828	1091.737322	2835.5	3400.393617	36.11543867	1478.020445	113.5778802	112.7102541	262.9523062	522.8915525	1770.316576	-0.0003364175797	0.01754222094	0.0532643607	0.004829901874	0.01636418081	0.01058632891	1	0.0019613972	0.008857442132	0.1280539491	3	0.999998489
9	344.699118	8.471596394	22.46274689	6062.34874	408.1067423	46.38217398	945.2679836	2278	5937.177083	32.61851789	1233.414429	129.7807694	48.75840112	140.616932	443.2908653	3106.339565	0.003581583178	0.06658438416	0.007570566883	0.005698954136	0.02111207276	0.007826238655	1	0.001970569098	0.1070209895	-0.02671876396	6	0.8619418531
9	352.3205694	146.4631826	866.3042125	15246.56821	1561.827937	1377.662736	1561.11289	5898	16644.65263	163.5310118	2175.782582	226.1205293	250.1310213	211.8698869	779.1532916	4138.007257	0.05864370047	0.1047045803	0.09363150757	0.0066839156	0.01553265943	0.01042670575	1	0.05249185126	0.1903550127	0.2828351764	40	1
9	366.8524866	181.9214133	5543.717044	11189.18562	265.6282466	-130.9723194	1854.755668	4241	12483.98958	1397.764646	2788.108476	149.6302521	282.4284367	194.4179611	1005.128296	7143.610325	0.4896684932	0.02370825365	-0.01315175046	0.02261887552	0.01661864935	0.03139883142	1	0.3862940242	0.01744476053	0.007400540531	81	0.9999901632
9	409.5499151	681.262495	924.3916482	14201.89368	4588.913545	33.28170096	1279.727969	6409.5	15445.73118	196.1879375	2147.487952	697.4287964	98.62230093	191.2868849	935.4076065	4412.491518	0.06627767117	0.3332416304	0.002444139129	0.008432986228	0.01821881492	0.007587384219	1	0.05329362377	0.6548699099	-0.0217426245	48	0.9767506843
9	414.664101	101.4855284	1547.653688	9474.498489	2051.400652	472.1615732	1602.174184	4066	1325.946809	408.9152465	2457.683104	561.0859135	174.8239312	229.2430546	1049.345631	1049.028576	0.1634131471	0.2133548926	0.05315028294	0.01678021164	0.02788946879	0.01994603131	1	0.1334454895	0.4113115723	0.1701477295	65	1
9	427.2739926	183.5089915	8050.258084	11591.63473	1251.554415	-340.3538517	1628.827241	4778	12758.22917	2089.585349	2934.868621	321.1489116	321.7903224	196.9057933	1150.120371	8042.718466	0.7065297222	0.1132905062	-0.02890741073	0.02894756087	0.01744384219	0.03608181219	1	0.5580368712	0.2005842308	0.00381784571	92	1
9	463.4033904	184.2615694	3071.622386	9542.039522	972.4817802	721.2516086	1803.135562	3913	4646.117021	603.1268784	1915.470178	229.854189	236.0219348	253.963119	737.5510778	2888.618503	0.3083900843	0.1022472991	0.07278231176	0.01879069284	0.01723485946	0.02055317518	1	0.2493216506	0.1839743852	0.2659018437	75	1
9	469.2067177	119.6689407	1828.183087	11567.28848	621.8811044	1563.441795	1538.868511	4433	5719.157895	499.9381809	3087.313853	225.2941561	482.5895533	193.3237137	1142.108111	4276.305105	0.1552482956	0.05334158056	0.1332712098	0.01442682918	0.02038390712	0.02829694703	1	0.131873583	0.08702116462	0.4387934517	57	1
9	489.6829759	199.3906385	-32.03587064	13840.31653	1367.227348	197.9668505	1536.962171	5291	6991.894737	54.83093774	2019.986059	212.8453596	78.02367401	162.659585	733.8293728	2299.767433	-0.00224608263	0.09805060068	0.01436071212	0.00407368877	0.01283198136	0.005848636221	1	-0.001922361158	0.172104056	-0.003588263837	11	0.9988144702
9	516.8010249	226.1561982	649.5815727	11346.27384	1940.032289	1104.966309	1646.200671	4746	13912.91579	173.4572468	2107.167355	340.5752932	246.9050928	217.3554983	815.6769453	6834.546896	0.05832048979	0.1743836998	0.09765071962	0.009485048962	0.02038038966	0.01271014679	1	0.05303488171	0.3338301826	0.2989056333	44	1
9	518.6557291	161.500497	-46.80749308	10249.74457	3501.466048	579.5815365	1531.442383	4772.5	8383.255319	66.35847281	1618.741239	518.5521449	125.749521	200.7378663	720.0143387	3232.1152	-0.004797779703	0.3412693023	0.05834097479	0.007054916824	0.02258220698	0.01039024312	1	0.001105380445	0.6746509626	0.1552725348	26	0.9999963125
9	548.5425194	234.3042894	7629.427139	10871.21395	1750.246638	-251.006528	1602.700843	4538.5	10647.76842	1775.265246	2682.686091	430.4963085	294.7569138	201.8855629	1077.4185	6733.665957	0.6915808456	0.1580379847	-0.02278532591	0.02846559033	0.02159233115	0.03408946521	1	0.5469412456	0.2929356054	0.02308413382	93	1
9	586.5000073	282.5668682	-60.76074034	7819.28542	-3.236664773	986.8173927	1993.201222	2926	2480.21875	63.93100579	2386.126688	222.983145	292.8289065	1039.021568	836.3590307	2341.311563	-0.008741490744	-0.0003547304424	0.1269145527	0.01007744876	0.03961146796	0.02168664269	1	0.0007215314241	-0.0236550161	0.3790867411	4	1
9	589.3098973	215.4681301	2786.970616	9506.333691	163.6919911	667.2786511	1788.78077	3581.5	13958.96875	576.3541904	1882.799586	138.8671904	237.4696117	203.9205304	670.7678852	7230.740539	0.2899427999	0.01670719179	0.07177285367	0.01887307878	0.01786062941	0.02233660527	1	0.2339800202	0.008076881885	0.2555377449	70	0.9999999972
9	604.3333934	245.358275	-36.39090521	11011.04465	604.6157375	321.6267698	1498.583624	4161	8368.231579	45.25598665	2203.616047	169.7706756	97.84876694	185.5632546	801.4369936	4422.303069	-0.003431136726	0.05249551474	0.03023368227	0.004805749633	0.01542991968	0.006686280017	1	-0.001988792996	0.07937680771	0.04926982408	7	0.9999996991
9	629.387129	239.5362564	1971.533812	6765.298179	30.54105677	538.1547316	1770.620561	2594.5	3262.217391	638.1966796	2158.840869	114.7497212	208.9668729	233.0688951	777.1810802	3455.149404	0.2854732331	0.00482452253	0.07869201896	0.02220569275	0.02676752124	0.03472374351	1	0.2308672046	-0.01594698324	0.27797433	70	1
9	633.2151107	265.0133685	23.48012113	5514.713583	780.1192481	199.7039202	1837.265377	2336	1413.926316	45.15326941	2354.88205	373.1073769	100.1721808	294.5186012	935.3129434	1890.636261	0.003806495958	0.1471271996	0.03888632598	0.0122937645	0.04460158479	0.01861808543	1	0.005089089678	0.2744131507	0.08377564462	17	0.9999784383
9	653.6437142	306.515233	19.75064294	9275.834955	576.5885539	108.4741747	1618.218259	3567.5	6971.853933	58.83486927	1370.902056	153.7901323	88.06756867	189.881875	518.7456816	3131.682181	0.002015208045	0.06128339201	0.01083749183	0.006701893539	0.01521786168	0.0103778955	1	0.0009352107454	0.09631392981	-0.01599536193	6	0.9326128061
9	666.7819122	299.1666802	6216.529509	8769.618604	176.3988159	-293.0011179	1549.308648	3397	11221.81522	1283.745566	1684.862455	116.4672009	216.4328857	179.10975	626.5094937	5461.712151	0.7077478145	0.02073490354	-0.03053884365	0.0302417999	0.01499535453	0.02942755387	1	0.5582223751	0.01021926782	-0.004596221417	90	0.9999996081
9	687.4987111	264.6423104	-24.02017728	8364.647954	2074.700235	117.7411999	1206.487988	3648	10660.84043	60.59741922	1186.053839	311.9893412	67.77837091	176.782143	490.4998778	2859.057937	-0.00266158753	0.2397545089	0.01456429577	0.007485550697	0.01823954624	0.008273133612	1	-0.001228175282	0.4634215966	0.001716855806	20	0.992966111
9	751.7186296	432.5331705	-49.72616356	6537.522054	631.2147515	710.8330292	1325.900479	2566	7284.397849	165.552173	973.9770709	207.2987047	295.8043157	1809.096056	362.9166386	2325.915706	-0.007355747706	0.1035486881	0.1092588754	0.04075028338	0.03654221237	0.0740988254	1	0.001228135121	0.1889173068	0.3220709865	14	1
9	788.4030094	283.6961164	-7.113521137	3910.700472	1258.006353	401.4418929	973.0459676	1818	7428.031915	42.72930522	609.9283898	212.5427983	98.49486118	118.281873	274.9830278	3066.395858	-0.001728746173	0.3192399077	0.1014855282	0.01157133232	0.03266180428	0.01763769376	0	NaN	NaN	NaN	NaN	NaN
10	10.42815356	480.2848114	804.7932176	9495.140906	180.8606387	59.69870035	1414.333643	3494.5	12986.50538	180.6974572	1780.187063	125.6267213	91.72957237	173.9754034	619.7870377	5904.370595	0.08555627572	0.01952365191	0.006694214113	0.009053514518	0.01357407445	0.01022021443	1	0.06669792934	0.01018673682	-0.01327359611	30	0.9999999996
10	39.18413177	83.32890683	27.34922468	6756.465721	330.4464883	116.9561777	833.0262203	2520	6147.822917	39.62169525	972.3385555	116.7832541	52.02430285	130.8062974	343.1037343	2593.285451	0.004307316134	0.0501297224	0.01780643954	0.006194541059	0.018944614	0.008117666899	1	0.003203478052	0.07378836294	0.008123148891	7	0.9912633984
10	48.76185535	135.5241547	2850.528252	6147.159828	312.7608742	479.5653987	1308.334636	2412.5	4496.075269	543.5712803	1139.326689	120.2563346	189.1377047	242.9282104	440.237661	2766.171751	0.4669513097	0.05052494105	0.07600196839	0.02812908438	0.01795516801	0.03537752491	1	0.3751731079	0.07775833905	0.3101255342	84	1
10	52.29726101	499.6915067	575.2458124	8828.994446	720.5369697	357.1773086	1700.505972	3367	3469.451613	165.2356643	1992.54355	237.3159639	112.0116755	201.6026875	750.7509737	2149.25675	0.06659761874	0.08623950542	0.04274601968	0.01042805481	0.01855829312	0.01195108084	1	0.05483459246	0.1494383772	0.1088449537	39	0.9999972127
10	64.46584696	269.7001117	651.7466382	9396.609692	3818.364176	44.02681946	1299.92569	4509	4103.852632	191.8657631	2313.34825	945.8909862	101.3909641	202.1877067	1084.360844	2556.505144	0.07073914481	0.4030152211	0.004950322819	0.01254285421	0.02814544144	0.0119845719	1	0.0575244126	0.7984491872	-0.009824426198	51	0.9999999974
10	94.1275818	240.6091093	7455.107238	11064.63411	1735.503486	-376.3389956	1596.906118	4690.5	16240.27368	1475.133956	2136.734517	334.0302753	295.435694	170.9315265	853.085569	7016.853577	0.6741057648	0.1542637917	-0.03228860473	0.03012851904	0.01905569613	0.03062856748	1	0.5323123601	0.2846335897	-0.01358889556	93	1
10	113.3138084	295.5224725	3706.890047	12591.40519	1253.935099	955.6578213	2003.128083	5091	19738.6875	850.2272057	2757.392413	273.8388275	324.7518604	343.8226518	1023.588754	9050.798954	0.2859818221	0.09981390994	0.07216120666	0.02024030963	0.01720701069	0.02625634102	1	0.2314540935	0.1789466066	0.2587575489	75	1
10	113.3902912	459.2510112	-27.07616727	15556.65793	62.42099248	1009.962296	2111.212776	5507	1478.536585	49.49163269	1989.316548	142.7049117	149.9810327	199.0416027	690.3883206	1385.677542	-0.001773199493	0.004342353111	0.06350275914	0.003188743322	0.009450011842	0.00711427066	1	0.001499559216	-0.01768301763	0.1625370211	3	0.9999986729
10	115.7416957	472.5087683	973.2899761	5982.593248	2417.14527	130.0844985	1925.506669	2925.5	1594.853659	443.4504368	2427.825501	1056.718131	119.5124224	223.4009008	1168.009996	2146.06033	0.1709439277	0.3971265944	0.02018566147	0.02806315247	0.06544343579	0.03127100769	1	0.1382461447	0.7871803216	0.06444247545	68	1
10	123.6331076	445.4607871	-21.8099474	14526.73409	2178.294539	484.1598493	1874.048589	5755	5045.129032	70.94909104	2111.455998	343.6628043	106.5297477	218.5555405	819.8715058	4996.101535	-0.001443965802	0.151000183	0.03232523033	0.005019270495	0.01225688145	0.006862206409	1	0.0004494005773	0.2819966464	0.06016918067	17	0.9999785538
10	126.6239092	189.6883572	5706.46625	8054.729051	768.6490221	-272.0939319	1706.667307	3262	3877.385542	1567.280088	2213.890392	261.0711674	313.4890507	187.8733125	879.7888861	3866.107962	0.7106069136	0.09314738798	-0.02870169327	0.0443015255	0.02195538687	0.05199865438	1	0.5611483154	0.1591853387	0.004754634021	92	0.999998408
10	135.790152	211.9303691	1050.030629	15833.22588	93.40405319	1538.267226	2101.115974	5691	1746.494737	101.2391971	1034.387014	134.8164228	161.526156	193.5907754	377.8590518	1478.071342	0.06690234111	0.005704094935	0.09830092682	0.005623028374	0.008529113397	0.008216953598	1	0.05870128579	-0.01289654448	0.297440214	32	1
10	138.3527736	186.2426233	6698.314798	9941.479558	1049.018539	-344.6742851	1497.631759	4120	10854.91358	1824.951459	2533.502914	273.813624	300.0005964	186.1963831	978.2771324	7567.69035	0.6813657178	0.1099371399	-0.03761977064	0.03651408898	0.02163532405	0.03729902191	1	0.5373619206	0.1931968924	-0.03180949866	92	1
10	159.6124026	585.5814775	2488.100247	14447.69077	693.6735697	84.47517358	1780.833048	5373.5	7342.115789	455.9901195	2550.074666	205.7760236	151.9608745	186.657041	933.4914861	2775.024255	0.1739730919	0.05025402065	0.006267906765	0.01204492642	0.01214351148	0.01102612658	1	0.1371314112	0.07329334042	0.005714487862	55	1
10	173.5463568	304.6947165	966.6455547	16019.8641	3663.182999	1454.032965	1676.651658	6799	8049.042553	188.3661451	2320.02868	615.6340163	265.1613232	216.4673187	1000.755137	2318.669186	0.05967380798	0.2363666331	0.09394788548	0.008499097797	0.01530435726	0.01164331702	1	0.05427159805	0.4610350294	0.2885135114	47	1
10	181.5202711	51.31784735	2686.10858	5843.67609	1829.35296	-155.8255759	1149.592986	2749	4136.557895	653.6587664	1353.266149	410.8092057	145.7612272	143.0427931	591.7222648	2675.450484	0.4578772304	0.307122114	-0.02653533787	0.03733357653	0.03521744031	0.02939289531	1	0.3620425137	0.5993065505	-0.03625718454	89	1
10	187.6793979	158.4424002	1964.233499	12205.94856	3888.451907	613.6739973	1615.018125	5631.5	8742.595745	359.4810987	1982.971915	637.4313674	187.4886402	222.0406838	867.7058367	3422.56454	0.1592798692	0.3131232227	0.04806277599	0.01190675189	0.02326810129	0.0140562831	1	0.1304875177	0.616115382	0.1550361412	67	1
10	215.5229751	276.6700825	-63.5048884	14323.81338	910.399957	220.2868308	1780.483454	5351	13357.26596	54.84605899	2341.800228	211.0921134	84.57937797	210.2434135	844.511164	4050.130098	-0.005267022175	0.06612771253	0.01662062783	0.004375862285	0.01357286871	0.005538806621	1	-0.004379006696	0.1066117051	0.002467465724	6	0.9719580113
10	222.4894303	61.23723831	3240.623126	7482.011483	185.1534323	656.2000576	1301.403085	2850	7371.860215	783.7078487	1720.898988	123.8857289	281.0468683	184.1390238	616.3897827	4328.03854	0.4277909992	0.02326826973	0.08221756767	0.02730743658	0.02028684589	0.03844095575	1	0.344335973	0.02210530254	0.3220051082	82	0.9999999999
10	291.7205076	244.4679016	2538.974895	15354.8528	1406.344936	989.1013027	2189.436682	5986.5	2449.064516	414.8839784	2499.106661	304.5620798	240.0988249	234.3777242	958.6464028	1219.240505	0.1664757007	0.09339383224	0.06413314785	0.01040445709	0.01381915341	0.01373222905	1	0.1358544853	0.1653395796	0.204644177	59	1
10	292.5716974	143.4328404	893.063	12157.21132	768.4248862	122.8425602	1723.352294	4668.5	10054.57447	175.4850172	1801.50766	171.2507018	105.9603385	193.7948787	666.7470017	4058.530471	0.07262352418	0.06252205967	0.01024183903	0.008382902703	0.01344466959	0.008723225004	1	0.05699711724	0.09879209679	-0.002482287611	34	1
10	310.9595415	40.39911302	-2.690437401	8222.797807	1339.976018	445.4712135	1129.89817	3400.5	5840.223404	53.93333893	1190.033211	206.1682632	103.5111333	170.3868693	458.3102576	1983.095702	-0.0003503286076	0.1639879823	0.05421212056	0.006699492681	0.01764819287	0.01049792429	1	0.003064643351	0.3099659743	0.1361656362	18	0.998461007
10	327.4461439	83.67143594	1836.473787	11843.69891	113.9528544	1595.459573	1816.827002	4347.5	14016.5	323.9167577	1932.603729	134.4766019	309.9108084	206.7532782	691.1375485	4787.094258	0.1553423498	0.009631837556	0.1357583316	0.01101083369	0.01224248698	0.01756668569	1	0.1318250381	-0.002690119083	0.4459253132	54	1
10	360.6515241	41.46746877	-130.2194199	9286.810178	862.1234113	1965.55543	1433.476928	3650.5	3946.723404	55.55382282	1230.900943	174.4620764	317.2581569	201.4347718	478.3760174	1465.976532	-0.01436631583	0.09184642956	0.2088389066	0.006151716458	0.01461957974	0.0203193485	1	0.003099689172	0.1706438805	0.6628554256	15	0.9998078653
10	390.3546784	755.6496214	2363.089175	8267.978574	1650.036645	510.5135195	1836.468587	3587	4175.431579	537.1466796	1797.675228	413.2727302	198.400352	199.4206315	763.8218537	2697.866058	0.2916500041	0.2108275603	0.0611719581	0.02261001042	0.02336229795	0.02250687505	1	0.2359174541	0.4065205766	0.225861932	79	1
10	393.9345279	129.8351648	-69.94812185	7847.743744	1137.24368	999.4322942	1841.317382	3196	1981.3125	72.13113437	3388.356979	584.5230744	404.0224181	268.480911	1353.922366	2777.156764	-0.009175754245	0.1543487514	0.1297866663	0.01325178787	0.04776753623	0.03410526252	1	0.001695016512	0.2945410881	0.3940024985	19	1
10	425.4641782	108.7025199	4129.737251	9147.1791	1425.679152	-164.0629371	1541.080664	3817	9475.705263	1080.393723	2349.097096	381.6978932	238.7014297	494.6261854	935.256352	6501.791602	0.4621143323	0.1556906279	-0.01601001524	0.03134943377	0.02351203583	0.03280973794	1	0.3651260438	0.2886126203	-0.004120077497	87	1
10	458.343568	164.3383433	1098.164052	12993.29009	260.3782851	124.7537999	1663.360385	4766.5	16819.91304	209.6809882	1989.657289	129.9125969	109.6148371	181.0671777	690.7724214	5681.555107	0.08464670582	0.02029750471	0.009833165871	0.009054341506	0.01153401523	0.00856186328	1	0.0662179829	0.01196020091	-0.002644928364	30	0.9999999957
10	462.6069415	130.1553728	-35.26112216	11763.25691	166.0652126	392.6743223	1712.829365	4299.5	8930.585106	38.78501287	1714.493993	142.3563786	87.39089732	197.9972169	601.1270022	4173.621277	-0.003099840873	0.0143360357	0.03351464404	0.003484555058	0.01280669121	0.006620081494	1	-0.001749346263	0.001121353902	0.05936983466	2	0.9999995982
10	463.3306641	348.3056005	-176.4714695	15138.40675	3508.221235	1752.955686	1802.241904	6497	11891.02174	87.28643062	2676.025528	618.7117803	339.5682243	224.6961983	1108.724748	5333.975793	-0.01182622195	0.2344024897	0.1157401698	0.007136843365	0.01773302874	0.009769320638	1	-0.0009022177548	0.4582962266	0.3477304286	23	1
10	472.6735864	237.3113289	1100.348165	15420.51551	6419.506734	108.6130248	1517.610872	7458	13929.32609	248.3866202	2595.650402	1066.666921	118.050473	236.8538083	1244.229433	6155.588273	0.07068897923	0.4251261137	0.008212976704	0.008851555124	0.02087369678	0.008110658867	1	0.05788852574	0.8440926979	0.002125969191	51	1
10	493.6193983	275.4391917	1081.612072	15309.02981	6313.02005	113.2852358	1552.520211	7267.5	8686.505376	197.2026523	2191.60258	927.0589302	118.197159	203.9317887	1041.378445	2838.027751	0.07134989583	0.4231456319	0.007373978183	0.007466147824	0.01890616251	0.008233489464	1	0.05833612238	0.8399723411	-0.0006818560483	51	1
10	605.3535529	556.4729196	744.0932634	11309.20242	3788.152764	33.36158447	1357.107828	5266.5	11040.62766	148.3034267	1644.359612	534.4584265	91.95628807	175.4044273	710.282239	2850.972888	0.06447938739	0.3337258789	0.003012109159	0.009774171076	0.02205567747	0.008424168595	1	0.05191125901	0.6558992194	-0.02016718049	48	0.9845293299
10	625.2448672	45.4796103	-18.9311763	5126.015893	1557.97671	470.3076362	878.3762697	2325	7037.354839	46.11546563	773.9568712	236.1193948	105.3923808	136.7805227	319.8570824	2651.974435	-0.003948860234	0.3039264721	0.09204873523	0.009398728582	0.02580589779	0.01475471199	1	0.004061088116	0.5998401499	0.2702298859	27	1
10	625.6198664	306.9842535	1559.634836	9706.184932	489.0151837	576.9988021	1840.787535	3682	11733.05376	357.8144975	1853.697972	140.6779919	173.7969692	178.5083194	672.6767761	5678.395241	0.1664463861	0.05171795455	0.05866045056	0.01506926728	0.01389616978	0.01533876583	1	0.1351209228	0.0793474255	0.1844219036	56	0.9999436395
11	20.91957244	344.8033062	2818.153138	9507.160915	2029.918532	654.5216551	1673.509163	4170	4202.063158	655.6418278	2240.578081	501.2583652	237.2246123	734.3156491	934.5774781	2328.772532	0.2986641607	0.2096868092	0.07025333554	0.02145554172	0.0209340976	0.03086806241	1	0.2421682915	0.4046992691	0.2586204251	79	1
11	25.42688776	179.2768435	-91.88859078	7573.889206	722.0356271	1568.73417	1211.52383	2907.5	3910.221053	47.54951678	994.5117664	132.0276295	257.9773241	158.3786689	371.7715339	1198.236774	-0.01241923788	0.09937983792	0.2050997842	0.006723389936	0.0174386549	0.01945193125	1	0.004417727871	0.1859126046	0.6506645839	15	0.9998314368
11	35.2898453	590.4785055	-75.92217382	8973.488614	110.7735462	1038.748428	1633.274527	3364	8006.905263	44.39663662	1693.307602	120.0745923	233.805204	176.5109193	583.3876682	2763.320698	-0.008486987743	0.0127192128	0.1136597249	0.005439542606	0.01507356115	0.01545901642	1	1.521975705e-05	0.002452055518	0.3339582871	4	1
11	38.49831444	320.3210545	5062.398341	10657.8845	3311.181108	-254.6203117	1478.767557	5030.5	8414.510638	966.0216517	1959.981799	623.3679093	207.4107186	155.8376022	890.8854977	3462.525055	0.4640208518	0.3081464467	-0.02139700318	0.02560281433	0.02245718977	0.02138469732	1	0.3673191732	0.6017076262	-0.01718864297	89	1
11	39.46799246	610.6045435	393.9164146	7368.302789	646.6502975	1542.412523	1633.817687	2880	1354.659574	118.2635278	1775.603676	202.5959326	362.6010361	206.1634805	693.5328186	935.408617	0.05541279805	0.09170845609	0.200495422	0.01478946938	0.0179444348	0.03267412889	1	0.05790753173	0.1698427241	0.6494757544	41	1
11	41.37125078	274.6833591	3.23671124	10860.11064	1045.447146	306.3688847	1435.701341	4260	3704.126316	50.0773777	1765.060684	206.9572029	91.18419868	263.386562	662.2638893	1054.858488	0.0003541000725	0.0981265054	0.02753752674	0.004789222398	0.01390178213	0.008096504495	1	0.001139720552	0.1730236846	0.04233501621	12	0.999966717
11	44.05004066	439.8344758	-23.95250817	10048.17255	633.1582	122.15513	1574.633915	3892	8304.3125	47.71481119	1995.431742	184.3649269	68.84307466	322.7490738	704.681076	3900.833758	-0.002269368275	0.06335086897	0.01286230527	0.005598300976	0.01766721108	0.006821955288	1	-0.002301147478	0.10068368	-0.009900167099	6	0.933057477
11	45.32389887	235.2939876	6.998690593	10022.63065	979.2298595	269.6663667	1345.822098	3859	4903.065217	54.28942567	1708.956764	203.423403	91.04050522	186.0640674	641.1141115	1699.962138	0.0007885881911	0.09860850805	0.02740111189	0.005770367452	0.01556173263	0.007812476356	1	0.001478043725	0.1740064288	0.04197702	12	0.9999732704
11	46.97154389	109.6361025	2710.30126	5948.909018	591.7032172	415.2454365	1105.309169	2447	8625.191489	504.7250383	1031.17285	135.3851047	184.869091	152.4355292	400.5732724	3738.222553	0.4506724974	0.09993269695	0.06713785033	0.02931851728	0.01976470327	0.03383882312	1	0.3619216031	0.1788207871	0.2776775647	86	1
11	49.13504983	660.7143615	31.47130249	7607.043583	1799.646433	96.07290163	1304.874108	3271	9686.849462	58.06689738	1200.478026	306.1918869	60.11734156	152.0367828	509.8660586	3772.678186	0.004539957418	0.2365356661	0.01215338618	0.008110778434	0.01892491779	0.00889752133	1	0.004288332945	0.456661145	-0.005104031695	20	0.9994751341
11	56.56275098	354.6410427	-49.0016809	8747.467215	340.7109832	1131.212614	1892.976931	3361.5	2134.946809	61.58771379	2466.592855	159.6316662	293.6927988	216.6384553	898.3249471	1705.410892	-0.005143573023	0.04000940912	0.1253165537	0.007709099217	0.01805024743	0.0243744445	1	0.003746703019	0.05922844647	0.3757156223	9	1
11	56.96106368	246.1814239	25.42249103	7600.419147	297.2127009	320.75164	1843.002901	2924	2814.425532	43.85846702	2571.993766	180.827611	103.6974682	445.7421038	927.5173095	2180.402382	0.003434733384	0.03890249347	0.04286971916	0.006564389476	0.02384100636	0.01494844538	1	0.004324179358	0.05216334166	0.0938167446	7	0.9999674064
11	57.29959849	488.4595983	-49.06852902	12438.53698	179.2438088	359.8584706	1687.797765	4516	10714.2	37.16954337	3117.535466	138.2158619	133.8120221	183.7811497	1063.255748	6018.341278	-0.004046424549	0.01507842983	0.02944850128	0.003885053355	0.01386938553	0.007647117139	1	-0.002803375814	0.002411956744	0.04519236037	2	0.9999827373
11	64.21282715	657.509874	3514.808694	7823.155501	2325.541675	-203.2691398	1391.409054	3599.5	7918.326087	892.9518997	1866.354635	548.6587751	179.0361951	161.9468137	831.7775324	4266.362947	0.4526348654	0.3033973314	-0.02667681388	0.03214527031	0.02362983167	0.02610352925	1	0.3578402595	0.5916436739	-0.03801996251	89	1
11	73.14038502	187.5738743	3951.599891	9078.664862	891.614159	735.9696651	1489.741126	3608	12631.375	870.8920611	1821.745697	192.535516	303.1478115	170.0661272	692.8616063	5586.48861	0.4464186076	0.09865093437	0.07871425399	0.02561930228	0.0185258903	0.03607463094	1	0.3594075433	0.1768597843	0.3165411505	86	1
11	80.41677903	60.68843727	2710.803953	6056.260471	886.5983114	-171.7653137	958.0942469	2506	6932.442105	490.8131769	1110.751868	192.2576587	145.6986107	140.2261266	438.9457162	2951.640037	0.441575047	0.1475417816	-0.02912226588	0.02597359779	0.02164037192	0.02731136748	1	0.3477587984	0.2711094639	-0.05403227935	87	0.9999999784
11	80.95461093	341.3313074	2162.988607	13317.37913	2786.586431	792.4377025	2127.476457	5631	3787.147368	372.6915988	2038.744764	404.136127	226.4892337	265.8229827	809.6004154	1429.735059	0.1667756216	0.2113816241	0.05814253155	0.01117754521	0.01657315549	0.01685977036	1	0.1364801545	0.407543223	0.188002781	65	1
11	80.683532	601.5756184	747.6344304	12034.83131	1103.340616	472.4532216	1642.170035	4665	8156.787234	150.945899	1652.359071	186.2225693	122.3116084	176.7069066	603.3843462	1936.170174	0.06470575924	0.09347847621	0.03946109263	0.00830374923	0.01243729647	0.01049893152	1	0.05313483157	0.1641300075	0.09736358377	39	0.999999879
11	92.33723865	547.447793	-47.06786912	12561.8493	549.8649017	767.8049934	1836.741614	4673.5	7322.159574	52.10990981	1929.73999	150.4507616	154.0158782	194.5829133	686.0646577	2126.989459	-0.003600952634	0.04676150737	0.05942880545	0.004269228677	0.01118445933	0.008742057726	1	4.15878213e-05	0.06928387967	0.1495200472	8	0.999883936
11	95.32204142	578.4672916	806.5101962	11655.66048	146.3668459	474.3267626	1799.992157	4163	13178.16842	188.6778165	2227.390646	124.4021998	149.6142065	186.8892722	772.8797333	5306.180791	0.0680858652	0.01312944154	0.04056757113	0.007865141083	0.01150049386	0.01151585552	1	0.05533184845	-0.0009836120826	0.09925206299	31	1
11	99.40479172	408.2130378	1888.585387	12127.95002	532.6311021	1841.184097	2253.09572	4576.5	4265.393617	492.4225604	2744.46607	187.4311646	505.7040835	219.4666277	1005.886854	1909.861253	0.1590490014	0.04850501089	0.1458519216	0.01298130657	0.01370554182	0.02745100932	1	0.1358094559	0.07780688154	0.4827663154	57	1
11	100.7193041	471.2880261	5141.367986	11266.52437	104.9326963	1134.424783	2039.253195	4240	2991.568421	1370.044199	3093.553762	130.6108093	439.0084797	264.7941007	1108.073949	1854.660717	0.4654908769	0.01013399871	0.09977876977	0.02641195905	0.01299022326	0.04679937642	1	0.3755219085	-0.003893907782	0.3902959414	82	1
11	106.2608886	431.5346519	2450.875268	14299.6133	3202.698947	71.98307067	1807.255728	6133.5	9879.301075	421.1346118	2409.751734	543.0650091	138.5094955	191.9738358	1001.745161	2603.930982	0.1718412876	0.2273072651	0.004741573341	0.01013450324	0.01590399094	0.01031370008	1	0.1365829656	0.4371801168	0.005860060722	64	1
11	109.2674924	621.4357081	10857.85964	10289.35322	541.8316666	-639.6783887	1803.537091	4140.5	6122.648936	2172.099389	2119.950628	175.571333	356.462236	210.1746666	822.1131739	2591.718207	1.03125641	0.05476618426	-0.05759255541	0.04376800327	0.01601086581	0.04258689415	1	0.8134469847	0.07845414983	-0.02545842574	95	1
11	116.7757477	243.5682892	2699.490746	8825.997054	1347.872288	35.5697921	1861.252047	3743	1722.759494	957.9637325	2904.923038	493.9249872	227.5911313	349.6030362	1173.755294	1510.07559	0.306393903	0.1466857269	0.00494545316	0.02550385822	0.02663257556	0.03882247985	1	0.2429260072	0.2713914357	0.03346914718	76	1
11	122.4700059	231.138304	-41.53300527	14562.92146	257.4646184	397.7049885	1544.491081	5244	10050.1358	37.47290461	2384.030717	141.6194141	113.4903943	209.2706988	810.0569435	2522.706457	-0.003079777233	0.01902427561	0.02782367778	0.002752089006	0.01106253536	0.006258882695	1	-0.00213006283	0.01042879494	0.03994364714	2	0.9999947477
11	129.4726824	501.595945	5354.552738	11024.43322	1210.094842	-176.8766111	1958.002746	4555	12858.93617	1396.142772	2960.203955	284.2377344	256.4186907	180.59713	1107.919284	7140.541665	0.480751093	0.1058260741	-0.01513784585	0.02180850267	0.01852408808	0.02857792626	1	0.3796437689	0.1861461143	0.001326118748	85	1
11	134.130448	94.28546793	3716.395867	8418.430128	751.811715	-168.6861783	1117.682325	3253	6727.56383	735.1112592	1596.136123	175.0530239	191.1166195	138.1725071	606.6269877	3734.229694	0.4518823342	0.09286481337	-0.01819561681	0.02610994092	0.01881704316	0.02744026899	1	0.3563842827	0.1593374781	-0.01597327779	85	1
11	133.7267842	128.4949878	-6.200959194	9704.078363	143.034919	523.6379862	1380.555723	3436.5	4848.875	38.32696968	1489.039456	139.8818538	106.6080277	179.6342665	513.8944486	1453.349722	-0.0006213641939	0.01443287818	0.0557369361	0.004155144867	0.01581801421	0.01006414968	1	0.001899709464	0.002609113275	0.136397855	3	0.9999989935
11	136.299177	789.5140302	447.6670291	5988.501186	1297.848779	18.42164886	1070.250058	2572	4478.926316	122.228307	1121.150961	258.4839073	80.49957159	133.1082151	459.9501084	2200.578953	0.07607268691	0.2213221333	0.003051877177	0.01252045109	0.02373924446	0.01471697569	1	0.06032480124	0.4248238168	-0.02120658488	45	0.9999999979
11	148.0879714	420.2564574	2148.87842	12980.42416	137.8991209	2048.602574	2265.468866	4804	5787.585106	487.9990027	2710.232954	134.2371606	462.4308214	275.1857174	946.9616158	2844.308618	0.168571259	0.01128700061	0.1536635282	0.01645511675	0.01210701257	0.02158581104	1	0.1437001551	0.001745433416	0.510510609	54	1
11	154.2839441	340.4643011	-36.82389278	13994.18116	913.5129318	214.1405221	1746.305117	5322	8433.569892	56.61577158	2394.995408	196.3674576	79.22616518	192.4526125	853.4385836	2856.84451	-0.002992222549	0.06633915608	0.01612608868	0.004367665088	0.01271064574	0.004973688208	1	-0.002607549451	0.1070165885	0.00127254825	6	0.9555404742
11	155.0465873	666.7560484	2737.989947	8923.660878	344.2426021	619.7650977	1989.789698	3442	2624.364583	727.2939429	2310.280256	163.8611904	245.176508	281.7629543	860.1828294	1741.36494	0.3109025643	0.0396432712	0.06902531809	0.0216566372	0.01742309699	0.03081151434	1	0.2505881766	0.05505789823	0.2514495631	73	0.9999903753
11	160.2342902	481.4641467	1284.047113	14744.34782	312.9733628	142.5656026	1781.379353	5438.5	15399.07527	259.0025066	2413.64444	150.8879587	119.1894266	175.7723498	822.4243376	3670.426181	0.08949479343	0.02048098714	0.01004053496	0.007478068935	0.01233109465	0.008472545978	1	0.07008675031	0.01234711924	-0.0008594009524	30	0.9999999998
11	161.7217703	154.425212	839.8958091	9377.992092	152.300537	123.6016434	1693.817028	3466	8842.063158	210.9630459	1900.854763	118.4620766	98.91490799	205.5838728	650.1197608	3816.571049	0.08971236356	0.01684461959	0.01325516752	0.0107560272	0.01455536679	0.01159325697	1	0.07047663169	0.005058199838	0.01013136445	30	0.9999999978
11	163.5556049	532.2851329	-76.48979785	16116.1271	870.745331	950.0425277	1728.576169	5949	5898.308511	58.23500078	2447.501921	218.0767355	165.2340207	195.3751717	904.0680619	1720.31355	-0.005158853977	0.05518995764	0.06135993971	0.003778667219	0.01169824386	0.007427841116	1	-0.0009902244963	0.08672336214	0.1561030404	8	0.9999999904
11	179.8537032	93.80742538	511.0472496	7280.677992	1079.543074	268.9344365	1322.344849	2939	3332.463158	144.1157113	1932.200985	299.270357	102.6528712	176.3482758	746.1977993	2316.374675	0.07131181925	0.1457843098	0.03645440534	0.01176262116	0.02031657018	0.01652351023	1	0.05852853981	0.2714792173	0.09020135513	43	1
11	184.4829369	244.3678126	-15.34044108	11880.86799	772.5302198	216.495089	1724.567877	4615	5982.365591	53.26779402	2583.389218	184.1476785	82.59078783	207.8220962	926.0531621	2664.020751	-0.001431285178	0.06266517958	0.01760967687	0.004826948733	0.01457002695	0.006049917963	1	-0.001281440638	0.09954923956	0.006599842898	6	0.8244965367
11	186.9492293	115.1279983	671.1241216	11454.44585	1132.893715	1010.622867	1494.78103	4521	10202.88542	118.1653817	1650.287156	205.4444801	185.345695	185.8571737	617.5986551	2967.695363	0.06027301437	0.09941910567	0.08797668407	0.007824003588	0.01572835539	0.01050297576	1	0.05332139839	0.1791604822	0.2635566324	40	1
11	192.5832313	556.4495448	4000.198568	12677.45236	4168.859281	-73.50568659	1775.623371	5896	4379	1400.257906	4399.541622	1508.132577	263.6283209	229.8981691	2024.401103	3556.335337	0.313324679	0.3221171059	-0.005533410491	0.02241633527	0.03035510413	0.02771147907	1	0.2488897107	0.6314201365	0.004742310611	80	1
11	205.7238041	399.6391055	2746.949799	15920.23882	2440.146566	203.5318816	2184.646008	6421	1321.641304	545.3389428	3209.301247	647.4505836	198.1472859	466.9336305	1328.759936	1116.965007	0.1746130298	0.1567576978	0.01327586577	0.01295138111	0.01784209833	0.01709074035	1	0.1389276922	0.2926430197	0.03350300927	61	0.9999999999
11	209.8939107	279.1198499	757.8203717	13579.57282	119.6004076	3009.218005	2187.565433	5020	4143.0625	159.7010739	2309.91764	128.0081094	542.1471905	229.7973866	812.6514883	1190.259174	0.05775412126	0.00855069851	0.2207612772	0.007400654016	0.009886119099	0.02066984994	1	0.06070701608	6.768788972e-05	0.7169814689	33	1
11	210.3345184	318.5573738	-103.1628448	14733.70089	4755.516928	1793.800635	2135.918163	6701	2130.074468	98.51922041	2447.985709	820.6159974	315.0636775	232.0511385	1085.04695	1150.635385	-0.007914165223	0.3296876435	0.1241691628	0.006951989621	0.01913160884	0.01197946671	1	0.003521257203	0.6546645306	0.3807571202	27	1
11	216.8115024	334.9216994	936.4964565	12009.69471	1095.956075	264.1821027	2137.650555	4727	3182.905263	243.5692492	2929.486767	348.3345774	115.9732321	257.7360024	1107.486483	1838.292021	0.07337337918	0.09258333327	0.0216066018	0.0103492392	0.01839933262	0.01224378391	1	0.05866568489	0.161249368	0.03779155573	38	0.9999999959
11	218.7082523	486.2108302	7234.81003	14109.97563	1355.088304	-86.77450186	2302.426301	5664.5	7430.8	1379.794611	2720.749484	295.1848411	290.7345695	272.1084448	1049.70359	3737.215978	0.5057081641	0.09730432373	-0.006004781149	0.02232069673	0.01392793593	0.02513988484	1	0.4001015523	0.1691458906	0.0379623449	85	1
11	222.0618242	425.371197	8908.302053	12328.88822	1976.88919	-331.955184	2035.438336	5250	5131.138298	2515.895058	3442.95115	570.2318019	413.5587968	428.958452	1398.807457	3649.130669	0.7254476268	0.160582397	-0.0226488856	0.03581677112	0.02302373447	0.0452026921	1	0.5738767289	0.298158029	0.03108304896	93	1
11	228.6368879	260.2356875	13602.57017	13082.91195	801.6193096	-665.1588043	1913.060102	5255	8203.702128	3154.544849	2977.124464	240.0493767	542.169433	270.6808454	1129.237692	3146.708049	1.04361486	0.06049522338	-0.04558771997	0.03794757231	0.02013183525	0.05198653386	1	0.8242136707	0.09092244494	0.01876390669	95	1
11	230.7955405	221.2523632	6131.655713	12607.09254	4275.519311	-151.7269968	1907.842859	5963	6556.221053	1192.450784	2324.530885	855.183534	293.9020424	346.9773965	1106.221431	2894.630514	0.4920982471	0.3356622965	-0.01173133711	0.02236352098	0.02374184035	0.02549998083	1	0.3905528754	0.6588205462	0.02316074735	89	1
11	235.4209866	327.9886249	-150.4414733	12771.25404	178.7853775	1708.422068	2124.983309	4690	9120.824176	57.25194416	3121.607636	140.0432379	423.6571264	217.1891321	1084.260641	4576.359377	-0.01176724613	0.01402320162	0.1284037544	0.005215560359	0.01282368038	0.01657004006	1	-0.001467521344	0.005990065561	0.3840232573	4	1
11	238.4456303	240.3327894	10302.97866	14430.94107	1570.797117	-373.7000485	1728.140618	5946	18059.58511	2200.748155	2984.619713	334.4391429	404.1350407	229.6100651	1166.071947	8064.122294	0.7064565366	0.1116720753	-0.02330190627	0.02634190639	0.01574030192	0.03257334554	1	0.5583907814	0.197582565	0.02303995892	92	1
11	243.0570144	160.1155687	5468.303268	11606.13118	1868.218471	-177.0303737	1638.398923	4880	11420.33333	1339.273804	2824.21791	432.3352932	248.0768212	204.6288375	1105.335662	6077.255805	0.4757569104	0.1635649927	-0.01433099868	0.02529046165	0.02385212047	0.02772742663	1	0.3761479711	0.3048911767	0.004918432024	87	1
11	252.6735877	227.4326306	14414.76095	13995.5524	886.9324504	-711.9971976	1623.717556	5645.5	6935.212766	3145.047303	3141.409068	271.6346769	597.6145372	307.7291811	1233.341451	2818.779908	1.015753372	0.06427295958	-0.04262834854	0.02706048439	0.01604187747	0.05086215104	1	0.8023283228	0.09887350754	0.02294916278	95	1
11	255.4137368	192.2412864	4052.635523	13398.01344	1285.6281	1124.443695	2186.525343	5346	6951.755319	785.9577893	2354.47592	262.422418	321.6158503	237.0352062	877.7973955	2759.190121	0.3054532874	0.09747367392	0.0825986362	0.01462576864	0.01754678082	0.02152611412	1	0.2476961553	0.1747322539	0.2988817891	75	1
11	255.5937746	450.2647887	1121.389128	16757.88301	1683.912473	185.5001462	1717.395299	6448	10785.8617	259.8116725	3035.808972	373.035441	106.6193199	194.3964316	1159.950502	4633.891663	0.06850424121	0.1070807391	0.01126762465	0.007080479775	0.01592303452	0.007230464752	1	0.05411912638	0.1904543861	0.001619083856	38	1
11	259.9782053	69.35712056	-137.3550101	9147.88475	432.0516379	1942.240614	1580.913467	3394.5	6314.526882	66.8941637	1755.318973	141.7530646	429.73858	200.588593	625.2698901	2835.57702	-0.01510238524	0.04717080307	0.2162843364	0.00846089037	0.0179158946	0.02329998948	1	0.00275941031	0.07923518986	0.6868372419	10	1
11	265.6761416	671.4321139	3.346881347	5939.211113	1369.693304	214.9159552	1964.91031	2722	2323.56383	48.70654267	2960.930723	724.8214214	96.65472487	243.2551827	1265.24828	2689.112139	0.0006335639566	0.2275470908	0.03516209137	0.009742035478	0.03924536888	0.02207945538	1	0.002859366081	0.4395203902	0.07292582053	21	0.9985672246
11	265.8622426	774.7993503	1356.01289	7638.29815	1614.432477	87.65601825	1880.584689	3356	2437.147368	360.3352865	1954.240861	452.7276917	115.4436837	218.1926655	833.3742133	1352.49555	0.1820354554	0.2194261121	0.01186592128	0.0168944498	0.02258664164	0.02193363314	1	0.1451644387	0.4213872294	0.03235897155	64	1
11	267.764542	305.3356209	1248.81834	14129.96085	238.6969413	204.9542414	1914.781497	5189.5	12001.25806	277.9496235	2584.221957	153.9544294	114.5715258	181.5936239	864.288788	4864.404313	0.08700938874	0.01680373631	0.01379259072	0.008052376583	0.0142336868	0.008737418689	1	0.06836944542	0.005006635987	0.01138539628	30	0.9999999789
11	273.2119733	591.4845494	860.214988	12107.07036	5009.999846	110.778624	1555.788078	5920	2032.247312	208.4230023	2839.121886	1138.564657	98.31483892	211.5168923	1321.188156	1333.068972	0.07145300952	0.4150818698	0.009474298614	0.009626777135	0.03107675862	0.009919310792	1	0.05851934298	0.8235172528	0.006302029658	51	1
11	272.3848258	614.6180842	6776.137764	13733.7049	204.2094876	-155.2346215	2127.876683	5163.5	15599	1337.059713	2719.645212	157.7122112	277.0324828	233.8200068	946.2632303	5530.588068	0.4931390395	0.01556769025	-0.01054565759	0.01782362182	0.01405020444	0.02356119861	1	0.3891903318	0.0008595419668	0.01686281311	81	0.9999999995
11	282.8881057	349.6721377	-83.32945583	14663.10447	1301.455937	1952.87754	2525.843684	5735	3296.936842	70.3198894	3215.68108	358.1623781	382.5503551	275.03551	1215.940291	1792.884416	-0.00610863271	0.0897801713	0.131736867	0.00518752148	0.01744125295	0.01881153641	1	0.003819479383	0.1619170054	0.3992488528	14	0.9999999979
11	282.7204201	730.4119175	912.4708584	12883.78714	5195.025788	58.1013098	1507.578566	6130	11300.26596	196.1403678	2110.073803	762.3899264	98.66605159	200.9291126	934.4166182	2611.587488	0.07263695639	0.4029178119	0.004223652865	0.008180047366	0.02088551836	0.00862725725	1	0.05897661404	0.7982058574	-0.01191135125	51	0.9999999988
11	285.7181828	371.5265588	-35.39625493	15110.324	116.920748	1029.121164	2173.897241	5447	4322.095745	58.51463087	2832.199381	178.3290778	201.1871098	233.5999968	1023.537169	1982.787329	-0.002619716471	0.007841171393	0.06875282264	0.004097907321	0.01256029093	0.008904789162	1	0.001248635456	-0.01018524357	0.180535426	3	0.9999999997
11	291.6478652	480.4127376	41.05488822	12155.84185	1046.8048	347.7455294	2274.928542	4678	1384.93617	55.6311906	3409.938833	354.3929589	102.2340058	264.8356473	1286.742226	1148.585103	0.003955181838	0.08720104494	0.02961770318	0.006218847773	0.01887037721	0.01087689094	1	0.004080169192	0.1506828706	0.04992371098	12	0.9999051863
11	298.5547247	162.2406892	2335.412528	13645.27404	1360.008421	67.95652562	1701.34863	5311	7973.89011	533.7294253	2850.554036	286.3572639	149.950286	248.3776392	1046.539316	3491.163739	0.168596767	0.1014003266	0.004986475649	0.01127620329	0.0169096241	0.01298836149	1	0.1331272631	0.178364717	0.00181733424	58	0.9999999992
11	300.4202671	771.8090597	1999.808424	6660.646881	914.0987876	479.5580682	1919.794898	2776	2380.905263	546.0416924	1734.099832	281.9522571	179.2740524	223.7261973	706.5450666	1555.999679	0.3058384996	0.140370769	0.07164498894	0.02089852911	0.02182268294	0.03303210506	1	0.2474799183	0.2622812955	0.2626900686	77	1
11	302.4595588	55.35356877	57.72520055	8707.350882	2668.079926	112.5127754	1258.528875	3997	1743.531915	71.31198929	1279.957475	430.002714	80.00086151	252.4831671	569.1952711	688.2281239	0.006769655063	0.3123132327	0.01345222519	0.009033037754	0.02339168996	0.01011622817	1	0.006697497359	0.6125139836	0.002367327806	24	0.9752751409
11	310.3433064	215.4609974	11523.95337	10920.01878	735.7501627	-533.0746179	1931.059248	4460	8683.511111	3012.828811	2878.510708	209.1044181	519.9409472	256.1803262	1106.788361	4399.708612	1.047783131	0.06469349845	-0.04821642295	0.04241529674	0.01961295091	0.06295890346	1	0.8273566031	0.09939841707	0.01077244105	95	1
11	314.5420777	512.2130803	7261.794454	14782.57984	4790.71699	-142.1087511	1976.881346	6977.5	8042.860215	1304.264115	2713.295299	885.2290806	244.7020491	264.6147993	1229.549749	3327.315711	0.4934553342	0.3311526778	-0.009649523623	0.01919892337	0.01942201957	0.01865949755	1	0.3917562809	0.6496701594	0.03047438206	89	1
11	319.0369026	227.8181851	5916.700519	11906.98004	546.6939789	1382.586049	2036.245349	4624	4072.733333	1571.901817	3324.665671	216.2092399	492.2937401	290.5156975	1240.963591	2370.396747	0.4868338193	0.04779873898	0.1054558821	0.02871860633	0.0180495645	0.04833751597	1	0.3931759726	0.07385412856	0.415774238	84	1
11	321.8341764	495.078329	43.4021172	9595.96795	2119.868656	480.0178945	2147.066556	4212.5	2799.0625	53.86346068	3026.57242	726.4803366	119.5668905	244.5089374	1285.689488	2610.47637	0.00427612894	0.2241072615	0.04903727756	0.00700547683	0.02296876498	0.01546570306	1	0.006777358032	0.4332526448	0.1213652521	22	0.9840879776
11	335.4442757	101.1720383	5556.69537	11862.36828	216.268497	-192.8773845	1582.085235	4512	9511.96875	1038.72086	2128.797139	135.0988979	247.9250397	191.6363885	756.0233878	3459.211807	0.4630845714	0.01848026746	-0.01484080879	0.01880275405	0.01308180865	0.02369897996	1	0.365008321	0.006612035234	-0.004429763227	81	1
11	341.758523	448.7917792	9813.28866	13264.93558	2192.161034	-364.280701	1995.442975	5696	9249.589474	2375.674918	3305.519546	549.6408752	389.7961542	215.6018327	1367.020612	4943.068912	0.7352540763	0.1657833873	-0.02460135096	0.02948181167	0.01802098999	0.03846390738	1	0.5815574167	0.3087318825	0.02669159858	93	1
11	344.6883641	298.4532155	776.4589792	11714.52869	2730.491845	1219.326346	1704.833278	4968	2787.744681	230.1084674	3175.213063	768.3302784	317.623832	228.0436069	1330.30851	1720.587821	0.06293082086	0.2313672354	0.09894088095	0.01125575542	0.02342581051	0.02280295807	1	0.05720098472	0.4510458573	0.3062476689	47	1
11	348.0382253	131.0987389	3215.583383	10221.75976	1000.825685	784.8282199	1866.704807	4144	5382.789474	683.1027877	2057.498792	237.6259744	255.804598	261.2222393	805.1501073	3113.274256	0.3072065633	0.09814141798	0.07108112233	0.0206189163	0.01774976111	0.02672069294	1	0.2482235631	0.1754356072	0.2596508135	75	1
11	349.5367721	404.3020261	6714.187726	13050.86866	1329.48998	-84.44678476	2141.455727	5352	10808.86316	1666.757018	3321.099559	322.6542536	310.9714024	263.7708178	1266.770457	6816.716934	0.5115373776	0.1039505923	-0.006579426453	0.02027966725	0.01609215183	0.03059554403	1	0.404736743	0.1827727194	0.03748635	85	1
11	353.9895302	184.3450872	-62.67330273	16546.04899	5343.90182	441.3359518	1420.951239	7446.5	10542.74194	81.87952635	2080.849334	785.7731798	93.35063909	200.8434814	982.7446903	3488.990177	-0.003846413077	0.3316202405	0.02760633987	0.00545578102	0.0188860891	0.005738424499	1	-0.0005299197132	0.6530306633	0.04938599092	25	0.9999934184
11	358.2581141	90.94011006	4203.202041	9056.116258	40.43056197	-99.1986888	1756.635952	3381	4184.526316	927.6421596	1878.783178	130.684987	222.5275504	246.3681694	699.3429346	2917.126566	0.4739959002	0.004400379635	-0.01004063396	0.02668439936	0.01728015631	0.03095997845	1	0.3739398161	-0.02205904582	0.01402254326	81	1
11	358.5328093	252.6475282	1135.375662	15890.70049	807.8242024	694.0222326	1817.086895	5966.5	4500.148936	216.0164892	2453.599572	257.4629378	192.365897	207.7951524	951.8101571	1410.734598	0.07170210989	0.05141248249	0.04469091018	0.007690993662	0.01269434733	0.01130772954	1	0.05878909549	0.07795374275	0.1155064942	35	1
11	361.2067993	157.5606503	11650.9749	11444.10351	1261.91043	-707.9097352	1525.282933	4777.5	2302.021277	2994.077522	2863.334167	344.7884456	530.8939585	289.1880043	1155.089852	1198.721918	1.042262327	0.1079800124	-0.05723782868	0.04959674391	0.01842782077	0.05928414862	1	0.822596836	0.1878629672	-0.02005473232	96	1
11	362.1942297	540.3897803	4.153701254	12758.6607	1236.607044	512.7201561	2110.404311	5061	2963.531915	58.09572107	2641.308002	305.1280293	114.3359918	208.011222	995.1772731	1491.755051	0.0004382775262	0.09564697648	0.03942110825	0.004823691714	0.01374201819	0.008121547741	1	0.002086926143	0.1686161564	0.08316973875	12	0.9992876363
11	369.2969227	396.2380315	11677.26898	16173.08374	1721.089977	-411.4952222	1882.09043	6545.5	16930.78723	2539.644936	3181.828742	364.2652598	367.6006383	247.4356233	1250.037024	7726.852765	0.7311185964	0.1133571326	-0.02457935497	0.03082707921	0.01797803919	0.02780792747	1	0.577900182	0.2009607005	0.02412087502	92	1
11	372.6124339	202.8251071	2306.097056	13802.86149	136.3505479	2171.379661	2364.202494	5173.5	8529.712766	486.4463416	2664.656009	152.1482769	430.2330067	270.2146866	930.7482836	2529.418003	0.1721120386	0.01029758094	0.1565619197	0.01229815675	0.01259422339	0.02313647916	1	0.1467252659	-0.0001220040825	0.5212312683	54	1
11	373.8960544	346.3407374	998.3998723	14578.71369	648.2189513	661.6286054	1858.98186	5417	2675.852632	269.8550146	3803.607614	239.6128321	175.571022	220.2981788	1360.396263	1813.177034	0.06928831954	0.04657538614	0.04652729664	0.007616417797	0.01774690722	0.01406192637	1	0.05697567275	0.06811769967	0.121135656	35	1
11	374.6535326	219.4551227	1114.777469	12721.42323	266.5761884	157.6812181	1842.124153	4699	17696.21053	244.3683086	2372.479543	131.0022653	105.6769009	216.3137878	804.2367246	6462.883615	0.08702596887	0.01956851459	0.01324989078	0.00854484522	0.01296521739	0.008654979964	1	0.06836129424	0.01065877633	0.009612911586	30	0.9999999897
11	378.3372593	472.3729452	36.1378362	8597.382279	347.4207754	305.7513984	2281.971474	3298	2672.85	68.37247078	2997.976506	222.1654529	122.3419803	950.5397527	1113.166768	2372.85624	0.00413856236	0.04377805599	0.03568870005	0.00897260925	0.02388710204	0.01319235704	1	0.004375450444	0.06176905473	0.06941893147	7	0.9999998133
11	383.4168982	77.79612182	2825.432112	9977.288226	2179.508582	639.9957739	1406.347527	4361	7986.354839	710.7471331	2332.771416	502.1511346	242.6026178	186.9490311	952.7135262	4238.193023	0.2785917766	0.2111738751	0.06157549026	0.01859827773	0.02522978938	0.02563669364	1	0.2255756896	0.4072621495	0.2243915737	79	1
11	385.2684885	12.46294784	464.9539494	7461.742439	370.4013862	619.8304152	1006.93073	2743.5	6809.526882	98.34796058	1185.961875	123.555244	145.8293685	149.344119	414.5605635	2401.648481	0.06231487605	0.05267101084	0.08786950856	0.009524998987	0.01737228625	0.01470304142	1	0.05460271036	0.08305164608	0.2620874995	36	0.9999999975
11	387.3262581	481.1482185	-6.676854218	15727.65916	918.34746	275.362329	2050.382903	5838	7592.675	64.30423903	2302.305626	179.8035223	91.37724977	249.5908406	821.9228741	2548.784082	-0.0004746503422	0.05898242533	0.01818058424	0.004492788299	0.01168429973	0.005374467825	1	-0.0005044774675	0.09201115862	0.008652930366	7	0.5155171932
11	388.5075189	322.2046682	7063.755543	14258.32391	3154.577318	-189.2450327	1592.2629	6355	3864.526882	1687.5977	3398.312233	798.4597	312.5853341	227.0957074	1455.600105	2479.54521	0.4878589273	0.2259091021	-0.01358169747	0.02481017833	0.0208215758	0.02803962555	1	0.386263493	0.4330918032	0.01222360757	88	1
11	388.6503555	570.8273332	8130.611123	11238.72812	1719.652378	-283.8404628	1900.351396	4795	4332.2	2560.830876	3638.669635	589.141546	393.5857256	286.1837899	1494.852723	3704.184559	0.7248055713	0.1585908496	-0.02504240623	0.04271144147	0.02372938515	0.05787081457	1	0.573171572	0.2939253151	0.02263839737	93	1
11	398.5695932	97.55981559	598.0153322	8224.873716	1796.625538	97.66389964	1448.138551	3558	5484.729167	168.2329865	2076.838351	499.9101005	93.0983983	301.1347677	860.2200515	3262.818631	0.07359263298	0.2244733389	0.01349944337	0.01494875784	0.02684703935	0.01461139255	1	0.05916631068	0.4319094506	0.01430885577	45	0.9993299714
11	403.3507334	193.5588292	-435.4333778	23446.05917	2491.187973	5352.671148	2018.080715	9259	5647.340426	81.94870403	747.1702763	225.6835825	286.861743	232.9140842	304.7771228	626.0141974	-0.01878149802	0.105826298	0.2274158064	0.003555398298	0.009706084784	0.009240302123	0	NaN	NaN	NaN	NaN	NaN
11	406.4885208	47.61117648	-0.2903659226	7910.353682	3372.728168	60.48490681	996.3068873	3908	10490.94624	73.74938565	1405.665019	574.8752723	65.07887882	163.2890198	657.857866	3830.772417	-3.874663065e-05	0.419103213	0.008160057152	0.009366581222	0.02659526097	0.008070980775	1	0.00164867599	0.8317418324	-0.01380401454	28	0.9971035852
11	410.432355	20.03260933	-58.04391439	6196.765023	308.3971417	1367.328829	1215.991189	2384	5211.184783	44.76290451	943.1227417	116.1485245	226.2910014	184.9163993	350.9776339	2022.302767	-0.009842142736	0.05009287761	0.2175678834	0.007783438819	0.01884927916	0.01906702876	1	0.007056453312	0.08531419354	0.6925078868	10	1
11	422.6125105	243.4802959	6768.812435	13784.8706	1419.661591	-175.1243489	1801.936272	5578.5	12613.45161	1313.241224	2642.719426	266.0990271	249.4240918	207.9023521	987.6389359	5222.635819	0.4877360772	0.1007667302	-0.01232499847	0.02204794566	0.01577041845	0.02050334382	1	0.3853698484	0.1759053899	0.01237464954	85	1
11	427.4892262	36.60047499	2106.700877	7163.82183	731.4834998	426.1464515	1207.849007	2892	10258.25263	446.9156514	1289.735888	153.2824966	164.7308218	151.4356473	492.8741424	3997.980157	0.2932561808	0.1072998419	0.0579301305	0.02272054722	0.01817733755	0.02145771579	1	0.2362114802	0.1935062058	0.2116272684	75	1
11	427.2869508	636.4747107	-211.6780951	12468.73132	563.1927211	3013.767841	2145.561555	4708	3475.652632	65.95947355	2497.284713	162.3302661	588.6488943	248.0018455	893.5869265	1152.397489	-0.0175630923	0.04279687269	0.239228148	0.004762792099	0.01282955098	0.01462806141	1	0.002506989205	0.07157646193	0.7651144872	10	1
11	433.3037991	159.3605558	743.866602	9928.513664	498.0788823	500.6529049	1818.435893	3783	2441.297872	199.8888338	2450.216434	196.261534	154.9216234	277.2134179	896.5566399	1273.268479	0.07447234727	0.05272269652	0.0483456824	0.01000864222	0.01966879205	0.01482770819	1	0.06127554174	0.08085801012	0.1287371193	35	1
11	435.8602364	745.358025	2903.534896	9848.234331	409.4157548	-49.90967617	1795.38891	3756	6285.042553	677.1426222	2138.576308	137.2701723	149.1069628	175.1511445	758.9476502	3386.457917	0.2978911221	0.04260038391	-0.00530297016	0.01492316128	0.01531183519	0.01773851478	1	0.2346550739	0.05682886539	-0.007120086448	72	0.999999987
11	437.2018403	176.4594292	3608.803045	11993.51962	1240.492827	32.51238326	1917.360482	4851	14277.46237	755.4675273	2304.175462	226.3787038	183.349871	198.9512789	855.3559033	6537.681373	0.3018608856	0.1031104005	0.002995040865	0.01831873355	0.0165673429	0.0174171344	1	0.2388669032	0.1817011111	0.02431611998	74	1
11	438.3069951	330.4263593	4315.067495	14449.52949	3253.942417	1161.922982	2060.36528	6342	9804.414894	990.2224602	3153.725073	788.7560572	373.0915141	244.3163637	1366.285676	5039.214193	0.2996138022	0.2296562912	0.079138676	0.01684307773	0.01755460729	0.02116412201	1	0.2437363791	0.4462664931	0.2900706157	79	1
11	445.2847759	366.582949	34.83493948	15556.63624	5227.264221	260.4607279	1878.648885	7054.5	3390.521277	76.16751098	2154.479911	805.0951881	100.8392999	193.3574046	1008.176002	1630.436407	0.002264505505	0.3324054531	0.01724003759	0.005103371773	0.01787210871	0.006729794291	1	0.003547449687	0.6540402452	0.01507885575	24	0.9602955913
11	449.4095293	249.5977802	1149.947125	12474.97562	207.5785961	175.2018858	1807.891427	4594	12289.84043	257.8724953	2284.747712	123.0532301	129.6046151	393.3768173	801.4475491	5020.411017	0.09075741091	0.01702170934	0.0136516693	0.009484984366	0.01052360382	0.01064958862	1	0.07133814116	0.005444765797	0.01173156405	30	0.9999999984
11	451.2346002	656.7466359	2121.061539	11902.7811	1100.411754	151.7037327	2242.991353	4754.5	3383.389474	397.2814759	2106.837368	251.1276115	121.6576779	206.6899113	805.9843957	1468.72706	0.1801876068	0.09067253817	0.01399540213	0.01232573596	0.01443953017	0.01115386001	1	0.1429405281	0.1568286268	0.03501488877	58	0.9999999999
11	456.6534995	480.4158669	718.4973856	9594.507128	2258.981239	542.918028	2017.161062	4222	3319.37234	272.8983042	3475.721525	853.5507361	196.1519119	301.3213115	1484.92143	2473.341351	0.07588396612	0.2331529122	0.05887448758	0.01303311966	0.0309552246	0.02475229486	1	0.06447732363	0.4523849743	0.1712623726	46	0.9999999972
11	461.4345276	785.2489633	541.7100104	8966.00728	875.4036881	802.9779511	1549.219472	3484.5	10275.52128	115.3021963	1354.820852	169.261473	157.7726359	173.6776986	508.3755898	2502.526537	0.06176545524	0.09572782058	0.09019870974	0.009539620691	0.01322727361	0.01149332407	1	0.0546487636	0.1717004454	0.2714096929	40	1
11	462.477015	732.6937275	9.703630247	10363.2231	43.06703013	168.5093146	1650.426452	3681.5	4947.322917	38.99241685	1567.064771	107.4984616	75.13647492	162.3978106	544.4698314	1467.609223	0.001028295511	0.004052370847	0.01849350653	0.00384979186	0.01076770312	0.006839576449	1	0.0003221572575	-0.0208929686	0.008239994162	1	0.9979554997
11	465.3027197	87.65142238	1380.558121	8769.01753	1289.127137	56.86303077	1524.935151	3536.5	2449.666667	316.1932261	1976.11254	321.4091604	108.2962985	206.2754712	778.3829288	973.1557805	0.1619966331	0.1435267223	0.006721425914	0.01466960713	0.02299820597	0.0131690593	1	0.1283145138	0.2650692222	0.007733384143	61	0.9999999525
11	466.0834618	750.7900494	3470.657061	7259.110441	21.1119114	-72.59957318	1816.382012	2729	4633.382979	842.5019107	1725.053052	95.71646239	188.2363155	201.4838274	623.5475905	2590.207091	0.4763924876	0.003206953973	-0.009416156141	0.02688725755	0.01546371445	0.03119975071	1	0.3758825892	-0.02447730606	0.01665903865	81	1
11	469.5476895	544.6579944	2232.52598	13450.96044	2168.961668	804.4805587	2123.620198	5672.5	15748.7234	556.7624596	3281.742225	538.6680859	240.2523457	193.1748073	1307.415492	8174.594397	0.1676187571	0.1608252008	0.05843845555	0.01116749158	0.01649706248	0.01722099175	1	0.1368124272	0.3036294452	0.1875312299	62	0.9999999998
11	470.4106949	165.1889469	3238.010502	10849.61428	668.7978271	782.600876	1723.960133	4226.5	12289.54255	927.9808624	2712.067033	178.4869058	303.4438699	186.4291004	985.514003	7306.251309	0.300925026	0.06305315737	0.07040970317	0.02542827476	0.02128848031	0.02781717482	1	0.2429323393	0.1032675012	0.2547964171	73	0.9999999912
11	472.0928502	62.31369071	2196.300403	7762.242676	1654.383521	448.8864958	1191.623182	3356.5	6708.926316	483.5002858	1679.975254	370.9928689	222.755593	168.1180661	692.1496942	3517.891457	0.2766070722	0.2147592382	0.05438987788	0.02012854768	0.02776735322	0.02768519917	1	0.2234813957	0.4142165698	0.19934417	79	1
11	477.9184769	92.43435288	1497.00517	8813.837545	1294.258082	49.1038688	1489.585151	3617	1779.782051	330.8624763	1883.314672	299.1726388	102.9659085	271.7408349	737.3217855	1279.453329	0.1665554423	0.1424002534	0.005642286729	0.01408984915	0.02308321001	0.01408529909	1	0.1318469089	0.2626886935	0.004984278586	61	0.9999999693
11	486.5742657	354.0191408	4579.570848	14921.10795	2286.714206	7.001418471	1892.414367	6086	4807.472527	726.6709054	2340.204998	392.2654815	240.7780336	514.3207887	935.2656074	2768.319472	0.3080197155	0.1480028405	0.000473113953	0.01416591032	0.01620909091	0.01859820791	1	0.2438891365	0.2738387067	0.01847825433	76	1
11	491.2766855	74.31989707	-1.397208749	8424.574917	1248.625501	442.9734493	1192.26231	3338.5	3679.956989	50.57913816	1561.717368	257.9633922	114.8325343	157.1155356	593.4693213	1607.310466	-0.0001828443996	0.1509461012	0.05331113103	0.006459371798	0.02065686493	0.01016194106	1	0.00303676887	0.2831029611	0.1326694362	18	0.9929120748
11	491.8229051	212.2438093	2547.939951	8066.14243	672.3720098	793.5466116	2025.678365	3304	2789.585106	920.3788489	2889.907368	304.4901727	338.8726934	285.7995352	1123.126582	2637.267604	0.3094082371	0.09169109589	0.08895191171	0.03329206354	0.03496390522	0.05765449589	1	0.2512772639	0.1632116943	0.3214249455	75	1
11	493.5112179	167.6897247	11743.42447	11447.46211	744.9072239	-576.4530469	1465.628103	4708.5	9625.968085	2441.960272	2336.344653	200.9853613	451.8619395	259.6623224	914.9780897	4130.378236	1.011505845	0.06552875945	-0.04694035815	0.04370617902	0.01422903649	0.04297758544	1	0.7986367799	0.1012068373	0.007216874219	95	1
11	506.3733137	201.1294751	1706.277772	10507.56975	1552.866957	708.8204905	2231.206906	4359	4007.410526	389.4509707	2226.657093	350.3786787	221.7578126	328.9756072	893.7313585	2249.04211	0.1651796504	0.1488866873	0.06864271075	0.01387756606	0.01998216779	0.01711309395	1	0.1355606458	0.2796804899	0.2217182502	62	0.9999999979
11	507.8841245	417.9789448	-6.270821704	13790.13496	4379.287249	382.3116333	1649.540508	6236	4856.610526	77.63330278	2009.62337	671.1018784	111.5037193	174.0903874	881.3171089	2694.243933	-0.0006103356899	0.3282085406	0.02775973948	0.005885907503	0.01971824038	0.007471729085	1	0.002028434779	0.6460244786	0.05051226725	25	0.9999748945
11	519.7986527	677.223097	-185.6205759	10487.44039	457.0997834	2564.435945	2306.959356	3996	4946.927083	54.75459097	1405.277587	145.0450255	305.2085507	261.2497107	513.2878873	1676.014591	-0.01785219386	0.04413822039	0.2464043768	0.005457183734	0.01327714076	0.01599884784	1	0.002829119704	0.07475058631	0.7897930021	10	1
11	528.5126589	200.5145291	6787.843558	9591.056403	1075.227674	-207.3143903	1668.338638	4004.5	11668.48958	1518.395689	2144.622384	258.9069559	267.1742094	206.3784692	846.6366312	5966.747893	0.7079625541	0.107188706	-0.02130703271	0.03148090048	0.02062733482	0.0322256908	1	0.5597061289	0.1884810226	0.03008799186	92	1
11	529.9579686	440.7490703	4197.857868	8524.430804	322.7760237	933.7263666	2216.562847	3386	2126.778947	1348.758871	2670.071274	173.3555286	376.9593218	379.6576822	1007.582717	1888.805168	0.4963261298	0.03966792756	0.1079881588	0.03026581898	0.02055197443	0.05823134672	1	0.4008510455	0.0572818048	0.4263065698	84	0.9999999997
11	530.6388043	603.6065737	-30.43525273	12752.62203	1228.855146	393.8025351	1715.028728	4920.5	6871.442105	51.65932459	2127.671656	261.1204023	91.33116758	157.4342718	813.887078	2301.304042	-0.002636465001	0.09738300952	0.03157652829	0.004301270586	0.0142638941	0.00686580671	1	-0.0009363616641	0.1717311167	0.05555353101	12	0.9999885199
11	531.9188875	688.3635459	617.205424	11290.07057	1108.522598	2328.606564	1889.384954	4451	6242.957895	120.7774442	1474.781641	186.7665838	313.5771759	211.1583631	571.9274302	1839.858794	0.05488883161	0.1003174882	0.20494683	0.009462551561	0.01275855609	0.01435060061	1	0.05788890742	0.1877992275	0.664965767	41	1
11	539.164203	286.1747831	976.3334019	14916.29364	2439.178743	575.0556153	1582.33572	6144	14657.34737	178.1895662	2129.443955	353.1544693	145.1896935	193.4237028	828.8649692	3922.406433	0.06468943168	0.1635276375	0.0380885935	0.007180126661	0.01420644962	0.009058584615	1	0.05351689065	0.3080527853	0.09495772072	43	1
11	549.3818798	150.096984	6090.096441	8665.621361	962.774128	-262.9037111	1455.519173	3546.5	12020.6383	1503.542625	2105.826255	231.4273359	280.5402201	198.5769131	815.048644	7738.638705	0.6938623986	0.1106548134	-0.02997321401	0.03689539044	0.02458683928	0.04049282263	1	0.547873417	0.1951101183	-0.002722243754	92	1
11	552.5264316	264.3014364	-216.2852001	11901.73585	616.4484191	2893.689898	1997.012634	4510.5	6647.375	70.50197407	2188.449502	174.73617	506.6497182	231.3710123	783.0464018	2771.82584	-0.01856219771	0.05259985544	0.237178177	0.005857679685	0.01524586851	0.01975263705	1	0.001628093582	0.09161027435	0.75816455	10	1
11	570.3121029	492.5196031	423.3586835	7881.348009	301.1450316	1791.779658	1966.730462	3052.5	2023.125	176.4485033	2720.203897	203.6930157	619.0441406	287.2614479	1016.675495	2256.604367	0.05637611015	0.0415510121	0.2287439424	0.01246145933	0.0250397226	0.04051342133	1	0.06045035849	0.06837154825	0.7452451479	37	1
11	573.3099684	305.5050919	912.5799918	14462.17628	261.9228009	586.0017386	1649.699139	5226	20348.25532	163.8759303	2209.837773	136.8264909	144.7404906	195.4621839	746.9556809	5356.048126	0.06382403057	0.01859543055	0.04133283219	0.006477408102	0.0110315739	0.008650461401	1	0.05204257768	0.010299455	0.1011300181	31	1
11	586.6853792	435.4124655	3935.634007	12795.26341	1953.91614	-39.65187323	1648.997283	5260	8293.726316	668.0529826	2228.777438	352.3398071	168.6962902	177.6993236	867.2404048	3351.583098	0.3017950593	0.1557882483	-0.0032192488	0.016922517	0.01474325473	0.01452694786	1	0.2387200842	0.2896320807	0.004660276279	76	1
11	587.5488881	569.0886563	-40.49167619	9362.919755	591.9639483	161.0922784	1700.45961	3597.5	9182.744681	48.36490119	1776.989908	138.3497248	78.36695301	171.4865392	625.6046586	4133.772218	-0.004714164265	0.06581044695	0.01868656264	0.005813621561	0.01581789353	0.008209124174	1	-0.003785909605	0.106079142	0.009688583624	6	0.9520808222
11	589.2342813	105.3684371	26.45120812	6383.38068	1398.276195	173.3791029	1159.728303	2702	1939.37234	43.46125339	1135.439897	240.7276047	60.60089162	137.8059666	455.5884432	869.9843526	0.004083424203	0.2242386353	0.02957145748	0.007032495038	0.02186031235	0.009012178914	1	0.005154258565	0.4323929438	0.05433392121	21	0.9997758446
11	597.470679	175.7871172	-2.418242646	7520.944785	1124.485065	517.7344541	1717.162894	3077.5	1684.73913	110.6629314	1545.999244	454.7388314	136.5381362	1930.459216	578.0715738	678.4924444	-0.0003150709005	0.1564600256	0.06980278221	0.04124935433	0.1062855014	0.03281513113	1	0.004217162883	0.295395417	0.1895805492	18	0.9999999233
11	599.4616677	78.31444369	405.754514	5804.756572	1681.351118	455.8736362	1102.780322	2622.5	10029.68085	100.8302711	989.5958813	259.5838696	113.1693503	151.1973067	406.4589208	4221.480355	0.06807742833	0.2925363273	0.07702723898	0.01267139652	0.02738414365	0.01702857043	1	0.06006956695	0.5755188387	0.2339883797	50	0.9405424712
11	604.9739365	208.5709899	-58.78793929	11802.359	527.1761083	1456.413631	1849.06594	4393.5	3797.913043	70.93936792	2886.44649	186.5271617	317.3011877	233.639888	1043.252084	3104.71931	-0.005430278546	0.04536491647	0.1202859033	0.007534828531	0.01846745352	0.02024867053	1	0.003176906802	0.0699460849	0.3585166435	9	1
11	609.5403597	595.3134511	4341.771085	9059.704589	159.8805393	-174.4714774	1683.338995	3434.5	9822.542553	1098.807536	2277.340652	116.1166551	199.310828	164.8851535	815.0749966	5545.700362	0.4723075037	0.01690986701	-0.0179132468	0.019443127	0.01488932916	0.02609792045	1	0.3720925639	0.003200982209	-0.01302836516	81	1
11	612.3840374	154.8048715	-6.45337966	8880.489991	1377.237372	240.7271621	1266.534465	3552	2866.87234	52.74525395	1436.651256	256.8837693	78.57965159	238.7546158	561.9559127	1018.00934	-0.0006343384105	0.1554996035	0.02728547215	0.006501094891	0.01777354858	0.00800843406	1	0.0007438541217	0.2909533473	0.0431514975	17	0.9999998393
11	620.7010291	140.8750328	-33.75823294	7621.059386	387.6254054	878.2651157	1350.394231	2880	6817.094737	40.47419863	1102.34653	129.661361	153.876557	161.6309505	408.8938259	1895.741303	-0.004698828622	0.05186007638	0.1136261299	0.005435536597	0.01635489839	0.0138359195	1	0.003301041894	0.08291150093	0.3359724858	9	1
11	620.4434582	377.673789	16029.66175	15668.70265	929.5907196	-992.5319798	1498.858552	6262.5	13071.79787	1472.896228	1528.98371	181.2023567	353.3825676	225.7560458	590.7747478	2091.236022	1.020272629	0.05987357391	-0.0613386149	0.03383926432	0.01067273636	0.02210376811	1	0.8044736971	0.08874138126	-0.04059616185	95	1
11	639.8020995	264.4310929	668.3606771	9330.55643	3152.622001	75.19201199	1284.359402	4358	5970.457447	142.3960624	1420.057562	479.6829055	99.4478538	176.5107593	640.8980324	2446.818433	0.07239073747	0.3366531426	0.008363559047	0.01126305388	0.02322856582	0.01121228798	1	0.05862202647	0.6622237428	8.647996872e-05	48	0.9610286322
11	642.3860419	519.6807479	2694.345333	9148.449899	502.3569978	681.6438432	1754.432224	3541.5	14021.36842	529.4643721	1567.365454	129.7415545	211.2405711	187.2442032	591.6833737	5610.494968	0.3046162732	0.05724419071	0.07797478815	0.01960899622	0.01205153699	0.02148603262	1	0.2463953193	0.09176315676	0.2814512767	73	1
11	644.1530394	105.7336445	332.5411659	6219.315492	108.0149757	1164.02198	1198.307377	2318	11043.5	82.06312663	815.3593059	87.1039644	172.5061545	150.4944592	300.6277356	3093.489847	0.05527161579	0.01860860727	0.1868281484	0.01096716496	0.01490271298	0.01962047836	1	0.05624213299	0.01877565985	0.5999852046	33	0.9999999982
11	654.6527869	614.7913786	2268.760133	7617.141636	58.74298897	604.9499797	1856.965908	2914.5	7968.734043	411.4317056	1242.596568	89.94738993	156.0922698	198.9692061	452.3611326	3977.41269	0.3039911142	0.008481807816	0.07999868044	0.02003142915	0.01281610064	0.02118095127	1	0.2457043834	-0.008361554828	0.2866633517	70	1
11	694.4939613	404.5563307	756.1580438	8769.345855	173.3315964	83.38697797	1447.809936	3337	14401.17708	142.4653514	1337.556102	118.6004174	82.37281254	148.7514066	479.0584404	4363.288632	0.08462665701	0.0208307994	0.00919513513	0.01009932255	0.01415523345	0.009660984742	1	0.06615763849	0.01301948896	-0.004827501907	30	0.9999999974
11	703.4927137	631.2235408	2119.995638	7132.124068	93.97559337	-46.94466801	1349.643827	2651.5	3930.107527	392.1911603	1350.974287	96.30518609	107.1534991	154.3810173	482.4380209	1959.798134	0.3010228639	0.0142487823	-0.006545711802	0.01861626689	0.01446030934	0.01638194399	1	0.2368474649	-0.001528107378	-0.01164815174	69	1
11	708.4643127	201.6147513	24.2064636	6747.888492	1101.808222	156.6902688	958.61449	2774	4138.271739	43.95222744	920.9457203	164.9055221	56.64782561	140.3351383	357.1866594	1160.449431	0.003424007624	0.1621267137	0.02437856829	0.006807775622	0.01804354199	0.008200407083	1	0.003795722743	0.3044062627	0.0342589014	17	0.9999955002
11	715.2728145	264.4454024	37.47962395	6409.015071	582.6064488	154.3965652	1497.159544	2550	1620.329787	44.37598265	878.9424467	133.8983636	68.58143502	176.1334131	334.0496865	702.4225728	0.006190630663	0.09197355169	0.02493787752	0.007010480814	0.01832846331	0.01000004812	1	0.005536576227	0.1602211767	0.03446725883	12	0.9894289957
11	717.7036862	297.3069198	3136.722274	6689.047578	1037.167497	-98.90976392	1402.712749	2817	9894.225806	653.2746396	1318.378769	206.3795666	161.5086274	193.5821323	518.5370156	4916.822666	0.4777007076	0.1632116968	-0.01684562588	0.03273958344	0.0216057926	0.0273449178	1	0.3774997793	0.3040180112	-0.003320274665	87	1
11	727.5218874	396.6553384	-9.551748219	7622.929819	748.5664922	214.6658343	1358.668049	2920.5	6390.574468	43.18745023	1157.172558	163.7338035	69.67915774	137.7353482	445.0516392	1894.659731	-0.001271323601	0.1014742152	0.02958049194	0.006003866946	0.01718566806	0.008221628192	1	2.653799783e-05	0.1800250399	0.04911967527	12	0.9999980315
11	740.4487599	346.2475045	1057.647092	6804.349759	670.6892612	941.1336515	1515.814542	2735	8133.849462	180.780101	1120.755694	133.1780478	179.0890247	169.1289579	420.2398183	3277.572454	0.1568061632	0.09946130407	0.1396084049	0.01386760621	0.01902642536	0.01780031467	1	0.1339185417	0.1821981335	0.4624742568	60	1
12	10.40423599	318.4782621	580.9775852	9449.321498	2911.305332	864.4408207	1528.394177	4288	6390	132.2190616	1502.822033	490.5810645	199.0103908	180.1278817	665.1728704	2509.964919	0.0628655978	0.306787864	0.09154090552	0.01092157773	0.02423150968	0.01498941276	1	0.05712697559	0.6056611106	0.2832649711	50	0.9999999799
12	71.7227449	623.4541608	461.0717454	8626.300535	41.43676073	1839.750997	2019.302967	3245.5	6630.851064	115.2257334	1399.927215	106.7198616	333.9509133	201.9170355	493.525404	2858.49422	0.05636815335	0.005085432214	0.2189329189	0.01083446233	0.01353619637	0.02433220008	1	0.0594430367	-0.007161441476	0.7102695002	33	1
12	72.48465071	92.31907275	39.92939316	5675.482758	392.4336912	67.30622316	1031.053453	2184.5	4237.221053	33.67952374	823.7470264	100.1086872	53.68163651	120.6063136	295.2732965	1770.36946	0.006784778374	0.07063111454	0.01117938129	0.005772127267	0.01837007508	0.00968365226	1	0.004817010016	0.1155479325	-0.01346044527	7	0.5102721496
12	75.81964576	518.140913	-154.389772	12617.831	3912.563054	1426.847837	1683.917887	5803	7067.989474	89.6344053	1960.218724	600.4037073	243.2026498	184.8470985	835.514214	2378.965762	-0.01206164939	0.3064959901	0.1120822785	0.007481793661	0.01852049162	0.0105151223	1	-0.0008523726486	0.6062890743	0.3374787692	27	1
12	76.73780037	41.64280668	-15.82343133	5950.289349	129.7016003	537.3711285	917.25948	2194	8481.076087	36.06291787	1008.021074	93.62335413	103.405079	107.6877792	347.0952736	2326.254695	-0.002550682791	0.02566506903	0.09474049906	0.006662399694	0.01686821926	0.01272941397	1	0.003394141612	0.02796432715	0.2705801138	4	0.9999956477
12	105.4417734	14.14551891	39.13062219	4800.593991	1082.67693	92.01916854	903.6198006	2039	988.34375	44.94676757	761.4764578	189.0906624	55.77700405	105.7428274	313.6540395	382.1698666	0.007837591986	0.2235674609	0.01910638516	0.01031753844	0.02845827779	0.01123276618	0	NaN	NaN	NaN	NaN	NaN
12	108.7276894	549.5703635	-144.954328	12325.00885	3960.560596	1445.23096	1645.490683	5704	7659.778947	85.04633464	2297.63875	722.1521359	253.2306168	226.7498239	1013.823588	3332.351799	-0.01240548933	0.3203553846	0.1186058531	0.007452141503	0.01854670499	0.0120527803	1	-0.0005339219355	0.6351591155	0.3603139093	27	1
12	128.47245	179.8007745	1931.926739	11201.93391	510.1175161	152.7750129	1806.705647	4234.5	1113.892473	294.8975482	1555.144825	171.0630828	134.3680144	211.281274	587.6943157	367.491244	0.1722045775	0.04809965801	0.01333516549	0.01256960878	0.01415408898	0.01356642273	1	0.1362450291	0.06927559423	0.02957690762	55	1
12	147.8820894	150.0956284	19.54849583	8042.446956	452.837963	195.7449208	1689.212349	3097	2760.052083	40.15729719	1842.041045	154.2954653	93.5364037	248.8377623	677.1436864	1899.630177	0.002176139782	0.05936047894	0.02449251625	0.00599161726	0.02092939665	0.01180400376	1	0.002081219236	0.0931534397	0.03097125461	7	0.9999429333
12	172.93319	119.4631112	-6.356135942	10945.53811	658.4028332	165.8227039	1366.805919	4140	3819.494624	40.1466908	1680.688093	144.9779034	61.3052493	187.8860212	598.3814507	1424.978921	-0.0006396558514	0.06188264494	0.01483073562	0.003799172442	0.01391071949	0.005396441669	1	-0.0008680553039	0.09777888032	-0.002816032115	6	0.9064725405
12	172.851898	242.3570273	-89.63140558	13984.32708	1521.899217	897.6984469	1817.300647	5503.5	4946.489362	54.76551482	2097.895414	242.1058949	148.091243	216.2370537	763.1583349	1739.52854	-0.006497042926	0.1067710012	0.06256768759	0.004131805347	0.01388262817	0.007844043521	1	-0.001594895826	0.1928310005	0.1616747347	13	0.999999973
12	177.3730365	309.6098065	-33.58870581	14289.63312	896.736784	268.613469	1826.997216	5423	5336.96875	49.72799104	2382.554856	198.9557193	80.00007932	212.772054	848.2193273	1747.80443	-0.002644796765	0.06236941753	0.01872823958	0.003722728298	0.01341191671	0.005540464778	1	-0.002163153786	0.09900673467	0.01017290367	6	0.7973670285
12	214.4199204	94.27273791	586.1739571	9627.459284	213.4832443	396.0070132	1467.542608	3581	13592.03158	142.6933189	1812.797177	133.1425316	122.2731265	174.8056894	634.5110216	4585.539536	0.06054392493	0.02273567697	0.04153840964	0.007625242013	0.01585052249	0.01147620372	1	0.04948155609	0.01882419459	0.1012536565	31	1
12	215.9157009	717.8341808	667.1260625	11279.24319	2494.203667	1058.060493	1509.85671	4801	2790.360825	152.6093831	2099.968219	464.8769616	227.6782401	181.2830001	868.2842497	1202.455372	0.0603107587	0.2209426441	0.09106576511	0.009310401743	0.01820983304	0.01254060198	1	0.05445004909	0.429159821	0.2782233418	47	1
12	217.3319299	336.4673857	-53.74585568	14678.83886	234.791266	232.3101788	1754.370577	5282.5	5858.819149	48.61908901	2901.91487	171.7587649	89.14871984	252.9469342	1017.968526	2757.379085	-0.003700566792	0.01711618402	0.01523674155	0.004034562701	0.0133057148	0.006097473033	1	-0.003587993508	0.005775973442	-0.003575094854	1	0.9995356117
12	221.2132961	218.5254428	1985.129835	12181.4327	4082.666962	93.20041083	1727.386798	5780	10071.23913	491.2913324	2792.316119	903.256797	147.0197395	206.0980052	1232.602077	4817.735735	0.161456165	0.331153527	0.008444013555	0.01603807119	0.02426966611	0.01304756008	1	0.1293511671	0.6508802451	0.01976061924	66	0.9999842685
12	234.6177807	756.4199373	-42.33320821	10160.40328	125.2359278	581.9339213	1613.693059	3693	4462.242105	45.19085516	1832.540568	114.6604259	134.0960064	290.869656	635.5534155	1435.811237	-0.003944454922	0.01213927067	0.05784880167	0.004963281008	0.01211542772	0.01049904359	1	-0.0005972237728	-0.001981770773	0.1428594949	3	0.99998493
12	235.990579	274.4641608	2468.724382	13718.84365	694.5872066	196.7513539	1937.980937	5264.5	3806.544444	521.540137	2817.325719	215.5817668	162.4698041	240.8872628	1020.637069	1129.515379	0.1770478896	0.05287405315	0.01385950056	0.01204117026	0.01337662098	0.01298337563	1	0.1401666408	0.07911860745	0.03260438587	55	1
12	240.7064883	402.50286	2306.617314	13595.85108	4502.412019	230.3760957	2152.430588	6384.5	4128.115789	564.1595489	3202.950544	992.5193651	148.3548564	274.6711874	1424.318457	2348.457411	0.1722859594	0.3248713872	0.01698234813	0.01332676226	0.02275545459	0.013405413	1	0.1385558762	0.6384562731	0.0513186086	66	0.9999997973
12	244.498025	577.1700922	3567.42548	11785.04594	2676.611332	83.29290636	1935.246881	5180.5	4068.43617	981.116872	3154.707164	713.1111607	213.4176932	237.0508452	1324.463489	1692.599963	0.3096702135	0.2298140602	0.006450807556	0.01686921384	0.01918129636	0.02310259981	1	0.2462346445	0.4423669829	0.04212491825	78	1
12	248.4411166	374.2712362	4748.615889	15208.09027	3491.854293	65.97895772	2074.580754	6584.5	3258.319149	923.5160312	2629.436942	731.2906622	206.8015402	234.8875674	1182.760154	1280.886086	0.3175364464	0.2357764897	0.00412201799	0.0156064236	0.01873283799	0.01580640495	1	0.2523508205	0.4544852338	0.03603702484	78	1
12	258.03587	755.4515127	1301.548003	7510.882649	1576.805287	555.5395125	2154.099585	3327	2326.358696	312.5621555	1734.650709	390.6457714	165.0347522	229.7296081	734.5629465	1539.768012	0.1704375282	0.215948463	0.07423497168	0.01633823818	0.02369192388	0.0217233226	1	0.1406380665	0.4178637444	0.2443426642	65	1
12	264.4453416	787.3046475	-23.40614104	8081.328244	1276.949485	224.8450636	1445.801515	3357.5	3500.382979	50.49254341	1480.927497	264.8184808	81.10828692	150.5171654	586.8226765	1455.698481	-0.002848273373	0.1575665723	0.02905296419	0.006519382573	0.01740866118	0.009364085043	1	-0.0008668337533	0.2953061308	0.04881627613	17	0.9999886947
12	266.4603647	69.68658571	-13.69990505	10889.79853	2378.86799	247.3391343	1174.837566	4616	4700.351064	63.55955135	1569.793044	388.8153453	84.71957081	216.8917583	662.6888114	1316.873298	-0.001241426746	0.2226867179	0.02428045737	0.006018445197	0.01888465928	0.007751938521	1	0.000512817212	0.4288980429	0.03490247756	21	0.9999766681
12	270.3728214	96.14451109	1830.906758	12131.98401	1871.400897	651.7042393	1613.372566	4923.5	12439.4086	338.7157874	1952.859093	305.8442751	169.5674594	185.8254299	758.4132961	4277.064389	0.1516276906	0.1529954994	0.0521770139	0.01080326706	0.01622996072	0.01282227964	1	0.1235786807	0.2871778439	0.1622071093	62	0.9999999298
12	276.478854	380.3388602	-66.83001912	17560.04985	2918.814116	502.2793926	1522.620723	7013	3245.095745	72.45160117	3186.794741	634.4229634	124.0043994	230.206837	1328.011107	1367.798561	-0.003849438578	0.1679849568	0.02898779225	0.004435936496	0.01530120086	0.00559094779	1	-0.001593003252	0.316720251	0.04871713868	17	0.9998595039
12	277.7205931	586.7962055	3115.003827	10180.48655	949.5645116	885.9857695	2197.326802	4124	2991.410526	1003.582898	3180.372998	333.9628153	334.0205211	265.6405774	1232.5911	2859.053509	0.3122237659	0.09536600938	0.08715776589	0.02311083984	0.0184332374	0.04061863963	1	0.2534047839	0.1706608591	0.3159909611	75	1
12	279.7142289	47.57894869	548.7650047	8899.38281	536.0593835	816.7881855	1153.669715	3411	6864.287234	108.4509653	1434.604807	147.4491854	157.265763	201.9143343	535.3098748	2172.470184	0.06181192578	0.06207960141	0.09253791383	0.008425095725	0.01500852741	0.01349077563	1	0.05462287349	0.1026644143	0.2783554431	36	1
12	280.2863654	210.4662171	-35.08428464	13898.347	174.6514618	468.4893405	1849.883614	5002	6078.146341	44.7332883	2870.248676	145.3975834	111.8328528	256.4658391	985.6798753	2845.509441	-0.002521969902	0.01285631143	0.033512901	0.003523088825	0.01228236854	0.006830698442	1	-0.001300896712	-0.001920941841	0.0594418354	2	0.9999998661
12	283.3920654	222.2211383	0.3076821982	10490.11821	124.9486857	432.3128474	1944.368267	3871	4148.903614	41.65076541	3222.326179	134.5975061	124.8158215	254.4945056	1132.661341	3535.876473	2.374688237e-05	0.01126788651	0.0402391629	0.004323034365	0.01531283484	0.01222639959	1	0.001218627148	-0.004797118145	0.08309784809	2	0.9995499563
12	288.6032289	72.53336853	-13.20272609	10702.73335	2355.982038	325.2839892	1544.824336	4528.5	3784.93617	65.95082448	1458.932827	353.3973684	86.80816818	217.7757234	611.0128382	1656.985602	-0.001262224086	0.2229079992	0.03209018805	0.006574454881	0.01794511457	0.008142225403	1	0.001088010307	0.4298062517	0.06178310939	21	0.999430346
12	290.2292311	495.0659477	-262.1256978	16626.16778	2753.635567	2022.64364	1975.781174	6788.5	17439.01064	74.47295678	2940.056561	522.3983319	370.6940374	216.4885234	1189.584527	6020.792291	-0.01684792991	0.1714131882	0.1219735757	0.005468560392	0.0144894844	0.00956565235	1	-0.004869401898	0.329171185	0.3659919531	19	1
12	297.110994	654.7240899	-85.07692088	13467.59862	1388.019031	856.5432447	1891.002675	5308	5561.106383	56.33953174	2363.921776	266.9748603	150.0549309	187.9864266	897.1014584	2025.496846	-0.006893970892	0.1073576316	0.06386671477	0.004376853051	0.01198912902	0.007970515518	1	-0.001807916384	0.1941125456	0.1660776325	13	0.9999999923
12	302.5920742	237.5895684	2397.318936	14252.58445	3457.540898	113.1039372	1672.509312	6161.5	7922.76087	574.9211456	3036.966078	750.3878922	141.6335674	410.3292311	1285.534995	3448.236617	0.170596849	0.240321625	0.008349929148	0.01419246048	0.01749484362	0.01202792395	1	0.1359595888	0.4641442114	0.01843623664	64	1
12	309.7068172	125.470384	-72.25964831	12104.00271	2902.34018	346.663207	1365.325327	5157.5	5170.510638	77.40712619	2568.818404	608.8702045	95.72719077	241.3876626	1052.411421	1592.253294	-0.00602390329	0.2338378887	0.0291758445	0.006393705669	0.02172300989	0.006212031856	1	-0.002837531721	0.4521083056	0.05106856508	21	0.9999362501
12	322.7786948	574.7817655	-115.4245785	13911.50634	36.39600343	804.4633579	2425.198107	5031	1425.556701	45.9104399	2779.397503	147.1668814	171.533826	309.845618	985.6057411	552.4395889	-0.008603374948	0.002893481093	0.05892605724	0.003316874704	0.01139143007	0.008504179731	1	-0.004283148489	-0.02092390712	0.1452363924	2	0.7755036016
12	324.7652507	500.3040046	-75.38251384	12208.67844	507.3785761	1711.993308	2500.706114	4635.5	1760.505376	64.85168782	3108.000987	221.8614067	382.989793	254.5399324	1145.470034	1101.745075	-0.006595504971	0.0425868812	0.1392322805	0.005318979352	0.01379200064	0.02023284268	1	0.003663038378	0.06533545089	0.4233740431	9	1
12	332.4184226	336.5972414	-250.1340883	15566.4088	636.3436836	3852.9921	2590.195323	5858.5	1309.478261	91.02061605	2537.021206	231.1085755	628.6808419	245.5383525	958.3271937	542.0881985	-0.01647365962	0.04518223512	0.2491597396	0.006038002805	0.0126702286	0.01877592986	1	0.004140002899	0.07705607682	0.7996134677	10	1
12	334.9553872	473.1406847	9336.856056	12630.50848	266.8242954	-231.3721212	2066.161806	4934	11492.26316	2296.615693	3215.9216	130.544177	377.2939002	237.9854947	1158.374392	6140.43905	0.7323492762	0.02066918963	-0.01803833716	0.03449749732	0.01418839875	0.03744756584	1	0.5787122943	0.0107980319	0.04383139313	90	0.9999306235
12	348.8796549	48.23749547	-13.33383962	7943.313394	168.8812926	433.0910668	1205.30311	2894	3821.305263	36.12977137	1686.061239	119.2389655	125.0285917	149.6051671	584.4964027	2198.967156	-0.001583959873	0.02222749341	0.05722883501	0.00500867154	0.01623750553	0.01027620145	1	0.001303162131	0.01871982132	0.1415790449	3	0.9999774968
12	349.4446988	218.690572	-69.13254948	16610.54491	3951.09833	461.8122831	1511.701676	7085	6148.808511	107.3580526	2234.656375	631.0694679	130.7027536	1065.049574	1003.020103	1549.82516	-0.004068577376	0.2434214509	0.02835271684	0.006655498641	0.01431695133	0.007283359598	1	-0.00127799646	0.4717608506	0.04898312574	21	0.9999990055
12	349.290212	400.4730923	2106.482674	12097.87396	1829.160802	1119.712416	2971.898202	5107.5	4360.905263	579.7308593	3023.308381	471.8034278	279.9456498	312.0344025	1205.513084	3312.539053	0.1757326878	0.149856257	0.08980316702	0.01508843741	0.01877529141	0.01945853031	0	NaN	NaN	NaN	NaN	NaN
12	371.4820357	794.200439	1.686019149	7685.790474	1763.884608	233.7014119	1490.093073	3351.5	3774.404494	56.55178587	1419.191087	335.6806102	92.79269172	159.7101457	587.8647855	1334.511442	0.0002116678414	0.2278665824	0.03110313054	0.007582515906	0.02000504234	0.01122670035	1	0.002219730914	0.4399417851	0.05887439281	21	0.999881478
12	387.0445254	249.0276195	14740.81754	14481.3111	907.7922252	-547.2253574	1530.677347	5788	8855.077778	2958.532277	2872.457265	216.8910907	527.6621749	285.1223479	1089.664108	3833.599887	1.026273625	0.0668636837	-0.03351752677	0.03919935489	0.01332343484	0.04363895163	1	0.8113935361	0.1047231593	0.05670340017	95	1
12	392.3217776	44.87306046	45.93639152	5754.916907	1258.017273	241.4818927	1360.870695	2494	991.1263158	67.0595351	1421.29786	338.2785243	98.11156638	504.5230226	599.2441409	696.2874382	0.007742586357	0.2224057607	0.0421169472	0.01349518134	0.02632681986	0.01640638325	1	0.008996400002	0.4293514814	0.09825398631	22	0.6693700875
12	398.6125279	794.9751978	-22.65658564	8695.268504	1395.330488	118.7215721	1420.401884	3524.5	7281.77907	49.39276007	1318.252248	231.00434	65.31498819	170.085682	523.416513	1348.423178	-0.002744381567	0.1565743122	0.01370675569	0.006045144922	0.01646695531	0.007431538871	1	-0.001950990552	0.2923755124	-0.004009084933	16	0.6506934148
12	408.7105321	22.84777694	1091.649377	6253.863493	140.5829974	35.55700408	1147.426555	2389	7141.457447	235.9581676	1272.261562	110.3795121	92.19168148	140.9989801	443.1907122	3219.758903	0.1754504637	0.02126120718	0.006035696326	0.01534380974	0.02113925715	0.01670118535	1	0.1380812054	0.01367764933	0.004279320783	52	0.9999999686
12	411.8557416	47.64138711	600.1217889	7613.197979	217.5064894	87.55647086	1153.890954	2811	11618.58065	138.9801309	1431.300917	112.926831	78.29019664	154.6412547	495.5546539	5078.746082	0.07900281089	0.03090660965	0.0115271352	0.00977502713	0.01655998769	0.01069542075	1	0.06193746554	0.03387070936	0.002295868867	30	0.9999647885
12	413.4505552	109.339649	-131.511579	11508.3459	1827.431745	1350.700168	1658.356046	4772.5	6064.680851	65.20741763	1652.683175	290.4328767	234.0708763	181.0683887	638.2908827	2002.913159	-0.01182776281	0.1578586885	0.116166105	0.005919075078	0.01661572347	0.01245675869	1	-0.001416241456	0.3009672642	0.3466594606	19	1
12	413.5782231	616.4417645	-46.54231309	12637.62749	847.9830341	206.8367815	1652.391111	4835	7126.084211	54.12323997	2283.572219	188.4883216	74.75963442	167.536798	828.1444458	2793.891162	-0.003835701115	0.06744021261	0.01713140497	0.004617688108	0.01279597194	0.0056227978	1	-0.003193884683	0.1093388215	0.004583494979	6	0.9632533227
12	416.2416693	136.4815576	-202.6391216	10766.60887	125.8157201	2681.304153	2002.959623	4006	2444.16129	73.74660997	2061.136933	140.6348681	539.94862	245.1818993	731.6293175	941.7743348	-0.01944858299	0.01171160184	0.2432709194	0.00686167192	0.01469479835	0.02174248896	1	0.001093139373	0.007908971496	0.7775834365	5	1
12	418.7558224	85.5223007	-143.515887	9032.530146	69.45542945	2052.906808	1721.07618	3358	1153.053763	61.20223093	1692.696836	108.6127109	384.5109609	207.5222392	618.3724117	527.2460519	-0.01548696072	0.0084058277	0.228710999	0.006306772991	0.012695417	0.02247269065	1	0.003116881694	0.0002661853268	0.7282355445	5	1
12	419.4551099	465.7060977	2543.139721	15643.69676	1566.902302	2444.774128	2339.188404	6151.5	7642.421053	467.1678905	2622.582707	322.4447864	454.8992291	309.463497	1032.067421	2402.27486	0.1661954473	0.1038636518	0.1584053672	0.009639020016	0.01160954051	0.01946709538	1	0.1428300337	0.1923347566	0.5293756036	60	1
12	427.5778205	534.5793476	-162.3468246	14859.46754	1585.90631	1845.327458	2015.913296	5891.5	7681.826087	70.62476769	2109.836798	269.2979633	286.6088754	207.4376711	800.6458279	2065.667551	-0.01051988599	0.1060358658	0.1267351595	0.0048943359	0.01336824077	0.01013064516	1	5.253766442e-05	0.1950461725	0.3816039854	14	1
12	427.2996388	762.2770167	747.0498614	11168.76413	1695.607781	54.6790835	1311.081235	4526.5	9473.861702	165.9141599	1782.44093	272.503553	99.90778523	428.6571892	669.2435204	2841.935183	0.06667786236	0.1573891264	0.005090643288	0.009511542481	0.01650025832	0.009489249041	1	0.05255950258	0.2935173796	-0.01837390672	42	1
12	435.1449157	109.1605897	-57.07189298	9870.021108	208.1756365	611.8015133	1449.546286	3686	4638.744444	44.02139744	2039.52899	130.9826062	157.5883871	180.42376	718.5462759	1871.520835	-0.006101328648	0.02093627059	0.05912578922	0.004622325848	0.01499445302	0.009970900912	1	-0.002151724318	0.01617766808	0.1470717244	3	0.9999996664
12	435.6193299	312.5925514	20.01144908	8723.515968	13.85959802	280.113652	2050.787652	3183	1782.715789	47.92746657	3004.095246	125.5211224	97.62076148	283.9475017	1052.793069	1745.846114	0.002315156195	0.001525055401	0.03179372293	0.006958330896	0.01651254828	0.01266056099	1	0.002331598654	-0.02531707969	0.05421299509	2	0.9999822246
12	437.6422496	171.4486431	7754.967399	10971.8584	1884.941871	-318.2406922	1495.363871	4627.5	11524.05376	1948.537177	2768.299558	461.6972596	351.0945846	175.657874	1136.176808	6510.076692	0.6970544087	0.1714884704	-0.02647965781	0.03565884958	0.01818188735	0.04067811219	1	0.5511065799	0.3203691861	0.01201876054	93	1
12	442.5745614	411.3167661	6216.4965	12669.88494	4244.67243	-157.7617557	1703.015735	5977	9139	1586.507247	3133.783113	966.4580411	271.9150352	212.7429379	1384.837054	4530.585779	0.4837165062	0.3287178195	-0.0109963351	0.02407496792	0.02053660548	0.02407166065	1	0.3838997034	0.6445912035	0.02361761276	89	1
12	444.4351778	120.6249634	-47.49353065	9962.365742	2424.237302	304.6022733	1513.013943	4408	5426.241379	63.35853708	1882.644763	483.1015659	103.0103024	333.812991	807.874728	2027.421286	-0.005160034598	0.2400622825	0.02967088796	0.006355416279	0.01986551029	0.008449905574	1	-0.002069465586	0.4649323254	0.05316847215	21	0.9999893227
12	458.5007456	76.66372321	-14.07787107	8230.701219	1903.202703	234.0547993	1331.164989	3610.5	3515.851064	57.63473197	1433.379426	367.0477661	77.01016075	178.8454973	609.0469831	1391.762988	-0.001561864221	0.22807547	0.02854600083	0.007562321823	0.02345965625	0.008979492945	1	0.0006189231273	0.4402236226	0.04969084913	21	0.9999694002
12	465.6559172	58.55674628	-123.0829927	8594.821231	835.9788652	1827.535941	1357.480242	3354	4319.468085	60.70952292	1121.596233	150.009871	247.7426296	168.0247126	435.9158492	1253.867108	-0.0146257513	0.09879995915	0.2174724513	0.00707751466	0.01361305124	0.01623200839	1	0.003595469383	0.1854397308	0.6927419196	15	0.9999977819
12	465.3062005	273.6175058	2205.498275	13709.04001	3147.726009	750.9477206	1632.93537	5982.5	9711.827586	480.1478489	2913.353722	639.2685835	212.8600547	198.233744	1206.706822	3276.317534	0.162888631	0.2300327253	0.05452721919	0.01356276958	0.01793960472	0.01469915317	1	0.1332515557	0.4456769301	0.1753239433	65	1
12	466.5810986	462.7066119	-168.2175956	16425.24983	3866.179489	1955.010829	1820.241181	7086.5	5953.797872	82.64729685	2452.131235	661.8020561	294.4195561	201.8948825	1071.424123	1691.966595	-0.01025099382	0.241414113	0.1200409669	0.005317025362	0.0179138986	0.01072222606	1	0.0007242074982	0.472959141	0.3631106371	23	0.9999999996
12	467.5171838	497.5645619	8847.387708	12051.84935	1323.802146	-254.3280553	1880.006885	5013.5	10553.70833	2302.813896	3296.571072	297.4724217	370.8344531	214.293429	1247.558791	6537.720431	0.7283633597	0.1094187098	-0.01838716027	0.02877765085	0.01764140781	0.03928143824	1	0.5761510255	0.1932250797	0.04469565105	92	1
12	472.2294722	286.4783459	9585.131527	12991.4899	1379.849889	-279.7342991	1852.151238	5331.5	7927.732558	1984.53652	2779.695028	310.7775459	353.6578286	397.9528903	1093.223839	3664.896613	0.7202387558	0.104397227	-0.01855484769	0.02834324358	0.01479996865	0.03208241761	1	0.5696476281	0.1828963839	0.04216608349	92	1
12	474.476437	435.948566	6331.217222	13096.2534	4223.21344	-132.4340169	1959.851194	6127.5	5699.688172	1099.138641	2243.174069	742.7731295	262.0683239	229.7761988	997.9188931	2482.651939	0.4881996713	0.3297685554	-0.009336367193	0.01835162983	0.02008385148	0.02467188857	1	0.3875944811	0.646845452	0.0303509033	89	1
12	482.2397021	66.09378636	3651.594893	8421.966773	130.0139306	785.6279953	1417.46837	3218	6617.863158	791.3827394	1750.091903	131.3234563	270.9767612	393.2187194	628.5893933	2989.699905	0.4357615553	0.01515397965	0.08851600831	0.0255179253	0.01798995232	0.04622232122	1	0.3510867237	0.005786268048	0.3451650385	82	1
12	484.2826566	338.3194669	2506.05333	15400.86947	2469.240692	936.7402715	2011.661941	6392	7856.945652	433.1057472	2500.571359	448.865645	267.3312836	246.597394	1014.099834	2664.947833	0.1632064314	0.1624922152	0.06065263129	0.009921332369	0.01443012763	0.01382727339	1	0.1334860303	0.3071870032	0.1942367776	62	1
12	488.5123906	771.1007397	3079.791522	6419.525438	296.1798247	583.2639998	1700.428684	2577	3704.228261	840.3429671	1806.701163	123.7299005	225.2098436	220.4086102	676.1540612	2358.311386	0.4797537687	0.05056360136	0.08949737775	0.02863744537	0.01775853256	0.03718971949	1	0.3863646772	0.07861503611	0.3593868458	84	1
12	492.8324956	692.8686875	1190.444348	6855.434143	1026.015664	138.6692813	1901.205795	2886.5	1335.59375	392.4107348	2278.578453	367.4422935	109.7156521	236.0471398	913.9118245	1056.596687	0.173578707	0.1521799528	0.02096807206	0.01744884881	0.0216405116	0.02017703084	1	0.138654593	0.2836793686	0.05959733356	61	0.9999999882
12	505.1636412	749.1374268	553.8388853	9740.375831	2201.833093	797.1756257	1376.44151	4135	7859.71875	129.9591085	1559.415111	341.9014687	165.5553266	167.5617975	632.0836561	2291.491942	0.05762426493	0.2256988285	0.08321724162	0.01014423131	0.01998308564	0.0122166174	1	0.05175642899	0.438482995	0.2507789941	47	1
12	504.9928116	791.3889832	428.3189984	5990.26994	1396.277783	45.35062521	1315.902867	2603	2338.358696	116.8371932	1259.63271	305.7754332	79.68129795	148.6266963	534.1134956	1369.792032	0.07489290389	0.2265151836	0.00820342537	0.01344567948	0.02422277477	0.01427493161	1	0.05981371709	0.4357989217	-0.003564348056	45	0.9999999456
12	512.4503851	396.2396824	6250.328308	12924.6482	4325.423126	-233.3244731	1794.561025	6127	20249.6413	1240.205811	2519.383438	758.8596291	259.8087131	203.9444483	1109.042298	9180.732352	0.4786106556	0.3418176675	-0.01741322586	0.02207783453	0.02093365132	0.02234922616	1	0.3794514987	0.6711509789	0.0008449943701	89	1
12	518.0962548	63.43987207	39.27980562	6481.012896	101.9023893	56.08749146	1060.956243	2340	3147.139785	29.46497693	1208.83313	101.2141188	57.91535601	121.6239458	419.740386	1688.137291	0.006613360165	0.01656596127	0.009084437803	0.004698788879	0.01767557682	0.008478194776	1	0.0041375755	0.004282848754	-0.0224996808	1	0.9802459649
12	521.3527672	684.3019988	787.7060324	10373.24963	659.6217668	97.6785397	1554.594239	4007	10348.26882	177.1176044	1690.834807	157.4409571	92.60888078	148.7554666	616.6367425	3681.857675	0.07355281632	0.06566784299	0.009288385212	0.009844850657	0.01470364759	0.00941246011	1	0.05768578721	0.1052032058	-0.005455147897	34	1
12	523.550319	227.2683301	916.7766711	15155.51097	1485.318037	532.6387012	1456.601039	5870.5	10458.31915	181.4069237	2369.184566	222.952626	139.0858526	178.8961541	855.5416854	3095.927207	0.06166059098	0.1029485914	0.03672457834	0.006789559723	0.01434762797	0.008674585565	1	0.05057609657	0.1834406579	0.08759002539	39	0.9999999999
12	523.5563067	495.2134276	983.2237531	15475.73663	1571.314056	636.4463497	1684.938091	6047	6336.62766	316.1509916	4351.808102	506.5213895	205.5637228	186.1235345	1690.503427	4054.429663	0.06493086312	0.1090216237	0.04077275869	0.007482822955	0.01888278066	0.01187729238	1	0.05352345763	0.1961586089	0.1024423541	39	1
12	523.2704282	587.4065347	4672.028724	9459.283495	1085.639722	-88.10344108	1881.656635	4077	15160.5914	1179.207162	2350.304602	258.4956639	230.7498668	234.3622282	913.6085795	9132.857182	0.4895893195	0.1138391406	-0.009698980565	0.02434272881	0.02034691249	0.0304784113	1	0.3871337529	0.2029303274	0.02225291898	85	0.9999999895
12	523.7175019	628.5372022	-34.062048	9599.979474	694.9418571	161.2022136	1636.569987	3712	8834.032258	47.76030212	1831.198494	165.8748808	65.62186402	148.6355522	671.1409418	3502.443825	-0.004165477994	0.06990187372	0.01638919891	0.005540495534	0.01351494857	0.006660964515	1	-0.003494449301	0.1143564185	0.00203820717	6	0.9725984884
12	535.5778994	309.3839374	3857.800523	12265.46724	250.8808733	-21.5069396	1709.745242	4576	7628.778947	892.8957788	2910.384727	142.8441859	220.9934742	200.8451051	1035.689939	3600.461079	0.3108123142	0.02023194321	-0.001881373143	0.01919007854	0.01282180783	0.02026309647	1	0.2450202138	0.01103775069	0.006754890129	69	0.9999998193
12	539.5557826	123.2771316	7631.874914	7346.912957	770.0473671	-410.6104766	1399.318743	3100	555.5531915	1677.736615	1604.270595	204.1234759	309.7642478	215.2218519	645.4243846	257.7219314	1.037306723	0.1084287329	-0.0502279486	0.05003106556	0.02092407506	0.0530511397	1	0.819192519	0.1891946546	0.002995848813	96	1
12	543.9516082	87.96029125	2087.788886	7171.763507	1129.012518	483.4196981	1271.945792	3029	8355.588889	393.1231152	1253.546062	216.943004	165.1787616	149.1028471	507.957588	3006.615462	0.2886700437	0.1574750527	0.06560779697	0.02025767449	0.02081941409	0.02287018923	1	0.2335052126	0.2971009092	0.2387051612	77	1
12	548.8703508	724.2608789	-27.03989776	9130.329181	858.9286966	519.9659095	1534.537306	3536	3524.557895	46.35272015	1364.475733	161.6121824	103.8220122	159.5050099	513.7276018	1205.086319	-0.00294466312	0.09760873357	0.05927601683	0.005389944721	0.01378211872	0.009114680669	1	0.0009134902809	0.1738030647	0.1508234705	13	0.9999958935
12	552.7373414	336.6259031	3520.157331	11469.35771	2551.185629	941.1760511	1926.192414	5084.5	5061.075269	850.9432727	2803.565238	637.4895836	251.4357659	260.4763173	1188.923439	3016.208249	0.3043223266	0.2229717939	0.08010815842	0.01984762644	0.0202591064	0.02932450088	1	0.2475029535	0.4325789748	0.2942207499	79	1
12	556.705695	170.5272176	-200.6832685	10595.42185	1055.749216	2451.580322	1758.049822	4175	5905.810526	64.18228504	1415.438672	201.0605478	315.6440376	219.5779982	542.9284719	1520.860698	-0.01902306739	0.1008977056	0.2297415287	0.005975596001	0.0137937777	0.01780737316	1	0.00104386139	0.1904663727	0.7340698637	15	0.9999999913
12	557.4112043	112.6111377	1508.469557	8600.490736	400.0630825	67.89766476	1479.117318	3353	1648.884211	430.4616997	2503.878704	190.6927543	126.0442717	184.4424162	932.4965066	1480.885128	0.1791713775	0.049283021	0.007872031076	0.01646381587	0.02029536611	0.02362941936	1	0.1413757357	0.07138785645	0.01234579803	55	1
12	566.7084916	582.5419476	-107.8703871	10358.27758	155.4784073	1306.745844	1870.698923	3851.5	9057.168421	49.85715981	2005.351442	125.6648111	250.5230165	169.8908341	710.9316762	3297.937497	-0.01046219863	0.01550303659	0.1251184546	0.005156045931	0.01278498017	0.01099619852	1	-0.0006683818149	0.008840900881	0.3730525423	4	1
12	570.4073278	312.2527163	5578.266341	11547.92034	3788.819151	-142.5754536	1515.866515	5534	9556.595745	1073.766963	2164.240988	704.4877373	208.2496735	196.5899166	968.6713172	4276.198355	0.4778028203	0.3290002984	-0.01207762179	0.02137574495	0.02283142922	0.01989597569	1	0.3791216015	0.6451119602	0.01860560925	89	1
12	571.1716844	602.7913349	458.3720122	9039.284684	897.0773264	1940.706435	1777.350544	3560	1658.515789	129.6986365	2090.744667	248.9747256	454.5488462	214.3285119	807.6113367	1102.972221	0.05347360934	0.1022393282	0.214639956	0.01204487699	0.01955567426	0.02391872279	1	0.05751066034	0.1923133153	0.6980780816	41	1
12	572.651658	86.31927638	-72.75232343	6832.774366	96.09244921	1482.518961	1305.279864	2517.5	5043.72043	46.57092091	1056.48909	100.8476701	246.2775278	151.2000476	372.5983991	1790.654819	-0.01054833617	0.01496038104	0.2152011843	0.007299041074	0.01623299876	0.0171904141	1	0.006066405173	0.01295409486	0.6830432134	5	1
12	573.1347631	266.5240536	-31.95125217	12160.71915	1258.30107	375.043085	1550.606903	4810	4404.597826	53.28421985	1847.783964	239.7929301	91.65948737	175.8438813	699.5643993	1323.532071	-0.002402246155	0.103953995	0.03156000728	0.004662903307	0.0131088201	0.006028897891	1	-0.0007047390468	0.1852382438	0.055765912	12	0.999972035
12	572.3422444	728.7672833	-0.8845114817	6208.276798	347.7075363	100.0170441	1594.860927	2417	5516.903226	36.41960353	1390.441035	114.9565225	58.02405502	177.3697568	505.6037353	2739.930494	-0.0001303963871	0.06024342197	0.01933625717	0.006461853336	0.01817982479	0.01009050728	1	-0.0001346622998	0.09467034736	0.01274774522	7	0.6911763543
12	575.7198449	431.659578	-40.78108856	10077.50712	681.6831824	147.8204073	1656.444154	3928	9457.892473	45.52229957	2032.924152	186.951677	74.00373521	365.9576007	745.2584565	4755.606784	-0.004378008617	0.06918016639	0.01588309846	0.005417324747	0.01452872653	0.00720144734	1	-0.003706686141	0.1128435057	0.0002257809412	6	0.9739751849
12	576.8188915	226.7666867	-24.19767539	11516.65653	1122.67544	366.5144429	1575.712796	4468	6136.787234	50.92154084	1873.438173	226.055563	79.93681695	223.1247265	698.8495775	2078.817328	-0.002482382995	0.1017619072	0.03391993259	0.004801553728	0.01566759458	0.006927902502	1	-0.0006056876357	0.1808689108	0.06379754274	12	0.9998616919
12	578.5759927	101.3415847	3077.839711	6633.896453	696.0659281	549.1591436	1289.203988	2787	9377.389474	583.8773243	1257.587282	155.9320421	202.7891384	321.5837373	479.468097	4673.472656	0.4544321735	0.1049894002	0.08543238949	0.02829594291	0.02193225813	0.03049390098	1	0.3663270817	0.19027611	0.3416338904	86	1
12	580.7313385	652.8975663	-12.05662565	8795.932098	2182.084531	152.2264372	1616.464378	3875	10568.88172	72.54190182	1450.748214	377.7706705	80.74417391	441.9089083	621.656868	4128.543929	-0.001528542421	0.2532833004	0.01680423802	0.008746474355	0.02304658168	0.009261710852	1	-6.238961585e-05	0.4913626661	0.01012321287	20	0.9980589271
12	588.7875943	237.9118476	11.06724855	7990.67785	347.2100316	393.0282391	1885.71723	3098	3215.56383	45.51546048	2611.410576	201.3982803	114.4072155	500.9425057	943.4926297	2734.394417	0.001307110525	0.04580470703	0.04988229943	0.007308404959	0.02557159984	0.01416826207	1	0.003212836945	0.06676050339	0.1177121584	8	0.5444046439
12	588.5691684	346.379678	-64.49441978	9536.347026	422.8529238	1260.783121	1930.573525	3675	2299.765957	57.47598852	2495.368942	184.7424884	297.1850283	211.1834657	919.8698953	2032.372772	-0.007582574658	0.04719816033	0.1280298069	0.006011351345	0.01870889166	0.02075337597	1	0.00206513327	0.07416525409	0.38475557	9	1
12	588.8759487	733.8036413	442.3291543	7044.962039	116.1529857	293.9318599	1599.068819	2680	15197.22105	108.8181839	1011.840081	104.7521813	94.09430405	169.2543225	361.9343959	4037.366904	0.06404398091	0.01596675462	0.0419109787	0.009831535702	0.01524280787	0.01234315219	1	0.05224229917	0.004929049643	0.1030810026	31	1
12	589.2414646	480.4494957	-63.02298026	11849.82669	195.7132162	394.4908979	1819.463484	4370.5	11872.59783	44.28016199	3002.489497	129.4775809	123.9894833	188.4335235	1034.732044	7317.351318	-0.005860931057	0.01767461172	0.03337342908	0.004650883416	0.01325830592	0.006836134524	1	-0.003929924736	0.007977696254	0.0583874874	2	0.9999986217
12	594.8442399	169.6262008	660.1286103	6892.808142	93.65741398	106.2108711	1594.562302	2581.5	7838.234568	162.6120509	1351.765936	142.1105014	84.33349232	719.4385864	448.4667199	3713.432917	0.09236004673	0.01350536931	0.01598668392	0.01769093861	0.03352067988	0.01545684934	1	0.07276283953	-0.001649124676	0.02000350765	30	0.9999999939
12	595.7675642	649.735929	3682.636506	7699.375082	2594.457414	-174.8441726	1520.030395	3730	8650.182796	916.2844195	1832.88895	581.9642319	183.0323967	203.9302981	821.8076204	4625.171205	0.4766954287	0.3289284579	-0.02461186493	0.02599141016	0.02240693737	0.02595462783	1	0.3772941226	0.6442372725	-0.02477790589	89	1
12	604.6883845	179.3472086	3749.190268	7923.800246	846.255638	743.1257265	1574.783405	3219.5	12491.38272	837.291525	1672.676599	171.6177611	266.1581626	205.626153	645.4765297	6889.015696	0.4668863493	0.1078990293	0.09486195705	0.03035343501	0.01837772452	0.03485651999	1	0.3769551475	0.1967989254	0.3769208267	86	1
12	612.2205797	52.43098474	2266.309736	5071.112857	755.1522144	-105.3760006	974.2556627	2120	7251.451613	422.4351411	908.0268299	162.3073018	127.441625	134.9092566	359.1903418	3423.330909	0.4420987059	0.1547025616	-0.02378048629	0.0291710029	0.02409176157	0.02767723241	1	0.3486294787	0.2861399276	-0.03529566526	87	1
12	612.7699572	333.0919562	1901.651391	11064.651	2544.217064	693.4332557	2020.509453	4874	4113.170213	328.4065224	1713.69584	393.8915185	158.1551007	208.3566958	707.8166653	1562.779614	0.1715676627	0.2349346846	0.06259674745	0.01456715898	0.01752082587	0.01538548723	1	0.1407916947	0.4562183031	0.2051663075	65	1
12	612.6271921	593.6440916	649.374632	10108.36261	1077.364428	428.9127929	1593.571736	4060.5	8510.863158	131.742928	1449.03864	201.6694648	104.5027782	176.8392203	561.1671572	2012.551913	0.06493011871	0.1078531533	0.04360157573	0.008641238591	0.01342726912	0.009818098741	1	0.05372830589	0.1939207391	0.1121390906	39	1
12	624.3125175	539.4573093	-53.88849464	9907.804515	535.7166382	640.4220007	1698.350247	3796	7461.946809	44.96514441	1525.362304	146.5699069	120.4879081	164.5711056	564.0300833	2264.688435	-0.005291776142	0.05594409827	0.06575299128	0.004693681162	0.01329999204	0.007946721867	1	-0.0007585011263	0.08852872556	0.1712178817	8	0.9999999997
12	627.3495046	570.5474851	609.4701644	9022.865258	161.5234683	405.6622374	1731.148436	3354	13386.55789	157.3281387	1712.628235	111.7245909	114.133807	169.6041206	612.3168754	5847.074067	0.06749410704	0.02004660335	0.04392297235	0.009660932483	0.01305273182	0.0121740262	1	0.05516449828	0.01343127262	0.110899104	31	1
12	631.3855023	399.8421386	1492.833043	9280.815668	463.6400639	1363.665154	2020.026608	3598	4672.903226	334.1794031	1885.317037	161.5704622	304.5204686	197.5673944	703.3019539	2057.284872	0.1630448948	0.05114467764	0.1524445995	0.01387048202	0.01568786539	0.02119467202	1	0.1395011502	0.08361409216	0.5064214945	57	1
12	632.7282534	463.2780834	3957.829921	8375.094758	93.01332425	867.9451133	1848.675403	3237.5	3012.484211	1062.934542	2318.759297	113.1965784	293.0202213	245.1992179	839.0918384	2163.583473	0.4664056508	0.01324141032	0.1036845902	0.02823474801	0.01732550506	0.03980701008	1	0.3765659608	0.002720374977	0.4040422351	82	1
12	638.2727678	423.5109279	1748.409797	10129.5149	2486.714633	56.96694068	1670.277563	4521	9915.368421	273.5895051	1621.99086	418.0288899	125.1502081	187.76634	702.2420673	2980.980219	0.1747656392	0.2414728176	0.006022958411	0.01271267055	0.01781882779	0.01317008142	1	0.1391040394	0.4663737062	0.01138234834	64	1
12	641.0425155	613.5412361	7880.82143	7409.132319	471.3096267	-382.3314724	1627.41212	3020	6006.673913	1419.078153	1413.57419	116.0602534	248.8304105	186.7774018	544.4425584	2586.742727	1.055835309	0.06423631097	-0.05602261677	0.04261337376	0.01444877965	0.03619835568	1	0.8331609058	0.09800162799	-0.01433827556	95	1
12	648.8900405	235.3633154	2028.47291	6341.35745	970.5980198	42.45106484	1553.365421	2744.5	1590.345238	648.2510173	2032.951316	353.8672473	142.851006	330.930301	816.5912993	1572.465001	0.3057103968	0.1530696128	0.007282614292	0.02625225368	0.03288015855	0.0341369288	1	0.2426050234	0.2846509886	0.04157398489	76	1
12	654.4669921	222.6602887	-19.46853514	9242.311373	183.5935144	239.3625375	1414.476235	3348.5	10187.61446	39.07772418	1427.562151	131.0865694	81.84795737	161.2549836	499.2711753	2581.429859	-0.002194769817	0.02107769865	0.02603922302	0.004547806834	0.01531814932	0.008140890087	1	-0.001547148901	0.01454608891	0.03406489038	2	0.9999904192
12	661.506901	493.584671	3431.926612	7109.38024	805.0989613	-94.52726144	1682.903208	2982.5	12498.76042	884.4103097	1873.950135	190.0068642	184.6530058	177.1069239	715.6056543	8036.768567	0.4763289898	0.114299341	-0.01307972284	0.0306496962	0.0204357521	0.02998130523	1	0.3763462717	0.2036864629	0.007717994714	85	0.9999999166
12	680.2781255	412.2578382	1286.388418	7428.130745	90.28535253	1136.443153	1874.241967	2833	5147.968421	279.49278	1710.304923	96.4271975	305.626748	183.8001689	615.9801154	3044.221636	0.1690272837	0.01274808966	0.1512283409	0.01457111002	0.01525328277	0.02357330203	1	0.1438888537	0.004607479909	0.5022783659	54	1
12	686.4306869	332.3144952	-17.55468709	7676.078729	533.9918519	106.6411893	1520.881706	2941.5	7706.202128	42.07185214	1290.64943	134.7935486	74.26836618	170.8187058	473.3731205	2919.099683	-0.002367413695	0.0693738605	0.01445435956	0.005998843425	0.0164666297	0.009193491486	1	-0.002215857775	0.1131578028	-0.004242935642	6	0.9541605745
12	692.3002345	473.446223	699.9017863	7913.499233	146.1141974	86.60834896	1480.316237	2944	13703.78723	154.5296634	1248.014602	91.68694517	84.3223014	172.9734427	429.8636086	3903.271616	0.09085487371	0.01877001653	0.01080183254	0.0110570702	0.01264923808	0.01072297891	1	0.07121267541	0.008873359491	0.002002962936	30	0.9999999998
12	695.6840101	524.1672831	-37.18893477	8358.975184	491.7068228	481.7328029	1475.820173	3202	5279.168421	42.10966099	1276.305629	134.8045368	98.84990518	122.6911315	458.1336677	1649.578616	-0.004804855514	0.05967749556	0.05778380399	0.005162261618	0.01645875657	0.007708053263	1	-0.0009472529961	0.09574080621	0.144021986	8	0.9999999947
12	724.7012507	548.4502923	1719.385593	5556.483783	1715.454057	-54.90404207	1323.570357	2631.5	3721.757895	596.6854558	1962.556673	647.4189053	127.8206855	148.262022	886.3234871	3570.295499	0.3037606352	0.3241858875	-0.009194250196	0.02697422855	0.03702975474	0.03231399961	1	0.241029205	0.6354650687	-0.009890723397	80	1
12	738.0691348	391.6102583	1094.687551	6423.995822	1014.126111	59.17840754	1435.124619	2670.5	1062.849462	220.3975635	1206.335081	214.2451869	104.3431553	147.0348461	482.6385109	1035.014671	0.1731857727	0.1607786086	0.01011894682	0.02017004582	0.02034114177	0.01799402841	1	0.1375838171	0.3007263838	0.0224576846	61	1
12	742.4746113	310.4783568	45.53026525	5434.663111	1740.108759	537.7328833	1583.103338	2545	1569.104167	104.6187737	939.6003209	313.7939522	180.0591933	611.0927957	438.2531669	952.1543603	0.008020535466	0.3160973346	0.1092577318	0.01850478692	0.03142311801	0.03464029413	1	0.01495778797	0.6258533721	0.3324907373	27	1
13	294.7006227	369.321338	16031.04251	15368.62509	1517.687989	-384.7156669	1653.707057	6291.5	2758.163043	3762.362783	3699.841077	488.9213944	633.4344694	336.9666552	1542.089883	1790.512606	1.040794206	0.1049710626	-0.02228474711	0.0299446299	0.01440078509	0.05315857242	1	0.8240502188	0.1837068622	0.09981690154	96	1
13	509.0924859	607.3983014	454.5133723	6450.433053	543.0620354	416.805247	2016.116342	2567	2961.763441	205.3885937	2805.831275	343.9498567	200.5277115	621.9286368	1055.450011	2457.83828	0.07271516903	0.0871086724	0.06110987464	0.03478620723	0.08981017135	0.2279310726	1	0.06108881809	0.1522881401	0.1734194063	39	0.9999986455
13	522.342556	101.1252838	8507.757978	8269.135232	821.9944772	-488.3937	1434.90461	3490	1689.905263	1525.379885	1461.501208	187.4441428	277.0372423	183.9440077	577.4426556	952.5742287	1.025556433	0.1006364749	-0.05700786591	0.03882237938	0.01934029903	0.03996655634	1	0.8092891448	0.172787913	-0.02317914888	96	0.9999999999
13	536.3085502	776.8033215	6265.652404	6310.316707	339.7324654	-514.8019866	1425.142938	2453	5335.833333	1453.627814	1482.422806	121.2316341	231.3503087	185.2792084	573.8991106	3240.221151	1.009613482	0.05960207555	-0.08280709553	0.04478888757	0.01526886237	0.04605933797	1	0.7943808417	0.08694222608	-0.1168340409	95	1
13	573.7050363	630.3393958	19.16795786	7960.768807	440.5553198	195.1702083	1832.824281	3087.5	2528.301075	42.48783222	1667.373628	143.5505466	76.07978288	167.7917652	603.4875444	1553.531166	0.002822523012	0.05823530168	0.02554907594	0.005664170418	0.01387216741	0.01108023706	1	0.00266659639	0.09090139313	0.034712307	7	0.9999972859
13	638.1139436	710.8849584	3156.838696	6853.089151	82.53955107	-160.0370632	1486.49978	2620	5621.09375	653.4792298	1305.280962	93.58817043	158.1750936	192.1354597	474.8530953	2450.988488	0.4738436968	0.0128452793	-0.0235205877	0.03130575096	0.01500473417	0.02550341296	1	0.3728604075	-0.005480929328	-0.03212350661	81	1
13	714.5590165	284.2284132	1020.118802	5747.244012	520.5799201	89.84955909	1580.07193	2295.5	2325.065217	239.1725963	1299.38456	160.6810717	86.94048481	205.3569891	498.0525008	1450.735939	0.174058342	0.0946029283	0.01648257166	0.016201061	0.02254992001	0.01857599934	1	0.138286772	0.1650557461	0.04235753315	58	0.9999999823
13	745.4904492	307.2988718	450.2307743	5582.464036	1753.774772	424.2993772	1627.816613	2630	6412.2	133.0948091	903.7832293	327.2025013	186.8997407	398.9906189	403.9611159	2666.703649	0.07988686181	0.3168957738	0.0817762315	0.01856172838	0.03191745205	0.03069685711	1	0.0699844208	0.6258654012	0.2537357803	49	0.9999319103
14	107.7157862	653.3000034	2803.588901	9766.471596	135.2298803	699.3464448	1732.864376	3654	8211.117021	608.8707456	2151.12544	142.4769783	247.5074925	605.3561008	773.5661526	4881.235911	0.2900875835	0.01366493376	0.06977556885	0.01795284685	0.01518021495	0.02531813122	1	0.2339224652	0.001706810801	0.2485949278	70	0.9999999999
14	355.5863935	540.2958164	841.2939608	9090.183801	56.13874011	214.1549622	1956.496363	3256	1612.553191	292.6508818	3118.704103	129.6394581	109.4129706	268.3565623	1112.538603	1467.098084	0.09086455834	0.006047614539	0.02191616762	0.01214641507	0.01820409398	0.01816548368	1	0.07196964033	-0.01663540417	0.03983445046	30	0.9999927522
14	449.7634451	561.005407	-21.97209717	12615.51282	45.93691775	882.9170211	2077.488144	4434	1327.4	47.36691151	4030.44817	148.1964375	246.571544	246.0154174	1403.557865	1115.207627	-0.001802572743	0.00507939891	0.070750556	0.004761736937	0.01650110649	0.01171304627	1	0.002029148537	-0.01574714681	0.1874989148	3	0.9999999999
14	698.2144501	498.8804727	-73.79260099	8232.437867	31.49471676	969.9360367	1842.781539	3038	2709.021053	52.42706471	1496.068335	134.5505911	221.7755511	560.0875407	542.7331326	1987.138561	-0.00933094519	0.003805679032	0.1244727715	0.007198594502	0.01989040566	0.01390626172	1	9.832057687e-05	-0.0152437699	0.3706914247	4	1
14	732.0253315	696.0534865	39.36021079	4112.231432	58.66613589	19.66497446	952.9015558	1512	1456.3	22.18137593	769.783968	75.45660587	42.02878681	99.74450605	271.2230566	883.0676161	0.009924323876	0.01822423788	0.004804037464	0.006423202116	0.01937944621	0.01054275463	0	NaN	NaN	NaN	NaN	NaN
15	61.67049039	358.4643148	-28.04584127	10802.65228	1660.257843	685.1756861	1729.609092	4360.5	917.2210526	64.49855318	1825.556106	343.2322657	127.4134627	380.4473994	715.3373375	365.3619942	-0.002548003963	0.153559502	0.06316328757	0.00649780345	0.01746739679	0.01170712811	1	0.001920740392	0.289048397	0.1661431581	18	0.9999998592
15	76.61158145	326.4677484	-28.1675811	12605.37858	1164.684238	158.5146059	1378.781301	4851	7461.225806	56.50190058	2486.603188	265.6992747	78.97752172	513.5343986	904.7476467	3140.339213	-0.002503920891	0.09157262714	0.0126121381	0.005383385377	0.01488236898	0.006681247298	1	-0.002305466209	0.1586856958	-0.009877483788	11	0.999895475
15	104.1203468	384.2190631	-65.09783177	13552.48748	203.0010957	413.1337582	1672.890418	4850	9231.042105	47.21266422	2817.358552	134.3445121	106.5548173	255.0404687	958.5128582	4674.440597	-0.005116475961	0.01516568119	0.03122835606	0.004485242979	0.01140520818	0.006231108087	1	-0.003518412829	0.002695140823	0.05108554527	2	0.9999995072
15	211.5642677	126.3804267	-22.1879758	11306.22208	1788.177447	189.5897973	1593.211324	4607	4461	57.9698837	1647.936591	288.8032255	74.14938039	206.0251932	656.2535955	1388.045272	-0.001935320717	0.1587494305	0.01652892087	0.005328650758	0.01563953635	0.006282713153	1	-0.001079451005	0.2970103996	0.00595358079	16	0.6445121067
15	221.5473174	113.1756798	-8.159157381	11335.5302	1753.1468	198.2936446	1584.004193	4606	3197.302083	57.02849497	1544.743075	238.7955287	85.34760336	277.0637327	596.1939925	1219.323342	-0.0008143053146	0.153625278	0.01742203533	0.005192943132	0.01583566898	0.007392144981	1	-0.0001578030666	0.2865278111	0.009103943051	16	0.5356042462
15	246.2969429	473.4909569	-320.927808	16905.61447	852.5291402	4055.222148	2394.74867	6309.5	9754.8	74.34850203	2305.427496	193.1653895	634.5929219	259.4530517	861.7066865	2871.791933	-0.01963683535	0.05165845709	0.2411089213	0.004575164154	0.01027615994	0.01621805112	1	0.001064620544	0.08990367547	0.7714251134	10	1
15	257.4304751	732.6401176	-39.23133302	10493.10237	2374.036804	130.878128	1582.535508	4508	10993.98936	66.01996099	1943.7168	421.6953182	72.86209518	195.5622425	786.2940659	3854.375175	-0.003559997927	0.2254048577	0.01340436758	0.006634911725	0.01781801296	0.006751133157	1	-0.002131777731	0.4338556341	-0.002948159853	20	0.9734249482
15	271.5260918	79.72027912	1583.823714	10082.25321	500.6858308	546.4533247	1705.199675	3848.5	10013.49462	264.400602	1630.750075	150.4452365	157.3112684	195.42711	605.668142	3450.503721	0.1568853771	0.04906435638	0.0538965187	0.01124416232	0.01466298708	0.01493637836	1	0.1271458504	0.07362037286	0.1658366575	56	0.9999977793
15	274.6547288	367.2781289	4620.95149	15193.73633	812.6492697	1168.295039	2125.783733	5779	12239.1087	1133.611957	3365.914457	247.2848079	363.2897465	255.4363587	1261.664735	5446.98216	0.3064156278	0.05705829421	0.07746724416	0.0184993903	0.015343661	0.02360799781	1	0.2477852251	0.09135068644	0.2800939164	73	1
15	276.6236329	420.9614111	5144.987305	17728.98712	4222.275964	1241.724248	1776.273944	7784	15913.42553	910.2885799	2936.777546	754.5911373	334.7410888	250.628481	1289.410978	5557.820431	0.2976141842	0.2401128222	0.07069775908	0.01304400057	0.01640904248	0.01907625264	0	NaN	NaN	NaN	NaN	NaN
15	280.9297911	654.8438834	-49.20465992	13724.34527	857.2537919	172.350753	1631.346567	5145	9222.333333	51.61274286	2321.114219	163.2572039	63.01620696	170.6542259	812.3935191	2844.971378	-0.003742809599	0.06440935453	0.01345359164	0.0041831344	0.0122033972	0.004442530182	1	-0.003419575455	0.1028946667	-0.008154037665	6	0.9427354782
15	282.348812	24.27991241	18.00278653	7003.845487	2161.436625	63.64627348	971.7688734	3178.5	3818.173913	61.3060794	1233.159895	391.4916256	57.0688098	141.3325589	529.8836332	1742.961195	0.002874667024	0.312912236	0.00990500112	0.009067652924	0.02805090522	0.008573567979	1	0.003339160365	0.6135413372	-0.01067714989	24	0.9804541828
15	284.6174943	156.6558169	-25.16600174	14600.73859	2312.795909	224.1354228	1687.945868	5912	4955.421053	66.27158188	2098.997723	363.6931005	80.39687223	228.9081242	805.658674	1665.97524	-0.001906893363	0.1599719499	0.01617040375	0.004823175672	0.01477748991	0.00574445036	1	-0.001075252612	0.2995027511	0.004766474104	16	0.6605864951
15	293.6791083	187.418609	2.923053566	14684.89815	2306.626538	269.8355541	1800.974441	5988	4384.840426	96.21386851	2234.031313	384.1712641	106.2724448	657.7082216	855.2466492	1408.377815	0.0001936076749	0.1567270687	0.01820141086	0.006719102381	0.01607440572	0.007860061007	1	0.0007239586771	0.2929490249	0.01211059203	17	0.6324658037
15	304.4535947	553.6954671	6675.257332	13453.50378	1287.211708	-73.00128662	2107.128189	5412	5975.276596	1509.249147	3013.84941	318.9529408	290.9262956	245.706307	1150.869173	3351.667389	0.4935297468	0.09687592928	-0.005278749181	0.01951591255	0.0159861936	0.02532366492	1	0.3904776482	0.1683131675	0.03776963655	85	1
15	310.6615684	136.4134277	2371.614694	13759.30645	662.1458249	106.2162866	1896.292316	5182	4644.926316	413.6435059	2283.337154	167.721827	143.5358542	277.1150317	801.7668707	1323.962165	0.1756337932	0.04722808875	0.0076878343	0.01028750174	0.01260604483	0.01161339875	1	0.1385365857	0.06715445611	0.01086609521	55	1
15	315.3376957	151.7075108	-19.72636412	14447.68899	2188.714142	234.7997308	1698.339897	5758	5452.365591	62.6725219	2100.645095	376.2082297	81.01325426	230.3388989	829.4154136	1221.564275	-0.001451776315	0.1569795732	0.01666952377	0.004498997458	0.01346489251	0.006108262623	1	-0.0006972530079	0.2933799746	0.006485126974	16	0.6361207424
15	329.5132604	351.6574476	5199.649363	16848.08429	3907.35047	1198.942472	1836.307291	7346	14218.58511	1042.700185	3025.434299	839.7104616	322.9914362	270.113151	1361.675966	6248.159014	0.3068449055	0.2436704025	0.07021224298	0.01618885844	0.01881536826	0.01838246883	1	0.248906724	0.4745542119	0.2614035514	79	1
15	336.848957	29.69688503	570.8865599	8325.018888	1814.680168	294.3223635	1094.163165	3532	8775.326316	118.188074	1270.138767	313.404702	105.8625432	302.6075894	526.4861125	3400.714163	0.06873217853	0.2175939054	0.0364458357	0.01068742567	0.02255023163	0.01246593219	1	0.05698965344	0.4191013677	0.09198441218	46	1
15	346.4445854	6.712516754	21.97627725	7044.173931	98.25539486	170.2659796	1082.640262	2569	8256.012195	38.21675728	1091.3015	99.75748744	65.01402174	151.5496355	377.6866231	2719.786536	0.003090443887	0.01287953094	0.02542611614	0.005712560448	0.01603496394	0.009017806981	1	0.002547238144	-0.002345266398	0.03284501996	2	0.9981959088
15	352.4336544	429.2920513	-40.12423053	16192.95974	2612.311897	242.9573696	1762.737064	6505	6563.677419	141.8549379	2803.904749	529.5587764	173.4794854	1262.407104	1153.32115	2665.896591	-0.00268668833	0.1628234731	0.01484857787	0.01078619036	0.01517245316	0.0134475602	1	-0.001774378357	0.305288372	0.000140364643	16	0.6599696842
15	354.6623566	599.3839537	954.9249345	13839.53671	2239.956032	111.3236402	1678.633316	5662	9458.431579	219.333272	2612.222799	422.5040162	102.623429	191.0576375	1025.793728	5185.942098	0.07109955159	0.1632038217	0.008172328691	0.008418312553	0.01427466184	0.008142970955	1	0.05634678872	0.3056476112	-0.006603296568	42	0.9999999999
15	396.6074193	432.2193119	17.22120198	13359.67712	2077.83907	296.7131475	1941.461114	5410	2898.063158	60.55911476	3280.391278	510.6053346	91.61998807	196.0734054	1264.247524	2590.413734	0.001279199151	0.1579672952	0.02205694508	0.004874178245	0.01712741546	0.01002308974	1	0.001886631	0.2957218717	0.02565949751	17	0.9981351588
15	408.3304809	139.3549251	-5.278970014	12771.16899	4128.047316	165.6352258	1472.475513	5792	3552.731183	69.62242321	1831.887285	588.245798	83.14615749	229.1081538	800.4482009	1803.048579	-0.0004719407443	0.3211513293	0.01392211876	0.005928175825	0.019859106	0.006570702897	1	0.001042504885	0.6307134818	0.002685446348	24	0.9201061062
15	413.4715096	33.8533781	44.61182357	8347.611525	1884.764134	259.3648531	1128.162051	3610	1529.06383	94.7759093	1410.734674	364.941789	115.108519	919.9016926	585.9454776	776.8473482	0.005868408971	0.2213104101	0.03199438974	0.01241696351	0.02548572712	0.01567622727	1	0.006734663436	0.4265130769	0.06296801639	21	0.9971187908
15	420.6327641	99.29865151	-4.162776353	10933.87066	3548.898588	143.6302663	1419.670095	4996.5	4245.042553	67.09621403	1567.95586	473.661029	76.02630108	205.1054784	663.326618	1614.933348	-0.0004359635389	0.3222268902	0.01330820417	0.006085125178	0.02233269419	0.006675292137	1	0.001032356213	0.6328888978	0.0006161567298	24	0.948466924
15	422.3362698	520.3850996	1308.481808	14891.66166	217.1212017	125.0426421	1589.205718	5392	6060.378947	257.2581427	2666.633304	148.0764908	115.6818641	176.1268054	914.7399048	3193.759164	0.08692358981	0.01472097649	0.008564984418	0.007986416735	0.01144979735	0.008225758709	1	0.06789142615	0.0004216488315	-0.006693748121	30	0.9999999985
15	424.4373645	195.2879117	-180.7228892	15699.93642	281.4635917	1931.532832	1865.887114	5650.5	15650.84043	55.60211653	2274.637624	158.5890881	310.9829163	185.5373066	824.7529312	4947.975914	-0.01235636329	0.01954764839	0.1215510062	0.004317639629	0.009981460861	0.009348908877	1	-0.002414066391	0.01694938176	0.3604924884	4	1
15	428.8076876	177.5319882	3317.362225	11329.97574	2702.300963	829.8348144	1798.449985	5095	8328.319149	774.1285122	2458.946983	599.6346957	270.1062857	507.6774754	1061.181542	4291.333262	0.2925752257	0.2358602533	0.07296073393	0.02030958445	0.02141455032	0.022704784	1	0.2377215874	0.4586649517	0.2674669666	79	1
15	437.9035852	72.79529988	24.3603159	9711.587738	3002.031102	128.8501678	1351.432351	4427	2308.621053	66.59863195	1273.410848	403.0208089	78.13123058	192.641962	539.6762243	878.9403216	0.002733892493	0.3054353704	0.01273815852	0.00706874966	0.01837396437	0.008400707963	1	0.003388167857	0.5983354043	-0.001205307616	24	0.8246416827
15	450.2663639	331.4471652	4625.901446	15705.14499	3519.69622	1174.898996	1950.27402	6804	9590.851064	827.0633477	2602.729179	722.9077294	334.630974	216.6882066	1175.270154	4117.61307	0.2990731164	0.2335170755	0.07356585009	0.01463152691	0.01868650144	0.01746719264	1	0.2429131846	0.4538800298	0.2709003271	79	1
15	453.4426925	162.6995349	-21.40333798	13310.62118	4354.68659	151.0771096	1410.406825	5995.5	8507.882979	68.94814972	1945.995633	632.4118572	78.68438711	176.1820071	851.3397891	2023.349012	-0.001798046227	0.33335	0.01194291632	0.005575473697	0.01839958297	0.005794220022	1	-7.378661812e-05	0.6556764543	-0.004013431443	24	0.9800318988
15	471.1935334	107.3660265	1601.646275	9563.717848	449.2071658	580.6907504	1894.673942	3704	4804.840426	244.9299399	1431.94172	147.4913306	156.0688885	325.0868461	527.0122332	1847.888684	0.1648683012	0.04399131861	0.05993238318	0.01442107873	0.01648836194	0.0140039202	1	0.1339082395	0.0635380971	0.1881964095	56	0.9999971531
15	481.3324256	185.0267005	-64.02740192	14733.07158	249.1821893	425.0252616	1506.863674	5293	13906.92473	46.39856419	2118.057735	137.4819084	89.82636466	190.2764607	731.3294966	3678.523496	-0.004297891407	0.01624124155	0.03003672244	0.003385717943	0.01055289049	0.005075611776	1	-0.002950437533	0.004836650336	0.04720002775	2	0.9999982356
15	483.3980344	47.74856378	32.41361865	8778.396708	2615.006832	67.27140611	857.293016	3905	3411.693182	67.66176064	1278.882176	440.7348163	61.80776896	167.2235318	582.7016535	1798.040948	0.004040125442	0.3011580291	0.007586958943	0.008317292296	0.02135068915	0.007344294884	1	0.004006262211	0.5892427136	-0.01878820188	24	0.9705850503
15	485.4427286	757.6675617	482.2824814	9509.525199	405.8814219	1892.993977	1809.311412	3601.5	4882.829787	97.03947318	1320.77315	146.4478468	315.9769511	225.0065162	512.1150698	1209.31355	0.05206595334	0.04221205886	0.1994938117	0.007680396661	0.01464049768	0.01780467885	1	0.05482037697	0.06803476021	0.6436526583	37	0.999999998
15	495.7258809	55.85892535	32.33776824	7056.778227	2193.619673	54.51976632	1044.874404	3163	5043.865169	61.83648382	1145.83608	374.1732701	58.21534525	152.7078199	497.1498921	2361.599776	0.005447055873	0.3140597095	0.008289471554	0.008818405731	0.02310505599	0.008638349197	1	0.005269008359	0.6158052412	-0.0156336157	24	0.989316643
15	497.4299376	338.2585857	669.2135923	13726.85456	628.3782057	3005.283042	2250.46869	5142	12943.73684	199.8512286	2638.824332	160.3441588	631.9475025	313.8625498	933.8733996	5478.02217	0.04991127777	0.04797617131	0.2187336874	0.008970146774	0.01466875518	0.01766209671	1	0.05460339165	0.08100201565	0.7095857165	37	1
15	507.153635	66.80563595	6.513610764	8393.813486	111.2868945	448.7395894	1140.52011	3064	6153.694737	38.08902954	1260.789729	111.4144993	105.8193784	160.3140003	449.2591751	1940.009164	0.0007742427896	0.01390194086	0.0562373166	0.004768159354	0.01432644094	0.01052738131	1	0.003042546014	0.001546026497	0.138409164	3	0.9999997736
15	509.3386206	406.4262186	4733.275031	15444.51261	151.5172218	1165.436083	2045.517411	5646.5	11620.18947	807.9554401	2537.808445	147.428053	316.6101765	234.6322878	914.6094952	4678.635495	0.3012404392	0.01063681125	0.07580700832	0.01465547365	0.01038343952	0.01856642395	1	0.2432175807	-0.004173430028	0.2717040702	70	0.9999999999
15	513.4483037	741.2750069	-24.8616702	9420.579941	89.75283969	528.2534181	1541.467547	3402	4714.797872	40.00413938	1492.195112	110.3020519	113.7706016	174.9819315	534.1929054	1862.919426	-0.002649640178	0.009213115728	0.05716070276	0.004378695795	0.01207052028	0.007462715325	1	0.0003586726507	-0.008037722961	0.1406790175	3	0.999905433
15	515.762863	258.4333085	3383.21092	10936.36867	607.6083983	882.4383143	1881.183473	4220	13372.95699	932.9784896	2744.540063	174.9315499	283.316736	178.5892966	1005.01272	8814.236552	0.3020574921	0.05626807486	0.0789521615	0.02108604999	0.01814464592	0.02662307266	1	0.2444292804	0.08981447115	0.284220142	73	1
15	529.0910891	175.5928834	14.00685127	6330.857037	857.6791302	284.0709115	2085.832349	2650	3007.139785	66.95365123	2198.400226	364.20012	113.9857355	455.7607632	851.1678931	2038.76787	0.002446690641	0.1382677336	0.04504618487	0.01282036992	0.03581673422	0.03243586721	1	0.004411118485	0.2565586331	0.1043828212	17	0.9891239061
15	530.6844922	344.3164773	4548.873239	14995.77184	160.9331892	1161.098033	1990.179144	5516	8612.333333	762.9045337	2411.636586	143.0412306	289.0764114	213.9670862	850.2979495	4189.469979	0.3014925069	0.0108840185	0.07746016484	0.01477194035	0.01072994012	0.01721020348	1	0.2435445284	-0.003569402935	0.2774571576	70	0.9999999999
15	533.6745571	96.49053118	1373.628061	8948.284676	2615.832057	379.605571	1252.228338	4024.5	9494.631579	250.9558342	1322.175986	411.7459298	141.0973319	185.268837	580.0590914	3668.610575	0.1562424399	0.297688672	0.04510033055	0.01391114028	0.02429448273	0.01464734161	1	0.1277405397	0.5842155492	0.1436614269	67	1
15	534.5702494	739.1403304	-7.320150993	9895.869582	2111.150278	273.7065407	1445.616267	4162	2996.229167	57.10975788	1353.823447	332.559746	81.77112474	160.530141	562.3399063	1569.978796	-0.0008408379666	0.2150794183	0.02863898755	0.006152083893	0.0194511421	0.008377137968	1	0.001106272114	0.4135122527	0.04973871064	21	0.9997952047
15	537.6681054	215.4494989	2040.91438	11635.41156	1104.167243	160.6606441	1980.942097	4646	5187.031915	342.7737382	1868.769838	214.3288383	129.5827274	243.023309	710.3952592	2412.906392	0.1705526358	0.09639407642	0.0134559966	0.01367926612	0.01410887252	0.01196015466	1	0.135285549	0.168563867	0.03122999697	58	0.9999999779
15	542.1593114	560.715253	2921.181063	9132.104815	308.1080827	226.6905831	3124.607063	3663	8436.789474	532.2353633	1683.621322	160.3960777	189.9633167	408.4026849	629.1652193	4818.885681	0.3153117952	0.03342745126	0.02244730773	0.01745358494	0.01822249178	0.02345104596	0	NaN	NaN	NaN	NaN	NaN
15	546.4444586	453.2360809	4280.55867	13948.02182	118.2233933	1023.89791	2067.68051	5171.5	7364.131868	714.9091707	2276.577933	153.0060089	256.7500506	252.6069776	804.6895659	3673.720612	0.3003114719	0.008836870124	0.07308550244	0.01668146383	0.01188164067	0.01624387172	1	0.2422610534	-0.008031153005	0.2620739056	70	1
15	567.5765647	205.303477	-30.36993587	12303.89322	1935.034394	158.3283831	1415.844515	4957	8904.634409	56.24250801	1771.290013	289.6524939	77.75199052	192.4902294	683.6208409	2553.472413	-0.002466503207	0.1595023243	0.01354875554	0.004712658593	0.01506138472	0.00610768475	1	-0.001721309082	0.298385423	-0.004394740491	16	0.6331004319
15	569.5115047	222.6167424	706.0355348	11456.02836	614.2839149	1166.11985	1645.107635	4388	5894.505376	158.7583894	1843.882661	148.7794495	204.3506464	231.4320886	654.0220661	2195.357001	0.05986944518	0.05481483683	0.1022535765	0.009565534442	0.01354903154	0.01225134399	1	0.05376201637	0.08829484684	0.3111249835	36	1
15	572.4350598	323.6648694	6347.837693	13412.03364	3047.200811	-244.105695	1329.266956	5942	9499.680851	1234.199694	2573.981951	578.1368024	249.4734527	202.2749374	1083.325867	4495.525231	0.4686897908	0.225787197	-0.01785001024	0.02334114973	0.01750705105	0.02139499751	1	0.3707102686	0.4326025815	-0.006684207122	88	1
15	581.5267711	347.3047108	4229.147773	13815.31464	191.7207489	1062.198293	1838.433154	5088.5	12172.79167	737.9419908	2408.576984	140.4380769	298.667325	234.1702437	837.1735624	4781.151625	0.2987040216	0.01371287862	0.0725491646	0.01578772694	0.01147653631	0.01964276984	1	0.2409781274	0.001962257634	0.2600362639	70	0.9999999992
15	585.664492	639.3217286	-27.92652239	9236.814476	943.8170799	548.1624026	1556.284392	3573	3476.978261	52.98226711	1862.006029	213.7330748	128.8216657	160.6465326	707.8269912	1752.878587	-0.003579301949	0.1026321116	0.05968513761	0.006594077787	0.01411658622	0.01060831436	1	0.000475952774	0.1841538422	0.1522584466	13	0.9999990467
15	585.6370029	746.4827336	1084.339085	6836.797813	62.61641255	293.2253189	1377.056972	2566.5	5044.387097	254.103338	1546.222665	87.29578039	114.9256921	168.9901588	538.8541549	2668.264454	0.1612931937	0.009586523053	0.04590015093	0.01143779775	0.01440860482	0.01704212644	1	0.1297625247	-0.008001782756	0.1379772174	53	1
15	591.4019677	70.29056529	30.41924019	5958.664512	1766.518335	111.0468719	928.5230302	2645	5150.223404	45.80543671	965.0138425	300.8731484	55.29586496	136.3175192	420.7974263	2572.688628	0.005568449469	0.3015152567	0.01912800051	0.007898199669	0.02500027005	0.008726783908	1	0.006095151456	0.5906462319	0.02127911515	25	0.9800549252
15	597.4591276	201.6031669	-27.69380823	9112.053916	118.0945257	555.3705833	1521.370789	3305	5296.382979	38.75703702	1605.746991	114.6986436	123.9454261	190.7276614	563.7638735	2490.022754	-0.003165099003	0.01330620315	0.0604256124	0.004352951845	0.01359321517	0.008932966658	1	0.0002249969307	0.0005663275416	0.1519378123	3	0.9999998583
15	598.4507113	453.0879757	5.987846237	8504.211277	1880.702992	358.8304629	1886.970779	3669	2292.93617	53.9366172	2251.000117	507.1269119	105.805655	387.074357	930.1038846	2104.62695	0.0006769098696	0.2222871306	0.04356453157	0.007241512659	0.02204306185	0.01373419533	1	0.003491282834	0.4291949974	0.1016787764	22	0.5319005368
15	600.5146796	232.6601392	2592.066158	9072.36224	2126.24538	631.6379074	1560.830156	4035.5	10249.78723	702.3687606	2179.511415	497.9462192	234.1309589	376.7510763	904.6902623	7767.133599	0.2857725711	0.2245078034	0.07030903767	0.02123504362	0.02418930963	0.02572903811	1	0.2320356951	0.4351766624	0.2564692764	79	1
15	610.2261214	699.4889126	6993.32991	6830.290084	651.9696881	-493.1699415	1500.874532	2825.5	1754.741935	1442.075315	1385.280413	166.102228	259.0377473	219.8997036	550.043601	1226.027102	1.038769031	0.09910238943	-0.07277209772	0.04183746309	0.01813114427	0.04152883421	1	0.8185843702	0.1687129387	-0.07457940635	96	1
15	621.1591827	47.67297197	40.7545832	5207.053991	1152.164686	89.57513528	886.1117189	2222	1261.831579	41.94174713	687.961698	174.95406	58.01761885	160.610321	281.0124827	448.7083271	0.008521715294	0.2186781475	0.01920068614	0.00881203624	0.02264806293	0.01049629746	1	0.007857211846	0.4203579916	0.01943342213	20	0.9413714157
15	631.7216609	745.4563169	425.8165462	6279.596145	1331.052674	165.9553718	1019.796533	2698.5	11932.37234	139.8695247	1380.789729	292.82218	76.39899597	127.5133731	564.3253341	5655.316855	0.06720921229	0.217307159	0.02962347591	0.01318665773	0.02202703461	0.01215101542	1	0.05526208917	0.4181166258	0.06816036446	46	1
15	632.5121738	323.3169465	3531.577951	11827.28558	135.6092287	-24.94733155	1575.548133	4344	7324.074468	618.0911643	1943.864362	121.4500677	159.8689952	213.2979443	686.1529237	3150.531132	0.3037159679	0.01107114837	-0.002126461293	0.01685125944	0.01119086497	0.01493789029	1	0.2392984436	-0.007805251508	0.004047816606	69	1
15	634.2699051	147.2999461	2016.104011	7185.971119	1607.536046	425.4589963	1225.884361	3129.5	11136.71579	374.6563892	1227.616841	258.171331	180.9361143	149.3669801	503.2122657	5268.644924	0.2831035191	0.2265187559	0.05773031906	0.0231023352	0.02097798684	0.02349275928	1	0.2289789502	0.4385818053	0.212658411	79	1
15	655.2397119	137.5942124	341.3240599	6324.284774	140.8315234	1213.474684	1205.298044	2365	12037.01064	87.32301243	1012.579233	93.24987265	216.5117561	136.9621527	365.0967131	4474.975479	0.05592897613	0.02104480242	0.1904725877	0.01086804393	0.01593729555	0.01996558922	1	0.05705714078	0.02399505134	0.6127531014	33	0.9999997746
15	662.5828107	644.5738134	580.9199812	8499.652753	3476.442443	29.33832939	1224.968338	4179	8845.163043	130.9845808	1356.829222	578.305969	84.6146826	208.0860983	636.0134655	3276.652746	0.0714149486	0.4107472973	0.003772379963	0.01157631313	0.02493218726	0.01042682669	1	0.05802737736	0.8142755846	-0.01347362876	51	1
15	671.7262309	371.6298328	-111.8387287	8297.318496	394.9047326	2027.090115	1830.186918	3185	2190.150538	68.07215982	1845.433874	144.743088	464.9611608	223.5182767	682.8622882	1880.689877	-0.01304245979	0.0470607983	0.2410146548	0.007152309155	0.01454367593	0.02210843714	1	0.006263974195	0.08044350008	0.7723979883	10	1
15	673.6932838	560.5315671	-100.5368109	10166.02506	2355.850259	1100.507593	1370.479933	4349.5	6040.885417	65.00724772	1437.886025	367.9247415	166.1047406	156.0926122	619.0341214	1743.538748	-0.009840147428	0.2363121929	0.1093263894	0.00674195276	0.01788063974	0.01053733596	1	0.0002046532211	0.4618488447	0.326156731	23	0.9999999996
15	674.3252801	612.6082226	1295.160461	7784.295277	1770.281817	363.2463266	1351.404337	3391.5	3802.083333	262.635194	1553.479612	391.5463766	134.9210775	151.7716529	661.1866326	1944.008694	0.1602845298	0.2268822461	0.04818199853	0.01493385172	0.02083938744	0.01720021854	1	0.1306806983	0.4388333253	0.1528094439	65	1
15	687.2192198	365.5345901	2467.31072	8452.824783	1957.900819	603.4584363	1577.919248	3709	4891.406977	448.3409594	1492.382217	374.4902813	184.1430001	201.7496706	648.1712438	2705.756988	0.2966560622	0.2285281283	0.07017706738	0.01813260042	0.02031371126	0.01962842446	1	0.2407012485	0.4434285369	0.2585408629	79	1
15	691.489421	351.6374141	2383.949744	8272.287426	1832.296502	651.2541245	1725.150095	3662.5	6743.781609	421.6965821	1326.676081	338.1119335	173.5496918	202.2308674	566.8755025	2567.532778	0.2931881923	0.2232086792	0.07662890796	0.01989771454	0.02255879198	0.01991658943	1	0.2383956944	0.4328693035	0.2798068081	79	1
15	692.43308	603.8105034	324.657093	5995.303138	46.96112562	1281.440285	1617.191162	2197	5002.073684	91.40529412	1089.749236	82.20751926	236.1859927	192.666325	378.6301545	2690.768214	0.05698941223	0.007120922883	0.2110814272	0.0122623994	0.01481119677	0.02272926396	1	0.05935782087	-0.003433037543	0.6834519307	33	1
15	709.5678153	283.6820192	10.4388107	9713.655422	140.3957185	266.852145	1307.799428	3499	3586.361702	40.0402458	1897.423211	147.7066468	86.68117371	206.1240769	656.4934971	2319.236869	0.0008996182167	0.01410982842	0.0267500578	0.004710609024	0.01736808729	0.008635678573	1	0.000915436694	0.0002617873849	0.0369606356	2	0.9995043228
15	710.2499855	453.4096147	-16.71033986	8049.881534	1887.764302	194.3011458	1268.016279	3441.5	4031.702128	54.64787848	1460.461961	367.4444201	83.81221773	130.1105623	607.4038861	2064.787796	-0.002148156748	0.2345453156	0.02458333977	0.00715132185	0.02096693442	0.009873413318	1	-0.0001002576395	0.4532941764	0.0361385173	21	0.9999247636
15	714.0523087	655.0458201	1820.832975	6393.444185	112.4511212	353.7503689	1183.101477	2393	9648.5	281.3856577	935.0298483	101.5840194	122.039014	137.9483707	331.5767493	3640.137343	0.2822174223	0.01704016079	0.05524622243	0.01896460848	0.01637921492	0.01955879681	1	0.2265957691	0.007805795153	0.1969726418	70	0.9999999999
15	720.277025	344.4467994	12.44727001	8275.612829	2652.710226	62.9553146	1228.031958	3828.5	4700.393617	62.99553282	1161.523826	388.0752096	72.6474609	142.1450071	516.3018143	1455.033852	0.001782637566	0.322656418	0.007734154948	0.007606442182	0.02128418634	0.008593403657	1	0.002376884296	0.6334472992	-0.01806546608	24	0.9886865934
15	723.4706556	387.3425186	-77.40561155	8609.181133	1309.4705	932.6430831	1434.073865	3457	7616.797872	56.66896712	1128.652894	213.7814775	157.7607384	179.1004009	450.8128052	2308.539023	-0.009064572261	0.1542997145	0.1115315614	0.006732218784	0.01723708374	0.01160305582	1	0.0004035571289	0.29338064	0.3311987755	19	1
15	744.3658549	389.8440714	-73.28053569	7750.800054	1143.24156	840.9441345	1268.99071	3149.5	8374.648936	44.91872265	1069.129825	205.5812758	137.5043674	144.6715496	421.1741095	2314.191917	-0.009385757814	0.1515290055	0.1091600176	0.005761220073	0.02064767168	0.01136902708	1	-5.055636625e-05	0.2875473001	0.3228744768	19	1
15	765.3472939	470.9673906	23.73175519	6231.504613	1330.637367	123.8275728	1027.458292	2646.5	3606.223404	49.90241015	1001.512617	266.0946522	63.68814541	137.1631102	427.3948802	1727.512197	0.004029911593	0.2124973127	0.02040939366	0.008456770165	0.02846201968	0.009838240768	1	0.00433581591	0.4077241371	0.02240102764	21	0.9597101363
15	766.5867559	446.2364433	856.4708945	5935.292016	2193.270273	-14.1269542	1026.694585	2812	11600.54255	218.6347994	1248.851681	463.8909614	92.45370092	134.7478457	566.9041874	7109.683829	0.1507462244	0.3911341818	-0.002799149669	0.01786404816	0.03027422641	0.01721361168	1	0.1204196204	0.7735370193	-0.01930045527	68	1
16	6.668288406	482.3926721	-12.26903847	9744.845972	2081.999761	228.7013493	1259.531787	4022.5	3571.240964	53.38528705	1803.324552	396.6527036	76.48659055	183.3983914	736.7475973	1860.308384	-0.001314653003	0.2145910434	0.02369862945	0.005958175389	0.01784993435	0.007438526739	1	0.0003530329377	0.4122217542	0.03261569244	21	0.9999740299
16	8.311645982	457.4818061	1410.163443	9003.385771	3550.702324	-44.26471716	1347.052439	4303	12548.22917	368.2857409	2020.809957	797.9445385	115.7304853	187.771221	940.6506015	6792.745224	0.1546777927	0.3990373082	-0.004858334997	0.01383679684	0.02731681422	0.0135044864	1	0.1234439073	0.7896623494	-0.02526113899	68	1
16	9.524293879	603.2703546	11.76885501	8480.267872	415.224224	439.9195395	1259.4489	3174	4397.096774	46.28895199	1461.782406	115.7667453	115.2913479	139.1520834	517.3581184	2026.134159	0.001639389747	0.05006584474	0.05249969034	0.006089941948	0.01228914364	0.0100419384	1	0.003704953446	0.07567203259	0.1269343902	8	0.9945309114
16	17.59657479	219.9772945	2314.274995	7876.082906	139.0061483	435.8278216	1352.374267	2943	6400.670213	348.250775	1179.458228	116.2407858	173.6263193	156.0065783	426.0931402	2811.589668	0.2953579938	0.01737199065	0.05491643367	0.01814431106	0.01649586084	0.02445057173	1	0.2370133564	0.0084625482	0.1987373688	70	0.9999999966
16	18.48422505	130.7024817	1137.408308	6968.892586	367.108538	-44.01635573	955.8316749	2661.5	6818.157895	188.9354206	1207.719172	121.1147245	91.11507165	127.0413724	443.1693463	2135.917299	0.1644350346	0.05236462807	-0.006671723104	0.01439693246	0.01623073033	0.01406913871	1	0.1285906993	0.07688567037	-0.04084521496	55	1
16	25.92550601	330.0361832	-31.79194708	10242.1899	690.1798564	142.4675606	1379.725155	3867	12080.98936	45.1466214	1620.343205	168.598214	65.46541732	183.8164304	590.0096715	4504.658066	-0.002948961372	0.06832474712	0.01419196915	0.004859342976	0.0148368438	0.006019721382	1	-0.002705192764	0.1109861518	-0.005308584101	6	0.9596505518
16	28.2365933	285.5212139	4305.042889	9045.627468	166.5466972	-207.1988757	1602.427786	3425	6984.645161	827.2387456	1743.534357	111.4473258	184.7005788	157.2951629	639.5521664	3734.816612	0.471968469	0.0198555047	-0.02333068422	0.0228258537	0.01328663063	0.02301710258	1	0.3714348067	0.008942144397	-0.03164986748	81	0.9999999999
16	29.1294652	638.5109787	25.60428044	7930.85245	508.9304555	79.6751586	1190.057607	3021	7224.467391	43.56761298	1294.835273	122.3797444	78.48538246	173.0411113	472.5824109	2799.087789	0.003580969765	0.06654956623	0.01077607256	0.005680004379	0.01455319091	0.01015254287	1	0.002212057353	0.1071354719	-0.01568802459	6	0.9051889138
16	38.51151073	537.810562	6.591344412	9331.894625	583.7759306	131.4462673	1561.779488	3605	7124.242105	42.24261084	1423.553988	146.8232712	73.43644241	167.425371	522.6578491	2558.601021	0.0006252102228	0.06262169004	0.01460737957	0.00464502126	0.01414400347	0.007670801168	1	0.0001252611134	0.09928459358	-0.003282181912	6	0.8997704682
16	41.14333697	89.38615245	21.70832948	6080.68117	1769.912669	87.43977559	825.7069655	2680.5	4585.042553	55.68399972	957.3360528	280.129455	58.1472045	157.9352434	402.8271142	1851.100242	0.003271207521	0.2970057527	0.0146691818	0.01012228634	0.02704263329	0.01011475228	1	0.003900962364	0.5811181808	0.005279255017	25	0.8535338929
16	40.7863771	484.5101955	2083.478285	12179.47332	563.8881442	21.14163796	1549.739649	4507	6707.473118	382.8670485	2211.413881	166.4362008	123.7076403	171.3037871	793.0204727	2555.157536	0.171658041	0.04786727227	0.001693646816	0.01310167557	0.01264419543	0.01147520463	1	0.1349294635	0.06812241792	-0.0106162441	55	1
16	45.67433934	42.66587653	328.2609138	5408.425348	1188.70944	347.0596141	798.9109781	2246.5	4697.230769	75.81209245	829.7454331	208.1422064	99.48541685	111.2612639	353.1727698	1973.212249	0.06045091348	0.2224200856	0.06639017286	0.01273576777	0.02300842426	0.01734283218	0	NaN	NaN	NaN	NaN	NaN
16	47.25670477	333.4648055	818.2485476	9154.971564	77.79884372	118.7073516	1634.635192	3332.5	4469.397849	186.7337067	1908.828967	109.7578736	93.12532206	233.0862871	666.4975947	3159.842481	0.08809999137	0.008059046461	0.01308504903	0.009618783584	0.01280970824	0.01105372437	1	0.06912019927	-0.01301170685	0.008900296706	30	0.9999999558
16	56.30099205	263.5442845	-174.6081701	10252.63981	874.2832832	2165.99426	1840.457377	4029.5	2452.010526	65.85459722	1766.628594	198.6068762	417.8788932	252.0954036	678.8554414	992.336363	-0.0164601246	0.08792682134	0.2121495481	0.006788008523	0.01427108545	0.02085145182	1	0.001658425132	0.1627793672	0.6736591113	15	0.9996251819
16	56.5148764	611.1208591	465.9813691	7935.47668	318.965635	1574.603861	1943.881248	3075.5	3345.75	120.4652691	1873.179238	126.6477711	392.959789	211.9732042	678.03573	2604.742718	0.0607438492	0.04092196548	0.2011122087	0.009808424804	0.01461132573	0.02197433008	1	0.06182804804	0.06547247556	0.651087447	37	1
16	62.68378527	576.2923526	-70.81495946	9398.631195	7.65757999	2074.573732	2019.421468	3449.5	981.7282609	61.89365995	1539.632675	130.7375925	350.1765845	202.2363608	546.6947349	567.786721	-0.007529884412	0.0008055726461	0.2247825501	0.006712284139	0.01482714602	0.01838290618	1	0.009087789464	-0.01558972701	0.7162128113	5	1
16	67.36575462	423.1250183	3572.771729	12533.56163	625.570993	756.3436083	1772.787547	4707	14507.82105	722.4652021	2352.850186	162.9195281	274.7343988	180.2561471	842.9543041	6604.879893	0.2829736132	0.05256509717	0.05843747376	0.01414980082	0.01216192076	0.02081770455	1	0.2276906414	0.08102048166	0.2092990797	73	0.9999999881
16	71.29044268	404.4741488	1.572176668	13800.03926	3029.869579	351.6144909	1471.521188	5741	5230.894737	75.13059019	2043.41153	450.5611308	104.6269906	218.6851336	826.3847547	1489.191395	9.919269444e-05	0.2209931802	0.02586962304	0.005651056082	0.01630490615	0.007049163766	1	0.001685962582	0.4255081822	0.0406103214	21	0.9999734086
16	72.84681555	158.6305257	722.200783	7987.600709	117.6730297	58.09303687	1171.083347	2869	6964.430108	167.5504174	1451.376832	103.6868609	70.81131997	190.5803749	494.4240386	3206.113516	0.09086466347	0.01516491956	0.0078080802	0.01158033721	0.01479608024	0.009677800368	1	0.07096856297	0.001288467243	-0.008417611744	30	0.9999999999
16	72.68168264	601.2977675	8614.665976	8502.079846	752.7631375	-447.3220447	1650.406684	3480	440.3768116	2056.562516	2129.119612	250.1359404	378.6964639	438.3815261	843.8866586	524.5418478	0.9989966648	0.0880103105	-0.04966435719	0.04529163114	0.02253001186	0.05324494569	1	0.7886525013	0.1472707715	-0.004162936015	96	0.9965475012
16	73.69809249	99.62695593	409.5904512	6278.809496	313.7136522	527.6297377	1092.296508	2354.5	1983.489362	89.46905004	1179.663415	114.8642379	129.1797446	162.9298363	423.2374571	1144.572416	0.06600619501	0.0508337108	0.08385060016	0.01106247898	0.01808914759	0.01586475943	1	0.05721868276	0.07903961685	0.2490066629	36	0.9999999453
16	72.80401892	588.6612479	9684.485719	9435.954149	843.2963343	-392.490185	1689.310704	3885	761.031746	1672.276715	1780.339605	210.7285577	269.5924606	240.5966489	718.0838947	481.6684701	1.015459386	0.09314510445	-0.04344609265	0.03885226522	0.01652503941	0.03007622598	1	0.8022385259	0.1581796295	0.02102696759	96	0.999995479
16	74.49855504	127.6016677	1970.050957	6947.703523	129.1363846	400.2752459	1162.107152	2599.5	8493.659574	420.1928904	1393.644345	98.43462599	166.5638371	135.1176209	499.4072525	5205.376954	0.2803385098	0.01834735482	0.05583436698	0.01967524687	0.01713581449	0.02553963193	1	0.2251567289	0.01052807104	0.1986270643	70	0.9999999999
16	77.45299	542.6016215	-24.55537	13821.31876	2961.149985	365.0098122	1342.7437	5733	5653.688172	74.359564	2003.547691	416.8432236	101.9287715	189.1914996	788.1902479	1760.789207	-0.001913468618	0.2177682336	0.02657312895	0.005489497699	0.01618634939	0.006499554799	1	0.000117108109	0.4189203428	0.04248218082	21	0.999943968
16	77.35968032	745.6024585	2771.338641	5849.636781	603.4236693	-187.6163654	1216.349028	2383.5	7260.736842	541.1958501	1120.811598	134.4124376	123.6539158	128.7380329	425.8476414	3135.544376	0.4774815934	0.104232842	-0.03300605931	0.02418381342	0.02076495049	0.02168426484	1	0.3756846089	0.1818352784	-0.06094043978	85	1
16	83.52042307	581.6296037	9957.870083	9728.931102	853.3903125	-568.0503192	1610.213459	3955	1844.525	1909.078152	1946.123269	214.8954175	361.7331444	234.4079026	772.3537986	1083.31555	1.014666346	0.09196126072	-0.06275889406	0.0395737288	0.01450789997	0.03874293536	1	0.8001406603	0.1546253588	-0.0456532935	96	0.9999953057
16	84.08851104	597.3886122	10014.46522	9915.739218	889.1918286	-580.3199799	1625.349386	4029.5	1603.746667	1905.408651	1946.376544	215.76907	373.2079742	241.9153783	750.3307007	1223.697853	1.005347647	0.09034737715	-0.05662762905	0.03295303687	0.01519940927	0.03985675566	1	0.7931887991	0.1516679616	-0.026654045	96	0.9999083669
16	88.35375476	443.4403002	958.7013058	14612.734	1414.732565	76.70397934	1495.660704	5566	10024.02128	206.6496551	2394.61603	248.4141696	96.3358676	184.8864991	878.2953812	3004.582131	0.06700502255	0.09831081353	0.005635395759	0.007945774263	0.01203119607	0.006865004471	1	0.05243996205	0.1720995533	-0.018384921	38	0.9999999995
16	89.49267841	269.6257383	890.6940995	12115.42414	4775.877476	100.2366803	1375.803632	5795	3044.48913	198.0561932	2106.962826	883.2885886	114.8377546	199.2224747	971.1837985	2308.269122	0.07235056356	0.3957538348	0.00856519308	0.009155485565	0.02111900358	0.0112708974	1	0.05902613666	0.7837307611	0.002730079239	51	0.999999884
16	89.15323296	714.7722262	1402.568565	8575.689789	432.3538333	-7.38614261	1247.404782	3261	6489.083333	269.1044522	1520.666342	142.4091579	96.55382887	152.0923471	570.0733347	2057.534742	0.1679800568	0.05189303213	-0.0009711818116	0.011876296	0.01312432269	0.0127020055	1	0.1318346117	0.07624538497	-0.0204626197	55	1
16	90.65512194	318.3937202	5892.022181	12636.9258	193.8277999	-233.0902227	1813.408245	4736	11007.03158	1221.159188	2536.278286	122.1856566	269.0027645	192.9088373	903.3831517	5227.265058	0.465517388	0.01570498441	-0.01840775244	0.0208887723	0.01092124275	0.02386984151	1	0.3666518912	0.0006985955353	-0.0162628668	81	1
16	90.44154024	520.2386303	1800.988246	10998.36636	2328.09383	618.2544617	1805.228025	4734.5	1816.0125	412.1284154	2729.640628	618.208842	206.8134248	517.0746623	1110.595259	1677.541793	0.1624611214	0.2042029862	0.0531417969	0.01745654569	0.02350930877	0.02690579722	1	0.1326233059	0.3924976491	0.1696059601	65	1
16	91.42562239	507.7781409	1732.748931	8705.905436	1764.639175	818.8502146	2606.048756	3984	2878.853659	351.168015	3152.114145	1005.070644	583.0840678	3192.772504	1161.308456	2122.003782	0.1739945458	0.1953761787	0.07962048108	0.1137543254	0.1337889595	0.2292004308	1	0.1437245886	0.3758835015	0.2629775863	65	1
16	92.45493342	402.6808481	8093.800646	11241.85601	1749.404533	-379.5849515	2029.054738	4828.5	9186.691489	1726.082933	2344.42247	447.4246962	411.4711577	932.4490103	953.3335212	4619.294824	0.7173625563	0.1509659276	-0.0336735537	0.03645319859	0.02843984342	0.04802013882	1	0.5665516187	0.2777530685	-0.008955345511	93	0.9999999996
16	92.6716124	468.4545783	-1.989561154	13080.17185	2019.354377	200.5222671	1647.105643	5283.5	5120.042553	54.68607566	2118.077249	333.3850913	89.29514243	160.8650736	817.278744	1737.119157	-0.0001583225837	0.1511106717	0.01496230744	0.004544235127	0.01468814662	0.006274802922	1	0.0001596005549	0.2812153664	0.0006994514659	16	0.7541647905
16	94.32069353	207.4770925	5.834721188	9168.923593	93.07572342	539.8740785	1567.676434	3373	2576.691489	35.96548343	2009.760778	135.5061045	141.823048	197.8688962	709.1674962	1311.447309	0.0006863503059	0.00911206556	0.05819862196	0.0042189441	0.01676127362	0.01015166274	1	0.003086817918	-0.008186799768	0.1449811184	3	0.9999988622
16	99.72846868	425.4235194	984.9609953	15018.14372	2309.10928	534.8382035	1681.044387	6012	9653.694737	184.9299855	2240.128658	359.6426	130.4854255	197.1080056	859.0129297	2931.878935	0.06700447575	0.1567980507	0.03671592668	0.007088604794	0.0159012972	0.008404552157	1	0.05520454688	0.2941377688	0.09051948402	43	1
16	103.9941807	663.5681534	1.0332314	9744.25864	1439.435214	552.5446637	1561.911604	3929.5	1149.755556	52.82445487	1442.785185	271.4208617	107.8764607	153.1578262	575.4070517	415.3472707	0.0001223969333	0.1479293285	0.05728185344	0.005588999452	0.01477245235	0.009434514964	1	0.003557850031	0.2771316082	0.1463021561	18	0.9994874947
16	105.3185588	266.5823014	-222.2994841	12385.79228	618.4969434	2756.215352	2066.860884	4667	10258.73404	65.67173652	1915.248953	151.8190471	457.7510909	214.7724153	694.0767804	2927.615049	-0.01905835927	0.05069552738	0.2231031651	0.005658115319	0.01189512672	0.01681270955	1	0.0001567600828	0.08687875733	0.7095519875	10	1
16	110.2843856	449.4953747	779.1109359	13277.45352	217.3367209	1265.093378	1916.885375	4893.5	15725.30208	203.0978556	2698.463873	150.1225304	288.7693868	192.1870508	922.3728111	6892.333334	0.06043360447	0.01795098712	0.09274849908	0.007429215425	0.01273270872	0.01229776142	1	0.05322952223	0.01196060601	0.2773148484	32	1
16	112.9811116	376.3793726	9310.244225	13179.32679	2175.871615	-532.9902421	1798.508338	5624	17446.13978	1899.697616	2600.074568	433.6653119	357.5373128	234.6257757	1041.633643	7907.882523	0.7094560491	0.163548401	-0.038961113	0.02786911274	0.01721028189	0.03012083718	1	0.5599599547	0.3033161433	-0.0284740918	93	1
16	113.2397828	288.3946094	2271.81409	14271.72325	3159.443631	651.1302369	1699.266676	6089	4613.421053	452.3939979	2528.7727	578.4216762	215.2659287	360.7174246	1038.633496	1752.50091	0.1592021878	0.2206062752	0.04572872353	0.01168288715	0.01747219063	0.01334355451	1	0.1295907151	0.4257897184	0.143920375	65	1
16	117.6914194	216.2935527	-160.615579	9634.72892	83.17541404	2213.3685	2046.64804	3564.5	2733.569892	67.47090416	1971.579561	119.6634793	472.3673971	256.6970574	689.8951914	1506.225201	-0.01724853589	0.009632414487	0.2291384102	0.00693360036	0.01410434025	0.02410872902	1	0.001758345896	0.002813368781	0.7293599125	5	1
16	121.5584638	737.1564025	4793.307694	6902.071819	1090.13202	-298.0233029	1381.478826	2972.5	12516.61856	1030.258175	1550.41567	237.8377417	197.2259982	170.56199	619.2502392	6710.085527	0.6834602885	0.1613645641	-0.04331501868	0.03365541159	0.01914420009	0.02970698787	1	0.5389618491	0.298586422	-0.04924552602	93	1
16	122.6256922	161.3010202	-17.09513452	10150.41648	608.403629	142.8776812	1407.985334	3792	8216.752688	74.51439326	1732.392114	173.6238107	93.16292429	784.7017601	624.7259792	3097.332884	-0.001679878112	0.06187929271	0.01469353772	0.008990960022	0.01663031687	0.01045999532	1	-0.001704900008	0.09776452106	-0.003516996667	6	0.9182424761
16	122.4916719	258.2136209	3362.271777	11346.74652	1838.162709	-99.86223946	1637.160207	4721	9531.688172	841.058337	2541.248424	372.0938037	177.748686	182.2606568	985.8890122	5416.369003	0.2989089306	0.1636673086	-0.009550576171	0.01648580138	0.01730158868	0.01785645902	1	0.2360047361	0.3054632148	-0.01750290814	76	1
16	129.4602467	326.6491216	-261.3217187	13832.36251	671.0962752	3208.435563	2283.518939	5179	7344.117021	75.36844179	2110.041824	175.9537664	524.4171625	249.6368788	761.5551761	2192.131392	-0.01894223741	0.05012957461	0.2331623887	0.005406914334	0.01229333802	0.0177560557	1	0.001005112601	0.08629912531	0.7441784576	10	1
16	139.7486612	488.5187109	949.4122796	12623.30286	5360.080587	160.7982066	1788.496116	6130	3868.956989	231.3335208	2618.827349	1118.655941	107.8311114	462.4587885	1207.904498	1728.067606	0.07487343756	0.4246251503	0.01363156049	0.008984167891	0.0256419273	0.009920337235	1	0.06161895304	0.8433753704	0.02167777885	51	1
16	141.2976293	400.6255779	2651.484075	16379.92895	3767.748344	845.758411	1892.893481	6964	4279.032258	528.4146782	2886.875782	777.3960898	228.8259311	226.529439	1279.476269	1522.206597	0.1641624083	0.230529091	0.05219652036	0.01136545815	0.01670839531	0.01307116017	1	0.1340909831	0.4465614376	0.1675991061	65	1
16	147.8328527	465.3430966	-136.2012607	9299.644101	818.5085222	2283.05398	2438.482373	3689	936.8526316	88.49643919	2620.124564	296.9329095	638.861108	319.4086534	1015.8773	744.992774	-0.01641955514	0.08925511622	0.2483969748	0.008983393604	0.01842858383	0.02738930688	1	0.004439145637	0.1676138928	0.7984607352	15	0.9999999996
16	148.660611	518.3279175	2281.282992	13029.3404	678.3274646	125.4059975	2044.112208	4872.5	4885.857143	537.5456618	2916.227491	196.4286816	144.6083293	210.5951569	1056.201795	2501.028702	0.1739001807	0.05249221883	0.01003315135	0.01089754355	0.01351564442	0.01211764829	1	0.1373739393	0.0781130626	0.01873104783	55	1
16	148.3912439	617.3150088	2374.008498	13845.56764	3130.266678	635.0390097	1646.142995	5990.5	5551.273684	402.6908606	2319.209064	510.9474758	179.2023837	200.6863966	943.7499775	2176.275476	0.1661122322	0.2223505408	0.04560834235	0.01090126222	0.01518849588	0.01243891401	1	0.1350840473	0.4293651857	0.1450829283	65	1
16	151.639099	573.3072885	-84.16444055	15251.32435	1506.389492	831.6261918	1670.23396	5883.5	7631.882979	53.6548008	2474.779674	261.2547899	166.1179915	214.8617197	910.7065045	2367.613416	-0.005588120224	0.1007064782	0.05754598401	0.003885020528	0.01292098909	0.006642519043	1	-0.001295402519	0.1800720454	0.1443909465	13	0.9999893504
16	153.0060228	537.3808311	-6.208236125	12708.03515	202.2304018	217.1102262	1759.369118	4668.5	4901.423913	48.57003186	2250.876313	141.2363131	75.85586724	166.298598	769.388137	2392.795718	-0.0005418810041	0.01629528895	0.01813300235	0.004229954212	0.01304555573	0.005667948043	1	-0.0008654162505	0.004255036009	0.007059819425	1	0.9859538342
16	160.7960148	322.5988986	3691.509302	12412.57309	101.1897677	1005.20222	2144.429593	4712	3073.787234	995.5920544	3377.562247	167.8387647	324.5508656	384.4092749	1209.913122	2357.737155	0.2953179808	0.008219903678	0.07925264793	0.0196561776	0.01792140545	0.03243739863	1	0.2387553661	-0.00893913134	0.282180498	70	1
16	160.490289	415.0215225	3502.260859	11648.5898	2720.256806	847.1404016	2175.177685	5135.5	4160.159574	799.5466693	2651.642481	636.5366208	285.0704424	231.0623635	1124.247295	3072.599359	0.303770126	0.2303935293	0.07366090692	0.01565085994	0.02278118593	0.02583865159	1	0.2466298883	0.4474621305	0.2721565212	79	1
16	164.6351622	459.4749569	-131.035919	13633.10814	3303.953101	1624.024433	1936.207527	5865	4559	84.40775215	2556.810392	610.6729779	312.5504289	207.5499135	1052.594066	2015.682695	-0.01065464625	0.2418995185	0.1183471476	0.006547410521	0.01679105795	0.01347371676	1	0.0002789697111	0.4738588828	0.3572085594	23	0.9999999995
16	170.2612794	266.9122196	1836.506745	10173.32795	2276.402707	654.1913053	2061.72034	4428	1650.642857	496.1025496	2791.367812	635.073677	187.6673507	243.8481065	1158.356277	1290.391088	0.1745444912	0.2208510662	0.06377100351	0.0140773124	0.02408345331	0.02743468061	1	0.1431452345	0.4273328714	0.2093953111	65	1
16	175.179368	256.0817041	2620.89357	16244.33351	3567.729157	794.0453035	1703.729911	6848	3088.864865	472.2559996	2602.29839	671.8264972	264.9588207	1419.356569	1127.494271	946.4894521	0.1640431557	0.2260474093	0.05084711842	0.01274613504	0.01686200143	0.01745823758	1	0.1338623608	0.4372700254	0.1627802909	65	1
16	181.3345202	103.3955805	-7.294963896	9382.658292	151.6515511	482.7105775	1317.557188	3361	5488.583333	41.00940381	1973.246001	118.2657251	130.0099858	169.5049132	697.1800005	2722.344979	-0.0008536471656	0.01712593439	0.05162492986	0.004723068828	0.01358072237	0.008056442156	1	0.001423612582	0.007906755976	0.1222842056	3	0.9999781999
16	181.9659765	268.4461802	2668.984004	16178.90921	3611.098234	812.4000609	1834.377935	6931	3485.369863	371.679068	2281.108766	617.1010671	210.0826344	232.2642656	1008.439983	1639.128041	0.1669240378	0.2329164021	0.05104631762	0.0109521263	0.01722600453	0.01072654196	1	0.1362151722	0.4514010367	0.1643267905	65	1
16	185.4768291	354.6625859	-310.1573151	16425.30451	859.9581227	3790.570597	2321.812932	6159	7894.351064	88.87712096	2434.06706	229.4298417	620.610003	268.871024	951.6187791	2084.932735	-0.01907765587	0.05374692854	0.2383494691	0.00530153478	0.01036396509	0.0162579529	1	0.001315239158	0.09403658268	0.7621203513	10	1
16	197.249449	539.427226	-138.1918558	11168.11249	933.956319	2596.192331	2383.392311	4359	1314.755319	80.78709182	2769.713397	318.3886362	686.7235709	272.2154678	1048.348188	1198.794526	-0.01430203988	0.08944969361	0.2421443633	0.00707270131	0.01817112053	0.02211296441	1	0.005650413037	0.1676499607	0.777413773	15	0.9999999933
16	199.0752251	97.67838867	-44.25593566	9100.224833	401.2935842	1013.063834	1633.336611	3452.5	4358.463158	53.30157104	1547.511938	144.1000156	212.923058	216.6924879	571.4600729	1872.842042	-0.004763948595	0.04240113067	0.1092810856	0.006408556492	0.01447593598	0.01470741644	1	0.002853624836	0.06321425553	0.3206908681	9	0.9999999922
16	199.3896061	182.8334663	2962.472441	9750.392023	2253.549197	5.144637266	1832.366476	4205	2109.287234	829.5754368	2659.665263	649.3570763	182.4124547	216.7279063	1132.867291	1561.052069	0.3091059589	0.2253869546	0.0008279074807	0.02323088419	0.02688817891	0.02303579702	1	0.2453299317	0.4329399284	0.02250246819	78	1
16	199.671258	768.5962963	-101.8698331	7867.328484	608.3516018	1862.961956	2000.371791	3090	1688.8125	59.4193686	1236.092529	156.5050632	268.6054481	236.9824671	469.4869096	495.8384566	-0.01310286848	0.08149765474	0.2336609961	0.007165257831	0.01562433715	0.02143098261	1	0.005905489084	0.1508097102	0.748217624	15	0.9999994996
16	200.087483	67.73088338	1258.071896	7484.513366	41.36357187	1041.744051	1573.971506	2765	3590.978723	245.1558425	1506.683593	113.1266483	265.5429502	200.8546535	540.6274441	1669.092954	0.1708998923	0.004758294437	0.1346449548	0.01532037628	0.01554399327	0.02182112514	1	0.1440666282	-0.01278086098	0.4453520863	54	1
16	204.9904829	597.069779	828.7743622	12862.49704	4280.665676	1211.497255	1924.838183	6011.5	11374.36559	203.711733	2784.089801	847.5337156	273.0158459	176.5796009	1205.985116	6033.939702	0.06430090014	0.3299009023	0.0904926689	0.008791078394	0.02134907195	0.01176781108	1	0.05835267204	0.6531138399	0.2807388236	50	1
16	206.8157277	271.4318051	952.9494323	15179.61026	2509.699953	1429.876142	1982.726072	6229	8781.427083	173.1695763	2257.729758	399.9774	269.5326231	215.1485818	889.3630702	3212.425038	0.06292001781	0.1666898838	0.09524854926	0.007645789498	0.01567101165	0.01241944697	1	0.05645289417	0.3178721235	0.2913945217	44	1
16	209.3309097	693.3164829	5297.608103	11599.23331	2596.649722	-276.491144	1570.886287	5074.5	13876.04348	1023.509097	2355.023234	497.2667416	201.9628813	168.6442072	950.5752029	6631.444079	0.4517845434	0.2231842263	-0.0237551792	0.02079757253	0.01563618107	0.01854597669	1	0.3568143437	0.4269168621	-0.03080994663	88	1
16	217.4736557	325.2687315	815.0246967	14361.56397	99.3459216	3176.059245	2474.415273	5231	7412.537634	206.8868746	2533.105611	150.6127773	617.1676687	287.0590647	886.5602739	3281.349565	0.05559857627	0.007195711018	0.2187867566	0.008768352876	0.01237789921	0.01871935408	1	0.05883559027	-0.002831387037	0.7096672225	33	1
16	219.6691021	162.5190172	-18.80925766	13922.73161	693.6943262	433.8601727	1631.805689	5138	6955.414894	54.18323697	2215.990716	174.5478673	92.05897168	244.1983063	784.9444425	2034.263981	-0.001393332271	0.05121084825	0.03159777771	0.004029150447	0.01235369089	0.005914820329	1	-0.000275832468	0.07681408141	0.05436988237	7	0.9999995721
16	219.6989296	547.4868752	14140.85658	13586.95033	799.3244731	-799.0206788	1975.415514	5439.5	6968.673684	3121.071984	3078.882063	205.2444652	483.5579976	295.8181899	1199.909155	3422.123474	1.038546886	0.0584717844	-0.05559683391	0.030120351	0.01269523984	0.03917826347	1	0.8194164365	0.08618424365	-0.01686449363	95	1
16	219.507436	778.2511616	554.7763885	8173.08817	2531.682933	218.1253216	1338.287984	3757	6458.659574	159.5444958	1826.697786	548.0745825	92.8742774	168.830933	791.3631674	3199.156984	0.06887618953	0.3065334589	0.02877541209	0.01133199684	0.02130240721	0.01103722923	1	0.05715769735	0.6014921357	0.06856493243	49	0.9999999518
16	227.2958402	568.533672	987.1020976	16661.97597	2765.562444	1567.328257	1918.369889	6753.5	14851.33684	183.896026	2465.211634	483.4571526	283.6844172	192.7101962	1014.297349	4731.520456	0.05998684774	0.1690672382	0.09498492194	0.006278878303	0.01312926377	0.0102869697	1	0.05411950485	0.3227454268	0.2899211996	44	1
16	228.0785183	692.8150307	1824.896806	10697.54573	901.3880443	524.6635741	1881.526938	4168	1759.294737	398.483546	2461.403314	265.7577776	180.9440408	722.5401874	950.3754668	748.5366273	0.1703404998	0.08607544423	0.04976687499	0.0122639889	0.01678663043	0.01511511437	1	0.1377873653	0.1494592132	0.1558084842	59	0.9999999992
16	228.7843544	463.3136732	-248.1323193	14068.4307	1300.629737	3438.719892	2452.789499	5505.5	2875.648936	73.71958832	2265.291395	240.1124223	547.9093727	288.5139027	834.2809447	1177.699422	-0.01816849914	0.09390444223	0.2414797818	0.005547987525	0.01451070056	0.01600752983	1	0.002560021062	0.1767710054	0.7744242058	15	0.9999999983
16	229.4299013	490.4497557	-151.4573179	11433.6288	968.9499618	2750.473273	2311.614566	4556	1142.34375	110.8529834	4059.15791	401.2581127	953.8384531	407.5431918	1532.97922	1288.914858	-0.01365907238	0.08705047566	0.2362420935	0.009456570015	0.02468512021	0.03171937723	1	0.005698162543	0.162374913	0.7571624351	15	0.9999999114
16	234.4975633	264.6357106	-45.64984632	18031.70458	266.7626327	1094.866217	2103.477469	6551.5	6037.478723	52.81945581	2207.742856	186.0413051	182.9655325	221.4205751	835.7282369	1515.226274	-0.002546029955	0.0147443134	0.06168998631	0.002993591164	0.01006590207	0.006046248377	0	NaN	NaN	NaN	NaN	NaN
16	234.5961887	433.1083923	-301.3508157	16292.89606	1491.649906	3851.354086	2471.087445	6292	6366.351064	84.65821243	2036.035511	274.1478337	500.5339163	252.8003917	797.996222	2240.070135	-0.01892015073	0.09491938892	0.2381492504	0.005365212629	0.01248611844	0.01529885197	1	0.001718391373	0.1786645083	0.7628302865	15	0.9999999954
16	241.3376562	713.3214783	-76.8355778	12873.31223	639.2651486	700.3495085	1641.368328	4831	13743.91304	48.50222609	2167.757695	144.3480845	138.4558283	250.669274	755.7442189	4125.659432	-0.006243490139	0.05120196653	0.05525540155	0.004246275199	0.01230712191	0.007167727459	1	-0.002341647283	0.07817130209	0.1347231453	8	0.9996918651
16	242.7166363	195.4819022	2541.051093	15986.6575	3637.635487	797.9887847	1647.763003	6791.5	6966.526316	465.0234772	2450.648303	665.8076094	193.1773177	201.2437107	1075.634741	2528.301161	0.1618764472	0.2307751448	0.04989079149	0.01038668799	0.01699611663	0.01269650555	1	0.1321023137	0.446934515	0.1591693633	65	1
16	246.5475508	303.6077797	-246.9680877	14588.33465	1332.06561	3500.965867	2332.708559	5673	3317.88172	89.94787755	2757.272838	372.8656151	680.4738212	246.4203781	1103.678115	1443.74668	-0.01759477927	0.09185329383	0.2363329793	0.006035857928	0.01401645325	0.01732663903	1	0.002612318511	0.1722553789	0.756769186	15	0.999999978
16	247.5183417	277.7019688	5687.049424	18097.87815	289.1125917	-1.03205616	1896.77371	6669.5	8410.494737	952.4113965	2842.683661	187.2199464	224.4142364	199.8342311	1082.112875	2362.819839	0.3075235682	0.01601048715	-5.162593146e-05	0.01399175295	0.009384903026	0.01344218148	0	NaN	NaN	NaN	NaN	NaN
16	252.5433503	254.7528266	3815.145419	13441.38955	3041.064529	969.8019903	1940.534085	5859.5	14090.72857	900.9290207	2831.617778	667.7958445	272.1264533	253.1234839	1187.342235	7579.431993	0.2902487075	0.2291994482	0.07571094558	0.01701366737	0.01681026454	0.0219297082	1	0.2360335706	0.4451328489	0.2761998886	79	1
16	254.4432364	147.1445764	3472.07949	11965.8155	271.3271262	827.2275465	1904.349354	4576	14784.63542	747.934838	2382.7581	145.3923481	282.5483884	224.4362211	844.3788114	7423.269711	0.2886060568	0.02475575763	0.06730537013	0.01712531963	0.01481797605	0.02179944365	1	0.2326377022	0.02436392016	0.2401353647	70	0.9999894053
16	254.2496945	751.3761322	-140.7093312	9320.906806	53.70566146	2030.207343	1853.978341	3395	4344.698925	55.83000652	2032.915897	119.3969322	479.7535049	181.8390383	714.3278945	2108.643031	-0.01543310497	0.007115069294	0.2168942541	0.005546664075	0.01540388718	0.01905197312	1	0.002257549453	-0.003073180227	0.6875362498	5	1
16	258.578609	244.7140863	2458.410611	8335.969621	2030.430923	778.5475115	2121.694971	3716	8030.324324	879.4957882	2883.383579	669.1890201	238.9975301	334.8249905	1236.607364	5310.014589	0.2961192173	0.2265551079	0.09087943044	0.02153449263	0.0284766522	0.03216290861	1	0.2418250498	0.4405744234	0.3296064568	79	1
16	263.7079577	268.4721215	1.844421208	15504.40652	1494.897064	263.1780143	1773.826963	5921	8108.907895	72.67524792	2688.095457	329.8187216	101.3851117	275.1348158	1047.800784	2529.599221	0.0001230634478	0.09985297932	0.01817019862	0.004932583215	0.01206584909	0.008007855942	1	0.0002606143732	0.1760292539	0.01010296038	11	0.9144943336
16	265.9607675	254.2547136	4264.820915	14832.26742	3353.67381	978.1894697	1814.328359	6397.5	17282.62712	1078.600694	3177.149381	750.6147912	326.8575503	235.9544561	1355.885976	6370.074105	0.2862661794	0.2351088164	0.0678982171	0.02510114843	0.01903624665	0.01817322337	1	0.2323211704	0.4568293569	0.2486320363	79	1
16	266.6706109	460.6699329	-34.47844643	15473.04426	1530.358584	473.1533914	1856.824066	6011.5	6989.879121	58.78468626	2839.394331	375.4672911	125.1880599	185.7179881	1098.012555	2685.103879	-0.002105046198	0.1033941122	0.03285757659	0.004186720513	0.01391164786	0.006650981228	1	-0.000374550269	0.1841624474	0.06027839099	12	0.9999411425
16	267.2939437	376.4415701	-108.133538	16979.11647	996.6714687	520.3986712	1750.63679	6228.5	11533.90323	55.08542251	4006.659657	322.6120988	144.7730313	214.8127684	1515.411847	6386.498161	-0.005787241799	0.06043716933	0.030968045	0.004099998982	0.01239206985	0.005713849342	1	-0.003748675596	0.09574648327	0.05154242064	7	0.9998580262
16	271.6083489	280.5168677	682.9443971	11676.84536	509.1376899	2636.740292	2358.646989	4506	2579.178571	198.9537561	2680.516162	179.9064256	578.6048183	767.0678368	966.6544865	1495.026414	0.05801723575	0.04334584227	0.2226766203	0.01111078841	0.01513899841	0.02725564087	1	0.06130853075	0.07170829177	0.7247841788	37	1
16	274.2659105	45.09541792	645.4037033	9522.598038	2109.754377	276.9803345	983.0035226	4049	13746.68085	136.7835776	1338.772464	314.5564204	104.8299398	160.1536257	538.9162635	5458.361259	0.06850337025	0.223416951	0.0287870414	0.01009317872	0.01961594438	0.01091150269	1	0.05627058999	0.4306275664	0.06576866764	46	1
16	274.3377809	212.4789327	942.210053	15989.57792	908.5756692	1589.561372	1794.717757	5920	6072.425532	173.2308253	2486.906615	237.4816615	315.6959503	202.7163158	950.0214	1657.421962	0.05887837136	0.05945457797	0.09824599958	0.006779563605	0.0112398336	0.01186128073	1	0.05270481382	0.09760077857	0.2972684395	36	1
16	274.637342	713.3172745	750.3178442	12632.95418	614.6140439	1204.981163	1813.563935	4663	8067.712766	153.1457447	1992.604508	158.517759	215.5225976	164.8672971	705.1941102	2311.588146	0.06184567647	0.04997148341	0.09302534755	0.006635858748	0.01276659043	0.01093522694	1	0.05460031241	0.07780162201	0.2796391673	36	0.9999999899
16	275.5804957	410.4086603	2456.622386	14756.60129	3405.823873	898.7798287	2157.497153	6316	9772.706522	524.4778328	3124.14627	768.0501374	271.4099926	248.8740777	1353.90134	5188.427464	0.1664510324	0.2356433922	0.05823455405	0.01236305945	0.01938260123	0.01620294581	1	0.1364019646	0.4574244579	0.1890521201	65	1
16	279.4079928	260.2774152	1015.901061	15702.49614	1583.876031	632.0715232	1757.725433	6057	11919.04545	224.9199519	2965.805172	357.5331499	164.6190732	206.850105	1129.567658	5048.130329	0.06380440501	0.1048639567	0.03992348077	0.007752333911	0.0148549752	0.008572069251	1	0.05253471223	0.1875627935	0.09913407998	39	1
16	281.5599946	174.2383522	3919.968197	14051.58948	198.1742089	3038.454422	2343.007142	5259.5	9786.021739	693.3281119	2348.620717	154.3096207	560.9053525	283.1666331	818.2846865	3964.654748	0.276607877	0.01429061163	0.2130057316	0.01519758777	0.01289127089	0.02684388245	1	0.2340404969	0.01131302463	0.7385915078	71	1
16	281.9940959	227.5928116	-44.66569223	14192.67356	2293.981343	887.9332115	1884.766904	5708	3854.119565	71.07791703	2569.33334	401.824178	161.412073	221.3663386	995.4947747	2097.47738	-0.00360005446	0.1587255563	0.06184153089	0.005339177577	0.01508227347	0.007573692516	1	0.001021792925	0.2995922117	0.1615341355	18	0.9999999339
16	282.4791196	108.1618008	18.47665033	11471.15503	127.6390773	169.1515591	1512.861357	4165.5	3937.378947	42.79288173	2158.440784	127.9784551	77.67349229	209.0598532	729.0624381	1755.847781	0.001696411218	0.01226461887	0.01559916456	0.003984942887	0.01300712736	0.006429099258	1	0.000692733222	-0.00417908773	-0.001302124053	1	0.9992032492
16	282.9039615	505.9744378	-29.41928338	9318.511912	299.6952901	1345.115071	2676.021792	3536	2168.526316	57.62561239	2752.848772	174.2922622	375.5990238	313.1211642	1012.176855	1631.473018	-0.003338043951	0.03491957093	0.1461902552	0.006998721903	0.01659012401	0.02367418082	1	0.006722269125	0.04997581437	0.4477825371	9	1
16	283.3390938	70.62627958	2733.933292	9082.015629	37.75553159	25.59757051	1591.221715	3392	3251.271605	546.2264294	1739.384284	121.3426605	139.5796631	184.4608967	627.6960338	2184.780138	0.3029301022	0.004954572237	0.003175341173	0.01828289348	0.01469419687	0.01553804965	1	0.2390311559	-0.02007119536	0.02191898206	69	1
16	283.2263415	727.4639958	2806.044636	9424.358315	1431.074417	-46.09953601	1690.481094	3901	7353.387097	746.495217	2438.841478	393.2021133	157.2457211	175.5961046	967.2032283	3852.130094	0.2964695433	0.1490498198	-0.004516486	0.01660439381	0.01613891689	0.01792816212	1	0.2343429751	0.2757069055	-0.001198300899	76	1
16	285.300028	555.7011229	-18.58303301	8406.377383	1959.474476	627.6207065	2002.980588	3670	4613.591398	57.8347699	3277.443162	805.7658077	222.0275265	269.5261986	1390.411553	4839.545719	-0.002710701516	0.2365545841	0.07451216357	0.009391269959	0.03167045323	0.01965549163	1	0.003239971396	0.4603230045	0.2079158472	22	0.9999999799
16	286.6693828	358.4955543	-112.0514669	16079.94384	7147.427857	428.0325263	1427.458019	7868.5	10222.84211	88.38213534	2606.621612	1251.372545	117.4538207	207.3671893	1322.774748	3554.418591	-0.007335697876	0.4504702153	0.0271331003	0.005767538906	0.01954700934	0.007110476239	1	-0.002491704906	0.8973287774	0.050928709	29	1
16	286.9649769	457.7886742	5035.962203	16248.25736	1642.185269	15.97396978	2056.634114	6370	11715.875	1002.91371	3117.659608	404.7375169	208.3417678	224.5698553	1236.951325	5201.96881	0.309436749	0.1045187852	0.0009588267459	0.014697018	0.01524464293	0.01397890809	1	0.2447420655	0.1844745781	0.01902040504	74	1
16	291.7847262	30.92116415	5162.467987	7755.406058	197.7774988	-346.8431601	1123.593932	3026	9094.776596	1082.526644	1527.171486	131.7049159	214.4291486	796.6329743	558.893003	4528.086617	0.6734766885	0.02670804634	-0.04487721948	0.03733160532	0.0181709101	0.0295006476	1	0.5299531184	0.02168253489	-0.06127897117	90	0.9999992418
16	294.6030504	487.5979294	4037.389125	13103.91794	686.7525344	993.6138965	2241.277451	5126	11264.34043	1140.1544	3460.408133	207.5329484	320.4373375	243.6890001	1270.737817	7202.88655	0.311445122	0.05226452996	0.07439713006	0.01692061793	0.01472638311	0.02244594311	1	0.2515150195	0.08131538742	0.2704746411	73	1
16	295.3361474	75.56308921	3538.112029	12454.81034	154.274885	-28.4208372	1398.299757	4588	6773.5375	602.7502724	2128.332977	145.305678	170.6535476	192.0824367	770.7447226	2224.094246	0.2870043817	0.01131864437	-0.002507601195	0.0136854425	0.01266506781	0.01514230042	1	0.2259940993	-0.007310628601	-0.0009294616011	69	1
16	297.175485	130.678337	1264.89371	7482.207297	1112.897598	599.0302333	2174.853081	3251	1788.410526	366.70479	2240.955854	365.4898331	215.9520215	288.1898848	896.2999279	1483.772632	0.1637902182	0.1500502711	0.07517503166	0.01494624139	0.03114904677	0.03393318924	1	0.1349586444	0.2824523285	0.2439329201	62	0.9999999999
16	298.3371642	594.4489607	-14.23063468	13973.16577	2232.629828	227.3556175	1792.592438	5651	5193.031915	63.33583919	2654.095411	395.7362524	80.52512601	194.0553672	1021.53325	2105.907413	-0.0012993501	0.1585551691	0.01627947581	0.004732897256	0.01574697263	0.005846728815	1	-0.0005944066363	0.2965962682	0.005228463488	16	0.6635119107
16	298.3258313	705.47373	723.8149973	11778.2951	1206.397924	418.5777593	1620.840852	4601.5	10826.82979	187.8364393	2379.923306	254.9692677	123.1533492	178.1247998	898.9491121	4819.477033	0.061086718	0.09946798207	0.03632497369	0.007719323964	0.01630956167	0.0088784735	1	0.05006517849	0.1762625303	0.08597325391	39	0.9999999994
16	299.5618114	91.60287562	754.1735428	11555.062	3712.001409	43.56984206	1274.350648	5293	8701.655914	146.6925075	1643.312042	521.9760838	97.34018487	207.4258415	719.4305133	2215.877206	0.06510239222	0.3193569554	0.003568238886	0.009501078302	0.0179771629	0.008442385427	1	0.05234595286	0.6263925192	-0.01859241461	48	0.9334656813
16	302.6129759	638.9483153	3774.161392	12915.68275	2924.037291	878.9095079	2028.21082	5614.5	6500.106383	893.3515302	3028.610528	640.9343581	289.7566436	284.9002419	1245.410735	3524.344235	0.2998862391	0.2203410527	0.06727873757	0.01873766869	0.01874108451	0.02207037656	1	0.2429903114	0.4264283207	0.2490048012	79	1
16	304.5050128	460.9544209	3241.05681	18026.88038	901.6257178	102.8812738	1996.00943	6724.5	6252.010638	533.4465472	2687.002249	262.0760216	167.7770561	226.4493926	1032.236609	2033.899901	0.1787124834	0.05222538464	0.005415404825	0.009663576195	0.01143228294	0.01007060762	0	NaN	NaN	NaN	NaN	NaN
16	308.3090136	502.3072486	-38.68106648	11192.33576	-9.103825144	1478.795428	2470.030128	4149.5	3427.548387	63.45613803	3028.617311	146.3464527	382.3776926	281.8368735	1059.689014	2609.778108	-0.003752401349	-0.001299402294	0.1361468821	0.006409565815	0.01529240399	0.01650308006	1	0.005376261622	-0.02506351048	0.4119260703	4	1
16	311.4242986	291.3662721	5003.304994	16052.12219	159.1559841	24.78008043	2015.476225	5842	3236.506173	1177.483054	3412.322847	198.8610415	220.8948154	239.9215154	1266.241641	3186.726707	0.3156004263	0.0104410072	0.001466156258	0.01630082867	0.01357920469	0.01752904596	1	0.2490075995	-0.008897786803	0.01900383509	69	1
16	311.1555459	691.1679044	-20.32524596	12469.50756	184.1838954	162.2503735	1619.279406	4494	5653.697917	45.6260173	2335.09429	119.9092297	67.93689474	151.0739934	793.9549186	2578.669388	-0.001765791149	0.01468184955	0.01365820549	0.003841706283	0.0106036971	0.00546292319	1	-0.002187434068	0.0006790844476	-0.008663107125	1	0.9999168605
16	312.3200434	278.5118511	4696.734979	14851.37898	192.0556448	79.70981639	2116.716053	5451	10351.29268	999.5890576	2934.062093	308.4841524	230.3988742	1449.195372	1062.658558	3857.199126	0.3141947721	0.01216793237	0.005832835983	0.01546378676	0.02570865353	0.01698792712	1	0.2482330744	-0.005093561748	0.03378036349	69	0.9999999995
16	314.3269097	166.621048	2015.502506	12835.87884	5381.58438	72.04827332	1691.523912	6326.5	16522.07292	451.9492877	2662.136121	1117.84508	127.9746599	201.9316202	1270.227228	7575.918194	0.1564808138	0.4187255294	0.005757561237	0.01650315563	0.02671152497	0.01065997792	1	0.1258187691	0.8307514169	0.01232319094	68	1
16	320.3669192	486.5092199	2702.662745	8332.625696	-12.28675496	853.7929271	2473.68536	3142	3442.258065	1181.560093	3714.435217	119.8339016	304.0908581	379.299375	1341.759092	3183.719628	0.3162580073	-0.001586439112	0.09335222496	0.02422952496	0.02088413639	0.03288411484	1	0.256387767	-0.02828994869	0.3349837636	70	1
16	322.4299602	454.0865062	3444.955977	19425.59173	1057.394538	148.2915604	1893.274118	7489	8020.707865	615.4849307	3269.672865	268.8862292	163.5586177	255.5060498	1231.947543	2509.358625	0.174590614	0.05544368632	0.007547705923	0.01081995531	0.009867063374	0.008527122138	0	NaN	NaN	NaN	NaN	NaN
16	323.6509004	206.2776065	903.025474	13669.20827	4589.012276	87.5982244	1427.098354	6256.5	9324.663043	226.5424194	2840.016035	902.4467215	98.39487797	196.4380362	1241.925237	4100.814037	0.06613113449	0.3397860004	0.006990310963	0.008477977403	0.02259863393	0.007975814162	1	0.05356732688	0.6685873381	-0.005911921706	48	0.9935020463
16	328.6367325	516.5036178	-85.59033328	17437.32798	2887.588048	1022.855475	1791.888533	7038.5	6543.234043	76.24535007	2628.598424	529.5592229	167.1080063	220.1853052	1089.924725	1870.187372	-0.00522846117	0.1694527137	0.05831667491	0.004454956647	0.01267440955	0.006322241445	1	-0.000461950109	0.3214405736	0.1494005369	18	0.999999969
16	330.2872978	536.106345	-42.91572254	17548.13954	4219.662186	490.9180416	1620.057615	7537	6777.731183	81.98065457	2400.820178	644.8126527	118.4751328	207.3945552	1051.040706	1910.850437	-0.002639278302	0.240387355	0.02775428334	0.004680652362	0.01299991891	0.005251483475	1	-0.0002092456135	0.4654881411	0.04713722682	21	0.999998753
16	330.6791326	746.4179276	-41.18143396	9768.209016	2021.633592	1072.522021	1696.237198	4108.5	1986.244681	74.38261145	1981.391468	424.6046468	214.8496498	380.9529595	814.6470607	1144.491742	-0.003922812211	0.2061458167	0.1097664104	0.007702056326	0.0171078158	0.01385308527	1	0.004724426632	0.3998575247	0.3279722668	23	1
16	331.3085423	170.3017275	-126.9313244	14345.51582	150.9294691	1786.181131	1961.316367	5200	8248.021505	55.93155017	2329.57741	128.5100551	303.6234587	228.0025654	807.9995403	2807.088349	-0.009065434237	0.01120889864	0.1234393451	0.00390661525	0.01006957061	0.00989048289	1	0.0002838878224	-8.483052351e-05	0.3674384945	4	1
16	331.5151904	280.6117902	-103.2232203	16857.48125	817.4103874	2036.475018	2095.075887	6183.5	5486.247312	65.51379624	2492.675687	274.2090637	334.6395542	219.0575262	964.9857295	2189.954872	-0.006607305907	0.04972918787	0.1220807302	0.003900537636	0.01312299067	0.01027403149	1	0.002408461095	0.07902260399	0.3645795723	9	1
16	333.2994781	250.4586435	2768.148061	16781.63427	2712.532865	117.0113393	1676.792946	6801	7376.905263	516.2413724	2742.475131	572.3194	130.9407881	214.9407162	1155.874787	2841.624745	0.1625703757	0.1646123923	0.007141866277	0.01291998419	0.01587353101	0.008222536445	1	0.1289522493	0.3084398791	0.01000523464	61	0.9999999836
16	333.1028299	464.6290974	-64.80251052	16060.57677	154.7823024	969.3856783	1994.927233	5682.5	5428.076923	56.23261133	3127.984807	171.0134542	222.4188342	267.7229981	1107.106869	2336.752862	-0.004163792545	0.009654544229	0.06282498634	0.003831926106	0.01141349863	0.00665862775	1	-0.0004131533229	-0.006800767945	0.1598549126	3	0.9999995368
16	334.6897455	126.5459745	853.5846078	13949.07569	4262.757339	1236.706383	1701.510845	6330.5	10220.36264	163.5969314	2089.972461	642.2264822	220.1402119	224.0917065	914.0037934	3757.503496	0.06197874417	0.3023243162	0.08905885646	0.009031469009	0.01725653904	0.01209169067	1	0.05620303732	0.5963416	0.2743799089	50	0.9999999006
16	336.7383751	481.4686758	-98.06540017	15927.7874	1672.081578	1028.141722	1880.838386	6162.5	5749.236559	144.6556671	2917.926564	427.8967977	228.8086468	1435.987675	1139.769071	2294.241631	-0.00629516095	0.1087126566	0.06445271483	0.01274339739	0.01834424683	0.01410736318	1	-0.001278235004	0.1969318445	0.168270944	13	0.9999999973
16	337.538568	729.2179476	3380.648933	11191.52054	118.1036919	-73.00543744	1724.280454	4087	6219.119565	738.3266137	2444.643923	104.6415379	160.3209409	185.5666331	851.8576682	3074.626949	0.2989096264	0.01216834832	-0.006234696172	0.01389223924	0.01100315683	0.01563566824	1	0.2351771933	-0.005785867099	-0.01111126482	69	1
16	338.5886508	94.22647466	570.8937276	10304.20101	1588.721101	922.6840273	1645.701856	4205	17780.70526	182.7221976	2193.755483	334.5203361	233.0145556	211.341742	847.0472751	9102.853475	0.05515300607	0.1586517529	0.0905912143	0.01211739438	0.0210629292	0.01494531097	1	0.04987286484	0.3010812372	0.2733920838	44	0.9999999925
16	342.3530421	526.4168522	-4.914086055	16790.06298	3796.085907	523.793225	1848.026268	7040	2986.978261	74.570836	2466.507163	728.3840952	122.1451463	214.0419201	1112.138548	2377.050707	-0.0002916880591	0.2384468102	0.0318303289	0.004693242786	0.01748903821	0.006607377582	1	0.001950097072	0.4617343668	0.06161706497	21	0.9999869139
16	343.3377105	765.6322116	-7.057547368	10542.04918	151.955582	120.4244948	1430.708709	3816.5	6346.631579	38.82036389	1707.508013	118.8052031	62.82383754	145.6668182	604.8086792	2066.217327	-0.0006694198188	0.01515549681	0.0118304595	0.003810739211	0.0114771445	0.00549431773	1	-0.001451111296	0.001546166371	-0.01469674063	1	0.9999451423
16	345.0991152	586.2282753	2836.857091	16548.81577	1580.975275	878.1797625	2019.229616	6478	6151.736842	531.9419793	2782.891257	364.7051794	238.2928252	238.5376284	1100.769349	2095.206567	0.1672072124	0.09935075926	0.05413780919	0.0106601611	0.01214635695	0.01213240383	1	0.1357227859	0.1770049244	0.1706025571	59	1
16	344.6090854	619.1051202	-22.40137979	10721.67626	2521.101615	739.3811742	2020.447417	4709.5	7565.053191	77.04037909	2339.310415	605.6284394	146.5327227	234.5305071	986.5937658	4553.089705	-0.002280556715	0.2347728285	0.07247434692	0.007623730074	0.02006098269	0.01065901883	1	0.003415046939	0.4565417024	0.2009380388	22	0.9999999969
16	345.288447	115.3089615	3512.242824	11842.41697	192.4567003	-66.58418284	1594.304714	4375.5	7328.533333	795.8349754	2590.40505	153.5529915	156.9842764	197.5373014	914.9156447	4410.367426	0.3003324088	0.01618239305	-0.005046211826	0.0162983236	0.01520230861	0.01536219843	1	0.2364259771	0.002534246702	-0.006575199738	69	0.9999999999
16	349.8505245	702.3227297	1790.5342	11139.8915	1085.948828	1537.128052	2087.154933	4499	10747.08421	424.0692753	2397.372577	232.5046883	362.8986964	239.0129963	904.5561078	5174.819458	0.1602636624	0.09843559641	0.1393502963	0.0115310361	0.01445346959	0.01512040431	1	0.1366387076	0.1800729232	0.4623120347	60	1
16	351.485865	68.52967302	1618.589792	9667.485755	417.5274835	60.8344959	1427.532814	3667	2731.52381	390.5759765	2232.329017	166.6719906	105.3780805	213.6391341	815.5508892	1420.789213	0.1651129276	0.04238636869	0.007001849569	0.01442967275	0.01731533622	0.0123812741	1	0.1300914802	0.05716636225	0.00603194244	55	1
16	353.1656628	199.8164461	2532.839093	15286.98424	3400.67544	916.1924823	2165.223037	6581	3146.157895	420.2365507	2284.061069	579.1835907	208.2295386	219.1938464	981.5606675	935.3534924	0.168694035	0.2267736059	0.06296632112	0.01310674314	0.0156385953	0.01253722044	1	0.1384784267	0.4394641171	0.2055360668	65	1
16	359.7839662	79.5937819	1841.637415	11407.34173	79.2760465	646.931317	1651.863918	4196	1800.097561	329.1145917	1842.705786	129.2277852	175.6241051	191.4546326	660.7416754	750.9014272	0.1618354998	0.006858270463	0.05456470833	0.01123560738	0.01225075178	0.01434392177	1	0.1308286961	-0.01310768194	0.1678258564	53	1
16	361.3083583	270.3462316	949.8917585	15697.8246	3615.347124	1414.65603	1539.478007	6732	7717.612903	240.465319	2745.803325	755.6657832	304.9049048	395.0680373	1188.971618	3333.112451	0.06118563745	0.2383159809	0.09380210219	0.009275925761	0.0180961502	0.01133010306	1	0.05547560517	0.4650331878	0.2884087329	47	1
16	361.4285636	339.6731038	-289.7283268	15933.00428	741.8228731	3752.079251	2322.073852	5983.5	8336.404255	83.08234425	2656.507847	241.6566344	705.8192782	277.0914127	1009.227182	3174.14752	-0.01907157653	0.04827224415	0.2397537692	0.004734012029	0.01196256981	0.01702481968	1	0.001387205606	0.08286359592	0.7667732882	10	1
16	362.4977636	241.2523975	-6.281393777	14537.69212	195.3624619	255.659782	1750.413531	5302	8300.489362	45.4748589	2348.535498	144.2548782	80.28302717	189.3162709	803.2618007	4888.498909	-0.0004353763137	0.01354726827	0.0174167173	0.003200945832	0.0107025894	0.005268704346	1	-0.0008544902204	-0.001435789585	0.004527010618	1	0.9983902164
16	362.7546373	623.0528757	715.0195054	13790.6901	750.7810453	2943.322709	2165.188119	5234	9153.59375	194.8259258	2615.86691	187.6053501	589.8480831	253.2785443	951.5901829	3417.95226	0.05214402788	0.05575101686	0.2144991819	0.008771968322	0.01175783283	0.01631101428	1	0.0561126815	0.09673818055	0.6957607716	37	1
16	365.9564165	507.1242915	1151.21309	16499.88478	1043.210599	168.3662116	1774.620986	6190	20605.28421	257.2512318	2507.887135	232.8539481	112.7615586	218.5429996	944.8620862	7660.578552	0.07275030945	0.06597182922	0.01075785098	0.00741990862	0.01102096719	0.006940661156	1	0.05716140217	0.1059137957	-0.0005641967058	34	1
16	366.5524092	640.8057352	853.9345944	13356.72337	4249.469574	1228.389251	1812.491213	6160	14649.33684	218.8033295	2512.580918	771.9476537	264.3360708	187.1138878	1097.47036	5518.809075	0.0637662258	0.3187829149	0.09150633307	0.009007169059	0.01918575676	0.01285490237	1	0.05792531313	0.6303173077	0.2837414687	50	0.9999999997
16	367.2616361	364.437275	1142.306562	12180.15441	41.71445894	232.8686831	2093.157423	4364.5	4942.712766	312.3030634	3018.904144	127.4229287	104.2327381	238.2782505	1049.852409	3790.158003	0.09417394932	0.004096059908	0.01963799798	0.008114650145	0.01152950748	0.01031114032	1	0.07441289723	-0.02078109013	0.03265677191	30	0.9999997676
16	367.525732	402.3065314	2749.483369	16482.96826	3731.596094	864.1517199	1681.874813	7031	5360.59375	604.4512631	3366.239639	890.8047399	272.6200106	222.8733747	1512.858083	2828.024245	0.1671253588	0.2339343429	0.0522898479	0.01105831315	0.01858541599	0.01347651523	1	0.136476336	0.453565735	0.1686844983	65	1
16	371.433196	16.86475605	2121.579196	7086.002909	87.87160026	-53.22944457	1118.904771	2641	1780.604167	592.772214	2027.623818	122.9396103	139.7818731	195.9599653	719.7859486	1367.173615	0.2933617046	0.01153778924	-0.006725279342	0.02055908708	0.02174021962	0.02375659431	1	0.2307278256	-0.007107961439	-0.01404016001	69	1
16	373.1670293	731.2942067	3292.861368	11126.24185	2376.991054	24.30530436	2008.933759	4857	3564.197531	526.5309123	1786.792713	435.6709661	175.6982316	218.1161843	750.8388012	1743.517403	0.2987107403	0.2101970928	0.001942641292	0.01546044307	0.01863170029	0.01743176429	1	0.2370470456	0.4017832689	0.02355034842	78	1
16	373.7555986	718.7645235	2601.60573	8367.408112	1694.957877	103.9465503	2180.552276	3603	5042.716049	757.6030726	2614.296753	664.6438565	329.1833824	1233.346574	1071.644636	3665.452831	0.3048480528	0.1985574401	0.0107076228	0.02477584846	0.03698377484	0.07078443571	1	0.2425025732	0.3783610666	0.0546792637	78	1
16	376.3784984	143.614871	-22.04746199	15054.51367	246.0407788	199.7553635	1484.508955	5424.5	6251.645833	43.2060314	2072.981743	146.5903713	80.7901336	224.9979244	733.9633558	1503.387858	-0.001354716934	0.01631867176	0.01344968613	0.002920992749	0.009996288992	0.005132725246	1	-0.001864939523	0.004031656363	-0.009236135846	1	0.9998380906
16	377.7802701	271.1662797	7169.385298	14969.86775	2479.645081	-150.1764046	1808.345163	6294	14161.53125	1337.989115	2666.510156	483.7630319	257.826068	237.1471484	1101.110432	6679.991024	0.4829798272	0.1686443413	-0.01140272249	0.01983434017	0.01601813301	0.02040059587	1	0.3821439963	0.3154994927	0.01675250438	87	1
16	376.8110007	589.0236589	2569.366432	8235.309483	-4.175045714	750.101781	2471.739786	3133	2122.273684	1206.851256	3721.277202	144.4361888	321.2971797	440.6349481	1343.810059	2113.501181	0.316387663	-0.0004708758959	0.08841825196	0.01717359534	0.02235969306	0.04342820137	1	0.2561258859	-0.02628309393	0.3180685345	70	1
16	383.3550023	389.6183883	2959.498049	17957.01535	3016.981381	2775.304634	2220.172753	7547.5	9058.505263	514.7966787	2755.605177	567.1781414	496.4655752	272.2587794	1207.556371	2924.364026	0.1664148157	0.1622991713	0.1501584696	0.01030641233	0.01328842261	0.01543996153	0	NaN	NaN	NaN	NaN	NaN
16	383.2193039	679.7602711	-40.58829818	11988.11699	1864.737543	709.2418974	1757.031602	4807	2405.905263	55.82115839	2213.82057	367.9828118	149.9103178	186.1215228	857.6781639	960.2738758	-0.003152037052	0.1573893502	0.05914527103	0.005170512833	0.01562914655	0.008200762597	1	0.001164485321	0.2966886139	0.1523089309	18	0.9999989979
16	387.1126306	751.0358135	1289.560942	8116.017171	2293.595089	434.5279134	1853.081685	3715.5	2691.269663	315.2051855	1778.431873	550.6805854	132.7196846	218.1581814	802.2540404	1808.817254	0.1611155268	0.2838997196	0.05613313611	0.01401605492	0.02759341666	0.0155800009	1	0.1323477088	0.5565071932	0.1822461149	67	1
16	387.3546172	605.4747275	2286.832722	14137.61516	2201.029796	76.88802358	1875.52056	5754	4090.074468	529.5168201	3106.159667	508.9422113	128.9112358	769.6136761	1237.065236	2237.800885	0.1622337518	0.1521896898	0.006080291842	0.01084611345	0.01743516931	0.01057947264	1	0.1285161363	0.2828406514	0.005866066642	61	0.999999999
16	389.6549015	773.3986726	-25.90315976	8916.937297	1414.283088	463.7422566	1420.144761	3629.5	5143.906977	49.74086499	1708.402597	296.3981271	115.1589231	166.2012379	671.5411635	995.6462356	-0.002973342655	0.1599978353	0.05529736766	0.005890498507	0.0174907682	0.009484581152	1	0.001034263491	0.3018275346	0.1391917584	18	0.9999774653
16	391.5030977	40.63035657	-112.3995123	8671.292913	135.9969376	1834.665481	1333.11744	3149	5211.152174	71.16104626	1259.428892	122.7039343	299.7207544	493.1106569	451.2405963	1905.266835	-0.01303863469	0.01551000645	0.2123324172	0.007832847665	0.01418409904	0.01780013138	1	0.003875005755	0.01391865155	0.6726408649	5	1
16	392.3817836	737.6227819	-24.22869681	11075.62483	97.73785225	639.3849715	1713.274053	4043	5659.488636	45.89899569	1813.803904	114.6088087	133.0811298	153.8488866	639.865351	1742.966087	-0.002208347368	0.008950560205	0.05764105509	0.004261926692	0.01035121699	0.007045204716	1	0.000743706851	-0.00854979615	0.1424205021	3	0.9999573503
16	393.3007664	20.64292098	25.93436345	7317.550796	2221.686744	149.0920356	906.0940764	3248	5851.290323	71.34845705	1248.231725	421.1843095	71.59519747	173.4761551	550.4507845	2318.510783	0.003373569957	0.3055289483	0.02174688157	0.01075270414	0.02668916109	0.009922565923	1	0.004577798649	0.599050368	0.02994272338	25	0.9991975777
16	393.8040444	70.33424499	36.53399641	7858.071681	410.5982689	130.1600035	1452.84504	2916	3176.873684	41.41320708	1754.117041	163.372622	76.54197358	209.5092427	647.9525881	1863.79054	0.004528884278	0.05391138114	0.01798925655	0.005846073493	0.01970668508	0.009177182772	1	0.003420252903	0.08157295276	0.008926354818	7	0.9726698827
16	393.3249156	787.1384043	-1.924462029	7199.397826	1070.542702	442.0259214	1656.89178	2944	2343.139535	53.10596381	1456.09746	247.9394978	109.8279877	198.0548285	579.1716847	2559.635889	-0.0002831229758	0.1466990492	0.06447442925	0.00773567024	0.01620034475	0.01260054774	1	0.003770411994	0.2750201559	0.1709261188	18	0.9999986232
16	398.4662967	658.2527554	12.62604532	11911.88797	1052.701462	206.1316417	1730.735864	4575	2017.387097	54.5595884	2815.935575	314.1335029	99.25944206	475.4239712	1048.431503	952.500725	0.001190546949	0.09149193955	0.0180021781	0.004931869398	0.01659338631	0.008193493153	1	0.001036500528	0.1588309203	0.009482301186	11	0.9939133425
16	400.3397045	724.4157976	-3.011209079	11168.10772	970.5554533	155.9080484	1563.407026	4275	6182.623656	47.1643391	2069.472016	230.5571136	77.1631673	135.1971341	774.0757723	1830.15108	-0.0003844238831	0.09111988276	0.01382811198	0.004364948084	0.01403885868	0.006574114784	1	-0.0005328707585	0.1578245436	-0.005241671694	11	0.9996406599
16	403.3617335	144.523071	-2.172088794	10640.57341	3493.450279	374.9985193	1795.747096	4816	2202.402174	82.39720052	2592.776663	931.7943122	95.67810824	288.2919863	1173.117367	1816.924143	-0.0001866741948	0.3307748085	0.03575235657	0.01043172966	0.02952744512	0.01219237997	1	0.002987264982	0.6517637595	0.07819773382	25	0.99999952
16	406.753224	698.8620922	-66.26852663	11698.58777	3805.299481	307.85857	1521.471208	5349	10022.71579	65.4184492	1994.413022	669.644679	99.88774815	191.5209445	874.945919	3390.236243	-0.005786566208	0.3265422841	0.02733774032	0.006226445032	0.01892574266	0.007751067211	1	-0.002127816909	0.6425770699	0.04786679869	25	0.9999996595
16	407.5600243	172.7097788	842.255446	13302.19573	1317.644353	494.1623963	1605.442558	5182.5	10847.51064	211.610506	2569.978997	258.2528047	141.0891038	244.691546	944.0348882	4490.937945	0.06421493495	0.1013270944	0.03913092721	0.008597400536	0.01386790564	0.01051057396	1	0.05277580571	0.1802457478	0.09637948032	39	0.9999999992
16	418.7107443	753.4314336	-43.22806705	10950.16249	507.745847	559.2161819	1540.51333	4043	8861.688172	39.41934682	1819.903074	148.0224786	123.0278685	176.253964	662.0014048	3035.438558	-0.003880468903	0.0469547128	0.0541999524	0.003738383008	0.01181979623	0.008263142422	1	-0.0005742288403	0.06937769133	0.1314694479	8	0.985562501
16	421.3996687	576.1671957	1109.372801	12619.44459	232.2629469	139.1167426	1715.951088	4609	10161.51579	286.6509457	2479.537439	141.8028333	98.15461034	172.4464095	859.513053	5014.186848	0.08850806348	0.01851801133	0.01048908638	0.009391247778	0.01287487987	0.008591400834	1	0.06932271478	0.008338268791	0.0004023629952	30	0.9999999994
16	423.246893	456.5494282	5.428076853	14848.327	134.6198954	239.1431342	1813.601301	5325	5638.537634	44.79546835	2575.02876	145.1416524	85.17269694	198.7237234	903.5926824	2449.058708	0.0003793932732	0.00941852798	0.01736249086	0.003131987115	0.01093441427	0.005656107812	1	-0.0002406520856	-0.009926916473	0.004382679627	1	0.9993313598
16	424.6337169	99.5367441	543.1003902	8835.810097	81.4013115	798.4977352	1589.058454	3230	3722.537634	176.7456267	2152.52316	132.9356836	209.9587055	225.2954258	767.4828957	2860.532546	0.06524118137	0.0094579638	0.09328347017	0.01028373568	0.01776616	0.01701281969	1	0.05702908323	-0.005470028115	0.2799314175	32	1
16	425.3373976	118.6559017	-3.817159178	9712.735501	2227.711158	337.8624825	1557.769064	4162.5	1862.75	68.78182773	1866.906498	479.1406867	98.62714131	267.3890962	785.3512029	965.5594817	-0.0003905304483	0.226981401	0.03590566971	0.008022028674	0.02093933334	0.008596836003	1	0.002097886828	0.4384011302	0.07524103501	21	0.9972279326
16	425.492419	681.6828818	-21.73349111	12450.60312	209.4025072	169.474317	1564.646912	4458.5	8399.670213	40.32426484	1926.876203	130.1296484	68.26379554	159.5644931	673.950954	2758.396723	-0.001754619636	0.01730329388	0.01334926007	0.003404693534	0.01119382207	0.005481213439	1	-0.002183239287	0.006050138819	-0.009637044011	1	0.9997907521
16	426.1991937	721.1280043	-43.218333	10760.88972	109.3851716	613.8861047	1625.219518	3897	6172.894737	46.59194923	2047.9003	128.2007602	140.09962	196.3236845	726.9049903	2842.629059	-0.004237200514	0.01034171188	0.05616708082	0.004467162028	0.01274813191	0.007763643061	1	-0.0009696866988	-0.005774546665	0.1369477827	3	0.9993959544
16	433.5974783	83.86086725	-72.24620925	9436.080323	1404.273641	1087.926537	1558.190452	3866.5	4551.336842	68.59483377	1502.471487	255.5742216	198.5166866	371.3709938	605.7398891	1995.596619	-0.007718848896	0.1417046106	0.1134065263	0.007209043378	0.0175094271	0.01251508879	1	0.001524735717	0.2675966464	0.3375300862	19	1
16	433.2976672	419.4872777	-198.9736283	14023.66868	527.250059	3452.726275	2729.063699	5275	5176.357895	75.90144167	2289.811023	179.6083082	597.3513272	248.0576716	834.9831425	2080.0802	-0.01451748729	0.0387508933	0.2502255277	0.004974998063	0.01179558915	0.01374190049	1	0.005728921515	0.06389587975	0.8034983781	10	1
16	433.6250798	644.2753767	773.1321107	13645.8636	774.0514096	1283.939222	1690.284207	5139.5	10771.96774	196.7332552	2756.453502	166.9304336	278.611587	189.5145994	978.7175424	4822.476016	0.05854378653	0.05677307215	0.09387751498	0.006450618045	0.01271665215	0.01146784758	1	0.05208979127	0.09183491383	0.2820715049	36	1
16	434.5164418	220.6222855	1053.261081	15480.04425	783.0990862	636.4227742	1759.394339	5767	7746.053763	196.1417096	2129.967585	198.3525582	151.4755637	250.180202	793.2719177	2444.341502	0.0691602489	0.05182787838	0.04311282708	0.006938039273	0.0110974274	0.008153513105	1	0.05665330447	0.07871729952	0.1095303645	35	1
16	434.3012024	376.2625698	2282.549817	14249.47114	5913.186186	103.0091532	1838.177036	6977	9179.242105	549.8218174	3100.590805	1303.802228	150.8290205	246.4520448	1491.625504	5920.462262	0.16027108	0.4209775377	0.007113313046	0.01266339227	0.02240232102	0.01242621688	1	0.1289486057	0.8354578338	0.01789698133	68	1
16	435.4517651	330.2871864	-8.009275903	15194.71901	2338.87621	483.5734144	1842.401921	6103.5	2055.617021	71.62941369	2640.93465	518.9848103	122.9078475	644.7577952	1062.30236	867.4345701	-0.0005698431641	0.1573193786	0.03298234937	0.005443352264	0.0176793918	0.006712260506	1	0.001238535636	0.295024956	0.06283228072	17	0.9999790665
16	439.8354768	241.7955842	1953.186169	11213.02121	2456.442094	793.1726892	2238.799927	4889	1462.094737	491.2347389	2965.244742	666.1137379	224.88603	297.0845067	1233.878735	951.1353806	0.1701032254	0.2181377225	0.0717108857	0.01627434249	0.02213248762	0.02024950954	1	0.1401973191	0.422217932	0.235654859	65	1
16	442.2511188	600.6560431	3656.302659	11631.85794	2564.547105	3.309771243	1934.313421	5109	2712.619565	912.0369575	2901.698802	649.0910949	169.6952362	225.206167	1208.520153	1683.16276	0.3125383827	0.221060898	0.0003089662793	0.01623113896	0.01993174266	0.01624758211	1	0.2479869674	0.4240149513	0.02132768809	78	1
16	442.5145636	723.271573	2983.804306	10523.08692	500.3519854	623.0275788	1819.725541	4009	9352.431579	636.0674014	2089.604446	149.7888766	228.7614342	217.9809877	759.9036921	4185.569558	0.2930489581	0.04859551055	0.0615771971	0.01663517382	0.0148152399	0.02037300412	1	0.2359044626	0.07303750931	0.2221880576	73	0.9999999528
16	445.9956064	184.3870088	-71.37878152	13379.9536	719.1420355	754.4762505	1706.862603	4973	11263.93478	45.65115029	2313.011125	167.492295	130.8580562	200.2999849	822.9397693	4541.90657	-0.005486457317	0.05653665746	0.05928063098	0.003959031849	0.01327106453	0.007739351809	1	-0.001398038615	0.08937128448	0.1489195269	8	0.9999999776
16	448.7762069	114.1878235	11.51233884	10316.46425	151.6111299	166.8437598	1489.975797	3781	5403.747253	41.87517379	1860.539209	132.2529968	66.1722592	204.3750344	658.4712268	2760.373306	0.00103610129	0.01490134019	0.01759508692	0.004235946748	0.01435356666	0.00604719363	1	0.0003377137155	0.001357474265	0.005509235656	1	0.9906126134
16	449.5883655	437.5190984	-41.72746649	13542.91662	4540.56028	828.2716511	1872.134506	6312	6631.510417	87.10820257	2423.915786	761.3675097	166.5343531	251.492791	1052.983962	3317.653711	-0.003231876811	0.3325651566	0.06196776073	0.007084590126	0.01912188268	0.009886879397	1	0.002561570369	0.6569673204	0.1678102328	26	0.9999993737
16	451.6390525	742.4833774	16.74011305	10734.61291	104.7347564	122.0891135	1501.03299	3886	6344	42.980585	1597.48384	104.4193459	67.31747611	154.8607796	550.2339096	1602.147533	0.001583271596	0.009903211849	0.01136088622	0.003900072752	0.01025446971	0.005726990474	1	0.0002657663088	-0.009279462387	-0.01599165403	1	0.9999379273
16	455.6687607	131.4315121	3492.927854	11760.61323	2739.267185	-83.7686617	1352.144188	5112	8364.191489	719.6475757	2261.954199	512.7604679	170.3722391	193.8295837	929.7044826	4132.278991	0.2953665716	0.2266714813	-0.007247072268	0.01864375162	0.0186357271	0.01545929331	1	0.2338129905	0.4351184182	-0.008266080574	78	1
16	455.9242638	537.5707797	2645.156162	15875.80521	3532.392249	844.1518818	2010.205264	6789.5	6492.253165	464.6086368	2258.247433	597.3266433	187.4886771	198.6644495	994.0688959	2183.360885	0.1673098413	0.2259320559	0.05375364337	0.01045531171	0.01567847049	0.01060686503	1	0.1366765426	0.4372000383	0.1734976525	65	1
16	456.119379	593.6006024	4117.936858	13226.19874	3006.313368	-105.4540872	1704.299928	5710	4055	810.6375623	2607.854336	604.455201	211.6635069	200.5212597	1077.830448	1789.281323	0.3122695171	0.2308238191	-0.007546856694	0.01510360199	0.01563863296	0.01745073798	1	0.2472492417	0.4436290684	-0.005444393438	78	1
16	458.3211217	24.81499519	381.7159615	6213.957859	1031.422012	491.1012601	1065.157715	2520	8906	95.9652268	1085.402215	185.916458	121.9643535	148.9754129	427.9889581	3151.134329	0.06371674638	0.164448459	0.08067289202	0.01215379176	0.01980641987	0.01628364538	1	0.05596852676	0.3124179504	0.2413319933	44	1
16	459.278534	517.4157044	-10.10083595	13545.47883	816.4656087	195.2615289	1784.434065	5074.5	9897.12766	52.35377144	2439.112829	190.9291317	85.75268375	243.5112817	871.6507713	3874.503715	-0.0007979815175	0.06197233661	0.01560409783	0.004219613028	0.01347677982	0.005884514583	1	-0.0009347669909	0.09800822651	-0.000186271413	6	0.8898314333
16	460.4551102	318.2061827	-222.8560819	12512.97013	561.085255	2987.071076	2483.973576	4805	6866.795699	69.04403139	2736.474446	172.382684	679.6444126	267.1326701	979.2104537	3806.328822	-0.01772335958	0.04563920521	0.2452009429	0.00709729049	0.01505328229	0.01852532181	1	0.002851227752	0.07776629891	0.7857293411	10	1
16	460.2732136	500.7804491	2507.553376	15528.85621	679.093056	2293.857549	2351.415389	5874	2409.035714	435.6541807	2696.525509	205.0227321	471.7360407	209.4206217	1008.224313	1058.544459	0.164113507	0.04480445785	0.1508803185	0.01405416589	0.01015432176	0.01959313691	1	0.1401868129	0.07048898232	0.5010626973	57	1
16	461.4297786	414.292602	4452.668017	16205.05824	251.9779431	3513.372235	2530.373654	6043	21443.95699	793.0118174	2529.746454	170.81915	617.6962685	299.4055334	945.5130094	9111.83894	0.2784500886	0.01557299845	0.2152609751	0.01603319822	0.0114640161	0.01968135673	1	0.2356836761	0.01407929525	0.7468005999	71	1
16	461.8548163	486.9046771	12752.72445	12238.65355	644.4528382	-658.3021277	1976.595707	4823.5	6983.931034	3124.147788	2944.580619	194.0888683	468.8475684	292.8935595	1123.548416	3243.009483	1.029110944	0.05551144138	-0.04941452115	0.03343643185	0.01456978666	0.04558895778	1	0.8123656961	0.08046190297	0.002240046885	95	1
16	462.6813688	39.87543013	1266.610669	7531.930162	1675.310289	-5.244934112	1053.940857	3267	7152.547368	219.6107841	1127.085052	287.012949	105.0345186	142.9129922	474.2473262	2544.767931	0.1689128628	0.2241383563	-0.0007322524564	0.01567592261	0.02279935959	0.01486192798	1	0.1338201496	0.4303493588	-0.01372736479	64	1
16	463.6079561	112.2452344	-14.14215468	10309.74304	210.3905991	119.9235967	1304.400489	3757.5	7742.879121	33.92664294	1962.845183	119.659017	60.51022102	167.3635371	681.1984854	3409.561011	-0.001441748789	0.01972117009	0.01156564276	0.003605681886	0.01374360235	0.005726195781	1	-0.002052228008	0.01091697265	-0.01562661566	1	0.9997018356
16	463.2969643	386.5045195	2497.603366	14636.06852	669.640626	904.8545611	2105.215331	5518	6797.073684	620.4433784	3273.155422	216.7864575	238.1621593	314.1688181	1218.501252	3354.045805	0.1678676896	0.04717566048	0.06253529056	0.01181456472	0.01263477413	0.01448291708	1	0.1365106051	0.0702339096	0.1979194298	56	0.9999865675
16	466.453551	554.2499454	-19.70137659	13751.73814	858.326753	207.9815631	1756.148863	5174	8266.978495	47.93303645	2206.05003	164.404871	75.10807054	197.5177807	775.1660465	2946.784913	-0.001536275566	0.06317765715	0.01545458152	0.003555144946	0.01201223187	0.005408441943	1	-0.00152405582	0.100477718	-0.0008232039026	6	0.9224028696
16	468.7316077	534.8262503	1653.781399	8679.28596	1891.577417	708.2450088	2644.795214	3863	2124.432099	473.0406309	2683.371943	603.8548483	244.2048275	387.5712448	1137.957679	1966.903886	0.1799296215	0.217447027	0.0812934602	0.01758730851	0.02481061916	0.01732277399	1	0.1487235496	0.4213495709	0.2707714019	65	1
16	469.7023058	752.1756572	732.0404788	10728.67112	1615.271975	41.87816994	1306.034121	4392	6142.336842	139.080076	1688.163199	265.990467	86.68654656	142.2996605	647.2736353	1994.490468	0.06927501917	0.1489465717	0.004387039087	0.008064576353	0.01520966813	0.008308064741	1	0.05450965796	0.2761196572	-0.02050425298	42	0.9999999999
16	474.2614383	279.4886358	-109.6347506	12797.00679	4106.53992	1602.693262	1989.017026	5892	4900.095745	73.07807497	2319.33895	743.2495717	301.8326069	229.4728423	1015.77057	2414.027724	-0.008334900181	0.3208745707	0.1228297244	0.006143610342	0.02143368302	0.01100621658	1	0.003023021773	0.6364696529	0.3757627854	27	1
16	475.653945	686.3233751	3252.769753	11533.66703	122.5837548	2350.962553	2288.38789	4331	9814.569892	543.4254546	2011.573191	120.2836832	416.6187951	295.2727965	725.0279078	4061.811939	0.2846023079	0.01052003268	0.2041838328	0.01435898761	0.01131236782	0.02339924558	1	0.239698577	0.003045856965	0.7098626593	71	1
16	477.9650055	298.4398582	6037.406809	13075.75354	173.4414211	1331.225152	1964.656624	4855.5	9975.163043	1412.956285	2971.502318	134.4850727	414.7217197	475.3660858	1063.583767	7075.480664	0.4632498017	0.01341948394	0.09479273478	0.02245497839	0.01171888047	0.0295695775	1	0.3733880042	0.002571836506	0.3727522794	82	1
16	479.2016422	386.7460747	2597.179446	15693.28719	1461.794315	2389.100676	2348.525546	6179	7933.442105	437.7772076	2429.310947	327.7005677	451.5150365	311.4115488	972.19974	3294.315571	0.1656078397	0.09542650371	0.155418951	0.00999542763	0.01382253461	0.01698601429	1	0.1420774415	0.1748171634	0.5186888239	60	1
16	479.5919545	581.3332902	2160.070456	13415.04305	2941.689804	743.9492719	1773.029884	5688.5	4610.589041	438.4707281	2634.654115	587.8222102	187.3442232	206.6710428	1083.972931	1738.521553	0.1640233297	0.2231361979	0.05376004806	0.0117354846	0.01501440088	0.01207640158	1	0.1340459966	0.4314544354	0.1727045623	65	1
16	480.3111741	213.2516481	6003.171657	12727.32125	1996.604823	-185.6263119	1656.981749	5317.5	11307.97826	1300.954149	2800.371127	444.9740842	215.7370361	165.6541081	1117.430576	6964.057116	0.4742897495	0.1612800533	-0.01473579397	0.02146600436	0.01764187803	0.02020369936	1	0.3749354592	0.3001711526	0.003127044936	87	1
16	480.6334178	251.6068502	-92.96840553	12359.16174	626.2007375	1584.922253	2027.073998	4724	6530.539326	47.421247	2249.091342	174.8637463	272.2277729	189.586626	812.8514011	3156.173395	-0.008288308078	0.04922893508	0.1256649009	0.004272931147	0.01325944645	0.01178022132	1	0.001340185365	0.0782030555	0.3765286921	9	1
16	480.7183444	491.4793582	-9.002508555	14288.98442	89.20188779	839.6897437	1997.998872	5132	4573.042105	44.84170009	2446.990251	129.1202634	163.3665146	199.958447	856.6559147	1977.399915	-0.0006312002862	0.006202969287	0.05980495365	0.003352007547	0.009669343757	0.007236697093	1	0.002140697559	-0.01407326305	0.1501234065	3	0.9999925842
16	482.5789504	717.2537413	-7.530934874	10670.6819	3196.422407	113.2871291	1379.010775	4821	4712.095745	61.65122218	1968.692873	607.672276	88.42737007	163.6897956	855.1189785	2036.088539	-0.0008494460175	0.3121459806	0.01165031144	0.006410981317	0.0197804176	0.008721816105	1	0.0005067920176	0.6120691976	-0.005514586075	24	0.9261652128
16	483.5987277	594.1504721	2191.36091	13065.41554	2952.245803	682.9705927	1715.378998	5638	5948.285714	432.9873672	2438.514261	548.8416894	172.804567	178.7941209	986.6163813	2899.861594	0.1668633494	0.2272053473	0.05113677525	0.01303621463	0.01724693012	0.01322605446	1	0.1361331286	0.4396659072	0.1644355131	65	1
16	485.3840258	770.536206	2285.321854	7782.459266	357.950071	474.6205604	1714.206661	2977	6478.141304	437.1947624	1507.094276	129.8173244	174.3098661	264.6265138	563.6964868	2971.375267	0.2941886922	0.04944823545	0.06040142881	0.01818494754	0.0143873342	0.02028571502	1	0.2367272025	0.07472169635	0.2184203569	73	0.9999999764
16	490.864499	583.9839404	1555.656028	9708.850376	2043.644376	602.7918851	1834.089159	4202	3013.853333	400.1697335	2709.154865	587.7442712	196.054188	186.7976172	1122.898394	2019.106731	0.159550625	0.2127513376	0.06098933047	0.01652386885	0.02367619687	0.01954627132	1	0.1309647862	0.4105276687	0.1962573875	65	1
16	492.3194492	275.4158415	-27.14593403	17014.89098	1634.744903	268.9989574	1428.136247	6500.5	7618.284211	64.80597115	2567.843422	352.3627635	87.58487808	169.7545346	1013.855804	2629.249341	-0.001828378201	0.09790537217	0.01643156386	0.004076653075	0.01409029398	0.004623997942	1	-0.001435046671	0.1719255051	0.003625765933	11	0.9952809501
16	493.185706	106.8917208	368.4663505	5948.331466	1346.679656	521.8044498	1382.889088	2581	2111.395833	198.1469671	1968.147698	477.8349474	251.3385095	1404.903913	811.1815818	2357.673048	0.06615962401	0.2221358945	0.09445511504	0.1447957861	0.1300451808	0.2925978686	1	0.05936156673	0.4318067699	0.2912134	47	1
16	493.6507845	244.9155561	-161.0254707	11528.74037	26.30806146	2734.188976	2213.421767	4133.5	2485.772727	72.34965019	2236.00072	125.4625824	557.4654926	287.019661	804.5695501	1620.683365	-0.01376984418	0.0027650376	0.2404127216	0.006283196357	0.01171294113	0.02125466369	1	0.005325202507	-0.01065138807	0.7686985988	5	1
16	493.3670243	603.0320725	2092.701912	12690.54625	2840.341802	649.7335798	1757.966012	5494.5	1934.717949	323.4476801	2045.665785	474.7408493	184.3083012	241.5519019	850.4147151	1232.19032	0.1662797066	0.2232922505	0.05286885543	0.01362392215	0.01529370726	0.01377117467	1	0.1357724496	0.4317224355	0.1701386417	65	1
16	499.6699991	538.4723208	5848.239884	12426.54485	4049.899609	-222.0485423	1745.783794	5844	16024.3617	1166.862427	2495.526853	766.7116419	239.6157019	188.6852425	1103.213278	6240.825467	0.4639701552	0.3160680231	-0.01697611227	0.01852940229	0.02084466885	0.02030055452	1	0.3676693598	0.618248907	-0.001722398523	89	1
16	500.416885	207.9799672	8448.898798	12461.48869	189.8690352	-275.9743139	1784.367232	4695	7259.223881	2605.365211	3603.539815	170.1683136	373.8775827	457.1802363	1328.159468	6192.368377	0.6931700313	0.01652763355	-0.02415449847	0.03084866112	0.01665390267	0.03793842836	1	0.5470928462	0.001947752765	0.0140319656	90	0.9999999979
16	504.2003858	320.9098719	47.47827406	9590.465477	810.5916117	370.908787	1798.625363	3709	1380.138298	50.34730127	3111.360247	318.2019454	131.7674153	220.5829384	1172.250157	1107.763751	0.005559583315	0.09065913828	0.04154760777	0.006562620068	0.02272568524	0.01356098863	1	0.00628096401	0.1584834784	0.09144881545	12	0.9999950183
16	504.5012163	182.7936253	2186.413508	12888.82423	1266.0765	117.7448576	1763.234868	5064	8607.663043	393.8898589	1882.860555	229.6802071	133.6211476	200.3564811	715.6302901	2646.529107	0.1693364704	0.09986327763	0.008489214246	0.01218296764	0.01519325666	0.01168756795	1	0.1339686955	0.1754079118	0.01398399135	58	0.9999999965
16	504.3989369	413.3670528	6113.112644	12508.8582	188.8148264	-138.5639797	1919.140164	4722	10514.76842	1499.996255	3075.900278	147.5208654	273.7671807	212.3376878	1094.313819	6970.266364	0.4826106187	0.01568900871	-0.01002732377	0.020872868	0.0138563459	0.02545141217	1	0.3808655643	0.001144040946	0.01633623313	81	0.9999999999
16	508.7488904	216.4239157	7955.597669	11471.5008	230.0073946	-307.7073963	1662.49548	4341	10376.30488	1984.680327	2726.689622	159.4477906	347.6432502	236.6284455	995.2165564	6482.898538	0.6948110918	0.0219147303	-0.0259018938	0.03213819859	0.01750737025	0.03509077242	1	0.5483029779	0.01291998372	0.008557429218	90	0.9999997394
16	508.7774904	680.6729494	1705.923381	10236.17336	1511.128693	552.2611167	1927.782051	4231	3499.774194	366.3971236	2208.51639	330.4418331	164.6776544	198.4877066	870.0925536	1635.578399	0.1640419354	0.1474928136	0.05489124884	0.01289649349	0.0177852199	0.01480343263	1	0.1336076834	0.2760174168	0.1740950944	62	0.999997144
16	509.043263	738.2139881	12.96819467	8258.164338	7.80116713	467.8059983	1672.83397	2968	2718.333333	38.66984636	1475.963801	107.4981101	112.3199076	159.8718346	520.662448	2810.655751	0.00147271915	0.0008264982781	0.05942843122	0.005178434278	0.01518118462	0.01007189635	1	0.003745523447	-0.02514871343	0.1491119155	3	0.999552677
16	509.6949623	752.873374	586.7531663	8650.565057	1940.241788	48.64076689	1487.167218	3760	9574.921348	119.3894389	1253.143198	322.7248259	80.2837446	149.5617701	520.8406411	2954.622635	0.06882749025	0.2274086186	0.005695232887	0.009085643654	0.02114231688	0.009794360514	1	0.05481159397	0.4374928911	-0.01350028134	45	0.9999991511
16	510.6123767	198.659945	8981.126601	12599.37183	242.5284042	-359.0842518	1494.769349	4803.5	10310.59756	1733.730908	2509.06345	145.8234077	331.8364601	200.0475969	907.5834825	4306.858916	0.6948911429	0.01813787183	-0.02412996646	0.02687748661	0.01282793299	0.02967971217	1	0.5484735828	0.005258578336	0.01454811169	90	0.9999999903
16	510.7804457	240.2165612	48.59847431	10591.23378	39.16608833	259.9517388	1835.50829	3810	3809.821429	45.73381731	2176.981692	131.4292683	81.87155324	325.9711134	768.4667358	2982.482192	0.005405883498	0.004277461754	0.02554916813	0.005129498825	0.01392949277	0.008995694431	1	0.004334900463	-0.020022792	0.03349246658	2	0.9891581187
16	512.5289663	777.2203809	673.5682405	9128.715384	2043.216337	20.26482025	1276.601799	3816	3737.27957	182.7811611	2302.795934	536.2344497	86.12007136	152.4593194	944.3763399	3202.987299	0.07358689317	0.2318947294	0.002215050223	0.01238631754	0.02302614701	0.01113253639	1	0.05836188676	0.4465108726	-0.02428270016	45	0.9999999999
16	517.7715783	293.7991507	4551.43864	14351.90518	145.7279472	38.96908381	1883.707993	5304	9081.494737	743.4221374	2411.33801	144.9953866	196.5452021	198.577344	848.7753166	3054.696415	0.3099034422	0.009809354775	0.002391234591	0.01618087266	0.01092787649	0.01510813699	1	0.2445467686	-0.01013988797	0.0209142577	69	1
16	520.366989	534.3060514	-111.7091656	12948.77258	115.5230542	1595.43973	1984.843566	4634	11404.56383	50.05249968	2641.031018	152.3704725	341.6630137	215.0406156	899.1949191	5183.656893	-0.008637085837	0.009373177351	0.1242466584	0.004419868828	0.01404094398	0.01159833873	1	0.000672143677	-0.003811929789	0.3702502664	4	1
16	520.952444	247.8503876	-12.59054843	12792.53685	104.5776685	789.7001309	1719.166635	4588	4260.060241	53.17767023	2828.286531	148.7812921	194.8763607	190.2903298	985.2154899	2546.484522	-0.001039845354	0.007335990253	0.06120226599	0.004423846084	0.01357285044	0.008514341414	1	0.001929684953	-0.01166277406	0.1548800918	3	0.999999316
16	522.8071222	153.5473706	1853.495046	11492.42787	1150.064331	1638.072356	1640.255525	4559	6518.547368	332.0474479	1880.98555	250.8709788	305.9029228	220.6180666	728.1908755	2556.04882	0.156053273	0.09714531025	0.1410857417	0.01328748096	0.01793229688	0.01663030908	1	0.1334155177	0.1775231748	0.4673163826	60	1
16	521.8065162	764.3322546	461.1376786	7833.468923	154.6190219	681.0365169	1528.757847	2927	12417.63542	106.3789031	1247.929272	157.5682481	138.341546	181.6830947	422.822691	5545.843244	0.05921587971	0.01909511972	0.08743943226	0.009186132014	0.02137258944	0.01136031156	1	0.05186901089	0.01400506186	0.2588134495	32	1
16	523.373874	182.3875841	2068.991684	13009.27406	5260.080352	-15.47683021	1287.785018	6244.5	10952.18478	341.6638857	1910.991741	765.2954859	122.2807915	203.0658841	889.4275178	5417.842385	0.1592596583	0.4087492251	-0.001304724251	0.01160630198	0.02084792792	0.009683704581	1	0.127421862	0.8098315473	-0.01170199765	68	1
16	523.6263752	311.6209565	4001.582649	13357.67172	1294.962361	1047.117665	2063.961899	5443.5	12321.75	726.0326052	2442.249603	293.9617723	276.8007097	224.8572405	938.789951	5720.80254	0.2968354654	0.09506539394	0.07747606811	0.0150476196	0.01621480579	0.02122145681	1	0.2404450885	0.1694882445	0.2792777379	75	1
16	528.2742484	672.5115384	585.6630624	8972.054259	1431.807474	813.1086806	1718.025122	3658	5181.208333	174.7996087	2377.204961	406.5486545	242.7850356	184.5431536	944.8932116	3645.092198	0.06488340147	0.1628901543	0.09575615558	0.008850288326	0.01865368511	0.01382467823	1	0.0580241001	0.3100894187	0.293447193	44	0.9999999998
16	533.3903591	50.29633698	-56.33542132	7004.889889	317.9689781	1410.632694	1203.702883	2605	2980.053191	51.25904499	1053.627539	110.8508483	248.4598629	148.347629	378.5176076	1493.734624	-0.008090167638	0.04578289401	0.2025401095	0.008129835742	0.0166880617	0.01743723659	1	0.007282134353	0.07558091657	0.6410308055	10	1
16	534.2966797	556.899737	3807.327629	12331.67986	88.12810055	29.24032209	1939.78184	4513	8479.819149	844.0925673	2598.996916	139.5174081	171.9163836	193.453463	924.9217161	3022.974719	0.3106841214	0.00733264682	0.002345695386	0.01539514994	0.01234972384	0.01626983176	1	0.2451459409	-0.01523435552	0.02084707579	69	1
16	538.6415605	183.2523992	1897.356259	10816.82405	2479.023464	114.7615934	1673.310724	4686.5	5072.898876	331.4247465	1916.213135	429.9741066	119.7292692	201.4067467	779.5744545	1624.527757	0.1695812616	0.2276096047	0.01180905045	0.01117163092	0.0187108963	0.01168682884	1	0.135323587	0.4382129433	0.0296965924	64	1
16	539.5405191	745.2741511	3.268434073	8942.752901	1914.023723	198.9081517	1364.491703	3763	4113.053763	56.29078774	1360.853883	296.6093426	82.37054152	150.2441469	550.2591301	955.6738843	0.0004699206256	0.2142476693	0.02395902005	0.006454473708	0.01930435313	0.008283530903	1	0.001788102971	0.4115301325	0.03389277835	21	0.9999609986
16	540.3758095	280.4158099	6316.993187	13540.43757	704.0816385	-113.4321069	1608.123218	5164	10143.43158	1291.067616	2627.165389	181.3484536	251.5861871	212.6221419	946.090376	4693.365473	0.4700017687	0.05142789367	-0.008644671969	0.01900427224	0.01476626221	0.02100918005	1	0.371206808	0.0746999372	0.01950723416	83	0.9999999999
16	540.4599176	442.7120085	2250.954237	13516.31994	2110.106611	861.4460402	2169.133109	5587	6567.967033	372.7686483	2201.951404	385.0942946	204.9099607	206.7132921	884.43765	2717.123714	0.1627454048	0.1544817184	0.06270756941	0.01158053731	0.01563442663	0.01336833772	1	0.1332179931	0.2908390486	0.2009422247	62	0.9999999993
16	540.8149439	686.6111042	-23.41509067	9445.483546	621.2516963	131.8564258	1606.950588	3619.5	8674.849462	41.83273688	1424.811117	160.9371996	60.94111127	141.0545237	537.7848962	3341.865344	-0.002545549921	0.06524319719	0.01445072583	0.004677909534	0.0141252815	0.006072132684	1	-0.002387071024	0.1046661322	-0.004431484289	6	0.9523261695
16	541.7715651	314.7474552	744.9668636	10238.89588	1633.791732	1069.814666	1777.860079	4334	7046.190476	252.5208668	2349.31711	405.5322701	231.463126	306.400066	932.6752509	4375.313792	0.06954754419	0.1546046332	0.101577147	0.0277390538	0.0196253297	0.01356286447	1	0.06211061773	0.2933922411	0.3142314081	44	0.9999959634
16	541.4004903	533.2537096	2199.566843	13380.55787	575.7361089	2014.268429	2247.470683	5105	2961.840426	401.3657798	2405.986345	177.7514067	409.6129775	222.5600485	868.8424692	1065.247877	0.1625504222	0.04406952201	0.1482716225	0.01129998209	0.0139335413	0.01594454694	1	0.1387425883	0.0688274767	0.4917166704	57	1
16	543.4720132	412.3345313	4116.475962	13587.68962	1267.226475	994.5763612	1977.99644	5342	10279.17021	747.1232192	2451.852928	215.0278807	258.7971453	230.4343868	907.5685635	4681.816577	0.2990327129	0.09469159678	0.0723668084	0.01442270938	0.01411520662	0.01831516085	1	0.2418020534	0.1684222116	0.2621644139	75	1
16	543.6293844	609.4729475	-24.92745768	13576.84836	4318.679025	114.1561638	1358.878866	6071.5	7302.365591	80.51170267	2075.255332	623.54512	77.80331507	182.1758258	884.3783726	2172.691397	-0.001944085222	0.3178226484	0.008343403289	0.006279922094	0.01759754819	0.006106930837	1	-0.0005723641718	0.6235474931	-0.01694812261	24	0.9869258644
16	545.4203142	221.270371	-66.68954908	10696.84337	1648.08374	1300.525263	1722.65265	4380	3561.452632	71.78053099	2109.266212	344.0231087	270.4556548	194.0877763	833.7119735	2774.536092	-0.005374776497	0.1521755612	0.1197855846	0.007384837387	0.0173940568	0.01183212421	1	0.003943679032	0.2894912803	0.360346465	19	1
16	545.5011346	396.6811673	-2.922459236	13015.16171	788.4180161	222.7642838	1795.933579	4871	9172.946809	53.02311886	2027.777147	178.3600558	79.54432779	173.064987	732.3748339	3266.927077	-0.0002270299853	0.05987335122	0.01788111901	0.004349935089	0.01247561184	0.005882259695	1	-0.0003240295547	0.09382516523	0.007706253313	6	0.5741626948
16	549.4540735	99.25870056	1331.269292	8937.623181	848.2288506	1191.2015	1441.590404	3549.5	8783.602151	261.9028432	1496.757582	177.2153354	270.5364018	174.3126356	562.9323096	4087.062965	0.1526561795	0.1005467826	0.1304704978	0.01373516083	0.01738942026	0.01973876262	1	0.1299386161	0.1839011699	0.4301490193	60	1
16	552.7073801	61.61906272	30.756948	5955.478919	1299.466272	43.9701018	1046.921722	2543	8348.655914	51.3331892	1083.003635	250.1894279	50.00312887	134.0935439	430.5978757	3563.075691	0.005021663904	0.2250815106	0.008321651129	0.009186022908	0.02806896991	0.008872697512	1	0.004299950297	0.432891813	-0.01856495794	20	0.9946421187
16	551.4737384	321.3591097	5797.193874	8271.347675	77.00490582	-165.6013518	2174.274854	3283	3320.987654	3008.701855	4015.5642	183.7626957	433.1852334	345.3319098	1482.428099	3844.197437	0.7121032972	0.008186751166	-0.01881963761	0.08367713722	0.03080131171	0.06561627784	1	0.5624790113	-0.01489824613	0.03627810531	90	1
16	554.4876675	448.4642032	823.362876	13398.59007	179.3338284	1304.068393	1814.155344	4770.5	11968.05435	197.0624189	2319.521662	143.0035746	267.4925183	197.6036847	794.466635	5211.163466	0.0617415065	0.0134374969	0.09855385678	0.007548260747	0.01186123923	0.0127412222	1	0.05467519176	0.00301841099	0.2974324452	32	1
16	555.4783993	378.2955722	2509.724117	8360.19566	375.1796958	636.2302971	1914.225656	3301	2638.059524	842.1649582	2751.969143	198.8904283	279.7940677	227.2978949	1038.968123	2571.280944	0.3000791529	0.0456651589	0.07728344655	0.02283039291	0.02213578666	0.03312817611	1	0.2426559079	0.06792178188	0.2776908485	73	0.9999999999
16	560.3919981	299.4561304	22.15838144	9377.371502	21.47986308	681.3182103	2010.510273	3389	1812.2625	51.74380056	3027.63286	162.2525278	203.0633392	218.4032662	1065.136483	1169.401824	0.002592692486	0.001992853001	0.07296037079	0.006388094812	0.02305433699	0.01361281177	1	0.005666182074	-0.0219660921	0.1959681262	3	1
16	562.2885605	336.5487079	-184.2508349	13986.94604	108.6892436	3176.143039	2018.717441	5024	3628.677419	58.67266041	2012.713553	130.8035489	473.1836744	237.8459641	705.6628747	1258.275331	-0.01356886408	0.007548687409	0.2282853634	0.003915983473	0.01029033205	0.01403404429	1	0.004602537942	-0.001521485934	0.7271639388	5	1
16	563.675651	123.4952628	1478.398053	10021.62072	529.8042532	1340.39625	1453.374558	3793.5	7336.425532	279.1077922	1688.108937	146.3901698	294.5118819	179.2618185	616.9514145	3212.208581	0.1482743567	0.05488002519	0.1388095398	0.01112983263	0.01421391011	0.01905753746	1	0.1267622658	0.09050858255	0.4563719796	57	1
16	564.4267776	311.4116253	26.92549698	12361.97484	1820.986147	366.6844216	1456.908986	4911.5	1444.455696	53.89917373	2450.596064	384.8477532	97.77801567	176.727608	948.2792461	875.0007443	0.002555078838	0.1515137328	0.0314051191	0.004960693897	0.01515067257	0.007281256496	1	0.003560758055	0.2829970571	0.0578986764	17	0.9999998441
16	565.3589344	211.5597127	5460.570655	11533.31148	1142.320797	-156.1452078	1543.597228	4649.5	12090.05319	1082.68665	2139.431572	263.2382767	212.8321957	200.9274902	846.1112765	5859.167058	0.4641260957	0.1000424952	-0.01364820879	0.02197307784	0.0145047072	0.02021889957	1	0.3665066435	0.1743509973	0.002606459207	85	1
16	567.4669576	230.3332064	1806.195958	10867.65884	2435.994482	57.95927083	1484.651135	4693	5650.989362	387.9378056	2138.644867	492.3579193	127.9437947	191.9331753	885.1690234	3655.585717	0.1655621686	0.2225626167	0.005643494188	0.01354063342	0.0194250975	0.01328906445	1	0.1316285962	0.4274817235	0.007426515325	64	1
16	568.6380456	373.43565	782.255786	12666.87237	1311.421496	1248.678637	1662.619931	5014	10750.79518	196.6208162	2343.628859	268.2362099	245.2339987	175.1889131	879.3509751	4200.657065	0.06000979183	0.1060387618	0.09755889395	0.008386973025	0.01426321868	0.01049422791	1	0.05388347836	0.193325043	0.2966961439	40	1
16	569.7105203	489.4586865	-2.964504009	13112.33319	4173.676878	137.5993828	1359.91679	5917.5	6415.663158	75.56737306	2317.65514	725.0534602	87.2098526	175.1195116	998.8666748	2435.140503	-0.0002703880942	0.3170933234	0.01077276798	0.00609600473	0.01902345738	0.006895378453	1	0.0009357650435	0.6221884064	-0.008243486761	24	0.9728124064
16	570.5577211	631.6403704	7.69911911	9248.753016	1432.759886	184.1661469	1709.211968	3760	3407.712766	51.53397098	1699.905338	287.7256712	75.60784592	168.9712466	691.565903	1447.40024	0.0008444264601	0.1580699293	0.02123242519	0.005932543559	0.01516177951	0.007840001297	1	0.001479631421	0.2958852093	0.02272966404	17	0.9907493655
16	573.1421665	525.3915949	688.8245773	12013.05944	1917.172776	1074.594289	1645.389375	4899	14008.24468	171.8275736	2203.657691	349.8719031	241.6707924	180.9982888	847.4198825	5901.822845	0.05765714729	0.1632609326	0.08965118455	0.008690637647	0.01764756558	0.01163974276	1	0.05182418137	0.3105007289	0.2708601213	44	1
16	574.3894805	346.5381	2321.745069	13735.57118	80.19404006	803.0281786	1966.439939	4977	5007.826087	392.4367347	2274.912698	148.319747	196.7779923	202.1834205	801.5200597	2703.380308	0.1709351588	0.006004760999	0.05991962112	0.01181461252	0.01114555521	0.01296287708	1	0.1384569145	-0.01455578702	0.188227376	53	1
16	579.781836	99.60344881	510.2443789	7247.033825	1067.435716	49.79299399	1086.40945	2905.5	3834.494737	111.2255453	1223.593181	207.9166983	86.23731293	316.3932454	482.2796519	1708.706889	0.07262775382	0.1510815974	0.007643306615	0.01084422801	0.0198691426	0.01242839864	1	0.05743465621	0.2806961099	-0.008489731944	42	0.9999999994
16	579.7546012	117.1577865	2354.561602	8497.0816	845.502328	-80.03568977	1257.221449	3329	14238.65263	483.5569789	1556.896578	169.1398162	132.6799855	171.0806893	571.1923676	6994.038037	0.2791379271	0.1035820413	-0.009438277819	0.01938707538	0.02026656441	0.01688388987	1	0.2198774164	0.1819598297	-0.02345385373	74	1
16	580.4512496	690.7066255	1550.472379	9534.749472	2176.144864	442.2369759	1640.523939	4162	3894.347368	269.1885998	1411.000889	381.625475	133.7922671	183.7206305	624.2057593	1852.924771	0.1636156318	0.2242243252	0.04823670267	0.01315460261	0.01858676264	0.01343077478	1	0.1333124585	0.4333709359	0.1536419195	65	1
16	581.6550257	278.6265051	2302.403476	14302.59264	3106.382007	719.169497	1505.39196	6073.5	6115.6	383.7783691	2223.156199	461.3672746	176.0054076	190.8021631	883.5511137	2019.529261	0.1643723205	0.2176636267	0.05094096845	0.01041148678	0.01615948019	0.01198923593	1	0.1340712812	0.42004049	0.1628978219	65	1
16	582.6291199	566.11794	900.2200291	10926.03897	227.1572152	104.1939438	1560.235204	3990	13491.98936	208.0253526	2045.806919	119.1540152	91.88390029	160.9747527	707.6643983	5949.653657	0.08242449425	0.02224324202	0.01020278181	0.008684141125	0.01195040207	0.009576310879	1	0.06449422584	0.01598263123	-0.001796899418	30	0.9999999666
16	587.1441629	252.6114048	2111.862407	13095.53985	2821.818281	655.4662069	1531.888224	5503	7203.808511	348.6128038	2017.652148	460.4839623	180.7941588	190.5234755	832.0608434	2485.984171	0.1580231476	0.216209769	0.05247467512	0.009440097929	0.01828554591	0.01312984286	1	0.1291324252	0.4171437912	0.1667322733	65	1
16	587.4635803	535.7302722	-158.2028323	12336.643	3971.218253	1341.047382	1572.402893	5759.5	14176.75269	77.1812227	2446.96848	804.1921763	275.8855652	152.2219185	1084.093915	5271.994527	-0.01269018293	0.3131981938	0.1065425087	0.006762036762	0.01951371759	0.01051563122	1	-0.00172263337	0.6197457737	0.3184970937	27	1
16	588.5393758	293.1460284	2179.671053	14325.49785	695.8428885	1974.570333	1776.561758	5394	6604.147368	416.6059552	2408.204367	175.8190993	356.6174467	213.062701	871.5142862	2658.446955	0.1538391673	0.05149914961	0.1398186026	0.01186027008	0.01237871803	0.01591030385	1	0.1312356694	0.08361432101	0.4609560488	57	1
16	593.6301101	316.3301198	2073.556057	12885.00786	5301.290797	33.84200591	1483.977366	6205	11417.90909	425.8779601	2052.268	847.9189747	142.912151	193.8752569	956.5308957	4624.584014	0.1604923704	0.4100666306	0.002614430912	0.01624282499	0.02342072314	0.01158626617	1	0.1287067782	0.8127666766	0.002100764352	68	1
16	593.2574513	375.7064375	3353.768124	11247.6358	2522.611701	807.7341445	1856.397407	4951	12082.78947	708.9788007	2288.948131	539.7911487	271.9177386	743.5906267	955.0162466	9180.431759	0.2902215205	0.2197961719	0.07003535372	0.01579248031	0.01983280632	0.02682323682	1	0.2355161449	0.4254727974	0.2563492589	79	1
16	595.4876326	588.6324694	1651.932662	9816.975745	464.8447176	524.8770946	1782.127002	3781.5	5004.741935	433.6580179	2422.370163	187.733772	194.5593087	189.3290826	903.3432999	3241.804472	0.1658580694	0.0498812583	0.05587102141	0.01249577779	0.0158283461	0.01757424838	1	0.134429647	0.07541003903	0.1746316433	56	0.9999859607
16	598.3263855	111.6182953	-6.006561696	7014.673409	661.5006119	736.0456504	1155.614625	2729.5	4348.791667	46.33711778	1339.736381	155.45415	165.5608957	135.0771151	493.4444596	2226.036227	-0.0008151757841	0.09661815423	0.1057687607	0.006881455737	0.01726480331	0.01221531072	1	0.006111525367	0.1744642801	0.3112676182	14	1
16	602.6859879	721.4763869	390.8943475	7918.20894	743.6464097	1491.888608	1551.355616	3141	9033	99.11449759	1153.486891	165.400387	230.3833147	286.7422055	449.9301372	2257.779743	0.05001400886	0.09652670755	0.1890644906	0.009422090877	0.01601983066	0.01567598241	1	0.05278873881	0.1790868481	0.6091080421	41	1
16	604.470628	140.2182048	4687.918646	6856.410328	431.75089	-190.7125401	1421.761564	2719	18661.86207	1074.302483	1446.223451	123.1299742	182.48653	165.9346911	532.4533438	8519.549867	0.6824836124	0.06442206508	-0.02874307048	0.03747403739	0.02068282251	0.0290713566	1	0.5385967876	0.1001447122	-0.002522096146	91	0.9999998085
16	605.9132245	324.1534783	2981.371368	10278.46583	2169.562533	668.1316033	1574.200686	4467	5220.820225	747.3218996	2698.731038	558.6365152	258.3435515	179.5535127	1104.576072	4085.734919	0.2815455262	0.215414474	0.06905077557	0.01869806069	0.02478096126	0.024439956	1	0.2285174963	0.4164121766	0.2509082782	79	1
16	610.247721	153.8952416	-42.21671803	8202.666016	1267.276223	920.2415326	1406.815854	3328	8118.177778	61.16937256	1273.394484	238.0769476	168.6886076	245.7773055	507.2365498	2565.12478	-0.005094737893	0.1555250502	0.1145193221	0.008223868324	0.01954520388	0.0126488519	1	0.003792072682	0.296071133	0.3423947198	19	1
16	612.723794	376.8640225	-25.44333071	13105.07138	5513.933383	294.346865	1232.271158	6340	9197.936842	88.23069381	1865.344798	829.2591045	84.13263175	164.1591356	881.968176	3018.587544	-0.001884007271	0.4220037871	0.02313023244	0.007071017212	0.02047554576	0.006101711383	1	0.001334492558	0.8385744397	0.03740762354	29	0.9999999996
16	613.5339163	230.1411744	-19.73615073	11494.93079	2550.17262	320.4894523	1289.685332	4911	5611.010526	62.6807836	1628.311571	373.0762033	86.39275587	175.0437452	662.4890333	1993.339775	-0.001681740256	0.2238943477	0.02832659069	0.005770993087	0.01765933517	0.007552116506	1	0.0004773330542	0.4316156696	0.04877082246	21	0.9999405826
16	614.4901791	270.8327631	-66.72054627	10024.2607	3090.26305	1168.487179	1688.680579	4572	3564.861702	77.20985916	1768.613385	581.2761151	217.2608761	191.4795561	793.1499197	1984.966437	-0.006265573451	0.3104144536	0.1200860367	0.008096939596	0.02241241271	0.01209085524	1	0.004385294283	0.6148061971	0.3664284207	27	1
16	621.9443585	711.0790734	2883.569697	6281.504451	309.1772053	433.1759853	1498.347721	2514	4887.263158	703.4305632	1538.37058	121.0013374	185.6516492	198.2091107	573.9964693	2967.670124	0.4534471277	0.04953878191	0.07141998307	0.0237180959	0.01955163558	0.03022925954	1	0.364090817	0.07547153622	0.2913548905	84	0.9999999999
16	623.7375773	314.7302829	2.271191163	10159.29426	2185.444698	309.4527646	1690.027389	4375	2756.157895	72.03667611	1848.165814	453.0531261	91.66349626	675.7788035	790.6897887	1779.857407	0.0002173345933	0.220482561	0.03189468942	0.007197304565	0.02339788119	0.008569497004	1	0.002231473556	0.4248081441	0.06135516453	21	0.9993338605
16	624.5081865	387.4183135	3362.676343	11578.83559	1133.433777	869.2429148	1735.049991	4605	10829.46875	646.086696	2083.396502	216.3124557	257.9655901	213.7080942	780.6161824	5412.737591	0.2912989891	0.09720725287	0.07035090328	0.01820126057	0.01485796751	0.02112537706	1	0.2355232125	0.1734804046	0.2536097389	75	1
16	624.3463861	568.4532616	3192.676216	10916.96239	190.7043608	782.347805	1762.637384	4066	19759.49474	540.7090145	1891.084735	126.2157111	228.4215161	183.2909426	666.5376727	6253.626243	0.2891788178	0.01793712521	0.0669756284	0.01438303142	0.01250276629	0.01863983469	1	0.2330192941	0.0103272143	0.2389004842	70	0.9999999958
16	624.9725154	744.6327348	33.26404496	6467.895238	367.1422414	69.64452798	1136.572853	2448	6577.861702	34.42445198	995.0354893	115.2710414	51.75645376	120.8305412	362.3578678	2151.860353	0.005053596403	0.06012387899	0.01039795091	0.005836547281	0.01738791607	0.007880490643	1	0.003307731812	0.09390331998	-0.01687856738	6	0.9427776924
16	628.3509711	236.4352371	490.4996062	7758.389425	729.5675228	791.8461588	1675.592032	3014	4798.744681	134.7798815	1746.461612	220.3215498	186.9563508	186.7546056	673.2459849	3452.364678	0.06430746665	0.1011897309	0.1038936504	0.01012768126	0.02076804849	0.01850409059	1	0.0577421284	0.1837223697	0.3192818434	40	1
16	636.7969544	160.8011518	4805.912133	7393.714629	1123.172521	-244.6128989	1264.749709	3122	13551.08421	956.5420594	1400.782392	269.2028933	213.3714391	192.2322882	579.0339384	6346.569612	0.6546493187	0.1572748129	-0.03316654637	0.02780016803	0.02156135358	0.0304277818	1	0.5168093681	0.2907817562	-0.02078779215	93	1
16	637.2672341	703.5442524	927.7712993	5596.217204	1153.362613	277.5277843	1456.252762	2419	939.2043011	228.5621092	1404.144773	317.9840145	101.9751963	156.8376603	592.1001883	565.3546513	0.1636803555	0.2136781285	0.05099625248	0.01658628061	0.02514216134	0.01975755275	1	0.1334973182	0.4118509049	0.162803898	65	1
16	638.6882558	609.4701775	-20.43265326	9094.89643	601.5521348	86.46400919	1438.025379	3460.5	8586.5	37.74444939	1455.948062	135.0890317	64.81109364	138.8601857	531.421102	3205.321299	-0.002180948453	0.06796587436	0.01064762711	0.004386295871	0.01454269868	0.007044483442	1	-0.002365391545	0.1100423134	-0.01734980513	6	0.890354018
16	641.1492343	638.7317349	23.84549991	6119.59028	946.7277079	150.0436493	1585.980551	2566	2184.715789	44.04097814	1527.908746	269.9952	69.74485609	163.773672	619.1810567	2062.138699	0.003761986496	0.1550874055	0.02515879472	0.008155052579	0.02177004045	0.01467842849	1	0.004073084373	0.2899804443	0.0367851478	17	0.9999994654
16	644.6437579	726.3050911	-1.918866018	6403.756398	580.3632645	305.3405088	1158.239561	2482.5	6945.808511	41.92633178	1092.978661	156.682296	92.42164415	126.3859759	416.5832716	2462.153928	-0.0003982634073	0.09692935298	0.04966821912	0.006781455698	0.01992637391	0.01008718945	1	0.002205748512	0.1718475569	0.1182946632	13	0.9194643585
16	645.1627577	175.2245402	-26.8719402	6553.48276	309.9819103	765.7310875	1470.184368	2478	4877.645833	46.07268351	1199.648621	107.9827915	159.1524571	171.0197928	435.6081193	3022.585822	-0.003815160576	0.05156048026	0.1184976756	0.007504903527	0.0161604083	0.0143309802	1	0.004369097989	0.08257795124	0.3529226673	9	1
16	646.1693853	499.4045468	239.8719992	5972.257761	-0.0265273399	2029.850121	7470.972574	2896.5	27320.46316	154.503973	1581.027113	470.6119069	849.1301507	2371.090579	620.3029735	16474.05018	0.04048278527	-1.424540508e-05	0.3571672258	0.02000330775	0.07989636812	0.1740205637	0	NaN	NaN	NaN	NaN	NaN
16	648.4960678	262.2898645	1653.179399	9974.882974	2263.740607	512.370866	1546.910686	4318.5	2627.789474	295.3847141	1822.927806	441.4620459	169.9654536	179.2741301	774.9218685	2056.795669	0.1634828524	0.2236411866	0.05447873055	0.01391912237	0.02156450349	0.01471019171	1	0.1336744915	0.4325345299	0.1750758907	65	1
16	648.2515591	315.5051516	3021.826704	10392.8743	561.2009107	688.6417271	1656.528492	4018	13428.11702	612.1176962	2037.347788	169.3956808	234.3983501	230.7984931	763.3925708	6090.984335	0.2915629327	0.05548943377	0.06479007023	0.01730066018	0.01592341372	0.01976661975	1	0.2350156842	0.08739677478	0.2331472165	73	1
16	653.7957096	343.8017137	7128.857395	10620.54556	203.6777646	-220.5455798	1573.202828	4036	11845.09474	1411.008977	2045.35777	124.2448333	258.3287168	197.898421	746.7549731	5700.120596	0.6793470981	0.01896815915	-0.02254590726	0.02646687657	0.01342010807	0.02715787814	1	0.5362494961	0.007064775846	0.01661021446	90	0.999999996
16	654.3060634	526.5749837	1173.252339	7323.224078	971.9517278	422.1638895	2475.777251	3191.5	23959.51948	460.7071143	2301.771991	1085.031643	1886.895046	5001.238808	727.8513813	25463.77306	0.1559614185	0.124128122	0.06104577078	0.02756737734	0.2036579603	0.4789054711	1	0.1274864476	0.2283469067	0.1927257942	59	0.9954940301
16	655.8628493	512.9196362	903.2289928	6317.154843	543.2229047	1282.41088	4914.314176	2898.5	23413.98837	331.5307064	1640.851783	610.3595678	1045.879732	3036.435142	570.8301495	17730.14535	0.1430712568	0.07916220286	0.1884376191	0.02295275537	0.1016452057	0.235369007	0	NaN	NaN	NaN	NaN	NaN
16	658.3892464	164.1706189	1084.425627	6846.758266	1070.302557	317.2658941	1303.742105	2825	7828.308511	194.5216121	1078.452855	188.4466217	107.073031	167.1777598	421.3801332	3199.644167	0.1569549401	0.1564772782	0.04807841514	0.01520596499	0.01823429801	0.01440220077	1	0.1275262446	0.2940950206	0.149387907	62	0.9999999644
16	662.6110525	363.911629	4946.057552	10692.94547	575.0742754	-135.6330471	1497.281995	3997	11798.91489	878.4627411	1772.699058	145.8837363	190.2405677	158.2082502	664.8431136	5034.927027	0.4636127198	0.05628201851	-0.01288061684	0.02153293713	0.01398378955	0.01954315076	1	0.3658452001	0.08443590054	0.003685194435	83	0.9999999999
16	668.3262158	323.5788105	8865.961962	9139.704409	930.1780984	-462.5155211	1406.476175	3778.5	3386.691489	1724.269918	1703.947069	207.2172094	324.5763082	218.5463161	686.1898571	1853.332355	0.9919777468	0.1044521074	-0.05088712375	0.04309167115	0.01673800426	0.04150595704	1	0.7831006579	0.1810031	-0.009369330572	96	0.9999999999
16	668.5244833	530.2551046	-104.7462225	7682.434936	693.8378851	1782.681372	1857.269274	3028	1575.252874	55.95193644	1509.205712	189.7738865	370.4275607	202.7903423	588.0173354	884.0087764	-0.01417676413	0.09241906222	0.2350641322	0.007184262573	0.01674946067	0.01893401434	1	0.005236069401	0.173343172	0.7531724781	15	0.9999999507
16	668.4944486	624.3037447	1050.537652	6595.601806	1423.192772	395.8149213	1567.639556	2894.5	1315.87234	227.2145705	1320.776082	316.6493579	128.4991448	138.5659228	562.7810466	763.9169469	0.1628296202	0.2264992735	0.06144578974	0.01465815285	0.02107381514	0.01735700307	1	0.1337023146	0.4388146989	0.199004744	65	1
16	675.4989723	288.6373752	-71.48081462	9513.395975	124.0884697	1119.285172	1586.998347	3492.5	10892.97872	45.01265539	1411.342343	112.9857636	190.0092235	176.3153518	507.7302601	3550.505567	-0.007705162375	0.01415668368	0.1177654866	0.004667711145	0.01234392356	0.0118340632	1	0.000956863569	0.005645053123	0.348308131	4	1
16	679.7243582	486.4280453	-26.00629705	9067.719033	2881.897102	100.2555859	1285.031176	4118	7057.863158	58.25238287	1733.16253	546.1193696	71.78357791	154.7198717	752.6266616	2906.418018	-0.003012323532	0.3251323383	0.01138647732	0.007322043185	0.02519768676	0.008535179113	1	-0.001139082593	0.6387514095	-0.006467721178	24	0.9728368007
16	683.3508312	358.6606891	-1.986017129	10475.03183	132.0048351	287.8058269	1431.560719	3828	11466.42105	40.27958903	1731.440875	132.3731744	82.81958501	151.7779129	597.46423	3209.731127	-0.0002159925011	0.01326695235	0.02875535787	0.004122013568	0.01386264814	0.006461185161	1	0.0001746162545	-0.001354015711	0.04358887198	2	0.9999444219
16	692.6082562	306.3831407	2.721350791	6871.212104	1615.149645	394.4467277	1443.138207	3033	6292.946809	56.61604514	1336.681302	324.4492699	112.4438491	172.9281592	565.0482265	3085.03263	0.0003552279963	0.2316127913	0.05699941312	0.008645766074	0.02292648174	0.01300680203	1	0.004317310051	0.4491460336	0.148154415	22	0.999963522
16	696.28934	321.4351081	-7.062644226	9262.503023	115.0377841	518.2758347	1459.479256	3397	4168.912088	42.93539041	1647.683231	116.5334924	127.0945517	154.1880364	601.8236242	1631.012526	-0.0007057683401	0.01227214443	0.05777608316	0.005095649687	0.01308657976	0.009114043103	1	0.001971354196	-0.001714381084	0.1433256003	3	0.999999495
16	697.4956734	384.3298914	-90.77719686	8479.496574	1348.054477	977.6715021	1483.268502	3502.5	8446.308511	52.28207281	1488.079583	268.0992132	189.3266483	180.3065537	602.1174289	3648.541845	-0.01002612825	0.1599352404	0.1154687934	0.006573513861	0.020841511	0.01171702588	1	-2.275550633e-05	0.3051947699	0.3447244732	19	1
16	704.3610868	572.0596346	4351.830416	6309.519365	985.483926	-241.1609211	1514.141033	2760	10000.44681	881.8288375	1225.279202	231.6843697	158.5485719	161.1279246	510.6002908	5134.418677	0.69129283	0.1601141376	-0.03906968494	0.0316843603	0.02444942894	0.02990721425	1	0.5454966752	0.2962585609	-0.03295442675	93	1
16	707.5335944	484.6602789	4255.944244	6033.690283	365.6367342	-151.5947854	1713.897435	2469.5	14199.58511	1123.015545	1584.780925	137.0267378	203.1165483	177.9038735	607.4445744	9086.60098	0.7009763067	0.05963632846	-0.02822552713	0.03198227758	0.02262442285	0.03607842639	1	0.5532942124	0.09032774329	0.003165783217	91	0.9999999997
16	710.5809074	626.003662	2.947314683	5597.052773	791.4076532	145.9461933	1334.249229	2275	1369.455556	50.54736738	1003.203718	213.4683489	76.52120901	520.3792539	398.7033375	662.9318802	0.0008258640568	0.147021841	0.02717241083	0.01004352612	0.02765722589	0.01297643387	1	0.001835076257	0.2735180656	0.04280244973	17	0.9999999742
16	713.7087241	195.1735626	8.791827353	5779.623578	296.5345872	604.8586003	1115.67564	2165	6703.842105	36.32847071	826.0075532	89.38811718	121.1839299	160.1124503	300.0311757	2597.32253	0.001472684545	0.05521651256	0.108589374	0.006546874746	0.01643485382	0.01500815817	1	0.007847586694	0.08951615059	0.3201059766	9	1
16	714.2717148	211.527765	5684.768993	6046.795038	598.1320805	-372.1541714	996.2643221	2462	2292.268817	1108.960863	1158.867714	159.3256116	230.0887761	186.2740502	463.9294814	1284.026328	0.9624326093	0.1017819861	-0.06411184764	0.04003435053	0.02070168506	0.04254979291	1	0.7586087986	0.1747605054	-0.06146684496	96	0.999999997
16	715.5400146	289.6383468	328.8280708	6499.365394	95.68782275	1285.326369	1502.046607	2474.5	8089.085106	102.489921	1292.914276	102.1252546	279.5811246	189.1246376	469.1857884	4889.252962	0.04890085877	0.01496082247	0.1986718224	0.01089497868	0.01719627086	0.01979724562	1	0.0520495788	0.01196726655	0.6392248622	33	1
16	718.8650943	353.260392	2199.788652	7426.66693	427.3308489	499.3982285	1523.059507	2883	15474.49474	468.3916883	1446.947081	122.0358864	183.1305004	169.7514922	523.365724	8493.245858	0.2899778249	0.05874052846	0.07055388663	0.01958833374	0.01661239755	0.0218253435	1	0.2342150101	0.09441546682	0.2527431713	73	1
16	722.3764995	472.6140356	2476.742087	5448.807745	1691.4276	-119.878187	1352.08314	2529.5	3845.552083	644.7066111	1338.238872	422.2099738	142.233025	164.9290256	610.1179489	2950.409088	0.4651266117	0.3144944475	-0.02150730034	0.03301508253	0.02388330021	0.02929541253	1	0.3682345588	0.6147504978	-0.01711479686	89	1
16	737.4031499	435.2271203	2952.68952	6253.040223	325.7757525	-116.2322722	1498.554546	2465	8689.378947	609.6785109	1220.352659	109.266303	133.0741536	177.5620505	449.2560741	4502.129475	0.4738500034	0.0526362844	-0.01948749863	0.0231324075	0.02096708549	0.02321157463	1	0.3734534862	0.07655287951	-0.01692328995	83	0.9999999996
16	740.2311659	314.1553063	81.16921805	6424.569445	389.6735371	-9.944765426	1454.580403	2439	8729.736842	80.52997429	1033.516825	149.0862175	167.7192553	671.1813261	387.7638446	3155.465762	0.01321230126	0.05999518674	-0.00161927471	0.01292125109	0.02143007284	0.02796092968	1	0.008880802661	0.0929373563	-0.05644761429	6	0.9788983167
16	741.3209857	574.4727628	418.8935565	6060.479432	97.59958281	525.324394	1205.385395	2254	8087.568421	101.2481438	1024.329917	100.3283547	116.1849335	137.8653062	359.4680036	2848.837817	0.06971935796	0.0164526935	0.08785888724	0.01080316961	0.01769141595	0.01412770002	1	0.0602268754	0.008592280577	0.2624784835	32	1
16	755.4340071	322.2986412	358.7877894	5887.232615	1305.453847	477.8592624	1038.19963	2484.5	5317.774194	106.6303884	1136.620123	274.2863136	125.0539164	152.3717049	463.0571713	2721.805044	0.06324983007	0.2239786214	0.08312222366	0.0125812943	0.02560409254	0.01485036534	1	0.05620649607	0.4349385123	0.2516316603	47	1
17	5.802401575	310.7796491	-139.8178143	8572.841188	794.6356763	1863.618347	1589.532361	3332	4155.662162	65.10698258	1424.064711	170.6358275	343.1361903	169.3528651	553.796426	1718.715666	-0.01605424898	0.09472371361	0.2133136384	0.00806449026	0.0155733897	0.02063654305	1	0.002117249685	0.1768193435	0.6779798913	15	0.9999808366
17	12.92112306	229.9270969	24.69718887	7411.383438	1142.591068	73.415016	1094.669329	2992	8675.884211	45.06022293	1328.191205	208.938469	64.10009628	149.0478195	508.2356141	3634.215959	0.003322329577	0.1569306538	0.01056736125	0.006408007094	0.02208146607	0.008793119499	1	0.00263430275	0.2929229452	-0.01346811522	16	0.9675861082
17	15.53703131	477.2781462	2725.728843	9347.532074	2132.142641	508.5322189	1660.268923	4153.5	10060.86022	562.3317793	1768.832542	411.3766762	194.1034931	180.3151711	740.7918692	4346.134493	0.2931123759	0.227866579	0.05300597941	0.01794765483	0.02071642358	0.02058652668	1	0.2365835596	0.441073587	0.1986441217	79	1
17	35.56255899	320.8248697	711.2810715	9625.083477	585.6927548	73.43314731	1446.442612	3615	9705.145833	185.0822512	1861.33874	141.8430837	84.39671963	173.7955798	663.3100065	4266.074651	0.07433335701	0.06209696774	0.00925169499	0.01020066384	0.01400350374	0.009482645655	1	0.05827772766	0.0978599352	-0.005528164444	34	1
17	36.32894067	219.3429042	545.0724167	8770.229918	492.4501565	786.3363741	1257.77192	3278.5	6037.054945	132.1328373	1385.669205	144.1029447	178.6752842	149.1840901	506.198067	2192.489074	0.06440486138	0.05673977502	0.08846179832	0.009892725218	0.01645175757	0.01454512999	1	0.05633692303	0.09144932557	0.2647201952	36	1
17	41.33262565	294.5085516	2950.622433	9916.751704	138.0609178	-59.94930312	1579.603768	3722.5	3266.478723	688.8783066	2281.382643	140.4641613	157.1018165	190.0253502	832.146491	2095.24211	0.2965087573	0.01453743971	-0.005542918367	0.02046877766	0.01507254356	0.01767915406	1	0.2333388518	-0.0008743489796	-0.009179733215	69	1
17	43.68682073	511.4900056	-0.3520221276	10957.20965	3564.574372	140.0973378	1691.300921	5013	4957.989362	68.18565914	1541.01931	516.3617039	90.56141691	295.4832449	677.5948741	1630.68898	-1.749931521e-05	0.3234749007	0.01365716597	0.006668830289	0.02076124758	0.008224436127	1	0.001400079765	0.6354745308	0.001950488222	24	0.9518508839
17	49.32364486	539.4307176	-49.28030919	10425.83079	549.6471753	283.0869392	1526.950365	3898.5	13592.25532	47.96210688	2025.167859	147.8381118	83.0260418	170.3866683	727.561308	5576.551449	-0.004941688177	0.05587204445	0.02874114646	0.005078576487	0.01213334549	0.007062386445	1	-0.003277664267	0.08623214186	0.04391295502	7	0.9999849151
17	52.48978167	464.5948332	-103.7434429	10905.94008	2543.268707	1182.298552	1579.850368	4640	9007.770833	75.41320229	1986.588752	465.2509426	239.7695489	191.4812971	818.4142879	3768.407709	-0.009494823387	0.2258749117	0.109925976	0.007587651336	0.01879713205	0.01137193471	1	0.0004500072724	0.4404272096	0.3279503016	23	1
17	62.38747208	384.3713096	1934.232584	12283.22119	3782.193071	575.8997657	1665.011432	5600.5	8906.416667	377.0672997	2108.207806	648.5607402	161.3236829	196.5384664	925.6775224	3094.943644	0.1576804523	0.3041661567	0.04633341182	0.01294845055	0.01841457755	0.01206606052	1	0.1290223331	0.5976024213	0.1484359582	67	1
17	65.58763028	323.589395	3005.486188	9938.160022	57.05885626	27.07630499	1998.006857	3712	2786.607143	688.0446592	2205.567069	127.2309109	167.1358112	205.5374166	780.5413412	1508.196098	0.3056339868	0.005237904256	0.003192758875	0.01503836512	0.01367188332	0.01968119471	1	0.2411827177	-0.019489017	0.02258271802	69	1
17	66.84797513	309.2134762	14.41357957	10336.67552	3247.473927	306.4465451	1533.095029	4726	4884.023529	70.1564505	1851.218683	616.7841278	84.13513487	207.5757413	818.1537883	1594.132493	0.001357402281	0.3103689823	0.03092147438	0.00742961548	0.0221152076	0.009126914178	1	0.003703696631	0.6095336748	0.06123505692	25	0.9999999878
17	67.46878198	409.7795218	7045.62166	10142.54612	1079.085528	-449.6403324	1747.181437	4252	12071.34177	1747.242239	2548.937081	247.4014715	332.8765257	197.2249926	979.8787934	5599.76235	0.6924995789	0.1003292873	-0.04257806689	0.03061143476	0.01648487226	0.03581981438	1	0.5457646604	0.1731526049	-0.04674470847	92	0.9999999756
17	68.62087757	257.1283121	1889.702822	10979.43784	425.1727668	52.76712639	1671.576223	4097	1427.673684	406.0143161	2364.470705	178.2578707	125.2021039	189.9187012	871.7316171	845.7510378	0.1700797389	0.04246061531	0.004077443441	0.01258293821	0.01332933842	0.01293932403	1	0.1338171434	0.05714688539	-0.002938328865	55	1
17	68.69300718	440.135059	3819.797337	13240.95662	3977.279535	-112.530073	1478.410945	6028.5	8686.378947	762.7401136	2588.406358	717.7852514	174.6951024	197.3156473	1086.508923	4133.350339	0.2858924984	0.2965886343	-0.009296506418	0.01540227596	0.02078810568	0.0140532343	1	0.2266288063	0.5787350352	-0.01508517115	80	1
17	69.84033469	422.8986354	7326.014411	10932.4203	1151.001273	-452.062079	1702.097219	4506	12285.40506	1832.534085	2642.324557	243.0858052	302.4438063	206.2190041	983.7831969	7489.559608	0.679701599	0.1028213662	-0.04024693913	0.03654585808	0.02219628828	0.03063119622	1	0.535790598	0.1784170582	-0.04145276026	92	0.9999999841
17	80.49511113	316.5726229	1755.156476	11569.04725	4588.086996	59.00153346	1668.8048	5573.5	8059.434783	354.9579647	2138.900383	854.9776295	142.2317564	238.8913725	997.9006598	4671.830912	0.1572794335	0.3976804034	0.005118101342	0.01402921441	0.02174725754	0.01285257522	1	0.12625511	0.7874507413	0.009600599281	68	1
17	80.8731571	457.7275571	-92.39760209	14333.64327	3239.979025	772.1658146	1566.075993	6122	14838.94737	79.68393637	2040.665534	490.2932519	146.932651	230.2389916	841.9682612	3995.281614	-0.006248744681	0.2244088265	0.05537962541	0.005767734849	0.01636599392	0.007267984376	1	-0.001103217244	0.4342457265	0.1408892784	22	0.9999990389
17	84.22519672	425.2957528	2152.631653	13011.56229	5306.902624	12.26136174	1683.266575	6323.5	9017.247191	391.4228254	2147.022215	789.5944529	134.1999403	196.5715018	965.2373185	3370.295567	0.1650911038	0.4102977198	0.001034293206	0.01112419583	0.02092933439	0.01068000794	1	0.1322427007	0.8131478275	-0.00231880775	68	1
17	87.90089409	103.7295572	39.65540498	5792.46132	2342.416742	82.59083561	1084.708586	2742	4576.06383	55.97346109	1048.632598	453.6072987	62.39712519	164.6011494	495.9664545	2301.000969	0.006840001281	0.4115234921	0.0143122416	0.01048384437	0.03295693142	0.01207316554	1	0.007524742649	0.8165137606	0.008630261751	28	0.9742675251
17	87.36506172	443.3180896	-85.53802146	11911.48639	1763.741545	1417.584762	2082.286753	4788	9405.574468	72.22557455	2073.882091	316.4914997	261.9200166	228.6413985	812.5936525	3926.820029	-0.007670534287	0.1527041265	0.1173499127	0.006394866763	0.01379755851	0.01310250755	1	0.001939418473	0.2904375886	0.3514767203	19	1
17	92.19790214	190.3867325	-36.25694731	9011.885523	64.97050473	1007.297507	1627.097882	3307	5174.361702	44.66791632	1872.623116	127.3183847	216.2732876	216.941929	657.3125823	2965.106152	-0.004274272436	0.007527582526	0.111675027	0.00541238103	0.01620156878	0.01495057042	1	0.003175272247	-0.008337759888	0.3278818275	4	1
17	94.77109563	119.1882851	-69.96063737	6871.443604	344.3111573	1413.639709	1354.572517	2602.5	6373.042553	55.28242589	1281.275411	108.0322575	280.7457053	140.2639981	463.4970236	3026.72508	-0.01076001063	0.05017369936	0.2086791867	0.009101385571	0.01666324339	0.02303341386	1	0.005656112529	0.08496484851	0.6617175609	10	1
17	94.36822545	600.9607543	1826.324277	11039.20117	1031.920776	65.5601797	1792.747243	4325.5	7614.159574	407.5082347	2324.828838	227.309915	138.9070584	176.2224317	873.6589088	3298.827036	0.1648737023	0.0911677191	0.00661020633	0.01008927014	0.01289484521	0.01414446502	1	0.1302191409	0.157425219	0.006248003854	58	0.9999999991
17	95.59099722	312.5744813	801.4379152	11094.67312	1723.888719	147.8180775	1718.928673	4510.5	2220.388889	175.3142913	2137.714763	378.8241476	96.78957319	232.4244142	844.2623996	1162.139307	0.07191258539	0.1518634303	0.01383888478	0.007938035664	0.02062035925	0.01001190978	1	0.05734019144	0.2826633033	0.01270158304	42	0.9999978286
17	95.16086523	708.155548	16.48025019	6595.74862	1947.007625	198.8261472	1574.209903	2998	2169.515789	62.39613223	1512.341502	493.9021013	81.56468906	490.5401377	658.1602215	1366.160405	0.002305553108	0.3036353864	0.03098663562	0.01115056635	0.02968803408	0.01350121104	1	0.004413980931	0.5956945241	0.06144461045	25	0.999999981
17	102.436229	765.2476521	-4.062914275	6972.86261	87.02832883	741.480892	1219.330445	2545.5	7414.193548	35.11532588	1206.290049	97.10774012	153.1271451	150.3778201	426.4890636	3038.118204	-0.0007277306868	0.01415798155	0.1076956954	0.005393949726	0.01472824466	0.01467728933	1	0.005739499468	0.005059912909	0.315185975	4	1
17	107.8424287	331.2093225	842.6368022	15571.02342	1462.204705	3054.978602	2024.003204	5998	3644.957895	166.7249092	2214.186501	273.9855139	509.9852897	219.8305428	842.6612715	1573.837098	0.05641854472	0.09852670171	0.1990220481	0.007164520949	0.01295594037	0.01623215373	1	0.05864380454	0.183773224	0.6448520496	41	1
17	115.7143234	563.4390883	10050.19182	9753.705779	658.3952348	-639.6165625	1834.954522	4093.5	14745.38298	2598.154622	2559.957436	172.0156981	432.8208118	257.0683717	968.5066999	9682.985006	1.032948138	0.06750182816	-0.06056281994	0.03496523162	0.01660716775	0.04614296284	1	0.8146572866	0.1044620345	-0.03488691756	95	0.9999999999
17	120.5552507	235.1881308	6978.231416	9782.182629	1105.612753	-382.5936316	1787.758943	4047.5	13322.72632	1816.919478	2459.856439	264.5258673	320.6581731	211.7715985	959.8783326	8266.440494	0.709142282	0.1135195623	-0.03791011967	0.03389737347	0.02053373386	0.03775969606	1	0.5594338848	0.2005313169	-0.02658384753	92	1
17	120.3938215	693.5082494	3.852753429	8663.987545	1893.764491	115.486859	1467.571728	3725.5	9932.180851	58.92303719	1790.450425	410.4617238	67.46472872	282.0833421	730.500561	4376.911159	0.0006255099681	0.2200281704	0.013367051	0.007349459443	0.01799806324	0.008724240999	1	0.001152494507	0.4227984364	-0.0023346502	20	0.9723607787
17	125.8705026	378.9355557	6246.291633	13182.33724	4202.975119	-227.1251713	1772.913492	6175	11327.3125	1276.951411	2539.910616	827.5760151	271.8840475	219.5018618	1157.426977	4898.668282	0.4765119799	0.3170997592	-0.01703893654	0.02051835527	0.02084569199	0.02242437961	1	0.3776364009	0.6203602617	0.0008526795878	89	1
17	128.289171	340.4601753	-205.3951467	11905.54419	562.8633175	2840.331648	2287.13859	4423.5	6059.705263	73.74180218	2317.538776	153.1562437	582.2599042	231.4010466	831.9512943	2581.394497	-0.01762086314	0.04967347288	0.2353846208	0.005930712378	0.0134550071	0.01889397042	1	0.002219615737	0.08548985809	0.7521018306	10	1
17	129.3673415	465.034693	2241.809386	12632.13411	1986.422481	81.0459287	2009.816919	5254.5	4091.617021	532.6298787	2948.282178	426.0926778	134.3836819	210.7898394	1135.62895	2379.866903	0.170782471	0.1597608396	0.007026095697	0.01129849785	0.01632595778	0.01220178474	1	0.1354334438	0.2984557466	0.01125131567	61	1
17	130.3788058	440.3341419	-178.0133917	15192.19793	2371.181742	1728.107213	1881.258883	6070.5	11132.43617	76.38540115	2666.658489	462.8387578	340.7166881	220.9486828	1058.973826	4517.880732	-0.01174607183	0.1598226195	0.1154570725	0.006182038648	0.01670188238	0.01068862794	1	-0.001390933118	0.3049633902	0.3443023028	19	1
17	132.5946873	612.8215569	806.4079631	13766.92423	4074.900119	1189.073879	1706.931438	6142.5	18066.66316	194.3948387	2008.025225	594.2592423	218.4585785	544.3836574	848.4516276	4369.944779	0.06178100381	0.3045123634	0.08777435512	0.009450541674	0.01765097117	0.01270976258	1	0.05596444876	0.6007651802	0.2699882233	50	0.9999999492
17	134.2328006	575.3112451	3.325284959	9700.50936	456.3419843	210.474454	1973.961424	3674	3564.494624	84.23513366	2201.171072	213.3789988	88.95086515	1161.773655	813.0791923	2391.200693	0.0003396921857	0.05229885585	0.0224232845	0.008590631522	0.02096958726	0.01009152268	1	0.0004155277685	0.07851739125	0.02321209199	7	0.9996039529
17	135.6040872	717.5866355	2707.750947	9536.767349	870.6008903	555.5230526	1608.684836	3779	10623.15957	562.0789953	1861.371708	193.0310811	187.2083075	160.0930684	693.6009627	4495.622256	0.2824762473	0.09098058571	0.06005180817	0.01795267777	0.01493408031	0.01762554337	1	0.2276909875	0.1600864416	0.2160186349	75	0.9999998864
17	138.4619948	102.5997352	2455.919402	8168.130715	93.51781599	-32.65110343	1334.815243	2993.5	5322.946809	466.1155933	1457.321872	123.472106	141.2906088	179.1195914	524.8866089	2445.468547	0.2951895966	0.01097363795	-0.003810170627	0.01883488191	0.01586477103	0.01809454075	1	0.2323963434	-0.008099374134	-0.003624422996	69	1
17	138.3042375	179.4456469	1825.162909	11053.20245	166.1437205	1583.528201	2021.330437	4109.5	9871.585106	345.1126508	1814.982064	143.0984996	333.3558897	208.3112052	643.1481331	3627.417842	0.1628948151	0.01617735761	0.1407631836	0.01307109489	0.01461467305	0.01883072241	1	0.1382502438	0.01105262976	0.4650271347	54	1
17	141.4160062	392.083154	8410.38458	11510.58224	1296.837234	-460.9575419	1969.098112	4829	15167.24731	2195.198875	2972.208942	272.6400862	348.7647366	259.0239684	1118.119119	8700.994464	0.7097177694	0.1137652934	-0.03748942927	0.03270340301	0.02031438471	0.0347174085	1	0.5599246469	0.2010606188	-0.0250013507	92	1
17	142.2752593	205.4985582	1881.751301	11496.89405	2707.399908	49.42071053	1655.782459	5012	5483.729167	423.5291318	2423.936366	557.0360816	132.6955294	208.9222479	999.79574	2959.944052	0.1637977548	0.2257848518	0.004336586396	0.01364489002	0.01980331606	0.01270715691	1	0.1301509605	0.4340307643	0.002647581036	64	1
17	142.9721558	740.452439	8170.516833	8762.457056	813.3679701	-548.9698196	1291.024806	3580	1424.23913	1702.525989	1814.532038	191.7217134	298.412557	181.7539113	709.7615122	864.8760741	0.9611275125	0.09730018397	-0.06323927323	0.0398862918	0.01611876817	0.03637244109	1	0.757605929	0.1655983817	-0.05889922561	96	0.9999997322
17	144.7531917	434.4247048	1020.046845	15000.91605	243.5193155	1481.453762	2099.253556	5484	8883.206522	175.1138502	2372.161976	156.5575442	298.911285	231.2477796	816.7897332	3878.041954	0.0678512049	0.01571059233	0.09832621123	0.00663334515	0.01200392204	0.01145170946	1	0.05952831126	0.007675166961	0.298067421	32	1
17	146.3803945	227.6718093	3552.151138	11434.52578	1151.915411	843.620821	2021.661997	4598.5	5805.166667	816.7202979	2494.305488	268.6009117	287.8718333	228.7165868	942.4317009	2547.37202	0.3092553514	0.09712733543	0.06902763127	0.02275437054	0.01770029426	0.02719880114	1	0.2496889272	0.1732307559	0.2530003303	75	1
17	155.5103091	239.5169935	-22.60923685	12757.71617	4216.933108	169.7616673	1510.118349	5842.5	8019.622222	73.6781152	2206.029401	729.516289	88.75980881	212.383942	948.8723225	2062.724747	-0.001978122414	0.3296771427	0.01332949245	0.006105852555	0.02219712913	0.00738074975	1	-0.0001382306416	0.6482066046	0.0005972930845	24	0.9619533551
17	155.5913916	416.5473906	2333.96973	14020.83153	3025.055533	772.5840264	2171.895816	5948	1924.916667	454.4943733	2866.983368	628.6308973	189.1494473	273.6144776	1175.856647	1050.88897	0.1685403332	0.2165841211	0.05608682447	0.01300214058	0.0178551431	0.01353717896	1	0.1377639147	0.4181180117	0.181488228	65	1
17	155.1218801	487.5738649	4100.255484	13226.43868	714.0677041	-7.912821665	2007.124387	4929	9395.287234	939.8113178	3027.781997	195.2881752	180.9126545	207.6369743	1090.85612	4460.277188	0.3138791509	0.05416254189	-0.0006320672598	0.01321319136	0.01505441523	0.01485104765	1	0.2477927929	0.08086108547	0.01285307506	72	1
17	160.6188515	362.2119388	-125.572785	13511.95883	28.54249808	1696.72027	2492.743252	4940.5	5318.414894	100.7530768	2778.776445	240.3772576	342.5272088	1500.907186	970.5266157	2975.318504	-0.009434834012	0.00262560394	0.1260065465	0.007203423332	0.01757938953	0.01384760941	1	0.0001232786403	-0.01758061525	0.3759081018	4	1
17	162.5596538	427.968928	2401.926758	14025.48887	3114.410936	962.7252339	2462.855166	6024.5	3385.8	412.443501	2172.564304	509.1516265	167.7488921	243.2468464	887.5858431	1633.520038	0.1711505575	0.2237090609	0.06751546139	0.01240781772	0.01613835006	0.01209296489	1	0.1407520622	0.4334271057	0.2216308014	65	1
17	163.9742162	254.4697409	808.9709957	13540.51145	2303.359559	1257.575866	1782.783168	5577.5	14372	203.9265117	2414.041888	415.936125	274.7525322	216.4525544	956.9249719	6855.534326	0.06102059294	0.1690841099	0.0944254147	0.009623239595	0.01508948224	0.01250277134	1	0.05489865339	0.3227471424	0.2882234167	44	1
17	166.2536656	320.4661468	-41.24778251	14412.35002	5955.038235	381.3208836	1393.726983	6829.5	3171.645161	90.60741782	2760.362393	1126.180059	112.8948789	208.9335822	1287.594314	1609.981506	-0.002995338963	0.4316251876	0.02759241896	0.00672714349	0.02399567785	0.007577570266	1	0.0008572307525	0.8586130085	0.05283915724	29	1
17	166.809908	416.4139499	2287.782251	13733.86094	3063.891887	797.1307687	2641.390325	5942	2753.491803	609.9239642	3132.575233	723.0619929	226.6877698	410.2132071	1289.699838	1057.553539	0.1711554324	0.2229372837	0.06048750172	0.013338273	0.01722112946	0.01364925806	1	0.1402193737	0.4314326081	0.1974189601	65	1
17	168.3203545	128.1208778	-55.42935393	10159.36265	134.9067018	1157.780769	1728.448563	3704	8904.452632	46.44389015	1876.931977	124.2126218	232.1101262	185.3340914	660.896464	3545.714293	-0.005612163404	0.01350481324	0.1150847659	0.004935991197	0.01337986595	0.01289876624	1	0.002412535563	0.004148385927	0.3395207043	4	1
17	170.2579378	511.07807	4648.371419	9677.141548	62.7698689	-142.9569455	2055.749982	3626	1886.691489	1541.267631	3110.514328	183.4491431	257.3533373	690.6482596	1137.402498	1618.683509	0.4908752562	0.006741110732	-0.01450687074	0.0224876384	0.02042308579	0.0346439171	1	0.3870295897	-0.01751440072	0.002439801293	81	1
17	171.084123	436.3304733	1696.761652	10159.96238	2328.619224	636.6974634	2158.520386	4481.5	2256.87013	489.0002463	2700.374877	613.7359573	202.0949365	356.1069441	1123.151414	2456.847849	0.1682647388	0.2277574073	0.06176960509	0.0151859993	0.01785356061	0.01565446472	1	0.138053927	0.4414172939	0.201355692	65	1
17	172.7205692	483.7819496	-10.05760456	12788.46253	1969.562264	819.1256199	2203.392112	5175	2354.882979	58.63956945	2431.903063	409.6826882	170.5840791	205.3494231	949.1677272	885.4638036	-0.0008494045795	0.1596951523	0.06942227749	0.005211276812	0.01472654277	0.008996792574	1	0.003786917405	0.3020241453	0.1882607512	18	0.9999999388
17	175.4427657	216.5848328	864.376258	13168.41268	180.298255	1342.938736	2064.857279	4915	10524.90361	179.5472532	2143.342136	173.1127483	249.6833177	316.8822768	735.5246955	3561.86673	0.06469397207	0.01440998018	0.09870593065	0.00720554188	0.01519702084	0.01274022767	1	0.05703933233	0.005024998474	0.2986370956	32	1
17	175.1442353	426.4163991	2405.470272	14310.36485	3194.790398	805.3451592	2173.100612	6146	3677.738462	533.1608726	2767.317291	649.8550104	225.8984547	277.0000944	1164.54066	1182.776544	0.1682912935	0.2263136542	0.05762818434	0.01251274589	0.01830195431	0.01328816307	1	0.1377517995	0.438208927	0.1870606247	65	1
17	176.2322679	49.50491105	49.76376175	6514.012799	1033.044471	64.08462548	1076.730898	2627.5	3836.670213	42.99894435	1219.521397	199.1342682	57.00858321	147.1428089	477.689076	1600.432021	0.007573682987	0.1611320646	0.01060577409	0.007137225156	0.01997118197	0.009315965224	1	0.006044806761	0.3015601326	-0.01226210035	16	0.9999649056
17	177.2878654	202.5145249	-195.5031418	12817.99169	1161.786899	2831.551317	2220.81809	4930.5	2766.023529	83.5734654	1895.882556	264.8142004	509.1368142	238.3876049	742.910399	2185.329396	-0.01612145933	0.0934253031	0.2294546792	0.006707030098	0.01535299946	0.01828678881	1	0.003274301785	0.17508707	0.7334728925	15	0.9999998474
17	178.2554027	107.3187724	8566.427022	8585.354312	191.3677887	-579.3073144	1566.632229	3309	9763.032609	1766.050683	1749.505204	133.9714474	326.6680789	172.0154892	665.8698971	5269.396123	0.9773240831	0.02231370553	-0.06360198118	0.03911612336	0.01817275412	0.04618666396	1	0.7699127511	0.01141736971	-0.0590718963	94	0.9999999999
17	178.5878885	153.3558767	895.8535603	13225.81939	4248.236458	44.16085927	1229.60273	5942	4716.531915	181.9544399	1969.217543	646.59367	100.5401437	213.7026118	854.7155173	1811.408391	0.06851894751	0.3241748984	0.003713621642	0.008438048231	0.02015782789	0.007901694429	1	0.05510568506	0.6363037391	-0.01718133861	48	0.9545545872
17	180.5599731	72.7095404	-80.09339969	8328.607493	378.755567	1775.348573	1432.481506	3098	5597.382979	56.64586723	1205.708782	120.7960749	267.8350743	175.8836847	443.8202605	1535.287232	-0.009390962748	0.04560811379	0.2154077248	0.006816479916	0.01455416427	0.01749293232	1	0.007219751315	0.07596911471	0.6850240793	10	1
17	182.3340506	454.6331352	-99.81033753	17139.94636	1742.548665	994.3485466	1816.410677	6588.5	7375.147368	58.50823821	2624.217739	372.5778155	196.8369482	207.4817524	1044.645971	1807.28644	-0.005488873918	0.1065120482	0.05975547737	0.003371225794	0.01130331714	0.006896389687	1	-0.001008256466	0.1921349517	0.1522093147	13	0.999999667
17	189.3308226	324.8475513	-261.6883979	14030.41132	711.6758045	3256.890649	2282.389261	5363	8400.115789	79.11012524	2636.97763	193.2305064	653.9776601	239.1016544	962.3222188	2638.593266	-0.01825985402	0.05349476984	0.2301753213	0.005228978991	0.01097286629	0.02067299177	1	0.001345506825	0.09304336662	0.7341597309	10	1
17	190.6343256	308.3895506	968.4612718	14797.52893	4747.879338	112.0261614	1360.321298	6601	4717.770833	230.6309462	3032.289852	1039.75661	118.8066261	254.6327618	1353.438932	2056.880261	0.06684733333	0.325544844	0.007669563025	0.009906257763	0.02566282392	0.008557834664	1	0.05408627651	0.6393503952	-0.003888698483	48	0.9161346337
17	191.3087234	597.4716844	969.1494132	14477.84072	304.9250967	578.6331617	1912.42896	5399.5	19186.125	207.0307964	2332.19807	143.8785242	145.2180127	185.9796376	790.2607387	5440.948588	0.06774062168	0.02157986344	0.04130502679	0.006746244939	0.011858589	0.008785794058	1	0.05517344548	0.01643117546	0.1019942169	31	0.9999999992
17	193.6348957	354.464979	888.512475	14337.77855	3453.474723	1370.357254	1724.214684	6277.5	7063.857143	209.6881448	2790.827599	714.5565093	293.6059306	187.0105056	1178.647708	3250.616121	0.06116220616	0.2449165656	0.09551403113	0.007132599928	0.01719038598	0.01301497557	1	0.0556333463	0.478701611	0.2945140664	47	1
17	196.3136619	339.3325275	1057.803022	17894.2697	1079.03207	1760.49803	1796.82105	6718	8316.055556	205.5147315	2797.279627	288.1580877	347.1234075	201.2292038	1081.850534	2107.629119	0.05902971976	0.06229000947	0.09689397353	0.006445226456	0.01188476483	0.01167037103	0	NaN	NaN	NaN	NaN	NaN
17	198.2476693	463.4989519	-63.17751415	14212.8467	3595.391608	889.1320674	1912.932309	6184.5	10671.30851	78.56581562	2721.786661	666.695291	187.1637251	211.5172593	1139.256601	4874.67936	-0.004591494535	0.2465703889	0.06310736909	0.00622967194	0.01629330339	0.007894210056	1	0.000955197162	0.4802517567	0.1685836956	22	0.9999999191
17	199.0512312	136.4191451	3110.990136	10750.26508	604.946877	712.0811897	1795.493857	4134	9536.6375	670.6314659	2101.467008	182.9914294	257.928276	187.3048408	751.7764421	5289.723987	0.2902887094	0.05546531429	0.06678743943	0.01781831835	0.01931443762	0.02426920465	1	0.2341540767	0.08746373257	0.239740422	73	1
17	203.5820331	189.1095604	-166.4571065	14535.58371	247.745336	1764.655805	2062.55799	5250.5	16534.55914	50.55597303	2323.272059	140.3188164	280.2577228	199.5411186	766.5274377	4850.261271	-0.01153376514	0.01647492306	0.1212906409	0.004373522892	0.01212372416	0.01072675637	1	-0.0018020666	0.01061717187	0.3596754279	4	1
17	207.9438119	543.2083353	1092.827872	11711.46476	123.1310971	206.3355313	2037.809458	4264	6074.684211	225.3977663	2209.849647	117.6085437	110.660459	181.2205787	773.8469492	3807.066582	0.09517301472	0.01041907311	0.0176172848	0.008085691351	0.01200992141	0.01076752643	1	0.07509897618	-0.007900422533	0.02613147128	30	0.9999999903
17	211.0693254	131.1527125	2940.807904	9816.788896	467.0854339	767.5447017	1934.733549	3767	6882.513514	750.3109358	2296.261577	186.0199383	254.6257733	236.0857223	859.1672224	3519.737775	0.3042784905	0.04819919653	0.07454814419	0.0230357298	0.01800649518	0.02606603038	1	0.2458036186	0.07297032251	0.2692841916	73	1
17	215.6472742	203.4957843	-164.7186339	11346.46605	529.3650816	2770.82575	2403.251292	4362.5	3687.670213	78.19486445	1941.638261	164.3035494	499.9911086	221.7542586	704.6975088	2055.036417	-0.01489336902	0.04794939086	0.2449379376	0.007793478161	0.01515239251	0.02434549219	1	0.005096221231	0.08249881219	0.7855228652	10	1
17	217.3203089	419.7812984	-85.74403506	14013.03169	767.8070959	880.6311331	2115.89467	5301.5	13094.81915	58.47144441	2599.633105	174.0697297	184.6149126	197.1009276	912.1499655	5333.936477	-0.005594063998	0.05415940239	0.06182097637	0.004881866919	0.01231272358	0.007973918872	1	-0.001308496871	0.08463178221	0.1575599142	8	0.9999999806
17	217.6212141	523.4497491	18.63809324	14857.42116	1364.456408	287.0002428	1943.06939	5628	2219.505376	55.85495882	2692.771681	315.8347494	99.52191387	308.2453337	1016.299627	912.0581435	0.001265872991	0.09276869309	0.01970898022	0.004110266953	0.01336630433	0.006481552448	1	0.001234411441	0.1615546185	0.01541527833	11	0.9623028919
17	218.21751	104.6260657	2897.358228	9886.813462	506.1539944	691.3915765	1736.435331	3890	9870.865169	580.5290689	1864.064696	164.9194131	207.0995437	186.662252	687.5101952	4300.407851	0.2966499992	0.04935448956	0.06631624016	0.01482833094	0.01705520158	0.02021319724	1	0.239128988	0.07487112323	0.2393146665	73	0.9999999993
17	218.7725753	143.0824476	-80.71244017	11919.44909	142.7346389	1359.801085	1832.898429	4274	9162.423529	52.69959918	2109.589153	119.8548516	280.1253281	319.4031472	743.8415686	4243.722738	-0.007269852102	0.01260876538	0.1179558873	0.004390573955	0.01075305314	0.01171467809	1	0.001306082843	0.002473789184	0.3490078118	4	1
17	218.6210853	648.4621874	2337.767974	14170.4843	2183.596566	105.168772	1830.337444	5694	2684.48913	488.777792	2826.717137	458.1194429	138.3565679	219.3652863	1118.267812	1153.813319	0.1677717028	0.1544832399	0.008256039522	0.01042184476	0.01346546379	0.0104767767	1	0.1330967618	0.2876792302	0.01464751943	61	0.9999999998
17	219.701801	479.4474289	4815.560046	16066.64106	2596.154278	1110.763415	2050.131469	6707.5	12136.60638	908.6844035	2920.898893	568.4543281	295.6916498	212.9879864	1242.076658	4970.732955	0.2969093339	0.1634335046	0.0680676087	0.01319215505	0.01556512503	0.01775072803	1	0.2402796032	0.3094887523	0.2491795362	77	0.9999999999
17	223.6256019	752.5981357	2.785311938	10083.54452	2328.250587	101.7608718	1477.764589	4279	9041.273684	63.28040484	1520.7217	352.3844732	74.14214982	192.6639347	637.7703818	2155.085601	0.0002930042402	0.2260662009	0.01096241801	0.006652438168	0.01862174475	0.007385857718	1	0.0007496042478	0.4350716056	-0.01048341114	20	0.994179831
17	225.3587738	313.3440647	6189.288191	12951.29436	656.9145268	1322.46303	2349.553975	5012.5	5645.8	1350.075885	2883.218784	180.8506735	460.6630083	257.3175433	1065.199223	3324.097358	0.4808586364	0.05291561573	0.09818885632	0.02046005688	0.01174215941	0.03361284473	1	0.3879160076	0.08395410851	0.3896201567	84	1
17	227.291327	116.4322633	7627.892309	11445.74947	1710.466354	-353.9829077	1653.800483	4746	13032.02273	1566.874023	2277.172837	353.5222327	288.3552622	223.3033564	913.6753231	6172.12296	0.6719475313	0.150582265	-0.03114763196	0.02416033529	0.0214026453	0.02840435978	1	0.5306576552	0.2771326043	-0.01025858747	93	1
17	227.6633051	495.4606542	-31.13101305	15340.17077	989.9570785	263.7913808	1961.124148	5747.5	12230.15789	57.18466008	2449.190134	218.4226264	91.18349458	195.4192609	899.2860448	4077.790848	-0.002187308478	0.06690104866	0.01744822249	0.003969661517	0.01119726783	0.005547882965	1	-0.00186414016	0.1082480479	0.006018353882	6	0.9213709145
17	231.6406839	461.6281195	7415.939255	15384.45047	228.1014165	-166.2163646	2117.127526	5719.5	10953.64211	1542.642076	3113.312977	168.5587422	310.1538406	220.3885207	1146.047441	4143.529834	0.4880264981	0.0147593246	-0.00996362381	0.01909976309	0.01195485997	0.02366024433	1	0.3851666586	-0.0007660243867	0.0177152416	81	0.9999999999
17	232.8676849	183.0350392	-231.484496	13272.73354	1275.344636	3036.667172	2045.025025	5126	4874.410526	88.67502058	2350.288828	258.2746837	539.4618135	254.6933897	865.6918669	1932.534872	-0.01742410087	0.09627421258	0.2281451668	0.006492246679	0.01537392357	0.01862446461	1	0.00216068785	0.1808682816	0.7287741355	15	0.9999999101
17	234.7370133	266.1862414	2551.092208	15157.70302	3450.05158	246.2671477	2309.268617	6416	4745.585106	459.8504322	2313.28312	512.2636676	147.9630101	288.114677	952.9564966	1659.644569	0.1788268699	0.2307521648	0.01638629486	0.0115245881	0.01606104639	0.01099923853	1	0.1430374488	0.4449344858	0.04758620513	64	1
17	234.1429977	376.0205542	-103.9367016	18670.57491	6432.426559	471.5410369	1498.836825	8767	14956.09474	88.43883911	2452.550998	1015.88834	121.1919786	235.5206557	1187.216922	3703.412937	-0.005659438631	0.34290304	0.02632817479	0.00493516691	0.01911796073	0.00532170102	0	NaN	NaN	NaN	NaN	NaN
17	234.2945194	441.2545206	-149.0828666	16676.87519	798.8491338	1999.91189	2265.030667	6157.5	8391.516129	60.79434669	2888.001943	247.9661327	384.1302156	236.1945188	1063.367012	3087.215664	-0.009723720838	0.05078940594	0.1230270728	0.004161756805	0.01300294458	0.009575847839	1	1.153755665e-05	0.08125854349	0.3671865366	9	1
17	239.2441545	240.1946986	-74.67867668	15953.88073	873.0048778	537.2484825	1965.867918	5944.5	17481.62766	54.47248854	2650.306905	231.8175179	120.5025542	225.2318662	991.7509892	4988.606615	-0.004792198145	0.05856316251	0.0345561109	0.003824471619	0.01267567748	0.00607605963	1	-0.002700327521	0.09210181358	0.06404770509	7	0.9985190363
17	239.3481992	422.8411028	2106.867785	12278.79887	1060.820884	803.5934566	2336.538627	4864	1716.231579	562.6059859	3374.638995	329.3805526	238.1228561	270.3836863	1264.639985	1040.377555	0.1731687685	0.08533022575	0.06555671043	0.01265534893	0.01660355927	0.02136308902	1	0.1412222668	0.148842391	0.2107476341	59	1
17	245.1574452	669.1561733	-155.6748287	13061.75895	2059.582273	1530.711994	1755.212171	5338	8721.063158	67.48509742	2444.342992	354.9010339	288.8276661	351.4034379	922.2367417	3543.775126	-0.01213503395	0.1599954828	0.1172007118	0.005534923478	0.01595938962	0.01056030425	1	-0.001566973786	0.305420143	0.3502234115	19	1
17	249.0881845	437.9714132	-156.3543798	19224.69966	940.5760469	2336.773045	2150.091272	7084	8575.956522	60.09969708	3032.41685	250.9334446	408.9645459	197.9504508	1145.610367	1222.836919	-0.008503493151	0.0520841319	0.1216861458	0.003038110474	0.009554396966	0.009376492812	0	NaN	NaN	NaN	NaN	NaN
17	253.4985467	699.5905435	966.3410894	13453.867	5412.566752	103.8715748	1529.038666	6334	10802.21875	215.1480588	2373.377992	911.8236679	98.55497453	186.567747	1080.026904	3511.431641	0.06862000744	0.3994133392	0.007583107223	0.008447578482	0.01951869314	0.008369185646	1	0.05601406508	0.7911985017	-0.001348684066	51	0.999999931
17	256.5990342	555.1286952	2258.969526	13276.86478	2030.329907	820.1445062	2311.543976	5529	6838.274725	570.6423257	3119.29187	463.7549085	242.6659344	239.6581969	1212.283868	4411.768947	0.1685474521	0.1512348056	0.06140056974	0.01092686182	0.01611437779	0.015651096	1	0.1377058215	0.2840856338	0.1976119541	62	0.9999999829
17	257.5518294	221.6961424	-81.11163964	17065.30004	1781.083895	1028.837368	1799.349432	6550	7397.074468	77.74322303	2661.213055	396.1794014	183.6255444	194.2377735	1071.610894	1996.77642	-0.004774036641	0.1035018117	0.06169640185	0.004640607744	0.01377418865	0.007884170107	1	-0.0003150873537	0.1860590237	0.1589465669	13	0.9999998912
17	261.5175332	325.6545216	1032.063759	17143.49289	1840.820639	1778.863753	2091.41032	6733	18494	191.1370627	2354.397268	350.2960075	294.7564884	209.1651381	949.3262991	6114.560674	0.06045727823	0.1109054874	0.1042444856	0.006410335859	0.01234631509	0.01119521787	1	0.05477885127	0.2037175772	0.3199648386	40	1
17	263.683732	400.5297867	-189.2732414	17614.29182	1883.166595	2152.341662	2070.905889	6876.5	11172.50526	76.01410606	2626.660821	406.9041921	347.5162365	255.4298561	1073.801157	3755.399568	-0.01107961314	0.1085560537	0.1234707336	0.004313800106	0.01305486613	0.01007002232	1	-0.0006208961828	0.2000377962	0.3703296466	14	1
17	263.2670994	585.7469559	927.0956403	12647.813	3063.42167	106.3798168	1602.585932	5492	4134.852632	230.935586	2701.734443	634.3495396	107.1651238	188.3590053	1113.192552	2708.373281	0.07538113013	0.2402981796	0.008579523695	0.007936358516	0.01859974036	0.00973963877	1	0.06032816493	0.464154691	-0.001705901223	45	0.9999999999
17	265.7235657	41.45566972	-98.78043513	8185.235154	772.733241	1807.233242	1358.551209	3182.5	3239.606383	51.95581628	1203.323064	167.3315616	286.8675801	170.6274968	449.8475864	1229.034705	-0.01179086754	0.09359258544	0.2178320579	0.006423554233	0.01789273711	0.02085874535	1	0.005837873679	0.1747542788	0.6944301743	15	0.9999736421
17	266.3531196	566.5219988	1219.104542	18062.54455	3039.81934	103.0541728	1546.304808	7378	15885.4382	214.7656259	2714.362545	483.5106923	110.07458	203.7909067	1112.697459	4410.795731	0.06724863068	0.1649509187	0.006344902042	0.005580450317	0.01341214328	0.006207098825	0	NaN	NaN	NaN	NaN	NaN
17	267.3991443	635.3185089	6997.989485	14060.13978	2342.894492	-308.0613918	1856.232079	5863	19893.40625	1376.948297	2695.819633	405.003367	264.1866941	190.2790767	1057.154627	9177.030051	0.4895262558	0.1683913482	-0.02250742951	0.01674539923	0.01723325401	0.02165900638	1	0.3865041877	0.3143317333	-0.02003458016	87	1
17	269.6490257	286.4551789	-157.7987497	18153.47674	1017.860149	2302.152528	2088.598919	6895.5	5922.202128	89.25637792	2781.828231	296.8789352	397.1698877	762.9828209	1097.706628	2082.272655	-0.008681216454	0.05387381941	0.1240251917	0.00559831359	0.01294311455	0.01256273994	0	NaN	NaN	NaN	NaN	NaN
17	274.0996582	188.4532144	4220.275628	14151.7252	1345.970572	56.32233195	1960.649859	5563	10756.59091	944.0366959	2892.650234	296.8149023	180.6369533	199.3906643	1085.010783	7132.14708	0.3000430955	0.09494279326	0.003969649601	0.01548814486	0.0171810415	0.01483120203	1	0.2374381678	0.1649681195	0.02700005171	74	1
17	275.9875885	148.5953642	-115.2433792	12594.39474	196.3692956	1554.96094	1990.848542	4547.5	11948.43023	74.88996377	2213.132714	137.032368	283.160346	237.4706449	756.1410085	4697.857826	-0.009026349269	0.01548414435	0.1223668193	0.006542480538	0.0127925008	0.01199082223	1	0.0002643348587	0.008641665304	0.3638975694	4	1
17	279.7931642	235.858341	744.6077822	13182.34089	641.5149225	2987.109479	2444.81758	5082	7571.915789	189.2905883	2592.301746	183.6028602	539.5132225	274.9589802	945.9371483	4327.78418	0.05577198918	0.04935415795	0.2230627277	0.01017891827	0.01228742616	0.02507656393	1	0.05959664384	0.0840832703	0.7258185274	37	1
17	281.6955946	31.4125739	504.1797109	8073.173733	1348.397027	673.4825362	1144.356337	3262.5	12168.93617	119.1785061	1200.259554	209.0787756	145.6719718	160.3836529	456.705929	4199.852841	0.06180820397	0.166835913	0.08340712315	0.01043127446	0.02056615065	0.01380446413	1	0.05467580567	0.3174855336	0.2504016446	44	1
17	284.0052269	657.9054867	-23.45961448	12017.22661	740.516053	223.9515341	1782.771809	4589.5	6857.946809	47.83229089	2434.14079	203.6603513	85.758388	213.8930831	893.5457196	3111.455008	-0.00192237162	0.06145196519	0.01881439298	0.004137798331	0.01449693016	0.006372343782	1	-0.001589211165	0.09712535335	0.01059781813	6	0.6853504594
17	285.771014	160.482773	-29.88521132	12137.93182	832.5941307	244.0061799	1859.99788	4662.5	8124.815217	55.06170354	3356.378444	248.9965084	86.90060811	236.2544853	1212.54503	4791.736369	-0.002212801699	0.06376361066	0.01971103574	0.005486538321	0.01821794253	0.008493466239	1	-0.001735743623	0.1019296638	0.01369645027	6	0.7001719385
17	286.1205078	383.0193887	2349.71554	14942.66581	1334.882474	2288.80587	2439.744608	5877	3953.431579	555.9132725	3289.889235	360.4878029	545.342388	279.1127178	1281.474579	2435.736534	0.1596670298	0.09339956434	0.1586813707	0.01175560383	0.01388305307	0.02114982363	1	0.1375895782	0.170842507	0.5285435731	60	1
17	287.7429716	139.8509543	4172.48211	14175.19647	2160.450988	1064.919749	1938.61442	5793	8516.844444	751.8645954	2440.999096	422.9809321	264.2448242	220.1945622	974.0515393	3755.935168	0.2937116933	0.1525457121	0.07452921638	0.01607994046	0.01673581188	0.02140998427	1	0.2381498374	0.2874829248	0.2703539762	77	1
17	287.6890229	529.2784053	1220.763597	18111.50227	1038.633511	703.6197463	1753.850945	6778.5	9812.494624	232.617791	2804.418008	264.8560385	173.4212507	227.2721386	1050.953783	3024.120054	0.06792201502	0.0595337912	0.03980892364	0.006658373806	0.01125026777	0.008184338502	0	NaN	NaN	NaN	NaN	NaN
17	288.0960845	185.200526	4591.195932	15029.1166	312.1392229	-2.693411978	1897.223514	5543.5	12025.24719	1189.056551	3584.929536	184.740597	237.5059111	692.4780216	1287.594648	7029.988537	0.3068558393	0.02106837736	-0.0001869331169	0.01998547772	0.01642674282	0.01817475367	1	0.2420108016	0.01285747224	0.01174440888	69	0.999996419
17	293.6679017	487.3127929	946.9247493	16224.12276	2739.630242	1659.48022	2378.806185	6642	18562.27174	221.1747012	2540.962733	496.5820509	301.225536	261.684254	1039.709271	5872.617806	0.06026175656	0.1732789213	0.1039659502	0.008068071196	0.01591199608	0.0121939962	1	0.05504655584	0.3319246849	0.3210301952	44	1
17	295.450289	606.1795204	-1.905003006	15308.19322	744.4290572	493.977448	1950.805899	5687	7836.197917	62.41408962	2518.946393	212.0389228	105.2427416	216.2598258	940.3742238	3348.674602	-0.0001275284387	0.05069793839	0.03336615913	0.004295354988	0.0115221746	0.005502113617	1	0.0008598204992	0.07586171521	0.06071718983	7	0.9999985441
17	296.2870725	417.4521674	-59.25096047	15032.21934	1468.37856	450.0356355	1779.97586	5694	6974.276596	67.46303129	2921.352843	365.4609219	112.039685	183.6755732	1109.787888	3182.59573	-0.003830610818	0.1044229611	0.03287090196	0.005137713128	0.01499092135	0.00627067944	1	-0.001737173996	0.1862790824	0.05997901003	12	0.9998202765
17	297.2612067	590.4872234	4391.658952	14953.31003	166.3506129	1113.751698	2541.938768	5459.5	15372.02128	828.9886134	2602.8939	172.6661943	330.2201458	362.4683933	921.7603016	3916.461589	0.3008701083	0.01216994186	0.07556410987	0.01285793162	0.01304051302	0.01842540472	1	0.2429159151	-0.001035643752	0.2708375083	70	0.9999999997
17	298.3228257	325.8795563	2318.947581	13945.97337	2961.249871	234.7132276	2049.932773	5938.5	4327.939024	565.5530294	3293.104383	786.9697044	146.5134233	291.9494703	1381.025023	3139.038841	0.1705798252	0.214322384	0.01821883947	0.01307475191	0.02293823944	0.01429150251	1	0.1365066937	0.4112695238	0.05153564425	64	0.9999999983
17	302.0343428	244.1048008	-278.6049831	15824.08886	759.3526325	3805.426149	2579.837094	5922	7093	79.3763825	2232.208122	212.3000002	604.5044871	235.3366894	866.5509745	2273.280926	-0.01793157978	0.0493214338	0.2429666545	0.005154128827	0.01068902297	0.01596088612	1	0.002543180937	0.08520639447	0.7781160909	10	1
17	304.9443683	85.91180937	-29.23140953	12646.62263	2875.042059	159.377712	1406.738207	5312	16676.25263	67.91904937	2001.13472	454.8129698	70.66612255	195.5551936	794.2422595	4900.020834	-0.002488291082	0.2242402633	0.01338758374	0.00600775216	0.01909049648	0.00579638788	1	-0.001289869901	0.4314600532	-0.002808919221	20	0.9731127984
17	304.3356179	269.4981454	7841.548052	10606.33808	1074.221225	-230.9307764	2085.776632	4429	8334.62766	2974.370673	4134.050952	429.2233196	406.5018067	298.3522807	1613.514645	4708.418208	0.7084504246	0.09542924638	-0.02082915272	0.04457576	0.02712902949	0.05480631085	1	0.5600461252	0.1643342085	0.03145022037	92	0.9999998318
17	305.6953914	514.4141777	-72.21939921	14711.56237	6411.393049	371.9660686	1530.567282	7168.5	8726.925532	92.3561569	2811.416267	1194.949562	101.6400634	191.5048676	1344.802361	3706.973447	-0.005136745577	0.4421005972	0.02665249161	0.006972026826	0.01829086404	0.006954775083	1	-0.0008405518981	0.8800941264	0.04948069991	29	1
17	307.4918507	43.29832827	1303.162997	7593.46366	1745.148551	-3.747652682	1198.649312	3337	5364.136842	283.8408699	1569.82992	383.4680301	107.0668768	160.4374102	660.6183701	2843.543091	0.16771232	0.2272392027	-0.0004661776756	0.01488921387	0.02237657914	0.01546706732	1	0.1329085056	0.4367398896	-0.01297280733	64	1
17	311.4739411	291.4173457	979.2022778	13149.1764	97.11729005	695.4927509	2265.283428	4803	7767.353659	238.519602	3070.665632	162.6622498	166.592841	238.0243877	1075.883907	7616.93914	0.0744687156	0.00775363107	0.05442826708	0.01027810748	0.01347668889	0.01347042714	1	0.06141211006	-0.01123336597	0.1481798746	31	1
17	311.6245046	328.0668324	1020.183335	16668.91509	889.5191952	1687.309255	2113.239163	6284	9694.160494	233.5809958	2812.506927	231.7450513	352.8010081	180.5693761	1063.469138	3937.095228	0.06154994022	0.05589723038	0.1047189347	0.007734553346	0.01146542755	0.009955658659	1	0.05529116563	0.09066225733	0.3200150256	36	1
17	313.8446536	307.8677768	918.9362832	12207.58704	51.33054411	669.1991115	2301.585349	4539	4654.965116	249.7968915	3041.662902	146.3953759	172.2180703	292.3068077	1069.30749	3992.574577	0.07610345369	0.004333769027	0.05810901701	0.00997383858	0.01533469009	0.01330330393	1	0.06296469077	-0.01805082763	0.1610935382	31	1
17	316.5045857	556.7084649	13760.40245	13415.67407	796.7044638	-606.5160721	1972.273114	5435.5	12050.30526	3515.665255	3415.7862	260.589477	520.8777813	284.1623549	1339.359126	6936.667394	1.015223874	0.06250408104	-0.04576012588	0.03190607537	0.01364149395	0.0434879319	1	0.801658391	0.09505563716	0.01199585868	95	1
17	317.4826955	632.625654	9105.267507	12671.67215	1399.294628	-434.7802385	2159.587458	5200.5	20610.26882	1928.541526	2707.043459	268.0404379	337.1275661	226.554698	1038.763905	10089.59833	0.7276724008	0.1162778944	-0.03318712497	0.02346784952	0.01436933699	0.03001234471	1	0.5745325407	0.2064670266	-0.006164315788	92	1
17	324.1272627	288.5722621	1034.605157	14299.12523	84.63288847	691.1034173	2265.89867	5169	8312.56	243.4562453	3341.619628	167.0625655	220.8786785	227.1863867	1142.721068	3244.779167	0.07341026445	0.007091160066	0.05108652568	0.00745933406	0.01533876325	0.0122097007	1	0.06031393889	-0.01278869198	0.1364243442	31	1
17	324.7077009	303.6261311	1174.678701	16377.70798	209.9690707	796.902288	2253.627225	5958	10216.28205	240.4482391	2797.835649	177.0298029	174.2047012	217.8725691	1060.614673	3302.131255	0.07267564796	0.01287468796	0.04957879529	0.007210796609	0.01077041566	0.009562885133	1	0.05965753509	-0.0009864616006	0.1312655211	31	1
17	326.7922069	267.4331807	-159.4836134	16328.19536	212.2757098	2049.441421	2399.940409	5946	12191.60215	60.98816854	2468.594329	176.5586253	333.0057651	212.8545978	920.1786199	3860.05303	-0.009817732099	0.01344611544	0.1277566847	0.004072653503	0.01081632755	0.009966907241	1	2.835724891e-05	0.004765243273	0.3822057538	4	1
17	328.5193624	61.16496494	36.30691799	7328.485533	1532.730691	244.1826739	1533.581669	3168.5	2200.778947	66.69717621	1912.514074	438.6583514	80.65962327	319.14422	788.3310772	1637.053003	0.00504800068	0.2196824786	0.03700035829	0.01086140535	0.02554971651	0.01097494099	1	0.006449535943	0.4234574372	0.07996219551	21	0.9624589964
17	328.6641489	436.3288649	2948.753539	17858.37432	911.0570308	2670.276243	2384.947951	6787	8069.318681	532.3253197	3060.235951	235.8847624	502.9723206	292.2229214	1153.725479	3242.666197	0.1626034373	0.05043320629	0.1509829505	0.009100637072	0.01005173074	0.01680858419	0	NaN	NaN	NaN	NaN	NaN
17	333.2623422	506.6648864	5832.431586	11947.60369	1093.147421	-19.67832121	2410.041624	4878	3999.709677	1809.449963	3591.185193	404.740741	279.3674159	252.8748895	1408.971147	3660.922153	0.4939922631	0.09185334771	-0.001351630329	0.02199399719	0.02263113969	0.0316637042	1	0.3911061078	0.1582157994	0.0512203964	85	1
17	334.3742963	193.5978755	15118.16605	14760.27687	1514.582773	-588.5842305	1714.037742	6096.5	3014.526316	2830.824426	2836.205652	380.3453278	484.2075887	277.2921899	1153.920617	1524.958457	1.027002173	0.1045578382	-0.03717039995	0.03213321431	0.01729153259	0.03914006002	1	0.8119647157	0.1819999378	0.04554099234	96	1
17	336.1112383	325.5856595	2753.443124	15520.13446	46.09945412	2660.076765	2701.711026	5662.5	3831.691489	554.066991	3143.243579	192.0747121	588.277521	298.6790041	1161.080627	1822.812373	0.1762776247	0.002715346007	0.1648873637	0.01281685338	0.0136587065	0.0255282964	1	0.1506099377	-0.0152278083	0.5505484824	54	1
17	337.7701556	700.7950011	-112.2740636	11139.66438	1544.054085	1421.402715	2351.127353	4580	4900.263158	88.66423502	2120.84182	396.828603	274.9982609	1154.781116	822.6727398	1638.346872	-0.0106333161	0.1427944061	0.1292348765	0.008868891866	0.02384594855	0.01363330729	1	0.0004130260968	0.2707570954	0.3914001558	19	1
17	339.3869966	393.3789707	4248.720631	13295.33131	2946.497332	121.9218588	2299.753258	5821	2339.698795	1158.427665	3360.104931	837.9365498	218.6498741	243.8604428	1440.543172	1868.403334	0.3153204056	0.2209896029	0.01019268464	0.0220525306	0.02407802173	0.02065314164	1	0.2509436303	0.4244407471	0.05595258596	78	1
17	340.359649	137.0921685	916.6570619	13311.19818	1353.926943	619.2140821	1832.46208	5133	3473.148148	282.0284006	3879.104422	441.0625096	181.9111239	278.0918889	1464.382485	3453.558495	0.06654235013	0.09726331778	0.04447780565	0.0118496401	0.02191880941	0.01345555094	1	0.05500003243	0.1722009469	0.1151582058	39	0.9999999989
17	341.5181041	261.7014009	-32.3292664	13507.80606	1250.125772	992.4100672	2429.077948	5235.5	5725.712766	77.42867684	2527.934195	296.5957449	185.9908777	287.4372154	937.7848585	2758.588873	-0.002200159658	0.09147483401	0.07313059869	0.006095731729	0.01665206859	0.01010698978	1	0.002508242442	0.161997212	0.1984656251	13	0.9999999987
17	341.5402536	342.8268514	-11.18289053	16216.90748	212.6672672	313.8670072	2011.446557	5749	7990.938144	53.34105924	2449.267516	173.0822274	104.3913765	191.6538926	914.7723034	2655.177916	-0.0007050581362	0.0143880169	0.02042941012	0.003492505268	0.01064948214	0.005841243334	1	-0.0008351119334	0.0004675612604	0.01486403232	1	0.9475288843
17	341.4599365	380.3759595	-229.4032169	16234.49851	613.3315057	4065.406234	3071.073926	6089	4064.948052	115.8820053	2872.964323	291.1122136	751.0973022	573.0666739	1080.25931	1954.567336	-0.01416845741	0.04202932548	0.2460578155	0.008084762418	0.01724036055	0.01881250144	0	NaN	NaN	NaN	NaN	NaN
17	342.9614878	227.9307019	651.5179419	10887.20905	2415.451492	1180.017656	1930.783794	4626	2196.531915	225.0450614	3416.664771	750.4615961	353.8169802	255.4349552	1410.637562	1795.606584	0.0598385552	0.2265371646	0.1079892571	0.01497907025	0.02683022234	0.01929423054	1	0.0553935382	0.4416431886	0.3365486053	47	1
17	343.1539014	362.4752566	-321.7778716	17849.04569	210.8400248	4428.670002	2515.458214	6590	7557.578947	78.24735377	2417.195774	194.6062368	659.1057929	249.190086	930.4081023	1977.852847	-0.01877565015	0.01229163688	0.2429257166	0.003890912729	0.01065156587	0.01491331526	0	NaN	NaN	NaN	NaN	NaN
17	347.4213471	170.6247376	922.3838028	13623.30855	3287.475915	183.6575641	1678.187995	5922	12498.22105	230.8079268	2606.986344	640.6866671	119.3122244	218.9666612	1080.276842	5256.25487	0.06721178562	0.2413767345	0.01398721397	0.009119263361	0.01978906208	0.009783773248	1	0.0542539554	0.4666896847	0.01514498974	45	0.9999644164
17	349.2554505	127.8219022	1959.855482	11427.91593	118.1001766	1802.744587	2284.856954	4212	7853.9	399.5415555	2132.051025	139.7278006	378.7038205	260.2103554	763.5397321	3118.39962	0.1704275172	0.01071924466	0.1527247066	0.01235396426	0.01401965824	0.02137674899	1	0.1450999625	0.0005229017427	0.5076688244	54	1
17	351.6889272	47.53776385	5280.246267	7753.881605	1240.604401	-308.6441701	1400.697583	3297.5	13320.06383	1113.770116	1596.229849	269.9529578	254.2717385	181.6460991	657.1456099	7470.86288	0.6767028529	0.1632832078	-0.03943975417	0.04549745949	0.02218328944	0.03716056181	1	0.5338995809	0.3027587949	-0.0373303895	93	1
17	352.0124037	587.2938665	1117.592965	16495.56273	851.7452252	643.2262378	1684.166329	6110	4965.446809	223.5988894	2697.88912	257.4625912	140.3070885	174.3795657	1011.834718	2184.379908	0.06791240461	0.05298957539	0.03884097756	0.007568402157	0.01294494554	0.007703416246	1	0.05534736545	0.08085808109	0.09459260043	35	1
17	352.2314733	656.1156227	3979.083574	12838.2472	646.9060822	-65.87510357	1885.872807	4904	9659.447917	936.2463437	3078.904694	179.3643708	182.1489165	274.1342477	1086.650615	5230.338131	0.3059333594	0.05063313467	-0.005197888716	0.01567307027	0.01464618752	0.01603601216	1	0.2411097405	0.07334433217	-0.004724301778	72	1
17	356.874717	382.1475609	1042.019606	15348.90297	1510.924492	705.1786143	2128.895747	6018	11003.30864	222.3471663	2836.209881	358.9613001	172.1327467	224.9827444	1104.538702	6842.284324	0.06811885834	0.1053415013	0.04849924074	0.0080221128	0.01309346832	0.009057855268	1	0.05661395857	0.1890402095	0.1296125906	39	0.9999999999
17	361.8121071	615.4878201	4255.930046	13047.31731	52.91399367	75.04981835	2308.909324	4804.5	3092.336842	911.4772674	2828.746943	205.9727682	200.2711983	835.3598398	982.616918	1552.403378	0.3259246078	0.004377105072	0.005274972713	0.01480893214	0.02049048354	0.01931824645	1	0.2574547692	-0.02114739659	0.0341808561	69	1
17	363.1108006	786.925804	-124.5402614	8411.343256	324.6002151	1863.030698	2001.624394	3161	3638.094737	86.47869295	1209.884786	151.9735603	301.408196	891.5593062	444.3000918	1208.292413	-0.01561433178	0.04113758121	0.2304622212	0.01242889817	0.01921638661	0.02569679091	1	0.003381063832	0.06765566779	0.7353191995	10	0.9999999999
17	367.724447	362.4383164	-31.01529287	15601.73741	2475.875753	308.6815021	1945.918863	6326	8980.521277	68.37302738	2800.299628	501.6356719	94.56514084	217.2259927	1134.585132	3783.044108	-0.001934672217	0.1613158247	0.02029839153	0.004712431301	0.01263724234	0.006699699378	1	-0.0007758238386	0.3025050157	0.01901173183	17	0.9258522064
17	370.5925916	381.1739149	960.7750269	15395.21252	1413.383633	651.9171098	1863.568334	5913	5428.53012	240.9299803	3472.44316	415.3520406	176.9184643	214.7641492	1348.321959	4448.540427	0.06373023287	0.09970516155	0.04318155053	0.005966736221	0.01444591552	0.009156594871	1	0.05268524802	0.1771468282	0.1101597533	39	1
17	377.3022525	61.92424869	8098.752572	8622.562425	520.6791376	-477.3163689	1361.254761	3458	9559.347368	2001.24976	2075.589026	170.7308178	370.7306112	214.0102745	797.141698	6119.619816	0.956110341	0.06226219775	-0.04984354999	0.04244904027	0.01814795335	0.04912358196	1	0.7543825794	0.09434952911	-0.01506070669	95	1
17	379.8150855	173.7666499	-81.5943628	11536.61479	1763.705935	1581.779935	2314.446752	4766	3317.861702	78.28162219	2504.76761	445.9979731	305.6915395	205.5270954	1000.179604	1519.740319	-0.006642069038	0.1541784507	0.1326460624	0.007397377933	0.01898315487	0.01402052857	1	0.003922879158	0.2943557574	0.4043947034	19	1
17	380.124685	310.2350075	-74.42626165	14079.64374	-44.57966619	2146.045495	2818.782494	5113	7837.318182	102.2316968	2913.555217	319.9642627	594.203025	1443.73443	1008.841877	3737.76442	-0.005283470332	-0.00275114585	0.1508496213	0.008441396813	0.03039778186	0.06158148622	0	NaN	NaN	NaN	NaN	NaN
17	379.6992702	454.4673813	4888.554175	15688.27645	2406.731308	0.005725540439	2096.387983	6461	15952.62105	938.0487739	2842.222486	507.2967585	189.6079034	207.0242898	1173.576873	6642.35994	0.3092152194	0.160370853	8.470877102e-05	0.01492109754	0.01396608182	0.01437736386	1	0.2448976702	0.2992409353	0.0178141883	76	1
17	381.5001501	324.6215679	-156.5460777	16348.89866	142.696797	2165.114461	2463.180139	5907	11362.08333	60.8147391	2336.23503	166.4303417	327.9849226	249.5383354	850.6179933	3627.202258	-0.01015485014	0.009668874932	0.1342877009	0.003656922635	0.01038700909	0.01040837194	1	0.0002271395033	-0.002620515055	0.4044835365	4	1
17	381.7560082	564.7810839	781.074421	14400.1214	1432.08523	3080.335028	2136.615449	5685	3537.231579	183.4140909	2530.439583	281.3610399	546.4292295	333.179914	954.5365973	1577.29343	0.05657369487	0.1010475866	0.2153884723	0.006771984145	0.01260846225	0.0157175848	1	0.06002174551	0.1899053815	0.7012961738	41	1
17	385.439607	276.2810772	7443.368827	15285.3211	741.9336105	1670.200829	2368.848027	5848	8597.170213	1517.983715	2995.136698	265.1911612	462.0730485	243.4008459	1156.589337	4025.4199	0.4853944929	0.05106976743	0.1030828081	0.02138128899	0.01446899811	0.02586159307	1	0.3918764005	0.08044143685	0.4073990813	84	1
17	388.6282167	104.8084944	-237.429593	12744.97616	1109.447362	2829.815592	1909.326848	4963	5574.212766	83.90014258	1784.562915	227.1089337	419.4381948	246.4531614	672.8445597	1263.164399	-0.01721177315	0.08961613241	0.2229916243	0.006525738804	0.01306403546	0.01388369973	1	0.001892550049	0.1668818103	0.7108638084	15	0.999994177
17	388.6346983	655.2842902	-163.7184879	13028.89855	2105.521006	1570.675943	1870.230697	5328	11053.31183	69.06426823	2614.190818	390.4934676	289.3133002	171.6135223	992.348448	3846.831113	-0.01348013756	0.1630903226	0.1185970614	0.006155039018	0.01568959378	0.01075303999	1	-0.002508104695	0.3118639997	0.3548359304	19	1
17	389.2803026	46.50243161	15.3687461	7836.195749	410.3999976	229.0334271	1271.788849	2940.5	7333.375	55.01729302	1630.657337	146.1723804	89.29413143	470.8887287	593.4459596	3409.348116	0.001977962725	0.05453388632	0.03103198865	0.009403911826	0.01721583291	0.01272628253	1	0.002383557389	0.08361091732	0.05327391025	7	0.9999998308
17	393.4890916	685.6470867	3792.061655	12841.05618	199.4240161	891.9590788	2130.35688	4813.5	18939.12766	698.9753365	2084.726555	145.5092273	263.0410347	211.0398194	750.7866379	6002.164171	0.2994098976	0.0161476771	0.06961605981	0.01368614436	0.01246257889	0.01892367915	1	0.2413346398	0.006796971794	0.2501775868	70	0.9999999903
17	394.6807321	404.2709054	7427.367941	15364.69128	4946.421682	-136.2097452	2035.060461	7172.5	15253.47312	1490.205763	2880.296327	955.0097209	269.3089743	241.7867152	1318.25587	7014.457069	0.4865383184	0.329255309	-0.008139596101	0.01858551846	0.0222858488	0.0199438337	1	0.3863613207	0.64586061	0.03408746786	89	1
17	398.5109938	192.8059372	4719.65035	16173.55932	3458.097852	24.75760499	1699.60671	6961	5055.285714	905.8405494	2792.872253	777.8706662	198.2016061	209.0830999	1254.830762	2037.759981	0.300998942	0.2257088564	0.001715258439	0.01795162768	0.01934169066	0.01421019237	1	0.2389582753	0.4336570391	0.02378484375	78	1
17	408.0028094	204.9539592	-57.04811548	14625.22603	2403.899946	930.6255632	2070.586811	5990	6801.545455	66.05272759	1959.746883	349.4355655	137.0538781	211.6097024	761.7630549	1625.064327	-0.00399988395	0.1627824435	0.06422840612	0.005028819064	0.01482999039	0.006818145911	1	0.0009133781001	0.3080708249	0.1697953175	18	0.9999999731
17	408.5965784	360.3376731	2436.404434	15397.22127	6290.341986	165.797907	2045.243247	7454.5	12647.63415	493.7630639	2869.429094	1268.588478	156.6363387	254.3386264	1408.793812	6348.00455	0.1639762903	0.4274922691	0.0108688429	0.01142239514	0.02239305561	0.01142951037	1	0.1322225545	0.8490666069	0.03185237846	68	1
17	407.9887933	478.6312494	-32.67555184	13818.56807	1278.263981	886.300981	2020.288546	5377	3573.473118	57.25697401	2974.769451	320.9559725	182.4290028	244.3053229	1103.409644	1967.756986	-0.002777329393	0.09573724796	0.06563913191	0.004500358403	0.01454089807	0.008797305824	1	0.001513939361	0.1703250455	0.1726974551	13	0.9999999851
17	409.6120808	297.5983834	4395.994902	14152.15453	43.48862581	1231.098004	2685.409041	5261	8743.336842	735.5913421	2381.817377	159.3957297	288.6898843	262.8965911	845.5498966	3529.202507	0.3068999104	0.002872816457	0.08591531846	0.01945221312	0.0123701953	0.01985477188	1	0.2484225676	-0.01955011207	0.3074795555	70	1
17	412.841157	371.860079	1866.090424	10896.27961	4464.492055	216.1420299	2263.02262	5376	3914.463415	591.3035444	3255.850901	1360.663892	133.3616509	288.0492397	1545.77039	4210.207813	0.1698226698	0.412345372	0.02028370457	0.01705684703	0.03543980707	0.01923731224	1	0.1374710736	0.8184723033	0.06503773284	68	1
17	412.3100261	677.3394256	15.38199798	10774.51644	3401.134711	329.8387546	1703.661863	4897	2856.347826	71.95496328	2265.963821	737.4662695	90.27827091	196.8418747	988.8999646	1324.382439	0.001166545648	0.3213192295	0.03302038963	0.007459055246	0.02218941865	0.009104874222	1	0.003788630598	0.632166388	0.06877957203	25	0.9999999778
17	413.1363131	52.97213291	1383.820673	8862.181257	1282.069941	38.87335991	1276.132639	3599.5	3585.336842	310.338682	1796.444033	305.3007997	103.6617902	180.6743088	713.7896731	1883.82653	0.1563950064	0.1455564849	0.005333740268	0.01428161733	0.02040118051	0.01349502606	1	0.1237736296	0.2691639959	0.001793384494	61	0.9999999667
17	422.2583411	627.0294975	11854.89732	11786.10851	281.8957873	-595.510834	1917.220376	4652	11852.7381	2802.794812	2759.971009	151.4870749	369.0461056	221.9487343	1017.505515	6938.821509	1.011236377	0.02326197277	-0.0501971476	0.03730766606	0.01601902479	0.03481147917	1	0.7978756537	0.01412866475	-0.005451533902	94	0.9999999961
17	423.5663142	202.1459289	-35.62091994	11928.70887	2780.743929	856.0695215	2250.24198	5203	8126.729167	68.75887177	2131.036807	498.3686419	145.7177386	246.4712642	864.9457133	3691.998048	-0.002822881691	0.2365213677	0.07379665552	0.006802111888	0.01879596003	0.01197426476	1	0.003096540833	0.4602132434	0.205427602	22	0.9999999892
17	425.3213616	389.9955126	4963.958799	16595.53043	978.293629	1267.050772	2268.274664	6377	23142.95652	925.9255861	2965.018157	242.8985874	319.0381987	191.5279283	1126.488316	10585.35647	0.3020046345	0.06314273498	0.07753204962	0.01469326105	0.01084751571	0.01655890793	1	0.2443289217	0.10386454	0.2795488967	73	0.9999999018
17	426.3104676	328.5362562	2346.612163	14868.09801	3120.151413	902.4614038	2137.300666	6312	2954.987952	616.1921556	3732.092158	950.6456033	270.8362801	321.4210245	1618.169042	1588.792896	0.160539803	0.2190713568	0.06230749277	0.01313463172	0.02660213771	0.01861761061	1	0.1318952899	0.4235959858	0.2012208459	65	1
17	430.7410678	242.8439405	4214.36765	13797.59125	620.9609157	105.3908308	2200.902223	5228	9439.708333	874.9478077	2738.803638	182.4791323	198.366965	211.9268316	991.1260623	4292.224995	0.3065023127	0.04463108283	0.007672630873	0.01322524137	0.01279927259	0.01656241985	1	0.2424915968	0.0617524886	0.03949689403	72	1
17	436.3462269	130.7162884	-44.52336724	10699.80378	2506.274974	716.0947724	1918.985681	4656	8830.978495	69.76006595	1829.36599	462.4882606	127.41114	482.6440225	775.0976368	5089.326149	-0.004389168471	0.2358479206	0.06727633785	0.007137353156	0.01885330513	0.009192289572	1	0.001354629016	0.4584510999	0.1826207209	22	0.9999999999
17	436.6403292	338.0697684	62.42831734	13523.70465	26.82456488	400.4905905	2415.345804	4943.5	3171	49.98342126	3302.98821	160.2627423	93.35073173	258.0571229	1146.599526	1470.957642	0.004551430984	0.002694618818	0.03002116468	0.004592648268	0.01324182593	0.008500531433	1	0.003982696456	-0.02301671898	0.0486429445	2	0.9999594082
17	436.5175571	628.6994385	-116.7705502	14423.52894	142.8240761	1728.399424	2116.189015	5240.5	12045.47059	54.33709049	2484.516689	145.9776316	292.0011907	213.7570092	860.1636912	3777.639442	-0.008308490363	0.01018432851	0.1204469001	0.004128762686	0.01109836311	0.01119093082	1	0.00065185902	-0.002365126275	0.3572721821	4	1
17	437.773974	356.446216	4468.522641	14943.67938	788.8706858	84.03382687	2121.996077	5718	13627.40909	1011.05164	3071.316979	232.3421811	192.3302587	224.7739701	1140.200602	7334.467389	0.30665363	0.05531694163	0.005916376284	0.0179579385	0.01398471489	0.01441721559	1	0.2425551893	0.08361775957	0.03383996479	72	0.9999999998
17	442.8365861	63.434526	-8.326795629	8341.69804	1262.641928	484.3748692	1332.894945	3401	3807.625	52.62238509	1496.151325	243.744	106.6918978	169.780844	586.3719067	1933.281237	-0.001109312243	0.1527790118	0.05858956836	0.006620837405	0.01916114422	0.01021559501	1	0.002712607331	0.2871777572	0.1506927111	18	0.9999639369
17	443.7646928	696.2839808	3066.848636	9799.543949	41.46630645	-47.36753193	1901.955647	3645.5	1793.670213	853.8958901	2787.181322	122.4141462	159.5429528	226.6598065	984.6872118	1504.823745	0.3148256244	0.004438293692	-0.004111242325	0.01902031156	0.01523574252	0.02025452819	1	0.2479278277	-0.02156113056	-0.0005605155669	69	1
17	444.4293067	251.2553427	2254.745097	13216.39042	1284.068371	219.8464205	2186.285507	5301	6475.925532	591.077402	3183.294882	331.8580875	143.9931531	219.9209895	1195.194816	3778.755158	0.1703034808	0.09276080484	0.01715445767	0.01355582799	0.01757064035	0.01350476308	1	0.1353412011	0.1613096174	0.04378340161	58	0.9999997911
17	448.0969158	176.2109288	5828.975086	12658.04172	138.1234243	1356.328624	2046.434392	4788	5021.463158	1401.166468	2855.632812	143.7217466	387.2437303	261.1566451	1009.73923	3565.12589	0.4578183305	0.01010723058	0.1023669184	0.02375218146	0.01414552693	0.02945851451	1	0.3696214756	-0.003795056574	0.3975157175	82	1
17	447.1123456	559.9211011	2208.948772	14166.57472	4403.994261	736.0518546	1772.605219	6466	9399.739583	504.5265379	3027.238785	959.668287	220.6302415	212.4655747	1351.283815	4588.912925	0.1582736993	0.3095273151	0.04939080936	0.01106971186	0.01877367805	0.01388934812	1	0.1297628687	0.6088007155	0.1592663332	67	1
17	450.4159907	348.6614198	7123.069311	15121.35248	4839.689889	-184.5047495	1902.570738	7143.5	17026.9011	1381.882578	2529.114277	921.2427155	256.0519073	216.8866486	1194.625518	7282.001367	0.4777207732	0.3229773439	-0.01197735762	0.02314851033	0.0182528049	0.01874378081	1	0.3790211088	0.6327362273	0.01873305075	89	1
17	460.7183437	446.5583063	950.8305907	13463.82017	2071.864446	194.572086	1802.006196	5479	4352.829787	210.1315885	2723.72761	413.9192442	113.3975664	192.7939561	1063.237199	2603.610676	0.07232805061	0.1548616495	0.01521756269	0.007375166837	0.01502149785	0.009832101516	1	0.05779580396	0.2889066695	0.01763711199	42	0.9999925127
17	467.426204	262.2040579	4140.764792	13265.14931	2913.482614	128.7091203	2316.128664	5842.5	3520.56383	797.2133688	2510.573194	558.9223167	208.904365	228.9143246	1039.139687	1624.217936	0.3097385671	0.2185121557	0.0100910334	0.01784829319	0.01449254249	0.01646510786	1	0.2464835557	0.4193445333	0.05429357548	78	1
17	470.5386327	578.6638664	-151.4413546	15193.0419	762.641659	1774.806148	1914.294251	5663.5	9075.210526	60.64618392	2401.60953	202.5210171	298.0957776	198.3957938	874.536482	2585.737287	-0.009888344689	0.05090595477	0.1182010528	0.004060707784	0.01200027696	0.00962757846	1	-0.0004831031904	0.08121809663	0.3505450396	9	1
17	473.4441121	313.1038498	6610.914667	14579.21996	237.744546	1531.18351	2432.645045	5440	10570.85106	1634.767237	3385.80565	148.2037763	474.008232	268.5578136	1212.966475	6344.80254	0.4597347551	0.01694725265	0.1029210463	0.01910589989	0.01337084393	0.02772902126	1	0.3712346421	0.01029745927	0.4000707557	82	0.9999999999
17	473.3172393	436.4721951	-8.896391689	14200.97534	720.2224255	888.7942549	2001.896789	5323	10294.05495	167.0573716	2709.888816	170.34524	173.3551806	227.9492885	940.4845075	4041.259901	-0.0005091366266	0.0521630309	0.0640478655	0.01589883036	0.01409651951	0.007339083016	1	0.002885523359	0.080654608	0.1662756252	8	0.999999993
17	476.5020897	650.1600929	2413.378703	14513.99609	3203.189318	661.4495391	1625.62517	6202	7621.978723	415.6303603	2214.355771	497.03278	188.8143297	196.8365352	883.9197273	3200.899393	0.1652571107	0.2231356355	0.04663342097	0.0112295038	0.01582571038	0.01269793314	1	0.1344877055	0.4310390379	0.1484488589	65	1
17	482.6014187	733.6065184	519.3688281	9646.067127	1464.024384	810.2343002	1566.534336	3909	17235.09574	167.5165195	1857.878954	274.6592123	180.7561317	187.1464626	717.3460484	6493.272363	0.05495018579	0.158263509	0.08628267758	0.01089607238	0.01573293705	0.01113606383	1	0.04938338659	0.3000331255	0.2585064258	44	0.9999999958
17	482.8897062	195.3355154	5.165969098	9425.714588	370.4738222	720.1350299	2256.012452	3536.5	2809.893617	53.33500247	2348.51131	172.9680958	147.6903617	241.2757009	858.7007875	2300.93166	0.0005047675943	0.03989486189	0.0800764444	0.006399669806	0.01696483266	0.01505064186	1	0.004814915887	0.05636438759	0.2212557252	8	0.9999979491
17	485.1524322	445.3706838	15117.15932	14972.85721	821.9903282	-588.245903	1942.791725	5977	10991.85393	3042.094529	3036.011004	241.4456085	444.5659774	264.7778842	1179.657436	6797.685249	1.012230665	0.05709191867	-0.04371468896	0.0280548688	0.01361610063	0.03544237877	1	0.7993963243	0.08404982135	0.01819805415	95	1
17	485.5736223	599.461191	2025.687052	11558.803	35.99929762	743.302894	2151.226629	4298	2602.395833	491.5025646	2684.948823	152.070852	228.097586	227.4761611	960.3928765	1513.2708	0.1733383322	0.003225655913	0.06358389015	0.01137893167	0.01401311688	0.01773366708	1	0.1406233315	-0.02005734549	0.2012744799	53	1
17	486.2978639	251.3643113	2895.398961	9820.128979	2127.399168	869.7955623	2419.856976	4374	4324.148936	815.3278855	2546.808038	636.574156	294.5391846	441.1001196	1095.534067	3423.268328	0.3001605899	0.2193862308	0.08811421504	0.0215036808	0.02392017481	0.02696820269	1	0.2447759135	0.4256746922	0.3207405887	79	1
17	491.3556801	213.8342855	-57.00864274	14377.33518	96.69101926	937.4097148	1951.784317	5145	6793.12766	49.95765004	2165.441283	167.7932827	158.85743	190.9023104	750.5594722	2221.751683	-0.003785477438	0.007293791076	0.06956978451	0.003810750225	0.01257955617	0.008477749879	1	0.0003802781164	-0.01126253734	0.1830726601	3	0.9999999992
17	500.2865434	641.4589521	5.7681149	10440.23231	1052.457136	387.9358404	1824.081818	4094.5	2433.946809	48.53805309	1916.547395	225.6425182	97.97396319	190.257533	725.7643601	1223.854464	0.0004812924585	0.09924755755	0.03714835766	0.004868228748	0.01289539096	0.007100060301	1	0.001974997178	0.1758860543	0.07547664172	12	0.9998660728
17	504.2499295	305.4817358	-36.85982534	13070.51255	105.0418147	547.3246836	2180.626441	4746	10729.16129	48.1522386	2679.14202	143.4002407	110.274054	190.0864543	918.0725084	4546.899274	-0.003014879997	0.007911714131	0.04295138412	0.00424014873	0.01253031405	0.007172888023	1	-0.001014499997	-0.0115376416	0.09165298746	2	0.9999375056
17	508.6326341	494.69675	-113.4022661	12967.89145	1254.62175	1593.262349	2151.38823	5050	6685.329787	58.62566026	2344.856277	258.8329433	269.3657714	230.1891842	889.9807751	3084.880327	-0.008952992039	0.09781603314	0.1236925813	0.004773373676	0.01389073885	0.01287294474	1	0.001008993843	0.1779710359	0.3712047507	14	1
17	513.2839272	425.3236001	4292.955058	14025.53114	678.9116807	1108.9079	2374.612456	5382	14480.75641	914.3836385	2615.545598	174.340047	306.0982172	887.4976912	929.8353503	10335.60937	0.3062214442	0.0484684068	0.07825551465	0.01754121533	0.01494877909	0.02094814459	1	0.2476293531	0.07373801017	0.282479477	73	1
17	515.6906822	202.3089891	8.019028091	12548.45845	2783.175553	470.7645849	1875.327014	5331	2418.688172	75.93998527	1788.81871	414.6174251	81.40700589	196.9575459	721.7896848	1001.206924	0.000683128559	0.2274477222	0.03744918912	0.006257414504	0.01769132507	0.008141990666	1	0.003070861681	0.4394488422	0.08080467044	21	0.9936450022
17	518.6058514	131.4634739	-56.42306478	9761.076676	184.5153329	356.401053	1677.861107	3581	15491.2234	44.45667224	1928.540468	128.1002352	89.14118546	355.8592091	670.6319097	8142.124042	-0.006090224616	0.01738736505	0.03658701926	0.005283790633	0.01555441096	0.007634704561	1	-0.003871308547	0.007573830463	0.06938741387	2	0.9999685624
17	521.0134637	414.7042299	3804.94513	12397.25025	516.8972824	1078.683969	2459.957276	4829.5	12174.96154	906.1743692	2904.015367	191.84804	293.9026789	374.9961519	1081.087592	7869.349947	0.2983433119	0.04133171254	0.08981447379	0.01887819818	0.01570672849	0.02450355736	1	0.2421928385	0.05974153961	0.3202922771	73	1
17	524.6083214	560.0412056	-1.93641269	8353.717239	359.6410356	575.366376	1950.436498	3163.5	2955.351064	45.47933643	2649.902252	167.9564676	174.2959071	231.6513966	954.6032426	2240.34115	-0.0002097720343	0.04309752445	0.06937251184	0.006054783898	0.01826449884	0.0125819651	1	0.003461178046	0.06232725719	0.1843662567	8	0.9999999147
17	527.7077162	446.6027811	1349.967275	14811.39103	208.5933093	254.0049044	2021.436865	5392.5	15173.77273	245.0955634	2304.988442	143.0418171	115.697369	187.2685123	792.0905701	4396.507103	0.08933737775	0.01425391384	0.01769509504	0.01025646131	0.0103569437	0.007895223211	1	0.07049576337	-9.71463813e-06	0.02524347773	30	0.9999998456
17	528.6868722	687.5007612	-25.18870191	10232.6099	2389.489518	289.9076087	1559.969405	4375	3392.43617	58.47538737	1573.736823	360.5891475	90.62171812	146.7516752	656.2766948	1184.550634	-0.002627118184	0.2333749957	0.02916353976	0.005819025651	0.01755976181	0.007793946686	1	-0.0001430215959	0.4511543885	0.0517576023	21	0.9999834135
17	533.5285793	80.64326301	1108.52592	7655.064938	359.1383762	1037.087429	1439.804336	2912	5717.138298	258.4734039	1663.680162	141.7559021	250.4166451	155.2489295	620.7178439	3290.813821	0.1460690912	0.04583521791	0.136151973	0.0156372409	0.01729642005	0.02159201751	1	0.1247449721	0.07176166185	0.4464412133	57	1
17	533.1186119	233.5600835	972.6678317	13012.56732	686.1902302	199.9745671	1881.596522	4858	14557.40426	180.0905622	1879.863521	167.319362	100.9802407	196.4116281	650.9228453	4402.307429	0.07482037534	0.0563809729	0.01622317256	0.008269992227	0.01288309001	0.007980185789	1	0.05915076345	0.08651378723	0.01838242994	34	0.9999999958
17	535.1880693	409.0943434	-24.73893414	15290.95761	4836.585025	282.5634387	1776.333335	6917	8437.202381	87.83217003	2649.425561	927.2222079	102.4310034	184.8443479	1200.162995	2922.500929	-0.001563089919	0.3161623147	0.01897783435	0.006352565118	0.01854411367	0.007091146048	1	0.00052210307	0.6207513659	0.01967993637	25	0.9627133061
17	539.5264725	437.9762592	5664.838177	11873.93531	531.5210877	1260.502161	2285.518149	4697	7392.317647	1319.287443	2662.376633	193.620042	375.046948	275.4599499	1008.58051	4497.074632	0.4802655879	0.04772807529	0.1034599199	0.02017377804	0.01414900886	0.03207765511	1	0.3878062045	0.07359613878	0.4074587058	84	1
17	539.6931	566.5118006	787.9167256	13885.93652	1440.141693	1318.362478	1823.052532	5446	16156.05319	158.2409117	2001.957667	233.4441758	212.1048893	155.2771504	727.9815921	4000.017157	0.05879932891	0.1080616244	0.0974262842	0.007338724898	0.01390746018	0.01014588721	1	0.05292615113	0.1974763896	0.2960406905	40	1
17	540.1099343	322.5393181	1819.451168	10449.28146	841.2838788	834.6726354	2542.469671	4222	2319.462366	560.142572	3348.028403	330.6879859	243.7801572	359.8254023	1271.572426	1883.650045	0.1716158216	0.0770132063	0.08125746134	0.02467366044	0.02823610929	0.02539075827	1	0.1411156634	0.132656877	0.2641661415	59	1
17	540.2998932	422.580569	42.10269212	12200.19368	1830.120837	442.8027675	1950.105847	4958	1565.662651	58.99695153	2907.118852	479.6210059	116.1856239	218.536369	1151.873007	928.8079336	0.003549046991	0.1475767797	0.03742523302	0.005598222841	0.01711982271	0.01060807461	1	0.004777340959	0.2752526837	0.07870546802	17	0.9999917835
17	545.8090155	130.7989548	-31.21733513	9131.676402	2882.121398	266.4100167	1424.267531	4131	9835.308511	69.2428277	1614.400528	528.2569407	80.67280507	198.610584	711.5824167	3986.755873	-0.00379491499	0.3191828928	0.03155267541	0.008076558642	0.02503572428	0.008792220966	1	-0.0002793532754	0.6276918202	0.06256681952	25	0.9999990956
17	547.0019758	286.5922605	9289.542138	12864.42412	1217.165159	-188.2581992	2127.242253	5222.5	14087	1696.608383	2448.024276	256.0451985	331.7807325	214.9311133	944.6124586	6484.854875	0.7017205573	0.0925816179	-0.01411402496	0.02737129253	0.01483678364	0.0294222479	1	0.5551864182	0.1588732164	0.05298710937	92	0.999992043
17	548.8671001	737.7391982	10.216966	14542.75715	148.2693614	130.0203869	1170.027172	5151	4043.284211	43.72763753	3644.79558	158.2013914	72.76405431	159.8269894	1271.138382	1793.595988	0.0007742889609	0.01126607208	0.009451249466	0.003429100995	0.01229355949	0.005541926971	1	-0.0005115659359	-0.006588240936	-0.02269651401	1	0.9999719528
17	552.3003281	403.3279783	-148.2756587	14739.2685	111.7441032	1866.843406	2450.249305	5289	15551.23913	56.20847794	2449.860726	162.8450438	330.0863563	229.5870802	844.604733	5163.608169	-0.009964846234	0.00773302219	0.1299417619	0.004684905043	0.01237521	0.01063759557	1	3.591377683e-05	-0.006852456733	0.3895042259	4	1
17	562.9933874	342.4759837	2220.93132	13408.29947	596.1597793	930.506963	2349.893244	5128	7672.406593	436.5596606	2583.106352	176.2856296	222.0152575	212.8189162	912.5201673	3801.337183	0.1612482425	0.04297523043	0.07068379659	0.01232227605	0.01433955424	0.01386868532	1	0.1318373079	0.06207506305	0.22436886	56	0.9999937293
17	566.4587417	271.1332232	5801.521251	8338.631573	338.2785904	-64.19090545	1990.049871	3350	4360.968085	2211.00159	3045.354026	204.4251614	297.2903327	236.9964098	1158.526042	5384.927676	0.7170896899	0.04382837777	-0.006976021738	0.04082934817	0.02667910818	0.05415940253	1	0.5675894117	0.05905652228	0.07931621584	91	1
17	571.4511274	599.21992	-37.59298409	10705.1966	1033.155291	692.7126866	1741.654466	4242	3973.217391	53.94783431	1769.255445	211.7039419	133.8199909	164.4040785	661.4873652	1281.47926	-0.003902067266	0.1019986723	0.06557490863	0.005159572782	0.01425189496	0.007944514406	1	0.0006600662337	0.1831936757	0.1724366631	13	0.999999996
17	577.4648765	357.4667899	-13.31569134	12017.37878	5281.399534	421.103255	1852.377631	5989.5	8349.760417	84.98786621	1746.162714	809.2849664	89.40191939	188.3569485	832.1525388	3306.208281	-0.001037179869	0.4360406432	0.03593705652	0.007723941803	0.02273429819	0.007223225601	1	0.00307498117	0.8681734287	0.08213474456	29	1
17	579.4986098	217.6868843	-112.098774	10508.57744	108.2898679	1358.425801	2012.315058	3898.5	11214.68085	50.92717114	2068.806837	136.4816674	250.3116477	219.5589968	730.0750554	4736.567781	-0.01001836418	0.01069568766	0.1278827634	0.005195964773	0.01434013107	0.01035178717	1	-0.0001411000285	-0.0008814907162	0.3825044151	4	1
17	587.811281	236.7736715	825.5883006	11515.65911	616.0070994	196.7458152	1694.790663	4447	10698.85106	156.0928553	1884.763002	189.3353213	90.53764614	160.4361522	693.290533	3946.88139	0.07178362536	0.05462146138	0.01702058299	0.008379445823	0.01536437557	0.008762291855	1	0.05678580321	0.08294443058	0.02040090364	34	0.999986684
17	593.8339804	623.2550821	19.96464071	9800.527582	1552.536255	196.6411279	1766.770334	4042	4710.473684	57.42542755	1495.58648	276.6370005	86.46746483	279.1641802	594.8098238	2575.407742	0.002194405399	0.1548628513	0.02008209207	0.006006640607	0.01484931357	0.01065660494	1	0.002442426833	0.2892248981	0.01896118485	17	0.9480713248
17	602.4881653	451.4421042	752.5607341	11864.98931	1102.83868	1248.074238	2089.779639	4711	7066.854167	154.6411456	1727.321361	202.1360879	219.845723	236.6268217	644.3174725	3467.159684	0.06515446324	0.09688757839	0.1058835048	0.008822472114	0.01355233191	0.01288669436	1	0.05853479675	0.1749933836	0.3261737334	40	1
17	607.2442728	366.4808065	851.3834879	12860.23518	1168.529617	606.1110227	1831.184759	5028	7793.010753	210.9101191	2992.132078	311.2101779	157.4445596	195.3731309	1122.416147	4355.878009	0.06675937273	0.09253982138	0.04708594017	0.007976922787	0.01555036356	0.01009902646	1	0.05533590861	0.1626419769	0.1240255093	39	0.9999999969
17	607.5590978	502.6861893	-74.37609538	11021.48267	3608.271658	640.8020698	1605.922668	5067.5	11604.5	65.49190162	2095.911868	681.9922473	137.9404254	194.1745768	916.2769637	4697.790091	-0.00723319806	0.3226165973	0.06013803953	0.006604140894	0.02040432174	0.01032245708	1	-0.0008265629524	0.6364114325	0.1603037888	26	0.9999898426
17	612.5007601	194.6489476	-150.3823801	10125.44914	84.24312268	2351.762746	1939.936214	3718.5	5875.797872	58.10748576	1513.192917	115.3436361	379.7876082	218.7264897	542.1512889	1828.4573	-0.01487668624	0.00778143662	0.2343601286	0.005281929427	0.01217855147	0.01920982291	1	0.004024172893	-0.0006897925319	0.7477909848	5	1
17	615.3828008	178.5293543	4452.066115	9853.9984	176.7472295	-70.19659874	1550.388667	3686	12265.83871	1210.960963	2409.135003	136.534095	222.1660351	205.0691547	860.1510168	6706.37098	0.4619417833	0.01783374513	-0.006887018683	0.02575823173	0.01718341513	0.02693441523	1	0.3646968028	0.005745166729	0.02267125397	81	0.9999999999
17	615.243551	396.7494466	4664.882521	10309.21126	3175.320043	-71.05433066	1777.365564	4747	5904.031579	1175.824885	2438.442925	747.4083256	216.05868	234.1497308	1086.274781	3799.937803	0.4599985872	0.3064038086	-0.006149822823	0.02095726978	0.02174390211	0.02429122284	1	0.3652632392	0.5990121401	0.03434388796	89	1
17	623.4173607	417.6006659	-72.1743315	10579.4208	3304.667429	1335.252576	1963.492358	4871	4667.913978	75.61809341	1732.272004	561.603524	215.8083608	291.5285671	770.3220664	2707.729414	-0.007176547134	0.3127422946	0.1260347842	0.007359342423	0.02166989983	0.0133220451	1	0.004127618548	0.6199373382	0.3867784338	27	1
17	638.4974217	181.6818521	-48.3455031	7965.928118	375.2087097	977.4243898	1649.817645	3028	6942.585106	41.44083828	1512.107141	181.2829064	185.1483287	466.4696755	546.7351731	3107.367435	-0.006376569806	0.04673708015	0.1222848843	0.005641369709	0.02361310328	0.01761578143	1	0.002585903561	0.07288336665	0.3652337565	9	1
17	640.1484188	72.99855841	43.51743929	10920.08269	987.8915571	107.8853456	781.3928245	4076	879.25	46.45765918	1823.01715	220.1619001	64.76673171	159.7291966	683.6583522	390.0956158	0.004177953592	0.08980824176	0.01021042739	0.004684052464	0.01400298416	0.006365686377	0	NaN	NaN	NaN	NaN	NaN
17	644.6234581	161.3285159	454.8181622	7290.820253	1643.191509	654.2721316	1294.217659	3095.5	8606.447917	112.8278849	1170.377435	272.9865028	130.7754251	172.2484828	479.1560503	3143.805327	0.06482444202	0.233909728	0.09254811657	0.01168946839	0.02511962472	0.01457065528	1	0.05824049525	0.4559005857	0.2847469448	47	1
17	647.4471698	228.3003968	4194.679506	9275.765041	150.614266	-41.0149585	1622.031915	3566	13166.69149	825.438443	1847.58493	133.3012847	177.162622	191.2189819	674.385257	6392.809393	0.4539062198	0.01641033511	-0.004629232272	0.02284076852	0.01540218236	0.02060246399	1	0.3584730462	0.002953891437	0.02862797427	81	1
17	649.3688489	354.5841284	601.2272121	11618.83402	1110.3437	2411.168067	1964.549061	4632	9796.531915	124.0668781	1652.855677	205.1959447	348.8289864	201.0770836	622.8407484	2605.864258	0.0516070453	0.0968790832	0.2073079286	0.007850957694	0.01391615105	0.01542366299	1	0.05543547282	0.1808693912	0.6722563076	41	1
17	649.5017773	511.2830063	-97.69728092	10963.88799	2493.414607	1303.646382	1707.395533	4735.5	4261.791667	60.7930177	1585.939648	399.4827357	202.3354609	199.9032164	674.3239542	1816.746855	-0.009134033558	0.2321385037	0.1185405146	0.00602472894	0.01707996518	0.01166528823	1	0.001432206152	0.4538033333	0.3578848671	23	1
17	656.3340659	388.2685334	1419.0156	8559.933492	744.7640476	201.6843633	2129.350912	3411	5032.817204	335.3993437	1846.877257	209.7252254	120.3881791	187.7975046	707.9650556	2825.218872	0.1678853511	0.09152297909	0.02548230805	0.0127051623	0.01693628083	0.01569993627	1	0.1340404836	0.1592495056	0.07187182341	58	0.9949409862
17	657.8289264	679.4846693	-20.86122471	7407.358523	109.6630981	395.067189	1317.070237	2667	5610.595745	34.7090409	1171.345453	103.8901656	96.25700843	127.6688159	427.0752068	1717.1811	-0.003276166913	0.01544083744	0.05434295021	0.004822326775	0.01363917415	0.008946594325	1	-0.0003076831528	0.004601562063	0.1310501201	3	0.9999669449
17	659.61436	256.4892802	1530.714708	9458.50899	446.4718685	584.1171218	1769.713335	3666.5	8637.043011	262.905373	1636.07364	138.5244922	145.2213621	179.3742306	595.8455592	3725.893922	0.1599812196	0.04664585861	0.06159618201	0.01126310004	0.01387031393	0.01306331424	1	0.1301700924	0.06909402518	0.1929361448	56	0.999995145
17	663.0947039	432.785605	2368.092919	8183.80103	1664.398771	80.54514338	1863.72948	3561	2132.012346	614.2600265	1995.051641	471.8426265	152.0676347	204.9077762	838.9863723	1660.792864	0.2990517621	0.2113241937	0.01013883387	0.01904592778	0.02772465502	0.02433222308	1	0.2379453552	0.4045758609	0.05187057953	78	1
17	665.6620679	369.5254746	-22.27620595	9923.933035	4229.263176	330.8092568	1539.647571	4826.5	12519.14894	70.86454073	1524.319482	619.6420993	82.21352486	169.0517543	704.2839568	3852.070799	-0.0024979077	0.4228861242	0.03316739813	0.007532048804	0.0238392105	0.008595466444	1	0.001611489428	0.8409711735	0.07184569042	29	1
17	666.1409909	419.5427076	1686.938921	10732.47177	541.7460932	816.6166701	2157.093524	4136	16991.08642	308.5931532	1689.433544	179.6566183	204.405586	248.808789	621.638482	4533.94141	0.1579235289	0.04965656635	0.07477586974	0.0120931776	0.01770253427	0.01730715761	1	0.1295526201	0.07604921312	0.237942614	56	0.9994171921
17	688.491561	492.4692759	2499.263404	8623.872527	821.1727693	605.1841324	1663.886486	3347	9166.708333	539.3429662	1771.298658	196.1134759	182.6691366	191.7307056	675.5244213	5050.335238	0.2880967975	0.09728334889	0.06936013118	0.01633852053	0.01679945978	0.01974277192	1	0.232904755	0.1735808552	0.2494984853	75	1
17	694.5253852	313.7129436	555.577992	9299.873668	492.5655775	933.0636274	1624.077988	3531	7152.778947	112.8386917	1485.954196	149.1813154	176.632236	172.6077356	549.3734853	2213.060984	0.05956020751	0.0545323121	0.1023220123	0.007935015176	0.01375466093	0.01223208699	1	0.05351948775	0.08771817073	0.3112831684	36	1
17	694.6925279	623.4812305	1136.680002	7018.463052	681.6452679	47.11998884	1457.220328	2791	14996.16842	212.2504191	1195.576649	135.1152779	95.31102753	158.8222998	446.6970433	4702.474624	0.1614991901	0.1013715621	0.007074204744	0.01370398497	0.01799122431	0.01414766684	1	0.1276458135	0.1784301442	0.007441203597	58	0.9999998908
17	706.4960648	414.3324492	585.8243247	7821.757001	472.9034217	142.0597655	1591.241701	2985	11527.15789	136.2138321	1299.858403	149.4773018	83.8462787	155.5022287	489.0518565	4306.162181	0.0736923224	0.06196065861	0.01806888097	0.01010793962	0.01613840325	0.01135113613	1	0.05843372626	0.0980918047	0.02467151453	34	0.9999999699
17	708.3524129	294.4385882	13.93245229	8438.108473	116.0207012	151.6412255	1456.935518	3046	8021.5	37.23963286	1247.008261	110.1093032	61.82902208	157.9909777	433.9153314	2828.912477	0.001602296435	0.01393133077	0.01874809974	0.00458205432	0.0138294915	0.007015855308	1	0.0008677749198	-0.0005699518568	0.009569753938	1	0.9728142217
17	728.4460389	292.9708867	6666.022352	6718.995457	683.0961576	-366.3708451	1353.958123	2817	3735.119565	1294.414	1257.815235	164.5820252	242.9937675	179.5066195	502.5369044	2155.843543	0.9779848398	0.1014223689	-0.05283258719	0.03996594816	0.0199991368	0.04061933442	1	0.7718147547	0.1746685074	-0.01924131195	96	0.9999999971
17	733.5359849	381.7000341	-65.19408869	7752.425919	765.2040289	909.8330761	1518.575995	2994	7636.705263	49.52448126	1224.661328	175.2899172	150.908594	147.0553026	472.746039	2604.557172	-0.008508998077	0.1007300768	0.1184806327	0.006547913104	0.01801024426	0.01302445754	1	0.0009886534323	0.1836588035	0.3534615447	14	1
17	767.5649759	390.1924777	10.18833545	6664.832517	1959.824294	173.7905195	1119.414044	2967	10254.62105	63.76030405	884.2494185	282.8198361	60.88202369	388.7944736	378.3664108	3285.928523	0.001514202726	0.2967042638	0.0271735645	0.009423482186	0.02683156819	0.00912525525	1	0.003447772317	0.5812250337	0.04791794333	25	0.9999999982
18	13.56891053	267.2914299	572.9476711	8373.592684	2577.01917	749.7481222	1486.161978	3841	7445.311828	126.1589408	1346.14533	427.1986026	169.1804757	173.502655	590.472754	2931.90608	0.06877919669	0.3102320902	0.08943792541	0.01117022332	0.02529605831	0.01617030112	1	0.06169092361	0.6126166423	0.2774415191	50	0.9999734663
18	18.39008343	359.4387703	3325.978501	7109.63912	304.740689	585.8176596	1979.280015	2791	3112.096774	936.8898493	1868.952792	155.6959838	250.5858213	232.5729835	712.3224778	2810.556409	0.4734173875	0.04212617816	0.08069973987	0.02722534255	0.02197651446	0.0399678209	1	0.3806055754	0.06076231243	0.3274364612	84	0.9999999405
18	19.43709727	471.3045128	0.7368113112	11714.40785	146.8114884	433.2756346	1797.446042	4250	8192.648936	40.20992043	1865.095871	121.1725375	92.02738277	209.8833125	649.7295103	2965.902832	6.326951444e-05	0.01213638649	0.03580786769	0.003786722433	0.01094852843	0.007143550332	1	0.000921361312	-0.003268939583	0.06788462709	2	0.999996269
18	21.73809171	243.7864838	5139.77928	7233.059847	1186.495767	-283.496209	1516.121092	3148	8628.494737	1082.445425	1549.620645	274.86319	230.2883623	171.031912	644.0230896	5170.686517	0.6945155224	0.160940832	-0.04086078708	0.03220205621	0.02379952709	0.03443451937	1	0.5479276364	0.297852528	-0.03838281293	93	1
18	21.97219709	454.333008	552.7115248	10850.51429	589.5111805	2158.901821	2044.795338	4181.5	13240.60215	129.252028	1648.217479	140.8614819	378.2149637	211.2226918	607.3340621	3424.076902	0.05134587958	0.05439599377	0.2041787181	0.008825327802	0.01317967436	0.01747994502	1	0.05468904325	0.09335395896	0.6600216308	37	1
18	23.28845016	114.5301968	30.90337308	5390.991677	876.9090805	256.7139487	1003.244014	2206.5	1529.840426	45.86986937	860.4604744	171.2557658	78.20847162	125.0007439	341.0917791	675.8348609	0.005859824498	0.1649077816	0.04781029222	0.009149311584	0.0249696503	0.01287950594	1	0.007521387354	0.3114822952	0.1155288596	17	0.9786638075
18	31.35767684	277.5916371	-38.33760555	9981.675272	1662.854306	575.6595365	1460.254738	4082.5	4745.241758	54.60093626	1534.004829	292.9066668	113.2261502	198.1036868	614.3565681	1571.046568	-0.003632948401	0.1682691088	0.06108602232	0.006018454116	0.01885803928	0.009126028979	1	0.00100651817	0.3191673793	0.1592430115	18	0.9999999364
18	33.48596569	262.4430597	-8.071792366	9833.645167	1591.858322	581.8143456	1525.141262	3978	4882.247312	55.81436537	1446.437745	274.7595261	115.2312235	164.9316051	584.8789917	1357.084748	-0.0007727619899	0.1573130333	0.05784791992	0.005982824917	0.01816752393	0.008630226549	1	0.002956234806	0.2964552909	0.1483644971	18	0.9999092095
18	34.20721902	202.5930691	438.7063055	7352.734462	379.3305229	1392.017589	1454.703667	2813	6156.946237	101.2946487	1301.18723	122.9141572	283.3851283	173.6093221	478.8880623	2652.888972	0.05863285652	0.05426484999	0.1943565166	0.01002072584	0.01471389226	0.02301092776	1	0.05973537803	0.09251077748	0.6278152357	37	1
18	38.49300132	646.65666	-13.15905461	8333.767548	1331.605705	449.1775164	1272.560575	3408	4573.747126	55.69042975	1317.401072	252.4905962	97.67080669	169.2195809	531.3560798	1295.492734	-0.001553881734	0.1599419074	0.05477388948	0.007093057109	0.01837396463	0.008444021741	1	0.002122066237	0.3016815013	0.1377003531	18	0.9997277396
18	41.49409699	374.245984	3280.056245	11693.17288	1104.899209	793.7983635	1925.886081	4648.5	12810.52128	691.0336642	2271.29472	219.7045704	243.8992391	191.93163	847.0465066	6259.369048	0.2907554077	0.09775024215	0.06543891703	0.01670774158	0.01425173607	0.02019894652	1	0.2347240313	0.1743117966	0.2366032055	75	1
18	41.86686424	632.4684251	-21.46528585	8495.602032	1391.328407	485.4874828	1492.376997	3491	3940.897727	54.55140371	1180.188494	217.2032652	106.2206336	180.2139183	471.0640928	1273.609623	-0.002303125646	0.1637954959	0.06012652856	0.006748440621	0.01916791385	0.011000411	1	0.00195870268	0.309914496	0.156084921	18	0.9999986294
18	46.8536737	571.4719581	-9.973587705	8139.079471	501.3916207	150.5187098	1655.057916	3096.5	7200.531915	40.24707324	1619.74997	142.712686	63.53406046	154.886741	586.5721307	3542.175726	-0.001229480452	0.06170290311	0.01902620333	0.005488437783	0.01525722967	0.008445760385	1	-0.001020919117	0.09765317912	0.01148741775	6	0.5916547167
18	46.63583949	598.3159149	-38.31459875	8708.501603	3723.429259	220.307649	1358.629103	4281	7705.638298	78.35001679	1614.335814	667.2270341	78.9791216	199.4079276	751.4473428	3522.899706	-0.004281581557	0.4287736931	0.02723050009	0.00985227983	0.02328073472	0.009764573275	1	-0.0002123359053	0.8527307002	0.05121633025	29	1
[truncated: 3,837 more rows]
