# Supplementary material for: Phosphatase specificity principles uncovered by MRBLE:Dephos and global substrate identification
Source: Mol Syst Biol. 2023 Nov 2;19(12):e11782. doi: 10.15252/msb.202311782 (PMC10698503; doi:10.15252/msb.202311782)
Supplement: Supplementary file 4 — Source Data for Figure 1 [file MSB-19-e11782-s002.zip › Figure 1/1D/Complete MRBLE-Dephos data with scripts/ToRegeneratePlots/B55_Pilot/20200906_B55_Pilot_30.csv]

1	89.34589088	44.54428636	121.0599442	934.0772631	83.66860803	-3.967114832	1069.570674	411.5	203.9368421	81.66072366	1018.031011	69.38833265	56.7575863	155.2508929	381.8398044	370.0663198	0.1296875459	0.08600015724	-0.005383434669	0.1572931073	0.2198433473	0.1902898155	0	NaN	NaN	NaN	NaN	NaN
2	48.577688	62.80754363	2285.509429	5403.11459	188.3998544	-120.465107	1094.75167	2064	14057.36842	575.9612108	1354.976327	96.22534156	148.6506196	129.0490713	487.2770228	9037.443685	0.4237194834	0.03500573345	-0.0227185396	0.03218015653	0.02299973356	0.03291755222	0	NaN	NaN	NaN	NaN	NaN
2	131.5989655	188.5706975	823.9126889	16738.7542	911.6668647	3393.905615	2126.774102	6218.5	13029.20652	165.093724	2191.409675	225.0779867	509.8975296	236.2748749	814.6021648	4292.358335	0.04846824313	0.05533930008	0.2050002997	0.007244943847	0.01355421886	0.01885159763	1	0.05293384241	0.08400115328	0.6698637823	37	0.9999999976
2	341.91266	626.798361	348.4625819	5530.675085	809.0585634	825.5164242	3024.357369	2498	1278.755319	221.364704	3167.595231	524.2589829	378.1533858	481.3399389	1295.820218	1575.340255	0.0681789859	0.1348490353	0.1615406547	0.02210960669	0.0539629223	0.09325629397	0	NaN	NaN	NaN	NaN	NaN
2	372.7197741	413.3631408	656.1598486	10551.21059	2234.045407	1198.879677	2474.544671	4629.5	1022.336957	318.9282496	4409.239443	1024.353348	462.7681754	356.6747555	1861.630521	1214.360025	0.06572070387	0.2256581428	0.1134841851	0.01191294735	0.03584029422	0.03256261555	1	0.06144247932	0.431722619	0.3627303711	47	1
2	460.6689582	63.47784976	4714.536846	9947.660005	990.6197086	-147.1753937	1832.900248	4016.5	12360.67021	942.6277892	2073.887962	205.5398444	217.2587722	196.2080694	789.0877406	7950.426668	0.4671860403	0.09999150726	-0.01399464	0.02152721793	0.01758574546	0.02543939189	1	0.3719151818	0.1646406947	0.006464208584	85	0.9999999897
2	463.7612227	257.7741475	1743.218638	5275.604539	399.8469214	179.8744734	2537.934304	2210	609.6105263	1241.003812	3811.916024	347.2552254	182.206814	537.0312393	1481.976486	880.4745975	0.3230170642	0.07998119265	0.03339395315	0.05348679184	0.05681317713	0.08564866231	0	NaN	NaN	NaN	NaN	NaN
2	483.2858311	107.6052444	436.4535958	6492.61531	2063.362708	118.7681117	1743.316444	3033.5	1961.096774	202.5286077	2669.237655	870.3835613	94.89443039	230.0586066	1197.837336	2236.027237	0.07078260501	0.3271927069	0.01923446903	0.02309429828	0.05478535983	0.02144479404	1	0.0594588702	0.6376232831	0.04067733823	48	0.9317379786
2	497.2191657	337.3937988	838.5854965	10956.64834	3314.28526	642.056476	2527.13742	5049	879.5473684	358.2780291	4712.914815	1456.090965	232.6399531	398.8974422	2094.103687	1321.960172	0.07472577245	0.3089224041	0.055950953	0.01812851422	0.05256729897	0.02339510854	1	0.06512890237	0.6012468473	0.1683050606	49	0.9999941335
2	617.2957312	288.2954608	-42.14288299	12669.24949	1209.241015	224.9720639	1817.026766	4946.5	6804.666667	57.57994265	2413.376157	252.7874119	85.06955336	180.5718396	895.2958796	3677.561992	-0.003297323815	0.09856716623	0.01836597755	0.004965595403	0.01395174378	0.006910197702	1	-0.00163139841	0.1668169567	0.01199617028	11	0.9999402675
3	34.53142728	152.6255036	1371.10878	8273.201306	460.6940734	-43.75199951	1092.491981	3105	3767.695652	344.1509814	2063.377403	141.1410976	110.4770227	208.4398539	732.5014739	2310.623248	0.1664835209	0.05270755751	-0.005576794716	0.01571663769	0.01695787036	0.01467451803	0	NaN	NaN	NaN	NaN	NaN
3	48.6661617	141.5291595	546.049678	9196.137633	2069.754089	692.6335175	1026.919636	3880	10331.60638	130.6535632	1514.903831	385.4795826	166.4226791	175.1497502	646.0802223	4156.858782	0.05915781413	0.2265154493	0.0764772348	0.01124152737	0.01903328704	0.01303791723	0	NaN	NaN	NaN	NaN	NaN
3	75.4564213	82.69477336	-8.050848567	8402.523549	1293.807404	375.335927	1027.897656	3361.5	4630.904255	50.41309547	1372.252241	226.5048293	92.73805424	157.07399	528.7947107	1499.806232	-0.0009965579166	0.1568900415	0.0462652425	0.006254517921	0.01793995597	0.008612572406	0	NaN	NaN	NaN	NaN	NaN
3	107.1978861	153.3123252	10047.79106	10507.8571	1042.557558	-765.7171213	1435.059386	4253	1763.0625	2587.757102	2878.424403	288.0548275	395.1351681	200.8561545	1128.205611	1271.104582	0.9570588435	0.09727282596	-0.06894995517	0.04121756229	0.0183646891	0.04859131618	1	0.7592781106	0.1529426045	-0.07325475779	96	0.999904074
3	156.6997058	94.26333109	-151.8573815	10325.10472	103.7707426	2218.466478	1712.544481	3840.5	3610.410526	65.63100451	2279.133876	134.3687713	502.0082017	189.3337867	791.2061323	1708.184868	-0.01414908854	0.01035515189	0.212372211	0.00639336665	0.01479584031	0.02302290692	1	0.003079667864	-0.00795891105	0.6795023983	5	1
3	157.3106163	155.6305557	949.6253768	14516.77749	5838.953264	29.30215069	1547.092156	6941.5	8510.819149	222.5121296	2540.544688	1034.140684	112.1503636	264.642965	1188.392757	3237.304321	0.06642021573	0.4126311365	0.002204758392	0.009311343941	0.02272027118	0.00825801779	1	0.0554250636	0.8132068884	-0.01611039287	51	0.9999999544
3	161.668609	60.47730187	720.5838002	8974.126996	247.1549316	33.58292549	1324.853775	3327	21195.30851	169.7981734	1526.849578	122.5486694	93.41923051	356.15285	534.7541101	7225.035424	0.08145702994	0.0267658463	0.003789556881	0.01097200355	0.01559152773	0.01096511735	1	0.06444452405	0.01753473979	-0.02215309688	30	1
3	189.9457816	279.8455891	5301.351998	17889.63259	405.8003147	3828.505013	2909.36662	6805	25621.30208	900.043462	2791.766929	183.9408296	702.8611578	319.2128485	1047.225479	8046.603736	0.2924729494	0.02201323986	0.2155283588	0.01548606145	0.01082101412	0.0254283522	1	0.2483739261	0.0136229342	0.7604701419	71	1
3	200.331776	104.8530871	-36.77981669	13790.94116	213.0514359	137.7493704	1494.33452	4934.5	8582.431579	46.87212828	2478.503026	153.1475584	68.47855792	232.2025429	850.1690103	3362.815926	-0.002808532861	0.01499041849	0.01018584683	0.00371823848	0.01164018533	0.005462068432	1	-0.002508466909	-0.005807162796	-0.01952494127	1	1
3	215.4360714	43.71919913	-163.1100474	10599.62479	166.0420049	2197.874863	1573.161575	3889.5	4876.702128	60.22610851	1716.457368	128.9723979	376.5110879	178.2138621	628.034693	1504.4728	-0.01489358517	0.01687780734	0.2110437514	0.006035417281	0.01279067727	0.01755663667	1	0.002440926455	0.005448151698	0.6749752715	5	1
3	215.6463987	117.5795331	719.709892	14871.90441	760.0003094	2902.739246	2094.424249	5566	9848.510638	158.4135983	2284.557523	208.0404135	480.2886178	246.0083493	844.3201291	3207.073358	0.048366998	0.04918197671	0.1960228945	0.007633281772	0.01320274683	0.01677705853	1	0.05215126608	0.07098181256	0.6384420102	37	0.9999985939
3	254.4142766	207.2770117	2495.129182	14831.3277	2236.600648	216.4896573	2848.217056	6206.5	3128.797872	643.8815117	3421.721115	748.037825	195.3301197	2612.116003	1402.128427	1826.327913	0.1699722722	0.1549792825	0.01469720474	0.01380697908	0.03782718682	0.01462713271	1	0.1369878009	0.2815465361	0.04075674783	61	1
3	263.5668895	188.5412463	3129.83767	17422.51165	272.618417	144.3981759	2349.982953	6358	6799.364583	660.8178127	3071.961082	200.7852943	167.4279951	295.4669367	1165.365235	2486.308839	0.1830539717	0.01516542384	0.007550354077	0.01102473748	0.0115208421	0.01029520288	1	0.1457935727	-0.007099279927	0.01349941528	52	0.9999999985
3	269.4334441	26.29953364	582.6438444	10504.8344	1122.815992	861.1709521	1396.776681	4122.5	22908.65957	154.0680143	1584.218973	195.8190177	188.665684	172.340487	574.0316387	7055.390524	0.05480196419	0.1053911165	0.08221709917	0.009903305006	0.01857015709	0.01150101093	1	0.04947897949	0.1827088158	0.2470655554	40	1
3	289.2966897	131.4048904	8963.573749	12243.18193	2185.394898	-503.4711751	2362.64038	5418	25280.10638	2179.728996	2921.791302	413.2892325	375.7177544	208.7659362	1148.281758	14384.82708	0.7160419088	0.1751373527	-0.03806030616	0.03264258414	0.02716729062	0.03464642273	1	0.5695923126	0.3166257923	-0.01769815871	93	0.9999999998
3	294.6012065	70.93099429	3326.284187	11232.70287	2389.872519	-90.02122652	1752.409086	4879	2593.344086	848.6986617	2723.560541	605.0612947	193.1703616	219.224766	1128.267207	1923.629724	0.2967964944	0.2190782447	-0.009307830908	0.02060709467	0.0247462376	0.02024766733	1	0.2370849732	0.4117793208	-0.01130772743	78	1
3	296.5676025	314.2681819	26.25440133	10922.94598	1721.117782	358.0989497	2616.119402	4542.5	1538.585106	67.70724406	3841.03479	578.2796863	109.915193	422.6661792	1484.449255	1307.720042	0.002356352367	0.145197645	0.03504052461	0.006562556589	0.02660070968	0.01205016455	1	0.00447240322	0.2635183905	0.0729626079	17	0.9999642659
3	298.320691	412.9663045	3287.399349	18454.25738	4373.294014	131.1683449	2104.920838	8050.5	4909.589474	762.9639337	4104.677155	1026.259429	187.1951894	250.9683249	1762.972566	2665.007259	0.1772546948	0.2320709233	0.007562913167	0.01145005586	0.01642443159	0.01052150554	1	0.1429089441	0.4401803617	0.02063384972	64	1
3	304.7996467	54.43443142	-67.04811375	13336.02353	1330.359004	674.6237073	1483.85533	5132	7437.914894	60.25110134	2364.567899	274.5970384	142.9490806	234.146881	870.6433476	2908.359459	-0.005098148796	0.1001698207	0.0509292215	0.004887779808	0.01440417884	0.006432871938	1	-0.0006919889875	0.1713139115	0.1246752919	13	1
3	354.5844996	229.3617301	-100.4386595	18155.11991	329.5853807	1163.907793	2275.817923	6679.5	6593.031915	55.14771703	2767.106027	213.7109497	204.9931794	207.3898935	1054.774329	2198.350963	-0.005755055949	0.01869935617	0.06316783423	0.003112360813	0.01138097242	0.006041501916	1	-0.0009843047188	0.003780559661	0.1638484322	3	0.9999999999
3	357.5005272	91.35402354	-64.11153647	10303.73276	1426.944944	1299.132241	2376.118406	4211.5	2748.446809	65.61790339	2197.580086	350.1570034	257.4145112	289.546812	869.3293105	2332.119686	-0.006187314815	0.1390862912	0.1275152891	0.007261434191	0.02309614485	0.01440263044	1	0.004314250996	0.2543328262	0.391763244	19	0.9999962123
3	361.5142452	119.6545629	-221.7693972	12939.51795	89.52996384	2975.900411	2308.44409	4719.5	2521.031915	83.23085508	2940.722364	141.4416929	648.0329359	261.4657542	1043.373287	1309.981002	-0.0175210462	0.006901144306	0.228473584	0.006082687933	0.01189713654	0.0227392763	1	0.001527389098	-0.01447017786	0.7344907005	5	1
3	389.2697813	101.558513	691.0295968	15070.90314	266.5982573	2932.979215	2301.69418	5534.5	28441.15957	170.6584268	2302.424236	156.9612692	515.0054113	208.3519141	793.0981163	7560.959762	0.04682663976	0.01788479393	0.2001855105	0.008569907671	0.0122489632	0.01640020179	1	0.05097079712	0.006614560167	0.6513278456	33	1
3	410.6799363	147.3959899	4373.27403	15033.53006	2458.142106	999.5002418	2285.30298	6232.5	28984.82292	971.3185928	3006.853343	514.8358383	312.7500338	273.4752105	1212.507495	13810.87604	0.297547854	0.1720725841	0.06674734732	0.01793432381	0.01961274763	0.01898669589	1	0.2428307993	0.317603492	0.2510250436	77	0.9999999976
3	590.2644487	211.5428418	828.5572191	13542.56532	226.6085425	1340.122019	1966.629059	4968.5	23346.07527	160.057596	2189.271126	147.5086772	242.7807325	207.3921553	758.2316903	8659.976301	0.06079634213	0.01657606697	0.09585142788	0.006602341882	0.01215979508	0.01179010212	1	0.05454280771	2.661930165e-05	0.2923074407	32	1
3	611.8051449	146.8100816	561.7496558	8469.430649	2567.766488	334.8511499	1613.354878	3878	1054.757895	174.7494358	2456.466802	760.8027547	135.6565275	240.5679569	1088.234769	894.5652661	0.06771407703	0.3013193429	0.04046606152	0.01222774623	0.02934683757	0.01565354023	1	0.05834100385	0.5850692067	0.1126723431	49	0.9999999998
3	641.5814399	238.3858716	614.6919317	11481.55165	2024.450004	1047.913535	1777.814549	4791.5	31177.83158	149.0035039	1828.443773	289.5529525	187.144761	182.2818568	692.0998621	9219.84338	0.05372673651	0.1712209765	0.09000497479	0.007664863685	0.01797101177	0.01090845669	1	0.04971603704	0.3187319208	0.2764043208	44	1
3	702.3076484	340.4950659	-119.6981016	9202.18588	135.1003206	1100.976645	1951.624006	3381	15444.95745	41.95445594	1581.183295	120.8393062	204.6812924	191.0857393	556.9847472	5150.331149	-0.01337038727	0.01638562063	0.1226540408	0.005001901535	0.0136795616	0.01105836601	1	-0.002766308821	0.001224626015	0.3685050613	4	0.9999999998
4	17.52307488	391.5359328	7269.152205	10830.74226	1708.256803	-483.0927268	1716.857496	4607	16365.22917	1883.657115	2909.53202	394.6370296	322.453355	198.7875512	1150.657055	11005.83733	0.66312089	0.1541911037	-0.04602260873	0.02706566958	0.02040232071	0.03211950935	1	0.5265647419	0.2735930053	-0.0581525525	93	0.9999956165
4	46.55242698	137.4782473	983.4650302	5887.117366	2344.035461	-12.95999948	1259.822652	2834	4208.518072	251.803303	1561.45042	652.2340931	92.8321097	332.8174096	723.1180108	4138.702832	0.1664253553	0.3977927375	-0.002167943718	0.01961507824	0.03946697793	0.01801837741	0	NaN	NaN	NaN	NaN	NaN
4	59.45327923	141.0077505	1415.291887	9176.727284	3706.732899	-48.67037368	1156.443224	4455.5	15085.15584	248.5498198	1382.632025	562.1825853	109.959526	175.0901623	636.8855846	5472.451039	0.1496491245	0.3945437495	-0.005090866029	0.01354087647	0.02530155279	0.01218949621	1	0.121243894	0.7749517687	-0.02325265173	68	1
4	86.61643966	212.1082901	2942.500201	10863.03745	3242.466415	-148.2336662	1741.812973	5057	15253.20213	860.9816537	2822.813483	785.6899927	180.2839258	197.6001813	1200.909045	9941.563896	0.2784688849	0.3037406478	-0.01342204311	0.01975663101	0.02703392355	0.01821721713	1	0.2228257307	0.5863468904	-0.02646460918	80	1
4	127.4242845	111.3143741	1674.064056	11017.02427	1647.301769	530.8477295	1715.846234	4432	10053.7766	338.7241972	2047.2909	313.5289622	191.3565561	236.1860913	809.7252376	4522.372993	0.1539315808	0.154442189	0.05054148594	0.01037851353	0.01714703762	0.01421504159	1	0.1267715607	0.2818695862	0.1615107795	62	1
4	145.2893001	108.432007	-180.1683555	11018.5129	991.7441504	2287.71073	1772.796241	4270.5	4491.516129	75.84495068	2151.567252	215.7948818	474.0897146	204.7009222	797.2088752	2075.955488	-0.01639946334	0.0910108715	0.2067148626	0.007764281535	0.01777168223	0.01805213322	1	0.00152072109	0.1581568701	0.662481399	15	1
4	184.4331199	164.1847678	3455.088163	11529.89562	783.7633292	759.4617448	2208.282347	4608.5	19252.57292	1007.265508	3265.724369	193.8962094	308.8110019	189.8723626	1163.831827	11683.84191	0.2922486708	0.06863497204	0.06351295	0.01927317205	0.02107411524	0.02399235124	1	0.2375287223	0.1042562167	0.2345875383	73	0.9996333839
4	201.5037791	43.6820955	1506.693524	9817.64886	546.456213	1263.316178	1509.576569	3713.5	5307.638298	276.5564089	1831.516389	154.61715	275.8124852	185.3000998	670.0875252	2165.449735	0.1532149265	0.05653905926	0.1255576344	0.01346697613	0.01485621893	0.02000336034	1	0.1308589653	0.0827246108	0.417931484	57	0.9999999447
4	201.7122488	81.51375402	729.204105	11886.99916	634.1696052	385.0839386	1552.659457	4511	14063.95789	183.4551701	2488.402939	166.1818025	116.5590875	240.1345115	861.5242165	6041.804262	0.06072570244	0.05446892052	0.03331562515	0.007257978388	0.01495764038	0.009338118785	1	0.05024938936	0.07589615927	0.0767010612	35	0.9962317498
4	220.4976279	148.3099161	-182.6022952	14880.97228	3406.213392	1639.945287	1835.852658	6234.5	4540.361702	87.52710089	2706.291082	661.4757657	308.7690355	325.6806315	1138.689731	1809.487736	-0.01172337052	0.2364801418	0.1127440879	0.006659467068	0.01821684072	0.01106124299	1	-0.000396861307	0.4546584338	0.3430117855	23	1
4	225.5651743	56.42873125	-94.71577668	12410.03248	611.2294365	1283.63631	1582.076745	4638.5	8155.610526	55.86900215	2041.084018	173.9662061	228.5065751	178.0604157	721.8411066	3295.3455	-0.007816718799	0.05071046544	0.1040531377	0.004861412449	0.01495183044	0.01059040908	1	0.0005962012662	0.07127883454	0.3065323948	9	0.9999999815
4	235.2665053	201.4150579	977.5050589	14629.61283	4974.948031	61.67598284	1738.66212	6706.5	10813.68085	278.3280345	3193.232523	1097.677084	91.85275075	228.4993677	1451.113303	5198.310586	0.06584303805	0.3431578327	0.003902757074	0.01011927761	0.02142464258	0.007375199409	1	0.05452749324	0.6700283141	-0.013040193	48	0.9995512688
4	241.3651552	56.42982401	774.1506475	12112.17301	1254.619221	48.93894999	1495.183763	4701.5	17785.92553	175.5302961	2148.84576	225.9456109	83.32502276	218.5972665	775.0981688	6198.063696	0.06443578213	0.1024029079	0.004679514673	0.007490567966	0.01639647164	0.00744985155	1	0.05151973735	0.1736632326	-0.01999415606	38	0.9999998867
4	248.2903098	79.29418903	-57.79435914	12041.09465	126.801026	661.8058402	1758.418982	4342	4194.806452	45.47412671	2671.051221	143.3170195	155.4327649	212.6591668	916.377571	2370.95959	-0.004941944765	0.01159315899	0.055477172	0.004211771395	0.01347926152	0.007518282214	1	-0.0009505524426	-0.0111563717	0.1370635449	3	1
4	249.5207033	7.77090029	1032.553595	5774.321234	1592.639444	261.0839295	1299.427048	2538	2691.88764	266.319914	1635.149074	532.5281603	118.4256849	154.6355942	721.5609599	2893.211358	0.1686545981	0.2786470353	0.04434596768	0.03823253734	0.03963002151	0.02433766824	0	NaN	NaN	NaN	NaN	NaN
4	277.7653715	111.2044818	-206.3358506	15388.31762	244.3138741	1751.844048	2173.17143	5524	12817.33684	54.10221922	2611.122255	160.6529624	321.8531535	198.6288243	947.0501528	4870.659911	-0.0136238479	0.01593459894	0.1166663872	0.004124347991	0.01056271039	0.01067938511	1	-0.003407355973	8.030527369e-05	0.3476472056	4	0.9999999999
4	302.116523	37.07588097	-15.25000726	10613.95654	1612.693843	274.9042351	1288.485803	4313	1746.364583	52.75944865	2401.065087	385.2601277	81.27263592	184.7842401	929.9021932	1043.674048	-0.001496762329	0.1504831625	0.02595791493	0.005141981418	0.01919178017	0.006552664602	1	0.0007768855188	0.2741203207	0.04076800029	17	0.9996822383
4	480.5058298	255.6416423	2549.669983	15387.73308	2389.320882	940.6670925	2835.83719	6369.5	6215.117021	425.510459	2485.785662	446.3226635	233.8537777	275.2756381	1012.698757	2597.650907	0.1679289984	0.1575053526	0.05991008165	0.01016210615	0.01596742872	0.01304553535	1	0.1386597587	0.2884068611	0.1973229596	62	1
4	488.4485332	285.6962047	-373.0514458	17522.89585	951.9249779	4155.847856	2566.763052	6708.5	12973.18085	94.80202497	2797.856602	292.8188139	691.4958288	245.1428875	1114.343318	3247.26138	-0.02186507224	0.0547091983	0.2343570873	0.004800286612	0.01311982417	0.01609031574	1	-0.001130644984	0.08435287367	0.7557794466	10	1
4	497.9805074	51.44826987	320.8451902	5915.652558	245.3983359	1117.087022	1691.218521	2285.5	2841.76087	112.1534469	1673.516376	139.7941474	328.1174797	181.4885516	612.5174872	2608.906956	0.05474590439	0.04421401611	0.1919609727	0.01398700189	0.02448920461	0.02387139269	0	NaN	NaN	NaN	NaN	NaN
4	503.4982131	155.3539748	-6.524741483	8086.949267	1840.33723	531.4948707	1990.543587	3551	3300.180851	67.81129065	2361.462623	555.8147064	144.9836912	238.037427	991.9771191	2449.035057	-0.0007391089448	0.2320149018	0.06590479364	0.009834372252	0.02617024356	0.01430453956	1	0.004940689036	0.4436660569	0.1827535731	22	0.9999789064
4	514.1932456	225.1042073	9436.991734	13360.64159	2247.342829	-559.8465171	1935.274773	5726	17332.52632	2527.282643	3394.942176	497.3205988	378.3079557	218.3602035	1346.325155	11202.17243	0.7048857595	0.16935629	-0.04263487053	0.03135648173	0.0228844284	0.03239651636	1	0.5603004194	0.3046340947	-0.03633123123	93	0.9999999868
4	520.4651365	475.3186073	11.26312013	12674.74758	60.7802394	198.1841794	1954.759737	4565	2702.347368	49.77759019	2982.967029	142.9030677	86.81480152	198.6304118	1021.751604	1793.566622	0.0007561190349	0.004725547393	0.01585343566	0.004543950372	0.01273086545	0.006541307853	1	0.0006684161209	-0.02679692518	0.000557859964	1	0.9999999266
4	548.3820989	232.6025198	2136.157335	12778.1082	651.4638474	740.8998086	2139.956906	4880	7969.5625	532.4746801	2924.494916	184.83165	221.5990128	239.4803391	1063.65274	4001.584559	0.1673369477	0.04885634341	0.05514318038	0.01248356361	0.01438616371	0.01597904335	1	0.1369650701	0.06421951061	0.1764320995	56	1
4	586.3289976	136.4889325	1583.423305	9421.540925	89.05776535	1336.269545	2119.361343	3523.5	4296.723404	414.5768709	2340.446723	172.3794332	344.2439085	480.9554143	841.1315255	2600.262929	0.1692184842	0.01125000522	0.1417975907	0.01432872907	0.02286580544	0.0212387961	1	0.1444594462	-0.01020238454	0.4761750052	54	1
4	589.3080887	81.48851759	592.5471735	6999.854961	134.8612576	49.05625002	1468.728769	2594.5	12213.73404	165.4872918	1640.436099	105.708747	85.09547521	207.3588418	560.7125341	6388.041218	0.08231584986	0.01990320666	0.007173581394	0.01143783593	0.01872537797	0.01324000791	1	0.06532116934	0.003500040046	-0.01047843796	30	1
4	626.84557	143.3819049	1534.489364	9025.320061	493.3871086	6.416314037	1472.284874	3402	4607.290323	395.6754686	2260.649808	185.1499079	113.6614083	179.84581	830.3044162	2792.253759	0.1728054506	0.05555293666	0.001071929471	0.01385758564	0.01967724222	0.01406178878	1	0.137460529	0.07602610221	-0.009746634336	55	0.9999998581
4	641.3280457	132.2928968	505.0571765	8781.772167	2009.239657	719.73637	1281.179069	3785.5	10995.05435	141.1316615	1497.560383	360.7870282	175.4031141	170.4725	619.421497	4791.983382	0.05794262701	0.2390138492	0.08247324752	0.0106215824	0.0260365924	0.0127525946	1	0.0530834283	0.4582042404	0.2538458729	47	1
4	642.5410041	43.1133133	4832.858366	4883.011388	500.5626506	-401.0772489	1047.10971	1983	2514.425532	1058.829981	1110.779116	148.026397	191.8809682	142.4801527	432.3994253	1436.707268	0.9721105023	0.1094959477	-0.08449983878	0.05848020849	0.02779583147	0.0419105869	0	NaN	NaN	NaN	NaN	NaN
4	667.6810966	73.44328565	6.166988267	6199.906316	906.4274549	252.6809048	981.3637755	2461	4353.765957	41.69491513	1062.220986	193.5265947	84.19123597	128.6949796	420.3445463	1705.990782	0.001091412452	0.1525085818	0.04218696226	0.007484136471	0.01996810873	0.01057471373	0	NaN	NaN	NaN	NaN	NaN
4	699.725814	143.8962103	5192.354284	5118.634537	551.7335299	-445.4112173	1114.211362	2191	1708.2	1329.264614	1365.973153	180.1358172	233.9651314	157.3540184	554.6964597	1199.051812	1.0009295	0.1097122528	-0.08593437072	0.04864659756	0.02099721597	0.0488862465	0	NaN	NaN	NaN	NaN	NaN
4	749.6747296	146.4783965	339.9950181	4633.327984	1864.981046	-23.5268983	934.6727805	2279	6620.159574	100.4067846	869.1968466	339.854743	72.04702031	138.5479323	398.1183783	2742.995526	0.07194107404	0.4048123213	-0.004743090916	0.01644174651	0.03522127418	0.01553692169	0	NaN	NaN	NaN	NaN	NaN
4	782.6402656	270.5566296	1445.210799	5032.830852	103.0993446	912.520847	1384.381617	1913.5	18359.68085	274.6581148	893.6998173	88.60766177	207.3003194	157.275654	316.9397514	5955.427074	0.2839314537	0.02065664276	0.1860464055	0.02055926358	0.01952462459	0.02782057265	0	NaN	NaN	NaN	NaN	NaN
5	21.64332689	423.4759014	5768.317602	12341.36259	1341.382178	-309.468799	1774.196072	5035	22113.88172	1244.699928	2554.66174	246.0160172	261.0740473	246.4751802	972.1433947	10705.82917	0.4675001495	0.1072543128	-0.02490486714	0.02457393086	0.01343904737	0.0234574215	1	0.3714321876	0.1792185263	-0.0310519568	85	0.9999999976
5	78.54644706	107.2584601	-109.9682095	7946.335456	789.87215	1662.492817	1359.184023	3105	4580.827957	59.91266768	1533.684401	171.2225955	348.2835222	149.0694721	564.0239356	2586.87201	-0.01361515638	0.1042469863	0.2091199044	0.008578425115	0.01933969042	0.02071507329	1	0.004026541368	0.1855116218	0.6719738299	15	1
5	80.64345444	79.13654589	2377.790452	8794.580676	1319.635403	-133.3259486	1031.404809	3595	9993.62766	509.1568175	1657.323687	257.4876704	126.2367257	167.2371192	641.8185191	4947.573112	0.2742237176	0.1526996479	-0.01465770151	0.02378323846	0.01992206753	0.01609911116	0	NaN	NaN	NaN	NaN	NaN
5	81.68107134	314.5194988	-53.57623085	14413.4219	911.6384266	190.2249625	1797.420897	5534.5	10515.98947	58.57097685	2627.30015	210.0543165	81.06782483	229.9518111	944.284032	3932.479699	-0.004052245204	0.06256025796	0.01406269566	0.00448091587	0.01311905585	0.005547719402	1	-0.002837225055	0.09242618359	-0.004507089103	6	0.9995350492
5	95.79524948	132.1255123	623.0236688	9261.588425	2045.257974	325.910416	1502.547796	3951	18238.16456	164.8956187	1867.167613	401.9419631	105.4049614	194.207503	771.3640299	5473.567372	0.06767695805	0.2228739719	0.03509593268	0.008683672454	0.02140785992	0.01166944931	1	0.05728921839	0.4231313202	0.09098418561	46	1
5	96.15222644	145.7267274	782.6199331	11885.3895	2537.74129	419.3120728	1566.968545	5059.5	7947.876543	187.3691509	2107.197442	472.2734876	115.8650296	197.0912927	860.4789992	6110.06544	0.06677461826	0.2109090676	0.03575221215	0.01004476596	0.01881837076	0.009874205271	1	0.05651956998	0.3984925542	0.09259367795	46	0.9999999995
5	102.75662	257.4273707	2082.408147	13068.22449	1902.347521	1866.551849	2320.705564	5375	2894.393617	470.411555	2996.163043	405.9463698	448.4017271	310.4828801	1167.45203	1861.669451	0.1619797467	0.1459828399	0.139987631	0.01438358468	0.01653014221	0.02396277091	1	0.1396303012	0.2675942062	0.4734722808	63	1
5	109.6995916	138.095524	728.8208448	12538.34835	2664.279292	371.2235942	1460.147286	5335	25961.11236	168.8348842	1854.825566	385.3695178	118.1776801	197.1508163	746.2502215	8764.16653	0.06035584483	0.2184145487	0.03033702947	0.009105552186	0.01815768076	0.008667601997	1	0.05105852932	0.4138258636	0.07263252957	46	1
5	121.9490255	94.00853291	553.1050506	9175.424687	506.4513704	783.8301043	1351.718695	3442	6777.766667	147.2073335	1714.081591	158.0998357	187.9239324	187.4623904	629.9962694	3190.272001	0.06128387016	0.05632399948	0.08678200011	0.01074921858	0.01750476254	0.0132818686	1	0.05459381791	0.08164961142	0.2624789563	36	0.9999999976
5	136.4685468	118.6515899	-22.49463028	12262.65703	1783.932996	253.5195493	1362.710386	4861.5	4330.053191	58.40520023	2379.023428	353.4464776	87.51557661	235.2536361	915.4511071	1902.844489	-0.001753862595	0.1450078812	0.02173551728	0.005194005898	0.01610733037	0.0068979311	1	0.0002206675742	0.2626804956	0.02584172007	17	0.9824461403
5	140.5272507	229.2371941	-158.9400524	14149.50155	3235.054559	1688.340513	2076.782841	6083	4468.215054	78.39115904	2697.587786	615.6108296	331.953003	208.0701956	1108.493492	2370.602055	-0.01094767835	0.2353552751	0.1169521376	0.006091313696	0.01764135418	0.01213530097	1	0.0005194553623	0.4524847578	0.3577501157	23	1
5	148.3255065	284.6136715	989.4557068	16641.38156	1050.61159	627.1698347	2068.947911	6292.5	20136.98958	261.2567279	3023.609168	275.9953403	183.4290782	215.24445	1131.272723	8121.802804	0.06011200501	0.06638717952	0.03976632632	0.007963008218	0.01470767871	0.009416316125	1	0.05032366381	0.1007084237	0.0994138376	35	0.9999918447
5	171.7849914	339.4644793	1152.352095	16614.67095	7050.11743	180.560762	2003.805342	8269.5	3234.673913	300.7804246	3418.948342	1550.646585	129.9957412	343.6682415	1681.599827	1599.397353	0.07312460649	0.430909326	0.0116060064	0.01020450504	0.02470890312	0.00890371021	1	0.06161157319	0.8511778453	0.01875028689	51	1
5	219.6471285	48.44402665	532.7722528	10559.88664	1032.711858	1981.639038	1457.066805	4124	4673.744681	137.2601028	1855.762681	221.9738136	396.7626123	203.766795	708.8615606	2295.284352	0.05128891013	0.102603586	0.1856192439	0.01054751951	0.0134641162	0.02174281389	1	0.05416045428	0.1807294824	0.605064712	41	1
5	222.3108398	68.35386727	744.0878528	10565.60384	579.0028267	99.62663494	1618.614228	3925.5	8306	184.5053486	2036.987066	145.2699732	95.22244707	206.2029313	725.6964806	4853.826403	0.07075381773	0.05682979465	0.009965146683	0.009087843618	0.0160443155	0.009445295929	1	0.0565841572	0.07983563708	-0.001980891119	34	0.9999890074
5	223.3369847	330.4632906	-135.3524644	15582.76804	847.3392754	957.589702	2385.67617	5882.5	9652.06383	62.57263745	3539.562759	325.6898296	235.1001038	611.0687911	1338.528381	5552.261143	-0.008766743278	0.05885355695	0.06264889351	0.005560984478	0.01973244882	0.01051181498	1	-0.003104600179	0.08657971222	0.1629202064	8	1
5	260.6497218	219.4878045	1267.460087	20557.60756	1425.138682	832.3941655	2011.672979	8002.5	20009.76344	223.3658993	2946.341186	300.0518086	180.1952054	248.3988464	1135.710912	6303.158576	0.0614767619	0.06667903445	0.03998632436	0.006140009455	0.01162982146	0.00746475532	1	0.05143234705	0.101306707	0.1004983644	35	0.9999977701
5	264.629959	486.3714561	1420.086421	20403.00634	6783.155195	758.7208944	2078.555486	9344.5	4926.1875	299.5726791	3313.736179	1074.466209	182.0290572	237.4602759	1443.004926	1947.384212	0.07141396523	0.3292821018	0.03773436588	0.008001898536	0.01526034834	0.008699549382	1	0.06132386514	0.642594956	0.1051138537	49	1
5	270.2893936	154.1794779	-264.3646734	14663.04655	1394.526021	3432.570913	2561.483948	5766	1922.305263	89.72478045	2946.842823	303.1114791	735.0980292	288.7751104	1103.299353	1276.286877	-0.01957039016	0.09621483928	0.237395331	0.007473997522	0.0171713578	0.0202476805	1	0.001257769784	0.1700226651	0.768454241	15	1
5	277.3032004	352.1098619	-277.8977216	16371.09939	71.05751288	3863.981889	2953.552347	5884	2763.705263	76.63247328	2952.907956	155.1668143	783.3804168	381.9151074	1074.278378	1441.236842	-0.01782716421	0.005015920477	0.2419639452	0.004473089921	0.009757374836	0.01767449114	0	NaN	NaN	NaN	NaN	NaN
5	277.5229935	431.2747685	-40.33468296	15132.91439	860.9787396	285.2095818	2311.797756	5700	4771.225806	54.01407145	4128.656337	313.9344637	100.5946529	464.7366966	1508.198416	3144.837609	-0.002936763781	0.05767556568	0.01948578635	0.004395181887	0.0159236588	0.006376123123	1	-0.001591478699	0.0825413271	0.01437996141	6	0.900736267
5	279.3845291	192.8268324	3190.617461	19628.79428	2147.355596	3039.014334	2413.599426	7882.5	10298.7234	524.7522565	2979.549316	441.3665097	534.5608513	233.8247556	1222.827022	3380.238448	0.1627714295	0.1090019723	0.1529631464	0.009407944226	0.01297723313	0.01801234088	1	0.1409073123	0.1918070507	0.5172560655	60	1
5	286.4971397	150.3189559	-75.63401848	15086.70622	3631.525117	421.5517496	1939.517431	6514	6141	76.30875006	2739.599869	712.2548723	130.2864636	252.5604494	1178.393218	2895.982764	-0.005628809894	0.2421976328	0.02891482064	0.005986297523	0.01993205902	0.006426000055	1	-0.001570591992	0.4633650282	0.05364840423	21	0.9999999997
5	286.6212835	225.2847092	-143.5172569	17790.56012	4461.473748	256.7957451	2115.439109	7837	19001.78495	87.08434142	3046.178352	796.0767723	110.9721885	289.9741725	1325.851736	8551.888545	-0.00775192761	0.2525405899	0.01589253056	0.006936192087	0.01824559273	0.00645691611	1	-0.004129364051	0.4842377861	0.00836782381	20	0.9501960909
5	287.3183161	38.55032256	-16.90240986	10968.54678	215.3484525	92.61691393	1443.458331	3957	8678.882979	40.81615331	1933.212801	131.6745035	72.16632426	213.1642669	681.3009343	3243.62192	-0.001645627218	0.0197479779	0.009118165272	0.004041032426	0.01308534717	0.006228028518	1	-0.001618598395	0.003953947881	-0.02278260993	1	1
5	307.8616615	66.36283048	8524.00651	12741.61067	1352.228921	-384.1071196	1825.04333	5233.5	22856.98925	1686.812314	2415.031413	217.9404853	378.5064974	243.6489108	903.7977286	11668.45985	0.6729889917	0.1110702314	-0.0296967	0.02975786006	0.01763539414	0.03479925778	1	0.5352871054	0.1851910426	-0.0009185686696	92	1
5	309.5409631	14.35124822	1737.102564	10596.25031	105.096981	471.6324806	1474.69354	3754	3002.021277	294.3841995	1664.643432	144.5003192	159.2140723	173.5179968	607.2514137	1303.307884	0.1669354489	0.01115327007	0.04472921442	0.0115934342	0.01476574117	0.01497625726	1	0.1355840876	-0.01389243956	0.1387333729	53	1
5	313.6093665	280.4310367	953.6867772	14219.41187	4585.268246	174.0377294	1854.587042	6423	3707.608696	336.9322737	5634.239807	2175.909885	131.4247155	565.5051186	2604.296941	3140.557209	0.07061429823	0.3227424485	0.01215409838	0.02102293583	0.05787138817	0.02478000561	1	0.05877426206	0.6281928394	0.015891033	48	0.9999924258
5	324.893229	59.7949838	967.8052526	14689.09862	3188.126873	428.0542577	1411.168897	6171	11669.61053	191.9419151	2284.803069	507.8625056	121.4279314	249.8136966	917.9706922	5883.472079	0.06789980131	0.2129841483	0.03114342647	0.007896067086	0.01627020007	0.00770640442	1	0.0571004778	0.4025950262	0.07693247576	46	1
5	332.5096907	135.3062834	1029.517172	14834.2268	2313.11172	546.1195169	2076.010642	6061.5	8415.542553	205.7431824	2382.15374	384.2642764	121.5008475	316.5159996	939.3085889	4593.851381	0.06961394329	0.1592482981	0.03906505539	0.008050371255	0.01553867339	0.009878441505	1	0.05861238132	0.2920708364	0.1027343571	43	1
5	337.5996834	69.53914016	6190.811996	13725.67619	232.4935362	-231.4885504	1741.226375	5167	13161.19149	1247.791768	2734.977175	145.9936739	302.5584777	207.3358195	954.3142439	6625.798939	0.4584399033	0.01743912332	-0.01599132175	0.01982789038	0.01315876873	0.02514349028	1	0.3641173961	-0.005570349135	-0.005649790025	81	1
5	346.6007597	189.4803973	3149.133517	18708.54588	2033.139263	1080.629951	2092.951527	7400.5	7606.831579	610.5488313	3023.675605	395.7259377	256.2582369	249.8323868	1208.070097	3433.09291	0.1699257985	0.1064999872	0.05671649965	0.01117231952	0.01127508697	0.01188211768	1	0.1396121326	0.1831083062	0.1847143945	59	1
5	347.3339025	545.6123506	-101.0200717	21665.79059	3721.01943	606.6007613	1936.151414	9003.5	7353.354167	79.50699415	3048.069001	536.9128914	121.9112739	230.1796478	1211.502489	1875.962529	-0.004555824421	0.1703421789	0.02812166047	0.00399384308	0.01167829095	0.005472422593	0	NaN	NaN	NaN	NaN	NaN
5	373.1497125	152.7812054	-122.4024092	17171.70492	1867.210313	1069.586018	2018.779518	6717	7975.131579	72.29602281	2666.619128	407.9862526	188.5847138	215.8974441	1093.865515	3378.762007	-0.007469861513	0.1101019714	0.06251437193	0.004359676031	0.01370503087	0.006845199755	1	-0.001665315617	0.1922314634	0.1647337073	13	1
5	373.2940392	177.507807	-174.1864074	20010.22927	2350.749815	1180.765683	1843.002854	7872.5	11647.30526	65.58236647	3055.158226	421.0224463	212.0696721	217.3489393	1219.790052	3572.729653	-0.009184120983	0.113532809	0.05857644051	0.003663819162	0.01071996472	0.00638309285	1	-0.003293286202	0.1991773806	0.1508093909	13	1
5	377.2237084	141.1538077	-41.03917228	14869.70202	1419.818098	920.6343047	2057.224555	5807	4746.315789	66.55309722	2810.147058	337.7587441	174.313029	303.1961915	1056.657614	2498.957517	-0.003010979345	0.09722835161	0.06626862258	0.005123503058	0.01304833437	0.009557885357	1	0.002066003689	0.1657861292	0.1782771598	13	0.9999999999
5	378.548515	263.9706967	-214.6134316	14678.4933	591.7333962	3612.897527	2985.589245	5513.5	3078.847826	88.49239339	2338.758039	200.5717253	550.5913099	309.6783836	868.3606566	1762.350428	-0.0154657742	0.04315926159	0.2446631126	0.006243629911	0.01304367509	0.01956838275	0	NaN	NaN	NaN	NaN	NaN
5	379.4206404	709.2664129	-122.7522073	15323.49796	6213.738316	147.9455736	1574.881768	7358	29578.75532	88.77928219	2287.533161	926.9063296	86.60433575	242.5938071	1059.440457	9223.626058	-0.007850357469	0.4080808339	0.00937831486	0.006508955042	0.02013155751	0.00604383707	1	-0.003427907423	0.8047065815	-0.008236870994	28	0.9995537637
5	384.0117764	162.6142976	-143.9539145	19744.44146	2294.979519	1212.023037	1836.982665	7889.5	8468.525641	78.05704711	2667.350027	449.5937195	209.5941484	247.9184073	1103.778703	2649.388553	-0.007615290886	0.114030669	0.06045221213	0.00433796525	0.01560663686	0.006783224068	1	-0.001899634382	0.2002585774	0.1576953136	13	1
5	385.2099389	244.5877979	2568.847734	8216.372179	1190.803404	693.0674676	2311.068867	3502.5	1421.075269	1311.717728	4134.573121	644.4744248	387.8974345	383.5428922	1681.635765	1866.624192	0.3099841709	0.1479503684	0.09214118219	0.04135198494	0.04379373888	0.05347772419	1	0.2544167313	0.2686806066	0.3410523413	77	0.9999999837
5	388.5462686	219.2492386	1511.34763	17938.21379	526.4027199	224.3457576	2112.395015	6659.5	33032.16129	329.8026202	2816.794001	184.1751463	145.8986957	224.4529331	1032.571844	11213.69789	0.08180844612	0.02927258278	0.01167447341	0.00963616062	0.01114506457	0.007990696396	1	0.06531820324	0.02298545283	0.005391967417	30	0.9999977831
5	390.7265788	135.1958504	-22.94046413	15210.31229	1376.396072	967.1968445	2187.65757	5782.5	5926.674157	64.40138901	2931.479995	352.4893604	245.8165306	552.9181864	1166.391806	3950.547001	-0.001512707386	0.09461622512	0.06909039717	0.004574789102	0.01165065263	0.01151596401	1	0.003446938724	0.1604897395	0.1883100771	13	0.9999999952
5	391.7283064	117.4274929	6685.54399	13882.86407	1406.548788	1319.151805	2260.27988	5663	9908.389474	1436.03834	2848.36735	284.8461644	376.1524213	267.550553	1094.225944	4668.253182	0.4806661633	0.09807870714	0.08946919666	0.01928853217	0.01716858675	0.02853097195	1	0.3901846296	0.1643247556	0.3685665129	86	0.9999999999
5	396.9959898	156.9018294	-85.81840836	15053.40838	1522.999294	1007.481104	2241.367121	5872.5	7374.858824	125.1181084	3012.55803	398.4989366	292.3928799	636.6888215	1145.002335	3746.030093	-0.00556162874	0.1038060568	0.07028731534	0.01078511604	0.01741280762	0.02571229434	1	0.0003730987452	0.1795151729	0.1919021422	13	0.9999999943
5	406.1042755	215.5549392	4877.809803	17260.565	375.9226173	3882.821655	2961.084905	6572	25315.17021	892.4167961	2827.835737	187.6397763	768.6234541	287.2715177	1075.115318	10519.06671	0.2857616714	0.02335978737	0.2215479203	0.01833083006	0.01198741023	0.02892174773	0	NaN	NaN	NaN	NaN	NaN
5	408.2312358	643.0409814	7065.651651	14853.04768	2327.053399	-305.5249486	2080.716371	6281	14451.8125	1598.692067	3313.796399	541.4695236	293.2937377	184.7596209	1341.872999	9300.476814	0.4794997371	0.1639591477	-0.02024309912	0.02047159077	0.01701581525	0.02286267675	1	0.3818145828	0.2962044229	-0.009951236457	87	0.9999999996
5	412.4750169	443.7061621	1242.910477	20181.36435	3612.627996	862.9363805	2402.979817	8479.5	41634.2	282.7391382	2924.332754	545.1146193	197.1991371	240.8172753	1183.909144	7574.499383	0.06161444921	0.1758426143	0.04261420446	0.008826301796	0.01301388554	0.008411372958	1	0.05261280657	0.3264815012	0.1138816435	43	1
5	423.6181734	192.369541	1268.901847	17566.4998	7535.243207	139.5686712	1888.912025	8613	5562.041667	278.4661323	2981.64075	1365.914102	135.668212	353.1785464	1472.220073	3319.154131	0.0720298796	0.4293211987	0.008128045949	0.01004646836	0.02514466083	0.00872446748	1	0.06047153891	0.8477867569	0.006368540614	51	1
5	425.7248381	293.4593003	-84.64683436	18307.73832	2092.638011	597.4443121	2267.874774	7341	11408.21505	68.22726433	3048.929092	425.4213214	128.3108842	217.2657323	1219.211387	4470.867251	-0.004880893284	0.1139638755	0.03279411944	0.004213987215	0.01318704272	0.005357810916	1	-0.001724518136	0.1990978988	0.06231306753	12	0.9999996703
5	427.5208093	631.2209132	-37.05053331	12931.25291	5573.42678	213.9642947	2296.309773	6341.5	8753.989247	147.7597596	2841.821197	1338.653809	123.8431401	2582.068542	1308.301006	6655.947812	-0.003536829877	0.432781305	0.01706219974	0.01548195996	0.03834352842	0.0120706995	1	0.0007754640663	0.8558773796	0.02036942619	28	0.991109273
5	434.9964993	247.3186338	1091.607425	18150.65804	1978.651216	732.9646194	1955.044301	7100	21417.53261	292.7243276	3593.169584	408.7408817	182.1633697	220.0668996	1375.008627	11405.78979	0.05974634002	0.1088470149	0.03984695412	0.007419072305	0.01503937514	0.009095571019	1	0.0503794955	0.1882609945	0.1012563287	39	1
5	436.2518493	98.1533466	-11.46222193	15671.78525	2114.537551	410.1013193	1438.20572	6186.5	2132.8125	73.98356276	2691.69822	438.419896	101.3810584	213.4070931	1043.082774	1116.795334	-0.0006590363188	0.1448375782	0.02632861939	0.005336173661	0.01727180916	0.006517540691	1	0.001427611351	0.2624862522	0.04202594475	17	0.9998976344
5	441.6202846	270.4773091	-164.1806284	19755.11137	480.7444417	651.2826569	2294.477369	7312	26939.24731	65.96696929	3083.24639	187.1465505	136.4289106	196.2607561	1109.734849	9362.363408	-0.008410501648	0.02353025364	0.0321556093	0.004377380155	0.01052886284	0.005068391314	1	-0.005319488136	0.01264216958	0.05579120783	2	0.9999996422
5	441.4437695	350.6839673	-131.5476207	17616.49879	2960.239039	1084.023773	2275.172035	7331	9029.744681	80.71098062	3034.853705	599.1089396	214.8334082	218.1739219	1298.214128	2869.497506	-0.007894272434	0.1674359384	0.064307954	0.005001165849	0.01416543198	0.007719498761	1	-0.001412149781	0.3105149638	0.1730849262	18	1
5	441.4954862	366.3042638	3117.571531	18132.57055	1814.554635	256.9352911	2333.911081	7191	8169.393617	692.6295027	4127.631593	467.3273096	207.5359376	235.6371309	1611.98897	4605.755768	0.1705487796	0.1003550044	0.01414066702	0.01170686132	0.01465316102	0.01294045475	1	0.1369678364	0.1688935111	0.03683877684	58	1
5	443.3816609	156.0058289	1285.886605	19114.27418	6150.910949	720.7889189	1808.304617	8820.5	5939.130435	264.5708447	2740.786454	919.7777508	171.7848398	260.9023668	1247.302347	2862.291275	0.06704549647	0.3186412212	0.0367000744	0.008044061918	0.01518983515	0.008288846049	1	0.05767287826	0.6206540747	0.1001204301	49	1
5	444.4692106	41.66900894	-115.216314	8733.467113	77.49823164	1927.698624	1919.996634	3266	1511.819149	55.46753042	1548.253391	116.0896275	370.9500863	220.8713051	557.6363404	869.2786772	-0.0126749529	0.008545971404	0.2218532131	0.006279811155	0.0143372923	0.02111772885	1	0.004931483662	-0.01135874964	0.712674837	5	1
5	454.280939	14.52420159	1456.014887	9075.868409	111.4729188	1199.384286	1501.336578	3382	6166.074468	268.7815434	1515.066628	109.2086697	260.0958697	156.6723902	540.9867422	2804.8844	0.1645522903	0.01248281644	0.1270073802	0.01232623892	0.01310723473	0.01771878857	1	0.1396671038	-0.008156158553	0.4238280474	54	0.9999999971
5	454.5578906	470.4085933	2081.123105	31792.35285	1675.117459	1242.550121	2421.583158	11658	34722.47312	172.9592628	1586.390391	258.0170618	138.3854124	222.8704217	600.0807772	5474.730614	0.06563821015	0.05380299136	0.03928020359	0.004771070777	0.007709515814	0.004080209198	0	NaN	NaN	NaN	NaN	NaN
5	468.6656224	670.4097329	820.760075	11165.77793	698.1252301	151.563486	1970.992295	4305	13900.86458	215.2131283	2637.404537	207.1886135	113.1574674	403.6597582	944.1253593	8388.63198	0.07134677286	0.06167350677	0.01406131077	0.0101778353	0.01574655441	0.01239041536	1	0.05739444351	0.08996587078	0.01255895365	34	0.9999949148
5	470.9733587	438.5742243	1232.555418	20300.27915	2337.589363	228.1825283	2162.033269	8068	28471.2043	267.597096	3195.480799	386.3820352	138.7464655	235.8085915	1250.12895	9022.484158	0.06140126446	0.1137341991	0.010734945	0.007203987464	0.009614779745	0.006957567435	1	0.04962649374	0.1972712429	0.0007747107402	38	0.9999999481
5	479.5341824	317.6354043	-378.8028167	19045.55297	1062.45686	4674.962525	2766.313948	7377.5	10643.8172	91.99594718	2693.118219	282.1435422	684.9180326	246.6445238	1050.226137	3137.976314	-0.02047091226	0.0544691576	0.2503978115	0.004368445097	0.01222451273	0.01518644506	1	0.001146385549	0.08442624704	0.8117630552	10	1
5	480.666882	364.6677586	-115.3932839	17785.26364	1828.315967	579.2875234	2153.398962	7026	12100.48352	70.03625046	3233.027059	432.988718	128.1020458	214.7393652	1275.256244	4893.982755	-0.006354905095	0.1043123383	0.03431598798	0.004783072793	0.01397780182	0.005976730394	1	-0.002869383247	0.1792650798	0.06688694726	12	0.999861668
5	481.4079035	746.2102204	1246.379191	8063.393084	647.09542	1023.21873	1989.468405	3137	2229.817204	339.8239107	2118.421721	222.7961641	304.9392476	259.6744172	813.5687553	1563.945269	0.1552398598	0.08604833802	0.1314331687	0.01523091524	0.02070595304	0.02225903307	1	0.1331412955	0.1437643321	0.4399282537	60	0.9999999928
5	483.2264971	333.4876009	-136.1864346	16999.15172	756.1001465	2240.909855	2819.311044	6403.5	6847.268817	65.2648996	3326.237899	273.8427836	442.5944692	302.3212075	1250.340125	3194.420224	-0.00904904854	0.04762826213	0.1319481459	0.004542017953	0.01255682712	0.01278873092	1	0.001612975141	0.06594267394	0.4029556834	9	0.9999999996
5	485.0108779	413.6006903	894.9121561	16690.64575	170.846213	3610.144026	2854.32583	6153.5	15880.49462	180.1257828	2160.477068	159.6916156	538.2904609	319.7920251	805.3418019	6004.212615	0.05489134037	0.01138844524	0.2223124575	0.007641105005	0.009956734201	0.01638710257	1	0.05896882023	-0.006047592337	0.7297072826	33	1
5	485.3398752	16.54192894	24.12982421	9345.178719	185.0317935	81.94155203	1025.531603	3345.5	5499.597826	36.57316369	1691.389035	126.0607641	56.8643677	143.6495049	581.9880834	2081.728202	0.002425467738	0.01956873967	0.008884622297	0.004173249897	0.01544329993	0.006684408622	0	NaN	NaN	NaN	NaN	NaN
5	487.308594	160.4690608	22.65821457	13264.37754	4068.23349	227.9680647	1998.73639	6065	2483.885417	80.65135365	2634.312057	816.3536549	105.5469739	306.5347554	1149.480677	1726.17648	0.002044205509	0.3152179849	0.0186972039	0.006652799726	0.02712397762	0.00874287117	1	0.004405847298	0.6134896342	0.02275424611	24	0.999984877
5	489.1440021	31.21531471	659.0315954	10288.96756	564.0882807	340.3513025	1307.457644	3850	6671.032609	146.278503	1531.68791	141.9048863	105.5694503	170.1635016	564.1075075	3323.793716	0.06428538571	0.05703420689	0.033081904	0.007950666606	0.01346907742	0.01020676223	1	0.05309703817	0.0811471586	0.07679680596	35	0.9999716668
5	491.4705027	143.6765271	-173.6698243	15307.14557	828.2324553	1780.518662	1991.897346	5700	10731.10526	66.17876983	2876.066737	240.5618982	372.1197521	207.2765517	1069.578447	4833.502414	-0.01123090894	0.05422949465	0.1179386334	0.004904174103	0.01276230517	0.01110372193	1	-0.001094584364	0.07906528537	0.3540901561	9	1
5	491.2949148	228.5172148	899.8570449	17912.42726	1105.80297	3890.450715	2294.058319	6884.5	19227.28421	176.8771907	2542.295251	249.4183709	613.8157235	242.3144547	993.9333946	5797.262514	0.04953173097	0.06131729714	0.2161654075	0.007225123323	0.01102423072	0.01694057221	1	0.05464264746	0.09672178392	0.7090903185	37	1
5	491.4892049	248.125847	944.3624625	16646.22954	2868.098698	680.1998342	2108.796311	6851	28597.80435	265.1381111	2906.255183	533.955985	165.0952306	233.2331251	1184.129127	11567.29689	0.05699676019	0.174935785	0.04150941514	0.008683669191	0.01906204147	0.008287215465	1	0.04883601988	0.3246104919	0.1089642433	43	1
5	492.6780299	96.24445274	554.5739875	11883.07005	625.3442651	2432.240887	1990.622096	4564	16760.83696	222.6111014	2106.571386	175.085223	437.8823658	1579.155667	743.0924735	7294.326129	0.04815347874	0.05641961154	0.2024975254	0.01777722668	0.01709010692	0.02718963593	1	0.05250928113	0.08614075759	0.6611472269	37	0.9999999995
5	495.6341946	485.5169677	-32.75324941	21951.54147	5250.627542	711.4854027	2384.002607	9562.5	5457.11828	85.51527371	1667.765804	430.9547388	126.8456614	327.8251173	663.8265552	2977.593188	-0.001570778957	0.2395946299	0.03273390478	0.003968221422	0.01290711182	0.005653838393	0	NaN	NaN	NaN	NaN	NaN
5	497.4409625	81.30620557	-12.67290418	10930.47098	638.2247299	141.5289264	1648.426797	4142.5	11445.63441	50.93070573	1827.701099	160.6741212	75.76324398	191.7587971	643.2974813	4024.464611	-0.001189268831	0.05920615437	0.01233346593	0.005024051884	0.01557857984	0.006856497201	1	-0.0007025215234	0.08542394538	-0.009989658171	6	0.9997423119
5	501.6584171	42.343692	40.23399968	10516.9841	967.9971659	128.854377	1396.311008	4117	3407.827957	50.69249194	1709.448505	170.0417794	72.50191036	190.5781507	633.1956061	1325.44714	0.004225882869	0.09289282197	0.01321378108	0.005326626336	0.01390308532	0.007001818916	1	0.003959203063	0.1548678663	-0.004400053945	11	0.9999999379
5	501.5321435	111.2420263	918.8448123	13812.12207	793.4908497	522.0897389	1741.019891	5231	15552.39785	211.1663774	2162.262021	186.2297676	130.540981	198.3977738	768.6564973	6069.953632	0.0649146717	0.05825051887	0.03855113358	0.008716837511	0.01579792138	0.008952035489	1	0.0540068558	0.08384751265	0.09597015605	35	0.9999903627
5	503.9197556	350.8959116	1134.088914	18129.14116	493.8815853	818.8350047	2597.967734	6841	44606.54167	213.2417081	2463.258086	181.3909476	150.5494538	201.4765768	930.3854476	11315.99061	0.06242538865	0.02758725399	0.04440807361	0.006325002716	0.009946967137	0.007399018973	1	0.05219643295	0.02085653043	0.1145462066	31	0.999999564
5	505.82744	5.366642743	541.0977224	8838.426596	1871.071777	261.4696979	985.2383327	3750	15191.59722	135.9075796	1318.741429	255.120956	95.81844016	214.6242324	518.5227822	8543.128794	0.06173597546	0.2122532783	0.02959072327	0.01151671096	0.02013169267	0.01069417113	0	NaN	NaN	NaN	NaN	NaN
5	506.4760149	62.71826392	1997.26107	12421.81987	121.1773111	580.1013678	1671.322387	4467.5	3297.894737	372.661289	2168.910222	138.7564926	177.6579322	201.880124	784.6747469	1541.885951	0.1653184948	0.01011883218	0.04781708816	0.01272710599	0.01197902017	0.01406851413	1	0.1345081998	-0.01590011379	0.1490443256	53	1
5	506.2234554	691.3975638	1746.22191	10762.67731	3418.585235	16.86024482	1922.357419	4956.5	7954.115789	390.4436333	2328.715213	697.4475257	143.542812	271.6932295	1015.597771	4352.757817	0.1654007931	0.317392504	0.001723801917	0.01320072396	0.01807246321	0.01468157055	1	0.1337017961	0.6159904466	0.000984110843	66	1
5	518.7897299	187.3336985	970.1927481	15289.33176	773.3734614	1545.235865	2197.571875	5755	5129.446809	180.5405421	2166.323816	176.8306405	279.6712095	233.9067799	790.7530356	2801.018938	0.06381032248	0.05355975726	0.1016494	0.007489102107	0.01069747332	0.01257861578	1	0.05766991313	0.07646649985	0.3145490548	36	0.9999999989
5	519.6509854	41.62540143	8784.117342	9105.800626	595.8750832	-582.7221175	1316.489654	3708	10434.23158	1808.831947	1907.046053	156.0996518	341.4553741	190.5852317	724.495823	6486.244587	0.9666995711	0.06670444875	-0.06463858901	0.04691402178	0.01806531708	0.04104643396	1	0.7670472792	0.089989726	-0.05728780117	95	0.9999999947
5	521.516202	458.3816943	-134.1852066	17961.52504	2927.486221	1100.029333	2027.894954	7400	8494.88172	75.50992115	2724.895306	550.7975815	190.9198137	196.7702598	1163.762632	2858.510276	-0.007578864625	0.162655767	0.06058719164	0.004507059025	0.0138275895	0.006890400186	1	-0.001468933793	0.3005217034	0.1600566201	18	1
5	525.6771499	155.4517227	-73.9654929	14582.19354	210.830997	879.8896448	1982.099029	5243	6879.425532	47.22362028	2474.422679	148.6405527	169.2372014	237.1791811	839.0393211	2744.652339	-0.005043052623	0.01482222176	0.06184444982	0.003535149138	0.01223775184	0.00765565764	1	-0.000542824458	-0.004267398235	0.1592662878	3	1
5	541.4345361	361.6453108	-265.7825369	14650.14394	86.24118224	3655.061331	2731.231689	5402.5	4678.755319	77.06303119	2683.198445	162.6296076	676.7039071	228.7905434	945.6577972	2131.464738	-0.01794770918	0.005432023556	0.2465881956	0.005168953502	0.01242633051	0.01643719332	1	0.002490434451	-0.0168407597	0.7972119671	5	1
5	541.3910135	567.5680589	693.1896387	12898.08296	1231.017049	2681.776298	2199.33793	5016	2896.076087	174.1140284	2811.653716	305.0587691	593.6915647	271.0014954	1074.184583	2353.662585	0.05381418678	0.09511846964	0.2088326359	0.008818306673	0.01327965259	0.01784512276	1	0.05780378496	0.1661143284	0.6859201414	41	1
5	547.3058271	344.6431028	-157.1111955	17949.83456	1914.194453	1079.256498	2128.0862	7102	14326.23404	68.03980338	2889.232609	411.8699739	192.1467068	222.0131467	1172.862696	3975.055989	-0.008915412817	0.1083197041	0.06145228222	0.004413611492	0.01302377912	0.006648825351	1	-0.002911722777	0.1885303754	0.1606502261	13	1
5	548.0316032	711.0660844	1788.823419	10517.31215	471.4367274	64.5984424	1816.693136	3988	4244.23913	317.5799227	1705.641225	144.65961	129.2937053	188.281804	622.6501558	2001.010972	0.1700837052	0.04648915561	0.005864059202	0.01140441774	0.01283598744	0.01352065511	1	0.1355610778	0.0575338597	0.005917889464	55	0.9970558456
5	552.6884297	121.4869934	765.1236517	11253.78948	1111.189574	418.7338993	1636.038007	4458.5	5168.43617	202.0993993	2580.464166	262.5315618	133.4587459	214.5883122	953.8039953	3902.887463	0.0669111052	0.09670813609	0.03746108146	0.008814209032	0.01814799908	0.0125604986	1	0.0558325704	0.1630859117	0.0941300302	39	0.9999999979
5	554.5513067	516.3411645	3067.898133	17866.50826	253.0802704	1043.64866	2292.818151	6463	12796.11364	545.473328	3282.38319	192.4609539	251.9390126	235.5090773	1198.434382	5295.019719	0.1709252518	0.01483594143	0.05928290438	0.01117654769	0.01095968379	0.01205938226	1	0.1398584641	-0.005806470897	0.1902964373	53	0.9999999997
5	555.3690604	56.54765561	1567.272564	9142.105006	476.1782634	-5.037581546	1364.967358	3499.5	4843.957447	276.3829741	1536.558368	134.4761543	109.6508429	156.7733843	571.4617578	2685.714774	0.1687341526	0.05341919108	-0.0004682292747	0.01255509171	0.01342807692	0.01235200377	1	0.1340787643	0.07160503212	-0.01609877733	55	0.9999959561
5	559.7422245	98.405868	3242.143254	11219.6789	214.7677069	-46.6478066	1677.913423	4156.5	7613.93617	778.4371262	2585.573111	138.6739632	142.7335653	306.0384252	913.6854717	4566.327125	0.2863578013	0.0169891033	-0.004105523651	0.01982141273	0.01567070241	0.01502600134	1	0.2274946843	-0.004626299485	-0.003451155412	69	1
5	560.4861701	287.6466812	2320.217899	13538.39621	172.4631085	183.1063836	2597.335048	5085	17734.6129	612.8104761	3018.668484	154.0803176	133.072781	250.3441575	1042.299422	10025.74132	0.1745018092	0.01509493027	0.01403970954	0.01367554993	0.01450979509	0.01204043904	1	0.1394317385	-0.006938317288	0.03408077698	52	0.9999999998
5	566.6247816	507.6687688	12568.0387	12211.41311	1248.776069	-610.6371873	2008.730451	5130	5250.255556	3146.67999	2892.338559	338.9231675	489.4312791	268.7446707	1173.098755	3457.772036	1.058357692	0.1051086326	-0.04465457188	0.03873927607	0.01639461614	0.04805547943	1	0.8420371425	0.1691285046	0.03435802732	96	0.9999999994
5	576.4782664	626.6402946	-64.65662023	12606.89688	263.3432856	178.0434532	1801.642459	4629.5	17294.58696	48.17398546	2091.018139	138.2351176	71.31842392	169.0894858	707.8315746	5606.803319	-0.005062290278	0.02009238433	0.01480762221	0.004343520065	0.01284521484	0.005905588258	1	-0.003932260117	0.004898418294	-0.003796527059	1	0.9999992875
5	577.2901777	277.5409574	7492.942703	16230.20276	2510.874978	-157.8180385	1934.489682	6696	29784.15217	1441.890648	2757.537603	528.5674763	286.0479759	264.0306135	1151.128208	9817.967811	0.4680214589	0.1601351843	-0.01054209771	0.02335985887	0.01686031409	0.02029583331	1	0.3733180076	0.2887668725	0.02096830593	87	0.9999999913
5	579.5867287	216.6933234	2099.049736	13070.10969	3979.285576	81.81679716	1707.777045	5945.5	13572.95745	489.1745121	3002.07621	869.6925596	143.5310177	198.6094073	1292.402882	7026.836783	0.1607350244	0.3118411621	0.005853495134	0.01330746899	0.020964757	0.01353368606	1	0.1302293817	0.6047327318	0.01404445084	66	1
5	580.3581591	175.5361492	-80.66497539	11485.55728	253.6787355	367.6253137	1939.813554	4193.5	16810.32258	45.47092731	2395.631168	139.2238398	102.6576616	208.0968812	824.8180047	9859.619206	-0.007308454378	0.02442048394	0.03341172604	0.005202137876	0.01524368396	0.007149461975	1	-0.004340612714	0.01451388914	0.06043564769	2	0.9999978979
5	580.7032729	661.4397907	881.072676	13261.3552	3985.970311	463.0122917	1650.580066	5960	2952.117021	183.681261	2181.072286	651.7828144	123.6642375	197.2513395	943.2988973	1672.604471	0.06709102599	0.3028025245	0.03433945499	0.008892689463	0.01518328621	0.009558522831	1	0.05741016985	0.5879110319	0.09132330452	49	1
5	581.2219616	562.4459091	-111.7482625	12253.06992	2958.500773	758.5741197	2072.300531	5416.5	19656.91398	68.51128861	2401.029926	547.7242947	164.4516984	164.0342256	979.8254954	8282.82888	-0.009782216423	0.2397105036	0.06262732411	0.006409604133	0.01976887054	0.008037717334	1	-0.002460218797	0.4594906579	0.1696243356	22	0.9999996222
5	582.8795898	291.8559519	1070.628798	15668.57236	980.8046101	156.0933257	1989.925469	5949	26010.74737	237.1436352	2489.34448	206.1801294	109.8352206	214.3680583	922.7196706	9208.481031	0.07035105352	0.06490781083	0.01057452829	0.007253044948	0.01136058604	0.007349753267	1	0.05637172552	0.09651685208	0.000355947773	34	0.9999996422
5	584.1672929	87.49657592	-61.59735667	9305.955231	2789.931474	971.3507101	1577.651829	4189	7928.755319	70.65997689	1403.322792	452.396579	182.3901881	212.6586386	623.096576	3553.332435	-0.006649447961	0.2990629272	0.1047382686	0.007720885619	0.02271103021	0.01107773446	1	0.003579626012	0.5833639064	0.3188005167	27	1
5	586.4340811	191.2748763	-2.903429689	12494.23545	4097.239861	224.315483	1968.803491	5787	3917.808511	80.47192004	1904.041568	591.2210074	84.65693923	257.0364885	810.4505865	1633.246989	-0.0002258050849	0.3274754793	0.01880761402	0.006929542897	0.02291344996	0.007323874693	1	0.002699040161	0.6387859906	0.02309755078	24	0.9999929846
5	587.7012125	313.3234416	-62.39805267	13352.01183	799.8124945	239.7351412	2071.251071	4954	11368.84783	51.69037471	2677.902708	206.2260677	84.64187895	177.8338445	964.6978509	5362.263963	-0.004603147144	0.06088470519	0.01957560893	0.004681467639	0.01342494027	0.007286950937	1	-0.002890428931	0.08917536355	0.01443806626	6	0.8860075271
5	594.6024496	238.5670616	899.0826491	13826.14742	2264.324396	125.7014446	1661.302336	5773	13689.68478	221.2346425	2664.267282	418.4120895	102.6395271	199.8124581	1024.879517	6691.453473	0.06293356265	0.1565222957	0.01007746769	0.008404714458	0.01770915647	0.007830084339	1	0.05114770717	0.2854580508	0.0004985714455	42	0.9999780209
5	598.4445651	413.1247445	1007.798787	16938.35913	2792.805232	685.0059479	2107.502802	6972	41796.96809	223.1063651	2371.130999	432.8161879	154.3107419	210.1008187	971.191901	10240.25403	0.05855412763	0.1669395381	0.04064125524	0.008082073325	0.01328594035	0.008585997337	1	0.04995276692	0.3080788413	0.105994302	43	1
5	606.4599474	266.6898379	838.4233418	13285.79149	231.551471	626.2235681	2250.069672	4948.5	25959.17021	200.8342776	2324.201892	147.3696428	143.4225057	201.589034	806.0549371	10211.62939	0.06204240146	0.01919112759	0.04671090681	0.007949269051	0.01258794518	0.01060900108	1	0.05199006653	0.003631297118	0.1221269472	31	0.9999999999
5	608.4988719	465.5970692	-193.1180172	13108.75633	2070.865211	1642.989536	2350.416331	5394	18047.5625	73.69303176	2462.727093	357.7319654	293.4492291	297.5180276	924.1982732	7407.226517	-0.0153334661	0.1542723274	0.1237921305	0.006800429614	0.01621275927	0.01036426707	1	-0.003141001089	0.2855864656	0.3773539656	19	0.9999999998
5	612.0127788	566.5863235	870.7582294	11761.52828	631.3652303	169.4178991	2012.327703	4468	9419.75	209.4625465	2114.905561	159.4637817	99.71038194	183.4458828	775.5416235	5691.799008	0.07588088864	0.05423931497	0.01497222499	0.009467609937	0.01177239176	0.008669461013	1	0.06102317113	0.074632483	0.01646119432	34	0.9999947904
5	613.6211095	439.4525205	973.2410755	14464.04189	5868.46951	143.9919757	1776.081357	6972	12752.26087	241.7534825	2759.060583	1106.278381	117.2867613	238.1595847	1295.797609	7714.190918	0.06777877545	0.4100062962	0.0103131776	0.00882807287	0.02450756346	0.0095245495	1	0.05707827176	0.8080766064	0.01224004076	51	0.9999999479
5	618.4549281	113.519189	-46.56491142	13073.18728	3982.090114	280.1670026	1301.839055	5887	23937.20833	68.16369008	992.7947833	360.4007461	84.47650505	215.2198464	440.8932724	4482.521123	-0.003908170943	0.3071710609	0.02182039765	0.005387639624	0.0155458397	0.006566624526	1	-0.0001876983598	0.5970607479	0.03193246891	25	0.8883099416
5	619.2821187	583.4566478	-15.08702562	10947.27735	3532.048367	171.8017651	1858.354374	5001.5	5042.404255	75.78012575	1853.508382	637.3010502	89.27593231	183.0158656	829.8660447	2413.521415	-0.001350501998	0.322263612	0.01670766993	0.007316925655	0.02141464103	0.008968866081	1	0.001605956207	0.6279733037	0.01535159473	24	0.9999967772
5	620.4232508	164.2962294	823.2727404	12384.50527	5008.604103	70.87895633	1380.861795	6018	15078.75532	189.488776	1957.782128	771.2463902	98.33916871	214.4851042	909.7205959	6321.065491	0.06635789202	0.4071053872	0.005602461909	0.01027185887	0.02255808798	0.008300064572	1	0.0555775405	0.8019368951	-0.004545414695	51	0.9999995949
5	620.5938832	289.9888235	-52.43742512	14635.87232	1428.004815	481.7299013	1981.94186	5666	11696.55914	58.16299139	2205.525912	236.2541895	103.1229403	170.6562264	812.0375674	3501.703162	-0.003697808415	0.09942779559	0.03372141615	0.004217511955	0.01237844417	0.006679742076	1	-0.0008290795173	0.1691500292	0.06523670374	12	0.9999793722
5	622.5438604	306.6338178	-157.9085896	13850.76866	3056.700599	1612.769107	1985.990096	5913	10132.45745	74.62821562	2474.532601	537.199361	276.2362217	183.4214013	993.5914579	4258.278759	-0.01155206831	0.2200227931	0.1174484099	0.005717326317	0.01979661571	0.01181644605	1	-5.090673627e-05	0.4208942073	0.3587413086	23	1
5	622.6203477	541.3270625	-28.49085368	9506.140582	556.2880044	231.5722116	2032.089762	3647.5	6505.34375	47.78451445	2273.765654	165.0767551	77.27797244	170.5967383	819.9200697	3639.770704	-0.00293809173	0.05808557407	0.02492632202	0.006206766505	0.01640912265	0.008667758116	1	-0.001194061546	0.08358343679	0.03327940408	7	0.9898054027
5	623.488318	707.6230287	-123.4093311	11037.58049	3356.388204	1105.093688	1412.261769	4984	27196.59783	62.74319518	820.1239213	269.9609578	112.6379232	165.73278	349.6855451	3511.856655	-0.01089441276	0.2981869362	0.1001666372	0.005817181038	0.01773642351	0.008344501161	1	-0.0001509445982	0.5814280061	0.3019356167	27	1
5	626.4487099	451.6325157	-17.30087214	14366.84656	1276.175821	286.0767151	2019.679509	5412	4491.87234	58.47394588	2899.974849	297.9845538	92.61222086	183.7000474	1074.504324	2179.828198	-0.001424265371	0.08977713488	0.0213492657	0.004377843717	0.01384477279	0.006825424809	1	1.092009916e-05	0.1487852394	0.02243528537	11	0.9864881513
5	642.4282565	238.3285383	-90.41909713	13099.20833	708.3356632	774.6153216	1823.157886	4908	17477.89362	46.19030339	1876.849403	152.1455464	129.3692485	192.9474016	664.2262888	6550.771622	-0.007128158986	0.05435214274	0.06032129088	0.004343664054	0.01263105509	0.006990951393	1	-0.002000813665	0.07720049628	0.1550384777	8	0.9999999996
5	654.4726563	165.276123	625.3516486	9975.320862	4073.461823	55.74016039	1347.114865	4842	11313.4086	157.2339705	1799.194558	667.1473827	87.15669672	193.6824605	807.5622511	5810.214301	0.06412715279	0.4135094218	0.005364818984	0.01040451354	0.02875292647	0.009164819935	1	0.05382966379	0.8151512741	-0.005628136362	51	0.9999999548
5	658.5096165	598.2960781	-40.12032097	9252.5866	1498.613415	569.8174489	1789.848305	3844.5	4004.231579	52.51925171	1497.13806	275.8475889	117.379529	176.8073858	597.1548853	1702.196269	-0.004409554451	0.1628499387	0.0631738317	0.005826551336	0.01790813333	0.01029755969	1	0.0012525847	0.3009890248	0.1697612542	18	1
5	662.7552767	318.4021569	1929.591667	13093.26773	668.262296	1917.347218	2115.251791	4969	11194.64894	397.2853445	2335.881142	160.4865703	368.2244176	235.327846	836.7323978	4622.645755	0.1511482101	0.0517654113	0.1473695795	0.01149380665	0.01440696965	0.0177422936	1	0.1307536451	0.07368795941	0.4929858893	57	0.9999994283
5	669.5468738	361.8824444	-32.25897185	11030.43199	698.5140937	236.4180226	2061.599725	4242.5	12051.37234	51.9989553	1652.002059	161.609473	64.9693306	153.4047691	602.0388629	4577.753024	-0.00299869726	0.0625612658	0.02192036682	0.004985884644	0.01301029296	0.006377107593	1	-0.001424756981	0.09270354455	0.02300558209	6	0.8147836311
5	673.397498	181.8708349	462.5378522	8910.294688	388.695981	1727.174843	1851.615001	3347	3885.553191	143.0057573	1942.531584	155.9328436	441.8726392	194.2161694	713.4093178	3112.993061	0.05536929605	0.04860526592	0.2011269016	0.01084943351	0.01545325133	0.02237648058	1	0.05811173087	0.06991857377	0.6577239963	37	0.9999999999
5	673.3732003	379.5976764	4436.898087	9412.271309	97.55168322	9.917881952	2366.904998	3603.5	7914.104651	1246.471786	2401.909693	146.222469	207.9400112	270.7977807	869.3577533	5913.608328	0.4751647217	0.009416768869	0.0009054106872	0.02698764854	0.01895614526	0.0265405574	1	0.3786420969	-0.0216406133	0.05648132269	81	1
5	675.6217565	421.648305	-32.26476752	11014.88665	3635.762261	192.2154872	1814.479101	5101	9792.926316	71.3749972	1948.103657	613.9701553	80.04740782	187.259583	841.1321912	4175.694031	-0.00350025554	0.325697591	0.01834371246	0.00675257182	0.02120786151	0.007459382081	1	3.494627372e-05	0.6351308877	0.02067561449	24	0.9999770421
5	675.4958537	503.5446996	-108.1448039	11746.80597	590.740786	1417.384849	1979.677224	4461	5949.729167	58.46647963	2452.394393	163.4999036	298.4966154	203.3875362	886.9706213	3211.434097	-0.009744185611	0.05096115497	0.1205053546	0.005422977305	0.01378845408	0.01198487276	1	0.0002533108088	0.07240674518	0.3632097422	9	0.9999999998
5	677.8004491	618.4914896	-41.56664892	7703.741375	331.6288806	954.7178004	1830.846378	2898	2518.215054	53.47485054	1405.520295	134.2453068	174.56846	168.6503516	506.0566662	1342.135311	-0.005266114413	0.04585098558	0.1230215657	0.007284587169	0.01710609288	0.01213703852	1	0.003972589217	0.06192369861	0.3727612522	9	0.9999999993
5	679.6307603	167.497631	30.65992807	7813.941157	687.4729454	138.6633484	1562.254331	2992.5	2473.010989	42.51003095	1254.13776	146.3484616	69.25470805	182.5458952	467.6508259	1402.203532	0.003923699845	0.09023485353	0.01874307053	0.006013957219	0.01521022273	0.009288175137	1	0.004097983159	0.1495899421	0.0146202925	11	0.999997707
5	681.9697035	336.4414147	1540.566041	9540.462431	4021.787759	72.77489974	1916.300878	4745.5	12499.55435	388.9066326	2137.151159	856.4430442	145.8660528	203.7022522	986.1593373	9388.852068	0.157933343	0.4141090309	0.008253018768	0.01742687068	0.03256721028	0.01821220456	1	0.1289893282	0.8157058546	0.02570102908	68	1
5	687.7909526	382.2016923	-85.51693727	12516.32605	2808.22874	1457.682071	2050.740662	5325	8033.827586	72.52196857	1777.606751	405.8711945	217.5916392	211.2704001	719.4155903	2810.528591	-0.007329290804	0.2311569142	0.1198291405	0.006548354886	0.01967900912	0.01309857954	1	0.003585455447	0.4439019903	0.3683942259	23	1
5	693.9659437	349.5837312	6124.06313	8631.733408	888.5539094	-170.2724226	1952.391796	3615	8661.612903	1717.097974	2380.739752	249.8493986	306.8879158	233.3699013	940.7674139	7937.378076	0.7028041166	0.09925374464	-0.01821217658	0.03711968849	0.01918296751	0.04379756048	1	0.5598464222	0.1609923799	0.04524966503	92	1
5	699.3245088	171.2940278	14.42340217	7599.424761	1213.30859	107.7331941	1399.900903	3096.5	6855.521739	148.9674697	1209.413541	217.696986	144.6591767	1465.515677	468.3583832	2943.736239	0.00191491167	0.1570906729	0.01531508202	0.02253970627	0.02301607879	0.02179046286	1	0.002782786473	0.2873307286	0.004857272861	16	0.9999578736
5	706.1190961	450.6528601	727.1989544	10453.65067	661.108704	157.9364928	1852.392702	4031	22499.64894	162.8942107	1752.615156	165.9564729	91.53714851	144.0208177	638.8415757	8684.021473	0.06855309611	0.06264000353	0.01445362804	0.008370059526	0.01568872576	0.009383504253	1	0.05519876093	0.09199625806	0.01332434635	34	0.9999422692
5	706.4171241	585.6739433	410.520637	7138.252583	1702.14705	653.5553099	1531.353218	3184.5	10418.60638	118.2535278	1327.523515	323.0183817	134.1001756	169.8501172	554.0812276	4737.559542	0.0580544364	0.233189558	0.09209536666	0.01085557382	0.02373876641	0.01488575674	1	0.05382473251	0.4465422918	0.2870434503	47	1
5	711.5933148	271.5613719	8.662147031	8405.599335	2655.858467	196.5900002	1734.997038	3828.5	4152.107527	66.62062048	1556.224669	520.4442382	77.07569716	246.2450807	688.2465019	2659.088858	0.001165366811	0.3168167531	0.02494831929	0.008617996777	0.02719859578	0.01052536578	1	0.004170645406	0.6170194729	0.04431417207	24	0.5714589833
5	717.2744102	516.5251027	1475.268291	8559.725282	83.32345238	87.50398445	1746.736695	3148	2869.462366	369.4404485	2132.701872	118.4137405	109.973212	186.7111061	763.1454258	2183.790774	0.1691307238	0.009566572095	0.01191328017	0.01524934895	0.01598725521	0.01504962646	1	0.1349415924	-0.01836893649	0.02526727898	52	0.9999999987
5	720.0905355	305.5142736	-9.592931728	9079.946925	2830.301905	276.037111	1684.813758	4114	9825.569892	63.07176653	1307.102162	451.4860183	91.26418161	174.7454246	582.8019525	3756.8887	-0.0009768951592	0.3199566357	0.03128290666	0.007492597791	0.02156522664	0.009255705465	1	0.002944530898	0.6237404929	0.06593693009	25	0.9870592128
5	724.8180871	596.5076319	-40.10221915	7070.443569	2260.602903	358.3644777	1375.626698	3308	17924.67021	55.17826465	1116.344885	346.7137055	77.85007981	134.6210505	479.6519779	8077.706389	-0.005820249926	0.3233671531	0.0523563048	0.008827639939	0.02207715215	0.01023560493	1	0.0006331561425	0.6315750794	0.1381151462	26	1
5	728.3634769	291.5822311	2261.677641	7898.131082	448.1343361	17.37706871	1805.261101	3028	15893.04255	515.8179972	1733.30044	139.4945716	129.8003837	163.3004286	633.3079666	9281.359058	0.29005305	0.05802694207	0.002290026581	0.01716921303	0.01847434136	0.0188315214	1	0.2312421501	0.0801885988	0.02117630403	72	0.999999958
5	729.6727143	370.4346321	1490.975428	9708.393688	941.4584207	1435.800492	1976.32388	3889	13022.95745	261.3196168	1534.807628	177.4601468	259.5266845	179.5431626	575.9161381	5576.004237	0.1519028525	0.09830697418	0.144051032	0.01303732416	0.01565535857	0.0184984273	1	0.1314905181	0.1695242209	0.4834423457	60	1
5	729.0013339	498.5407939	-133.903738	8493.792429	123.2058185	1913.940189	1818.271079	3172	5680.844444	50.08600143	1475.502381	102.0156267	326.3847293	184.7934861	531.0436776	2426.696834	-0.01562909011	0.0149625951	0.2212480683	0.005892837062	0.01275005974	0.01410997172	1	0.002579066842	0.001874361107	0.710152909	5	1
5	740.2855162	525.4939283	-17.88054168	7165.588731	1116.325341	119.6316068	1516.628229	2998.5	8413.863158	42.37297536	1370.657168	237.1295557	66.66580822	138.4672631	540.1463614	4117.451504	-0.002498576048	0.1540255562	0.01699091911	0.005989760186	0.01867120065	0.009336156195	1	-0.0006462755403	0.2811084436	0.00955397941	16	0.9735510415
5	743.4148786	224.183484	1183.245633	7298.481239	1060.934152	46.74835806	1414.597704	2981	3502.645833	207.8894044	1177.558967	192.2341575	85.02342145	192.3267258	467.0693885	1708.26795	0.161047056	0.1508541654	0.006577562474	0.01345032504	0.01946253233	0.01281788675	1	0.1292341234	0.2728223028	0.01038916391	61	1
5	743.3384711	425.9896146	-41.67698236	8856.564148	2856.021768	127.6998636	1573.480343	4076	17425	64.02555011	1217.860846	428.3752076	72.18121992	160.57739	550.885698	5108.679413	-0.004896421426	0.3216305152	0.01430449412	0.007566911349	0.02275430497	0.008686439127	1	-0.001406659247	0.6266107665	0.006181307029	24	0.9999984192
5	743.6017772	449.1275004	-23.60193386	8446.12979	1814.666003	241.5037405	1496.774025	3622.5	4135.305263	54.46919286	1593.707566	351.9939959	93.4994536	166.4753133	655.0443558	2352.606084	-0.003116147031	0.2206526633	0.03095762167	0.007056043926	0.02454016726	0.01028755422	1	0.0004116441583	0.4189949417	0.06047389754	21	0.9999999265
5	745.0222527	496.4081748	-83.558671	7932.706776	2435.82694	897.8735454	1654.179362	3656	14547.88172	62.46916431	1049.232262	353.564175	125.4369175	171.0384395	464.9707571	5061.631188	-0.01059449449	0.3113546381	0.1147489974	0.008141114929	0.02287605221	0.01188845144	1	0.001253961519	0.6091028197	0.3531287032	27	1
5	748.1490617	365.1674216	4176.698778	9060.273202	174.6604846	-80.11484478	1696.874234	3442	13904.5625	834.5007966	1724.284177	114.8515842	175.1546597	201.0928749	622.4384715	6923.749994	0.4562194187	0.02073885968	-0.01034228286	0.02139451289	0.01437352232	0.02105629449	1	0.3627802798	0.001456136274	0.01358190977	81	1
5	754.4763886	437.2941646	451.1513428	8227.662885	129.7649462	785.1729842	1807.011313	3116	23005.17895	181.3799063	1358.734042	179.1343047	255.4866093	1973.943016	477.4063476	8782.330372	0.05484598325	0.01623941071	0.09833692902	0.02318240157	0.02650694717	0.03551296768	1	0.0499666801	-0.0005277841637	0.2995715414	32	1
6	10.79571623	295.5295608	1503.387073	9739.655665	3016.93183	436.4928696	1703.149088	4463	7142.956989	347.8482106	1973.947747	618.4776363	167.4298676	204.0335704	864.37165	3972.813952	0.1575610739	0.2986204103	0.04561683823	0.01573141833	0.02635655689	0.0174352364	1	0.1304752951	0.5789376183	0.1508287783	67	1
6	9.946491083	355.8697338	-95.41731006	12112.45885	561.6913123	1336.456258	1947.717367	4503	6492.666667	73.08217384	2685.76502	203.8155765	302.4251	426.4338259	954.6887906	2635.317669	-0.007876838908	0.04635413166	0.1127202479	0.006340846601	0.01796584946	0.01370282194	1	0.001142605695	0.06261053119	0.3364330679	9	0.9999997969
6	12.45415737	614.6973442	511.2836745	8076.445144	192.9227491	304.3099074	1453.656556	3012	30380.76596	119.0159706	1278.811961	97.77741448	110.6616811	161.5547054	440.7583662	7047.613357	0.06404634576	0.02499758726	0.03777227175	0.00974339158	0.0133391373	0.01366021297	1	0.05298861332	0.01526346086	0.09178100648	31	0.9999999664
6	19.85297528	405.5376945	5267.697343	11325.63919	204.3301811	-209.4723213	2467.249374	4284	17959.37895	1035.534831	2147.866641	136.1746723	247.541791	271.647772	766.2725203	9421.602453	0.4820971016	0.01991989399	-0.0176312585	0.02334751607	0.01377746049	0.02540822479	1	0.3829188313	-0.000712886827	-0.005878857172	81	0.9999999965
6	27.31655802	298.6042127	1703.891348	11066.85956	519.4069726	1548.246042	2213.548843	4253.5	5734.927083	416.8911547	2499.979065	167.5096706	360.815046	189.7461737	896.7855797	3223.425319	0.1544913434	0.04744261164	0.1370944454	0.01314793084	0.0143016936	0.02187978596	1	0.132643424	0.06437537627	0.4579122589	57	0.9999973713
6	33.23150912	500.139507	-83.23213345	10121.14992	425.5034149	1243.253811	2237.791681	3850	3555.587629	54.46994639	1983.365884	149.0188773	260.8045579	256.4937806	727.5387706	2019.391465	-0.007805011022	0.04352437006	0.1232605517	0.005856128761	0.01350503648	0.01494830441	1	0.001942788086	0.05715644258	0.3729246098	9	0.9999997227
6	36.55951554	241.7373942	-44.02941663	10470.68197	3406.705452	570.1575404	1806.915319	4835	16871.96809	73.01472021	1577.312535	543.4202442	107.1284125	209.6645659	698.626846	5439.650092	-0.003920886179	0.3257222331	0.05516050108	0.007464849175	0.02101231389	0.009205487586	1	0.002373283637	0.6365164185	0.1483705539	26	1
6	39.40629441	271.7188701	1855.025232	11312.08314	1672.728463	621.2882137	2355.124806	4714	7106.808511	353.9173556	1950.010081	302.421852	170.0034274	295.280434	770.6652075	2715.937012	0.1620831307	0.1520364448	0.05425793343	0.01552748623	0.01539600827	0.01368853695	1	0.1335346799	0.2769753191	0.1761664445	62	1
6	40.57403832	378.2973564	3439.115802	11710.64181	85.26982301	871.0811908	2515.20005	4331.5	6904.615385	784.4819155	2546.619917	149.9420958	269.5119379	236.0554948	903.1731403	4528.586294	0.2925554359	0.007444022729	0.07683522313	0.01988621689	0.01408577788	0.02500637947	1	0.2382484311	-0.02143233842	0.2785265975	70	1
6	45.33335079	419.2801365	1790.221604	10793.85094	975.8846228	1670.550029	2609.26959	4285.5	4995.236559	431.5751566	2571.578792	236.0281034	453.8293422	218.0806585	960.4345165	3296.943035	0.1657137281	0.08990467534	0.1486989393	0.01502494871	0.01359077702	0.02707801245	1	0.1427944106	0.1522520975	0.5023825499	60	0.9999999989
6	46.26477138	338.5467276	2152.727671	13956.23579	627.0739155	1983.508322	2456.157484	5265	8826.043011	438.2915654	2509.355239	178.1389294	454.7377136	240.9588638	908.2710139	3340.588652	0.1507974934	0.04569823921	0.1411142448	0.01277867426	0.01140860352	0.02074925848	1	0.1299702018	0.06095501233	0.4709591989	57	0.9999953362
6	46.32818979	520.4368602	877.8930189	12864.29918	5227.457324	140.0066523	1829.073585	6214.5	15274.05495	197.052584	2239.588519	852.661992	103.4541515	284.6092152	1001.614595	5759.40441	0.06784425685	0.4023824513	0.009986913061	0.009595671563	0.02078302286	0.009129279736	1	0.05704546013	0.7923448962	0.01082697361	51	0.9999983042
6	46.48695656	604.0187031	1608.203038	9417.038021	403.2972613	34.45249627	1679.917541	3458	3950.053191	320.9709713	1933.06876	156.8428414	113.8300803	230.2428307	711.6711737	1938.291934	0.1758778562	0.04740397532	0.003546838325	0.01237785251	0.0144561009	0.01352507058	1	0.1400292871	0.0592877538	-0.0007751482309	55	0.9999587204
6	49.60564602	505.5630249	-127.0191836	10145.75999	829.0734083	2414.447976	2638.064312	3960	3196.933333	82.70905652	2145.214996	248.3152919	490.9123497	252.5854529	811.4494736	5077.437739	-0.01279626424	0.08205957615	0.2306612141	0.008353027906	0.0175965259	0.02576642498	1	0.006066666752	0.1405361162	0.7460686141	15	0.9999999998
6	52.33969866	201.1448852	6710.298173	10119.94339	1101.284607	-403.197535	1851.540184	4137	22347.34444	1490.691767	1975.806922	205.0365771	305.5897193	183.4793767	739.6806087	12140.78589	0.6618439443	0.1091014712	-0.04102677066	0.03905690587	0.02227679516	0.03242243553	1	0.5255441118	0.1808154568	-0.04284942842	92	0.9999999985
6	51.87954313	371.6208754	3113.901285	10987.73939	1026.484589	842.6716154	2587.335021	4462	14387.325	813.4722519	2637.923566	250.7418882	258.6867473	231.4651046	983.7905581	8675.707156	0.2920966188	0.09442932184	0.07166408247	0.01839663822	0.01549628138	0.0243777746	1	0.2382071384	0.1577367678	0.2638449526	75	0.9930743843
6	52.32667108	541.3555719	-31.78601985	13316.19927	2924.113563	400.3320582	1740.906669	5605.5	8649.808511	74.73956603	2147.146353	402.2312131	92.56576087	243.2793342	819.5119927	2516.411138	-0.002224846265	0.2201714687	0.0301593514	0.0059248476	0.01644521155	0.006585386683	1	0.001061875799	0.4179664487	0.05788669091	21	0.9999999957
6	56.70444275	392.4543245	1050.440698	12638.91791	263.6706782	243.7988917	2369.730379	4731	23987.56842	272.6715957	2516.831794	150.7815905	126.581448	209.8525574	834.072038	10997.41171	0.08072732172	0.01993361158	0.01870826304	0.01013195937	0.01499774033	0.0124132448	1	0.06489010768	0.003993107303	0.02919872158	30	0.9999999378
6	58.51084121	592.614047	1680.821118	10592.19554	439.6403205	1459.261552	2147.430886	4072	2654.451613	291.2982277	1801.043085	155.7682064	288.657931	215.0570592	658.5345192	1188.060115	0.1552013042	0.04335578308	0.1407870464	0.01271964374	0.01335411318	0.01866630784	1	0.13344592	0.05607643842	0.4707317829	57	0.999933751
6	59.83480184	172.6687916	4876.219601	10482.13499	547.8468969	-206.8857979	1599.568328	4089	10397.42105	986.5764425	2115.121156	177.0436064	239.2608722	196.8924203	778.6837176	5902.789479	0.4507334944	0.05484143073	-0.02079560871	0.02387764213	0.01637662403	0.0245306236	1	0.357912883	0.07143916004	-0.02262396923	83	0.9992951886
6	62.61867433	246.3589109	2143.786465	13922.61074	1972.94598	103.0084503	2055.415508	5609	7647.88764	389.286982	2347.090619	330.0262148	149.6153117	245.4808676	876.148682	3069.562952	0.1568167011	0.1453847753	0.007584012524	0.01165695013	0.01404139726	0.01173785493	1	0.1258833793	0.2616169845	0.01271082326	61	1
6	62.49587171	322.7658611	2002.180806	12498.3955	51.51970776	1803.289505	2602.773182	4671.5	6797.648936	444.8184055	2820.644604	151.5370217	422.8346483	264.135972	1002.829899	3549.418346	0.1611340238	0.004047970427	0.1445641328	0.01239831454	0.01327975117	0.0270251279	1	0.1381434062	-0.02488424776	0.4836643609	54	1
6	62.46092085	449.0665264	9.430559204	15292.50243	4617.442376	297.7788198	2204.384495	6884	9411.290323	77.71564058	2052.461597	627.988184	94.75865479	290.0151107	879.1126431	2776.266396	0.0007229790012	0.3042644269	0.02010314733	0.005494729012	0.0151740684	0.007593132237	1	0.003364136504	0.5909667476	0.02690995461	24	0.9993697101
6	63.57385637	56.57656037	1229.95707	7625.500333	2180.601074	-76.80778485	960.4281945	3389.5	7699.423913	234.269306	1214.855304	372.7707002	92.87013046	145.9449802	534.6387834	2999.552125	0.1565683502	0.2847873139	-0.009944101059	0.01460719206	0.02256067471	0.01288125516	0	NaN	NaN	NaN	NaN	NaN
6	63.23540573	529.811187	-44.40997243	12394.33899	2756.434188	227.5771687	2105.40906	5252	16929.2766	63.34305486	2143.121685	453.1043823	75.67698941	226.4441782	848.7952154	5355.248541	-0.003568908992	0.2230494854	0.01921799499	0.005454728848	0.01582774572	0.006523802939	1	-0.0007834812561	0.4235161943	0.01971636131	21	0.9997295147
6	65.42445767	231.1800131	564.8328223	10260.66022	36.29500338	2097.367152	2434.77077	3829	5918.074468	142.1658818	1900.728625	141.9814487	417.148026	232.0442853	663.8800989	2475.814032	0.05544227272	0.003031257854	0.1974822788	0.008955122919	0.01472554742	0.02458439562	1	0.05753809641	-0.02418142273	0.6433239455	33	1
6	66.40305055	354.598956	-37.64219099	15722.16156	4741.780695	509.9563813	2133.20935	7043	15118.73404	93.51788858	2411.958893	767.6000224	122.8152033	247.1899892	1063.953264	4794.309856	-0.002753692871	0.299670514	0.03329879553	0.006336290287	0.01664117259	0.00805326456	1	0.001507955215	0.5820009605	0.07174468281	26	0.9997706223
6	67.34048852	201.1442588	1707.8059	11299.18009	3237.480643	543.0699747	1999.968282	5183	8658.444444	377.8501028	2166.525191	642.2915471	170.2482872	214.5140974	936.5080984	4400.205041	0.1538202817	0.2906317857	0.0480506682	0.01452023545	0.02175152278	0.01450734234	1	0.1275990591	0.5625854773	0.1581182358	67	1
6	68.49661716	267.9342457	14.18872459	12779.28027	2686.398964	428.2759447	2036.059098	5383.5	3539.044944	70.71951744	2372.620498	512.1827762	88.98292904	252.4811417	951.6592353	2008.40399	0.001099093558	0.2125741875	0.03493690212	0.005776400196	0.01742076959	0.006778421389	1	0.004003291382	0.4024467414	0.07492898774	21	0.9999998025
6	68.81179052	377.6499117	893.9582923	13204.19382	1200.33609	274.9185272	2408.497296	5223	13641.01136	226.5889296	2687.538666	238.013341	119.1137457	262.5358398	966.8650557	6931.179881	0.06680207552	0.09141243702	0.02183483314	0.008733388376	0.0140015576	0.01138452306	1	0.05456777706	0.1516027877	0.03966205127	38	0.999833614
6	71.75728284	402.5715161	5851.957345	12785.86788	1244.126202	-55.22224038	2609.473002	5222.5	20321.82022	1314.741286	2735.597876	241.8965253	292.7301488	215.4827346	1017.249095	12535.20835	0.465981563	0.09890520438	-0.004015669793	0.02272651808	0.01636423455	0.02855508361	1	0.3716689546	0.1627717885	0.04078541121	85	0.9999892951
6	73.49393228	184.5282127	741.908148	11331.48111	1689.548816	99.32836642	1609.865491	4584	10290.88542	164.3207884	1955.573295	283.9988971	103.5359636	253.3560438	740.5238332	5043.948789	0.06669788528	0.1468299128	0.009416797108	0.007651002624	0.01709204439	0.00969965376	1	0.05402907245	0.2654181974	-0.001316244374	42	0.999997121
6	75.23174201	254.713627	810.1603632	12868.87087	641.5592134	531.6097473	2093.275677	4860	14084.32558	200.3728796	2527.403021	189.7349805	147.5272446	229.0348425	886.3963936	5548.131983	0.06167618944	0.05157714096	0.04153973646	0.008271301237	0.01665418845	0.009725311982	1	0.05158282642	0.07022308664	0.1053501349	35	0.9845031987
6	78.68888096	366.8733388	859.0546094	15052.89909	618.7857851	3194.549442	3144.8676	5657	10362.84848	183.7993358	2206.986169	185.4740563	498.1379978	476.751244	800.7596859	3204.71545	0.05788128476	0.04037511607	0.2103535771	0.008176792901	0.01166687374	0.02088855177	0	NaN	NaN	NaN	NaN	NaN
6	80.72924467	134.4091578	39.26581229	8964.835749	866.2683712	123.7533499	1422.776342	3469	4634.634409	49.51681234	1768.725742	196.8366164	71.10432392	200.7237827	648.4555374	2051.45399	0.004301528402	0.09629746614	0.01358533806	0.006139842114	0.02049915846	0.008786250644	1	0.004074059785	0.1619005949	-0.002961283477	11	0.9999999978
6	81.43572301	208.7065529	-111.9560098	12378.31855	3630.911684	1351.776564	1870.472149	5580	9166.806452	99.80101817	2164.559954	652.5411783	247.7238336	218.6819865	928.6115682	3727.543926	-0.0081742493	0.2962019019	0.1092250802	0.008915070933	0.02372588519	0.0122018082	1	0.002664256828	0.5776398589	0.3339172335	27	1
6	81.71080656	325.4702813	2462.952526	14294.58159	507.429096	257.1818474	2698.325454	5354	1667.914894	566.0879601	3032.333374	200.7225766	171.0224995	247.5928374	1098.197388	686.868015	0.1743919416	0.03656594167	0.01832995726	0.01001620135	0.01149579205	0.01492122507	1	0.1398285861	0.03748812634	0.04977924774	52	0.9835660339
6	81.46089014	430.610064	879.2822941	13088.16057	2692.343971	1415.179208	2585.418249	5635.5	5324.55	260.6210826	2533.068258	571.813741	316.9742953	231.1633838	1023.543794	3172.683941	0.06567588948	0.2120548011	0.108845055	0.02137072404	0.02414507983	0.02194060165	1	0.06096010312	0.4035069562	0.3460907767	47	0.9999999994
6	81.64728334	678.318166	43.72896007	7438.547615	2254.261171	172.7402414	1239.61993	3359.5	2670.446809	63.70348215	1474.50507	465.3937201	71.03158505	151.5621439	650.5501505	1610.553479	0.006471836284	0.3081333494	0.0245225667	0.00925080556	0.02438613761	0.01081311945	1	0.008309278877	0.5990555713	0.04370370581	24	0.9978379913
6	84.36715766	165.3849211	1806.094416	11186.91767	3264.953665	41.91062711	1642.162847	5072.5	9985.804878	376.905407	2147.182303	621.0612932	111.3643541	232.9057459	918.2983859	5007.656751	0.158526281	0.2911047683	0.003776730271	0.01330805806	0.02151316244	0.01057606574	1	0.1281468107	0.561920438	0.005531344113	66	1
6	84.12467003	394.5093184	6392.704056	14131.2586	2107.251533	-222.3028779	2593.312862	5860	20706.1875	1487.988316	3155.321402	416.6390552	306.4138294	219.8118909	1215.867265	10392.66293	0.4555521137	0.1483909239	-0.0145461203	0.02222403609	0.01697866844	0.02592218704	1	0.3629703496	0.264511481	0.003786530913	87	0.9999226201
6	85.24837514	379.1988676	701.7798121	11584.67303	368.4475575	2698.26682	3459.447794	4469.5	8097.876712	156.75148	2338.897539	177.5903703	535.763583	329.8662877	840.1889318	4333.040939	0.05996496688	0.03361950446	0.2237929335	0.009106599733	0.01517015596	0.02215630336	0	NaN	NaN	NaN	NaN	NaN
6	85.54085273	719.6281717	34.2776701	8286.370013	1817.312799	175.8588266	1165.402649	3492.5	6032.11828	50.97254109	1135.806606	261.0312507	70.58756642	135.4207697	472.4151995	1455.409899	0.003957797714	0.2205241725	0.02252952401	0.006335067759	0.01580573392	0.008149367124	1	0.005450054175	0.4183659882	0.03282018501	21	0.9999991497
6	87.60146835	357.4588706	771.0373617	9662.616906	2596.574718	585.2292526	2734.050605	4398	4864.425	277.5915128	3524.483778	1123.14254	231.0900712	336.2443783	1542.213508	3716.08305	0.07975562394	0.2744130703	0.0597786901	0.01385650107	0.04607962991	0.03511081792	1	0.06914739815	0.5301893909	0.1813945899	46	0.9962399155
6	89.07977955	179.939637	1988.441714	11724.62072	169.2363417	116.9046619	2158.654582	4390	15910.92553	402.4461723	2364.022825	159.6191225	147.3399556	250.8769632	818.0382284	7144.313296	0.1635533291	0.01564789267	0.00939123045	0.01147073192	0.0155660589	0.0148694077	1	0.1303514268	-0.005874502006	0.01548374635	52	0.9999999995
6	90.8915914	408.9949283	45.21413939	16231.28142	3408.353142	666.199253	2607.455933	6804	5759.734043	91.46151415	2320.088283	562.235915	111.256759	270.105861	959.6222421	2517.151292	0.002657553435	0.2187170125	0.04103796799	0.005988641093	0.01453889875	0.007150769807	1	0.005741047228	0.4153199751	0.09669714189	21	0.9999993944
6	93.76220276	424.7750938	7704.710167	16806.61898	806.0793789	1492.354921	2783.834833	6406	15950.67089	1562.555242	3000.791345	229.2436557	445.4630088	294.5286011	1137.503768	5087.066113	0.4670847078	0.04947105054	0.08725504166	0.02310537895	0.01164895434	0.02827156252	1	0.3787814503	0.0641359311	0.3559162977	84	0.9999999247
6	94.45258729	578.3075771	726.3207059	12258.12767	2750.772791	1142.609156	1950.110663	5315	11719.91489	174.5358752	2364.711276	527.1976287	226.6705672	189.0700806	952.426827	5685.877643	0.05828243583	0.223892602	0.09191863057	0.008657789668	0.01687840683	0.01239591	1	0.05391914225	0.4273648914	0.2861214151	47	1
6	95.17329391	157.5574033	1882.797114	11216.06394	3305.679121	86.49474932	1916.076467	5099	4623.614458	328.2851605	1694.600241	543.4084414	131.9546381	238.8227467	749.7658541	2080.316919	0.1666041097	0.2973704325	0.007683540923	0.01284485923	0.02107060774	0.01284616632	1	0.134934728	0.5749129746	0.02116709928	66	1
6	95.19438497	272.1274155	7227.045138	15769.49028	188.3687369	-199.7532355	2453.594574	5811	9701.152174	1524.999634	2990.098903	179.6682327	307.5696198	216.6688679	1097.290959	4717.068784	0.4721017389	0.01310679842	-0.01221441429	0.02386469632	0.01294947123	0.02311744479	1	0.3752717437	-0.01448096598	0.01039113916	81	1
6	96.86904678	387.1149752	2576.293726	14623.62017	1235.845213	992.0842781	3123.915918	5754.5	4667.282051	510.2419636	2653.752922	312.8203378	215.111724	275.3514727	1000.559803	3679.143586	0.174589655	0.08324801139	0.06599805765	0.01135304674	0.0139486999	0.01463549675	0	NaN	NaN	NaN	NaN	NaN
6	99.09343013	254.0554439	3274.17319	10749.61941	2257.423115	-69.67472807	2303.349599	4669	1859	817.399422	2568.940181	576.0671296	228.8867556	273.2309817	1079.229152	1801.733897	0.3067982188	0.2072970535	-0.006071100563	0.02011498035	0.02239686432	0.02489615475	1	0.2452158752	0.3875212654	0.001739237668	78	0.9999999107
6	101.0072161	131.4990643	2631.266268	9893.141918	2152.330417	559.9860561	1731.173983	4262	17090.09783	577.7142878	1948.946216	429.6290035	218.4210693	191.0021414	806.7543064	10071.44607	0.2732329023	0.221110489	0.05496223621	0.02115969271	0.02305086956	0.02297693264	1	0.2229438397	0.418490855	0.2065038362	79	0.9999999999
6	101.1463596	347.8320236	1117.547195	17883.57969	1129.888814	786.5357667	2544.333203	6861	29793.73913	249.3224655	2721.322625	250.9920289	185.2093793	255.6555035	1035.729113	7041.434778	0.06414661691	0.06506545715	0.0448785857	0.007458268487	0.01083614444	0.009172487409	1	0.05390773679	0.09813423886	0.1180223362	35	0.9999996302
6	101.2504473	709.6288958	29.68279053	9796.890719	143.5455905	230.5399476	1277.683542	3539.5	13313.84946	37.58620891	1902.70421	118.0969373	89.56186785	166.5050723	659.7683078	3326.447298	0.003155185478	0.01507867382	0.02444005136	0.003945579941	0.0133413371	0.00859170331	1	0.003292224692	-0.005159778237	0.03130712365	1	0.9602110727
6	103.3341729	436.6581532	-125.9253277	16673.13443	728.1568117	2093.269069	2840.386414	6223.5	9669.863636	66.02766319	2434.534353	219.5916523	332.2783001	265.9239661	912.4659281	3142.773733	-0.0076972107	0.04717328562	0.1280692453	0.004172914362	0.01149615577	0.00909900304	1	0.002407594971	0.0648529922	0.3897812429	9	0.9999999996
6	104.8566079	188.4607546	-69.17322289	13100.67818	262.4257893	413.2138053	2045.711874	4799	18598.68478	45.68752855	2617.441713	134.3096201	101.7118792	221.1294494	888.3676039	8734.175913	-0.005511197576	0.01876520686	0.0306614815	0.004701143475	0.01308749698	0.009192877707	1	-0.003150053054	0.002738948461	0.05107822522	2	0.9999999688
6	104.3954831	241.8691823	-6.078242224	14494.215	3179.005181	278.4611955	2272.27732	6120	10605.44595	77.55204488	2554.735708	548.7476345	87.96969519	287.3524922	1015.316144	4343.311823	-0.0003605630001	0.2209814075	0.01959925757	0.005852121316	0.01757580198	0.007959086709	1	0.001790808295	0.4192389869	0.02168740888	21	0.9997693865
6	104.2793254	310.5958186	-85.17995775	15498.01419	4887.390607	932.3393876	2459.055888	6985.5	15083.68817	94.04044098	2367.700395	785.4480902	161.6121615	281.918952	1059.146591	5139.558347	-0.005221636463	0.3204225047	0.06213147564	0.007217334533	0.01799524869	0.008135614664	1	0.001797704673	0.6258520293	0.1720660015	26	1
6	105.3014985	97.4741047	-3.649761871	8404.565096	2721.874938	419.7076749	1364.66193	3824.5	11383.63542	65.59433968	1346.651895	438.4961758	120.461421	205.5325736	591.9338593	4909.552714	-0.0004882466366	0.3285213486	0.05211201939	0.008201590956	0.02381594185	0.01190350254	1	0.004916866093	0.6421488333	0.1386766329	26	1
6	105.8002046	173.165999	-0.8769144299	12129.40051	2658.434706	366.1372504	1830.524188	5135	7643.380435	72.57819267	2162.532157	494.4788111	106.1110364	269.3691533	865.0909003	5759.833376	-0.0001016811409	0.2208983851	0.0309556117	0.006337491888	0.02100348284	0.008568202929	1	0.002821840345	0.4194762517	0.06116031389	21	0.9999999999
6	105.6368592	227.5869705	-192.0353708	14205.2464	63.61573022	3268.915812	2909.016811	5127	3528.185185	82.64613098	2178.616645	146.9686803	486.8266997	260.1228479	756.8485211	2291.189179	-0.01320625184	0.0045943849	0.2311526071	0.005530927425	0.01100255199	0.0211364581	1	0.005150634138	-0.01916570687	0.7446789323	5	1
6	105.625488	541.4667087	-137.9254596	15310.92517	2314.470177	1861.276205	2419.058214	6234.5	15187.05747	91.17184572	2190.844634	331.8571288	269.8136151	243.4504283	839.4356537	4407.342849	-0.009544772494	0.151299399	0.1196897381	0.00661256565	0.01245026692	0.01072143471	1	0.001161856446	0.2792598336	0.3643127651	19	1
6	107.7240388	294.4574274	-17.07962639	15419.73399	1414.011721	347.4981509	2312.20428	5858	8793.569892	64.19815166	3014.192113	384.5075126	89.22206278	241.1269317	1149.025069	3134.946849	-0.001113922508	0.09542873805	0.02385692414	0.004800832393	0.01619102478	0.006670487906	1	0.0004865456704	0.1605261705	0.03142869561	11	0.6305241035
6	108.4801574	278.9742551	-9.616939094	15519.6101	1462.194643	546.7341671	2266.00774	5965	6870.477778	62.91141938	2524.617052	296.4648489	114.527935	225.9641529	952.0993435	2430.705207	-0.0006117764977	0.09682124776	0.03648229268	0.004403469814	0.01285985653	0.006380501313	1	0.001815994118	0.1638496334	0.07541866618	12	0.9996297378
6	108.3755863	626.4251034	815.9849633	14549.26038	815.4533733	533.5697178	1695.195847	5436	24512.47778	166.9423329	2357.960072	157.3459197	134.0144635	173.4968588	822.8816172	6021.383669	0.05706712168	0.05749579715	0.03555013514	0.00683698226	0.01125826519	0.008568727297	1	0.04751311417	0.08224863589	0.08374426021	35	0.9934135584
6	108.76691	365.6178599	2655.278989	15009.06475	247.6007102	344.7716623	3004.787466	5546	16723.35294	672.0145968	3077.708004	173.3399531	198.2418385	322.7747513	1095.590424	8132.916899	0.1815652572	0.01768343931	0.02162772388	0.01432700323	0.01342004439	0.01588887791	0	NaN	NaN	NaN	NaN	NaN
6	109.7773404	394.5663124	-94.58629343	14526.40133	122.8766591	1981.998456	3047.992343	5286	9254.786517	58.1898673	2795.321118	151.3489358	369.9308822	255.4143245	985.7001636	3942.260304	-0.00700576814	0.008458336763	0.1355899867	0.004011793165	0.01093720933	0.01430705702	0	NaN	NaN	NaN	NaN	NaN
6	109.5137431	512.7408912	-89.45307756	15762.16683	4918.933282	935.9298572	2356.948458	7133	14042.53191	82.13139797	2477.656557	846.3846893	177.0985713	240.2715056	1120.747843	4650.960756	-0.005864519906	0.3178176231	0.06018048837	0.005787295219	0.0184638305	0.007931198298	1	0.001121383521	0.6204159517	0.1650474107	26	1
6	109.9312006	641.3142653	739.3672804	11201.50225	518.0555087	377.3867069	1737.173229	4174	5358.659341	169.4639166	2176.394451	149.5530722	124.1844808	195.5073373	774.4336899	3359.271903	0.06609672137	0.04743839109	0.03481101847	0.007705960074	0.01200023746	0.01038564122	1	0.05459245445	0.06140918951	0.08283750896	35	0.9939658933
6	110.0409176	578.9998061	2234.171777	14345.3903	674.7000838	1982.002868	2442.103207	5448	15567.21111	371.6943049	2387.052639	155.5747043	381.0660998	210.3705079	819.746611	5927.864345	0.1547086449	0.04827732123	0.1387497935	0.01159414387	0.01312199852	0.01631357885	1	0.132943996	0.0661544694	0.4637395453	57	0.9999977763
6	111.6144787	213.7760204	851.299999	13850.70646	2994.01537	571.5255967	2063.573533	5984	23657.67778	221.4834197	2511.218197	524.20496	142.4355143	231.5056003	988.8323199	7544.387919	0.06083883914	0.2161102531	0.04186143369	0.009967639342	0.01844555798	0.01102079625	1	0.05226292121	0.4094873533	0.112653483	46	0.9999945742
6	111.1703222	336.7696574	5010.990067	16721.91807	2551.983567	7.714298549	2569.106947	6867	18069.9011	969.565141	3031.773049	605.0667981	212.3544215	339.670273	1259.721625	7177.114292	0.3045555834	0.1633324368	0.0004234636896	0.01661053762	0.01819161435	0.01468150398	1	0.2435416468	0.2971256344	0.02206889533	76	1
6	115.266677	119.2943106	3019.492275	10549.23467	1531.354786	625.9854376	1773.147607	4336	10318.03158	591.3204667	1994.412631	310.0156597	242.3570595	209.4906627	774.2075608	5368.908074	0.2820056833	0.1499527815	0.06097523637	0.018386542	0.01920838177	0.02092703285	1	0.2298161276	0.2719169215	0.2266070857	77	0.9999999985
6	116.4642094	415.6554736	82.45342674	13316.5555	1872.741275	521.1783185	2571.656946	5385	1717.555556	223.1642953	3396.348005	514.9042901	128.2861587	269.6579078	1314.583012	2167.126686	0.00684027419	0.1450836096	0.04285909374	0.02606436825	0.01891982876	0.01057851057	1	0.008621749893	0.2635283846	0.1011133226	17	0.9363815299
6	117.5589809	724.1004792	18.70932916	8202.076758	1819.624828	48.16183759	1240.67652	3454	14982.58511	56.38382489	1366.410802	304.2868977	61.78290706	154.3688661	543.7216312	5990.847922	0.002059496902	0.2269234267	0.006550023662	0.007563275859	0.01755866226	0.007766782802	1	0.002824322433	0.4309985411	-0.02282657987	20	0.862215575
6	118.6270289	462.4388865	-91.01491154	18007.8216	4183.491355	590.050462	2275.714361	7760	9998.870968	84.78166544	2512.410827	671.5709105	119.8263708	251.4306957	1076.868213	2849.624793	-0.004993744065	0.2364538249	0.03356089095	0.004938075955	0.01359015528	0.005200587657	1	-0.0007720277863	0.4516847196	0.06969616756	21	0.9999999806
6	119.0259602	535.2846125	6446.460751	13665.99214	69.40731348	1256.19543	2831.450838	5148	4917.955056	1250.431919	2696.017267	137.109457	414.378278	298.5228018	957.6545483	3408.825697	0.4811110858	0.00569023025	0.08944181076	0.01784785144	0.01193907096	0.02934004665	1	0.3897936893	-0.02617284033	0.364991747	82	1
6	120.1985733	304.7827787	909.7468346	14151.72131	2242.790632	1485.434291	2832.207562	5879	13465.50526	207.6172666	2316.737273	391.9900871	270.9339768	286.2826657	880.9660177	6186.166274	0.06334038036	0.1609497545	0.1056207901	0.01195531547	0.01812154687	0.01417511556	1	0.05844821183	0.2980380701	0.3323890106	44	1
6	121.8755686	360.0784638	-41.74885757	15897.99828	2304.816138	1991.578016	2882.781345	6395	3735.098765	81.82224654	2760.66597	508.9080823	348.051878	245.9068153	1114.742781	3189.292569	-0.002411118174	0.1504762235	0.1281903533	0.005483777488	0.0156380781	0.0146826696	1	0.007471993842	0.2778101285	0.3954044723	19	1
6	123.2505782	202.7989818	-31.34011245	16855.67955	2599.041739	491.884014	1903.887888	6722	7850.663158	72.29863013	2141.0046	433.1377541	99.86935917	193.3534424	881.6241159	3562.188544	-0.001884814053	0.1598443174	0.03044194998	0.004432426855	0.01371528086	0.005544033803	1	0.0008679832668	0.2935871726	0.05660665377	17	0.9999960716
6	123.6870507	404.5353627	7293.677116	14851.80258	3366.418367	-195.2111314	2460.258609	6563	13022.22222	1689.994423	3468.201004	843.1077834	338.0318815	216.7713009	1505.14285	6787.308137	0.4806323633	0.2295772143	-0.01156819566	0.01947477438	0.01925097262	0.0277808442	1	0.383878295	0.4318044072	0.02295903355	88	1
6	125.1746271	177.1974097	826.558215	13193.68463	2099.296735	507.7678177	2073.49019	5396	17380.32979	206.1745355	2368.715857	359.554514	146.2909359	278.0428517	894.7599527	7753.494416	0.06345245033	0.1616381516	0.03985857077	0.009021570997	0.01790701774	0.01109704434	1	0.05376664225	0.2970787289	0.104183423	43	1
6	126.6690848	596.4478483	-2.567051128	12628.71994	1966.752056	799.0653358	2158.117648	5118.5	2571.712766	63.81825996	2167.347472	358.5325417	136.6300585	200.1992195	845.4726409	1047.145517	-0.0002005529338	0.1544962975	0.0628834255	0.005460535657	0.01567281385	0.01049739061	1	0.004526900574	0.2837191415	0.1693843751	18	1
6	127.277618	346.3941505	2482.647044	14952.99512	2277.363199	2294.759398	2903.951377	6293	9580.597701	526.4723298	3056.670777	518.0940925	524.0766712	256.3331338	1239.698245	3709.147073	0.1631727299	0.1560644219	0.1519062222	0.01255526678	0.01618356502	0.02241098114	1	0.1415303585	0.2888020475	0.5155025419	63	1
6	130.6084214	222.5084993	-68.424765	13111.40845	4030.404323	1480.536764	2426.182948	5945	3256.790123	124.7810596	2683.302034	880.4587332	308.7323183	257.353883	1172.961872	2085.249132	-0.004969193397	0.3076482188	0.1153212896	0.01073309133	0.02247938059	0.01348147147	1	0.005759915711	0.6014342194	0.3562476265	27	1
6	131.6452121	71.6448445	-32.26278948	9522.846957	146.8448032	1029.246342	1435.940656	3462	11685.71875	51.08159969	1589.324192	121.8515217	168.4519578	170.5839476	559.2785041	3053.882108	-0.003062956051	0.01656634228	0.106505504	0.005681734542	0.01373876861	0.01335367076	1	0.004297162407	0.00092697852	0.3147995946	4	0.9999999963
6	133.216049	273.7648275	60.94542155	10888.72756	1597.521253	382.5946062	2689.006082	4452	2027.427083	61.71042566	3101.180895	500.2847976	100.8808153	369.0030531	1227.490909	1744.314094	0.005265762169	0.1472638002	0.03654987122	0.006999505613	0.0238763378	0.01405760962	1	0.006923112175	0.2678087215	0.07894159485	17	0.9999855752
6	133.7554611	372.4019174	12557.62081	12041.0755	545.5770974	-717.6274411	2787.168734	4741	4790.227848	3854.558986	3655.569597	256.0109236	626.7853394	318.9087586	1410.422229	5338.999409	1.057173831	0.04793379155	-0.05553345714	0.03880517948	0.01959471274	0.060885783	1	0.8398404412	0.05085807918	-0.005886557954	95	0.9999533279
6	135.0793912	331.3005586	1306.437634	15261.13807	375.5827505	287.5947987	2751.15101	5658.5	20261.85106	276.239813	2543.684864	163.6894951	113.3437964	231.1209581	897.7622201	8717.955199	0.08493297516	0.02503773499	0.01975902785	0.007450129332	0.01250806681	0.008582344029	1	0.06836760012	0.01451988427	0.03399780178	30	0.9999943752
6	138.5055252	306.4012046	3082.26541	17621.1713	1774.907038	1047.616965	2692.786588	7006	7984.652632	525.3925504	2795.293123	412.867504	266.7545172	237.8054916	1132.158576	2672.018063	0.1716635366	0.1028075297	0.06018633028	0.01138772554	0.01288919968	0.01308013052	1	0.1412227525	0.1756058413	0.1970091411	59	1
6	139.3640941	159.378189	-83.14531273	11152.04285	1090.733949	1410.453434	2340.040683	4387.5	5350.833333	78.91826415	2412.866108	242.199084	308.4090395	552.9983448	902.5510037	3118.62906	-0.007300975951	0.09845742773	0.1216000031	0.007069877359	0.018067634	0.01470779357	1	0.002667485195	0.1703569107	0.3694042762	14	1
6	139.2096658	212.0909649	3916.49394	13764.75182	792.3129046	-35.71676543	2284.548138	5339	11883.81481	1130.271894	3384.669629	230.323925	230.56339	234.4404531	1240.61814	7226.991923	0.2902192482	0.05939664944	-0.002202163689	0.02167991945	0.01661135783	0.02013841733	1	0.2310596769	0.08284893662	0.005674903714	72	0.9999999637
6	139.6206788	237.1411419	-30.24393434	16840.75447	2703.91739	317.5965334	2233.054205	6886	10266.35106	71.56836172	2388.037055	459.5062845	105.6502754	214.7526535	988.6166562	2487.451737	-0.001792361399	0.1637666878	0.01959807111	0.004659967175	0.01442785938	0.006692727079	1	0.0001858037461	0.3012817236	0.01914103133	16	0.9665580673
6	139.3261968	253.6216441	-302.110541	16419.7501	228.0521142	3946.32358	2854.828453	5997.5	6992.197917	87.31153781	2358.965422	168.0922024	634.9671371	254.2674177	886.9277396	2131.497994	-0.01875650018	0.01467373343	0.2378884121	0.005176620005	0.009908178291	0.01847348297	1	0.001286816955	0.001906646753	0.7671901029	5	1
6	141.6386846	452.5990322	-91.45599287	15094.93799	762.7377324	1061.566658	2813.690466	5643.5	12353.30526	64.97763378	3230.665892	239.6104874	208.6694512	217.2508385	1187.384349	5602.651671	-0.006720668696	0.05268966962	0.07185361361	0.005138217242	0.01214301707	0.009156956622	1	-0.0008509979633	0.07418625848	0.1950946615	8	0.9999999946
6	143.4412277	186.5836952	10.9617073	13092.4966	2012.293795	435.975847	2213.194229	5283.5	3575.72043	87.2800647	2564.790854	417.4707126	125.3940881	311.0108822	980.1466428	1693.901872	0.0008594824719	0.1526132069	0.0343849008	0.008495093174	0.01760313601	0.008254067492	1	0.003288630593	0.2787971422	0.07063478417	17	0.9999743246
6	142.9460211	599.1087614	5997.737767	12375.02565	247.3665272	-244.0797631	2285.718381	4701	15674.52083	1499.330232	2862.695301	131.3669858	260.3535236	206.1332146	999.4764207	9765.31106	0.4853274945	0.02130925708	-0.01998471642	0.02459821896	0.01376144535	0.02300880052	1	0.385339956	0.002039629154	-0.0132609012	81	0.9999998685
6	144.7270857	379.4916405	14580.98425	14646.24675	502.679423	-596.1869984	2779.869828	5894.5	21676.79012	4019.283455	3813.441579	166.4079273	698.8378643	312.4997136	1430.251886	13621.12512	1.0141865	0.03415751679	-0.03635061502	0.03843368944	0.01441879212	0.05537387794	1	0.8067787066	0.0235070796	0.05041008364	94	0.9999998501
6	147.343869	321.5257694	-32.9666825	16919.4862	274.9404381	376.493701	2599.853693	6075	13978.65591	60.56082197	2620.798345	183.3747469	89.35546129	247.5041347	965.1493584	5170.258768	-0.001796679211	0.01652658149	0.02306120528	0.003768002814	0.01081158177	0.005568367734	1	-0.0007524796419	-0.002182738405	0.02545393405	1	0.8230130908
6	148.5028592	342.2868878	-58.95924729	18043.15705	6192.092016	666.0876805	2421.616568	8388	12995.27059	95.06652255	2525.89647	952.8836703	129.5560639	279.6207797	1192.084253	2942.779915	-0.003247364143	0.3411958351	0.0367334746	0.005780919548	0.01877867322	0.007185237959	1	0.001697610651	0.6677490322	0.08516367603	26	0.9451828129
6	149.4281779	172.2150283	856.8822499	11440.38764	3465.92743	192.7279335	1927.839296	5165	4009.148148	226.3403845	2779.466439	879.1720956	111.1553533	227.1558557	1182.726951	1821.489151	0.07205534232	0.3086717997	0.01621871673	0.01100289555	0.0284682862	0.01287857932	1	0.06010742354	0.5993159027	0.02978073061	48	0.9962714628
6	149.0428924	355.9653096	-162.5127614	14079.03903	1167.675551	3505.010216	3556.57588	5382	2464.632911	114.6717887	3107.527733	354.8070918	787.1900711	420.3150658	1174.292326	1744.868757	-0.01219468074	0.08637740741	0.2524936832	0.009770985509	0.01899832529	0.02080920509	0	NaN	NaN	NaN	NaN	NaN
6	151.2628978	547.4860335	4618.431953	9210.954115	87.75412664	-107.5609029	2395.391101	3552	3203.726316	1718.213694	3453.030502	127.5370405	258.654622	289.7910449	1258.790587	3179.23086	0.4899785379	0.01255428194	-0.01583427656	0.03150366357	0.01637411128	0.03613592297	1	0.3892867627	-0.01590088733	0.001860924259	81	1
6	154.0391105	97.8611985	-55.60869479	13303.1408	139.62149	1401.419258	1742.577689	4755	12715.91398	64.70062227	2058.365834	143.9159876	217.6972037	209.144178	700.5680863	5743.597121	-0.004373405851	0.01122853121	0.1072869571	0.00528794739	0.01220078078	0.01103913334	1	0.003263950089	-0.01003964744	0.3170078164	4	1
6	153.840374	483.2025239	2909.56358	16545.23334	306.0429482	309.3781684	2921.855324	6051	14115.93333	653.2499464	3446.079518	191.510203	155.3446254	237.6688185	1230.296135	7188.257851	0.1764716284	0.01902669861	0.01754815947	0.0120757499	0.01428021444	0.01198480492	1	0.141292013	0.001278819103	0.04685770775	52	0.9999999934
6	157.7371841	388.3200495	5520.081338	18256.21752	1910.532206	1538.804096	2979.273204	7286	15112.20652	1194.814428	3731.012146	444.3833816	394.2505893	251.7158846	1473.348566	7059.665634	0.3067526589	0.1058881926	0.08192704003	0.01677418135	0.01241528612	0.02358962958	0	NaN	NaN	NaN	NaN	NaN
6	158.8648452	252.1676072	-12.05426218	15241.08088	4783.519434	535.0201746	2273.653183	6896	5088.053763	92.69611886	3043.271656	1054.158567	127.0473981	250.4145943	1368.602634	2699.545426	-0.0006830446752	0.3201480498	0.03699938522	0.007156953369	0.01945300515	0.008417628022	1	0.00359605829	0.6243393935	0.08585265107	26	0.9996418489
6	159.6704559	120.4386778	-15.70784064	13427.01989	253.7840994	194.932937	1729.280372	4849	10742.49425	49.18771238	2358.391713	169.1307098	76.84540067	243.1406304	794.4389927	3782.110872	-0.00108371376	0.01831627235	0.01448897721	0.004039826281	0.01473759415	0.005830774791	1	-0.0007910918817	0.001191444495	-0.004068775009	1	0.999999972
6	159.6020096	627.8302831	3974.205095	12844.93065	639.6118416	-53.54596796	2266.350892	4991	17137.44211	924.4469224	2794.707333	167.1755671	221.2811142	197.3561362	1003.602248	8836.530169	0.3053449935	0.0502019299	-0.003944213827	0.01477097295	0.0130860429	0.01971627938	1	0.242943544	0.06370088275	0.002703437799	72	0.9999985224
6	160.8114106	521.1705946	-71.50180526	16167.00737	1529.116995	1045.969207	2429.490815	6173	6914.315789	63.18577591	3069.672736	379.1901875	181.2541951	215.8646792	1177.868042	2831.293349	-0.004484312018	0.1030256045	0.06727828468	0.00438527972	0.01345077102	0.009998074831	1	0.001008954734	0.1777881557	0.181672088	13	0.9999999999
6	162.8137088	175.7694687	2511.423467	14332.47486	184.7089416	821.991102	2513.563483	5268	4382.817073	520.6653365	2953.594738	159.7795072	237.9236173	250.3676069	1035.926979	1946.382698	0.1726048037	0.01239898533	0.05855716413	0.01040390162	0.01252448999	0.01617629565	1	0.1411279669	-0.01087147024	0.1880640055	53	1
6	163.4022788	321.7273591	2671.157346	15424.77034	5072.758989	237.1650432	2660.167089	7264	10253.26437	569.9264034	3158.889292	1120.599882	167.2621063	260.5745711	1464.954559	4332.501363	0.1694394147	0.3269985808	0.01478086774	0.01213066908	0.02103284199	0.01257096142	1	0.1379541955	0.6362351745	0.04759310567	66	1
6	163.4788696	537.2562255	5058.143665	17015.40354	2641.915939	-22.67816547	2403.309229	6881	13988.25806	1149.15142	3359.511923	606.0412444	211.6098111	216.526311	1366.236014	6434.093261	0.3058863145	0.160752932	-0.001234185974	0.01774599647	0.01529100091	0.01338500806	1	0.2444636265	0.2917359463	0.01651718898	76	1
6	165.8847696	147.2929564	843.3621276	12245.62443	2815.465368	160.8195902	2072.004082	5279	14900.50602	208.4731384	2293.383734	487.875913	117.3735655	245.761487	907.7315581	6603.450516	0.0708195184	0.2269517452	0.01279628191	0.009394401496	0.02175295875	0.01142010097	1	0.05821303634	0.4307065191	0.01445407474	45	0.9999999997
6	165.9838028	57.50393634	2575.189501	8771.711109	1988.990444	477.3711563	1476.363243	3800	5347.957447	502.8690632	1614.172135	415.8414931	194.2695255	417.2156463	684.7739278	2799.10604	0.2931816049	0.221999295	0.05663865645	0.021247627	0.02785566372	0.01954827044	1	0.239010485	0.4202168863	0.2168826765	79	0.9999999994
6	166.5623329	133.2837142	-5.882181354	16693.85892	2464.325707	444.8127083	1659.551475	6583	3347.960526	84.25240691	4235.355795	765.4547646	136.493073	299.8143085	1719.743246	3156.75338	-0.0003937916989	0.153354623	0.02848723404	0.0056513733	0.01939923246	0.006689664687	1	0.001864941629	0.2801231041	0.04990866295	17	0.9999578886
6	167.6033705	105.3428158	5640.737458	13095.05257	2820.928358	-298.3238732	1633.065949	5687.5	14913.64516	1227.90447	2630.290332	522.7849994	258.4057115	241.5723937	1070.529105	6077.505824	0.432135485	0.2112284435	-0.02116871386	0.02340065046	0.02017455222	0.02133077034	1	0.3442872618	0.3940309672	-0.02207719173	88	0.9999999998
6	167.6483881	284.3620308	-29.15488773	18432.78349	3077.595945	607.8084115	2215.497482	7638	4524.663158	79.2270857	2862.772042	608.5955743	126.6790002	284.2001555	1219.63543	1904.316813	-0.001865300836	0.1685180902	0.03413205668	0.004567112921	0.01530576323	0.006158574356	1	0.001221493209	0.3116046113	0.06975543864	17	0.999955955
6	167.856714	487.7511973	2872.905171	17365.33291	2785.805952	1073.955477	2937.514731	7205	13474.02198	500.4822797	2644.191079	519.4276766	246.6533393	212.6409651	1117.845634	4827.755234	0.1680344606	0.1637684087	0.06370725746	0.01044771922	0.01367191491	0.01438712364	0	NaN	NaN	NaN	NaN	NaN
6	168.6189918	217.6276902	4542.392439	15397.14371	3582.098505	1164.812885	2692.138996	6754	28202.25	846.8313129	2595.087793	578.5457682	302.7370406	215.7875874	1081.802342	10476.48637	0.2911827025	0.2368207107	0.07551641244	0.0148145133	0.01670439782	0.02113663308	1	0.2389041045	0.4514760158	0.2825274634	79	1
6	169.1906714	263.2094468	-55.57621881	18994.90665	3243.644128	647.0806831	2307.407965	7764	6726.108696	83.31741718	2579.761552	556.21893	126.9688447	329.0719624	1099.737395	2011.365451	-0.002869544035	0.1691565137	0.03488831121	0.004677806323	0.01372274401	0.005518614182	1	0.0004792429471	0.3129567169	0.07217728172	17	0.9997298678
6	170.9484148	340.4565584	3051.68736	19155.39671	1006.255355	3086.583444	3276.23626	7340	8568.566667	500.0553243	2887.531143	285.2921837	547.4194173	265.5097733	1117.026272	3222.879336	0.1648963011	0.05304016629	0.1587090388	0.009732464968	0.011561739	0.01735173851	0	NaN	NaN	NaN	NaN	NaN
6	172.8172949	457.5255096	11573.89942	16454.20439	1072.427296	-295.5357209	2952.783947	6585	33228.46809	2469.664712	3238.362629	231.1903429	413.7356098	235.4074386	1225.194095	14492.34559	0.7318912065	0.06825121539	-0.01671535201	0.02674126637	0.01213994534	0.02955409108	0	NaN	NaN	NaN	NaN	NaN
6	172.9430161	397.0108176	-102.23916	17192.55177	1456.80375	1207.966742	3701.421269	6683	5460.564706	114.0307732	2887.709019	451.0913701	197.8641225	1458.730948	1137.729804	2542.813765	-0.00547302113	0.08713499201	0.07157333699	0.008286282089	0.01864932119	0.0106308401	0	NaN	NaN	NaN	NaN	NaN
6	175.2932031	159.7678205	7059.319622	15696.47274	2506.403628	-233.8542416	2171.384554	6514	27632.73563	1365.869288	2749.674072	474.6502525	281.5747354	257.5001721	1116.695924	11775.71743	0.4586847843	0.1670169763	-0.01527623812	0.02169400056	0.01572579716	0.02033815297	1	0.3655701959	0.3028632959	0.002684889912	87	0.9999999999
6	176.5242036	189.2877768	38.17439423	15144.49949	2335.314954	391.2641113	2708.022219	6113	5878.757895	73.00691492	2235.29849	348.3806353	112.9704203	282.1502425	853.231291	1778.453378	0.002621315281	0.1552216917	0.02786986859	0.005077627253	0.01516888702	0.008039054664	1	0.004244017442	0.2839251629	0.04852219125	17	0.998644275
6	177.635647	119.6146172	-155.9182658	14725.6304	4448.413676	1557.820953	1926.607362	6603.5	18599.4375	85.99066023	2218.015008	618.130669	243.5799912	208.8556075	905.4568281	5932.867566	-0.01106437618	0.3041529832	0.1068403687	0.006249018991	0.01990187863	0.01232135836	1	0.000246084705	0.5939719384	0.3252925014	27	1
6	177.467806	326.484739	1234.171002	18540.88813	1049.773575	904.7942804	2637.091571	7020	11895.05682	281.0843391	3567.057875	331.7262461	220.2847511	250.8662078	1359.335418	4965.094249	0.06482513318	0.05932504007	0.04950871983	0.00662325281	0.01262894673	0.009892965818	1	0.05473988487	0.08645998137	0.1340247744	35	0.9999972991
6	177.2626515	660.4699549	1056.994673	13189.21705	300.3848467	97.90733031	1929.745408	4803	26299.23656	244.0964949	2258.131946	147.9301561	90.90599881	226.115731	757.8732396	8432.056382	0.08227277604	0.02412109334	0.007170933602	0.008563623114	0.01305865066	0.007584254277	1	0.06532054923	0.01219703238	-0.01033392996	30	0.9999999999
6	180.7971209	89.6686037	-19.04158746	10862.12673	680.6968374	195.5759774	1695.198703	4126	10648.41053	52.15479198	2142.180105	169.905838	73.02447549	239.3299374	749.0371634	5482.691206	-0.001925428231	0.06282240403	0.01771739573	0.005305118219	0.01829391863	0.007070559872	1	-0.0008704643959	0.09308101421	0.008670864747	6	0.9990419838
6	181.0407068	470.5903877	2924.267343	16295.4875	2435.967317	1205.79283	3565.912315	6710	5942.771739	499.0862742	2495.931701	480.6582376	280.5776132	399.4049268	1031.959257	2950.563348	0.1809290544	0.1530924827	0.07484661604	0.01137126418	0.01472706521	0.01416174682	0	NaN	NaN	NaN	NaN	NaN
6	183.2355942	226.8386959	1078.863172	16042.98633	2450.668221	680.7445078	2458.971373	6564	8218.336842	224.6329993	2717.375882	550.9476192	153.9350556	252.247963	1129.668208	4416.056187	0.06872770699	0.1575581358	0.04324487919	0.007752304515	0.01622433437	0.01005556337	1	0.05819432013	0.2887445027	0.1169757781	43	1
6	187.2866058	151.4822253	6791.101436	13927.07914	2176.724663	-201.9749136	2354.603632	5878	11823.14773	1262.337881	2541.848175	417.4370809	264.0947431	239.0282044	1031.471717	7219.813408	0.4739518767	0.1590240582	-0.01427306257	0.02357477987	0.01722685014	0.02106376808	1	0.3777760736	0.2862912738	0.009320622206	87	0.9999999808
6	187.7486593	365.263554	-196.2716648	17540.03993	1593.275479	4452.955319	3610.385713	6802	2852.944444	227.0750233	2610.375964	392.5623528	664.1769254	299.6000637	1052.662503	1949.580176	-0.01123980279	0.09548995885	0.2536296563	0.01466475112	0.01396542172	0.02061356432	0	NaN	NaN	NaN	NaN	NaN
6	187.3196659	395.4575242	-101.8122378	17968.1678	825.4714196	2313.163844	2984.590017	6823.5	3481.640449	78.47615942	3566.383183	320.0384829	463.6042161	239.3053109	1361.983397	1478.901022	-0.006226113724	0.04802689604	0.1282556192	0.004383021679	0.01292651835	0.01130760439	0	NaN	NaN	NaN	NaN	NaN
6	189.7621413	643.443113	2261.482975	13965.21691	1393.64941	699.8803109	1995.866644	5471	10656.44578	476.7567006	2949.022502	302.6249213	202.338034	167.1216504	1102.307855	5274.090013	0.1654976531	0.1011906682	0.04962557682	0.01239165267	0.01344264285	0.01308968559	1	0.135516502	0.1719419116	0.158891771	59	1
6	190.537433	280.3553363	2932.894457	16591.37311	158.086711	1181.28814	3185.780898	6176	2918.62963	633.226543	3590.650625	163.4981093	309.4904059	255.2897326	1318.813192	1635.260961	0.1760204785	0.00853990994	0.06980391031	0.01333089066	0.009978138365	0.01591851677	0	NaN	NaN	NaN	NaN	NaN
6	191.556018	197.2500034	935.6032474	16396.60612	3655.141109	1531.772513	2061.81046	6922	12534.34831	232.9606324	3002.105309	790.7179779	315.3512062	233.0814658	1272.127981	4648.545687	0.05680880943	0.2396979623	0.09868879937	0.008876233283	0.01983486952	0.01121084936	1	0.05336091405	0.4602106048	0.3098986136	47	1
6	191.584161	530.4925803	-26.55944968	15181.92831	6940.710629	478.6396368	2356.606497	7612	5406.731707	96.98544678	2273.51508	995.2473952	118.2771565	233.0715234	1090.569164	1976.490624	-0.001847057325	0.4501504708	0.03374529171	0.006744849306	0.02100518117	0.007226554718	1	0.003477213578	0.8922793675	0.07933219752	29	0.9999999441
6	192.1485036	46.69434293	-55.97288698	10873.38946	202.318992	1148.336514	1483.035526	3893	11438.13043	49.67681075	1530.069439	127.0461257	189.3070131	153.4425992	542.5583031	3647.59734	-0.005405091521	0.01862347318	0.1069257953	0.004807110122	0.0123195492	0.01173521482	1	0.002473051586	0.005203337032	0.3158067907	4	0.9999999865
6	192.6717316	248.4664809	8083.259739	17172.60159	289.9145916	1987.253522	2998.664677	6389	10238.29474	1537.054002	3064.127945	190.1615771	557.0848732	287.8474914	1162.609415	4847.333217	0.4723669369	0.01666968079	0.1076228209	0.02313186802	0.01149000733	0.03546592714	0	NaN	NaN	NaN	NaN	NaN
6	192.3887101	487.8198719	32.20371771	18652.81937	1844.85122	687.1994973	2492.083144	7191	3876.272727	90.89201917	3145.991264	362.784798	134.5868726	281.404768	1207.364191	2216.663433	0.001848125112	0.09803887873	0.03802356805	0.005703968301	0.01016979989	0.005882939987	1	0.003903057462	0.1663953409	0.08137361403	12	0.999277683
6	192.3303285	734.36942	-29.22145111	10807.18223	168.3646992	295.7752467	1655.545194	3903	23959.34375	43.28400501	1795.172507	118.0587938	89.79483461	181.665749	608.7329283	8009.398772	-0.002893749326	0.01589810593	0.02770256623	0.004390668023	0.01180592811	0.007744373394	1	-0.001296905008	-0.003301558816	0.04129064652	2	0.9997058312
6	194.6086733	137.7868597	-57.4298077	14588.80298	2330.081099	890.2844302	2241.993677	5964	7475.966667	71.87577407	2055.478122	342.3266164	146.4236932	231.5603922	784.7590979	2455.768753	-0.004075186904	0.160183699	0.06040726497	0.005038916396	0.01593654445	0.008217559514	1	0.001297289382	0.2953887556	0.1601311476	18	1
6	195.0837252	424.7183675	1283.801223	18824.89327	6277.786115	240.397271	2283.244207	8835	11737.79787	319.5949235	3291.252482	1189.559227	143.9289019	270.4181792	1511.160075	5032.801088	0.07053098282	0.3330502319	0.01265021778	0.009219307257	0.01780309104	0.008086998557	1	0.05882678861	0.6494647682	0.01799363272	48	0.9999960106
6	195.0454462	517.1966648	-0.2178426117	15047.94267	6501.661399	515.1677007	2219.376383	7340.5	2871.024691	79.0202556	2850.710057	1291.277341	116.8861716	213.5360421	1381.048983	1462.912113	1.059179125e-06	0.4347003182	0.0351012292	0.005493476585	0.02114204247	0.008712825579	1	0.004927738566	0.8604567253	0.08385907113	29	0.9999999909
6	194.358237	569.2805115	834.7524641	13079.60684	3893.265922	1245.423575	2384.635083	5905.5	1864.543478	237.0162858	3493.220136	1091.183358	329.7169945	304.3455546	1542.329886	1390.677694	0.06770811504	0.3086477916	0.09608890309	0.01094175691	0.01980327953	0.01675981398	1	0.06243546623	0.6021907267	0.3060193847	50	1
6	195.54599	100.2326425	748.0609347	12486.04713	3786.880137	102.3021063	1539.710008	5567.5	13169.15217	217.7187915	2500.787259	721.1332742	96.57821405	264.5209839	1043.880323	6277.670044	0.06032006852	0.3080050235	0.008604264234	0.009792156147	0.02502238691	0.008495255896	1	0.05017325273	0.5977641297	0.0006631735445	48	0.9528100205
6	196.6233755	473.5546218	9035.070701	18668.82905	1166.785083	-178.5786168	2602.873508	7377.5	20547.85227	1812.597002	3642.252557	276.3490705	332.8001838	251.5214681	1378.377029	8066.741538	0.4796221878	0.05996266826	-0.01194514075	0.01624479539	0.01177334149	0.01987388396	1	0.3816771909	0.08207637871	0.01484784997	83	0.9999999882
6	197.4553752	269.5614963	65.92422169	13633.40508	2984.65566	699.8906218	2894.325823	5814	2144.492754	119.8239191	3280.296236	861.6833072	135.6377956	290.5803569	1383.367452	1356.214852	0.005130100514	0.2176765636	0.05221360511	0.01183159115	0.02776785544	0.01277471017	1	0.008519813057	0.413558066	0.1360078777	21	0.995408625
6	197.7135895	329.7395046	3410.031789	19203.74016	3103.88408	453.0069053	3354.890419	8072	5710.968085	634.1350802	3172.643318	662.1811015	213.4149264	317.8046576	1367.820195	3730.190994	0.1747560943	0.1602534407	0.02346081902	0.01085966144	0.01690172479	0.01286673567	0	NaN	NaN	NaN	NaN	NaN
6	200.4894322	123.1622117	694.580591	14356.23496	266.2190862	2921.760707	2428.715863	5275.5	19994.2234	156.2084043	2358.785353	159.4809782	488.5346335	207.5082996	792.3618563	6773.909481	0.04899998058	0.01863305699	0.2004889416	0.007236477662	0.01382787593	0.01738317746	1	0.05273522403	0.008150137185	0.6529030911	33	1
6	200.6014261	208.8487067	840.8904186	15311.27683	208.7806123	3359.041572	3104.954223	5666.5	14745.45455	174.9171357	2245.647151	167.0311819	552.5141301	292.4215781	779.1540081	5909.922126	0.05456679046	0.01266812305	0.2208201356	0.007647227646	0.01321091443	0.0219555135	0	NaN	NaN	NaN	NaN	NaN
6	201.298501	359.326727	17958.83404	17951.93913	1237.915033	-489.323605	2678.956778	7367.5	22894.07229	3822.051498	3660.874094	316.4276123	663.702838	398.138724	1460.558199	11661.88911	1.010902341	0.07212817208	-0.02305932555	0.0296079117	0.01281702207	0.04433252375	1	0.8054262387	0.1023056734	0.09727010264	95	0.9999999996
6	202.3429878	82.89795443	765.3808342	11447.59375	215.0679168	481.8775664	1984.305077	4251.5	18726.34831	169.3314947	2048.487996	146.6384813	113.1344491	258.5757364	689.8112372	7283.691614	0.06692270161	0.01939202322	0.04028111062	0.008269856271	0.01429910392	0.0108232437	1	0.05542369819	0.00377213272	0.1009243588	31	0.9999999987
6	202.7278659	649.3627797	5396.6294	11685.99416	1257.542462	-256.0502723	2271.40143	4763	22050.16667	1538.654226	3149.178809	267.094729	286.3354783	248.1536585	1165.011838	15495.45175	0.4721762706	0.1129895583	-0.01967614905	0.02144005278	0.02082254447	0.02887548667	1	0.3755941049	0.1911937148	-0.01162019802	85	0.9999999749
6	203.2153119	57.29777773	-38.79287501	10275.25658	120.0781566	1135.194899	1719.095671	3748	4930.564706	54.11834088	1617.506092	116.8233651	201.3702882	248.1439636	563.5539839	2643.269086	-0.003983400024	0.01257058362	0.1125021179	0.00552263916	0.01275084743	0.01347771818	1	0.003965157229	-0.00708721429	0.3352498946	4	0.9999999999
6	203.5670375	344.5105434	1360.475898	18825.0456	201.4692112	2164.514868	3492.613502	7091	16057.20732	251.4709308	2610.289171	256.3470235	356.7534173	1040.800768	982.0539994	7166.728346	0.07108197841	0.01042206114	0.1154686326	0.007609336171	0.01442924913	0.01167234863	0	NaN	NaN	NaN	NaN	NaN
6	204.6785607	149.4466833	-70.31283625	16292.82583	2606.826368	972.5862235	2260.282872	6602	6159.26087	70.21169168	2323.87005	453.1987548	178.8218703	393.791222	955.6786097	1798.617148	-0.004353346461	0.1644913683	0.06185205633	0.004682849714	0.01663044047	0.008399677264	1	0.001214709523	0.3043251736	0.165249799	18	1
6	205.6183283	258.5516431	-117.4245655	16116.16738	751.6726672	2159.618639	3035.773972	6110	5802.153846	72.27519587	3010.056988	236.1330485	416.4495057	280.3994757	1124.775237	2148.097727	-0.007606423506	0.04816481695	0.1346893252	0.004603688006	0.0107177046	0.01315031661	0	NaN	NaN	NaN	NaN	NaN
6	207.4123458	43.28840799	-45.03137376	10849.34169	178.3307175	1153.073959	1531.595841	3897	8516	53.47885416	1615.764173	121.9032138	221.445944	168.223828	569.9330829	2434.592196	-0.004410206065	0.01641572432	0.1087134763	0.005335085838	0.01260325388	0.0111041431	1	0.00337996017	0.000707549439	0.3221518886	4	0.9999999972
6	207.301321	316.4489808	3018.784261	17794.99132	1872.316321	2946.391564	3461.730229	7242	11475.98876	554.7439534	2684.876359	398.1397815	471.6383	268.3700302	1102.955315	4019.371506	0.1672183086	0.1023883004	0.1667305924	0.01437740713	0.01205694502	0.01544553811	0	NaN	NaN	NaN	NaN	NaN
6	207.0088145	694.6338549	3063.976314	10857.02869	54.26252197	2129.422764	2527.901952	4029	8029.419355	699.4231965	2390.234896	128.9542118	483.7411153	319.3344095	865.3420598	4512.489651	0.2796520092	0.00475472964	0.1943478366	0.01924615254	0.01364268917	0.02816582344	1	0.236453317	-0.02262022425	0.6833760367	71	1
6	213.0849669	72.83819862	3460.412057	12420.0705	1174.467846	754.2254386	1816.873649	4874	16796.20253	673.7290116	2257.176773	236.3308263	225.2626737	193.1714408	835.2663535	5790.421957	0.2773195662	0.09523849501	0.05866811892	0.01496712553	0.01779838123	0.0189612302	1	0.2254637893	0.1590591194	0.2154155505	75	0.9958062433
6	214.5996667	215.3152313	-79.183458	15835.23637	5323.552265	572.6840514	2357.616219	7198	15661.05747	90.26266985	2791.834909	973.7961219	121.8527777	286.4419415	1277.735314	5091.880692	-0.005154775899	0.3405718708	0.03721816768	0.006286681362	0.01837233498	0.007809060884	1	0.000203890876	0.6664960106	0.0863891208	26	0.9995001753
6	215.1382752	229.9472483	8770.929353	18072.42125	2992.627472	-119.0278479	2440.137761	7627	12170.08889	1805.806409	3330.653743	668.0311885	348.2336946	204.7062209	1427.34488	5451.828102	0.4903532035	0.1679481024	-0.005874029386	0.02277372259	0.01693507353	0.02240125264	1	0.3915616381	0.3048577097	0.04253999846	87	1
6	215.7783333	304.4517854	2946.188669	17478.9457	4009.131541	1178.058883	2802.961793	7622.5	9413.873563	704.8152923	3529.540546	918.1522029	300.6398205	246.2493982	1552.522323	4069.960827	0.1695861342	0.2324075145	0.06700676061	0.01300412327	0.01747182402	0.01639236831	1	0.1411026913	0.4430879674	0.2252340936	65	1
6	217.2966205	340.760909	44.23879632	14473.31031	1212.798323	682.91202	3228.47475	5780	3521.188235	96.0982615	3198.110846	435.0036849	160.8628576	1397.971928	1229.708765	3380.52244	0.00291596412	0.08827851056	0.04810077057	0.006563437051	0.02116280827	0.008971708549	0	NaN	NaN	NaN	NaN	NaN
6	220.8242802	82.92639094	2941.233212	10052.31781	923.9022973	708.0823928	2066.108867	3962	3990.884058	757.1518003	2457.162054	208.6961335	259.6104659	207.3653259	905.6586104	4153.546297	0.2877169911	0.09004117719	0.06531443602	0.0207857334	0.0200419306	0.02893358679	1	0.2342115355	0.1484961094	0.2406419742	75	0.9708209886
6	220.709219	271.4390563	-121.1323922	18849.28385	328.3047072	1319.81603	2654.173039	6959.5	10305.69149	60.63242366	3187.090755	201.7095912	227.2375632	223.7143318	1194.838548	4041.53511	-0.006398584757	0.01872217396	0.07072083301	0.003307259127	0.01048092628	0.007526966293	1	-0.0009496448626	0.004106096452	0.1899194414	3	0.9999995816
6	222.4222003	384.3067096	2849.249011	15640.33587	1311.382854	316.9095714	3208.329237	6073	2458.053191	713.9442047	3461.834872	430.9669613	163.9903759	325.8983734	1379.499008	1488.050911	0.1842889709	0.08805190984	0.02013496977	0.01530323902	0.01769809067	0.01461799524	0	NaN	NaN	NaN	NaN	NaN
6	222.2848938	486.4845958	-233.7861959	20868.06719	1181.786646	2645.03158	2693.605528	7969.5	14976.4	78.3944261	3301.620956	290.0212184	413.0794274	289.448316	1244.754626	4834.647406	-0.01125623663	0.05653467407	0.1245057582	0.004381727622	0.009914366996	0.007894549867	1	-0.0006192411614	0.08405592384	0.376967944	9	1
6	228.2701975	54.89247142	-55.85233095	9963.744196	2167.552643	1051.829484	1567.290078	4239	4852.505263	74.07231605	1888.118436	432.2166401	204.312347	190.0189229	776.2271256	2265.763109	-0.006034918934	0.2260040806	0.1044242685	0.008459810258	0.02260355937	0.01476998334	1	0.003459119569	0.4327096788	0.3150185506	23	1
6	228.9968423	72.34659073	2071.193397	12701.38094	3785.861579	33.06009806	1841.769555	5717	7111.884615	346.3273004	1854.083439	510.9816287	120.8668302	270.7441865	793.3054624	2442.696344	0.1621158032	0.2959387245	0.002903535699	0.01081726246	0.01765752522	0.009659176287	1	0.1309901303	0.5718257642	0.003502200398	66	1
6	231.7408208	370.4536484	-59.78725531	19953.06749	316.6118891	808.571763	2962.804711	7404.5	14199.53763	58.8504719	3782.741574	200.9311086	152.4498788	251.8545376	1366.398656	6976.422851	-0.002965888024	0.01573543942	0.04169134331	0.003287058367	0.01019110044	0.006257459729	0	NaN	NaN	NaN	NaN	NaN
6	232.0368384	446.8236229	3681.045404	21191.63647	5013.820168	1263.818308	2784.139697	9213	10620.10638	671.4956578	3326.856869	730.0746165	271.9712038	265.9043013	1355.169693	4038.991372	0.1710781529	0.2327534395	0.06005018235	0.01145369989	0.01538268889	0.01077422448	0	NaN	NaN	NaN	NaN	NaN
6	232.5131057	401.2543499	-53.58541672	20295.88461	1388.260527	430.3450612	2532.891681	7762.5	12010	70.8417076	3450.897106	319.0626342	111.2317607	243.2012776	1295.798907	4939.315468	-0.002724767279	0.06910753771	0.02179194256	0.003851851722	0.01083038729	0.004986796724	1	-0.001162486624	0.1061941562	0.02287568184	6	0.9929670897
6	232.4312914	505.6570892	-17.4197405	19419.87904	4814.598432	365.4244109	2547.682399	8440	14325.71579	96.28568993	2474.433773	709.0359745	108.2166737	236.1692827	1109.255292	3494.457206	-0.0009146133973	0.2482717301	0.01958770707	0.005154542593	0.01312738411	0.005839457192	1	0.001567209375	0.4755122652	0.02257929961	20	0.5752351909
6	233.6881159	334.3455403	-30.5503505	17039.24964	2711.208281	1261.619051	2982.282951	6945	3116.763441	90.18117437	2914.533458	553.5754532	218.5337403	273.5071512	1186.680502	1360.565606	-0.001932947877	0.1636730659	0.07361830841	0.005919087207	0.01609553082	0.009880054664	0	NaN	NaN	NaN	NaN	NaN
6	236.1929453	719.7887609	-185.1753798	11381.16538	937.6226177	2576.602043	2577.915564	4399	2271.2	62.14537054	1897.342009	181.2849053	419.7366481	290.2088693	701.714689	881.5201039	-0.0165115868	0.08310902264	0.2276342212	0.005584321167	0.01344378626	0.01710764919	1	0.00288695512	0.1426216258	0.7347598636	15	0.9999999939
6	238.5399302	229.2762634	-200.8597761	18217.12018	3093.26073	2365.611562	3007.335029	7656	11595.97849	111.2372279	2453.493229	500.2967853	326.3594652	844.4320498	1025.38136	4126.561222	-0.01098288968	0.1690023544	0.1289126312	0.007031829875	0.01567683979	0.009668080048	0	NaN	NaN	NaN	NaN	NaN
6	239.5053088	104.562728	1084.233178	12434.84271	135.3372048	182.8767318	2149.08109	4566	11973.67708	244.0827892	2252.183339	172.9311479	121.0148735	263.0063661	746.0763013	4787.019454	0.08788508801	0.0107516263	0.01400878956	0.008600131685	0.01668901842	0.01078707744	1	0.07019336704	-0.01516884528	0.01415503002	30	1
6	240.4241677	181.6859868	-69.91815387	18333.88268	6341.892131	267.5695495	2061.736682	8586	15473.3871	100.8607171	2611.323285	1002.949231	111.2444454	282.4059702	1248.15774	3495.969701	-0.003820782474	0.3367379048	0.01578045551	0.005683582417	0.01781132136	0.006131728756	1	-0.0003183598955	0.6578045671	0.01213383296	24	0.9999993952
6	243.6952098	78.50096074	-39.34899371	12043.96334	2666.19143	723.2837911	2186.799467	5227	10053.10638	73.56594534	1639.166545	376.0860494	119.8203444	269.104231	667.4091849	3504.658146	-0.003230677832	0.2216289096	0.06194947098	0.006552853622	0.01939962739	0.01035047995	1	0.002579107175	0.4221293753	0.1680570591	22	0.9999650425
6	244.4273309	209.0285954	979.3831104	17956.87944	1869.976472	3957.562809	2870.311723	7198	4534.55914	197.8211521	2287.494019	347.0958625	607.9530022	642.4133275	909.8879903	2552.63618	0.05544440865	0.1016549195	0.2172619786	0.008628524357	0.01387404118	0.02174970067	1	0.05977116046	0.1798827476	0.7158011746	41	1
6	244.2569365	568.4179887	-241.052988	14291.31934	1229.45229	3753.461761	3334.381374	5617	3237.680851	89.9811771	2925.716427	292.8943114	744.9589813	330.1582778	1100.587443	1342.903869	-0.01614691438	0.08832040112	0.2595000266	0.006646196388	0.0134723954	0.0200559368	0	NaN	NaN	NaN	NaN	NaN
6	245.2039169	284.7161899	51.26369395	12131.16325	1781.619236	544.1349937	2655.637234	4974	858.9789474	77.52700439	4081.290069	658.9847952	145.787596	295.0345689	1593.2474	488.1854805	0.004804376521	0.1463162215	0.04637299093	0.007771069109	0.02230626449	0.01459431648	1	0.00726036438	0.2662139835	0.1128958036	18	0.9978698617
6	245.8021563	734.7107665	5264.21898	11756.39091	1137.852329	-313.1573651	1858.392455	4724	31024.01053	1107.112082	2269.851821	198.1215151	245.7631948	206.3138663	832.3114143	12282.82122	0.4521447167	0.1016748563	-0.02592852991	0.02124626037	0.01607324822	0.02249003033	1	0.3590448849	0.1678060984	-0.03830485714	85	0.9999999989
6	247.5457718	606.2747668	2938.861062	15751.0444	179.5826143	146.8584642	2530.674609	5681.5	8131.734043	604.8464242	3095.253178	175.5676009	157.8061164	255.6780014	1122.072677	3837.138955	0.1867408796	0.01228897242	0.01034838532	0.01026212087	0.01169983161	0.01136274815	1	0.1489192312	-0.01295987371	0.02393619582	52	0.9999999999
6	250.2963233	169.3466237	2258.437402	13406.18504	2083.945825	193.5852515	2525.458454	5549.5	3515.682927	652.089441	3616.290003	571.7606256	166.0078583	256.8301222	1434.666483	4161.881213	0.1660467684	0.1562187981	0.01544983946	0.01428846083	0.01883351949	0.01457590266	1	0.1339162337	0.2841623659	0.04252659814	61	1
6	251.4829365	390.7023128	3284.295975	19897.12051	958.6151176	3234.149944	3152.600176	7628	3134.126316	654.8828531	3819.359315	309.2929961	645.3429512	295.3498518	1471.542947	1653.407984	0.1683732758	0.0487806689	0.1616136425	0.01049850947	0.01126495734	0.02055201157	0	NaN	NaN	NaN	NaN	NaN
6	252.7203305	544.3097343	-104.2174496	15699.24324	3400.759804	1903.448005	2818.6905	6767	1418.670213	105.2727941	3111.351669	797.5538848	371.6910015	606.0091456	1333.424602	756.6196668	-0.006910927264	0.2240603536	0.1234501403	0.007362579473	0.01687920882	0.01167210118	1	0.004125532666	0.4293972361	0.3807824264	23	1
6	253.4309731	57.2896531	626.9601148	9947.014143	1529.433785	364.8912281	1757.869538	4071.5	7034.408602	177.3373738	1929.315806	322.5478616	137.2577296	530.6484725	741.4756725	3713.292241	0.06630005305	0.1551760474	0.03774871441	0.01053188461	0.02392628488	0.01179745173	1	0.05583637378	0.2836545689	0.09725577344	43	1
6	254.5107517	141.3250638	-250.7095515	16275.16984	1463.365327	3899.606295	2869.498672	6281.5	2626.757895	96.80430215	2248.76643	298.6259767	617.2350136	299.9703256	869.4399574	1013.646658	-0.01586751654	0.09484696633	0.2407602673	0.006388864868	0.01384167756	0.01930296467	1	0.004449516417	0.1672929255	0.7809208126	15	1
6	254.7565714	452.8636316	-98.72331837	18052.73289	133.2986027	2319.379603	2909.222367	6438	7103.894737	79.56978091	3429.108123	174.8372973	415.4634638	267.8894572	1251.001671	4243.705483	-0.005934667226	0.007643775613	0.1291914554	0.004649158154	0.01036740898	0.01163759905	1	0.003578757704	-0.01662584887	0.3925442161	4	1
6	256.4838176	11.59191878	1.388767191	10542.19914	99.41729047	1076.605252	1390.980765	3874	4744.010417	45.99537659	1851.034864	126.998419	197.9522724	182.951144	652.968041	1654.245234	0.0001223300147	0.009337841585	0.1027896822	0.004686018753	0.01321503444	0.01085207482	1	0.006513856144	-0.01413828753	0.3023446164	4	1
6	258.2122519	327.7284516	-51.76872098	17873.28857	278.4254682	433.724631	2782.159477	6509	8616.526316	58.38684522	3180.474817	183.5723808	104.1247311	246.6570838	1178.576552	4103.814512	-0.002702261034	0.01530775252	0.02507763658	0.00341156161	0.010244931	0.005410990831	1	-0.001339337379	-0.004615305086	0.03220019588	2	0.9465929745
6	258.4315018	435.6985048	8308.471631	17420.20287	4215.761944	-163.7560388	2489.847572	7713.5	11797.52128	2032.193404	4111.090664	977.7939042	326.9037049	254.3631115	1768.3632	5931.759272	0.4761376598	0.234999144	-0.009506633374	0.0205356098	0.01779813344	0.02178910458	1	0.380480748	0.4430959218	0.02930507761	88	1
6	261.6373577	160.8366268	-26.17508311	14983.42457	4862.624326	316.6548057	2356.14601	6842.5	5450.380952	96.37432233	2334.387305	764.3279714	104.067523	318.2707366	1029.077527	2237.83737	-0.001752024596	0.326077678	0.02278017565	0.006952581704	0.01821236265	0.007498884899	1	0.001756975142	0.6360603363	0.03648571681	24	0.9421231505
6	265.5391289	378.8353773	13898.4994	18940.1444	3196.55039	-320.5771154	2712.25001	8135	19707.47423	2694.850298	3575.917315	701.9719732	514.6099648	291.3464956	1534.001603	9322.082114	0.7235778033	0.1666743411	-0.01726625621	0.02368866427	0.01583839811	0.03081740122	1	0.5770551925	0.2998648776	0.05585866558	93	0.9999999832
6	266.2514384	498.3941076	7186.019905	14794.2616	2466.835088	-209.5233547	2556.906697	6302	23252.41489	1832.350886	3654.285662	597.1915257	284.4761675	219.2748423	1477.126277	14993.17669	0.4846417466	0.1750432435	-0.01391203665	0.01937038762	0.02067274496	0.0224521767	1	0.3864718817	0.3192441899	0.01361970481	87	1
6	269.3256389	472.9493555	3361.320501	10557.18151	2235.829208	1066.072054	3313.053798	4836	3826.523256	1132.876163	3690.886523	810.7360092	336.5056406	952.8192203	1593.072051	2743.172743	0.3173890191	0.2030989943	0.1068099993	0.0186629135	0.02874434974	0.03477590718	0	NaN	NaN	NaN	NaN	NaN
6	269.8229378	662.2360572	5448.290938	11081.13555	111.7975987	-160.6024906	2259.84284	4183	5584.393617	1415.302547	2887.796091	136.1774616	275.7168171	289.1323171	1036.100149	4315.433668	0.4928876139	0.01083719193	-0.01330189618	0.02689374786	0.01570664975	0.03099857213	1	0.3917810299	-0.01937411695	0.01124411439	81	1
6	270.6588077	108.6663538	2165.741427	13076.00796	2745.135739	839.5678519	2675.547449	5566.5	2182.406593	468.1580236	2751.589829	589.0402873	231.2790873	352.9850389	1122.633499	1000.802678	0.1679646405	0.213349802	0.06441052789	0.01395946136	0.01981072797	0.02043481004	1	0.1394650889	0.4037131897	0.2151162221	65	1
6	270.3175512	187.2837794	1086.774678	17152.08391	909.0783826	759.4689813	2325.120562	6426	5835.391304	271.0030756	3666.470699	291.9978483	218.291762	278.0543424	1385.382322	4327.436972	0.06545213903	0.05694021219	0.04579967718	0.007935641137	0.01269670048	0.01035846442	1	0.05495219905	0.08140341638	0.1212006718	35	0.9999906001
6	270.9863561	572.090318	-123.6925504	19491.82848	336.6329991	1176.009172	2184.217585	7029.5	8501.553191	64.47021942	3214.830414	187.3528491	229.5700718	218.5703485	1157.29407	3163.8508	-0.006414564808	0.0180433601	0.06008168477	0.0036919831	0.009575068592	0.006121127005	1	-0.001740658207	0.002321922362	0.1529615049	3	1
6	270.291847	621.5393807	-87.77332783	15011.0649	5180.453157	407.7454962	2013.723505	7032	15400.75789	73.41768613	2696.812361	949.4483852	113.1318731	222.9689174	1231.400529	5384.079521	-0.00606132882	0.3402028122	0.02768623992	0.005490433718	0.01766211777	0.006705254958	1	-0.001215713266	0.6653980089	0.05308426394	25	0.9997135846
6	274.4854645	38.23988409	35.43455734	8170.34018	1217.034339	298.119935	1647.52428	3319	643.9354839	55.73834873	1919.443978	318.3651123	93.25953916	265.8327752	741.3314049	293.6908241	0.004728611208	0.1533044927	0.03832524479	0.007570508862	0.0222511795	0.009858255192	1	0.006671590669	0.2803325286	0.08521609244	17	0.9998826417
6	275.1998995	206.6807798	3193.094519	17208.79748	93.71578221	366.7043966	3311.401543	6336	4532.09375	576.6385635	2786.863473	184.0879047	191.5314399	304.9287522	1039.982291	1842.819379	0.1878988544	0.006063016075	0.02248925817	0.01049424996	0.01111680962	0.01303191535	0	NaN	NaN	NaN	NaN	NaN
6	276.2515635	128.2280337	893.1313628	12815.71476	3771.900537	595.4595457	2420.692633	5756	1572.210526	304.7268736	3559.86099	1031.883895	194.3150005	544.8249536	1513.817683	1144.21771	0.0730282295	0.3006056227	0.0466431317	0.0135590771	0.04074620494	0.01398281084	1	0.06302958829	0.5837764195	0.1352905957	49	0.9999999706
6	278.0156298	478.1681645	5097.101904	16389.0748	3646.65166	1315.684436	2839.673028	7174	10137.55556	1071.617241	3166.253015	863.8863824	387.300633	471.4086877	1409.753643	7107.971648	0.3126459991	0.230961656	0.08283618821	0.01801539281	0.01899304392	0.02226737363	1	0.2565363477	0.4394802019	0.3125762175	79	1
6	279.3321879	271.4373247	1130.481759	18672.24504	4592.93987	1953.768759	2352.789237	8229	8617.840426	287.0795026	3352.89557	900.4133099	401.1627121	247.7446429	1463.30475	4162.94371	0.06236558213	0.2456168713	0.1019205121	0.009855993397	0.01818500597	0.01342058478	1	0.05808284165	0.4724848964	0.322605762	47	1
6	280.4759053	152.7174347	1223.57277	17848.27226	7773.457169	155.2456528	1874.936875	8764	13721.87368	221.6567332	2604.033612	1319.206134	121.7968521	292.9069453	1320.108288	4691.605533	0.06792499749	0.4327714493	0.009160425616	0.008008684005	0.02204285283	0.006995184756	1	0.05729479227	0.8549724492	0.009154358946	51	1
6	280.3703592	225.4744323	1567.268773	21205.64477	9285.267538	196.0677154	2061.030433	10346	13589.88172	282.3036377	2920.00481	1214.646243	133.7614251	281.3900965	1320.980858	4329.320686	0.07254589125	0.430225549	0.009884821035	0.008020156374	0.01939606349	0.006295674191	0	NaN	NaN	NaN	NaN	NaN
6	280.5408424	337.3036019	-162.6810237	20052.2643	1071.737208	2702.79823	3361.571611	7678	8878.936842	77.55349484	3062.040628	310.7104633	440.843765	297.4588159	1211.101455	3402.481491	-0.008540850847	0.05415060132	0.1357827966	0.00378982899	0.0113619255	0.009515511913	0	NaN	NaN	NaN	NaN	NaN
6	289.3495501	357.6349785	19170.98958	18454.58088	1989.922939	-582.8086103	2315.946101	7841.5	6652.210526	3810.436867	3563.742947	516.1495472	577.2985684	382.3655262	1519.557197	2820.363085	1.04896656	0.1095237332	-0.03055095659	0.04006301566	0.01449528836	0.03768007088	1	0.835594232	0.1788205143	0.08135165558	96	0.9999999988
6	289.2958633	786.4947349	1464.454265	9223.356872	465.5474562	1181.75779	1701.630512	3546.5	6699.515789	277.5602549	1725.281837	146.5853293	258.3021343	195.3589145	636.2088836	2489.792694	0.1605709036	0.05351165158	0.1264772565	0.01351662537	0.01536149692	0.0177894598	1	0.1367783166	0.07645409734	0.422674915	57	0.9999978538
6	290.9772324	484.6099772	20.14519224	17757.29632	1742.22803	633.6637283	2531.283201	6921	3423.781609	63.19242976	3224.496545	424.4347807	134.3445761	222.7399035	1281.979465	2093.973848	0.001112919219	0.09942123748	0.03622101026	0.00392395004	0.01275540818	0.00626136221	1	0.003195884854	0.1691865685	0.07500380194	12	0.9999516559
6	294.297415	195.290257	-205.078854	13791.85635	557.0508199	3422.540267	3058.776067	5170.5	4446.806452	87.73839649	3229.953095	177.8684367	808.7385134	286.8406708	1131.05775	2861.656093	-0.01498473778	0.04217655773	0.2461453082	0.008448241572	0.01669226104	0.02415381439	0	NaN	NaN	NaN	NaN	NaN
6	294.7707645	239.3452569	15.05489972	15735.49513	112.265296	418.2526351	2736.523702	5665.5	3665.956989	60.3741362	3468.482961	186.5577732	121.9352685	360.0908716	1254.540302	1750.729767	0.001005931718	0.007260788829	0.0281282072	0.004320171369	0.01323604633	0.008829775986	1	0.001780008453	-0.02112786173	0.04331796734	2	0.9383331048
6	302.5929637	298.3567921	-192.4790905	17963.5731	1009.50914	2448.881264	3077.829694	6833	11019.76471	87.60387491	3441.038496	274.9270899	464.0590331	272.7315316	1294.854924	4325.857071	-0.01092970247	0.05661722559	0.1348195127	0.005340538495	0.01151688524	0.01114546176	0	NaN	NaN	NaN	NaN	NaN
6	302.5401667	367.4706053	3262.02748	19072.90152	1968.244368	3185.373019	3212.247655	7698.5	9971.635417	680.0052206	3877.729953	470.1957866	633.9674936	264.8720898	1556.724082	5415.506203	0.1670302636	0.10299295	0.1595071341	0.01053411051	0.01256595208	0.02094553498	0	NaN	NaN	NaN	NaN	NaN
6	307.8429417	311.7369296	-7.679122977	17396.18973	781.8085116	1286.172696	3245.860605	6611	3579.517241	63.53258747	2805.433375	277.9170171	212.5209286	307.4101462	1085.373331	1800.764488	-0.0004772161014	0.04722233489	0.07761726497	0.004022538312	0.01350949392	0.00844128472	0	NaN	NaN	NaN	NaN	NaN
6	309.8328897	271.4827733	5235.292433	17039.24807	121.2193883	1473.668909	3335.809907	6282	6237.329787	1103.447799	3239.776223	223.5290906	382.3427963	734.5152609	1230.409668	3826.982096	0.3150948959	0.007389434387	0.08669906926	0.01464416886	0.01357672764	0.02522204511	0	NaN	NaN	NaN	NaN	NaN
6	309.1379377	569.524897	1172.627648	17116.12593	1151.046819	187.7890694	2238.696236	6462	29740.2043	294.8633823	2975.374254	232.6703772	117.9916668	210.961781	1106.992273	11564.039	0.06853144218	0.07283440701	0.01145323011	0.008162410703	0.01210452996	0.007822830822	1	0.05504566716	0.1129074711	0.00330028685	34	0.9999415
6	311.4277724	401.8012887	-60.47863123	21133.28179	3719.299626	1357.831376	2548.885024	8824	8429.94382	86.76326395	2807.753989	512.2260613	212.1233336	234.0409436	1126.227951	2391.955953	-0.002917247009	0.1720693068	0.06548097406	0.004298658742	0.01230415391	0.006364445294	0	NaN	NaN	NaN	NaN	NaN
6	314.1546829	104.3580859	1013.186721	16575.51979	3698.927198	1476.970555	1764.687992	6994	10120.07447	214.0398987	2275.508178	618.5685784	282.5426946	217.7262137	990.2132347	3405.616715	0.06179848116	0.231483249	0.09004657391	0.009584456631	0.01746427543	0.01079340887	1	0.05665341789	0.4429186506	0.2807154365	47	1
6	314.8504197	387.0749637	975.6165943	16050.53793	670.1328677	3855.010711	3596.985911	6119	6093.791209	260.8603302	3350.227462	266.371303	827.6304661	419.0150937	1261.27614	3181.056769	0.06099795666	0.0450079604	0.2363476923	0.009691160078	0.01540301468	0.01948202769	0	NaN	NaN	NaN	NaN	NaN
6	314.2549672	613.7455292	-252.7548385	14699.86822	1355.424752	3507.855538	2749.864038	5760	3716.505263	87.88209533	2763.933036	322.3893154	668.9364133	257.2577174	1062.486286	1615.73959	-0.01812418223	0.09285046094	0.2407337186	0.005435743202	0.01452349076	0.01666349744	1	0.002628572117	0.1631943467	0.7802393327	15	1
6	317.5668083	23.5949023	-6.288071698	9773.456479	2291.188294	104.2479282	1481.393435	4151	13276.97849	72.56475033	1739.204835	382.4546605	79.11982225	238.393933	692.5262953	6616.302985	-0.0006433825854	0.229730542	0.01062945622	0.008007320335	0.02599982255	0.009192727566	1	0.0009838260644	0.4369565968	-0.009171442293	20	0.9545243019
6	317.2702842	329.8029431	1337.521565	19465.37835	3334.553283	890.5843063	2516.419362	8061	15462.84091	259.1200318	3215.590483	608.8222441	190.1785778	218.5562083	1334.011603	6107.735626	0.06969442317	0.1696345613	0.04531178495	0.007563298088	0.01162544675	0.007865267036	1	0.05921409881	0.3137111344	0.1248372654	43	1
6	322.4729899	343.0068356	7899.287938	16364.54849	1805.77342	1.628524631	2949.820465	6632.5	21447.36145	1999.999258	3841.999724	424.6181957	369.6572107	253.0924331	1506.248296	13309.36071	0.4858519201	0.1140196595	5.074105112e-05	0.01902332845	0.01578007298	0.02838676993	0	NaN	NaN	NaN	NaN	NaN
6	322.8273933	559.5434855	-57.25816029	21439.31245	2280.081788	291.9947504	1899.75457	8301	13918.1875	68.46757624	3357.938457	386.7158021	94.4712402	223.8607004	1261.416335	3886.891431	-0.003084142407	0.1050850302	0.01384936079	0.003609710663	0.01023146819	0.004032542122	0	NaN	NaN	NaN	NaN	NaN
6	324.8029576	456.8012505	1723.0087	23388.32987	7648.070754	878.4352714	2065.724115	10635	10384.36782	303.6921422	3541.996096	1091.58592	153.1260352	250.479155	1481.8236	3991.507098	0.07361686277	0.3186396886	0.03828344016	0.006831124533	0.01617421144	0.007335325286	0	NaN	NaN	NaN	NaN	NaN
6	328.8222839	81.13197853	5341.466938	12026.73594	1172.998467	1042.871914	2113.178219	4780	6971.757895	1317.112335	2824.869903	255.9112689	384.5519844	226.8356645	1060.744676	5054.932305	0.4544754379	0.09747832235	0.08310328449	0.02532643066	0.02154486942	0.03392793311	1	0.3687927155	0.1630761641	0.3405057547	86	0.9999999993
6	329.1207782	409.341406	14306.06833	19329.15972	590.4852653	-463.3260982	2706.966521	7590.5	27147.24468	2925.402479	3720.36341	213.4244962	413.7714676	236.6460818	1410.56141	12931.31122	0.7385109385	0.02840986116	-0.02469126549	0.02624201435	0.01253089037	0.02360020924	1	0.587332421	0.01438810267	0.02811592694	90	0.9999999999
6	330.4745062	101.5317854	2189.275001	12830.96696	3937.885734	62.14834099	2074.967069	5860.5	6783.354167	505.9662055	2543.860884	773.2472872	164.6724889	276.5130141	1091.059962	3795.200922	0.1679600258	0.3091976566	0.00476916267	0.01589037865	0.02009302502	0.01443217868	1	0.1359016276	0.599182414	0.01181741161	66	1
6	333.872394	444.1987434	5861.823276	18775.16073	1206.338624	1500.181104	3043.010088	7302	33382.97849	1214.639518	3509.126642	277.4423738	384.3099377	246.5193762	1324.314752	11532.56759	0.3123199176	0.06418279558	0.07722441429	0.01515296055	0.01438659308	0.01924496062	0	NaN	NaN	NaN	NaN	NaN
6	334.7683256	467.5039111	17332.31885	15838.43978	1602.074124	-579.6827806	2357.991713	6557	1091.545455	4294.008825	4177.235591	499.3078692	680.3674359	434.1355456	1710.555969	711.1274505	1.065231399	0.1043755739	-0.03389178436	0.03608878111	0.01416380155	0.05215626799	1	0.8483046386	0.1679485809	0.07324615281	96	0.9999999847
6	335.2445846	240.4514741	7344.121154	14810.38	165.5794127	-57.09086684	3095.655917	5504.5	9820.150538	1680.535766	3201.629187	171.757652	302.8954567	324.413425	1166.920175	5995.082467	0.4960482751	0.01128040377	-0.003411795305	0.02267060157	0.01476153802	0.0245345198	0	NaN	NaN	NaN	NaN	NaN
6	336.9914588	750.9315906	1383.635291	8030.317348	2341.96587	414.1699	1865.832691	3657	2963.853659	387.1917371	2281.738313	698.2476424	153.576396	254.0370808	1008.516319	3222.558519	0.1691132732	0.2878154239	0.0529535913	0.0303132617	0.0321928219	0.02340080822	1	0.1401505974	0.5568276204	0.1784963159	67	0.9999999175
6	341.8381555	24.31096789	1746.689099	10229.09221	216.6299932	-5.595237294	1651.173494	3792.5	12382.11579	383.1506267	2080.257141	135.9612082	112.7440381	399.985449	731.0681832	6640.056179	0.1700909598	0.02150051744	-0.0005804814874	0.0123252272	0.01645040752	0.01225493325	1	0.1348974286	0.005777499225	-0.01741764452	52	0.9999994709
6	344.6278859	347.0860351	7947.338772	16795.86807	862.373701	1847.08968	2759.495495	6501	4561.115789	2049.017891	4199.786384	342.7737406	588.4737822	322.4085396	1641.824421	3233.723185	0.491643711	0.05448175248	0.1052303469	0.02923917445	0.01634081383	0.03937387581	1	0.399748511	0.07491145564	0.4240734859	84	1
6	344.466054	628.3358174	15142.63368	14275.09425	882.8389372	-777.1895461	2170.72831	5820	13033.81915	3202.952782	3218.71223	222.5818358	529.0592443	299.3384791	1224.830661	8849.391021	1.047697358	0.06203503616	-0.052668005	0.04313748812	0.01362756839	0.04551755605	1	0.8325911084	0.08011601604	0.002455953605	95	1
6	345.3823977	557.0122327	-69.93921047	19810.9694	3373.607199	582.4089153	1933.77694	8241.5	7609.634409	74.31086478	2543.458107	520.4564455	120.5423294	200.4940042	1063.369686	1992.216052	-0.003590893181	0.1707847239	0.0290240146	0.003937317999	0.01284780413	0.005209943615	1	-0.0005099033574	0.31610788	0.05172202962	17	0.9999582362
6	346.4422903	741.5982868	5524.034617	11973.48668	604.5323525	979.3420326	2068.307051	4706.5	14675.2439	970.722335	2261.195295	154.7262986	286.4568565	200.4569634	830.1340693	5406.675612	0.4530858383	0.05087033402	0.07649279124	0.0219257305	0.01253092491	0.02141582228	1	0.3668268198	0.06674925588	0.3154394242	84	0.9999999567
6	347.5230853	496.3686308	-83.63346126	15704.28855	2431.865744	1943.799021	2649.47951	6433	3099.228261	84.70955099	3561.337033	632.6565991	432.4168971	280.5808904	1449.933827	2086.213027	-0.005673999852	0.1529564344	0.1261237386	0.00531794599	0.01477408135	0.01366417405	1	0.004735038648	0.2828766189	0.3875872444	19	1
6	347.5096604	521.3009997	-403.8843552	20876.08475	2264.805379	4978.409839	2572.307767	8252.5	7405.021053	90.01156201	2969.106003	386.0306625	721.303175	253.1751507	1180.686789	2150.665899	-0.0191287397	0.1061924563	0.2372865234	0.004390350112	0.01181806944	0.01160691011	1	0.001683110647	0.1905875624	0.7685634654	15	1
6	347.2090514	689.1685259	1135.287179	20575.38186	379.9769615	4300.106199	2721.453144	7629	16881.4	125.8032748	805.0564202	175.3365057	269.9014797	241.90308	299.4283845	2276.648215	0.05618125498	0.0185459198	0.206935856	0.006152857387	0.008554896538	0.009867673877	1	0.05894016636	0.008143390681	0.6769058249	33	0.9999999987
6	348.6513159	49.31278009	2037.123479	12278.39656	1139.973677	595.2383599	1888.732083	4791	4448.172043	416.3046712	2277.865442	232.7308628	179.0893782	227.6240216	849.4931658	2331.739962	0.1639494013	0.09715382413	0.04987219925	0.01176610856	0.01556144561	0.01455549178	1	0.1342649363	0.1636403633	0.1592400922	59	1
6	352.8291838	71.42658429	3145.078294	10346.71129	463.5231317	728.9998672	2094.201916	4028	5357.375	871.5556568	2772.676531	168.0733589	273.7697508	248.5824197	994.6351518	4029.090474	0.2943423209	0.04680070132	0.06701655363	0.02613414041	0.018137352	0.03127133357	1	0.2392799692	0.05934595947	0.2463771409	73	0.999772851
6	352.5458601	94.02587571	13.97614445	13607.41558	1953.994967	245.3301434	1962.910326	5465	7157.076087	68.29195607	2610.695924	373.0007961	80.74954616	269.2852098	982.3464308	3535.596529	0.001066199648	0.1463807097	0.01799397216	0.005314593756	0.01805929021	0.006121609024	1	0.002213007547	0.2653521688	0.01354795858	16	0.965945391
6	352.4526183	260.0995734	-253.1260154	18924.47862	1853.540929	4648.436277	3245.000575	7558	2982.048193	156.1620715	2511.864223	405.7919505	677.6973301	297.8167297	1028.853976	1550.947978	-0.01274589742	0.09791500961	0.2475033617	0.008582310529	0.0141235664	0.01575135859	0	NaN	NaN	NaN	NaN	NaN
6	352.4678597	714.1851776	1978.037309	12567.25651	2777.777306	526.7157089	1878.471	5340	5160.736842	448.7436985	2755.515823	573.7431266	183.4925576	243.1877645	1118.458103	3086.436526	0.1608644597	0.2180421505	0.04448678541	0.01172811864	0.01516067959	0.01430909994	1	0.132383149	0.4127273098	0.1445329055	65	1
6	354.6272585	215.6216501	3719.309701	12052.17088	1085.254431	163.3759355	2523.941754	4803	2974.061728	1450.092901	4287.849152	481.2580447	236.0107129	1009.430915	1661.841948	2916.573552	0.3101695038	0.08587479778	0.01245533595	0.03197322267	0.02783113866	0.03065229959	1	0.2482766311	0.1378061712	0.06210258773	74	0.9966167665
6	354.6721923	309.5585268	-302.2891439	19438.86394	204.5129765	4858.21718	3124.286437	7098	5248.244681	101.2559389	2849.242557	228.2891423	719.7576167	297.30069	1100.807766	2145.501353	-0.01582401807	0.01062729938	0.2508613165	0.004835259332	0.01218086119	0.0160081077	0	NaN	NaN	NaN	NaN	NaN
6	357.456922	326.3084991	-248.4476266	19857.12793	6685.390513	2514.325635	2608.259073	9390	18737.47872	114.6668226	2716.764352	879.8788838	373.1410898	302.730136	1172.433376	7171.42478	-0.01207296174	0.332388577	0.1260508944	0.006349510625	0.01780379966	0.01018811073	1	0.00106315784	0.6528930698	0.3928368683	27	1
6	359.751618	370.4875065	-40.6513216	17639.32153	275.2617494	613.488184	2561.470917	6360	11615.51613	70.73759621	3436.992328	193.4634284	138.2051082	472.1837812	1271.366889	4902.753212	-0.002192726378	0.01503044426	0.03618813431	0.004987241182	0.01095351933	0.006711339787	1	-0.0001274733193	-0.004789622548	0.07086907832	2	0.9999887538
6	360.3502615	294.6350024	-380.8470114	19505.12718	1109.161458	4885.691243	2954.280851	7494	12162.91579	95.88404327	3047.7687	298.267242	807.8657374	286.5415464	1211.137132	3620.738336	-0.01893953176	0.05530676946	0.2495366253	0.004759854793	0.01085895866	0.01736859797	0	NaN	NaN	NaN	NaN	NaN
6	362.664205	150.4859455	-57.71316353	18014.43712	4381.842461	569.1718667	2000.065341	7765	7281.319149	86.23913867	2450.921591	660.2302113	128.6044764	279.0069587	1084.747944	2193.67399	-0.003031961882	0.2449299687	0.03302893196	0.004983440424	0.01564336914	0.00553933945	1	0.000824965769	0.4691257369	0.06862332196	21	1
6	363.977005	194.3900729	3701.858403	21090.19821	477.2738343	278.0667106	2421.164948	7863	17092.74118	585.3938943	3151.034347	196.5493562	196.1720298	271.6912043	1155.076833	7244.325974	0.1760602111	0.0235367167	0.01253292151	0.008652335094	0.00953047679	0.01006676459	0	NaN	NaN	NaN	NaN	NaN
6	365.5833573	545.6752865	2882.326509	17304.85812	3880.306485	920.5890918	2173.221265	7467	10424.67021	634.3433671	3590.205042	897.21612	250.8707021	199.6484412	1573.823046	4862.899875	0.1661215334	0.2336857166	0.05327789642	0.009992157699	0.01562693182	0.01455982125	1	0.1373478006	0.4452560888	0.1768453766	65	1
6	366.4785317	259.6274871	7198.499787	14830.46543	251.5701028	-9.559956283	2845.883106	5558.5	12293.57317	1914.664683	3598.06717	192.8888931	359.6588144	266.9946127	1341.121706	8193.758914	0.4884681312	0.01608830555	-0.0007121771647	0.02448693738	0.01574759741	0.0316248004	1	0.389206918	-0.008054762836	0.05414335926	81	1
6	367.3906073	218.545836	-66.39397007	14394.13891	173.2488036	979.8087049	2474.845627	5197	9184.445946	62.13881696	3318.500159	191.9988529	243.6919526	276.0116778	1191.520053	5979.859542	-0.004672935153	0.01118120257	0.06989957368	0.004980197532	0.01477434542	0.007740036355	1	0.0003086236761	-0.01148655058	0.1871681116	3	0.9999999929
6	368.345873	435.5537321	3368.706633	20084.50786	2006.227803	1188.448236	2654.855965	8086.5	6553.542553	616.4523022	3256.351352	442.9857171	278.433909	254.0912223	1308.069082	2553.388984	0.1706473641	0.1002601244	0.05939794901	0.009809421486	0.01248954484	0.01074605864	1	0.1403331069	0.1703334374	0.1939434455	59	1
6	369.3179023	664.4431097	-93.16092941	15188.51396	2466.02802	849.4504429	2018.727199	6162	8398.308511	62.18436674	2193.516862	358.8290792	147.9450791	186.4637693	845.9678474	2826.352861	-0.006588361975	0.1658533283	0.05848392666	0.004761558966	0.01422961827	0.006329729762	1	-0.0008045934887	0.3070303042	0.1531049164	18	1
6	370.4634975	24.01154626	1950.738371	12000.90373	1108.249114	532.4917317	1471.723093	4644	7220.644444	293.8930719	1820.009796	194.5173812	153.0976274	171.2678951	660.8681931	2837.032044	0.1620183835	0.09437667392	0.04461195918	0.009929265113	0.0146461456	0.01207135346	1	0.1323177232	0.1577402322	0.1404363285	59	1
6	370.2204773	181.3962318	6750.814191	13962.3824	128.994601	1401.225696	2540.115717	5164	5506.655172	1809.38077	3621.45357	170.4013477	564.2319265	299.5575246	1329.656359	6018.730713	0.4802274665	0.009009807654	0.09909411309	0.0327373792	0.0150659998	0.04063175635	1	0.3898155793	-0.01897190187	0.398422647	82	1
6	371.1634789	389.7711297	6233.586043	18940.12599	412.4311059	4.555647321	2403.862739	7190	13425.69149	1343.561938	3981.229562	203.7917114	259.7973671	203.5906796	1471.183518	4781.949364	0.3220628457	0.02296745605	0.0002058582606	0.01701996526	0.01072939652	0.01544061816	1	0.2563820222	0.007556930734	0.01984529501	69	0.9999881387
6	373.4328962	232.6119425	-104.8799178	18743.00983	1128.21138	680.6987719	2572.84985	7190	19732.64773	66.83746565	2622.433563	282.4984702	136.922853	260.0678867	1005.758926	5818.976669	-0.005482989216	0.05904544466	0.03626988948	0.00370135884	0.01177144655	0.005525540538	1	-0.002395592642	0.08599404479	0.07211227328	7	0.9999707943
6	374.8314357	319.3000229	1305.033112	18535.70316	2188.714276	308.3090862	2541.795024	7510.5	21529.67708	305.4568704	3085.186272	430.4819904	120.6937696	245.8989633	1235.6986	10210.47119	0.06947640706	0.1149633248	0.01774182751	0.007989600472	0.01202793052	0.007329754675	1	0.05659685778	0.1999912129	0.02697486764	38	0.999999435
6	375.3759535	404.2806113	1135.3661	17316.16435	5692.326755	1802.613186	2751.140202	8101	9530.318681	275.5551359	3442.89029	1267.379207	424.1168892	274.208536	1630.885209	4968.436901	0.06852470439	0.3330187861	0.1062139613	0.009188905406	0.01918991296	0.01285427663	1	0.0640196718	0.6527997604	0.3422927904	50	1
6	380.6329735	86.99445698	5881.78354	13047.32047	1228.444738	1152.950826	2066.428658	5250	11003.30435	1227.104387	2707.867482	247.1076227	362.8207587	236.9460697	1016.775388	6996.561816	0.4477902675	0.09567544734	0.08384088719	0.02253657528	0.01617224513	0.03256848992	1	0.3634907483	0.1594415695	0.3414794522	86	0.9999999852
6	382.2137276	286.4503866	3461.81892	19489.3592	209.7290781	1244.330349	2729.240988	7231.5	3112.043011	575.9973827	3229.697852	215.9513676	312.8868273	309.4597466	1222.349421	1070.994874	0.1775454393	0.01110593667	0.06173440044	0.01048595166	0.01063872176	0.01201800388	1	0.1452955742	-0.01346409209	0.2001627806	53	1
6	383.3782738	9.96714786	3754.654347	8770.494949	491.7077897	678.6074957	1448.795204	3401.5	6579.585106	892.7973108	1875.323102	146.3694384	260.4770912	156.8949775	694.9747441	4159.361015	0.4420315387	0.05709676585	0.07340004063	0.02220236224	0.01709914135	0.03156579704	1	0.3578206796	0.07956815609	0.3024381337	84	0.9999999994
6	383.9590583	653.0783326	-78.0713777	16879.29315	1597.233494	234.3704787	1793.601717	6429	12814.2234	68.1605779	3419.638137	363.18751	78.24646291	189.5823318	1279.768505	5982.586423	-0.004625275301	0.100175015	0.01501880065	0.005005565816	0.01220459173	0.004695210217	1	-0.002922513081	0.1700222335	0.0001393224796	11	0.9999997232
6	385.0754327	707.0033292	-158.7276615	15603.52521	723.1042799	1646.568398	1992.93928	5762	12189.20213	55.70846759	2305.437576	162.6410657	255.4079044	193.3085463	818.912899	3938.557087	-0.01038364629	0.04877008904	0.1109288597	0.003877847811	0.01099777979	0.009550329574	1	-0.0009708218668	0.06754815433	0.3297401735	9	0.999999831
6	387.6483868	309.6706194	1590.701832	22354.0354	2380.236054	272.8569321	2228.815646	8780.5	17114.77419	306.6022122	3474.309811	426.3458045	132.6729554	219.0432651	1331.317159	5945.948837	0.07064891061	0.1060563071	0.01349784558	0.006204586046	0.01147038531	0.006848910599	0	NaN	NaN	NaN	NaN	NaN
6	389.4715835	250.6048944	-151.1948353	17380.75656	6100.096966	1114.157509	2518.990296	8163	31761.2234	98.75847995	2237.15337	925.6410762	167.0411628	250.1415916	1076.698006	10583.5619	-0.008927306033	0.3525956396	0.06450618665	0.006383071352	0.020880198	0.00734684974	1	-0.000731163479	0.6923057175	0.1807147539	26	1
6	389.8038149	780.2877127	8.319842983	9587.847413	1377.097025	208.0847455	1337.322008	3808	2155.831579	51.47163886	1966.607375	290.7330516	75.69165488	147.8539019	748.6301027	1290.128071	0.0008514392602	0.1509858754	0.02421939236	0.005725172006	0.01935648124	0.007815335859	1	0.002530718565	0.2750743086	0.03528586945	17	0.9752164839
6	391.7678979	37.32297052	1528.66633	9016.831336	1353.845806	563.2172843	2137.118205	3778.5	2042.27957	290.9030192	1528.28381	276.9608584	165.0977498	554.1206723	606.7656662	1132.612777	0.167808232	0.1487960001	0.05978689234	0.01571987609	0.02309237841	0.01897172146	1	0.1384841511	0.2704458808	0.1965304344	62	1
6	392.6931017	563.4129357	1110.764034	17741.01576	4416.701579	730.6680055	2343.605469	7772	45985.7234	272.7772049	3018.766381	721.5397848	174.8302375	216.9695411	1279.714473	13813.02729	0.06070754444	0.2482265698	0.04109565411	0.008156859155	0.01800210995	0.009938400998	1	0.05236117821	0.4756803822	0.1112104243	46	1
6	394.3669966	328.4074941	3542.970034	18805.85188	841.1701749	273.1774631	2713.853543	7278	3167.280488	783.3100221	3990.667248	338.3813187	172.9755044	230.6747249	1519.663701	1656.665812	0.1833799603	0.04443730053	0.01571714109	0.01328703652	0.01415629528	0.01175949822	1	0.1468830693	0.05354803351	0.04305439185	55	0.9992659903
6	395.8448187	194.1606752	10664.43075	15037.49414	1663.636452	-251.8995285	2299.21848	6213	14461.65263	2791.753156	3811.888827	424.6317395	440.5254582	230.8677635	1519.481937	10943.20875	0.7096792552	0.1126844193	-0.01826759848	0.02773101132	0.01788595027	0.03947786875	1	0.5654434024	0.1886250404	0.04713753483	92	1
6	396.8402548	341.7605021	3195.2325	17242.04162	188.5974377	1145.201494	2804.241029	6460	5614	739.0819548	3728.676094	188.4778357	306.3353885	845.6625699	1377.611987	3242.691509	0.1781764671	0.01051175967	0.06736490127	0.01124847783	0.01103727666	0.01542748687	1	0.1462039094	-0.01449091144	0.219826123	53	0.9999999999
6	397.3636419	584.5798896	-90.33065074	17225.2587	357.1042397	211.7605909	1979.36031	6163	14713.1383	48.40066227	2760.25292	163.3573064	81.86288675	173.6142985	998.2718559	5112.130262	-0.005380644886	0.02087594161	0.01249369436	0.003235571813	0.009367756608	0.00446413298	1	-0.00434836393	0.006433012851	-0.01186992097	1	0.9999999918
6	400.6212673	232.5663027	-41.51085306	16762.27932	1709.233193	544.3885924	2187.990878	6547	10544.60215	72.48125114	3295.548844	425.2968655	134.4251339	232.647158	1277.757736	4797.160245	-0.002680250348	0.1036902328	0.03469374318	0.004524280599	0.01394492145	0.006553578774	1	8.88527735e-05	0.1779652425	0.06900764961	12	0.9999814995
6	406.197475	216.8361568	2716.472205	15167.72332	125.7777876	2362.928924	3003.111139	5695	7932.105263	559.3075182	2875.803827	153.9073062	517.5865502	343.5134852	1042.61017	3835.812581	0.1762817853	0.00797708558	0.1592236467	0.0115441025	0.01197904996	0.0237032533	0	NaN	NaN	NaN	NaN	NaN
6	406.2637871	248.4496961	4388.448084	14790.99075	2400.363847	1210.074308	2833.890835	6209.5	17169.85366	1072.678864	3398.091992	567.568172	376.9077205	281.5094069	1400.028272	10330.02958	0.3001902328	0.1675270015	0.08065886163	0.01938396612	0.01654240193	0.02313106218	1	0.2459157282	0.3087119573	0.2997345676	77	1
6	407.6467684	456.2900212	-145.908014	18965.83967	4586.857709	2217.061986	2122.440999	8257	5040.451613	88.09619642	3384.188575	828.990929	404.7368264	319.8290912	1436.922958	2154.806934	-0.007423529436	0.2432286142	0.1177383888	0.005276159381	0.01781586569	0.0113996709	1	0.003455569787	0.4687174402	0.3615837982	23	1
6	408.740469	566.233518	1228.808757	19529.73959	4661.998191	718.7422907	2030.032958	8570	34018.24211	254.6100277	2858.113779	706.5384808	155.9260991	262.6989501	1204.210893	12331.03659	0.06222506673	0.2393845075	0.03789712903	0.007442689042	0.01594706149	0.007342353252	1	0.05327000987	0.4573208458	0.1001100706	46	1
6	409.4785152	722.4954462	-188.0114231	10869.06052	71.50384699	2423.181482	2107.116389	3959.5	4293.708333	91.92651252	2087.733853	139.1001866	472.4446639	886.6441766	737.4140368	2062.045101	-0.01763285991	0.006452610351	0.2214031165	0.008645520989	0.01374462239	0.02047007552	1	0.0009208782481	-0.01564970798	0.7099066772	5	1
6	410.612563	33.66645849	4955.40592	10765.96212	1663.224612	-237.5585865	1568.84274	4528	13713.40625	912.6860505	1836.888908	307.4745127	213.9975108	190.1833574	729.8095402	5200.014649	0.4608482573	0.1544724234	-0.0224533285	0.02333618838	0.01930105004	0.02091940357	1	0.3666762836	0.2767204433	-0.0222218374	87	0.999999284
6	410.2628008	358.5148211	-99.10231189	20111.94812	4996.287754	1233.427547	2452.580524	8823.5	18163.18947	93.21957528	2726.82596	786.3411555	215.7321089	223.5126345	1182.687311	5461.37458	-0.005375803817	0.248658121	0.06367586517	0.005036722126	0.01551329732	0.006379718075	1	0.001208474386	0.4779404506	0.1746102021	22	0.9999984093
6	416.1006146	91.26286673	2542.415768	16431.02375	2452.639769	73.39249579	1657.184334	6574	10229.42105	456.1800251	2507.334202	442.2784174	145.4037524	221.9383456	1021.100431	4490.73007	0.1562501747	0.1527717859	0.005361030748	0.01072298732	0.01476495709	0.009413809152	1	0.1253288152	0.2767723988	0.005152724437	61	1
6	415.665194	258.466568	2760.925065	15934.26622	1351.392975	989.5508314	2894.135752	6179	1234.313253	699.5069149	3955.768725	493.7955116	294.7453787	368.7135199	1565.450085	649.1205294	0.1763123817	0.09084083162	0.06400107628	0.01188094353	0.02110822096	0.01972179792	1	0.1451175415	0.1510310555	0.2108408148	59	1
6	417.4061826	170.6017957	42.27574195	11286.83781	43.8713353	285.1629261	2162.221043	4177	1909.888889	48.89041818	2840.660711	133.4320315	86.98792119	274.9029689	982.931048	1337.795407	0.003869719773	0.004638179778	0.02551555083	0.004703078736	0.01433423309	0.00984200098	1	0.003857086561	-0.02665380365	0.03479759861	1	0.9755944189
6	418.3549545	309.6482315	9578.762595	19749.79135	1225.228489	2119.22505	2515.736447	7738.5	17347.87013	1668.928471	3603.083608	325.7167908	563.9846543	293.5944725	1435.09949	7363.450068	0.477948319	0.05963089117	0.1082637117	0.01756393427	0.01081179866	0.02419165003	1	0.3890686011	0.08575275748	0.4316947484	84	0.9999999999
6	418.1731634	627.6688095	-272.2234131	16002.10775	166.2381724	3837.591552	2517.310955	5775	6584.905263	68.11134072	2155.312823	162.9998284	538.638822	267.4146172	797.432036	1809.976796	-0.01808648423	0.01092645223	0.2392226311	0.004092651818	0.01043759297	0.0114243915	1	0.001888833907	-0.005777127202	0.7718278869	5	1
6	419.4847928	71.74580219	2330.615885	14770.12726	4267.408737	-3.284555501	1666.776817	6555	13800.05376	407.9677518	2311.156502	710.8816246	160.8744567	248.3561925	991.1660974	5037.209708	0.15877308	0.2927177667	-0.0002741482531	0.0124149968	0.01997388754	0.01181831154	1	0.1280627473	0.5650976913	-0.008410568689	66	1
6	419.6677944	143.72269	14639.85	14751.19591	942.5415347	-588.5472405	1902.137492	5925.5	12191.14444	3509.192958	3458.207482	290.4013258	607.628355	324.3058814	1356.364939	5993.207375	1.012161212	0.06892774547	-0.03668172856	0.05031317866	0.01546267681	0.05087062076	1	0.805416742	0.09520371504	0.05014891119	95	0.9999999999
6	419.7663742	235.8009853	1124.320485	15484.84959	4602.962377	634.3547442	2264.944608	6875	2105.863158	214.8401215	2570.465294	938.908714	162.5382179	221.6761565	1182.64403	1204.509096	0.07350807536	0.3101306266	0.04203583023	0.01081345765	0.02303421223	0.01172744719	1	0.06315504881	0.6032451146	0.1197768747	49	1
6	419.5200119	338.2665758	1317.52168	21447.18274	3792.314428	2159.896345	2368.879072	8933.5	34756.81915	283.3706019	3236.979988	514.4233469	333.3034578	340.1839594	1243.211253	10511.09836	0.0615450856	0.1744791717	0.1006755506	0.007885852108	0.01198358747	0.0101484617	0	NaN	NaN	NaN	NaN	NaN
6	420.0887737	676.231887	18.49964044	13148.50976	2964.41011	525.2267612	2422.490305	5651	3514.694737	62.0258912	1865.327387	421.3805603	103.8134253	221.232541	746.5881202	1354.123372	0.001204207203	0.224839079	0.04022407129	0.005077384701	0.01733795983	0.008283184077	1	0.004570128723	0.4279256222	0.09377970271	21	0.9999998318
6	420.809735	52.83357577	-37.31808639	12383.63271	182.5668951	689.7834056	1677.334278	4541	7892.378947	44.70572929	2284.949319	124.7491811	150.5828311	194.5896431	782.8733075	3181.267221	-0.00289271651	0.01535563899	0.05488008723	0.003915448443	0.01117476314	0.008847428761	1	0.0006735943218	-0.003437396266	0.1356018041	3	1
6	422.8222643	158.1883732	-45.86382814	18586.76867	2031.12711	574.6852662	2032.131705	7394	9945.679487	77.45322178	3397.871315	454.6547291	127.9378152	257.3189945	1348.461506	3882.029381	-0.002282310006	0.10744052	0.03133350209	0.00472464641	0.01355978658	0.006462988816	1	0.0001929271426	0.1855730086	0.05758003012	12	0.9999978315
6	424.3548195	496.3204235	2977.944038	17067.59102	770.8814679	999.9575252	2734.762589	6501	5173.425532	493.4205944	2703.40024	223.5647848	263.6082055	286.3185912	1037.311836	2171.875467	0.180063427	0.04836811895	0.06068651133	0.01091904284	0.01026956696	0.01375240546	1	0.147531407	0.06330663097	0.198540991	56	1
6	428.948219	300.9504229	8419.277289	17700.84356	856.5973806	1834.739977	2412.489775	6834	9570.071429	1871.286618	3847.048617	332.907285	529.9634924	337.3925982	1508.269851	5967.257274	0.4821472934	0.05180956948	0.1084802932	0.020138726	0.01412482812	0.0342596776	1	0.3923760202	0.06959886234	0.4330959565	84	0.9999999631
6	430.6489578	528.6283848	-40.86259205	17706.79143	1169.712576	266.4412577	2048.043139	6720.5	11942.18072	61.4752486	2756.236885	249.3718317	93.56125383	193.0727172	1036.131065	5016.300948	-0.002181216156	0.06770488886	0.01544344929	0.003787031734	0.009810079037	0.005172716193	1	-0.001200650549	0.103067979	0.0009092983316	6	0.9999811112
6	432.3966614	313.9985697	9474.695982	18958.56332	1132.410646	2092.956113	2505.373304	7638.5	13412.90541	1630.475482	3299.112984	323.0463706	523.0379684	306.2784862	1320.57869	6595.694326	0.4880336382	0.05976322686	0.1050744845	0.02009853222	0.01183372607	0.02523559108	1	0.3968955315	0.08582578	0.4229181952	84	1
6	433.6154876	658.4551674	9081.772076	12425.44424	1273.177902	-599.5168305	2151.843612	5069	11916.18478	2002.65123	2782.700557	240.918085	355.5072834	234.6363019	1039.005108	5979.126477	0.7301577778	0.1021768054	-0.04477074054	0.02739458408	0.01576332932	0.03314053647	1	0.5797946848	0.165829816	-0.04061510039	92	1
6	434.4177998	597.6830536	-114.4886134	15059.70289	5187.937772	809.8186923	2081.198826	6926.5	22390.61702	83.88028507	2682.640769	900.9883332	185.9605245	199.9777514	1197.635685	8604.289179	-0.008508002175	0.3404299116	0.05421953077	0.006760838641	0.01866639474	0.007990307635	1	-0.00124136511	0.6668461358	0.1446338604	26	1
6	438.3488756	32.32761786	18.08436671	10532.62303	967.3268526	573.3638032	1483.762556	3940.5	2813.569892	68.01214244	1745.773289	203.823912	125.4600204	201.291501	653.2422268	1523.867308	0.001944825953	0.09686854929	0.05593691614	0.007276908709	0.01670032752	0.008502978672	1	0.005272025166	0.164629164	0.1435266158	13	1
6	438.549878	391.662872	7157.558225	14162.73745	630.499501	-70.07687753	2525.316873	5471.5	4572.468085	2094.945198	4004.694043	298.4010232	346.3868135	298.313881	1537.731183	3489.044124	0.5103472476	0.04892140728	-0.005085265308	0.02416123404	0.01701901454	0.03233333223	1	0.4066338205	0.05930128857	0.04520061466	83	0.9999999637
6	439.3862501	436.8021813	1540.425762	20735.16612	6817.665957	807.6539119	2209.062913	9528	6635.904255	269.9328848	2890.546202	1046.467085	179.7851288	287.4378581	1267.773615	3232.466404	0.07697575818	0.3261484533	0.038908466	0.009169273998	0.02254622261	0.009240193858	1	0.06582740797	0.6361296256	0.110329416	49	1
6	443.626654	336.4592141	8313.809471	16928.00936	4088.933258	-193.918242	1977.701672	7487	14336.2043	2070.000792	4083.53093	1032.859427	339.6032553	250.4590258	1783.917367	10126.78788	0.4838737835	0.2417742402	-0.01174480697	0.02319271534	0.01936360305	0.02540024837	1	0.3865534277	0.4569195177	0.0235540938	88	1
6	444.7308069	86.82581887	4086.337388	14269.99545	1290.07929	891.2342023	1837.037842	5648	11707.67368	788.7397979	2603.907563	289.1635126	293.3324934	198.9638809	982.2122316	5276.6215	0.2851249661	0.09154344715	0.06295203569	0.01534958889	0.01624172079	0.02123820689	1	0.231981187	0.1515298973	0.2319123785	75	0.98827545
6	444.6102689	169.5138072	5208.298083	17320.35507	407.6251902	1405.423739	2568.488301	6469	25364.27957	921.1732112	2686.467556	171.0288199	309.0898479	209.5769833	1028.927392	10320.73535	0.2995634357	0.02464011365	0.07762866005	0.01585662234	0.009251835913	0.01636506511	1	0.2440435553	0.01399369372	0.2835368932	70	0.9999867654
6	444.8195751	252.3367591	6554.416664	13111.73151	4244.793078	-91.43550915	2310.077296	6111	4739.273684	1696.347917	3455.098749	1099.465698	275.1101075	286.6935031	1572.229683	3213.770783	0.4829193974	0.3196519963	-0.005650108784	0.03360996983	0.02511163406	0.02549920325	1	0.3868611208	0.617721565	0.0475102646	89	1
6	444.5139185	527.7393548	983.1143583	13366.808	5146.536425	190.085542	1975.334824	6321.5	2287.865854	333.1535742	4026.289588	1664.111484	132.9599338	297.8569074	1914.552603	2104.345532	0.07397394139	0.3919538054	0.01526488495	0.01315204214	0.03180614513	0.01269760074	1	0.06224201798	0.7709818674	0.03013299466	51	0.9999034683
6	449.6421445	636.4360387	1379.997497	23816.27798	1472.207159	2288.902235	2202.384423	9004.5	19737.68085	159.5828254	1358.868176	183.7539134	173.1321199	234.2229204	490.2537435	2109.201771	0.05899791827	0.06269515192	0.09746076319	0.00547807584	0.007742610405	0.00710668267	0	NaN	NaN	NaN	NaN	NaN
6	452.8839997	231.9838167	-108.4318819	14720.84688	1357.617271	1875.866094	2797.227599	5745	9255.852632	77.33672988	2779.050935	284.9074216	358.4569318	353.5100038	1034.076658	4565.454756	-0.008397112934	0.09574235973	0.1317369726	0.005966965521	0.014019523	0.01531660536	1	0.002506167442	0.1651345101	0.4042353405	14	1
6	452.6219545	295.3655733	-41.19177668	18794.28536	364.5719686	322.7392343	2189.691278	6923.5	14125.61458	55.12471697	2767.503807	192.2318684	96.17289273	202.9422895	1038.077814	4988.014488	-0.00229703204	0.02037473394	0.01714268919	0.003108524101	0.009852677116	0.004712279387	1	-0.001551115432	0.005541840943	0.004946661439	1	0.9999898555
6	453.3758191	119.6640087	54.55603681	12597.75093	1089.10339	278.6718569	2035.683005	4787	1756.726316	52.58306085	2981.818194	336.466583	91.8384282	293.2940941	1097.248883	1191.978424	0.004309473757	0.08393600642	0.02393085748	0.00509222812	0.02126497352	0.009380363458	1	0.004732254835	0.136786892	0.03247026347	11	0.9715048316
6	454.4885559	269.622457	-238.8633876	15770.20255	732.5789388	3827.966146	2897.261244	5829	7514.663043	76.90798791	2609.673031	214.3249814	672.6016465	280.2381897	979.3989939	3723.897448	-0.01679313012	0.04906816543	0.2491716601	0.005161314905	0.01181824375	0.01823223169	1	0.003952114427	0.07321495536	0.8081321671	10	1
6	454.6798666	400.3972371	2821.63326	17579.78535	2721.774018	2788.838743	2658.478406	7305	11370.59375	697.0008752	3720.052257	664.8017738	561.0908144	877.9853175	1504.349546	5095.456167	0.162272157	0.1557830771	0.1546435396	0.01188937119	0.01743389098	0.02655422975	1	0.141007418	0.2883284731	0.5247884365	63	1
6	454.526251	618.1367252	995.1557647	14446.83508	980.9318178	160.1858161	2085.729152	5522	34573.5914	278.2643591	2321.364146	180.5688009	112.7895519	186.8621039	813.732725	8322.204282	0.06945983609	0.06995985837	0.01090106346	0.01044218359	0.01369613231	0.008472053371	1	0.05572412528	0.1069527847	0.001482951988	34	0.9999926061
6	456.1256639	11.56355249	19.84454413	8596.960654	1269.221932	436.8352838	1237.7044	3468	2986.06383	55.52649369	1544.092204	273.2767628	101.979084	187.83523	615.3881036	1449.22033	0.002251059927	0.1484343933	0.05149838391	0.00693974581	0.01818317998	0.01054827376	1	0.005609781475	0.2707880941	0.1301886517	18	0.9999999988
6	456.4716678	185.3800798	984.6867997	13790.4049	659.9842196	573.6690793	2072.768809	5155.5	4090.83871	268.617761	3557.153232	257.4508617	157.8197469	323.6930459	1299.713876	3191.026669	0.0707037583	0.04919328012	0.04284698527	0.009608183623	0.01612683395	0.01098497658	1	0.05887101157	0.06527948846	0.1118431642	35	0.9999956323
6	457.7020369	555.6059642	-177.3966038	12576.09265	36.73373504	2962.594042	2526.488706	4557	2120.861702	66.85639805	2767.696867	140.3786408	611.3937137	314.0970474	975.3292007	1330.486212	-0.01497910788	0.002643412619	0.2359610488	0.004771233067	0.01222007541	0.0227752786	1	0.004067779748	-0.02299963664	0.7608910088	5	1
6	459.8200452	246.9722212	-60.59052948	16469.39588	5345.034896	261.5670219	1986.502031	7487	14967.90526	92.72228904	3184.786258	1134.917982	106.4947753	253.4110008	1472.905522	7030.006073	-0.003482513074	0.32837098	0.01633025832	0.006662495565	0.02023744602	0.007127512085	1	-7.558563476e-05	0.6405701142	0.01379464227	24	0.9999977677
6	463.2233867	49.17743745	10557.83696	11026.25178	730.0252579	-642.3711942	1560.777584	4413.5	17876.1573	2016.015951	2061.271508	179.1842883	344.5296056	201.5223991	797.3171342	8658.154591	0.9554015348	0.06679049699	-0.05848211948	0.0428879395	0.0165867294	0.03467770063	1	0.7584687524	0.0904844334	-0.03847874053	95	0.9999999072
6	462.3390736	357.2574566	-173.1307729	18292.03694	360.907056	2359.305366	2461.864058	6919	11818.62366	71.37848924	3541.636815	199.5630024	497.771006	230.6527016	1302.855281	6219.44504	-0.009741406185	0.01988700936	0.1280391288	0.00447989822	0.01149348818	0.01061683847	1	0.0005523704409	0.008608325538	0.3881554399	4	0.9999998673
6	462.5071493	499.2716527	1026.002848	16118.34502	5442.972547	93.43059893	1798.303449	7368	14155.67708	265.3575098	3091.110909	1046.985196	117.7202462	194.3712108	1407.153364	7193.967804	0.06629535462	0.3415188524	0.005950479685	0.008077166772	0.01969510829	0.008197834718	1	0.05502439555	0.6667192019	-0.005893547647	48	0.9998387311
6	463.2582978	86.49043472	45.4907033	12015.26484	1745.968814	270.9003855	2070.025618	4889	4741.638298	70.36045734	1776.311839	291.492249	90.55878458	239.286818	685.717119	1965.343374	0.00397360613	0.1447519996	0.02269529431	0.006102777334	0.01556303695	0.007838154993	1	0.004864194629	0.262139604	0.03046249416	17	0.7221576603
6	463.2959421	164.3095868	5777.49812	12591.24333	1095.226267	1236.088764	2298.208124	4982	3384.924731	1753.948102	3749.127717	363.3404371	504.3335766	322.8206676	1432.029642	2859.307784	0.4674896864	0.08986877764	0.0973500633	0.03065159609	0.02353808715	0.04636612132	1	0.3801637584	0.1477923413	0.3926132076	86	0.9999815826
6	463.9631102	104.0825842	-32.04951218	11722.28158	1871.137237	719.1237093	1929.830496	4819.5	4848.414894	70.87623133	1933.247534	323.7996174	144.7442567	227.9048972	761.4102065	2190.598344	-0.00274028186	0.1597629434	0.06264241254	0.006647340077	0.01568260578	0.008657305874	1	0.002522751945	0.2945908425	0.1681757769	18	1
6	464.6797708	325.4676117	17063.06349	16820.6793	1821.48774	-364.702141	1711.993555	6953	4594.631579	3959.46699	3959.489015	525.0366785	681.393372	372.5302832	1642.106046	3150.606119	1.011131612	0.1120425691	-0.02044019686	0.0358037938	0.01522493169	0.05176340951	1	0.8061212609	0.1846966847	0.1079599324	96	0.9999998165
6	465.9236398	221.1659448	18.27300778	9111.710878	1314.700471	732.5627586	2513.732723	3811	3047.802632	124.644893	3300.026999	516.7840474	223.7614198	1415.616362	1290.948024	2259.02111	0.002171003251	0.1434337902	0.0809693688	0.0174147833	0.02635823945	0.0236879634	1	0.00764616062	0.2615437719	0.2322691412	18	1
6	467.290938	63.05431806	2665.864309	9599.45394	2159.051558	647.9577995	1920.311961	4280	21610.32955	679.4591829	2282.244223	469.6250526	255.6805084	201.2481693	924.0895498	14397.90785	0.2734890692	0.2207924327	0.06605301514	0.02227504729	0.02308427414	0.02630701637	1	0.2239515188	0.4182339309	0.2450452167	79	0.9999999999
6	467.0888213	136.4711128	6916.633814	14360.93611	3235.50425	-257.7471447	1968.357736	6265	7692.086022	1337.167783	2687.747376	624.6821601	262.200777	227.2050458	1136.166946	4185.805381	0.4788217586	0.2272583263	-0.01869611071	0.01930271272	0.0202958259	0.02046192345	1	0.3818953176	0.4267806133	-0.002282267772	88	1
6	467.5102781	449.6778105	1304.32967	18921.08297	6420.418366	1896.179631	2323.022211	8895	11737.94737	251.9164234	2774.410018	929.5712725	318.0941026	246.1155778	1259.47067	5147.818376	0.06904073872	0.3247535861	0.09687902841	0.008024408009	0.01656361441	0.01097592227	1	0.06368730842	0.6354161552	0.3096883994	50	1
6	471.249667	232.2489869	-101.567805	17540.51574	2950.443252	1062.263344	2094.202214	7163	6655.220588	72.62573658	2933.633847	587.33043	175.3411206	228.2294165	1237.818688	3296.72687	-0.006019997528	0.1670365452	0.0596871301	0.004408258448	0.01635485212	0.006200663753	1	-0.0002535785946	0.3095086832	0.1574559791	18	1
6	474.9135419	151.6339188	2352.505059	13230.31548	4324.746825	105.8318815	1992.578312	6148.5	8195.778947	461.1130726	2527.171321	793.1600097	143.4130225	242.0137438	1097.029845	4731.86722	0.1728856128	0.3226573181	0.007075971514	0.01456596391	0.02760591033	0.01260889955	1	0.1401128574	0.6269765922	0.02146332066	66	1
6	476.1848799	202.151193	849.8695084	16975.05852	1774.44467	3615.584954	2200.782671	6628	14984.12632	228.8922176	2798.860842	363.5325591	632.9291761	213.6427654	1105.431656	6880.954595	0.04971803558	0.108279222	0.2099927306	0.009693964317	0.01477097498	0.01609745715	1	0.0547215322	0.1933263419	0.6895275777	41	1
6	477.4680267	302.6159564	1182.878205	19304.68752	2215.820031	853.7133235	2340.708868	7746.5	27984.56962	213.0172481	2556.579137	391.6679665	175.0013489	426.0581161	1048.355835	5757.205429	0.06207772511	0.1117496729	0.04430562812	0.006033828387	0.01236183312	0.007446233833	1	0.0525893654	0.1943875683	0.1173735854	39	1
6	478.7140478	389.6149934	14623.6143	13831.54664	882.3481726	-456.3335409	2315.790654	5608.5	11032.22222	3843.876234	3666.117908	289.3022105	598.4619519	454.0149611	1441.192438	8557.69457	1.047651786	0.0647935179	-0.02928977694	0.03556589057	0.0170187641	0.05583689279	1	0.8342750081	0.08664931849	0.08369729707	95	1
6	479.7601049	117.765662	997.3252442	15784.65022	937.4542055	599.3169475	1792.40707	5923	18668.46316	183.7775923	2304.505747	222.2992198	146.9936113	195.8061269	863.5577975	6502.694302	0.06369869297	0.06221147429	0.03851392154	0.007062115154	0.01241968293	0.008909498063	1	0.05306458012	0.09202332659	0.09571864713	35	0.9999970578
6	480.1983201	220.6024396	-63.28030989	17470.59227	2709.212544	1048.151957	1969.948992	7046	7529.75	72.56285299	2691.790755	535.7444254	209.4752116	206.2592974	1113.71733	1749.402921	-0.00358740901	0.1614768045	0.06086098343	0.004375040544	0.01499301964	0.007032171811	1	0.001730367277	0.2980672862	0.1618667586	18	1
6	480.6378095	364.5750191	860.6181809	12481.75578	1111.840909	2634.241263	2383.510719	4941	2274.45	210.5276268	3339.26444	336.2805599	634.074289	346.2338671	1263.277501	1640.162487	0.06708591338	0.08695271833	0.2152075356	0.01696483723	0.01769807039	0.02825156682	1	0.06880427889	0.1493968968	0.7107415131	41	1
6	483.5228434	376.9262371	4542.16047	15361.36586	26.20385734	3462.636195	3289.829756	5696	5967.119403	842.4422697	2662.410556	167.3883987	695.807098	297.8179385	972.9095443	2983.742213	0.2967799986	0.001497936762	0.227238947	0.01867124767	0.01170944185	0.03060729955	0	NaN	NaN	NaN	NaN	NaN
6	484.4366593	132.9531978	2769.753338	17396.29244	991.9317735	2382.454839	1919.681951	6470.5	5396	839.7251664	4622.863838	398.8366996	735.8540072	242.963103	1773.479273	4519.213901	0.1644671232	0.06047579735	0.1379055946	0.0153208339	0.01734390227	0.02682209885	1	0.1407773558	0.09119381418	0.4634959723	57	0.9999985764
6	484.499977	317.2033033	1274.75628	18826.7022	2142.606506	837.1752956	2331.918059	7498	19406.22785	242.6836508	2530.64635	384.8108841	198.3684817	254.8173217	1011.760248	6811.293725	0.06649372034	0.1103252473	0.04408855773	0.007576816128	0.01228990333	0.008499398722	1	0.05609021433	0.1914057322	0.1175667624	39	1
6	485.222227	251.724935	2772.035305	16866.53887	5255.430247	116.0412232	1920.128401	7546	13204.09574	533.9194499	2963.606141	1071.733633	164.8528251	221.0718786	1388.595209	6252.799347	0.1636704903	0.3225110094	0.006897848027	0.01101332714	0.02040078729	0.01102703421	1	0.1327364567	0.6267457119	0.01874882509	66	1
6	485.7359589	233.2122815	11.64320376	13389.80692	2029.145697	924.0172746	2527.78996	5521	2365.472973	79.83971994	2862.977021	481.0102386	206.4284662	313.9203588	1129.834521	2030.720752	0.0008818171492	0.1536215365	0.07035768111	0.006723368066	0.01902121907	0.01000255999	1	0.005927489733	0.2821766776	0.1955388253	18	1
6	486.6409118	576.6572388	-55.46000307	17084.20373	5577.982428	407.0782645	1797.121473	7783.5	12531.34737	87.32782949	2097.747968	752.7807412	103.1689017	210.2021285	979.8250733	3212.296659	-0.003324662431	0.3344945658	0.02507848382	0.005368191012	0.01657123022	0.005740622198	1	0.0007352964697	0.6535111316	0.04443247639	25	0.9365584716
6	487.548702	94.84359437	6.49863217	11695.92125	1776.229205	167.0370766	1708.617469	4674	9589.865979	62.63680561	2073.451748	321.0439194	82.42870937	214.3142392	797.3099465	4547.490841	0.0005214787707	0.1552989349	0.01490525971	0.005912093532	0.01675556115	0.00737050412	1	0.001625319802	0.2836332606	0.003049238955	16	0.9998817284
6	488.9887397	476.5653564	1031.409352	16691.52472	337.727708	1710.917608	2426.166953	6159.5	21699.75556	261.3727154	2716.100898	161.8496685	333.5226768	215.8533391	967.9629406	8658.022004	0.06269813853	0.01994645661	0.1040664308	0.008149701204	0.01147880897	0.0108214019	1	0.05668607465	0.0072570132	0.3213834152	32	1
6	488.9247778	549.333925	5097.366483	16408.08922	955.3994007	-24.49785077	2169.696627	6429	16414.52632	1440.096562	4528.754641	260.8484729	254.2706656	234.1713437	1681.487584	12614.07681	0.3014428873	0.05938306724	-0.001894998082	0.01706316433	0.01384086838	0.02176594814	1	0.2400488365	0.08273797596	0.00928675916	72	0.9999998051
6	490.7969711	59.40676258	75.32278596	8958.470296	1923.810459	313.7033762	1830.122619	3886.5	2320.317073	61.00044109	1539.700126	395.9096055	90.05969247	252.0197138	650.0823488	1408.16072	0.008330297213	0.2115588482	0.03637132803	0.007309597718	0.02080700942	0.01027973631	1	0.00987656183	0.4003445077	0.08150895398	21	1
6	490.8116243	305.807303	824.2233458	12768.99899	1209.600584	584.7248972	2096.55904	4852	8189.75	296.1492307	3950.913095	426.0818931	181.5163352	262.9808221	1499.042019	7221.858917	0.06514680058	0.09667358399	0.04768157113	0.009270915314	0.02016246939	0.01267171096	1	0.05516509476	0.1633990016	0.1292032942	39	0.9999999904
6	492.6691739	30.79835949	615.6781285	9652.3894	1569.868099	311.2623066	1382.37055	3951	20399.22917	139.505871	1299.196868	235.5462486	109.9703354	191.4366896	503.0156242	5770.979102	0.06654766844	0.1630694241	0.03419260733	0.01013074718	0.01810141315	0.01094148921	1	0.05583950424	0.2997990179	0.08527478016	43	0.999999982
6	493.4059361	75.33606803	4227.886978	9420.808794	464.279661	788.827092	1847.585737	3651	4983.744681	1121.815847	2277.66185	146.6715736	313.1507124	226.1453271	844.5604057	3761.181543	0.4567142333	0.05268198344	0.08257919025	0.02984226427	0.01695120274	0.03482149173	1	0.3701823557	0.07067429784	0.3374584003	84	0.9999999878
6	497.1905251	122.7501435	5991.709386	12153.62624	201.5012662	-211.1356027	2122.255549	4693	11632.15957	1182.049901	2179.052163	139.7390867	240.0423044	253.4295508	783.4855931	6179.926885	0.4887972754	0.01665547412	-0.01597337494	0.02330567535	0.01292341749	0.02262452929	1	0.3883659524	-0.007439898541	0.001269083318	81	0.9999999995
6	498.5488095	143.6566032	8.561070607	11974.2383	1873.002704	770.410066	2017.454158	4884.5	1809.212766	57.64889236	2820.235272	481.5404651	187.5027074	248.0559713	1109.413911	1359.723793	0.0006492709956	0.1577705653	0.06408699359	0.005496874458	0.02123592174	0.01145763035	1	0.005319658314	0.2905066465	0.1738815977	18	1
6	499.4478935	617.2287829	-209.4922798	14722.15688	4542.350159	1593.100329	1940.278844	6697	18243.55435	83.78944129	2938.87313	873.8510852	351.0828051	193.8136567	1241.288267	8926.115921	-0.01480518857	0.3177919337	0.1091458842	0.007242096108	0.01952814942	0.01111361988	1	-0.002465224501	0.6222083708	0.3329747882	27	1
6	500.3212567	258.7321512	-171.1944661	18481.29757	3041.515121	2247.1279	2166.587122	7664	9956.182796	87.46504805	2261.322149	487.8260088	300.5182464	327.4097283	969.92544	3808.67185	-0.00928515262	0.1630998965	0.1205970685	0.005033969833	0.01408405417	0.009315766992	1	0.001530261859	0.303621537	0.3679783109	19	1
6	503.9346899	63.96362309	773.7633911	11372.96064	4357.543451	62.72860103	1336.822964	5413	9463.7375	202.6671875	2118.845651	783.4603177	101.3545056	209.7451649	944.6460211	4596.372295	0.06745186243	0.3841364755	0.006346501907	0.01091939713	0.02765633209	0.009564726267	1	0.05632052448	0.754595757	-0.00260489739	51	0.9964017162
6	504.9716557	43.11745411	1434.242675	9320.787855	1405.741658	1170.829873	1619.509377	3840.5	9831.957895	344.4873613	1950.97621	301.0372148	295.7109769	181.0864554	759.1254001	5069.540044	0.1532842331	0.1504751742	0.1269480167	0.017884308	0.02512480499	0.02166798263	1	0.1317722127	0.2764582053	0.4264137889	63	1
6	507.6497798	497.3447095	2850.537709	16580.97557	914.3685137	919.322702	2201.575209	6241.5	9565.787234	622.7664961	3623.436961	258.4677213	264.6153387	217.0954881	1357.765474	5894.17923	0.1662884009	0.05657797879	0.05438326034	0.009655841742	0.01242621026	0.01417766974	1	0.1361343691	0.08012181717	0.1738558383	56	0.9999999999
6	510.5235141	183.2877734	-98.12527048	16777.6054	946.4225274	969.1447095	2030.193847	6111	17906.20652	59.96269567	2257.746641	201.5037811	163.7886172	232.5352683	841.1133344	5013.464503	-0.006534735901	0.05897308075	0.05998638981	0.003880643459	0.01113002046	0.007505987534	1	-0.001513799849	0.08671117967	0.1541897677	8	0.9999999988
6	514.0584814	8.008558975	3393.020162	7737.326291	1626.887426	-213.6479356	1096.981477	3321	12756.32222	700.5394394	1452.07034	298.794416	155.9752197	149.6919052	582.9739639	6000.860041	0.4370395875	0.2112823567	-0.02825865259	0.02477008223	0.02497043522	0.02239299091	0	NaN	NaN	NaN	NaN	NaN
6	515.5790258	95.31948058	-134.5408795	12438.84847	1252.596402	1389.572066	1826.319471	4834.5	16551.59574	66.07500617	1796.968811	199.4577394	221.4075122	195.3085912	649.6878786	5099.407544	-0.01024047804	0.1052023624	0.1132157068	0.006459956764	0.01453077655	0.008952616359	1	-0.0002356341062	0.1839855595	0.3398973091	14	1
6	515.2324855	197.6898544	4417.541056	14873.60077	1431.423162	1168.599826	2388.796841	5888	15182.06897	846.5738838	2539.599026	296.3168948	323.1284763	249.1265487	972.6555504	6018.07633	0.304554108	0.09846023372	0.07802838158	0.01730964869	0.01547044623	0.02015412396	1	0.2486546136	0.1661736907	0.2889175093	75	0.9996938155
6	516.2445516	212.8286616	-43.49175918	15544.97221	999.7684747	263.8470475	2017.649398	5825	16061.11364	57.59828747	2262.1073	202.9751021	77.36427218	176.3669227	824.6809968	3432.718294	-0.002595890459	0.06774443561	0.01807880674	0.004179396604	0.01159287245	0.005092105809	1	-0.001340209962	0.103248282	0.009963963556	6	0.9998072221
6	516.6492999	513.6522014	1058.391652	17682.71106	4145.501836	1650.907929	1713.305786	7586.5	20626.97872	215.2232599	2746.573636	701.8108591	251.4568824	194.2342097	1181.103404	6435.455247	0.06111006604	0.2419112997	0.09301366813	0.008326561532	0.01551681985	0.00972609633	1	0.05640295794	0.46453297	0.2912620648	47	1
6	518.3581966	227.7288691	-6.852849117	14426.00247	877.2498459	253.8191164	2103.394853	5420	9685.084337	57.87785491	2409.619887	209.5688309	86.17465377	238.6373642	867.3789637	3796.268788	-0.0004217802008	0.06128949083	0.01780544283	0.004330842391	0.01280620068	0.006211867004	1	0.0003248965902	0.08991093087	0.009258183518	6	0.9992908513
6	522.7573943	113.6201058	-32.98763683	11832.93907	1914.973792	699.5972102	1785.52577	4849	5497.090909	61.64172099	1783.880604	295.9214334	123.5089404	220.5261018	691.7170082	1869.492645	-0.003427769534	0.1644195875	0.06003856312	0.005415665619	0.01503566203	0.007915786695	1	0.001821883482	0.3041038429	0.1591624429	18	1
6	522.4620565	337.6051429	4516.224292	14251.83346	1388.154687	45.0401219	2166.987701	5826.5	12360.17568	1109.92074	3287.206066	358.7788952	237.8495935	607.7600845	1284.862909	5810.299512	0.3090915449	0.1008007958	0.00331764875	0.01629329076	0.01729541161	0.01912563322	1	0.2468719596	0.1682602538	0.03072001812	74	0.9999999998
6	524.1658267	40.81915216	1439.196945	9372.403075	2792.100498	380.8771885	1333.328947	4221	9103.221053	236.3878885	1389.75589	432.9767761	132.4626578	162.3226575	596.6346335	3135.971634	0.158487137	0.2997642956	0.04057365186	0.0150701278	0.02127795443	0.01431868125	1	0.1308580632	0.5811060499	0.1335785282	67	1
6	525.3760222	348.6942294	4842.508975	15631.2307	1441.979206	104.3991682	2076.590267	6187	9966.75	1183.71852	3735.803504	434.7530076	206.1837016	272.521114	1470.866674	8564.086591	0.3062552482	0.09583373792	0.006859278543	0.01737990269	0.01582464966	0.01571459017	1	0.2448231681	0.1581706606	0.04217690007	74	0.9999996305
6	527.3622854	77.34471792	1639.251984	10443.34145	1504.281053	74.82887793	1633.010351	4173.5	1875.873684	407.684313	2329.312745	380.063392	125.9602536	196.7612544	910.5705377	1143.674763	0.1598329611	0.1425731165	0.00686269466	0.01537583484	0.0199415117	0.01383252847	1	0.128218127	0.2557683549	0.01078246828	61	0.999999998
6	528.4841684	163.2659365	-85.78366398	16097.88373	1670.777515	919.4431295	1704.4821	6289.5	8591.284211	65.47538742	2474.931965	323.5926085	156.0604576	204.0142976	960.3827421	3491.288644	-0.005511687526	0.1067569486	0.05886389969	0.004500335802	0.01350391394	0.006220852993	1	-0.0003929670681	0.1851860645	0.1523776784	13	1
6	528.1121817	262.3044557	-154.7161848	14924.04527	1558.347798	1839.175668	2244.151172	5887	15241.42105	68.87912137	2790.136998	288.7996395	352.0569635	207.7567294	1039.448822	7133.047183	-0.01040956629	0.1051310562	0.1194807976	0.006188211376	0.01511628085	0.01055644146	1	8.376704149e-05	0.1840664814	0.3616020326	14	1
6	528.5126004	433.6734734	-57.49507152	17731.24983	5900.51153	171.9114766	1626.149841	8262	17625.34737	86.07091903	2608.561932	957.1022181	102.1124983	308.5070774	1225.142238	4791.888243	-0.003233608551	0.3334293236	0.009919007985	0.0052463149	0.01863958242	0.005628936285	1	-0.0003016523141	0.650765853	-0.008206007504	24	0.9999998463
6	529.6117936	378.2802385	8104.711041	16838.9406	1786.50756	1694.030765	2305.416755	6748	24278.62366	1398.40741	2848.87753	364.7820811	378.9411766	308.6187603	1148.817329	10692.26772	0.4784778316	0.1121264308	0.1010665505	0.01892278014	0.01423300326	0.020687442	1	0.3893918598	0.1937269816	0.4088683928	86	1
6	530.3242266	219.4194749	-44.71654294	16106.10314	1034.030533	242.4446507	1850.463799	6003	14010.13095	55.17697037	2448.739518	235.3290892	78.14205379	187.6396518	925.7013959	4989.763886	-0.003087411432	0.07002976766	0.01597769927	0.003627597445	0.01292041494	0.004937010866	1	-0.00186710372	0.1078884847	0.002648178064	6	0.9999838471
6	530.6997818	397.5157632	6835.852108	13947.76441	778.535139	1458.29697	2374.369929	5436	12028.95789	1673.326669	3332.341222	208.2208178	408.6971519	325.2317492	1261.5443	6201.145634	0.4925786747	0.05534538119	0.09987056604	0.01857879352	0.01386681986	0.03293818529	1	0.400113136	0.07649051332	0.4057155084	84	1
6	530.5596348	468.2523744	2940.683144	16773.09607	332.3281183	148.807566	2285.116494	6121	16900.64516	648.8828334	3359.924956	183.6697062	169.6914644	214.0335497	1200.409918	8439.092372	0.176562162	0.0206266411	0.009030316361	0.01284734554	0.01303924068	0.01176281195	1	0.1407585396	0.004268948678	0.01737520595	52	0.9999998583
6	530.7860579	101.4344833	31.37717875	9212.738487	848.4903091	270.4928603	1603.752323	3576.5	3872.517241	54.70904652	2053.840029	230.2182393	93.59186681	224.6548428	760.7447631	1857.394123	0.003218149528	0.09088658742	0.03188000054	0.007060764151	0.02168361497	0.008764421893	1	0.004493749364	0.1514146409	0.06008317887	12	0.9999514771
6	532.1050973	239.3563204	-45.38693608	14397.71385	3435.341424	855.1521581	2290.695444	6228.5	10630.09474	80.20244188	2271.724911	530.6339762	166.2324534	239.0766043	932.0423417	5002.583452	-0.0030680985	0.2374486655	0.06263824229	0.006167875568	0.01826205585	0.007703077591	1	0.002886493376	0.4547711711	0.1710977535	22	0.999976511
6	532.6517017	487.3033137	1153.818124	15738.12297	988.4181896	149.453636	2008.891373	5959	26193.66667	236.6373057	2451.240491	175.5235039	108.4850389	201.7376594	872.013245	9852.265615	0.07087562203	0.06221159243	0.01023334802	0.008019441537	0.01272852142	0.007396579194	1	0.05674431533	0.09094087225	-0.0008137643349	34	0.9999997881
6	534.4574917	341.3012322	4819.14116	16171.96864	1430.074464	48.30666756	2143.391687	6218.5	9954.096154	1155.484765	3440.979996	457.8134524	217.0212046	448.2245081	1370.355324	5347.677488	0.3024268733	0.09484195431	0.002835020307	0.01648012877	0.01808971913	0.01591576468	1	0.2414642513	0.1560123114	0.0273019285	74	0.9999994256
6	536.3998554	353.7737677	4509.877304	14287.86711	1418.943505	20.3086292	2295.350194	5813	14244.2973	1001.058203	3165.545772	346.711099	213.5101917	210.8248079	1226.052864	9426.809958	0.3050701648	0.1025325955	0.001144555016	0.01313988093	0.01495543295	0.01736400156	1	0.243515249	0.1717861257	0.02233212558	74	1
6	537.4110666	327.537975	82.82551283	10836.17287	577.290985	256.1407153	2136.715617	4115.5	3519.642857	50.5743761	3087.560154	204.3925289	94.77584908	249.7243109	1127.477524	2436.440257	0.007652384755	0.05512424817	0.02423768518	0.00686663236	0.01811653418	0.009783397376	1	0.007193160721	0.07736391748	0.03317698933	6	0.9843472945
6	542.8814164	210.9414962	-43.46478057	14089.72982	910.0682419	217.4962487	1807.140844	5329	11547.75281	56.35283851	2698.605043	195.5436424	75.36022333	186.0128425	952.2515697	3960.574216	-0.003147677175	0.06779439378	0.01520566697	0.004409844195	0.01398319691	0.005374604676	1	-0.001989340268	0.1032520285	-0.0001318183214	6	0.9999684741
6	542.337199	282.3506464	961.7041087	17669.56146	951.5684618	3730.997594	2283.485724	6629.5	9030.119565	201.6316804	2451.996789	282.6459838	643.7410411	219.0425156	980.5515032	4252.967078	0.05477798761	0.05436612653	0.2166547582	0.0072570168	0.0128576678	0.01787540285	1	0.05881360089	0.0823631114	0.7117096098	37	1
6	544.0956458	410.9023494	-131.0528887	18204.61235	5960.939145	2089.81319	1968.190216	8523	7181.864583	98.08844719	2419.686895	897.9055472	283.7984894	210.3168157	1157.81843	3412.422512	-0.00724167821	0.3230971997	0.11460982	0.005395732449	0.01855959847	0.008650946754	1	0.004017149653	0.6332813045	0.3538613531	27	1
6	544.1313382	458.899585	20.03919991	11938.2361	19.50281502	831.0276733	2418.045792	4452	4316.127907	70.8109664	2914.466537	241.0253123	182.1667245	1193.971825	1014.729952	2406.734188	0.001866098674	0.001405586454	0.06820153471	0.007783463107	0.02630839617	0.01138630545	1	0.005330782708	-0.0317587825	0.1823788894	3	0.9999999996
6	546.7667695	70.46499812	5383.707954	8150.551406	1256.654854	-302.834988	1492.530367	3457.5	13763.88172	1409.660382	1911.75368	279.7809454	279.7167697	177.584905	760.3042555	9388.423746	0.6650572726	0.1580219702	-0.03508200177	0.04260878032	0.02439737275	0.03948370047	1	0.5289373261	0.2818711025	-0.01959043667	93	0.999999676
6	549.0802891	257.6253183	2679.394285	15559.71911	690.4085829	209.2923275	2276.574237	5787.5	8367.613636	646.3988089	3305.251083	243.4747807	166.8542682	223.2578662	1222.077465	6003.545314	0.17387949	0.04624616919	0.01314330538	0.01303118883	0.01486564373	0.01206883367	1	0.1391204349	0.05726424037	0.03203552832	55	0.9927988449
6	549.7098657	364.0825927	4800.407589	15706.99172	1513.44686	-33.0376785	2085.059014	6187.5	12673.4	1074.545356	3159.612474	413.1764706	237.0146095	436.149243	1235.849926	7051.159676	0.3037010893	0.1017612835	-0.002155552998	0.01713120639	0.01624501591	0.01660272736	1	0.2421755278	0.1700879326	0.01053711447	74	1
6	551.5604983	223.2836641	16.79635635	15869.3707	1415.029943	311.7556124	2065.665821	5999	6557.811111	63.919039	2244.425533	282.7400166	85.73479108	224.7895838	868.6457785	2556.85056	0.001055857675	0.09540397932	0.01975327593	0.004230284074	0.011896515	0.005807957061	1	0.001921790128	0.1603085599	0.01767640051	11	0.9999802096
6	553.9930219	110.5651841	2158.777541	13031.82897	665.5737214	694.4576686	1792.500228	4963.5	14081.3	371.2038972	1967.488567	166.7771033	183.8548495	210.7230309	701.3024985	4428.638834	0.1650964969	0.05179402522	0.05251585334	0.0120359172	0.01501297039	0.01365782125	1	0.1350079294	0.07020040324	0.1669183456	56	1
6	553.4810639	271.4552231	-141.3402431	16613.13534	3796.378201	921.6357885	1922.423266	7021	21707.40698	81.11402874	2648.519259	722.5739709	175.9563464	220.1476126	1145.901453	9016.126456	-0.00888698922	0.2412593342	0.05873629386	0.005996546989	0.01953991735	0.00935770608	1	-0.002015136655	0.4625359507	0.1563818661	22	0.9999972085
6	554.3295305	165.2496575	67.26256448	10184.59028	871.4647169	232.4464888	1949.962553	3932	2197.3875	73.45858799	2321.89534	244.8933284	69.85182725	228.5182428	873.2300245	1713.111245	0.006760904098	0.08887550516	0.02337761441	0.00969942043	0.01556520409	0.008174392725	1	0.006690403138	0.1469309396	0.03129755695	11	0.9994517721
6	554.0992679	464.1290137	14.76626866	12985.79725	26.83590339	864.6943025	2351.00959	4683	2662.858824	52.76073463	3258.036681	170.7399142	224.2869998	320.972656	1105.524774	1973.968019	0.001266870322	0.001903574366	0.06822379064	0.004241963586	0.01720271278	0.01060951321	1	0.004857667282	-0.0307261703	0.1823394964	3	0.9999999997
6	557.4045788	315.9977518	1148.431115	16790.32537	2667.004815	151.6547211	1946.599806	6780	12541.81522	192.4893892	2193.243627	426.2188188	128.2586621	211.7722374	926.4340012	4441.417069	0.06937452208	0.1620207663	0.009076874084	0.006845404695	0.01318140737	0.008166944637	1	0.05626524036	0.2967050148	-0.001300129902	42	0.9999995636
6	558.4045311	89.31814006	-20.59214732	8993.640289	911.4313477	515.4805604	1542.983792	3468	6324.242105	53.85025037	1796.569421	217.0880868	129.2931248	204.1747046	677.3508102	3419.619376	-0.002470576702	0.09956434724	0.05903629103	0.006625406021	0.0208115281	0.01042515368	1	0.001991250477	0.1703366139	0.1533871958	13	1
6	558.3220548	300.8693167	-154.0643037	13555.95328	29.42306335	3319.077248	2649.473323	5000.5	4458.652632	69.21320789	2586.301242	138.1680401	673.6492177	327.822632	886.8187435	4724.840375	-0.0112318084	0.002115557937	0.232872428	0.005369597857	0.01169301703	0.02054568009	1	0.006833032636	-0.02423108488	0.7510002097	5	1
6	560.1090112	385.7368443	6444.39629	13318.00825	734.1479583	1346.684233	2215.493766	5328	10859.88421	1634.608124	3316.922617	216.7711155	436.4291005	242.9566828	1225.826995	7402.946818	0.4765608755	0.05425989334	0.09713186795	0.02166934031	0.0163966255	0.02938941764	1	0.3871082835	0.07428759704	0.3925337019	84	0.9999999997
6	562.416301	124.3171885	-12.81924613	12462.89484	2851.688505	319.4971983	1486.482603	5298	9652.684211	73.44662057	1862.560084	423.7536932	100.588363	201.4123309	761.3512144	3253.420558	-0.001107565944	0.2247445245	0.02655772241	0.006311518379	0.01844168494	0.007207231065	1	0.001729752203	0.4272558987	0.04581630385	21	1
6	563.1724312	154.7865466	3620.051408	12633.72859	1322.957897	918.805445	2030.891629	5057	25347.79518	737.4268724	2253.873687	250.8966391	283.3590537	202.2706249	848.6030851	9880.427447	0.2928592062	0.107819184	0.07398733029	0.01830211803	0.01642323751	0.02206511118	1	0.2390930339	0.1854225123	0.2726007866	75	0.9999860137
6	564.7611724	200.6932457	4325.187927	15389.79542	2348.008237	1068.840228	1971.823075	6305	19810.35484	763.7954362	2590.413941	444.1382207	292.3672093	229.4520593	1042.04293	8585.121951	0.2889601018	0.160101689	0.07000798953	0.01504912453	0.01396233341	0.01903325302	1	0.2361101262	0.2931109498	0.2599303966	77	1
6	568.2207811	334.0630561	-11.48496849	14147.39685	4575.718884	387.1456624	1841.9471	6487	10579.74468	92.92404055	2473.061551	741.6886688	120.2736722	185.3863939	1047.441871	4709.021714	-0.0008465821315	0.3251163779	0.02809518193	0.006934211405	0.0206293083	0.008718423212	1	0.002858675811	0.6342628503	0.0551020179	25	0.9956119763
6	570.2783579	139.339058	4530.55228	9576.256066	461.8767855	-110.8703953	1938.359023	3689.5	4936.152174	969.0964025	1840.537519	162.4686478	199.367992	226.262	703.3012605	2967.135885	0.4767998654	0.05167679772	-0.01143160586	0.02898453192	0.01619846671	0.02537732505	1	0.3793928765	0.0650342256	0.01566889624	83	0.9999640427
6	571.5477104	78.36239473	-115.0514994	8872.595811	419.4682204	1895.442686	1666.056891	3298	5799.659574	63.47797336	1570.186001	147.9507627	353.9193659	191.9365575	568.2883883	2886.556078	-0.01248887309	0.04882773137	0.2091812881	0.007091023835	0.01827612293	0.0176703366	1	0.004484289454	0.07123719408	0.6702945495	10	1
6	573.6569867	361.3143544	4448.200367	14845.87734	1451.199202	-7.821817711	1995.934682	5875.5	12744.97778	1034.739309	3053.330107	319.9497543	196.5328699	190.4647195	1172.164619	7732.952061	0.3030903936	0.103367683	-0.0005306182639	0.01700394345	0.01549621689	0.01565912894	1	0.2418185927	0.1734639884	0.01610090381	74	1
6	573.3102028	555.6607188	-70.84639907	12970.52041	166.7349734	736.9028338	1813.603486	4678	6840.880435	46.16984299	3056.204439	134.2016211	187.059891	168.9763116	1050.741233	3630.663282	-0.005221721251	0.01364410538	0.05837509903	0.00424440951	0.01200538456	0.007770682786	1	-0.0009470587263	-0.006820464205	0.1471381351	3	1
6	574.3132325	298.8304776	1.184658954	17924.16334	1689.876998	245.9787147	1773.017287	6803	11166.82955	68.34858535	2313.876771	361.6929432	108.5777977	205.5743466	946.0818492	3362.407061	8.026910342e-05	0.1012996352	0.01372851266	0.003952579461	0.01260979441	0.006162660823	1	0.0007522522348	0.1722549631	-0.003228110564	11	0.9999999995
6	575.5831707	25.01339403	1220.427284	7505.963426	2257.922093	-33.5124907	1131.320458	3402.5	11297.21739	181.6780664	1002.724772	327.4169852	95.09990661	172.3466243	447.0232173	3742.21479	0.1638123952	0.3017692667	-0.00448452317	0.01333947129	0.02360364221	0.01322414947	0	NaN	NaN	NaN	NaN	NaN
6	575.2312567	284.3012815	909.6859752	11406.96089	569.0329818	181.8618988	2043.901039	4289	5598.860465	231.0148157	2605.730303	202.9787483	93.99891042	238.0037912	953.9346803	3479.194546	0.07944402177	0.05198832746	0.01672950832	0.01141466659	0.01792660319	0.01019652895	1	0.06397938632	0.07002492012	0.02328174676	34	0.9999904159
6	578.6074289	158.6243566	24.16253538	11261.97446	2715.697133	190.8206686	1734.262794	4903	12685.93478	80.78477283	1963.655822	473.5376912	86.53975219	204.2878486	802.3038012	5741.222445	0.002020740244	0.2393251434	0.01736654742	0.008015612307	0.02009255472	0.008507380892	1	0.003678945073	0.4569606697	0.01518893908	20	0.6271932489
6	578.1384965	188.6572935	-31.09733381	15876.41903	2491.936383	419.6883586	1550.191016	6411.5	10011.11579	71.12939797	1987.945981	371.0219574	93.33919451	182.8301193	784.8681596	2573.792416	-0.002165225424	0.1596556062	0.02744313906	0.004585782847	0.01341272594	0.005613371179	1	0.0004246130043	0.293091996	0.04612698797	17	0.9998335289
6	579.9509164	398.3486208	6754.601582	14644.31625	2394.574066	-148.2605012	2033.399664	6149	30949.04545	1553.021222	3129.972967	436.9277579	260.0113214	207.1411714	1218.40601	15207.6973	0.4665178801	0.1699578529	-0.0117757893	0.02285597031	0.02370943202	0.0210348258	1	0.372106282	0.3089879162	0.01672580392	87	1
6	585.6149544	247.6304049	-55.85676852	16292.18155	2524.370183	945.2579577	1886.109271	6526.5	4686.625	80.12616207	2083.922452	435.133861	149.2571918	199.805584	854.4932093	1759.110806	-0.0034906848	0.1622395288	0.05986629774	0.00530582125	0.01512030304	0.00737277848	1	0.001741540034	0.2996031474	0.1584657531	18	1
6	585.0560531	351.4115768	3889.056275	13843.88232	3097.950362	990.9317116	2149.477169	6055	27197.92222	938.9331829	3118.020919	614.3124357	312.238064	211.5507002	1255.318995	15319.64437	0.2802373949	0.2289959775	0.07128138355	0.01850475139	0.02170337025	0.02125492925	1	0.2297888557	0.4352810482	0.26504153	79	1
6	588.6066598	410.3463312	1036.490677	16915.88734	432.7474002	696.4520717	2097.100891	6211	32431.25641	239.2813402	2634.068428	175.7555532	157.9970909	189.2447266	960.6111746	12890.21031	0.06239349021	0.02731573194	0.04192941989	0.007313111786	0.01079282496	0.007736605813	1	0.05198872285	0.02020733354	0.1059251517	31	0.9999997984
6	592.7531229	140.8772401	-22.16656357	10028.70261	1709.547936	581.0666673	1597.203104	4119	5119.473684	60.87312247	1608.160589	293.1522663	123.7741867	174.9559252	633.8214517	2232.667834	-0.00241470052	0.1688331348	0.05797460549	0.006270491271	0.02000115623	0.009237117194	1	0.002516905683	0.313120879	0.1523994199	18	1
6	592.2627792	164.7476863	3267.156334	11607.23109	2574.050094	833.0656785	1919.391028	5068	12101.66279	579.4147541	1877.438187	459.7190755	240.584939	187.3982781	801.3996491	5539.78626	0.2886222328	0.22608746	0.07200845299	0.01760364227	0.0180523254	0.0189791734	1	0.2365171717	0.4292400859	0.2693546375	79	1
6	593.4974142	179.5231912	-54.96651142	12453.77876	686.4914682	394.5035907	1744.421915	4671.5	17515.03297	49.64326622	2334.805423	143.3409394	89.73788304	172.5011101	818.1639394	7461.065665	-0.004470467904	0.05874351977	0.03109616609	0.004510166129	0.01205771639	0.007148251084	1	-0.001964881186	0.08517596172	0.05437251484	7	0.9999999536
6	593.2089959	195.1556344	-180.7476994	12026.0684	595.7008495	2894.753351	2375.411929	4602	5320.284211	72.69911238	1441.131199	153.5277912	420.3156946	241.9439435	542.6640394	2605.741323	-0.0154408806	0.04798953604	0.2361717486	0.005915104686	0.0123046983	0.01723179354	1	0.004079531535	0.07050958862	0.7632750328	10	1
6	594.8292171	264.1440182	6585.779727	13865.31129	295.6112477	-146.8281774	2050.943738	5208	20725.11458	1298.252232	2635.247687	166.2590912	270.239855	204.2069406	903.1209121	10132.21371	0.4730941453	0.02102683692	-0.009530723216	0.02122281823	0.01564145968	0.02314301886	1	0.3763233577	0.001937828797	0.02023820188	81	1
6	594.4264454	373.5614436	8437.158433	11797.88022	292.0795678	-229.496067	2147.132183	4550	15291.75789	2211.730357	2920.385481	124.3249071	340.2090619	235.7302909	1048.899292	11098.89872	0.7131531623	0.02496023507	-0.02161225992	0.02693635042	0.01570859261	0.0358208334	1	0.5672690553	0.007599273006	0.03291659004	90	1
6	595.9881189	293.9363747	6631.379367	14064.92942	258.606374	-120.4361914	2033.116456	5344	14950.13187	1468.264207	3081.261418	149.8434379	288.1120629	218.3884104	1103.475343	8498.867433	0.466092261	0.01972951241	-0.008926755857	0.02239992089	0.01348576955	0.02352864964	1	0.3707627234	-0.0006565648333	0.02069579997	81	1
6	595.8865622	215.2558154	53.12918427	10404.07683	52.5008837	632.9653931	2008.598228	3792.5	3043.547368	108.2422241	2026.050294	131.8137198	139.2694539	261.0126132	719.1205087	2216.640825	0.005718877392	0.005295267303	0.06487174459	0.0129655531	0.01477078255	0.0106609244	1	0.008198383326	-0.02389145805	0.1718461398	3	0.9999999994
6	597.1814532	236.799583	18.92440933	16934.46117	2488.064864	482.0361857	1784.444514	6727	5230.569892	70.49605605	2359.240597	495.160859	96.72671324	199.8556947	974.3830966	3616.048842	0.001266884844	0.1534620354	0.02965154207	0.004495440696	0.01486119212	0.005523230969	1	0.003277149466	0.2803727548	0.0543308318	17	0.9999722867
6	596.7945022	399.1772631	1623.37621	8992.971277	1308.151737	1361.099648	2379.692658	3743.5	5975.843373	533.9865529	3096.59338	468.8481981	452.0477804	334.5484341	1247.548427	10276.72287	0.1727424104	0.1440776044	0.1539366213	0.02028162197	0.023384543	0.03071050981	1	0.1492268065	0.2640800208	0.5242564017	63	0.9999999999
6	602.6543564	57.59803465	1217.132554	7954.280741	1016.095454	67.50008564	1946.950621	3271	2426.242105	219.9381817	1339.208359	194.8154658	105.8560679	330.8573884	530.2848533	1100.31355	0.1558739175	0.1250449575	0.009171849208	0.01456682652	0.01763983585	0.0149029382	1	0.1250816024	0.2197442709	0.01721995172	61	0.9951573423
6	607.3389494	489.4825173	2446.850841	14932.66865	2289.936526	77.54387303	1944.64453	6079	8563.797872	411.7811814	2466.770536	389.6130534	152.0859927	188.5234066	959.1197255	3118.681547	0.1613115722	0.1528853121	0.004874082788	0.01213674134	0.01467245194	0.01106757924	1	0.129338088	0.2769464499	0.004615191724	61	1
6	608.8225732	247.1951045	-175.8153483	14325.47398	2246.351195	1651.574036	1860.526897	5805	16962.03297	75.77724843	2239.482351	344.5155647	254.9178702	218.2030541	842.4874324	8391.539348	-0.01288348022	0.1616474797	0.1172725423	0.00655555378	0.01766337415	0.01126891579	1	-0.001597748434	0.3005367952	0.3555664142	19	1
6	612.3411853	232.3450996	-133.0636543	12914.64703	2012.282339	1525.902797	1974.437984	5288.5	15964.28409	74.09040337	2350.495291	346.4699993	285.1738882	186.1690163	888.1922883	5414.959004	-0.01090855865	0.1585654475	0.1161359045	0.00648340678	0.0169501273	0.0103399905	1	-0.000127307708	0.2941244016	0.3519497833	19	1
6	621.3509992	414.6240214	1019.237197	15610.60652	5051.896681	59.91072513	1425.008991	7067	18851.42105	200.510088	2355.607446	776.3040762	109.8877333	191.9241201	1050.802322	5794.318444	0.06532976006	0.3235246445	0.004024383416	0.008197724809	0.01906313209	0.007640549674	1	0.05396805849	0.629555964	-0.01349538919	48	0.9999969465
6	621.6607849	444.4720229	849.9029066	12694.27016	4089.702278	415.9611071	1759.076337	5881	6071.606383	216.0129296	2464.857917	777.5421453	137.1614304	185.6530291	1075.860149	3498.818284	0.06882765445	0.3177029823	0.03497359901	0.008481526699	0.01954295403	0.0109344746	1	0.05896374392	0.6186421891	0.09449585422	49	1
6	622.094898	220.8063234	1704.459828	10363.23101	1627.296992	621.5748761	2004.693395	4344	9487.315217	348.0641972	2118.526052	340.4834145	182.4254575	230.3505443	836.0997039	5001.669189	0.1662899059	0.157367363	0.05955488451	0.01107043804	0.020618005	0.0169736905	1	0.1373233186	0.2881232386	0.1957128896	62	1
6	623.0033785	356.4272785	9.169504074	15252.51979	2341.554267	218.7805428	1731.579193	6134	12365.20455	64.36201721	1876.50315	281.4040917	89.88431399	184.7707046	699.8681957	4191.268697	0.0006232523285	0.1535672293	0.01523428597	0.00435734818	0.01366067857	0.006150291931	1	0.001716576029	0.2800737555	0.004147248165	16	0.9997426204
6	623.655689	118.3246054	2589.138435	9263.701462	2761.139669	-69.35244201	1356.904717	4255	12912.84783	477.960568	1642.244156	530.8458926	132.8680369	195.3346742	726.597733	6953.324209	0.2772141667	0.3012126525	-0.006540882879	0.0177546581	0.02421404003	0.01574706758	1	0.2223027378	0.5813938167	-0.002963037637	80	1
6	630.4823227	387.2498603	-13.73549548	11718.40229	5149.85671	324.1362697	1662.447011	5754.5	7682.27957	92.84878778	1982.17564	860.1856671	89.96941854	192.2345863	936.3775034	3677.779672	-0.001184202001	0.4342990546	0.0285170367	0.008853595114	0.0292391129	0.008482624354	1	0.003499314533	0.859401239	0.06072119348	29	0.9999853854
6	634.0930284	205.0346977	2959.768532	10028.49083	178.0610939	827.1535821	2132.949798	3757	11700.97895	605.6369757	1991.217657	126.7247763	267.4773325	230.4888045	695.4105781	7043.021325	0.2924492835	0.01761394266	0.08078339954	0.01618698729	0.01615508931	0.02500421244	1	0.2385323424	-0.0003196571685	0.2926006071	70	0.9999999993
6	635.5603695	365.4529391	3325.621433	11742.04352	244.4252089	2604.359039	2356.245461	4481	19736.74468	724.4493378	2363.491684	137.82146	568.7252701	217.4166716	837.6860649	11484.08968	0.2788859293	0.02066474373	0.2149204459	0.01688282018	0.0149865508	0.02867288227	1	0.2374637589	0.01093440129	0.7552254541	71	1
6	637.3544666	129.3165311	-147.6136762	9085.582915	486.0867286	1989.754834	1732.497536	3418	10924.35106	49.46945592	1306.023682	124.1224194	326.9250722	192.1941087	482.5083745	4182.806697	-0.01610811334	0.05453331705	0.2204517406	0.005535082645	0.01398460574	0.01712344314	1	0.00245735595	0.08343920197	0.7088138387	10	0.9999999996
6	643.9269331	70.13356932	39.13089088	7077.52642	2056.298994	16.72803329	958.910698	3095	7564	52.80701616	1169.167069	346.1362271	53.36486085	152.2951188	500.6086649	3600.1401	0.005584688418	0.2950550394	0.002278077475	0.007802821209	0.02399555499	0.007901832898	0	NaN	NaN	NaN	NaN	NaN
6	644.5711737	317.6264762	-10.26208025	13541.47328	2128.043818	172.2232467	1634.771659	5505	10193.61702	70.88267434	2279.458847	355.2052543	69.56865723	197.0773055	869.1559013	4422.660327	-0.0008007882053	0.1553006804	0.01325086491	0.005557796547	0.01679742847	0.005381598699	1	0.0004487611852	0.2835881226	-0.00299299591	16	0.9999503943
6	651.1709866	293.2992531	-18.80442342	13767.70853	1407.353566	411.0950723	1625.612975	5374	8801.252632	59.20216947	1973.626347	245.0979318	95.67044182	178.3693936	725.7343934	3058.653702	-0.0014632143	0.1035954202	0.03025885464	0.004451651136	0.01495535953	0.006109824259	1	0.0007382924331	0.177599198	0.05388677726	12	0.9999755395
6	652.6103934	195.3346073	4136.192653	9227.084962	985.9072351	886.1998541	1744.256769	3765	18811.65217	1035.113429	2156.978193	197.5687849	318.7579218	181.0970469	800.6553382	11622.33989	0.4446644009	0.1066600778	0.09444107425	0.02977775414	0.02461271039	0.0317676796	1	0.361851839	0.182499903	0.3779888053	86	1
6	654.6157336	228.6318951	-18.75621964	10869.84843	121.7747522	635.9920769	1818.574956	3909.5	4168.760417	42.6683641	1853.285221	131.8241586	136.6710811	249.4727217	645.7029304	2016.274797	-0.001798204373	0.01199768366	0.06059771775	0.004352468829	0.01425603282	0.009299150376	1	0.001936283146	-0.01016349665	0.1555656028	3	1
6	655.1315791	250.4286731	-116.732771	12452.56758	2864.897927	1383.99366	1642.075954	5302	11934.45161	79.32074811	1796.387802	409.3761617	221.3830271	201.0397457	727.8535351	5001.691522	-0.009549653085	0.2262673487	0.1099376785	0.007124122701	0.01898294345	0.009676834296	1	0.001053664449	0.4334813093	0.3333681893	23	1
6	659.6822689	518.8005856	2911.364782	10328.56059	162.3553169	2195.762878	2343.945604	3890	19476.88542	463.4057209	1505.971206	122.4839939	359.6646513	249.5093686	555.3093052	9183.166961	0.2826186917	0.01582468113	0.2158481755	0.01591448257	0.01374590435	0.02799241723	1	0.2404743807	0.0009570903283	0.7591048025	71	1
6	662.6845959	206.5049779	-78.75114004	11094.68176	4719.488664	114.515369	1433.261118	5439.5	34045.07778	91.08739476	1543.240241	666.9285999	84.49182538	185.1027002	728.9573274	10274.95008	-0.006341269977	0.4209052077	0.01050045765	0.008862192947	0.02396128462	0.008032326495	1	-0.002037405831	0.8311766785	-0.003502581689	28	0.9999747377
6	664.6739061	162.4472358	1421.349777	8905.419431	1353.49066	474.9016578	1514.071302	3654.5	6330.148936	263.272562	1514.569225	220.8297823	132.8607535	182.791117	572.9198789	2989.356531	0.1545399656	0.1554804789	0.0536130692	0.0134210613	0.02038665303	0.01522733245	1	0.1274890916	0.2841163649	0.1723503663	62	1
6	669.9957434	247.5976822	502.9609235	9540.044701	173.3769461	1938.731861	1760.591164	3542.5	9248.921348	143.6967228	1897.626207	131.7367243	382.6204916	201.4778892	691.6013401	5218.778105	0.05394694114	0.01816445746	0.2000666145	0.009961771122	0.01588889715	0.01978622252	1	0.0566530724	0.007127217293	0.6525413318	33	0.9999999993
6	672.5373042	339.3598924	1824.265493	10714.05596	1088.614493	85.32206594	1936.814651	4280	10212.4086	422.1186854	2198.575048	260.851129	145.6543823	215.7422769	838.9531486	5790.038316	0.1694063796	0.1043011243	0.007669811643	0.01323878736	0.01862097917	0.01449759771	1	0.1356169168	0.1768054962	0.0142724999	58	1
6	674.4813663	501.2163535	-155.5309197	8405.749476	278.9405883	1936.669941	2442.510303	3271.5	880.9569892	94.69984281	1932.294748	217.6615313	439.3849247	1314.102149	704.3864132	438.8707573	-0.01859951684	0.03542979036	0.2259044829	0.0127698248	0.02637308787	0.02485414271	1	0.0007090219855	0.04426828119	0.7264344703	10	0.9846677162
6	678.6732134	294.2914431	3322.703185	11145.82344	1056.667721	4.698000205	1663.761886	4247	6934.228261	804.8514345	2610.721265	295.2530059	199.089214	997.4167651	989.5397156	3960.77622	0.2949831098	0.0948964835	0.0006252490541	0.01952085063	0.02119721762	0.02110351378	1	0.2353571003	0.1561072282	0.01794531419	74	0.999997817
6	684.3298095	324.3367577	-161.5823887	11547.93907	1836.548537	1279.504711	1733.499697	4735	20094.76923	59.91285151	1932.924677	314.4122646	244.073441	159.7920241	747.1421479	11032.38322	-0.01439157922	0.1634734553	0.112323097	0.006527618589	0.01689048054	0.01190675358	1	-0.00314741282	0.3041353967	0.3381157503	19	1
6	687.8425012	220.7010414	3.186487143	8640.395702	444.1603898	248.7642358	1577.945351	3279	8571.705263	44.58543452	1258.100791	141.2917246	84.2363579	175.5627216	460.9807371	4448.996851	0.0003873425151	0.05125745511	0.02853866902	0.00549490347	0.01524068463	0.009159960165	1	0.001670110644	0.06960749765	0.04630748047	7	0.9999314938
6	687.4801571	395.7333267	7242.593244	10317.11196	1115.014898	-281.7659116	1988.871553	4287.5	26870.76596	1467.528756	2100.122859	218.6236203	271.6703117	316.9851778	793.1367127	13407.53586	0.6963106351	0.1100157207	-0.02597746799	0.02881331374	0.01852194814	0.03129462438	1	0.5541812331	0.1829558056	0.01724065709	92	1
6	689.7833402	282.1536639	1619.317845	9999.493364	1519.119319	79.58304182	1729.563998	4100	3300.78125	361.7079176	2033.027827	336.3790027	134.6653031	192.1770756	805.1400893	2093.157218	0.1642897962	0.153087783	0.008150997464	0.0127716175	0.02181415557	0.01596226276	1	0.1319571461	0.277457443	0.01667270916	61	1
6	692.5201147	357.7012984	10877.57713	11189.28785	335.1233489	-468.5534561	1658.465528	4333	25703.36842	2138.949114	2223.702002	130.8965293	389.68106	271.8589049	801.9976163	12828.98153	0.9749407178	0.03069062984	-0.03904357989	0.03593924735	0.01464050774	0.03822013142	1	0.7752003392	0.01659035285	0.03202516005	94	0.9999999998
6	696.2125525	421.485868	1.686408924	7613.457382	2417.62539	429.2846856	1654.729118	3473.5	3218.268817	68.28322022	2236.508728	725.7214917	143.1916372	161.0294334	994.3839519	2936.486751	0.0003198897677	0.3238827628	0.0568290189	0.01100995985	0.02547134701	0.01315042396	1	0.005867759663	0.6327484612	0.155052686	26	1
6	698.6725528	202.2636369	4893.577946	7584.951277	1226.208213	-227.8479336	1507.125053	3258	22079.78495	1301.136753	1902.201736	276.4878197	242.8546868	608.359408	742.2917563	16067.82007	0.6486009566	0.1654248629	-0.02758953622	0.03364083896	0.03202426015	0.03888540625	1	0.5163936646	0.2975437161	0.002969159804	93	0.9999999991
6	701.6401345	382.3349143	488.2014581	9026.563438	96.86985573	1940.188451	2319.775895	3382	12650.55789	134.9418589	1610.67885	146.0363619	349.0951983	663.9925533	566.7078628	6247.883512	0.05544084452	0.0105487889	0.2141903902	0.01051416222	0.01731596988	0.03092766151	1	0.05881112473	-0.008077130675	0.7016080736	33	1
6	705.7762923	300.1935067	-74.21359065	10084.25093	1500.093389	1163.519642	1790.083099	4099	8351.063158	65.77333543	1608.704912	277.9147692	202.7212139	188.5737233	643.429495	3117.387384	-0.006988463501	0.1550344862	0.1165403359	0.007325571754	0.01896421594	0.01195183741	1	0.003005518917	0.286825794	0.3541060219	19	1
6	709.2719078	149.3650999	41.19651865	6508.480323	2004.015265	51.54642712	1070.278039	2949	3887.326087	53.81829315	914.9641422	310.7936599	62.98568481	143.810588	398.0326365	1712.349643	0.006120041967	0.3121750328	0.007859771263	0.008725851776	0.03151125269	0.009931645644	0	NaN	NaN	NaN	NaN	NaN
6	711.9048555	283.5133304	40.54363197	9867.33708	1499.666671	141.8306961	1476.364806	4017.5	4218.548387	47.55436184	1780.633655	310.8282037	75.80745616	170.1515905	707.0279884	2358.511895	0.004308065449	0.1502561907	0.01512265562	0.005700300585	0.01972901217	0.008158558819	1	0.00462571537	0.2732119122	0.004467406518	16	0.9999604253
6	716.5507124	417.5514433	768.6684082	10850.32451	1687.107542	74.93707259	1435.77085	4444	8146.468085	129.3312562	1413.91683	249.6162684	86.69760792	161.4042	556.9772206	2773.365537	0.07030748346	0.1612613416	0.006518819302	0.008277387677	0.01718864423	0.00838286072	1	0.05681869197	0.2950388696	-0.009996801009	42	0.9999999666
6	718.5240483	402.1443608	-25.30836984	9706.373384	2198.20452	262.3721736	1489.398374	4089	8442.153846	60.78222141	1573.465378	380.5854417	84.38232138	138.7663263	656.3376054	2733.824342	-0.002727795228	0.2317927761	0.02924886635	0.006626696995	0.01985589185	0.008342683739	1	0.0006875570533	0.4418993489	0.05506273845	21	1
6	726.4377701	434.7271036	2788.02694	9403.09006	932.2813631	-89.40632025	1515.409274	3710	7832.138298	609.9327964	1924.852379	249.0878461	159.9769401	374.8285504	747.4092093	5105.520595	0.2994083699	0.1011358357	-0.008777554842	0.02051421574	0.01819662994	0.01975107153	1	0.2382598941	0.1685948838	-0.01344565228	74	1
6	766.6079633	340.5832222	1273.263149	8419.488162	378.9856837	1112.09367	1509.753134	3228	5392.840426	239.0657297	1441.902358	146.3955279	238.0835127	171.3961201	534.4645989	2457.772601	0.1523994609	0.04570956909	0.1314164612	0.01332695247	0.01670613471	0.01900830774	1	0.1305457604	0.06061430144	0.4376624961	57	0.9999984559
6	773.3059176	477.4573492	543.7275742	9014.403264	907.3067062	746.6353461	1260.915707	3499.5	25304.54255	85.30599278	651.2462275	132.8318341	101.5592076	177.626469	251.5935567	3765.412872	0.06107114576	0.1000461273	0.0832952973	0.008319003651	0.01471052221	0.009205090172	1	0.05452289623	0.1716745962	0.2520230225	40	1
7	14.29878617	274.5529753	8925.771204	8601.394589	578.2916903	-728.6997539	1622.039527	3494	8969.55814	1908.411778	1774.474145	165.459772	394.4536157	186.4685826	692.3639633	5712.634321	1.023783449	0.06783253334	-0.08079578584	0.05221162993	0.01865438304	0.05055223244	1	0.811489095	0.09125308247	-0.100374784	95	0.999999986
7	18.89094338	434.451061	3047.960397	9788.878791	77.89967184	683.5928923	2317.863148	3730	4690.864198	669.4911202	1971.855408	174.9542858	232.6881173	299.1425825	702.7877718	3093.673725	0.3069658036	0.008085901061	0.06619439097	0.02142741811	0.02118192154	0.02342594674	1	0.2489936508	-0.02061438322	0.2448868002	70	0.9999996929
7	21.88379751	484.7879322	653.3804441	9531.715461	2057.18736	387.3935903	1859.421538	4058	12066.94737	180.3554694	2176.618057	531.9230841	145.1454031	227.4163022	909.6166872	6116.396428	0.07053447666	0.2256386531	0.04353938467	0.01265740478	0.02515879062	0.01421694955	1	0.06020775822	0.4291130734	0.1210464392	46	1
7	23.74477919	412.263689	14.87565365	11887.88047	575.4174354	416.0468391	1934.670306	4452	5327.852632	48.62821685	2042.496673	131.4555024	107.4515011	234.1140768	715.7168614	3387.220595	0.001295100601	0.04780764823	0.03518948768	0.004401892851	0.01239665975	0.008789556399	1	0.002850637354	0.06272731819	0.06946440568	7	0.9999999436
7	24.23062337	264.4976421	1510.05049	9695.5276	1002.81483	1319.735146	1777.436938	3944.5	9714.634146	350.1365796	1944.583151	183.7214162	324.7502252	202.7543981	724.7815531	4632.971389	0.1585067177	0.1026643822	0.1376603438	0.01783577736	0.01668846364	0.02390865385	1	0.1363374976	0.1782222071	0.4629276034	60	1
7	28.66532886	591.49677	-131.1695172	9657.412638	912.375817	2072.855324	1597.930033	3774	7132.37234	57.6335147	1316.465625	166.2282034	308.5723271	225.5382461	501.1285503	1840.734209	-0.01406721972	0.0970786243	0.216427014	0.006315621411	0.01394744713	0.02149275065	1	0.004138366931	0.1709993971	0.6969561011	15	1
7	30.46558711	428.7527187	5.893736311	8855.782796	2867.999963	538.5829016	2040.677879	4235	5520.3875	98.68797539	2022.596802	694.3225447	145.2593324	771.6450763	900.7777985	3894.925139	0.0006308629798	0.3215882101	0.06071037107	0.01209929239	0.02656753198	0.01337349741	1	0.006379641658	0.6281551288	0.1685063035	26	1
7	32.7430154	293.0865658	14.8564673	10420.236	1074.128651	304.2030933	1656.024525	4078	3438.315217	48.6868959	2195.397986	236.7061251	99.42703712	206.399695	827.8794344	2162.991396	0.001251213623	0.1020886224	0.03234152644	0.004902113653	0.01597012271	0.007834039274	1	0.003046078263	0.1745449342	0.06167304104	12	0.9999943321
7	32.61978917	573.4257579	-139.7097163	9119.055841	467.3473476	2026.0969	1860.738564	3447	6000.494737	53.56271069	1574.305516	120.5727322	381.0240723	171.9087515	569.4515936	2770.829002	-0.01604492692	0.05418578621	0.2236454162	0.006568125331	0.01420671469	0.02494583093	1	0.002737010904	0.08283758437	0.7198998082	10	0.9999999997
7	33.63960189	352.1084134	2172.45739	13645.66031	675.1358982	1928.314299	2266.352518	5214.5	5115.6	411.3131979	2428.083005	181.6834481	379.1523306	223.2548696	877.5374331	2113.082962	0.1599034041	0.05021117017	0.1373186133	0.01217572006	0.01228310761	0.02157052179	1	0.1370058987	0.07004652782	0.4600254292	57	0.9999942162
7	34.53457152	246.2788636	-130.0330954	9129.596637	122.0579104	2052.458368	1911.823214	3353	3254.591398	74.65469852	1839.086313	114.1633438	464.9941415	185.0149703	661.2921994	1671.208871	-0.0138303384	0.01359248888	0.2254789697	0.009486420198	0.01474967522	0.02497918688	1	0.00431242541	-0.0008127142927	0.7251931457	5	1
7	39.66614501	264.883498	-8.379646941	9206.74662	2994.59369	1062.72144	1836.764834	4300	3826.340659	99.65220313	1552.416365	558.555196	184.1870968	236.9497788	705.8790024	1917.502723	-0.0009983357972	0.3180145054	0.1148215463	0.01250939343	0.02795410836	0.0139310601	1	0.008979599643	0.6227567897	0.3558156394	27	1
7	39.14560559	411.7830598	-17.20686226	14506.68284	1369.558929	389.8880099	1757.516432	5570	7463.826087	65.15303596	2219.897078	234.5069406	99.40486957	219.5587161	791.1309264	2239.886293	-0.001170202376	0.09452223721	0.02900897903	0.004791811836	0.01359686003	0.006555757425	1	0.0008084982463	0.1588438413	0.0492633448	12	0.9997377619
7	40.43466008	488.5560604	996.5572981	16170.50735	1607.325646	1483.381129	2054.522694	6311.5	25622.17708	129.5144622	1174.034321	185.0435041	190.9488034	177.5906492	443.5657276	3545.877363	0.06088082448	0.1021381892	0.09096748518	0.006240898719	0.01054995075	0.01017004305	1	0.05494496959	0.1762671533	0.278690744	40	1
7	41.47315942	451.367072	-54.32654782	11854.12424	1184.877522	671.9506209	1708.631951	4589	7463.608696	55.92498957	2246.237745	257.195024	147.6452919	200.6364875	839.5574707	3079.128038	-0.004623221399	0.104880317	0.0571586224	0.005220778521	0.01466221458	0.008906898242	1	0.000177875573	0.1812475931	0.1465875662	13	1
7	45.69206429	284.6419384	52.26859259	10221.17615	3289.496674	163.6633865	1627.987233	4703	2534.26087	72.71487813	2075.811871	658.3963997	72.7234325	248.0960396	913.1248903	1294.274075	0.004900861619	0.3169371238	0.01558356339	0.007706325722	0.02336701924	0.008498162408	1	0.006475821755	0.6168977506	0.01266163668	24	0.9999982449
7	50.95864519	116.88013	9.91598449	8278.976253	2616.242816	52.78424715	1070.863665	3797	10356.76842	57.4863701	1104.787982	347.2547126	62.73198565	150.3255126	478.7570203	2801.371543	0.001273178214	0.3188328693	0.006458995465	0.007355839332	0.02205995959	0.007891726411	0	NaN	NaN	NaN	NaN	NaN
7	53.65357402	330.4531382	59.87456279	13413.42555	811.3360291	230.6233088	1787.104596	5112	11412.81111	129.8189185	2312.406999	168.4689608	87.34338008	232.877885	816.8718611	4662.470527	0.004715401293	0.05927238243	0.01771259276	0.01187283776	0.0137845491	0.007133583218	1	0.004406173733	0.08570550838	0.01002316354	6	0.9999262225
7	54.56285395	413.5885014	39.83752454	11463.71082	1047.997743	244.7293241	1995.23526	4441	3557.755556	58.0237466	2487.76605	233.0390822	91.33540265	266.7565654	908.355881	2194.267042	0.00319764021	0.08945560242	0.0215455925	0.004843407982	0.01504771234	0.008190484913	1	0.00371519172	0.1480906455	0.02415280288	11	0.9996815805
7	55.2577304	521.4276101	2186.22331	13640.62327	2038.076709	-6.902182202	1715.126501	5479	6328.585106	399.0301434	2513.699122	347.1870594	140.6655061	198.0929533	944.9087075	2561.198852	0.1599650512	0.1519745021	-0.0005044085338	0.01120895645	0.01497010869	0.01095233509	1	0.1278642985	0.2748852925	-0.01439408363	61	1
7	56.48649138	393.1398841	11088.31341	11309.44336	748.5637757	-775.8149865	1883.257853	4650	11096.7957	2869.498595	2808.086727	167.8679264	509.5539084	244.9019381	1050.243348	7525.91497	1.004358544	0.07055577048	-0.06346538316	0.04139516397	0.01910260564	0.05720226424	1	0.7972505987	0.09765745486	-0.04452298075	95	0.9999999864
7	57.40544126	259.0436645	2648.619593	8816.831686	1295.562306	700.7387492	2475.201647	3792	8068.591398	757.4281792	2467.482622	369.4391798	274.2934124	370.2431614	988.5831905	7042.261739	0.2980516283	0.1443701653	0.07306410411	0.02553616914	0.02653127389	0.03504187749	1	0.2434688905	0.2607089264	0.2719908619	77	0.9999995448
7	58.22432079	164.9579204	52.71164918	7551.347735	1664.189209	260.7226712	1525.176349	3243.5	2753.855556	55.84135117	1558.95141	359.1649377	74.85672901	223.2169684	644.2326192	1753.994751	0.006031340501	0.2271961992	0.03582983566	0.008185806056	0.02242468637	0.009905802261	1	0.00812651056	0.432586355	0.07971395895	21	1
7	63.71682402	348.5408233	11293.10852	11210.15815	338.2226455	-631.2448979	2102.368254	4497	18977.72619	2715.562654	2720.027984	154.352726	517.7827823	233.8958528	978.4666502	9219.389894	0.9823420447	0.03015015314	-0.05173537977	0.05512540466	0.01895248463	0.05320631832	1	0.7801872919	0.01495503094	-0.01036936653	94	0.9999999928
7	64.72494521	151.6096802	636.4386052	9512.520494	2822.192427	270.451275	1262.132691	4298	3034.091954	165.680199	2002.182186	599.8100411	103.2626672	396.7388579	861.9725432	1229.612745	0.06861470647	0.2962067208	0.02888127698	0.0137148776	0.02435354004	0.01311622721	1	0.05817789024	0.5741012302	0.07246825159	49	0.999999998
7	68.25746316	332.0985462	12396.79756	12861.76061	318.1193439	-706.0122832	1940.15916	5025	15451.31667	2910.656982	2935.747484	125.7930537	476.9013587	251.3144626	1057.99029	8711.688736	0.9587381742	0.02563563004	-0.05328291898	0.0358623434	0.01374091499	0.03709738526	1	0.7611805524	0.005788541311	-0.02127060729	94	1
7	69.31787006	361.5489969	-71.99860791	13327.45844	155.781065	1580.288238	2219.193719	4895	10713.02381	71.58854919	2577.354508	154.2630387	317.9687659	235.3457795	867.5950486	5518.415878	-0.005500389814	0.01153650869	0.1161202996	0.006206516237	0.01334335232	0.01204671368	1	0.003007656403	-0.009075803387	0.3474242146	4	1
7	72.36890416	177.6789532	1540.871565	9540.562415	875.8225902	429.01439	1623.828017	3704.5	2233.673684	363.9449351	2089.63395	240.415145	166.3915726	188.6169617	799.3967345	1147.939907	0.1636212711	0.09172059939	0.04690495601	0.01591561811	0.02026810337	0.01646018455	1	0.1337434773	0.1523332315	0.1486559122	59	0.9999999998
7	74.64968417	200.3352645	5910.917405	12596.12998	280.9674326	-224.3316292	1777.554173	4744	17968.13978	1241.428125	2531.87778	134.0769175	287.765152	183.8675642	884.0414192	8581.621321	0.4613341915	0.02452408689	-0.01715330297	0.02302831023	0.01422428799	0.02583539787	1	0.3664024302	0.008971642663	-0.008751780765	81	0.9999999998
7	78.5375724	340.8058883	14613.39998	14787.66196	342.721783	-921.6081078	1964.635261	5706.5	16443.01515	2905.830005	2793.342014	167.5377455	551.6470039	328.6126608	1053.749469	8067.871643	0.9943536249	0.02577462391	-0.06542832112	0.03177647535	0.01207979251	0.0437905409	1	0.7887539183	0.005337499707	-0.05534154884	94	0.9999999754
7	80.71585861	327.1435978	14616.74537	14432.00444	323.2651242	-960.5721781	2045.616038	5650	18128.28788	2816.756117	2801.835709	149.2010141	598.5490075	271.7732166	1035.983728	6639.362849	0.9985944948	0.02448367443	-0.0581953877	0.02937351194	0.01177219326	0.04641852874	1	0.7926570616	0.002901713827	-0.02932430157	94	0.9999999989
7	82.58369452	509.6192424	918.0210294	13603.85043	201.8220319	563.6986335	2132.32998	4953	14079.73333	210.9305365	2499.489678	139.312951	136.4065025	210.5310625	849.4568249	5395.708544	0.06760426963	0.01568030921	0.04105098891	0.008204814425	0.01202666698	0.01009255626	1	0.05599424007	-0.00385880822	0.103607341	31	1
7	84.68185608	272.2825361	-51.13396611	17401.84407	947.8817373	465.9824483	1740.178169	6399	12886.06522	59.77668739	3337.616985	266.2961766	111.9854574	244.9205997	1224.514771	5874.65062	-0.003062346435	0.05841955043	0.02949639533	0.004137818514	0.01457501152	0.005491000361	1	-0.0009586937255	0.08443833507	0.04912667702	7	0.9999974003
7	84.70721568	450.1191966	-156.3883164	15666.60366	3385.66404	1736.822202	1938.863085	6606	9639.87013	87.52360543	2253.133398	519.0083385	263.2501145	210.2085386	922.291725	3583.029938	-0.01040014107	0.2190855597	0.1116107446	0.006223980995	0.01580335313	0.009180067802	1	0.000437836467	0.4187410271	0.3387040416	23	1
7	84.96276804	252.4898763	21.09119123	15645.12366	1397.739361	496.8001331	1967.681062	5988	2906.6	77.75044475	2607.788573	329.6547002	94.45005826	229.0107186	988.0136659	1291.834101	0.001314872809	0.09426318116	0.03208503524	0.005350580663	0.01494742919	0.006860050781	1	0.00301525445	0.1584000971	0.06049392744	12	0.9999882211
7	90.60823322	141.722329	710.9348441	10163.66105	3068.870301	328.7297249	1320.013822	4661.5	1746.782609	179.200006	2003.770984	597.9809839	109.8367697	213.3134645	874.8783713	1143.50502	0.06859941175	0.2910118662	0.03309534949	0.01188561838	0.02520116658	0.01132576092	1	0.05842990355	0.5635426216	0.08689030309	49	1
7	94.92538517	458.9362978	-55.27031924	11015.89428	2570.175288	1327.411936	2201.673495	4840	1705.42029	76.7015052	3132.669815	709.9940098	366.8745894	280.6236819	1283.156147	2077.704406	-0.005169063331	0.2212890807	0.1202583632	0.00813341261	0.02245631438	0.01744736185	1	0.00526300392	0.4235532319	0.3699916715	23	1
7	94.65980472	500.6168738	3645.79249	12450.64124	756.6034659	-63.5039162	2078.67548	4846.5	19633.7	917.1256105	2789.857611	180.4083846	189.3919747	197.9274057	1002.19248	8416.227021	0.3007254203	0.06014306731	-0.00423303261	0.01789018322	0.01508214402	0.01674290501	1	0.239311927	0.08422647186	0.001038235408	72	0.999999747
7	94.71962103	693.5517029	-42.52448615	8214.309739	2471.286553	824.2857657	1271.416284	3713	9597.734043	63.66200753	1548.482819	465.434687	179.8387806	180.5145769	682.512053	4048.077184	-0.005065065084	0.307596943	0.1050297285	0.008606529368	0.02059246593	0.01497745224	1	0.004935377566	0.6009571837	0.3205023461	27	1
7	99.38046411	248.3394689	1052.94234	16109.09146	4932.512302	535.8170523	1685.025982	7204.5	11687.86957	219.234568	2507.778977	819.9152387	159.4561151	208.5563302	1136.219912	4458.628208	0.06653621023	0.3093536963	0.03347644741	0.008280053947	0.0180106385	0.0089333696	1	0.05695700909	0.6013921313	0.08845587723	49	1
7	99.16763353	447.4954242	-62.58649259	13033.4239	2823.493777	1528.772389	2336.62517	5566	2530.842105	87.91852525	2924.42482	648.4505391	322.9253585	297.2156633	1195.364947	2371.442217	-0.004736330524	0.2158374918	0.1171564501	0.007610306054	0.02159226619	0.01391281895	1	0.005339495299	0.4121969897	0.3591119583	23	1
7	101.0514733	133.0945312	685.8241029	10210.39764	3102.734491	309.7101228	1365.125278	4613	4199.685185	167.5082779	1956.005628	614.1436082	123.2181019	188.6397923	867.9302452	666.4986751	0.0694728701	0.3026541962	0.03257248138	0.00966723083	0.02362028237	0.01148348054	1	0.05918356881	0.5875213478	0.08572482162	49	1
7	103.5279291	146.5494229	833.897984	12250.68865	3672.469815	375.1234771	1520.562672	5499	2258.732143	161.2261594	1748.534396	555.2177784	120.6524447	205.8616124	752.7152548	1085.510077	0.06814502108	0.2987951257	0.03204497481	0.01032219342	0.02190996319	0.009487805381	1	0.05805329395	0.5795565076	0.08344306708	49	1
7	106.0058966	603.5768823	1982.72909	11936.89925	3591.184943	-24.09169819	1672.550361	5507.5	10521.82222	465.2832741	2433.49066	705.0543343	140.2057615	185.4911846	1048.549869	5190.52146	0.1646989719	0.3021215638	-0.002018783448	0.01255406666	0.01978338505	0.01259956625	1	0.1327461983	0.5843743383	-0.01275729785	66	1
7	107.4724783	305.2648871	4827.483337	15214.83429	333.419282	-97.74391315	2041.674609	5595.5	6309.946237	1087.784015	3220.24341	160.5060546	246.9352363	220.6477606	1180.712753	3384.44968	0.3153560877	0.02137652569	-0.007348199627	0.01851510356	0.01301767083	0.01947278544	1	0.250462249	0.00405971469	-0.007957669881	69	0.999995787
7	109.4533506	673.6831727	12.30908415	9707.574916	905.8559554	112.9502498	1445.299448	3718.5	5740.712766	44.10758364	2124.971631	231.1430827	72.83229439	160.4491037	813.0646129	2464.138697	0.001274295949	0.09197149636	0.01114059791	0.005157690787	0.01542187357	0.008016910759	1	0.001443067346	0.1529179898	-0.012301291	11	0.9999983108
7	110.6475774	167.8181276	-55.82221429	11819.29318	3799.417767	586.9906027	1635.593679	5359.5	13208.05319	83.03631164	2180.533664	687.460077	129.7678186	224.098038	941.3000966	5181.149906	-0.00485480164	0.3236039307	0.05019906476	0.007844152806	0.02425448268	0.009726661324	1	0.001249702793	0.6319771925	0.1308556643	26	1
7	110.2086102	232.3188106	768.6019009	10685.07387	3122.937512	434.5950991	1982.590068	4826	1116.621053	225.5365214	2867.280396	894.0368654	160.8747306	236.415659	1257.973762	769.1536268	0.07241862466	0.3036946819	0.04099740237	0.01357327894	0.03032950788	0.01417290114	1	0.06215736481	0.5899466275	0.1156759487	49	1
7	113.8183945	137.4179462	644.3689804	9460.214072	2813.583884	363.834276	1763.168191	4353	1662.058824	173.7975359	2155.798659	681.0945605	125.8337334	249.3695223	951.2434912	1190.522899	0.07005116531	0.2990304477	0.04096430028	0.01248470507	0.0284288242	0.01358974461	1	0.0602259325	0.5803482348	0.1148431958	49	0.9999999997
7	116.8418733	356.1575336	-275.1832987	15736.95169	249.8696286	3696.552889	2468.893973	5778	6084.389474	90.50030748	2849.161927	160.2188402	663.9575072	259.2023597	1013.324607	2438.626834	-0.01791318862	0.01598368308	0.2349660894	0.006131002272	0.01202380489	0.02255108006	1	0.001758859385	0.004494859529	0.7572889377	5	1
7	125.7074618	190.1773448	2143.870119	12530.65369	1932.950102	756.5773531	2474.67957	5156	4329.042553	364.6467715	1822.847596	298.6785432	197.6682037	261.8405435	707.6116063	2319.097711	0.1719068499	0.1539969431	0.05789338638	0.01337954511	0.01487968438	0.01768912884	1	0.1416630515	0.2810667271	0.1910895538	62	1
7	126.3728253	38.64033055	-89.80394271	8155.876844	779.0333412	1658.143692	1299.901833	3173.5	4458.494737	55.49820422	1101.692493	167.1338646	275.1553397	154.6429638	425.7527732	1784.184031	-0.01112619186	0.09590635928	0.2032763936	0.007281001227	0.01757974064	0.01803650101	1	0.005523413411	0.1680822017	0.6519326683	15	1
7	126.0615766	692.2561712	36.88946807	8426.170781	361.3041194	238.0720225	1547.754326	3111.5	2775.684211	38.71093107	2178.674662	140.2088354	86.38382736	166.5246218	777.0606201	1961.972332	0.004758674524	0.04449191429	0.0293121428	0.005408171343	0.01614874873	0.009647505734	1	0.005164189213	0.05564917494	0.04972165657	7	0.9998823641
7	128.2350152	372.2575404	1201.19358	18403.32726	386.0703181	1857.748978	2373.901992	6822	14444.83158	261.6889523	2614.067044	190.6323963	331.986889	225.902982	975.643785	5928.443595	0.06630521774	0.02220097183	0.09909695248	0.007857340194	0.01034926965	0.01077871687	1	0.05922510297	0.01169561378	0.305040269	32	0.9999999968
7	129.4525024	231.4787496	2626.663096	14641.68299	704.4493442	41.2966874	1955.463333	5558	2154.375	510.4446314	2758.009483	201.8852053	168.6242231	229.4181862	1009.851376	1218.052555	0.1790196599	0.04753966266	0.002639745278	0.0117575089	0.01193227575	0.01338626278	1	0.1424745904	0.05950839457	-0.003205610691	55	0.9999949625
7	129.4931131	484.2897997	1056.167906	15737.94034	5052.369407	1469.223577	2238.664457	7240	6487.726316	219.6650788	2293.301578	786.9376807	276.8420964	256.3132554	1045.129525	2915.345947	0.06626620651	0.322390919	0.09532172097	0.008760192368	0.0162007802	0.01237382125	1	0.06133848512	0.6305115911	0.3035620496	50	1
7	129.9833769	582.6035498	868.28238	13176.77662	2196.530721	67.76367094	1722.883939	5454.5	17613.47312	213.732759	2616.058428	409.1270253	89.37273398	177.3734275	998.8134402	8366.706538	0.06601355066	0.1648862633	0.004994322655	0.007927326638	0.01761710205	0.007851141272	1	0.05330659426	0.3024938456	-0.01612190372	42	0.9999998983
7	132.3323256	504.6392959	-23.56474258	13481.0179	1405.533221	466.9578411	2134.41128	5367	6911.989474	52.77725493	2543.106608	276.0252831	111.5025303	252.4210845	963.9246918	2756.202774	-0.001974791715	0.1062319215	0.03392546993	0.004168502736	0.01272493896	0.007275928964	1	0.0006171441908	0.1831721791	0.06659955684	12	0.999997663
7	131.9294446	601.4129833	-37.31419414	13275.75357	206.1759557	192.4575676	1873.059486	4800	8621.204301	49.16026754	2640.2906	127.138146	74.64907038	200.4920005	895.6002673	3603.142812	-0.002920586483	0.01524309706	0.01471288421	0.003998122636	0.01257181044	0.005435362184	1	-0.002267132192	-0.005121548176	-0.003827426924	1	0.9999999192
7	133.2962604	717.4212945	484.1102519	10249.1818	216.6789521	1911.656031	1654.881401	3739	24338.46809	127.4453252	1581.919233	115.5505462	333.8149984	184.799917	549.4618378	6634.831606	0.04917462848	0.0221476532	0.1875944546	0.008971675791	0.01266032576	0.01872177595	1	0.05196648119	0.01492907798	0.6083227434	33	0.9999999701
7	138.719828	70.47206562	565.7371059	9216.439611	2047.502612	698.7245445	1118.209079	3951	5851.139785	145.9268073	1623.370993	377.2929915	169.4030859	159.3388089	662.6280915	2777.426439	0.06321892305	0.2273055282	0.07578622584	0.01158312228	0.02187299751	0.01368556295	0	NaN	NaN	NaN	NaN	NaN
7	140.0930871	323.0872817	4767.55487	15004.10869	1517.535708	-42.48056281	2325.619165	5984	10804.59375	1067.448907	3245.233623	346.5984188	246.161401	227.7303062	1236.941202	6173.275634	0.3128538802	0.1051092797	-0.002496704212	0.01934724319	0.01758402402	0.01975053052	1	0.2494902095	0.176902018	0.0115591763	74	1
7	139.431158	385.616035	4161.200943	14139.0975	277.0044116	3219.01663	3015.549984	5478	16585.13043	850.3171591	2803.406484	169.2640278	721.9106764	331.9235432	999.9411234	7934.417352	0.2906100686	0.02163529929	0.2220198203	0.01647734085	0.01426024162	0.03168385313	0	NaN	NaN	NaN	NaN	NaN
7	141.3921745	150.6926902	1999.730362	12272.03481	1897.909958	629.3057922	2089.164128	5061.5	9164.319149	392.6419092	2130.406195	378.7125898	199.4920609	219.1215585	861.4272917	4100.759726	0.1657606799	0.1569892219	0.05348975852	0.01213653763	0.01595456882	0.01505341319	1	0.1364569128	0.2871286979	0.1745263944	62	1
7	142.3122723	87.5701499	3647.607703	7872.365876	421.2675248	701.500865	1586.252315	3110	3527.638298	929.0623118	1992.685445	173.739233	330.0623759	430.1259306	744.076537	2477.675106	0.453838983	0.05441106057	0.08034463121	0.02948186778	0.02338800562	0.04601078367	1	0.3677368419	0.07418272827	0.3291170729	84	0.999999998
7	143.6314683	400.3214243	53.63147039	13855.55553	4575.85982	311.3584215	2310.581909	6457	2851.731183	83.02407721	2914.528174	977.992863	114.4797139	364.5894658	1296.672662	1894.009304	0.004190747817	0.3269556162	0.02375991359	0.006620324519	0.02065533997	0.01027174966	1	0.006583101405	0.6378561494	0.04126856143	24	0.999829821
7	144.3661622	200.5217936	808.5490455	15126.32675	1484.70848	3110.793276	2329.102619	5869.5	4850.554348	163.3683541	1998.177085	231.0917809	462.2322065	264.1671517	734.4931825	2617.940489	0.05506783422	0.1002629721	0.2063519364	0.008351328489	0.01288617916	0.01913841385	1	0.05866663318	0.1766214133	0.6777935336	41	1
7	145.5240916	129.5151195	-62.35486384	11796.76087	3624.896211	1348.185977	1902.039408	5334.5	3881.842105	83.38871105	1492.196166	548.5462223	206.3088084	209.8570025	668.8938727	2302.47441	-0.005370329024	0.3095456518	0.1127497588	0.00731943936	0.01973817142	0.01214126508	1	0.005267939191	0.6052568587	0.3473044942	27	1
7	150.6057027	114.6175636	26.7991605	11018.36266	1023.607498	313.1672438	1657.712499	4274	3406.663158	52.78046209	1841.202199	208.6881731	77.23616845	202.7365348	699.5159612	1398.101788	0.002339852705	0.09514403142	0.03005158451	0.005672732227	0.01497644368	0.006407103786	1	0.00369354403	0.1601341801	0.05370258005	12	0.9995199558
7	150.3551824	567.4677095	967.4184497	17388.08348	2884.894178	1572.217124	1977.979676	7128.5	30882.85106	203.4083629	2264.291414	441.0153226	268.1868322	206.5075374	928.9721051	8299.062789	0.05546339892	0.1733177241	0.09224406366	0.007285811152	0.01471180182	0.01139588005	1	0.05128304855	0.3231215435	0.2846513433	44	1
7	150.9164184	496.4784362	-31.15706105	13363.60598	666.589305	866.9150567	2357.77168	5111	5420.537634	62.1546028	2370.244565	164.7934092	177.7954443	221.3854295	858.7699388	2973.606135	-0.002363599139	0.05037257513	0.06589215898	0.004979653185	0.01099245263	0.008140082598	1	0.00217833598	0.069156649	0.1753013757	8	1
7	154.5890368	295.815128	1062.496318	16702.82246	5709.750943	136.5416595	1691.431829	7860	12684.29474	283.9090908	3019.815237	1139.385042	120.0986676	259.4466178	1435.307603	5088.937002	0.06478512585	0.3424992064	0.009667417003	0.009202407314	0.0201027812	0.008029046636	1	0.05409570063	0.6688876141	0.006703154422	48	0.9999312342
7	154.7994084	356.7460761	1373.68524	20342.85566	6813.850188	670.9776596	1772.319979	9419	8935.694737	317.3461245	2967.967978	999.1432088	154.4258492	253.2556872	1308.005118	2844.087578	0.07029252185	0.3258068541	0.0339178936	0.008795589416	0.01635765286	0.007533214413	1	0.06012269287	0.6353008577	0.09147794917	49	1
7	156.2812055	181.6388073	7022.973565	15112.17857	2414.964824	-250.376893	1834.360809	6244	15289.11957	1352.625166	2790.915706	487.6267676	309.5369461	201.8322081	1145.939278	8443.845462	0.4714518532	0.1630772889	-0.01695297862	0.02074954642	0.01446347458	0.02361005918	1	0.3756167198	0.2945725553	-0.0003913183964	87	0.9999999991
7	158.1611868	479.551949	2916.194568	18520.32315	1086.354609	2767.512089	2589.880268	7060	9832.510638	550.4182003	2952.187723	290.2987306	514.4557826	262.2950809	1151.45202	3531.959074	0.1596742158	0.05912713377	0.1513660909	0.0109346418	0.0120597362	0.01762709507	1	0.1379149736	0.08893991107	0.5090771457	57	0.9999996843
7	159.5701223	274.1233662	-119.143467	17235.03693	1124.482858	1008.449362	2117.214722	6509	13310.84946	59.62865205	2558.813469	283.5546823	187.2295318	214.9450157	995.6522743	4161.797793	-0.007370255943	0.066343011	0.06077360849	0.004065128577	0.01326688865	0.00738568972	1	-0.002064763435	0.1019424716	0.1570182521	8	0.9999999998
7	160.3357647	9.644164852	532.2451388	8037.415668	2320.191047	183.4939165	970.6135338	3586	9113.336842	112.1293076	1230.561427	370.3187941	90.91161743	163.3516544	523.7462137	3333.069605	0.06713869703	0.2893786904	0.02301883878	0.01109566156	0.02213795644	0.01084372656	0	NaN	NaN	NaN	NaN	NaN
7	162.6306599	436.6459962	-73.9507176	15182.33566	849.9500289	533.8826183	2400.201806	5690.5	12573.42105	61.1145037	3057.386941	218.803964	131.925379	246.2562578	1118.339308	5672.636851	-0.004867408613	0.05838061604	0.03722383564	0.004782869052	0.01234982082	0.006897907657	1	-0.001839850493	0.08465258883	0.07553726311	7	0.9999428756
7	165.5207559	93.37818351	41.87061806	8385.18742	2564.836809	124.3840448	1539.62291	3853	2137.731183	69.48491612	1892.919678	574.9977522	88.09121963	228.8508182	819.2919763	1367.384858	0.005479522242	0.3050387546	0.0159894552	0.009594342804	0.029306035	0.01129198834	1	0.006871745547	0.592374706	0.01374060704	24	0.9999927658
7	165.6182844	209.2346765	-73.15118414	13890.3865	4466.613195	768.9450855	1971.077822	6272.5	8500.776596	89.49578163	3011.897193	890.0697085	154.4948327	241.4468001	1273.56602	5316.74924	-0.005540809427	0.321556586	0.05707271168	0.007935347091	0.02731626459	0.01027361952	1	0.001184399615	0.6280101193	0.1544788049	26	1
7	172.5425995	474.3699573	-245.7437191	14307.02641	535.9328584	3628.797196	3469.551022	5514.5	5191.7	148.3487951	2204.868847	388.0254834	559.9581735	2303.202013	767.9375871	3082.877178	-0.01820526953	0.0381478356	0.2527852812	0.01168619653	0.03064613874	0.02078338699	0	NaN	NaN	NaN	NaN	NaN
7	173.4676368	57.92340014	1441.783924	8584.27156	1324.624167	106.9260188	1520.051877	3526	2725.053763	306.1609784	1727.421456	292.7544316	125.0477926	185.8112289	685.3171142	1311.491918	0.1694945362	0.1550593964	0.01286586505	0.01730056358	0.01875505424	0.01709028617	1	0.1364737466	0.2816495078	0.034294975	61	1
7	174.3469299	359.1597482	989.2807803	13674.75189	4752.950863	97.89097739	1769.183375	6380	10973.67368	336.1505863	3922.218543	1408.965149	105.4685326	220.8826198	1818.174746	7635.058806	0.07011431914	0.3523550811	0.007012878325	0.01116002127	0.02187947253	0.009697402847	1	0.05823997984	0.6890684868	-0.0009196562985	48	0.9952904228
7	175.8819724	532.4488898	2495.233979	15260.75738	2380.496637	961.0371501	2540.432451	6186	4216.393258	541.2366052	3096.113656	557.026529	253.5409135	242.874129	1267.088884	2311.599577	0.1644905928	0.1601073064	0.06623244614	0.01214156582	0.0131940407	0.01527517043	1	0.1363928875	0.2940291635	0.2185883979	62	1
7	179.5763432	401.2460508	5254.698623	16875.63585	1945.703003	-82.54679876	2090.497551	6776.5	15001.06593	1831.956017	5721.263645	633.1477986	261.4230958	208.9542134	2221.819746	11340.92318	0.3073233753	0.1161560557	-0.003703416472	0.02271181054	0.02190572346	0.02022139425	1	0.2450730546	0.1996817339	0.006544201404	74	0.9999998038
7	180.3385901	661.4718175	888.5662101	13906.45682	376.3234363	538.3704431	1957.869113	5071.5	32653.32979	239.7246912	2707.551024	137.9429239	129.9704446	201.9707067	898.4377697	10777.02981	0.06070977602	0.02721462385	0.03916354853	0.008115037527	0.01354785777	0.008465702938	1	0.05044183033	0.01991296618	0.09593904684	31	0.9999999556
7	184.6292065	620.7995348	14422.47464	14219.51824	424.5821087	-958.90396	2110.25581	5659	29611.31522	2903.418918	2794.702892	156.8788338	536.0245925	269.5614738	1003.599951	11350.13064	1.021734535	0.03145084248	-0.05989726655	0.03320392517	0.01493177188	0.04179924541	1	0.8110769707	0.01701163142	-0.02971181407	94	0.9999863716
7	185.4958845	635.9753978	5.901762878	14318.95991	887.5222524	224.546674	1929.957575	5398	8655.641304	53.96974387	2320.43741	178.0436685	88.15957647	212.2127283	816.8055435	2923.948232	0.0004701434623	0.06388370806	0.01662850347	0.004059336869	0.01228456523	0.006374192872	1	0.0009729011395	0.09520983534	0.005475966859	6	0.9999541833
7	188.0268259	524.0021717	-225.0193125	14594.72521	54.90696235	3517.927439	2751.247895	5311	2251.882353	79.91367286	2566.881964	158.2309773	685.3323075	304.5584916	874.3497659	1248.984525	-0.01639044068	0.004014590692	0.2421495485	0.005574967644	0.01196574346	0.01888822816	1	0.00340076778	-0.01993686034	0.7821039749	5	1
7	193.6799038	247.5791365	-39.06429863	17208.70089	1806.149266	1095.181206	2287.110473	6688.5	4563.223404	76.03033259	2812.045001	419.8779844	207.2921626	266.2382584	1115.504317	1395.305649	-0.002146569828	0.1062558412	0.06459180841	0.004666025063	0.01428708113	0.007814141601	1	0.002707553457	0.1843317508	0.173002989	13	1
7	193.0014439	394.3646168	19070.56827	18716.43007	1373.856103	-585.2160033	2037.556902	7603	18200.25843	3463.532152	3464.509259	315.8323258	634.1723277	361.3966638	1380.947568	8834.879822	1.020840719	0.07399562421	-0.03078164027	0.02978361719	0.01360927576	0.04005752823	1	0.8128204922	0.1057936047	0.07279331937	95	0.9999999922
7	194.6454944	36.55646206	585.4384189	8922.386299	1986.187791	767.1254194	1251.859568	3849	5304.723404	119.825613	1351.743256	325.5591049	148.705324	171.1006147	567.1275065	2567.784755	0.06698811476	0.2245789519	0.085108932	0.01091635633	0.01966238103	0.0137515564	1	0.0603853201	0.4284608741	0.2644868525	47	1
7	196.2970234	314.5283725	-240.4296322	16036.25236	107.3200931	3886.38859	2892.941291	5879	2659.166667	92.17803873	2545.442555	188.0163835	696.2806751	744.1223592	956.8354968	1197.288601	-0.01512435645	0.006351790993	0.2435004964	0.006229980185	0.01207713185	0.02155180294	1	0.004529245036	-0.01507962504	0.7871708626	5	1
7	197.6098282	372.3134673	1379.777291	19264.18882	6523.556846	1965.383989	2463.218247	9117	13931.83871	274.1194504	2751.827265	933.8920266	309.3426521	237.8546113	1224.569053	5048.599266	0.07033068519	0.3298705513	0.1017161593	0.008747755915	0.01844725672	0.01065255434	1	0.06511046751	0.6461307508	0.326968818	50	1
7	198.8631047	55.71483882	-3.758473376	11699.70594	212.7716481	625.7431076	1375.25046	4226	7292.882979	51.28166743	1750.981468	124.6633573	120.7034303	233.8998036	593.427589	2326.872311	-0.0003340601773	0.019244736	0.0556804543	0.004785514219	0.01228568091	0.008594434062	1	0.00280726543	0.004588905534	0.139111033	3	0.9999999999
7	201.0300125	434.1914715	5520.953513	17738.56557	1291.695408	1437.012592	2762.611947	7055	36904.80899	1077.269797	2950.663725	223.0148801	347.5018815	224.4203977	1100.454487	14760.2344	0.3061525565	0.07406065069	0.07756618641	0.01753084538	0.01375742365	0.01790393406	1	0.2497015001	0.1158348547	0.2867302383	73	0.9974844211
7	201.4761261	556.4671425	7036.414481	14320.40254	756.8734477	-158.3134643	2030.815526	5544	6275.15625	2005.786712	4071.971463	276.5153698	319.3023915	211.3588138	1531.931496	5357.797484	0.492966794	0.05397190192	-0.01220443486	0.01966911606	0.01661746369	0.02823392125	1	0.3922715596	0.06960299429	0.01674306314	83	0.9999999554
7	202.7825907	215.5023583	7192.795424	15303.46675	3582.603285	-220.1101026	1800.568901	6688.5	10910.06452	1869.756842	3745.584655	964.3957837	328.8235993	239.6167452	1648.928252	7224.033501	0.474835781	0.2394464207	-0.01443439997	0.02385540572	0.02116225235	0.02669282681	1	0.3791185357	0.4520983568	0.01207803534	88	1
7	203.8838766	179.1175577	-4.168745259	12097.74353	77.3087276	838.9535767	2273.241499	4454	1527.791667	65.34649876	3319.304232	162.0223615	192.615538	230.4665095	1167.592989	1024.114867	-0.0002940392588	0.006530408562	0.06751486303	0.006039184822	0.01486511742	0.01307247817	1	0.003596389353	-0.02119879866	0.1797040483	3	0.9999999996
7	208.3710887	637.2445003	683.6510465	9307.402137	2945.065941	928.4051738	2066.675993	4380	1748.16092	237.7661698	3073.692838	964.5460319	308.2519925	255.0596312	1356.669519	1767.153834	0.07123678897	0.3088539759	0.09490552823	0.01137181012	0.02712728311	0.0203911515	1	0.06517035396	0.602543491	0.3027204591	50	1
7	209.3531708	421.4122367	-82.18567704	17691.47519	5935.910412	495.0596161	2046.270234	8201	19730.95556	92.23283977	2947.62664	1057.008422	126.2790125	236.5819689	1368.572136	8598.615078	-0.004963340488	0.343187041	0.02874620066	0.005906262124	0.01774411742	0.006833468115	1	-0.000237456225	0.6715802192	0.05712809029	25	0.9997037854
7	210.5775163	364.3482277	12289.61397	16975.26214	1942.810408	-536.0706679	2511.053445	7081	20001.97674	2550.053313	3148.257359	425.2270139	490.7113109	293.1420411	1301.540083	8160.480031	0.7334037438	0.1170912668	-0.03088444217	0.03282698299	0.01565714396	0.0320344815	1	0.5835168074	0.19705636	0.008898033221	92	0.9999999999
7	212.4170172	47.33189411	3968.390751	8430.305747	269.3532682	-195.6992241	1473.886974	3247	12957.55789	1088.977068	2265.053159	117.2324662	222.5177073	179.1035123	803.325789	7967.465626	0.4551354229	0.03095502673	-0.02336357571	0.02966864437	0.01894304547	0.03157466577	1	0.3610507495	0.02205879731	-0.03146438533	81	0.9999993521
7	212.5621559	245.7070696	14570.77055	14383.68713	1117.293942	-448.4627234	2028.437475	5859	18466.25806	3903.567947	3834.725027	311.8464596	632.7135856	312.6540377	1520.020526	10990.99505	1.018407504	0.08069482782	-0.02895214509	0.03718385862	0.01499005122	0.05390839618	1	0.8110633753	0.1196930224	0.07885104599	95	0.9999919855
7	212.9369127	595.7862329	2827.398637	16302.86435	889.4109997	66.06045318	1960.349769	6118	8771.715789	613.8102617	3408.847371	265.4959199	173.0830963	208.4190561	1290.142278	4083.172772	0.1785583564	0.05673780925	0.004069154044	0.01150829723	0.01211429964	0.01286302769	1	0.1422839779	0.07852931163	0.002007637292	55	0.9999999953
7	213.6023281	623.5381953	1341.208048	15572.09246	478.5395891	170.1198673	2112.797301	5759.5	35999.625	302.7750506	2480.998683	147.9825089	119.057225	285.9714786	855.0645803	9878.219932	0.08381430234	0.03111090279	0.01083692551	0.009976064033	0.01220101138	0.008206618727	1	0.06687472866	0.02672873267	0.003011176976	30	0.9999956478
7	214.172309	163.9169309	820.7301485	15329.85234	1567.081175	3182.13231	2127.50555	6016	7677.09375	198.9737015	2558.047748	325.4513625	606.4163962	240.3664451	988.8279137	3193.800413	0.05498869964	0.1059887942	0.2080487917	0.008543271655	0.01479770045	0.02347198938	1	0.05877279675	0.1884893215	0.6838872014	41	1
7	214.3119201	276.3413725	5539.009194	17693.35412	1108.577562	1329.744983	2425.852576	6918.5	19239.32258	1174.793092	3385.865522	288.0114278	410.879815	257.9624414	1284.855499	11630.67878	0.3061017783	0.0649507127	0.07523866537	0.01778679687	0.01444468003	0.01862214625	1	0.2494184688	0.09696763041	0.2782869297	73	0.9999880448
7	215.5414996	439.5037504	1246.440825	18100.9623	4672.008213	173.5437759	2077.686371	7999.5	31076.25581	285.5917603	3036.99076	810.8172096	122.9731327	278.7199701	1312.440055	12146.44722	0.067004313	0.252936075	0.009491903258	0.009964465456	0.01406235081	0.00762862236	1	0.05513428832	0.4841952833	0.003126258043	45	0.9999999691
7	217.3615852	771.2875941	525.4959273	9310.106744	979.3771564	791.5685539	1410.183542	3622.5	28619.45652	136.5358515	1380.78168	159.5631807	152.4322687	129.9431035	505.5227259	7055.820309	0.05786350256	0.1109944366	0.08577907987	0.01027278826	0.01548093675	0.01253507849	1	0.05222882332	0.1943652579	0.2603407426	40	1
7	219.5962092	352.6162146	-278.2217066	17176.22215	277.3611423	4139.409342	2733.793865	6312.5	6980.52809	92.76815397	2977.934307	174.0431247	765.1696366	338.1512426	1064.479592	3980.278257	-0.01649536543	0.01704202902	0.2460279877	0.004918734182	0.01142903951	0.01992142099	1	0.003703618872	0.00706511586	0.7960469554	5	0.9999999999
7	220.5686623	309.5084196	7549.492269	15778.31025	285.3394555	1773.150978	2540.908228	5956	5417.3125	1910.798147	3970.19623	195.9947589	627.8774021	294.9884927	1493.098113	3765.936278	0.4741310302	0.0188241558	0.1051777153	0.02039637974	0.01337626102	0.04003243927	1	0.3854658854	0.001535051372	0.4185358711	82	0.9999999999
7	226.4122786	413.6279008	-40.37902595	11960.90125	1882.960031	1536.318141	2504.465244	4948.5	2988.414894	83.3261027	3831.532883	642.8299777	463.4418758	262.6415978	1515.800166	2529.184511	-0.003799935849	0.1522538853	0.1276906975	0.009806473505	0.02460702571	0.01821713077	1	0.006340449604	0.2814690063	0.3934240144	19	1
7	226.5144264	457.5792834	-22.86258295	17089.63826	1767.40233	540.9645572	2215.569914	6752	7858.229885	93.50911906	3296.65667	396.6331017	142.5035074	235.5429605	1281.89817	4044.601839	-0.001708637132	0.1078915719	0.03254235674	0.006388396232	0.01266351473	0.005831726896	1	0.0007426942198	0.1865419193	0.06192353606	12	0.9999993021
7	229.5762371	443.4315206	11785.62158	17349.60594	2855.104036	-449.4415289	2468.121158	7429	31797.42857	2888.515615	3859.379036	725.3374233	520.1023809	2416.08644	1620.232433	14922.13982	0.6948461753	0.1689959485	-0.02481682185	0.02747331718	0.02986415217	0.03572472096	1	0.5535707587	0.30461951	0.02322283894	93	0.9999999989
7	230.37182	154.2899472	6131.448136	12565.49347	1242.007024	1284.034697	2251.316997	5079.5	4048.193548	1532.786566	3189.161888	334.5639864	466.1314891	284.6900328	1210.266007	2345.535474	0.476508938	0.09789924524	0.09028279043	0.02743105337	0.02269125351	0.0358996795	1	0.3869209263	0.1640189867	0.3704403859	86	0.9999999998
7	233.6560255	15.50255799	601.2056274	9661.118755	2039.349308	284.5377955	1187.128481	4118.5	27342.46809	143.7162921	1472.034515	329.8789105	99.28924305	165.5510448	590.8734444	8982.257497	0.06224118265	0.2189319541	0.02992807129	0.01036667032	0.02156152369	0.01059846391	1	0.05253925588	0.4148620981	0.07166081961	46	1
7	235.0204182	194.3008098	14910.02132	14724.8371	1148.948662	-520.1170184	2127.709051	6052.5	20326.03191	3693.76584	3515.526614	280.1177485	588.0312236	310.5813534	1375.438993	13570.69057	1.013897677	0.07973333644	-0.03598063304	0.04631745096	0.02083839532	0.04984690079	1	0.8069420539	0.117494218	0.05339510693	95	0.9999924562
7	234.4726142	264.30855	759.6670213	15822.18253	505.9734928	3530.840318	2809.487093	6003	30372.10753	239.95923	2900.842708	165.2124244	699.6439282	266.0686238	1042.488721	14270.83843	0.04674569815	0.03186442125	0.2190949871	0.01015080883	0.01388913358	0.02159795351	1	0.05239226402	0.0361231059	0.717485222	33	0.9999999854
7	234.7173534	345.507096	3592.076508	21133.29239	7080.622509	114.5826452	2007.692537	9927.5	16805.29167	633.2981162	3380.15818	1029.578334	190.6819539	232.6105592	1452.383454	5650.619681	0.1687822458	0.3285859265	0.005561207855	0.009096943978	0.01723014702	0.01029744324	0	NaN	NaN	NaN	NaN	NaN
7	236.1842432	217.8532839	758.7777287	13598.51111	103.36975	3024.195617	2761.976188	4958	5584.084211	200.8202525	2627.874983	153.363045	638.3790933	296.28233	931.8701717	3255.584239	0.05619288534	0.007490758107	0.2176441845	0.009848652616	0.01369819166	0.02267854237	1	0.05963818363	-0.01426381027	0.7136481293	33	1
7	237.4857478	593.6500854	-249.791196	13825.89643	146.69664	3420.437356	2540.522766	5049.5	5534.784946	66.75314359	2746.935182	149.6354702	671.0448212	254.2682405	955.1616187	2621.225688	-0.01847478198	0.01058930569	0.243457328	0.005360202507	0.0116986195	0.02049277068	1	0.001883480835	-0.006315909436	0.7864251718	5	1
7	238.9834716	50.55736265	3304.302023	10530.57402	109.3401201	8.632631834	2075.044742	3978.5	3180.835165	477.5555679	1504.786313	131.7701355	176.549899	238.450887	543.9953172	1525.866342	0.3150481722	0.01044723719	0.0007136357878	0.01821580444	0.0134860293	0.01812260671	1	0.2507137556	-0.01818096441	0.01953116193	69	1
7	241.1620825	91.52497962	3834.515244	13502.16139	2892.514916	-82.58064217	1708.205048	5706	10287.57895	758.0879454	2509.597722	525.7999872	206.9546395	205.9198922	1012.839227	4857.432981	0.284470868	0.2141244357	-0.006911113481	0.01607667856	0.02243923968	0.01685683074	1	0.22737177	0.4017551753	-0.005977045055	78	0.9999999999
7	247.4052134	476.6976296	995.4731619	16572.5325	2714.594599	1650.293848	2475.382366	6914	11587.97872	239.0022515	3278.420005	637.1847659	367.6656507	231.3211315	1366.397738	6843.081188	0.06218487672	0.172540018	0.1051303599	0.00759713494	0.01644864685	0.01475347259	1	0.05758280495	0.321927619	0.3308738058	44	1
7	249.3262004	261.3723098	1005.771796	17833.98497	1160.276685	1897.047677	2241.781011	6794.5	15439.65217	248.5821897	3211.394448	296.939561	423.7188579	206.8093526	1246.052349	7257.277388	0.05649180582	0.06675897425	0.1068883193	0.007010493144	0.01146913656	0.01251184968	1	0.05230977608	0.1039323075	0.331584364	36	1
7	250.8213657	166.2414194	-195.1763621	16359.73981	422.4259406	1974.889692	2324.896362	5964	15636.5	60.69282279	2636.044456	169.4578476	367.4182267	215.7281349	952.3586288	5989.347443	-0.01203541391	0.02652891466	0.1234684306	0.004392616205	0.01228806794	0.01215565179	1	-0.001558869464	0.02215702111	0.3720277447	4	0.9999625733
7	250.6587636	654.4646873	2311.696233	14181.05009	1502.198137	81.7815838	2052.396885	5583	13335.84043	607.3742672	3275.446483	308.7059734	140.6208813	187.4765689	1224.516183	7052.33332	0.1668961759	0.1054580194	0.0062582032	0.01098019829	0.01448447743	0.01165512666	1	0.1335182163	0.1791608589	0.008848236572	58	1
7	254.2950143	354.2853266	3173.079337	18996.86988	2912.743397	116.1497878	2975.468176	8168.5	10905.82979	741.8701566	3871.496087	608.5140242	194.4035999	3042.202982	1654.859666	5585.681225	0.1644077248	0.1614489844	0.006357124007	0.01341210249	0.02297932421	0.01135731378	0	NaN	NaN	NaN	NaN	NaN
7	256.5421683	99.82739936	-46.83955306	14979.68861	741.9135981	437.0766489	1963.509565	5573	12832.49485	54.62585649	2163.836826	149.3742162	85.33841231	258.4871571	760.8923441	3797.040081	-0.00335529857	0.05173765158	0.03034887629	0.003892335411	0.009339399183	0.006211312492	1	-0.00118466234	0.07069441788	0.05176017355	7	0.9999999453
7	256.286836	430.5501861	2962.892963	16459.3385	1425.011746	285.7512811	2896.589915	6540	2668.031915	700.6591598	3921.518032	496.1643778	208.4557663	751.759786	1531.518451	1430.172359	0.1798359332	0.09413515189	0.01817915271	0.01265213723	0.01857217002	0.01471302303	1	0.1446308885	0.1561371819	0.05272202672	58	1
7	257.0935827	519.8393582	-65.55375324	12422.94835	1108.747526	1737.708138	2708.57755	4966	2622.238095	76.21854608	3257.09129	364.2046067	370.5020354	425.9768032	1241.16535	1348.337706	-0.005075597102	0.08985834076	0.1357641536	0.006491595895	0.01712552441	0.01831033968	1	0.00540494767	0.153120213	0.4187389881	14	0.9999999995
7	261.2767758	177.5647919	4595.705837	14916.44072	854.8341219	68.18336639	2351.217538	5769	6731.9875	1036.035186	3100.949682	251.4709465	207.7255527	243.6362309	1166.470632	3984.109152	0.3119581038	0.0561685702	0.004421213669	0.01890470174	0.01727435148	0.01685649523	1	0.2488826897	0.07625035844	0.03347097162	72	0.9999997881
7	263.6764867	334.5685672	41.14979216	7425.796522	2429.420909	347.7087931	2078.322426	3510	963.4893617	95.82651332	6134.026025	2145.078407	219.4491094	442.0125981	2821.008755	935.0930348	0.005219273145	0.3245141505	0.04423165493	0.01857842252	0.06032054751	0.01954173761	1	0.008872123632	0.6335537522	0.112463762	26	0.9999998974
7	264.5471167	158.7532601	47.98727812	13698.40698	3202.220712	571.3756433	2646.279551	6039	6154.923077	158.7789097	2254.987136	564.3839287	136.2705365	473.6140556	936.0713807	3362.972278	0.003463969705	0.2297832664	0.04155263274	0.01550608914	0.02049238809	0.008553073138	1	0.006511869936	0.4381489845	0.09909535408	21	0.9999999997
7	264.2829554	558.2800839	5479.085527	17382.59009	4007.392492	-86.48095665	2332.35884	7667	6799.2	1113.68684	3391.771071	830.3204652	222.5320395	332.1885159	1494.561849	3501.604327	0.3155689395	0.2365559255	-0.004791173509	0.01603757181	0.01477823002	0.01429307825	1	0.2525518304	0.4478219813	0.009305524329	78	1
7	267.9410436	146.2905123	11679.42462	11281.57877	249.2182623	-713.1306498	2120.725794	4499.5	4192.975309	3689.16257	3354.219002	180.7851284	622.6304826	318.4087314	1285.433982	2766.734013	1.047588678	0.02143678724	-0.0518584302	0.0861804845	0.0228608431	0.07127360241	1	0.8322359653	-0.00356204582	0.003667852689	94	0.9999999993
7	268.3525796	526.5650919	-232.4366176	15322.62323	65.26978161	3810.712025	2933.793112	5647	2279.265823	76.4280402	3017.697033	163.0860288	788.940045	286.4155827	1083.418075	1497.27477	-0.01508833002	0.00410142705	0.2474056457	0.004698307557	0.01158967738	0.01945385773	0	NaN	NaN	NaN	NaN	NaN
7	269.0076306	185.80667	1584.623277	8607.226572	1860.903483	514.428705	2219.774977	3744	1990.119048	655.5462242	3482.638059	817.5343362	295.4843347	389.7611197	1481.136911	3124.873497	0.1777970088	0.2166140267	0.06338645794	0.03141473877	0.04707290454	0.03077741745	1	0.1472724298	0.4103241611	0.2139188279	65	1
7	270.4781939	293.226907	1417.161696	19931.63628	6835.473377	879.2414394	2405.062315	9396	5792.88172	319.4006573	3142.781603	997.0651027	194.9882148	289.4139016	1318.032513	2154.723663	0.07168007806	0.3320441519	0.04433406031	0.008349195187	0.01895235306	0.008260741302	1	0.06203809728	0.6485263366	0.1281885131	49	1
7	280.7602307	62.08747591	31.63170755	11371.69726	2637.0446	140.9764291	1645.605566	4906	6147.705263	76.31622581	2115.771579	497.7795585	79.47273535	285.7643201	869.0358734	3533.533274	0.002772065683	0.2290603516	0.01423047107	0.007223623109	0.02018266437	0.007623064475	1	0.003968707673	0.4356763314	0.004076380807	20	0.8647127987
7	281.7108967	459.3336795	1508.673752	18107.27051	481.5794378	239.3586121	2321.095806	6768	22400.20652	405.0749451	3767.243778	180.2673109	129.6713447	237.8294074	1356.472356	11264.82465	0.08231665237	0.02798737663	0.01324166172	0.009161592507	0.01160726095	0.007815611799	1	0.06582770458	0.02038793314	0.01089709021	30	0.9999974285
7	283.8802488	495.2573487	-270.782977	20824.99982	465.1912344	2679.598657	2604.977357	7728	21751.89474	62.86315543	2946.484887	177.2910822	401.8392256	227.3797366	1092.842416	7211.395597	-0.01353476893	0.02318511274	0.1260774117	0.003363896862	0.008570325773	0.009649790906	1	-0.002594195256	0.01536944121	0.380613659	4	0.9999996728
7	284.0518929	336.1330925	2689.427621	15997.31293	716.3790941	2760.078618	3084.355747	6166	2002.625	759.0170351	4320.497717	342.6706029	772.6134886	947.3606602	1643.52913	1483.480383	0.1663089295	0.0448184834	0.1700697573	0.01385754501	0.01763394628	0.02807749847	0	NaN	NaN	NaN	NaN	NaN
7	286.4226014	37.57792032	32.08983004	8741.340995	1955.805206	110.744466	1561.481278	3746.5	4440.565217	66.94719646	1680.022503	412.9446458	77.61374678	226.2359149	701.7248735	2330.431561	0.003869371957	0.2297800833	0.01341210478	0.008200704308	0.02650374517	0.009194210764	1	0.004791741044	0.4371215373	0.00151270037	20	0.8994453271
7	287.5269924	721.6239291	1859.917018	11567.43465	4661.596292	1.304647038	1749.51498	5606.5	15116.47312	433.5304796	2595.702186	957.3536387	132.1444818	222.8428684	1164.10307	7327.501449	0.1570785466	0.4007173117	0.0001561357533	0.01441410152	0.0245840553	0.01224236044	1	0.1276103795	0.7878082948	-0.003115822467	68	1
7	290.3758439	166.9696864	3103.93085	17508.03754	4258.760178	139.7269869	2159.97964	7693.5	10058.29787	518.2051841	2481.014694	717.9529728	152.2668061	210.7413118	1132.629906	3595.01108	0.1781590626	0.2446032182	0.00778895973	0.01178769132	0.01776176174	0.009407049664	1	0.1437488724	0.466020898	0.0221093213	64	0.9999999968
7	291.6642917	350.6745641	3702.386872	20320.61572	1194.326538	207.7925106	2383.828468	7887.5	9789.934066	720.2924685	3577.557471	312.8267274	202.0668475	243.8587409	1376.768519	3677.832326	0.1816711366	0.05843726241	0.01005255359	0.01027058075	0.01026071295	0.01172832249	1	0.1452191857	0.08222361671	0.02354778489	55	0.9999999972
7	297.5262438	85.72879079	31.96229403	13747.6356	1995.908311	363.7047588	1629.731039	5475.5	2546.098765	75.47093343	2588.512752	408.6210435	97.93777976	225.3675697	996.5418077	1762.06207	0.002345262831	0.1445607419	0.0272751049	0.006711094936	0.01685286803	0.007132798228	1	0.003894368661	0.2619244963	0.04598198709	17	0.9997429482
7	299.5529714	492.6644006	-143.1717783	18454.64773	6401.38646	528.0675484	2024.898995	8724	22472.46809	102.0214002	3309.039532	1121.512591	125.0807847	260.0768778	1492.961951	8346.809007	-0.007756812077	0.3364679636	0.0289205399	0.006326939288	0.016215733	0.006835644008	1	-0.002510733871	0.6577560812	0.05683907227	25	0.9987910535
7	302.3486234	476.6082977	1175.679312	19857.33967	2411.847682	2150.821888	2645.174484	8093.5	43811.41489	254.1061822	2660.422282	371.0088775	333.8234057	334.0462834	1057.883009	6840.803929	0.06004044317	0.1203317022	0.103752325	0.007389747448	0.01124549172	0.01050772721	1	0.05534878239	0.2142490907	0.3235808096	40	1
7	302.648423	615.3635722	933.2013665	18564.93089	1180.397779	4001.806496	2453.72756	7200	20437.09474	211.6588516	2610.277929	247.4251523	593.34259	242.9400604	996.8511668	7504.771577	0.05022254138	0.06283633162	0.2153759853	0.007308810277	0.01083253798	0.01559010643	1	0.05514945976	0.09981950016	0.7065658611	37	1
7	303.671212	72.71726597	4907.894432	10890.62663	1138.68121	-110.7920191	1950.138244	4427.5	13788.38095	1123.495023	2392.910484	235.7062956	245.3279998	259.0193081	906.2737573	6943.449759	0.4574435909	0.1042417127	-0.009097682574	0.02693910781	0.01889778742	0.02748089555	1	0.3645215354	0.1736627684	0.02141585196	85	0.9999999364
7	303.3524185	562.9749812	923.3007876	17326.22926	280.6541978	3921.751792	2929.949256	6489.5	20182.46237	199.4307862	2175.63621	178.7125569	568.9048753	282.1602266	830.6754138	5505.670511	0.05417311556	0.0175528999	0.2269896099	0.006905233615	0.009904234143	0.01324899973	0	NaN	NaN	NaN	NaN	NaN
7	304.3998781	654.8072494	1031.633719	17054.50491	990.2402571	1693.048952	2162.167426	6421	10997.80645	210.3098012	2544.1376	276.5994116	302.4634192	199.0397294	994.5533377	3023.166269	0.06221028241	0.06152203103	0.09867659422	0.00739191699	0.01179475488	0.01076894082	1	0.05623981033	0.09278958095	0.3041761804	36	1
7	305.1586402	136.0243034	1084.549841	18469.02131	4572.993755	689.5408018	1692.72573	8262	35848.33684	263.3028102	2832.171892	771.0546784	157.0593163	250.4640383	1249.025411	10892.50234	0.0591961219	0.2464716897	0.03808136804	0.008477250135	0.01616510117	0.007428640591	1	0.05092056668	0.4719657287	0.1003370755	46	1
7	307.9115984	244.4149884	12925.56673	17709.37591	388.2081656	-219.3559227	2204.174742	6754	7709.204301	2790.286879	3693.841918	201.5448977	486.2930588	272.3431861	1417.467531	5299.130752	0.7273312505	0.02356229534	-0.01213773807	0.03037047328	0.01156063928	0.03537503665	1	0.5792733462	0.004940656044	0.06896452601	90	0.9999999976
7	308.6746767	13.37298879	2773.912871	9850.510408	2178.042688	-91.76186099	1223.760151	4221	6986.957895	546.7938213	1719.486715	387.7852936	166.5355901	168.7386705	701.7369196	3653.094718	0.284322837	0.2200559661	-0.009750680011	0.01694781827	0.01851882926	0.01786319398	1	0.2270950433	0.4138837796	-0.01563674996	78	1
7	308.7777147	526.2816004	3873.835834	12168.21357	1157.606328	-29.77233996	2307.017096	4748	3622.595745	1334.065016	4104.761633	408.6206909	230.6977756	321.8822446	1575.146382	3201.578718	0.3147655794	0.09561863871	-0.001949469985	0.01936270655	0.0196920094	0.02661113596	1	0.2509808111	0.1573373307	0.01352447132	74	0.9999999997
7	309.4797825	510.6433402	-62.38536932	19447.76467	2203.72373	641.4320665	2251.917016	7720.5	13177.39785	69.45841856	2659.776817	413.3988186	148.4562711	256.6931034	1094.431372	3637.521756	-0.003319059635	0.1130636616	0.03267899228	0.00378652695	0.01206743072	0.005944509875	1	-0.0004923302873	0.1972245243	0.06223289894	12	0.9999997526
7	311.3033368	91.57677206	-49.89076243	13292.27653	2980.332483	716.4623775	1861.268538	5687.5	9121.516854	72.63763574	2375.621277	526.4248404	163.9715626	231.3894004	959.3938449	4789.429248	-0.003913549861	0.2236069983	0.05656250693	0.006033043175	0.01785459228	0.009104719694	1	0.001658191867	0.4260188786	0.1492808959	22	0.999746568
7	311.8996501	372.4277239	1443.319207	19904.15429	8484.089234	262.3072084	1929.776994	9813.5	12004.79487	399.5486652	3912.210622	1685.377106	173.9888736	236.3409541	1830.757067	5250.154022	0.07429962304	0.4264189753	0.01293940805	0.009711315864	0.02032370047	0.0114714195	1	0.06261100619	0.8419576982	0.02347100115	51	1
7	311.4059602	420.3581563	1105.369273	21019.00823	2356.790664	4639.49441	2745.733093	8418	16335.86207	216.9968928	2738.956297	412.3480051	644.5283417	802.0517315	1092.420671	4573.033862	0.0523229488	0.1121071651	0.2215731477	0.00790503588	0.01311000929	0.01453249166	0	NaN	NaN	NaN	NaN	NaN
7	315.8921418	406.6636179	1019.030282	18040.03075	1882.459623	3922.905455	2701.618287	7202	7118.260274	243.872552	3143.089259	487.7632462	762.8494709	849.5734504	1281.940933	5431.348784	0.05841363152	0.1063243243	0.2202407651	0.009002470232	0.01771293766	0.02202930923	1	0.0623973648	0.1895932663	0.7269949832	41	1
7	315.8887951	484.2140199	5259.493418	17968.8871	5710.431715	-1.331431254	2333.249929	8316	27360.68675	1280.060128	3776.981178	1290.59067	228.2007506	250.7054256	1726.44002	14407.7347	0.2957196419	0.3217433956	-8.94774261e-05	0.01827178026	0.02182034423	0.01520225837	1	0.2377214341	0.6238036824	0.02442339748	80	1
7	317.448389	347.2237775	1337.942828	18924.25781	4639.995199	201.6151031	1976.585884	8300	10256.5	341.8652872	4048.503563	963.0342052	122.8238308	367.1637343	1688.467085	5560.23322	0.06867751487	0.241901203	0.01028934456	0.008233382146	0.01841783453	0.00760183703	1	0.05644007728	0.4614576405	0.005846055502	45	0.9999999999
7	319.5613367	383.5345042	4562.26489	15154.86153	147.2625241	3696.167553	3363.057002	5677	4894.160494	1083.272293	3334.572221	180.9870651	852.6492218	524.7344006	1243.427571	3342.618268	0.3043545274	0.009221664787	0.2402644586	0.01745094022	0.01564184142	0.03623015614	0	NaN	NaN	NaN	NaN	NaN
7	321.6164984	138.2061015	27.48672937	11802.7106	3872.814452	375.3229009	1838.661546	5379	2855.55914	90.07094936	3058.913677	969.6128588	102.9345924	242.8291425	1343.654852	2332.394079	0.001837826023	0.3244121362	0.03166136982	0.009109943302	0.02915624158	0.0108523104	1	0.00525669986	0.6329172432	0.06806179282	25	0.9954067071
7	321.6019802	214.3027503	-107.332313	17548.28866	488.522903	268.0160479	2027.790862	6498	16350.57447	76.00567717	2808.994139	200.67917	90.3985863	893.5859624	1036.762022	7241.72661	-0.006194874997	0.02755474406	0.0155810222	0.005874527763	0.01236777353	0.006385725628	1	-0.004720818047	0.02032227764	-0.001079817406	1	0.9999648656
7	323.3599663	49.3503078	-24.21728713	11527.70039	1183.25585	326.2785407	1708.004433	4481.5	10806.84211	61.54271464	1794.181723	193.056986	93.02856273	247.9199681	659.1480902	4153.608365	-0.00252614325	0.1053821912	0.02872209398	0.00589420616	0.01513513505	0.007495896121	1	-0.0002081448317	0.1812366275	0.04838086048	12	0.9998573027
7	326.6266067	475.5023966	5638.658963	17880.63079	1927.438118	27.26379027	2333.160219	7156.5	19757.7037	1279.32432	3890.115197	483.7165705	251.6659537	372.7542803	1529.783767	7581.922654	0.3115254482	0.1094407698	0.001652179656	0.01586920001	0.01294701984	0.01644689413	1	0.2487651345	0.1859941262	0.02582626626	74	1
7	328.0836794	406.9150951	884.4938643	11065.21721	516.4023665	264.5784039	2546.481087	4285	3346.085366	309.9378856	3535.795359	231.7448575	183.649452	304.3057548	1314.985572	2743.869387	0.07798737848	0.05022498761	0.02727236576	0.01038650189	0.01654892931	0.0212903873	1	0.06356719772	0.06678255479	0.05947672993	35	0.9996389224
7	331.6655267	240.2167663	2994.365455	16624.59441	716.7592333	194.816503	2570.50044	6100	1468.354839	839.7117987	4201.90893	398.0889101	195.6467197	474.524453	1607.842095	963.8012677	0.1904380958	0.04673138451	0.01378265829	0.01475340379	0.02032582212	0.01698111837	1	0.1524000337	0.05814903465	0.0380300269	55	0.9999992821
7	331.4809438	436.7028742	5880.42789	18781.05878	3065.991612	2.423921923	2404.666027	7941.5	14344.11579	1153.429755	3408.837412	582.3802121	245.0614661	217.52796	1401.343729	5787.880542	0.3139801772	0.1655365168	0.0001267599641	0.01448437109	0.01273257684	0.0155154904	1	0.2510674927	0.3015804442	0.02326256017	76	1
7	331.4696773	490.6778613	935.7749005	18413.71121	402.6924375	4134.769347	2909.571676	6838.5	36076.10526	252.5515579	2662.436844	172.088198	606.5143437	224.8391328	967.4077671	9318.161712	0.05291338801	0.02228343505	0.2246809125	0.008938390426	0.009954508343	0.01509363682	1	0.05764838389	0.01651865608	0.73790161	33	1
7	332.3267007	184.1938715	-35.00192365	19185.79779	2139.401536	300.531126	1925.903523	7600.5	9025.677419	68.02305663	2655.65738	403.8729349	91.55471747	220.5682821	1077.879043	2927.250465	-0.001772814747	0.1104864271	0.01607108383	0.003906990464	0.01309193992	0.004792078944	1	-0.0004840660611	0.1912971497	0.004838499877	11	0.9999999922
7	333.4497297	93.6822245	2430.797959	14337.15911	763.6432704	87.10565364	1866.341447	5442.5	6371.62766	519.4369782	3010.295004	219.7437002	137.234206	222.4404827	1100.557281	3241.500877	0.1673798061	0.05120287592	0.006016813776	0.01235121706	0.01358497469	0.01052330749	1	0.1334499141	0.06728111429	0.006017367065	55	0.9996400713
7	336.638853	205.6379823	1123.328997	17229.80394	496.5071027	803.9246914	2449.445813	6440.5	29311.15625	229.1589262	2555.939383	180.7970304	161.2255198	261.0880477	948.011889	7335.817594	0.06410543768	0.02776427807	0.04681781553	0.006974661167	0.01087475919	0.008354538122	1	0.0537151414	0.02129458058	0.123298313	31	0.9999969711
7	336.4005085	574.2945474	3318.24067	19610.02592	6388.12961	1039.678764	2095.871621	8937	9170.776596	599.7272706	3251.838499	1039.530726	245.1288947	251.3659811	1419.862332	3310.357182	0.1649762123	0.3156202546	0.05310982503	0.01033952584	0.01715663056	0.01038524876	1	0.1370807387	0.6141978415	0.1791776676	67	1
7	338.1091394	39.05757451	-119.4674516	11267.68065	3543.027938	1157.780749	1512.427239	5203	14620.66292	93.99264996	1929.83526	604.7162237	220.6964498	225.0715364	824.3803773	6202.885809	-0.01051559139	0.3203820019	0.1011317887	0.009115050147	0.02237597777	0.01172351742	1	0.000400648589	0.6272230323	0.3062317557	27	0.9999999996
7	343.4705684	173.4631927	908.5107997	16405.2282	1100.297117	1686.638271	2204.801801	6174.5	16967.06667	274.2652158	2909.915297	283.2858227	351.1505195	183.7660196	1114.191317	7643.079152	0.05742093496	0.06853069846	0.1043858302	0.009733025285	0.01518987431	0.01287700058	1	0.0528845966	0.1074870995	0.3231777874	36	1
7	344.7610019	391.4253399	-109.8729429	18250.47616	317.9796847	1152.198326	2255.814839	6648	7448.106383	57.24100672	3839.596747	202.6921062	244.7549421	272.0502527	1391.45012	3368.125219	-0.005664628374	0.01927950195	0.06307615251	0.003604784934	0.01084840625	0.006603812964	1	-0.0009140437931	0.00497267108	0.1635732081	3	0.9999999998
7	345.405953	602.5968346	-330.9463686	16835.26441	1640.096228	4008.339203	2442.521658	6611	6023.595745	88.48701722	2882.348157	365.1918896	742.9655609	249.5458644	1147.7248	2604.88336	-0.01995067661	0.1037135862	0.2403043043	0.005105567922	0.01130314649	0.0194009872	1	0.001225660283	0.1855924619	0.7787555077	15	1
7	347.3650529	27.92254804	2739.888473	9217.955728	794.9530296	624.6157017	1843.891696	3724	4700.121622	687.9056166	2342.122851	241.3586183	252.7962995	255.5545447	884.5525373	5712.641694	0.288800062	0.08461559474	0.06650904524	0.02112230808	0.02242843751	0.02807019653	1	0.2351198931	0.1373433896	0.244823841	75	0.552198009
7	349.6660077	14.63288673	1366.385516	9185.346887	423.9304121	1257.3817	1672.731059	3546.5	3669.888889	320.7138477	2083.41486	153.4927042	287.7103349	222.0668179	761.107078	1611.58322	0.1509739293	0.04833928177	0.1328391725	0.01506574232	0.01557044229	0.02475917594	1	0.1295313811	0.06609981123	0.442379181	57	0.999999743
7	349.3963011	345.5372927	1395.852015	22012.54265	3960.599002	906.7927826	2219.693423	9255	30586.29787	286.7158217	2963.568758	474.7282235	182.9773743	284.7535283	1126.857457	9097.454198	0.06324318209	0.1767786114	0.04245609594	0.006869960423	0.01471791661	0.007683718726	0	NaN	NaN	NaN	NaN	NaN
7	349.5189633	417.2438423	-58.24343853	20576.5	3510.493797	307.8362503	2167.193862	8491.5	13453.22581	92.54509612	3222.644461	531.1062681	91.2600078	353.7226142	1277.833683	4434.607034	-0.002801174998	0.170574515	0.01529883722	0.005327298061	0.01276957647	0.004809173974	1	-0.0008775948173	0.3151715728	0.004253569734	16	0.9999356957
7	353.521508	82.72403542	936.4797883	15242.70936	4416.959236	494.7925726	1596.81979	6841	10140.38298	218.1257473	2667.102762	880.6732875	140.7831476	262.1579068	1211.59579	3891.575531	0.06284547328	0.2944818082	0.03396201013	0.009743549217	0.02301416522	0.008796814967	1	0.0539237897	0.5707767436	0.08872757215	49	0.9999999999
7	355.435733	106.1980186	-33.30929752	17146.25445	3832.808495	479.4017258	1799.694302	7250	5929.033333	79.50091742	2057.599112	664.1767175	100.037734	230.7238396	970.877995	2055.633031	-0.001837940249	0.2244467707	0.02927862329	0.004848671951	0.0185621195	0.004886360031	1	0.001341464696	0.4267464713	0.05508319337	21	1
7	355.7054322	153.8482127	778.659307	10676.48961	1052.776608	277.9795693	2271.583927	4294	4972.703704	289.0735132	3758.41501	445.5593732	181.2491675	277.8643305	1435.930841	4832.366908	0.07283393676	0.0980955794	0.02396329747	0.01063034164	0.02154022742	0.02927207527	1	0.05959529262	0.1654089557	0.04867727317	38	0.9999999996
7	355.4402954	370.9156551	3.872446578	16892.03355	1524.893189	693.6415061	3048.418854	6570.5	5475.225806	111.3630241	2380.118276	306.8834288	175.4903076	1609.472585	953.7041536	1994.67483	0.0002448052174	0.0936261738	0.04223904333	0.007081402618	0.01567207136	0.008674188487	0	NaN	NaN	NaN	NaN	NaN
7	357.5085017	167.3173001	856.5266817	16251.9159	334.0962449	3575.496313	2615.104275	5975	16465.64103	177.9709846	2235.612376	175.3858723	595.7678065	267.8107705	826.5236218	6381.350698	0.05393951826	0.02227996624	0.2217180264	0.007284592822	0.01183792247	0.01975805368	1	0.05825295745	0.01639577407	0.7278502224	33	1
7	359.5282975	60.245072	3357.384116	11936.94589	235.9148098	858.721257	2010.565473	4514	11752.68817	794.8372483	2390.140899	144.6542365	282.342415	205.2015823	838.7971656	6717.047457	0.2792334575	0.01925954175	0.07020946064	0.01850343761	0.01568848029	0.02276726465	1	0.2272189755	0.002801784327	0.252964544	70	0.9999999895
7	359.7621754	330.1969075	9603.190087	18985.73495	2013.497852	-110.7180464	2142.496524	7775	6143.1	1872.592215	3564.004907	465.1639391	337.4412327	312.7020489	1455.890817	2616.537669	0.4978783507	0.1038080216	-0.00559140994	0.02284820939	0.01218070897	0.02146460195	1	0.3970774645	0.1725564593	0.04274229208	85	1
7	368.159131	113.7685829	17.8591382	13257.09642	631.9757785	866.4084215	2289.752404	5024	4973.385542	78.27082083	2525.148972	223.967555	160.6541258	456.8955827	925.7671416	2315.141121	0.001393805965	0.045999235	0.06564122018	0.006919416694	0.01709045654	0.01121319485	1	0.00512679346	0.06009883431	0.1751132981	8	0.9999999998
7	368.4207034	342.1427727	-229.3679242	19014.63546	1839.153929	5034.338766	3522.809514	7650	1927.933333	111.5796264	3888.657726	450.4310622	1081.750637	398.2623973	1511.943431	1110.148394	-0.0127228579	0.09916395796	0.2555017014	0.006318571217	0.01575444684	0.02060266423	0	NaN	NaN	NaN	NaN	NaN
7	368.7808078	474.2876496	-381.8046856	18920.1482	1077.940189	4712.317832	2837.51254	7338.5	13122.93617	82.17864884	2428.473821	238.3886088	621.2576958	244.3485032	921.0796809	4679.432384	-0.02015432161	0.05700074833	0.2497382619	0.004326037708	0.01150223519	0.01355030604	1	0.001371812534	0.08961955305	0.8096437265	10	1
7	369.6430513	383.6237729	8417.689291	17406.32613	3009.782123	-197.0343287	2415.628272	7467.5	24214.16842	1872.069127	3571.770777	669.9786043	397.9482875	253.8201179	1525.141473	12295.27682	0.4842918188	0.177696129	-0.01017542641	0.02160114851	0.01586746173	0.02837221335	1	0.3864850971	0.3248521291	0.02661274094	87	1
7	372.094282	38.97302474	585.9878497	8429.33556	1284.606054	324.0609196	1626.219974	3466.5	4678.842105	176.8993189	2298.005125	360.2294822	120.2658639	211.9377681	893.8140318	2525.583035	0.06960357207	0.1492554308	0.04033881846	0.01412146418	0.02937446907	0.01576592578	1	0.05861609845	0.2715130024	0.1067658905	43	1
7	372.4096975	134.2693466	6173.37785	8562.384381	911.6188215	-246.3236045	2006.213113	3614	3382.518519	2456.63062	3232.976761	336.9054005	380.0896422	250.7457342	1271.439605	5154.083081	0.7050239048	0.1058430711	-0.03190176105	0.05685655358	0.03339494883	0.0629864053	1	0.5606786359	0.1740651214	-0.00150729842	92	1
7	372.1158067	305.7803762	1421.460547	8002.199552	-37.20681474	296.4790315	2812.881814	3103.5	1450.852632	725.7127616	3789.129993	161.820058	173.7297631	615.2505563	1388.573983	1154.326855	0.1913984366	-0.007804630447	0.0359782225	0.01721855719	0.03048962627	0.03443055598	1	0.1543400421	-0.05350256483	0.1131740718	53	0.9999957827
7	373.4419048	500.5681209	-312.0449358	17458.89285	208.9849124	4413.562896	2759.567915	6436	7427.979167	77.79648335	2369.89651	161.9921072	630.0384253	283.431984	882.1502964	2189.35557	-0.01831706049	0.01241204734	0.2509134321	0.004315282617	0.01002062705	0.0152982836	1	0.002565752413	-0.002289385099	0.8124113961	5	1
7	374.2076189	82.53235381	-18.76216762	14691.22642	155.9537709	850.8168748	1809.164081	5238	4860.408602	52.38078505	2241.755279	142.6970506	156.0582703	216.9273936	765.7832012	1736.837933	-0.001375303774	0.0111392697	0.05861872389	0.003851054544	0.01058587301	0.00747345269	1	0.002123491966	-0.01200853259	0.1487592758	3	1
7	378.6823429	123.4617281	4056.560604	13405.66306	3116.213471	-89.14751318	1824.469963	5861.5	14803.07463	1057.481838	3316.144403	745.8781002	227.7469708	195.6810252	1378.293807	7626.333964	0.2994398981	0.2335297865	-0.006661610776	0.01817783576	0.0263941342	0.02042301312	1	0.2395055322	0.4416500241	-0.0009630374149	78	1
7	378.6495023	320.381011	8994.240958	17837.66743	355.8041817	-14.89882026	2519.015518	6825	8811.060241	2167.218905	4066.965715	264.1627848	378.1274645	245.6170693	1514.831142	5406.405567	0.4969190868	0.02007270152	-0.0006772284822	0.0232734459	0.0172192851	0.02845225707	1	0.3959933248	9.097565132e-05	0.05633629123	81	0.9999999999
7	378.9251303	274.4096934	1131.018371	17828.60028	1113.720245	1977.473104	2491.910089	6904	9641.172043	210.5846351	2380.044265	264.6803029	294.3490741	205.6010456	957.2092033	4410.473495	0.06275842616	0.06287078935	0.1108663049	0.007198339717	0.01216407859	0.009699507931	1	0.05757401136	0.0960066966	0.3466627417	36	1
7	381.2660343	292.0835184	-118.8827377	16189.01631	5190.870559	1927.093896	2168.605705	7413	4041.808511	103.2844001	2842.0532	1005.708587	371.8233735	255.8735842	1323.117171	2653.687494	-0.007342319062	0.3298662421	0.1225993744	0.007499398902	0.0210902451	0.01035641167	1	0.004571608352	0.6475279034	0.3818322478	27	1
7	383.2831779	513.4747174	-136.541222	18208.60659	2042.942144	1119.121783	2102.177669	7227	10987.76596	71.15541702	3321.334499	409.2594749	225.2155855	231.6086755	1292.066621	4261.237557	-0.007458766933	0.1101380926	0.06239694828	0.004316107454	0.01337860587	0.006974134104	1	-0.001664689815	0.1923016019	0.164330052	13	1
7	386.6196649	94.6436533	-94.84599323	15139.49566	4612.966623	408.4042159	1635.000093	6762	19556.38947	80.45523453	2357.132378	741.3217452	108.7161004	249.2427391	1023.582367	6283.353203	-0.006097869964	0.3099801291	0.02700498585	0.006046625812	0.01960611081	0.006672899218	1	-0.001537907942	0.603058489	0.0495400489	25	0.9917417609
7	386.0994411	377.2803325	3417.126566	18797.60303	4638.85828	1210.349145	2485.667258	8390	3248.526882	624.0618725	3282.056836	863.8940831	288.5851428	242.1528463	1434.425003	1324.756627	0.1780913207	0.2374203922	0.06431773574	0.01119995392	0.01835040019	0.01239853372	1	0.1477428555	0.4532553538	0.2180243997	65	1
7	389.4930162	43.6688768	2092.580769	12067.40604	2728.455752	5.509213265	1572.237893	5243.5	9927.191011	366.8514588	1939.89464	447.2365767	138.3743023	487.4303368	801.9174724	3499.752562	0.1743819572	0.2257248324	0.0003971700802	0.01292659701	0.01875061952	0.01170608616	1	0.1400421949	0.4268605393	-0.005135789232	64	1
7	389.0043317	250.536798	1128.710057	17340.52777	2032.40272	201.2705774	2061.519029	6923	22119.53333	250.0809847	2739.931798	404.915368	128.0174916	243.0546978	1097.720164	9106.049799	0.06216610904	0.1146135131	0.01252020292	0.009777887707	0.01196539078	0.007605085192	1	0.05037431246	0.1991424128	0.007178854004	38	0.9999999077
7	389.9509159	395.4499638	1315.336405	18364.94102	4485.490234	884.3881567	2512.057723	8126	21286.29348	268.9517624	2425.293782	718.7485114	168.4064235	234.4434207	1121.438394	8365.297907	0.07164303922	0.2424046161	0.04950332644	0.008289982775	0.0164030916	0.007792139269	1	0.06166171068	0.4638886317	0.1426482917	46	0.9999999998
7	390.3293173	113.5069995	840.0744496	17380.38731	1868.655587	3534.591898	1973.755109	6832.5	17110.90323	179.3872464	2045.551722	357.9202817	505.8402287	237.1091408	865.1048732	4435.970957	0.05038321249	0.1094516606	0.2045618075	0.008048367445	0.01333460665	0.01598097686	1	0.0548679359	0.1955418136	0.6708734323	41	1
7	391.3988059	131.6270306	61.71956422	8770.57693	2813.528002	297.4024801	2294.033149	4046	1676.804348	72.94308133	3039.924246	992.0691196	105.4966528	367.3879037	1355.331013	1269.173325	0.008072775906	0.3159926621	0.03543492468	0.01099568406	0.0446057653	0.01505869453	1	0.01044427302	0.6156415843	0.08224779944	25	0.8977177328
7	391.4706877	316.1158034	-183.8249025	14220.65267	-10.08507916	3669.939634	3072.583091	5215	2261.555556	111.9327735	2783.348765	130.5668917	716.3862053	328.2036919	964.0236962	1533.375191	-0.01285466958	-0.0006473667006	0.2536699168	0.009513688603	0.01031641498	0.02116633931	0	NaN	NaN	NaN	NaN	NaN
7	393.310954	628.615955	4505.34604	14757.42485	134.4296908	1111.80436	2571.482351	5422.5	12548.31579	844.3782227	2690.859367	144.4558977	312.1470425	251.2491728	963.4815753	5605.279406	0.310561851	0.008932724123	0.07618337562	0.01576238743	0.0112552077	0.0188251108	1	0.2525990342	-0.01853730802	0.2804067431	70	0.9999999269
7	394.6309401	217.8311485	1339.556475	20241.23654	6885.621256	734.2863444	1793.735573	9512.5	13640.71579	281.390675	2828.55288	991.1604523	163.0238422	252.710929	1263.887803	5108.773829	0.06835020091	0.3335071822	0.03821949137	0.008713743172	0.01893443898	0.008525725161	1	0.05894539716	0.6513497329	0.1062663979	49	1
7	395.288287	70.35330946	964.2037735	14013.9549	1319.525726	94.7801303	1565.956195	5395	9654.731183	210.0925307	2341.959775	235.7412813	100.17365	236.6712928	852.4966716	5036.991498	0.06965245748	0.09582775638	0.007203549766	0.008375536218	0.01529737356	0.007571631983	1	0.05581787674	0.1601536785	-0.01030470515	38	0.9999966029
7	399.4334644	540.4674807	3008.0088	17068.07591	843.4372112	1039.428354	2709.884039	6481	7724.604167	508.7239569	2573.622336	273.3237936	244.03042	237.754605	1014.919861	3434.409265	0.1779902037	0.0513586009	0.06219055197	0.0111081052	0.01270933235	0.01403365412	1	0.1460083784	0.06954436827	0.2034070117	56	1
7	403.5486459	48.6025699	5113.054206	10969.34547	224.391854	-201.4560308	1918.310889	4187	11085.09333	1042.282072	2203.747001	159.5674462	240.7596782	451.1916533	787.076391	6553.41943	0.4670471885	0.02018553238	-0.01810813705	0.0215591239	0.0170763899	0.0255765199	1	0.3708624312	-5.628889638e-05	-0.01093804825	81	1
7	406.2693151	120.8704646	-117.7879303	10292.82941	62.76092329	2476.880225	2299.054853	3798.5	1217.329412	93.0262268	2876.858203	124.9496951	695.2932859	313.9955243	1019.60003	698.1130586	-0.01015426086	0.006105543103	0.2361795658	0.009687019457	0.01533740356	0.02657428913	1	0.007966286829	-0.01589371409	0.7628782284	5	1
7	408.6245579	106.7137752	1009.807072	13806.19468	853.6694391	134.6468306	1798.946497	5283.5	17061.69412	266.8371573	2390.452938	174.6390581	92.78707994	197.3673086	837.6056364	7434.442678	0.07370312442	0.06169265638	0.009389059374	0.009537132262	0.01521713228	0.007721686421	1	0.05893779955	0.08981667068	-0.003122909636	34	0.9999998241
7	410.6933685	198.5009487	987.4414477	18109.15879	2099.994259	1892.773514	2268.836306	7300	33513.94681	218.1450277	2490.374224	375.997617	303.7218608	237.7493722	1014.607781	9321.582726	0.05521923078	0.1183345957	0.1042114944	0.00787852251	0.012453351	0.01053174817	1	0.05151420738	0.2101883275	0.3240034124	40	1
7	412.1242398	37.8149145	1872.919061	11169.20202	210.3014459	46.86683794	1676.970304	4175	10297.12	458.6923658	2501.879834	128.6891135	133.2707295	206.4769058	873.2099446	5261.722675	0.1705180373	0.01914092697	0.003632271356	0.01300664707	0.01451917846	0.01398189701	1	0.1355256176	0.001061076988	-0.002789931141	52	0.9999999675
7	412.6310326	142.6374636	-99.57276907	14536.29358	2291.232938	1740.059142	2217.405156	5985.5	9325.413043	76.71998625	2821.707596	458.5461668	355.1382035	343.306313	1111.295862	4332.02574	-0.007096489522	0.1602325441	0.1252757414	0.005920406557	0.0156974174	0.01332423153	1	0.003595594277	0.2978602594	0.3846031708	19	1
7	412.4170122	577.7275327	-58.20431093	15199.92206	187.2266943	506.9398042	2338.224858	5514.5	12023.23158	49.37619573	3207.608686	169.3057748	122.0785418	414.1065607	1162.38168	5975.476159	-0.00421638608	0.01402568384	0.03487633169	0.003727054582	0.01218160804	0.006604782966	1	-0.001847624741	-0.006891777806	0.06581783711	2	0.9999982447
7	413.7455612	173.421497	-63.43625093	17035.81192	1684.529787	1022.1273	2012.927745	6588.5	6041.382979	62.64518068	2476.749641	339.7350488	184.2999862	207.1764596	967.1256121	2527.098481	-0.003959808072	0.1057822597	0.06282041998	0.004415079702	0.0144774322	0.0085234018	1	0.001126412933	0.1833064356	0.1664248695	13	1
7	414.2645109	84.60452379	2244.145261	12969.41215	531.5501441	103.9409106	2046.1403	4844.5	2575.086022	410.3177091	2120.411544	167.500063	153.268112	388.7366255	751.9036586	995.7603568	0.171889164	0.04198783645	0.007787597995	0.01144179187	0.0132412264	0.01247030021	1	0.1371069695	0.04830715114	0.01282954173	55	0.9234137941
7	418.6119636	438.55791	-18.53120099	15227.81471	154.5626795	1008.377419	2317.301807	5459.5	1657.612903	71.37889163	4331.09113	245.8468107	278.988538	925.8682939	1559.375034	1334.0809	-0.001460713352	0.008874711944	0.06782970639	0.005708970133	0.02015061219	0.01115702894	1	0.002706050405	-0.01634399223	0.1806230375	3	0.9999999991
7	419.6761973	416.4839933	-70.62923364	19674.28194	3432.571498	289.8243643	2075.495907	8178	16751.06593	69.74278041	2804.952225	565.6287676	97.1160906	253.9292967	1171.306253	4551.446031	-0.003655879349	0.170638744	0.01540280095	0.00399990293	0.01370246609	0.004838192337	1	-0.001552379084	0.3153149266	0.004423011982	16	0.9998419741
7	420.872968	401.2460777	-62.36658217	15716.04311	3632.526005	1926.327593	2269.084695	6748	4661.593407	78.94549248	2669.332604	683.1628545	349.3181221	226.7652661	1142.578208	4314.347611	-0.003825970965	0.2340347263	0.1238402502	0.005392432821	0.02007318793	0.01100490681	1	0.006698915896	0.4499513307	0.3832229124	23	1
7	421.60752	729.2868658	-158.1436196	11554.2104	1753.796399	1268.736595	1856.773018	4699	16908.29032	59.54314255	2161.570374	316.3089266	236.5443232	165.2881231	821.5036544	6623.056692	-0.01470528944	0.1539100214	0.1121123362	0.006400299242	0.0164387185	0.01393570949	1	-0.003490412399	0.2844118636	0.3369423956	19	1
7	422.3879574	27.57973954	1654.637069	10214.48724	3113.881614	429.4410903	1429.327448	4676	12647.12644	275.5026975	1538.208121	485.9761384	153.3276059	193.8621906	675.9745169	5041.205672	0.1592364989	0.299735001	0.04172982457	0.01246581961	0.02277054375	0.01477232686	1	0.1315404975	0.5810811723	0.1377604183	67	1
7	421.8714604	119.0396224	3491.321492	11087.37653	531.7510908	799.8949487	2155.026338	4263	5401.134328	960.9053739	3203.348803	210.3120681	343.8810328	239.1935412	1171.1233	5066.044422	0.308881715	0.0489606561	0.07228196668	0.03686721742	0.0191255666	0.03409484091	1	0.251295858	0.06386803449	0.2680353084	73	0.9999994046
7	423.5283781	132.2680395	2537.524049	13189.99436	96.05026574	182.9587116	2395.75116	4894.5	5496.045455	539.1127479	2967.808125	191.1479403	136.198332	691.3423482	1038.094687	3140.396273	0.1891328652	0.006885496277	0.01419213439	0.01577754674	0.01709561106	0.01237768674	1	0.1510659255	-0.02398219706	0.03761090779	52	1
7	424.9115832	99.43792428	83.35210033	10995.62582	991.9147526	376.3903603	1933.462321	4252.5	2757.216867	130.2115646	2491.064148	260.8118911	87.54765263	284.5634961	930.1818563	1852.425582	0.007562740143	0.09112214632	0.03643488029	0.01861762494	0.01808327813	0.01108863234	1	0.008297537516	0.1520286138	0.07688771517	12	0.9999833417
7	427.9087553	355.3630758	13.77036005	15129.82478	177.7851491	272.0187548	2099.783898	5384	4501.621053	54.71215804	3375.428403	172.054625	86.67583908	251.3855839	1187.044564	3080.750617	0.0009328111194	0.01273589585	0.02039665021	0.004006421489	0.01267857779	0.00637784159	1	0.001204121926	-0.01011785147	0.01667768966	1	0.9998506668
7	428.4542811	215.3513677	1267.035041	17639.25506	7696.826176	205.5976189	1811.54274	8722	9422.585106	267.9853845	2439.40042	1166.825186	121.5659287	246.9071074	1210.537173	3185.520799	0.07167385373	0.4352390403	0.01194002755	0.009221412648	0.02223089442	0.006998098656	1	0.06051166418	0.8601293819	0.01974834191	51	1
7	429.5400806	303.3643949	39.620839	16298.12592	5280.464808	306.7464902	2156.854573	7403.5	3506.531915	97.77965122	2914.811028	1077.921018	114.6579807	295.6423825	1387.752105	3025.411401	0.002643907901	0.3327233615	0.01972000528	0.006473122027	0.02343344112	0.007956429395	1	0.005100310553	0.6496153722	0.0271188393	24	0.9999953297
7	432.5734616	111.4831858	11729.92824	11939.71626	786.0936909	-740.7286877	1907.509567	4827	12192.80822	3024.928021	2898.960579	180.2231756	524.5265036	285.8679257	1083.198001	8262.456331	0.9953064019	0.06604912836	-0.0592677816	0.04680425709	0.02038579047	0.05271628927	1	0.7902871069	0.08859298967	-0.03218154932	95	0.9999999997
7	434.7233859	140.968318	8831.846757	12934.00247	2192.106605	-349.5996125	2187.290727	5580.5	28786.53571	2325.97077	3312.982142	462.3880763	386.2440993	221.4347483	1297.986395	21946.17724	0.6833840214	0.1770709045	-0.02604139792	0.03398616683	0.02854717284	0.04130437721	1	0.544389359	0.3213207901	0.01668501317	93	1
7	434.6516868	166.4311048	783.8674719	12575.40719	1344.953181	1269.861418	2163.956035	4964	13524	218.8269011	2577.616383	282.3662382	298.8925875	196.137408	963.8308528	6240.039917	0.06089258953	0.1083656683	0.1011490815	0.01008718511	0.01652120063	0.0170723153	1	0.05574408911	0.189475436	0.3142746287	40	1
7	434.2651876	245.2352741	-327.1995932	19111.04131	1983.666441	4871.46042	3155.121778	7677	3860.136842	103.3718746	1610.158307	300.0946538	486.226394	251.7040887	673.4230592	915.290404	-0.01718977164	0.1029375239	0.2533830237	0.005297595785	0.01136346135	0.01213535695	0	NaN	NaN	NaN	NaN	NaN
7	436.6122316	201.4294951	-260.2517657	15614.16927	278.0523706	3768.724458	2358.2432	5704.5	6739.623656	83.56431239	2645.319448	170.8114226	693.0575152	284.5036424	941.4854324	2905.953368	-0.01761924173	0.01898530661	0.2429879531	0.005527731294	0.01274849728	0.01835600032	1	0.002600559054	0.01097139779	0.7853154818	5	0.9999999997
7	437.1784062	228.6540583	-67.49665128	19560.88821	2241.416994	629.1586001	1914.985744	7793.5	11905.68421	70.96976715	2579.929907	385.0207936	116.6101062	258.622724	1041.226845	3065.00578	-0.003384319878	0.1075107457	0.0314988579	0.003847964737	0.01156517799	0.004656669776	1	-0.0006749306143	0.1857330193	0.05790668956	12	0.9999990868
7	438.2403292	448.8423715	-166.5816739	14426.20666	1301.337544	3602.121407	3027.894746	5749.5	2165.271605	101.0048926	3656.417638	393.4656906	891.2940711	404.8367347	1412.532626	1860.289682	-0.01180412043	0.09020157713	0.2540626443	0.007273181787	0.01734609518	0.02514339308	0	NaN	NaN	NaN	NaN	NaN
7	440.5025334	14.70798132	-40.02307932	8065.165397	70.95200854	1703.665881	1539.252698	2917	1243.042105	61.43325298	1495.649345	116.0866451	330.0462383	183.0310962	546.6520648	599.8878958	-0.005002259136	0.008353890514	0.2113962616	0.00832516912	0.01722040462	0.02101925925	1	0.01030037662	-0.01219719334	0.6781124337	5	1
7	446.7134444	174.8905885	770.9028936	11617.00139	552.0638503	1227.423259	2092.576789	4419	2565.11236	220.6205672	3206.242172	236.1779751	330.7807023	302.3757091	1174.44757	1931.123174	0.06873730136	0.0467514877	0.1018335966	0.009762750155	0.01894073197	0.02049527972	1	0.06156477088	0.06239411268	0.3160422762	36	0.9999999757
7	446.9335074	472.7449776	3050.891212	16170.95067	722.1670395	157.8064053	2586.658108	6054	4061.778947	521.6021784	2518.552336	228.3217053	181.1107009	210.88295	958.5504338	1756.70587	0.1943515666	0.04611389702	0.01009040713	0.0115598404	0.01174914397	0.01291659376	1	0.1552534796	0.05670955705	0.0260782785	55	0.9999999751
7	447.1558441	32.4064554	43.36993112	8534.069171	1310.306892	162.2998888	1581.872045	3514	4332.893617	53.38024888	1503.546458	251.5409705	73.62136494	237.0679689	592.4988811	2269.343629	0.005064608384	0.1551038716	0.02030919807	0.006743556798	0.01986868963	0.008922909654	1	0.005645929548	0.283388383	0.02282917105	16	0.9951542896
7	447.6393137	276.5760262	1136.626535	13639.57918	251.4893261	255.0920058	2189.982056	4928.5	10860.37234	361.3112423	3768.151856	168.0701256	128.7609114	237.1923862	1327.499779	7549.269715	0.08519657256	0.01900803086	0.01960606613	0.009367204045	0.01738325461	0.01135379257	1	0.06851850288	0.002079688312	0.03329298921	30	0.9999999721
7	449.0895747	99.91549631	5455.629103	11889.92747	655.9461084	1146.737693	1994.477883	4605	9808.583333	1403.244654	2858.805109	165.4678348	382.2057839	250.6742428	1061.011093	6381.59854	0.455908482	0.05634252401	0.08989578172	0.03052750064	0.01511748327	0.03392003412	1	0.3700995496	0.07849315181	0.3628130333	84	0.9999999971
7	450.7177972	443.0647854	1093.029666	17353.57644	3058.424642	748.1414968	2331.549078	7312	29347.07407	306.5132104	3165.931606	547.3803507	189.6482913	224.7850572	1285.053142	12817.11335	0.06215387042	0.1789191699	0.04278470938	0.009393086027	0.01510154294	0.01002678161	1	0.0530809429	0.332826598	0.1147150692	43	0.9999999995
7	453.4607848	129.1565066	2391.316398	14891.57871	2309.888287	62.40550428	1812.515596	6149	7682.117021	530.7166963	2996.587981	500.5276932	151.7509597	207.5532672	1189.090479	4616.113826	0.1626117867	0.159484025	0.00470996933	0.01392498216	0.02089849497	0.01117078018	1	0.1304181231	0.2905352965	0.004596273855	61	1
7	454.7038063	214.3978043	3960.984807	13046.73219	581.2387231	76.02481808	2236.947959	5015.5	4324.074468	1065.639509	3302.110667	211.9561787	229.4128841	335.7618048	1206.604112	2956.880572	0.3109472151	0.04595266856	0.006680130872	0.01976707102	0.01766826078	0.02322545096	1	0.2481568182	0.05527666253	0.04068630653	72	0.9999000193
7	454.4131748	518.643488	4888.77663	16246.76167	212.5948277	1259.534392	2549.323782	6010	6855.042553	1079.660427	3119.945874	158.1976097	341.3465249	293.4076119	1177.375271	3509.042806	0.3094414917	0.01293774194	0.0794169561	0.01699820813	0.01012068375	0.0174532419	1	0.251971082	-0.01015318145	0.2915314073	70	0.9999998777
7	455.6884707	61.50991994	2055.70589	13097.72981	1794.68436	40.92361759	1632.710637	5190.5	2337.553191	389.132872	2490.738665	393.4511885	125.4782144	277.5735916	954.4500135	1243.48651	0.157511171	0.1387341686	0.003317389445	0.01200954723	0.01835937127	0.01074333457	1	0.1260747216	0.2477442191	-0.002198637136	61	0.9999998223
7	457.3137397	421.7875751	12103.32083	16578.86286	1789.396985	-424.0855177	2239.185581	6814.5	21430.15957	2563.718161	3414.58225	449.4339991	459.251416	218.3223235	1384.534053	11823.46	0.7275188588	0.1136242443	-0.02419234918	0.02518142849	0.01792392334	0.03473106318	1	0.5792733131	0.1901991038	0.03065655591	92	1
7	460.4903606	115.6333448	-60.6542253	15011.88792	285.4447806	900.029726	1848.184175	5436	9315.422222	88.19763872	2498.908891	170.0244391	195.8770736	785.1128862	882.2894919	2829.621307	-0.004121950915	0.01976195698	0.06072855824	0.005940037404	0.01263137968	0.008956624603	1	0.0001518245562	0.005869618333	0.1557934885	3	1
7	461.0140985	161.3932735	9013.648323	12249.7927	1300.277895	-333.4736848	2002.792143	5023	6604.139785	2196.603665	2899.828789	303.635594	377.9045505	233.6498902	1135.032981	5381.807902	0.7223534339	0.1071263546	-0.02868067717	0.03833388192	0.01813346885	0.03436216991	1	0.5747681073	0.1766823147	0.01365409561	92	1
7	463.3693119	14.3749717	1274.350314	7725.724672	798.0166723	35.46640633	1363.21476	3084.5	7059.510417	292.5347442	1547.929001	158.7883913	110.5347879	222.7849761	574.6538923	4100.18062	0.1638232528	0.1018861993	0.005440094418	0.0161907553	0.01986941539	0.01578134338	1	0.1309749472	0.1717924088	0.005173055666	58	1
7	465.4610294	100.6723321	-70.35700082	14526.32348	1427.304618	777.6358837	1615.324132	5586.5	11878.64211	70.03214817	2637.485367	301.2482542	153.86259	202.3150208	979.6854859	3597.471982	-0.005254940516	0.0978865347	0.05473339635	0.005383984651	0.01614060925	0.006712653906	1	-0.0005593357762	0.1667449391	0.1377553488	13	1
7	470.6700801	291.4942174	2724.720952	15732.95733	156.153877	996.113867	2466.989324	5689.5	4218.037037	655.0105036	3612.379949	191.6640897	297.1443217	281.5956082	1328.14664	1990.223445	0.1742754138	0.009031634751	0.06498712571	0.01511260953	0.01430503119	0.01481502069	1	0.1429025852	-0.01759601453	0.2106306041	53	1
7	470.9546453	470.2248874	8653.832197	17679.98156	972.366941	1808.116501	2364.287132	6822	6594.34375	2325.148177	4777.456594	328.8589652	597.1983277	296.6292994	1844.324127	4944.805985	0.4842873138	0.05616069155	0.1020855174	0.01924725127	0.0140196718	0.03723886181	1	0.3936563304	0.0783211503	0.4115541031	84	1
7	472.1972272	437.1105745	5108.748908	17086.83957	3804.565164	-58.10689979	2137.733235	7259	7502.802469	1052.508801	3343.398287	830.89701	200.4818523	237.4086368	1452.275981	5203.682668	0.3107288896	0.2360266296	-0.003238250152	0.01759083768	0.01939625607	0.01383150555	1	0.2487934773	0.4468273556	0.01357711122	78	1
7	474.2946225	304.6024028	1313.23159	18480.42393	3190.912373	178.4297682	1974.623697	7729.5	8697.85	299.8141046	3623.630492	740.3310784	118.1926662	218.1762003	1524.830925	3309.074746	0.070168866	0.1695848713	0.009682984368	0.0074845716	0.01482692438	0.006898505661	1	0.05700484183	0.3123164617	0.001277016086	42	0.9999988362
7	475.2825061	424.269945	9566.573003	13267.23085	701.4877584	-287.0168742	2464.408137	5297	11153.03704	2701.235315	3634.565365	206.0508686	387.348133	287.0633785	1345.822085	7392.041579	0.7353806169	0.05522537002	-0.02279905239	0.03472957699	0.02051761801	0.03864672943	1	0.5851850034	0.06977280357	0.03501283347	91	0.998756439
7	477.521208	368.6702753	5169.812926	17610.16087	440.4935799	1459.969746	2529.983135	6628.5	20125.42553	1136.170804	3430.21357	179.9974521	409.0692422	294.435309	1275.640542	11253.28707	0.2981754243	0.02577113502	0.08388906339	0.01643965394	0.01200459915	0.02152117043	1	0.2433984633	0.01656370292	0.3049954168	70	0.9999994826
7	479.7523799	91.53043767	2979.43243	9807.200185	919.9310928	710.3778607	2066.105457	3940	6048.784946	732.0412272	2296.202922	234.579667	242.359339	267.4033883	873.3196543	3900.45251	0.2984295042	0.09068164773	0.0736764789	0.0215870011	0.0194902683	0.02928379325	1	0.2433826764	0.1500292458	0.2721213381	75	0.9784122038
7	481.6213165	137.6710842	633.2825125	8277.304928	2589.894006	374.5414684	1905.347203	3782.5	915.9166667	300.7110076	3881.821284	1269.13035	175.7664219	261.7292261	1738.565287	626.1404528	0.07699480881	0.3045980612	0.0492364615	0.02137531623	0.05400530917	0.02445087342	1	0.06641916323	0.5920688272	0.1453465274	49	0.9999999951
7	481.8143861	265.2011131	-64.97562287	17700.8444	1805.883334	1075.224526	2218.982938	6909	7452.840426	66.6107834	2164.633027	343.8402884	174.5286876	212.1301747	874.1590574	2911.780685	-0.004127181037	0.1055070074	0.06359766926	0.003895702209	0.01265429089	0.008262422658	1	0.001046930652	0.1827684077	0.1690740282	13	1
7	486.6574812	47.53527006	5045.64689	7761.124288	1354.474666	-214.2031221	1709.05021	3395.5	22463.98936	1384.082971	1901.430552	289.3535265	243.6202114	174.3132837	766.2963678	15275.29861	0.6698763162	0.1747702933	-0.02756271863	0.04259063434	0.03240158712	0.03590376816	1	0.5334685421	0.3166354301	0.008251021197	93	1
7	486.2994072	558.5008935	-81.71886535	17345.53572	5732.455114	180.4667297	1651.254523	7957	20580.98936	87.15956738	2480.154961	883.4448074	96.14351081	235.057496	1137.305049	6446.013794	-0.004707669942	0.3290148649	0.01028820868	0.005569671678	0.01591794022	0.005794941185	1	-0.001488083836	0.6416895235	-0.007430026602	24	0.9999999623
7	488.3298867	486.5177618	-29.95703627	17792.3428	1774.103856	296.7948618	2080.61452	6974	11404.31915	59.66521616	2455.06302	335.6320305	92.88612349	263.2354349	984.7400078	3411.878479	-0.001730097238	0.1038184205	0.01685910429	0.00346661303	0.01189311642	0.005194209145	1	-0.000446426617	0.1775767328	0.007324946201	11	0.9999998951
7	491.5324609	63.70924177	817.1990712	11247.12055	4343.177964	90.66159984	1381.070065	5387.5	6424.829787	195.6934928	2377.279646	904.8575248	114.5432631	673.5768087	1087.266486	3315.437011	0.07341254991	0.3749946635	0.008288625944	0.01353962116	0.02885469645	0.01113305579	1	0.06115013324	0.7357668113	0.00513408048	51	0.9169472384
7	491.6147149	307.731898	3888.921721	12782.1174	2815.16333	72.50739723	2073.831452	5516.5	3648.301205	1231.575393	3983.017937	930.2620425	245.4519609	286.9877205	1703.861477	2173.611683	0.3108404566	0.2180457157	0.004246582453	0.02013943827	0.02301038841	0.02660399919	1	0.2492813942	0.4100227746	0.03888506144	78	1
7	490.8953946	316.093443	3390.753429	10868.00512	2360.029478	120.6161706	2417.396139	4744.5	2376.325581	1250.160588	3817.018199	844.4576183	223.864947	477.1119411	1617.121522	2274.673098	0.3117268519	0.2196105549	0.01017533976	0.02369466549	0.0303594471	0.03367122053	1	0.2504328117	0.4134562065	0.0597252477	78	1
7	493.3408331	7.858058519	1228.016721	7974.852536	1193.103721	380.8935764	1273.017572	3255.5	6927.923913	217.5340848	1190.789552	211.5179153	126.006551	153.353404	474.864969	2649.559745	0.1571102815	0.1517455863	0.04795220277	0.01337506078	0.01793901094	0.0145916769	1	0.129101335	0.2761892849	0.1531401122	62	1
7	494.6703807	241.6173692	7661.319721	16805.35176	341.3126558	1739.690992	2258.917951	6216	18547.26087	1440.695283	2877.129324	182.2255647	431.1629648	273.7749062	1084.54772	8219.864649	0.4647801587	0.02239011351	0.1057109471	0.02200875639	0.01185683271	0.02961686759	1	0.3780626108	0.008985234065	0.4184035353	82	0.9999999995
7	495.4014203	256.7741204	1000.763597	16759.48217	3935.947215	668.2927362	1975.91698	7252	35599.97802	292.9547209	3015.772942	794.0958219	171.8047362	226.8091636	1308.291737	15390.27307	0.05981481066	0.2450500761	0.04140605566	0.01099446539	0.01708317256	0.009738142995	1	0.0516448936	0.4691495753	0.1119621766	46	1
7	496.6421385	413.6209018	1116.643804	18941.45434	4621.932638	1780.336279	1828.654226	8384	20522.37895	237.8822222	2726.136051	709.0471557	267.9935859	238.8666475	1199.408053	5990.487419	0.05908035412	0.2418390262	0.09608306605	0.007450087976	0.01532924578	0.009716193881	1	0.0550037141	0.4645119432	0.3014525395	47	1
7	501.6405828	31.62278767	-58.70118124	9742.540302	989.5876669	1055.588099	1302.019984	3769	14057.97895	53.99367735	1356.000223	166.8007723	165.766192	154.2911985	505.1482333	4373.300574	-0.006042155186	0.1056190592	0.1075390362	0.00576980408	0.01525231236	0.01052512216	1	0.002709584263	0.1846042952	0.3211624339	14	1
7	503.6871071	399.4415263	1022.78522	16517.73838	2834.577987	745.9402795	2327.773621	6837.5	24228.2234	261.9369331	2722.788196	522.203786	178.3500982	223.5924433	1121.295878	8006.087681	0.06195470918	0.1741957315	0.0463859493	0.009185131365	0.01652115653	0.01022225232	1	0.05314534399	0.3232193702	0.1269865644	43	1
7	505.3295453	49.3661228	1595.579704	10140.33175	511.77049	1427.276984	1799.095276	3851	5295.96875	307.0317812	1638.548558	143.7424146	304.1539657	203.4533977	600.9212859	1950.178251	0.1529452879	0.05243615363	0.139068874	0.01460991608	0.014195673	0.0196644354	1	0.1315918745	0.07475574962	0.4646082009	57	0.9999998469
7	507.7573744	552.3874345	683.7595732	12085.60409	1126.690031	2659.900066	2218.044194	4714.5	1863.968421	181.7399711	3193.298775	338.2552031	658.6319266	433.9692581	1198.436657	1394.045418	0.05746543243	0.09839956803	0.2152676094	0.009869333517	0.01945378662	0.02908216122	1	0.06121473583	0.1730815927	0.7092111381	41	1
7	509.3059441	98.37267399	6.549639151	12218.74006	2717.800123	332.4157171	1583.762477	5208	5089.510638	73.43442769	2110.442117	446.8084888	87.87812588	198.3294075	840.7254579	1981.894802	0.0004751475635	0.2182338844	0.02732341672	0.00626493441	0.02039004084	0.007118842072	1	0.002997394649	0.4138462373	0.04858072356	21	1
7	514.4261336	178.7457009	-239.4464633	13869.85483	165.5011831	3222.705782	2167.320001	5056	6113.12766	80.53828935	2694.998547	128.8310313	642.5539384	256.4643312	939.414393	2728.995318	-0.016896683	0.01216079639	0.2354385206	0.005623405123	0.0104236651	0.01981551045	1	0.002574493738	-0.003378866779	0.7590111707	5	1
7	515.5900292	113.6978057	4962.40353	10929.99429	2465.896826	-157.1531829	1788.0873	4906.5	21222.34831	1287.743008	2728.099847	613.7815865	232.250304	324.330756	1144.722851	13588.79879	0.461576992	0.235243816	-0.01382713662	0.02577636773	0.02553569415	0.02663210112	1	0.3685358717	0.4435662144	0.01101501779	88	1
7	515.4856951	243.6934849	-168.1979749	17448.75713	2813.219698	2099.941696	2166.17385	7084	16181.25263	84.53749546	2187.355134	481.126183	301.7319714	306.5685042	954.2914822	4494.754773	-0.009530987062	0.1631052198	0.1219693196	0.005068684628	0.01359643985	0.008970855244	1	0.001433572764	0.30368419	0.3726857681	19	1
7	515.7313162	284.5368137	-136.4457697	19857.90803	1248.163163	622.7286897	1928.286042	7498.5	25176.55914	61.96511856	2891.364329	245.2747232	121.7354147	189.4338676	1086.522815	7042.733178	-0.007073740586	0.06464266175	0.03285157273	0.003747214414	0.009845031103	0.005511672668	1	-0.003869690476	0.09742450404	0.06010349642	7	0.9999972044
7	517.1211214	154.2771345	-41.03554384	10504.75203	2385.575001	1205.154085	1827.100793	4461	1556.442105	76.33352038	2443.088737	630.0676238	298.8747827	209.5276712	1029.66	1180.435051	-0.003342147069	0.228055661	0.1192498079	0.008705978683	0.03191360615	0.01431091039	1	0.006703855978	0.4374532521	0.367167729	23	1
7	519.5078624	354.4986618	27.85333507	14618.71622	4693.58308	245.5761197	1944.413046	6727.5	3316.946809	75.99375793	2763.194551	888.5075408	94.33331791	275.1187941	1226.922212	1924.079165	0.002108983263	0.3230407525	0.0172643445	0.005581023534	0.01832432403	0.007435579825	1	0.004416555992	0.6295668	0.018098734	24	0.9999975932
7	520.3168923	392.4831666	2769.375277	16413.87513	2530.658346	1198.358186	2983.857864	6798	8647.768421	466.1647583	2372.564631	460.8435901	276.5912147	307.799979	1015.787037	3420.843791	0.17103037	0.158142243	0.07133844044	0.01272733233	0.01499827915	0.01500378557	0	NaN	NaN	NaN	NaN	NaN
7	521.5982066	603.9413437	3828.773	12823.63125	1200.384233	7.124451253	2156.692616	5118	10196.03659	899.097952	2776.655679	276.002442	205.1201619	260.9597337	1058.408037	5702.545724	0.2985385336	0.09688097193	0.0006237509116	0.01606220598	0.01215029391	0.01941605263	1	0.2382135339	0.1601691309	0.01882361855	74	0.9999998969
7	524.130261	617.5041758	4238.675198	14696.27526	1477.768643	-74.36882052	1951.620557	5813	24428.34568	885.1839649	2766.07076	286.0584293	217.6783063	1100.538834	1018.795001	9828.327306	0.2910791756	0.105796066	-0.004890671144	0.01858162967	0.01651309404	0.01823128885	1	0.2319252835	0.1784140092	-0.001663423372	74	1
7	523.9619333	414.1446778	642.8685302	9486.170874	825.643453	1055.91009	2371.713581	3698	3693.578947	227.3249688	3071.764279	316.5522454	350.8151625	386.4100117	1150.454706	3312.825678	0.06760710465	0.0951959922	0.1111989773	0.01325419998	0.03196291076	0.0267984948	1	0.0617324126	0.1626284025	0.3501702256	40	1
7	525.5587566	324.7794819	3098.085306	18661.29517	4400.200691	1047.814324	1971.647634	8190	6406.244681	489.7280766	2802.022305	769.4592885	265.5160808	218.1629504	1268.66192	2872.212158	0.1656082298	0.2348169187	0.0563479549	0.01230521787	0.01531309428	0.01296979203	1	0.1371698133	0.4477037855	0.1874288028	65	1
7	526.4552524	103.616122	2145.424284	13061.28205	1938.928896	65.15392334	1778.810137	5338.5	9183.287356	374.5157736	2219.175468	349.3866677	153.1407088	223.4095264	849.3224181	5350.27367	0.1624131153	0.1508653304	0.004956171179	0.01401886261	0.018333443	0.01320742676	1	0.1302078359	0.2727752499	0.005071728472	61	1
7	531.923746	47.27422678	2520.869401	8997.797793	560.1378096	-65.62488724	1303.877012	3440	11782.90526	639.217922	2034.447535	160.1616119	140.8209417	142.0744866	747.2778778	7905.787007	0.2844471905	0.06238717132	-0.006490783826	0.01803313538	0.01881901544	0.01930720365	1	0.2261607691	0.08890830802	-0.01040426505	72	0.9999999308
7	531.4819215	364.3240593	2037.248523	11865.01551	2543.077721	789.0220523	2428.440219	5186	1095.532609	747.8717599	4172.826233	933.2304201	312.66441	409.3765403	1754.973237	814.1645951	0.1709133582	0.2165517105	0.06614429682	0.01965307455	0.03724570136	0.03139028954	1	0.1419726545	0.4103530796	0.221927104	65	1
7	534.6878424	258.5186279	-125.3811777	14645.66555	752.1488693	1806.760746	2285.349778	5632	9354.416667	61.68562316	2723.155671	201.4947221	356.469384	216.786298	997.8151878	4651.299313	-0.009224549067	0.05360860432	0.1266220042	0.004754793226	0.01244185524	0.01180441551	1	0.001134082461	0.07808224401	0.3846608481	9	1
7	534.3077199	285.4264565	2944.206702	16968.87194	258.5338237	1011.211778	2308.948089	6315.5	8323.095745	544.4992484	2776.164745	173.7017607	246.6339768	210.0977311	1039.016435	3290.210544	0.1726221442	0.0169766301	0.06149152929	0.0111551111	0.01051077974	0.01205454334	1	0.1413918432	-0.001327015863	0.1984304014	53	0.9999999923
7	536.1625977	82.21225364	-142.6521755	10648.44267	111.5626461	2373.246837	1974.804096	3875	3775.736842	55.93187918	1401.245767	123.1446181	331.8357232	224.2165672	503.9505824	1534.875691	-0.01374648177	0.01047364312	0.2223291392	0.005204889029	0.0125802263	0.01498671037	1	0.004125502856	-0.007357955929	0.7141583748	5	1
7	550.1986681	107.4241105	15.49607852	11084.4085	123.3702051	666.636206	1742.863844	4026	2932.308511	57.06363646	1910.379831	130.403067	151.0818938	210.9046017	691.7223814	1638.845378	0.001381709186	0.01039315434	0.05985892405	0.006098568459	0.01238782378	0.008485684186	1	0.004410236521	-0.01352518768	0.1536605009	3	1
7	550.3268019	436.4084877	2440.660657	14650.23826	1460.821193	142.890022	2189.96075	5751	11686.08333	584.9039478	3183.624512	340.3757146	160.6609517	224.7686117	1201.496913	6642.083726	0.163710633	0.1031216986	0.009381167943	0.01429941452	0.01636571252	0.01266671034	1	0.131181187	0.1744832882	0.01887467809	58	0.9999999995
7	551.441694	134.2803266	2144.150967	12472.26064	1239.995568	66.00618074	1874.921282	4959	10617.45745	394.8413695	2157.896615	249.4738062	127.6742627	201.2473495	798.8041563	4535.338903	0.171777753	0.101827191	0.005220003458	0.01391007248	0.01691611621	0.01098981054	1	0.137313614	0.1715961191	0.006211421494	58	1
7	551.5166776	355.3202395	1976.61096	11834.22254	3539.119005	716.846643	2354.166438	5406	2191.134146	546.3118169	3311.52151	1024.413644	228.7558917	263.0250069	1458.066577	1936.356925	0.1661332041	0.299411376	0.0628124497	0.01411599452	0.03810054842	0.01997825854	1	0.13857925	0.5811183921	0.2124893194	67	1
7	553.7726319	79.7999791	540.0139461	8376.589141	1852.027869	752.7687922	1533.584892	3630	5752.578947	116.2096487	1577.174828	351.685189	175.8468022	174.0025075	654.4109102	2523.585142	0.06307257119	0.2155347171	0.09212313298	0.01050685549	0.02222251378	0.01435788191	1	0.05769365989	0.4100992823	0.2875940146	47	1
7	556.8426399	292.6976791	857.8660134	15816.60063	764.8768532	3505.200058	2440.927316	5995	7094.336842	159.5350724	2098.237161	215.3723083	513.8307529	258.9516125	801.6914346	2860.362254	0.05554562662	0.05112678546	0.221656113	0.008270794624	0.01237133699	0.01581561947	1	0.05976406822	0.07585841881	0.7291176895	37	0.9999999995
7	556.2763118	378.8536694	1.0399841	15040.32322	4729.907477	405.584336	1929.119358	6854	6604.547368	83.13078533	2418.952923	776.0359285	109.2196941	339.9685777	1070.117296	2852.991393	6.392280844e-05	0.3217610041	0.02860074537	0.006106318311	0.01762495927	0.007739453004	1	0.003595796036	0.6273551604	0.056933323	25	0.9951957492
7	556.4281126	481.302682	879.3122289	13330.75612	608.0699033	542.3717801	2079.149518	4970.5	6047.329787	271.2932692	2778.732916	272.0367353	187.8276111	1281.773797	967.5274097	4272.342072	0.07211563222	0.04775176176	0.04403149712	0.01290256624	0.02790997942	0.0153190703	1	0.06007342937	0.06233826363	0.1162189846	35	0.9999984068
7	559.5945328	159.355227	3713.204528	12325.31554	253.958066	-2.35615954	1782.296191	4606	7898.691489	841.9592144	2672.574211	155.6513777	196.8704106	200.392586	941.3905697	4643.379984	0.2981822345	0.0206160036	-0.0002407094143	0.01590747448	0.0151494667	0.01880438568	1	0.237251583	0.0028925355	0.01278652747	69	0.9999999944
7	563.6753098	356.3387953	2442.579652	15034.85153	1315.298551	971.2833307	2285.27636	5889.5	1537.507463	600.418489	3343.949563	409.0972572	276.5445843	310.3623046	1303.313709	1238.121076	0.1669504842	0.08942601902	0.06234901217	0.01315763803	0.02029470516	0.01792582519	1	0.137506596	0.1481326234	0.2029278774	59	0.9999999742
7	565.4702609	26.6540918	2186.558052	7491.023786	2156.29833	-98.26815308	1119.89963	3362	4912.319149	370.6869093	1213.829031	379.4859264	126.9933929	158.9076195	533.4614911	3764.885533	0.2885251056	0.2922880469	-0.01269703234	0.01900081462	0.02680639286	0.01809905531	0	NaN	NaN	NaN	NaN	NaN
7	565.7513323	325.3462672	-42.50911983	18500.39174	3078.177629	515.2676876	1695.92188	7587	9291.747253	81.93575736	2064.332929	508.1341972	115.6479921	188.9802933	916.5088639	2052.172294	-0.002432442839	0.1699891624	0.02906662632	0.00460818339	0.01575403831	0.005497515133	1	0.0004123080783	0.314459369	0.05210190892	17	0.9999090089
7	565.5334351	657.1612192	472.5670853	7717.718234	1202.112601	296.9495669	1693.17615	3222	7068.247423	145.5529328	1834.883788	321.236012	117.6089404	189.6486056	728.4567942	5790.524805	0.06394455876	0.1602736077	0.04055329596	0.01183178972	0.02082512713	0.01295691597	1	0.05419927167	0.2942862142	0.1066535389	43	1
7	567.2784935	343.0713113	3172.650718	17612.24207	382.0745018	188.6514833	2195.40821	6511	20683.44872	595.8692918	2628.360094	178.0358138	166.9263188	219.998721	977.9083327	6875.374473	0.1792040998	0.0212983198	0.01050959984	0.01212707359	0.01061877909	0.009882256924	1	0.1429821363	0.00568520732	0.0231351208	52	0.9999996517
7	569.4660702	88.6920107	-145.9581645	9581.153394	495.7407943	2169.880295	1815.887244	3663	9797.157895	55.99874742	1352.328141	154.8523156	335.4534158	182.9827112	521.6359253	3208.122919	-0.01586741468	0.05230720122	0.223220609	0.005864166365	0.01473346367	0.01730923343	1	0.002832839082	0.07894734186	0.7183927852	10	1
7	569.6645753	405.7214251	-117.019588	16030.71388	764.7094213	2096.593616	2634.466731	6009.5	6507.580645	65.50066697	2157.713377	219.4876942	286.8282804	252.2401254	799.9577346	2552.530941	-0.007492469324	0.05018720184	0.1327251705	0.004464052451	0.01235880077	0.009727521377	1	0.002933638614	0.07123392062	0.4061050055	9	1
7	570.6244444	234.1650342	1110.385142	17183.16867	4025.949752	130.3415069	1596.923966	7360	29976.16129	217.4587229	2132.522118	579.2646728	114.443856	248.7824923	942.8098144	8086.996814	0.06402669381	0.2418147254	0.007468663605	0.008558308663	0.01477583036	0.007321947171	1	0.05251879602	0.461216324	-0.005002849529	45	1
7	571.5088598	277.7027767	-185.4808714	17101.15899	2680.175589	1988.975302	1923.469119	6842	17865.25263	85.13348808	2297.870475	468.7088386	265.1304569	216.213135	971.202198	4916.352629	-0.01100865316	0.1614155586	0.1198557849	0.005675848767	0.01498486883	0.01048493257	1	8.588220195e-05	0.3001362951	0.3649490722	19	1
7	571.4751809	310.2605863	4506.422294	15624.39494	3465.380225	1117.865916	2102.654785	6824.5	22396.10638	899.9033783	2608.441675	638.7630352	301.9056905	219.3551607	1104.93477	9390.425232	0.2930540179	0.2333366557	0.06981092143	0.01856364626	0.01802153832	0.01698961918	1	0.2399566717	0.4440703747	0.2630134639	79	1
7	573.3198893	563.8976771	4015.774541	12938.74875	1207.684331	-17.81219927	1979.677673	5091	7310.515789	821.5439215	2590.193076	258.2986262	185.2404407	217.5188322	962.6616428	3992.163019	0.3052309244	0.09542448487	-0.001307412624	0.01548446621	0.01567843736	0.0159893116	1	0.2434083131	0.1570401335	0.01358244211	74	0.9999999806
7	574.9629555	156.5028488	812.747038	14054.85133	3334.954101	1281.327772	1440.789322	6086	16820.55914	183.6913978	1868.165843	431.5161771	219.7032083	196.0614592	763.2780353	5068.485196	0.05851286377	0.2350471759	0.09012709891	0.008887665416	0.01529688011	0.01027048848	1	0.05406298828	0.4502974461	0.2803876766	47	1
7	577.4968569	544.9598749	3530.616882	11788.8771	1112.47825	-22.59204359	1975.33263	4737.5	8078.329787	881.7855554	2782.900092	270.7282963	200.1432253	268.0839691	1050.414546	3768.974931	0.3040109973	0.09649101537	-0.00167353017	0.0152882164	0.01426570293	0.01953724895	1	0.2424156711	0.159236165	0.01207624372	74	0.999999992
7	578.6509507	333.5315385	4085.745148	13460.73545	3078.729103	43.90244879	1941.470276	5872	11237.98684	975.452136	3136.255739	712.2027137	209.6554714	952.9146057	1312.776354	6651.761542	0.3071062036	0.2232550153	0.00315873027	0.02164194129	0.021971187	0.01896871555	1	0.2462609261	0.4207556267	0.03446390718	78	1
7	581.9442464	60.4337682	525.8835199	7102.292466	1583.420855	33.49117897	1226.283707	3046	11551.44086	137.4661446	1322.214356	274.9667968	77.86130795	214.6802926	530.2328643	5378.382092	0.07283114728	0.220758781	0.005000528898	0.01364907876	0.02571939136	0.01134394263	1	0.05920405137	0.4176387097	-0.0123882855	45	1
7	581.8339435	222.3417783	1111.261435	17788.57842	1970.785453	661.6046763	1789.121039	6911.5	27249.8	215.3069393	2607.48521	398.8311137	159.0661016	207.7220801	1052.577488	9177.352635	0.06100620872	0.1113526821	0.03754665395	0.007433262638	0.01424870958	0.008163428326	1	0.05123915518	0.1933336191	0.09365501854	39	1
7	582.4390498	124.5983647	1739.910873	9988.736771	256.3929058	80.49404784	1705.167918	3777	12443.75269	426.8787581	2295.885497	142.8016262	111.3543801	203.6014753	805.1138067	8228.873976	0.1716819443	0.02649305796	0.007978711674	0.0146037246	0.01941992875	0.01306111399	1	0.1368304477	0.01636760452	0.01284535607	52	0.9999804384
7	584.5847551	524.6531285	2304.389991	13346.65811	50.95211732	825.4607872	2242.265657	4856	2458.648936	425.613113	2269.644532	144.6409886	224.1757546	631.4679479	806.7034688	1774.783723	0.17504326	0.003653631932	0.06123715136	0.01218446986	0.01211035982	0.01908786677	1	0.1432003312	-0.02882677253	0.197580376	53	1
7	587.642913	593.0435585	551.0098077	12177.69271	375.7766497	2526.728172	2148.95667	4650.5	30957.77419	155.2603908	2148.737813	123.0934433	420.2291726	243.0256826	736.5313542	11702.06706	0.04417042827	0.03081223843	0.2098266714	0.009205132878	0.0136084776	0.01775951474	1	0.04965310679	0.03364010853	0.6846903061	33	0.9999999929
7	589.4396501	242.420088	-210.8987707	13803.06376	1298.183394	3160.01783	2016.958611	5357	6753.612903	79.81576331	2219.833326	213.0842377	532.7718358	202.8555471	821.4555401	3216.639051	-0.01514271367	0.09533629	0.2274684416	0.006249035867	0.01261698042	0.01512220944	1	0.004067074877	0.1678151751	0.7349688813	15	1
7	590.636897	158.6780706	1853.083129	11233.1911	210.5215802	632.7152423	1712.204828	4216.5	7578.191489	441.3854863	2516.391538	131.7472826	190.5820752	196.7260565	880.0792629	4699.825468	0.1636437874	0.02053989772	0.05602591707	0.01471822755	0.01471649265	0.01919777645	1	0.1338504347	0.00589759607	0.1775607546	53	0.9999999752
7	591.5898195	338.5791859	7027.037221	13990.78171	1413.722259	-123.0752002	2235.910573	5698.5	13269.75309	1388.742701	2726.262361	286.6816839	285.5796636	267.4462438	1044.7576	7597.776018	0.4823925921	0.1007462336	-0.007728305453	0.02324892058	0.01435416111	0.02379235382	1	0.3845254659	0.1662959729	0.03169342097	85	0.9999999995
7	592.6613716	578.4466949	2062.362802	12095.39004	3820.40735	39.56321266	1813.702464	5515	8846.752688	331.7831261	1956.038299	630.0989217	126.3271695	203.9336514	853.7210459	7322.235574	0.1714699121	0.3191130318	0.003224419601	0.0131433681	0.02066322904	0.01197147915	1	0.1386734885	0.6195413432	0.007636224621	66	1
7	595.5171111	275.6676199	815.9542622	10918.46677	4347.822579	144.6887503	1860.547446	5239	2074.606383	232.3635599	3009.658459	1268.15187	124.4233407	297.2474004	1424.593706	1470.304008	0.07601640437	0.4053455123	0.01478634825	0.01381469804	0.03349869786	0.01331385351	1	0.06394695747	0.7985593843	0.02945438854	51	0.9999997826
7	599.366635	225.3732479	2246.543605	12760.99112	283.2125238	111.1940818	2024.480284	4734	20552.54167	473.8561983	2515.639446	154.0880249	143.7632338	242.8249356	860.5955039	10050.06198	0.1695773667	0.02242908258	0.009031036587	0.01422184407	0.01452677704	0.01255510908	1	0.1351927176	0.008043909432	0.01586297322	52	0.9999997045
7	599.8758732	254.8231455	9597.56565	13923.75533	173.4490856	-253.5460817	1858.146676	5254	4779.526316	2700.755284	3872.212417	189.6779447	470.5463339	274.8842616	1425.391218	3589.047345	0.6975236039	0.01279948029	-0.01848266749	0.03665822054	0.01820631734	0.04828138114	1	0.5549113881	-0.01723045771	0.03976219442	90	1
7	599.5085233	444.6291217	-37.22334421	13430.81036	853.2353842	225.2619341	1951.000548	5124.5	11155.05435	54.05993355	2227.981646	176.246827	78.38728328	199.5580048	788.2700994	4644.681764	-0.002689176575	0.06292516508	0.01696606513	0.004344466483	0.01412408346	0.00535270469	1	-0.001534394743	0.09327212862	0.005893746894	6	0.9990904595
7	602.6444316	182.5883102	4876.505321	10623.49242	716.7183733	-109.3893022	1724.72687	4178	21010.28723	1329.860363	2621.247611	162.6621514	221.9726099	187.3350557	953.6593502	13909.65146	0.4616043255	0.06666528853	-0.01002099633	0.02866683103	0.01860691366	0.02419508096	1	0.3674758568	0.09611687404	0.01769865886	83	0.999999775
7	602.534597	306.6819287	-164.8035255	12806.73007	67.44582291	3053.768625	2303.311717	4664	3133.031579	69.53113392	2014.031079	144.7215749	453.4502381	286.7808217	723.0224784	2866.715885	-0.01272534252	0.004944123422	0.2355546923	0.005099331977	0.01225982782	0.01656757475	1	0.005857413821	-0.0182894548	0.7600810259	5	1
7	605.3314472	322.3266318	-29.99466375	13664.91923	4523.265882	205.4583641	1787.233014	6287.5	10923.20879	93.4891835	2270.937294	722.5468594	97.62619254	210.6449395	984.4271066	5641.200413	-0.002219650846	0.3300115507	0.0151050158	0.007714331819	0.0234858106	0.007868340685	1	0.0008575822496	0.6438978699	0.009891959702	24	0.9999995084
7	608.0125055	372.5181487	-9.899056071	14803.53371	1506.79978	467.515605	1967.780467	5765	8458.659341	65.27628748	2060.541537	237.0966663	101.4380917	192.6560281	744.1556261	3185.213979	-0.0006141538203	0.1016982264	0.03215447317	0.00450343994	0.0136390157	0.006047261525	1	0.001539038685	0.1737488589	0.06058547515	12	0.9999973451
7	608.5532747	212.2364805	-4.055004201	12950.4507	1264.117474	186.3764446	1627.007497	5001	7975.846154	58.94030741	2326.911835	231.1337158	84.60092667	180.5262096	853.6334148	3717.275968	-0.0003767794843	0.09920718727	0.01584996876	0.005054349117	0.01667837726	0.006767225813	1	0.0005243327563	0.1680211474	0.00395058467	11	0.9999999877
7	611.1837538	399.2901255	9909.415669	14546.83153	2235.843662	-434.2337293	1835.403478	6116.5	21490.63636	1889.267236	2769.896728	385.7509235	319.4383309	218.661058	1085.52394	11956.59656	0.6948556385	0.1595703706	-0.02743183044	0.02733733558	0.01725513212	0.02671309448	1	0.5533124314	0.2850905782	0.01378310746	93	0.9999989177
7	613.5922495	153.4509072	-166.8156587	11200.35251	208.5150784	2608.619386	1777.860878	4123	7169.12766	57.39921087	1581.208053	122.8866283	352.1558179	233.7494394	549.1356266	2434.49457	-0.01540778487	0.01873739406	0.2257113919	0.005184005161	0.0119399893	0.01679451702	1	0.003110485055	0.009817026802	0.7258414073	5	0.9999999996
7	616.2189693	385.7249375	-10.69294803	12092.63848	4001.380583	707.3848605	2113.57752	5679	15424.22093	98.88388728	2168.571212	707.3629102	163.1441462	758.082411	955.7305358	11206.31312	-0.0009857606023	0.3321511088	0.05891703671	0.00835316811	0.02208818679	0.009924718288	1	0.005042915266	0.6498831417	0.1623243497	26	1
7	618.9710798	133.3793372	1623.671396	10525.51029	3138.072083	529.8429813	1585.82566	4758	7049.191489	317.8146996	1508.076155	453.3164064	158.5783736	180.0674104	657.3907917	3200.027198	0.1585731338	0.3045858089	0.05300579858	0.01625231057	0.02220876641	0.01486843422	1	0.1318686298	0.5914961682	0.1769363218	67	1
7	620.1325719	238.1362341	3321.870674	12045.94114	1273.175892	-2.007475807	1706.987549	4829	17466.86598	889.3650633	2898.3884	274.4024005	179.1383699	176.272113	1074.8125	11486.40577	0.2806274463	0.1077675066	-0.0003122276828	0.01941741785	0.02182793096	0.01800375251	1	0.2239234721	0.1827319977	0.01193344654	74	0.9999999995
7	620.4854024	307.7001232	767.3573992	11934.55675	554.0037896	1194.332127	1907.011189	4488	2341.368421	182.952971	2673.198474	209.2083587	286.797512	192.9475541	982.0713433	1778.291154	0.06462987747	0.04639258591	0.1024633063	0.008275795158	0.01759223043	0.01641068879	1	0.05832605346	0.06171129626	0.3172822395	36	0.9999917628
7	621.0737362	338.0407529	1610.981895	9720.636651	412.1409374	1585.813815	2156.099714	3777	788.6382979	522.173609	3223.212358	197.1523922	505.1000185	294.3210383	1187.160252	546.8756783	0.1614606165	0.04080182863	0.1554842286	0.02363466545	0.02152258246	0.03527159355	1	0.1394936583	0.05128947383	0.5230660599	57	0.971983306
7	620.7156253	435.04416	647.9978844	11334.78439	523.3993101	2475.000184	2210.003224	4302	4572.715789	188.1732654	2344.615289	182.2614605	522.3913702	284.1650079	850.3047782	3159.59833	0.05738540156	0.04761273745	0.2158485634	0.01071100051	0.01645300331	0.02449738007	1	0.06078378194	0.06838751028	0.7092411313	37	0.9999999994
7	620.4604337	598.3182319	817.9513675	13128.79203	4174.822675	387.593659	1420.319378	6006.5	13598.25532	182.3736599	2039.841306	577.1936693	131.4769643	175.5079164	861.1332776	5051.627873	0.06398709089	0.3128362563	0.03042592708	0.008032358729	0.01844965041	0.009333222856	1	0.05472691379	0.6084837765	0.07742433075	49	1
7	622.4067747	187.6299202	2776.300915	9783.438743	710.0273239	735.917305	1870.197571	3853	22283.01064	751.4917867	2466.624239	171.1240976	258.4029732	167.6461735	894.7257549	15413.06607	0.2847067286	0.06743452738	0.07335961689	0.01942293875	0.02195261922	0.0272229438	1	0.232208743	0.102200294	0.2670073646	73	0.9999951378
7	624.242526	357.3693474	-199.2524501	12241.58301	597.0770877	2873.168051	2108.040319	4647	5398.892473	65.33288142	2794.115693	171.6644332	675.6914908	241.7324575	1007.144138	3564.243439	-0.01675487226	0.05046311663	0.231898134	0.005926946964	0.01474701145	0.01967234566	1	0.002739253441	0.07546627588	0.7482392812	10	1
7	626.4218135	167.667347	-119.9262154	11726.50404	1913.377198	1351.643633	1651.199775	4813	17545.09574	67.77706895	1636.56593	288.4265208	228.9748063	201.6492665	644.8278942	4669.769585	-0.01041614728	0.161404825	0.1143808284	0.005856181923	0.01655975933	0.0112256008	1	0.0001614947615	0.2999112385	0.3460797471	19	1
7	626.2350214	458.7557516	2292.047721	13226.52106	84.55584103	727.9073479	2031.868368	4827	3310.684783	453.4002567	2721.170778	168.7220184	211.5315176	287.3798611	961.8414689	2979.951006	0.1743396242	0.006532318583	0.05469899794	0.01226358355	0.01472383216	0.01628309666	1	0.1421864666	-0.02312180482	0.1748386798	53	1
7	637.6686311	77.51735155	-16.70311902	7951.645094	2314.975231	766.6080678	1088.028443	3510.5	12990.57447	65.74462185	1124.851076	310.5948879	130.1531043	165.4008584	480.7978336	4389.965641	-0.002151480822	0.2902265684	0.09824555182	0.008430998322	0.02492648213	0.01187378112	0	NaN	NaN	NaN	NaN	NaN
7	637.3470477	469.5257764	5897.550948	12792.00908	1294.265486	1185.109574	1949.141187	5215	22873.64835	1067.704849	2242.227988	224.8748411	337.3635372	194.619471	837.6918474	10815.14881	0.4638469343	0.1050379636	0.09264452257	0.01937976848	0.01646074288	0.02403972695	1	0.3770338732	0.1789295949	0.3760419876	86	1
7	639.8301868	712.4697271	1194.941457	7102.022336	2137.909053	0.6389964112	1318.835586	3231.5	4490.635417	207.6276419	1154.838433	362.1378398	94.51420426	147.7344938	513.6275141	1834.997296	0.1719903714	0.2969815133	7.834976193e-05	0.01419522434	0.02057988821	0.01334561535	1	0.1386824626	0.5737909503	-0.004023307397	66	1
7	640.1650245	210.0730606	688.5666979	10311.3629	3214.580459	366.1968479	1528.125628	4722	4884.895833	169.022389	1914.398985	626.3554849	110.8838399	206.6970139	843.0628383	3019.482669	0.07033092049	0.3226579736	0.03694807171	0.01116192761	0.02522878341	0.01079174863	1	0.0603480966	0.6289175221	0.1018822323	49	1
7	642.5490088	262.7117496	20.53908466	11581.0899	1092.654844	419.1108999	1916.954763	4552.5	4342.574468	52.51753593	1819.782649	200.5978449	102.4403665	231.3999669	675.5451554	1986.664587	0.001837389188	0.09615380748	0.03642455584	0.004648146568	0.01372449467	0.008174296043	1	0.003763146701	0.1624508461	0.07574802071	12	0.9999205848
7	642.8606031	687.707045	18.21365372	7432.699833	698.5684884	83.46430286	1377.700917	2886	6122.189474	48.24995441	1307.213501	154.6212832	54.94099015	122.1523558	488.437598	2435.465124	0.00268427184	0.09695133218	0.01253610891	0.006905000792	0.01670553854	0.007175875165	1	0.002711034427	0.163224397	-0.006944663973	11	0.999999996
7	644.2284366	154.4951309	-84.58346555	8320.671959	749.3669259	1910.345546	1884.094262	3267.5	2881.473118	63.4427029	1479.503472	179.2234354	357.4652589	177.2633854	556.8659385	1428.121163	-0.01052535098	0.09288544913	0.2267783377	0.008061766248	0.01907714101	0.02212953391	1	0.007686174144	0.1626982147	0.7335260827	15	1
7	647.7115989	119.5018624	-8.372525347	8756.527282	2718.108577	84.90856806	1164.038609	3931.5	12632.22917	66.1488787	1254.647691	419.0994672	71.04273981	175.950113	537.5133754	4536.333932	-0.0009265467586	0.3074111082	0.009948647538	0.008023086655	0.02630985475	0.00820332252	1	0.001334052592	0.5971014549	-0.008588116908	24	0.9999997795
7	650.1032991	282.9144735	-131.4292474	10294.0668	959.2997868	2617.628388	2553.219282	4101	2804.864583	68.53249388	1819.375155	211.6649271	479.5489094	217.7651442	691.8818303	1133.660384	-0.01416951307	0.09326567145	0.2539997668	0.006270600184	0.01649715039	0.02041263894	1	0.006755023504	0.1644969781	0.8271984454	15	1
7	661.0070315	253.4345188	3903.149678	12704.97329	206.3426324	-9.690525354	1581.17257	4650	2024.133333	640.4619959	1901.626415	131.7787358	167.7814691	180.6209496	685.4089544	845.0527169	0.3028553776	0.01609011884	-0.0007127975242	0.01709151493	0.01102424086	0.01389676093	1	0.2409143632	-0.006495476845	0.01203268523	69	0.9999999998
7	663.1154094	184.145483	2560.314278	8724.317126	1933.085381	-47.08265522	1472.872356	3876	6965.102041	607.5070684	1874.662098	421.3354788	133.4706898	153.7754607	785.6974709	4556.877837	0.2936203879	0.2298554925	-0.005119510827	0.02007995361	0.02242160007	0.01671118829	1	0.2349385272	0.4341786436	0.002926890131	78	1
7	664.2747322	99.4465926	34.2646316	7556.376257	167.3527136	65.6509988	1057.444476	2730.5	9632.085106	38.48602493	1085.775411	106.8760273	49.18423693	137.3572658	369.7662355	3516.065065	0.00457877644	0.02204952436	0.008603795452	0.005159467248	0.01619756455	0.006449930431	0	NaN	NaN	NaN	NaN	NaN
7	664.3761691	218.0797189	2843.860052	10028.89726	1552.684608	704.417666	1648.454658	4230.5	10197.87368	639.3343632	2006.829075	312.8642663	250.8605522	194.874136	795.9176692	6440.36644	0.2890492824	0.1557453732	0.06839010192	0.01911892606	0.01910031982	0.0230893351	1	0.2360287592	0.2840695543	0.2541661783	77	1
7	664.9212671	621.8853	-35.40269698	8575.249058	1386.064477	454.3083899	1355.330993	3494	4758.083333	51.21877924	1773.289739	288.1443514	114.279776	155.4841631	696.4019204	2523.922164	-0.004568872716	0.1654357269	0.05577436849	0.006629842795	0.01703184515	0.01002485675	1	0.0006086730129	0.3060543701	0.1441421243	18	1
7	670.2958303	651.5235033	432.0184143	6751.113964	1653.346052	33.01691485	1389.473867	3018	20763.42105	116.5901664	1327.445533	324.1623395	80.02454556	138.9540817	560.0691344	8871.442684	0.06384179207	0.2452537449	0.005155644449	0.01253191801	0.02243599315	0.01268108771	1	0.05223077462	0.4682250466	-0.01293989769	45	0.9999999996
7	671.6498147	129.489056	1206.753633	7874.269237	423.6400781	1040.851413	1366.96712	2981.5	3709.204301	212.4439839	1253.493175	135.183757	211.4731987	161.110617	463.0546258	1959.87902	0.1552275697	0.05448012438	0.1365787004	0.01383809946	0.01786263122	0.02033140172	1	0.1332508642	0.07886098302	0.4565619023	57	0.9999998894
7	671.2778871	458.5000858	855.1545413	12651.90373	5296.717025	66.66625335	1408.287641	6222.5	13626.71875	169.3921968	1992.914048	819.3405069	104.996438	181.0317845	916.7330193	5419.90171	0.06703425712	0.4173723151	0.006026579903	0.008345839267	0.02130098656	0.00908982054	1	0.05623144337	0.8231156153	-0.002521968955	51	0.9999999963
7	673.1296581	308.3494583	-126.4314671	10473.15921	231.437252	1268.240996	1930.376694	3940	16575.38298	46.73534028	1909.572551	115.7504876	247.9554208	207.8598597	669.6787739	9041.944442	-0.01222727878	0.02392185901	0.1214021415	0.005721031638	0.01278624976	0.01193810582	1	-0.001883248588	0.01670851203	0.3647111815	4	0.9999987321
7	679.2685796	271.3491298	685.7875948	10862.39838	601.4191133	1002.726479	1706.331621	4135.5	6307.586957	146.8899012	1620.258953	135.0738229	194.8120573	185.2909247	589.1406709	2455.685098	0.06351992045	0.05652728221	0.09630704926	0.00904589264	0.0128163645	0.01098962037	1	0.05707376867	0.08239441426	0.2960551262	36	0.9999999999
7	684.5885972	362.1468956	-71.04766331	12740.1174	2951.744288	357.9920648	1505.885323	5496	15671.47368	65.57562534	1609.113355	403.891177	84.29981571	158.4800492	658.9591261	5000.19647	-0.005873790844	0.2355854796	0.02831580411	0.005804909234	0.01708847224	0.006317813984	1	-0.001863102609	0.4497120331	0.05125740448	21	0.9999999999
7	685.4957546	481.5544462	1687.262327	9872.214967	131.6838406	534.4594142	1772.670019	3622.5	3142.010417	384.3131867	2163.235297	123.6276589	182.1604866	188.6341502	769.9808196	2306.076575	0.1702526704	0.01356805786	0.05476062956	0.01254218957	0.01496556616	0.01543972805	1	0.138982423	-0.008578556575	0.1743981036	53	0.9999999999
7	685.5534484	607.5708189	-32.14230639	9373.00564	911.9031466	248.7566269	1435.476146	3675	6671.989583	44.36466633	1531.895509	186.6433309	91.23215821	145.893479	574.6882507	2550.21156	-0.003659100747	0.1045288152	0.02841014168	0.00480636991	0.01552171872	0.007599523026	1	-0.001142838977	0.1794752941	0.04700798866	12	0.9998975015
7	687.2687622	396.5088472	-81.56594169	7905.817779	722.8094632	1866.798383	1878.685232	3080.5	2064.021053	61.08049439	1619.870301	213.2387197	408.8965532	224.3698161	625.2501208	1414.177913	-0.01099545943	0.09251583771	0.2362097351	0.007881430131	0.02011146897	0.02195297031	1	0.007992661506	0.1622810786	0.7661410621	15	1
7	693.5870597	230.9905793	1631.311046	10153.31052	1046.518131	539.0078332	1582.808001	4107	11850.94505	287.3851339	1603.840697	192.2388055	142.9101539	175.8305593	607.2326995	4807.265047	0.1582298772	0.09913786337	0.05164398274	0.01186279226	0.0157814912	0.0128980191	1	0.1298400885	0.1678431877	0.1641692208	59	1
7	693.6606282	302.3493041	2423.912475	8481.329038	2801.051037	7.96355648	1685.142025	4004	11027.74468	629.6678035	2103.565435	658.650672	165.1127153	175.4199731	942.5654066	7720.30193	0.287246481	0.3218317199	0.0007415057565	0.02050452756	0.03223707153	0.02308103982	1	0.2310129996	0.624086853	0.02538888242	80	1
7	710.2892326	389.3530623	9209.35715	9185.331181	1008.973061	-450.6551028	1530.948421	3815.5	3043.096774	2193.454122	2251.733773	255.0873749	367.6342948	254.6358295	889.41407	2320.793146	1.00899719	0.1084164661	-0.04510413335	0.04468398223	0.02119181577	0.05221428762	1	0.8025953087	0.1763462436	0.02172776794	96	0.9999999938
7	715.4503611	218.3233681	621.3637503	8944.663184	2741.858876	275.7268159	1322.559174	4005	3677.978723	115.9606231	1329.447815	431.2318947	107.8392692	153.6578145	597.9971279	1831.395425	0.07097662243	0.3095271726	0.03388200696	0.009543207019	0.02042367161	0.01165914618	1	0.06053546548	0.6017272667	0.09087764287	49	1
7	726.2094533	291.5834105	2155.171351	7347.523279	471.6345476	512.1646389	1647.796939	2977.5	16922.5914	620.3436883	1950.60323	146.7173376	214.1459696	171.403476	707.8003452	11450.53582	0.2928143168	0.0674753318	0.06859294992	0.02141365868	0.02147187427	0.02791305234	1	0.2383402798	0.1020441299	0.2523033689	73	0.9999702902
7	737.6542478	501.5025834	-20.6116954	8244.334863	1307.74667	96.81955941	1422.526515	3353.5	10452.85106	48.75645397	1198.002398	206.7295838	56.64810632	147.096819	469.2183353	3944.49875	-0.002520949631	0.1614146935	0.01167496247	0.006618813248	0.0179412969	0.00731757074	1	-0.0009907386544	0.2961518487	-0.008616165069	16	0.9999932689
7	742.705552	565.4949932	-3.950519789	6535.745496	2774.015083	48.33821387	1199.372961	3254	26546.12632	60.47854292	1092.514525	450.02697	67.44768138	130.136211	498.5484862	9244.043016	-0.0007517772487	0.4140151384	0.007895476801	0.01005830744	0.03269340969	0.01082619538	1	0.002183505807	0.8168292294	-0.01154334014	28	0.9999999864
7	753.3574535	329.2819362	2334.265229	8377.809047	192.6840563	512.3591597	1626.407228	3173.5	26460.34783	428.0933115	1393.341742	122.1794574	173.7715109	156.0664874	474.5230614	9908.228355	0.282055196	0.02390038131	0.0639260333	0.01591664252	0.01816991155	0.01843189087	1	0.2290543564	0.01211974438	0.2319750609	70	0.9999899539
7	762.481224	306.6726102	-9.870461864	8461.331089	1313.080827	198.6629874	1122.331332	3427	6796.87234	41.12594692	1135.307664	211.5294077	72.84461772	132.5587839	449.1576531	2011.830613	-0.001086407284	0.1567916714	0.02353627394	0.005114308406	0.01911431663	0.007879848101	0	NaN	NaN	NaN	NaN	NaN
7	789.3175003	424.4414252	-12.1239083	7766.31982	1712.943711	800.4411671	1131.467893	3325	4624.648936	53.88811605	496.9459882	172.3697506	92.67607268	159.2869585	219.7115212	671.941525	-0.00136709256	0.2209140038	0.1033655946	0.00694082876	0.01823241439	0.01144919128	0	NaN	NaN	NaN	NaN	NaN
8	17.70387374	436.4805078	-113.8379617	14403.41851	3220.315985	1543.728541	1790.669422	6088	4600.778947	79.45315101	964.101017	310.3309428	175.880773	207.6946159	420.0726098	652.8822053	-0.007641575008	0.2259090554	0.1111243134	0.005658334038	0.01401256288	0.01002437232	1	0.002661399345	0.4327694702	0.3379059306	23	1
8	27.47636988	524.3180731	759.7154347	11468.09106	3618.073807	324.5461391	1468.09416	5200.5	7494.729167	157.4041758	1692.150493	527.2967264	122.8001888	186.5560029	730.1991006	3098.740894	0.06857853249	0.316758634	0.03011152485	0.01013782193	0.01762500541	0.01094679444	1	0.05840394483	0.6165213554	0.07752669852	49	0.9999999993
8	38.58265752	144.1039038	587.515014	7696.39097	3016.518755	45.74344189	1127.867509	3746	3872.483871	153.1317639	1561.156581	594.4278223	83.06545748	193.0012836	710.4357721	2336.510612	0.07603724144	0.3913585718	0.006092261957	0.01568691416	0.03473113227	0.01202166678	0	NaN	NaN	NaN	NaN	NaN
8	39.88092622	226.6982502	4025.153222	8777.971024	244.1733741	-161.5316544	1743.306877	3400	14742.1383	959.6041468	1904.215897	124.588095	242.3186041	211.6915256	693.7349866	6884.965815	0.4656023368	0.02614932839	-0.01828910366	0.03017043623	0.01858893805	0.03149160696	1	0.369742997	0.01224583901	-0.01166282255	81	0.9999999882
8	43.58977261	449.5181785	3722.912857	12351.74753	2042.668271	-174.6822032	1788.417491	5205	16286.375	754.2267375	2256.745951	343.7682117	183.5614295	193.7833467	873.7030111	7364.292104	0.2975816798	0.1618496343	-0.01294415258	0.01690940974	0.01622370215	0.01632501781	1	0.2369870438	0.2936433999	-0.02596908271	76	1
8	45.37060756	241.4933114	-38.42532807	11407.51856	4631.331213	245.7233434	1366.980051	5417.5	11744.73626	86.59319971	1833.977942	707.2914776	84.16033186	213.3817742	809.9833472	4869.275004	-0.003375312285	0.4097551526	0.02169941432	0.008163811252	0.02557530338	0.008193651753	1	0.001055799216	0.8085668002	0.03560921947	29	0.9993585284
8	48.84198136	92.91235996	2175.75748	7704.242002	1597.480333	-155.9771592	1021.88315	3285	3390.628866	454.009395	1420.561181	315.7605882	137.9516288	153.8876958	581.3261437	1813.192507	0.2824137945	0.212535111	-0.02193897159	0.02344001116	0.02636537478	0.01954070948	0	NaN	NaN	NaN	NaN	NaN
8	54.45411776	718.6362646	370.874952	6804.127039	710.9008563	1216.992521	1192.558039	2718.5	8497.159574	107.4478153	1043.012989	135.4996191	226.4198862	136.8972292	393.8833299	2617.278079	0.05361925723	0.1055698996	0.1770251525	0.01133112616	0.01589371582	0.02096383015	1	0.05542191736	0.186515361	0.5758786414	41	1
8	55.51839169	668.7556485	496.8750482	7043.119026	395.4861023	210.4320337	1259.989528	2708.5	8391.150538	132.0861278	1434.21406	117.7414748	101.7769109	167.604909	517.484824	4171.927229	0.07189336538	0.0586204834	0.0298166341	0.01104580256	0.01585889024	0.01321845477	1	0.05895092713	0.0842360281	0.06725064612	35	0.9999999993
8	61.61710778	140.4688897	3752.104071	8107.911933	870.2693072	601.6850016	1469.979607	3413	6719.064516	724.8353045	1603.447632	179.4004057	252.6487006	159.0302462	595.1161717	4199.263799	0.4544040532	0.1041942524	0.07164452935	0.03025918592	0.02083318349	0.03149396552	1	0.3679574878	0.176509808	0.3009770243	86	1
8	63.49194797	692.2344689	-47.31418535	8219.959947	871.6968574	840.5859696	1250.319169	3288	13868.23656	42.99610669	1291.464344	140.9764508	155.0820772	154.1832412	465.672917	4229.457649	-0.005819139727	0.1089294543	0.1033669103	0.005557682836	0.0175589571	0.01151566885	1	0.002611389193	0.1912771721	0.3068600666	14	1
8	65.71913784	579.4232305	39.29208683	8313.446837	3435.156853	205.4126249	1927.30556	4065	4948.87234	77.12552874	2065.80566	810.2006644	72.55195647	201.7926186	955.5242639	3092.642811	0.004590888491	0.4119956986	0.02543834595	0.01012169953	0.03062404633	0.01264931235	1	0.007709906972	0.8132549383	0.05048095071	29	0.9996797789
8	68.25644599	173.4144884	1545.072489	8904.741499	71.9323431	37.69741625	1681.5276	3233.5	4090.93617	343.6237785	1850.548789	125.9241465	112.8468683	234.2193523	639.071449	2345.494037	0.17497676	0.007895111559	0.004915841583	0.01424539071	0.01673184099	0.0142643742	1	0.1390904671	-0.0221172708	0.002240952941	52	1
8	78.47666858	235.394011	3245.348219	11732.86259	2575.2734	697.4625884	1906.719414	5049.5	11283.78571	887.6764014	2852.335552	589.2850107	279.6776916	180.7712636	1161.074715	6016.195319	0.2797830759	0.2218414849	0.0567908722	0.02369066984	0.01978121673	0.02619390222	1	0.228315716	0.4200092958	0.2143652693	79	0.9999999999
8	78.75973689	296.1718725	596.1738104	9545.818481	876.9671875	872.8201355	2012.889926	3766.5	4649.578947	207.4334845	2559.628699	260.0927244	266.382904	240.2115937	963.8041551	4093.535076	0.06569316483	0.09602143269	0.09063654679	0.01147075824	0.0191135717	0.02069987801	1	0.05871639349	0.1636029098	0.2783967483	40	1
8	79.62490739	219.4675725	772.2640027	13695.83066	771.3155417	512.3484522	1793.722727	5147.5	18848.92308	154.6771116	2042.98145	130.9958651	130.7091355	192.1773432	713.1599708	5990.933517	0.05888163665	0.05905282357	0.03729135819	0.006511863759	0.01098001381	0.009189398049	1	0.04910181344	0.08550677042	0.09025995709	35	0.9989998561
8	79.21931763	249.5062739	-135.7304463	13491.01324	657.6302927	1493.936996	1904.840312	5071	8227.192771	55.98896555	2767.21466	164.1785908	320.860168	221.5591675	954.7261747	4088.913641	-0.01043418261	0.05048088043	0.1099626605	0.005150521159	0.01427916266	0.01096965809	1	-0.00106759258	0.07104106931	0.3264413792	9	0.9999999724
8	81.50206251	142.6462521	1608.907987	9970.777005	2240.161522	4.93368005	1391.506951	4294	8497.776596	293.5546707	1536.792636	377.7160108	111.573714	175.238062	645.314321	3094.024429	0.1627902166	0.2178339855	0.0004890834928	0.01367349082	0.01975009741	0.01151190975	1	0.1307242438	0.4106911223	-0.00775231528	64	1
8	89.41210744	163.0847583	2992.097891	10261.93011	1534.829917	-105.6755755	1607.417487	4184	4374.354839	697.4495177	2258.71291	349.8826097	166.5085137	163.8829356	887.1877807	2329.068281	0.2915438976	0.1477135871	-0.01077645954	0.01932602603	0.02217316929	0.01919992253	1	0.2322067987	0.2646257104	-0.02036272771	76	0.9999995367
8	90.8819119	63.73347006	19.34777235	8311.449683	1285.365555	173.4672315	1010.119818	3347	5879.526316	46.842593	1148.052296	198.9298287	70.82972139	180.1608764	447.3292364	1721.311473	0.002127735553	0.1580583032	0.02073628252	0.005898538179	0.01737977692	0.008559210119	0	NaN	NaN	NaN	NaN	NaN
8	92.04537867	397.3720674	-27.31744039	15438.00557	642.9195679	480.310348	2144.235862	5666	6081.159574	52.84611093	2411.660711	206.0205193	107.9840397	196.6906678	870.5056462	3453.120454	-0.001884691726	0.04434214399	0.03228207541	0.003543928922	0.01327766094	0.005962563531	1	7.108635951e-05	0.05550342937	0.05851722259	7	0.9999574779
8	94.97622887	216.5829002	-24.59426759	14411.07662	706.3498445	424.2395576	1744.272723	5308	7157.891304	51.60522385	2200.485179	171.3933634	90.2933336	192.0335536	781.5381967	3683.303153	-0.001864328536	0.04695134414	0.02964014265	0.003780625873	0.01273905802	0.00664369524	1	-8.351863861e-05	0.0607875607	0.04945293628	7	0.9999985863
8	97.59419853	187.9302053	30.85788633	8942.434779	474.527604	179.1305049	1881.148346	3414	2522.355556	43.00680207	1993.916881	178.1077065	69.36784463	248.2740473	731.26484	1759.394906	0.003957663572	0.05253076014	0.02046269403	0.005467254152	0.01999064857	0.007007252143	1	0.003946224488	0.07191095741	0.01913545725	6	0.9818240718
8	98.27767014	424.3463106	2398.144883	12604.75364	32.5963331	102.7098406	2511.455285	4627.5	3665.771739	518.573223	2936.283626	169.9527071	165.3112124	356.2972181	1014.209314	2497.32269	0.1870705414	0.002752151883	0.008778526396	0.0114868825	0.01683009852	0.01527957132	1	0.1489917401	-0.03268306691	0.0181924613	52	1
8	98.69688075	483.9815274	11249.56021	10416.92144	560.2570767	-801.5631659	2045.033257	4178.5	2114.340426	2754.042187	2712.09982	207.9964382	521.7510163	264.1403508	1067.164433	1719.062964	1.056229865	0.0527153088	-0.06604758424	0.04976472131	0.01702044672	0.06557116386	1	0.8383611045	0.06034468665	-0.04240945414	95	0.9999999802
8	102.131524	173.4953579	-39.03080113	9377.794755	904.1890183	1106.073989	1969.190647	3683	3850.773333	121.827646	1780.890169	200.8755257	236.9753219	213.5739732	662.6838578	2059.873727	-0.004260534708	0.09585973835	0.1137941652	0.01624891888	0.01905033147	0.01331742288	1	0.004508690646	0.1646930978	0.3428996507	14	1
8	110.0866173	162.6581343	5068.831443	11691.68988	2514.24154	-310.1340963	1527.7393	5115	8164.061728	1281.097529	2732.197171	571.4040303	254.714576	184.0825146	1114.464476	4445.054537	0.4476344124	0.2146228658	-0.02433789875	0.02491884095	0.0207718469	0.02578642266	1	0.3564670532	0.4007853377	-0.02942960672	88	0.9999999999
8	110.5142636	682.6950573	1654.412049	9350.737906	145.4717385	63.99328611	1732.10946	3493	19888.57895	307.6634125	1702.160441	114.7647962	108.9818598	165.2001596	590.6241874	5328.989932	0.1721510111	0.01591447068	0.006317367184	0.01098190356	0.01350977511	0.012485179	1	0.1369992931	-0.005508050747	0.006775329921	52	0.9999999989
8	112.498633	109.0089166	661.2596234	10962.0846	1798.402068	346.9725775	1422.70469	4495	30083.01087	137.6035647	1381.263965	235.6410757	114.1066349	172.4254169	524.0318462	7990.106435	0.06239590994	0.1632935108	0.03187682809	0.008033871672	0.01569033001	0.0103093896	1	0.05235611753	0.3002121176	0.07630362117	43	0.9999999421
8	115.260838	247.3410158	1908.471542	12121.67676	619.0518368	1778.254318	2437.25004	4661	3525.075269	538.2406105	2943.121206	188.771485	521.3377187	245.2127042	1066.395964	2518.923525	0.1608196058	0.05287484159	0.1462850466	0.01408851374	0.01529454217	0.02583068931	1	0.1384106255	0.07585519148	0.4914586004	57	0.999995785
8	126.8568221	101.4078233	2689.863331	9691.594659	2959.141717	-96.87954999	1487.807278	4436	14410.78022	550.1657622	1819.134706	509.2459829	173.3573218	157.4990464	776.6392334	9320.091764	0.2832087388	0.3097376883	-0.01036853853	0.02091019193	0.02493696282	0.0201535741	1	0.2268826786	0.5987826815	-0.01455831338	80	1
8	127.3625596	264.653848	-318.2627772	15625.42836	1493.95165	3622.183307	2453.585881	5946.5	6384.368421	91.18821123	2234.982237	252.0652763	556.18507	249.9050429	844.4477631	1787.831202	-0.02046700758	0.09937093777	0.2335545914	0.006174218758	0.01240796203	0.01788374748	1	0.0002878879023	0.1763987681	0.7550421176	15	1
8	128.7628244	86.86877402	4953.1117	7443.649059	1308.552428	-249.5316782	1565.582408	3245	24790.26374	1177.458978	1694.077792	268.9085699	252.6634577	164.4839707	683.8628185	12265.89807	0.6633663521	0.1726225325	-0.03193454656	0.0385116008	0.02400713373	0.04040125047	1	0.5279326498	0.3121035146	-0.008483502902	93	1
8	129.9377918	125.3859222	0.5962047044	10850.60256	197.4197059	123.6472845	1634.406363	3914	7506.829787	40.63533997	1927.624782	124.9434815	74.54068073	235.8033064	661.6069318	3319.035015	4.402756592e-05	0.01818553296	0.01136280615	0.004081135544	0.01389191067	0.007525865221	1	-0.0001182234031	0.0007993917931	-0.01466879818	1	0.9999999999
8	140.469597	399.6345735	817.2712397	16071.41454	968.3425169	3470.40091	2540.074545	6244.5	11708.25806	210.8531021	2955.528036	250.3898442	719.5756744	295.9704329	1126.348442	5371.397104	0.05027914316	0.0635655964	0.217074129	0.008009176078	0.01217412358	0.02325385903	1	0.05532390195	0.1013840741	0.7125011457	37	1
8	140.4167439	621.2276721	-156.4781545	12797.2028	2033.062792	1445.719026	1953.261182	5245	14833.44211	66.0550263	2518.422051	364.8196089	310.3881228	216.0826494	961.285621	6642.506832	-0.01288645086	0.1609250199	0.11433202	0.006771707301	0.0152554744	0.01225883932	1	-0.001819528424	0.2989408817	0.3453313205	19	1
8	145.7784533	201.8216915	5309.266371	11084.22199	93.94210916	-159.9786771	2260.52859	4273	3909.431579	1634.478357	3406.905362	181.622496	300.7444782	639.1209982	1238.244783	3036.014372	0.4822522464	0.007998083832	-0.01373900378	0.02731398228	0.02060126693	0.03731778434	1	0.3832294373	-0.02515465663	0.007204132897	81	1
8	147.4772372	220.2105333	-198.0488657	13292.65252	2217.823519	1592.928298	2259.527768	5541	12556.77174	74.99588217	2567.707338	336.2125511	324.4607657	229.2007236	954.9952366	6542.938208	-0.01562794732	0.1686815519	0.1214146193	0.007763260899	0.02284589922	0.01334678079	1	-0.003432861931	0.3152128932	0.3695933749	19	1
8	148.2764602	309.4181316	4037.464359	13647.76377	3258.003909	914.1822175	2493.028143	6039.5	19908.1383	1005.810205	3147.645997	680.3160044	345.8280116	238.1905131	1295.814583	11462.19938	0.2971525303	0.246877658	0.06438357731	0.01910719641	0.02612775217	0.02310262529	1	0.2429460063	0.4717595522	0.2456299977	79	1
8	151.6330944	120.3553292	5622.221525	12458.40661	216.9232905	-231.3413414	1850.212716	4629	7942.978947	1114.82623	2448.891597	141.6431254	253.2119029	302.141984	867.7545143	4494.936058	0.4467965947	0.01770347096	-0.01738629745	0.02440757467	0.01321543825	0.02400360593	1	0.3547159551	-0.004978158335	-0.0131228737	81	1
8	151.4860318	371.6425584	-223.7655585	16089.06319	3972.003281	1904.605056	2088.664704	6962.5	9804.180851	86.60901961	2666.863656	800.0123447	344.6690462	229.5070194	1201.828577	3698.876673	-0.01421414982	0.2536999572	0.1194960226	0.00614608526	0.02111180018	0.009940724568	1	-0.001757656081	0.4904284328	0.3665497597	23	1
8	152.2377893	724.8752186	638.1982504	8262.998231	171.3797739	54.64159286	1512.911907	3068	21664.98947	172.1792455	1609.911938	112.4728117	96.9820062	149.9420837	531.3566288	9358.382504	0.07968439807	0.02309328529	0.006636641309	0.009836451437	0.01664668096	0.0123966417	1	0.06320551355	0.01008020139	-0.01281547468	30	0.9999999999
8	159.4970404	632.2498346	12947.43227	12708.97926	833.9684368	-931.0826792	2028.97618	5114.5	18822.42553	2770.772279	2614.265919	168.0941929	468.5945067	226.7252717	979.6373103	8960.085362	1.023819582	0.0661837663	-0.07349109533	0.03502226185	0.01537828769	0.0390536008	1	0.812035256	0.08811735718	-0.07507623635	95	0.9999999996
8	164.3199751	441.9007246	-10.57188725	12415.8402	138.9233038	226.5915734	2082.761887	4671	2731.726316	52.36140784	3792.332391	163.4141633	93.77587411	224.2352242	1326.003264	2300.44138	-0.0009836335756	0.01066969975	0.0170401799	0.00458364675	0.01566600406	0.008340257355	1	-0.0005874390118	-0.01448337565	0.004512684887	1	0.9999987241
8	165.277413	253.7840929	-302.794048	15655.7841	225.3519741	3726.216649	2444.4714	5794	3376.180851	89.61626782	2814.605995	163.0704344	720.2739209	299.6852919	1048.334242	1598.183969	-0.01860988274	0.01590310127	0.2407297691	0.005502466862	0.01008453553	0.02055235311	1	0.001620242896	0.004542948518	0.7771332324	5	1
8	166.2759925	157.1822174	-93.01124295	14270.47935	828.5486138	412.2756666	1841.164565	5350	15756.40426	50.89686843	2726.83234	190.0353302	105.3529966	203.5824877	936.3385123	7396.598841	-0.006573859449	0.05896163463	0.02955558543	0.004723804796	0.01711709966	0.006313001271	1	-0.003755497257	0.08558761053	0.04855650149	7	0.99999995
8	175.4070773	82.73711153	-27.50649136	11399.41236	761.5626876	146.5907529	1458.724522	4329	14000.19149	52.98168424	1974.478693	170.4619229	71.46260396	192.6221203	724.8851845	4681.901818	-0.00261977644	0.06545901356	0.01266120349	0.004845163219	0.01485363837	0.006145697203	1	-0.001771216748	0.09834035668	-0.008934286122	6	0.9999774775
8	175.3977271	102.9892137	5317.157038	11545.07283	641.9909046	993.3478031	2050.816867	4459	11643.17204	1019.580531	2065.728838	198.5329762	362.625194	201.0735179	785.4155533	5176.478526	0.4583285823	0.05431694742	0.088655265	0.02179247403	0.0168139519	0.02997927111	1	0.3719266262	0.07425154357	0.3589777819	84	0.9999999916
8	177.4197406	208.2587706	-52.71840761	14544.32301	976.599164	255.6430278	2134.584206	5554	9574.255319	62.59547063	2535.283831	181.2898285	89.22046632	263.873843	908.7909625	4049.967527	-0.003525589727	0.07008585063	0.01790097275	0.004886977152	0.01418868021	0.006743395523	1	-0.002077030426	0.1080773331	0.009226540718	6	0.9998893031
8	181.6584802	398.4460651	2915.334048	16467.55814	2617.041499	1256.45341	3546.873434	6880	3954.819149	492.5277425	2624.488358	446.5122848	258.7062017	448.7880691	1093.603413	1763.661715	0.177188648	0.1588502536	0.07625674646	0.01061531041	0.01364858607	0.01343094676	0	NaN	NaN	NaN	NaN	NaN
8	186.6958067	118.8098989	31.3953684	8393.998077	439.5859316	224.6338494	2079.653122	3141.5	3102.694737	37.74210022	2536.403885	194.9538628	86.83457456	303.6914966	932.5727757	2637.351896	0.003966842246	0.05062495551	0.02822562671	0.005488311611	0.02254497629	0.01239952449	1	0.004502064017	0.06826204915	0.04600846595	7	0.9972158476
8	186.6201197	187.2777458	1109.442734	16783.19016	1795.814943	151.247252	1993.353256	6552	14536.90323	218.9086743	2679.412037	393.7291361	113.2984388	220.1544657	1070.093127	5616.03756	0.0677312578	0.1131078091	0.009222054954	0.006537155739	0.0133312637	0.007418171237	1	0.05456881074	0.1958719572	-0.003064700152	38	0.9999998329
8	187.1073028	580.8872043	1194.317133	13722.01569	157.5086853	142.2405441	2010.111673	5036	5465.072917	280.3931331	2826.07104	152.684319	103.3402724	229.8298311	977.5570603	2716.359868	0.08944785944	0.01096280751	0.01062403612	0.008141370882	0.01192493178	0.008613380301	1	0.07119776911	-0.01486889823	0.002769422768	30	1
8	195.2876693	715.3824153	-12.14643186	10896.40042	139.1858605	136.6487055	1640.341999	3903.5	6937.44086	45.43482166	2033.385019	129.7361844	69.78002483	186.8198992	692.9656263	3476.409544	-0.00117355573	0.01314082593	0.01380713981	0.004479749704	0.01390986505	0.006372852008	1	-0.0009540960627	-0.009503545186	-0.006656365414	1	0.9999999944
8	198.5493166	47.72054869	24.01098386	8703.667044	2852.981823	198.4109002	1295.881511	4013.5	3442.946809	69.23055844	1542.218831	515.4474247	78.19363324	229.2536725	685.5272491	1767.579381	0.002766942269	0.317592481	0.02500512096	0.008692012694	0.02425695071	0.009558958619	1	0.005460576273	0.6186075531	0.04490473009	24	0.9270946733
8	198.4216535	214.3352754	1002.078288	15454.816	821.2895163	632.7600715	1973.472742	5720	3239.341176	200.5553166	2773.40966	215.5994624	147.4348028	192.7392376	1016.765683	1881.787945	0.06528921867	0.05436453173	0.04272594927	0.008576703784	0.01396097157	0.00997537551	1	0.05457802199	0.07598292995	0.1103951164	35	0.9999221132
8	205.6362037	77.63920472	734.5535042	13089.8186	2907.940791	1115.464263	1507.889448	5544	9299.25	175.9151923	1946.558303	437.7550856	212.7744184	214.9320051	785.0932291	3052.360526	0.05920977331	0.2221365716	0.08495918708	0.00886145973	0.01584080643	0.01240460695	1	0.05414037481	0.4234847812	0.262107822	47	1
8	207.9994228	481.0240269	4023.926598	12652.65417	1164.339647	62.22308541	2450.020865	5017.5	3971.877778	1279.563351	3978.381461	405.6678692	239.7112875	315.8522763	1527.276643	3960.538789	0.3210381722	0.09243151708	0.00443491968	0.0198892663	0.02431607781	0.0268638045	1	0.2564302564	0.1509441791	0.03698389459	74	0.9999999666
8	209.4442557	127.2754152	-117.1080631	14343.83703	4496.860107	371.1448333	1666.479562	6508.5	12821.7234	80.40702697	2664.719805	804.1488238	100.2784715	260.8772923	1150.718471	5375.128402	-0.008078380593	0.3176167254	0.02593477077	0.007567035954	0.02398743104	0.007147047733	1	-0.00313641103	0.6187820471	0.04567204412	25	0.9982584225
8	212.9527524	27.83519803	50.09971967	6858.428749	1535.397463	272.486677	1570.345488	2989	2198.28125	52.71668113	1473.512263	351.5219617	86.95214414	222.8587718	608.9473204	1216.433499	0.007745493785	0.2208980634	0.04116676249	0.008742004055	0.02910367247	0.01347965526	1	0.009832909541	0.4197790312	0.09838297486	21	1
8	212.532064	215.2777028	1014.530127	16457.33194	3821.64756	1587.884609	1965.239283	6967	3838.433735	205.6430139	2695.275858	745.828352	302.7102182	260.0612943	1171.457281	1903.417992	0.06296713184	0.2395402595	0.09705496276	0.009096606845	0.02201347497	0.0124136992	1	0.05816106858	0.459774756	0.3056186216	47	1
8	212.9080741	511.5849424	-70.05339628	11969.12719	2807.637226	1466.757175	2274.417067	5185	1279.268817	89.84433661	3481.653028	801.0227167	416.1367214	321.0019021	1439.677539	1154.245426	-0.006477609526	0.233793486	0.1262162928	0.008029275517	0.02703244219	0.01886492695	1	0.004751069639	0.4495620589	0.3908591416	23	1
8	227.1486078	648.4861798	1067.674809	15032.39008	987.4021205	111.233587	1941.760948	5696	25101.82979	207.7661009	2389.199485	176.772762	107.0193729	183.7946032	852.6798922	7141.639851	0.06919154127	0.06849995418	0.007144042812	0.006966908871	0.01195632243	0.007655807103	1	0.05522512006	0.1038090591	-0.01167494363	34	0.9999949183
8	234.0024963	250.6167376	-92.2151026	22003.26369	3819.932211	626.0373641	1943.932201	9127	6419.380435	80.08995905	2670.578528	554.4919576	127.4321982	259.3873374	1096.803776	1605.091883	-0.00439900048	0.1709076994	0.02915264927	0.003897793974	0.01252833453	0.005089331423	0	NaN	NaN	NaN	NaN	NaN
8	237.3141897	603.2520938	1999.230273	11883.37147	1732.099906	163.0405865	2221.392413	4830.5	864.4456522	666.5604575	3848.798949	585.7377453	167.6705145	280.443575	1511.085534	765.4315218	0.1717746929	0.1502879665	0.01536418151	0.01482943673	0.02336470547	0.01944079027	1	0.1384384638	0.2718826705	0.04329887725	61	1
8	244.2463412	101.441633	1858.711844	12298.30192	1932.619481	680.5047065	2125.835134	5103	8876.525641	418.6629642	2318.973629	366.0946204	208.4766142	230.1465238	916.9541282	4942.190357	0.1521357912	0.1552536755	0.05615335919	0.015163146	0.01809981213	0.01621353501	1	0.1257509996	0.2837607248	0.1806133908	62	1
8	243.9867344	303.4803206	-85.22324666	17826.44321	1924.068653	601.8223983	2237.190085	6992.5	7941.043956	63.93417618	2835.423972	398.1447539	135.3907966	252.77133	1126.746721	3140.150888	-0.004721109107	0.1081614115	0.03388591764	0.00423503414	0.01355549858	0.006233813498	1	-0.001564311008	0.1871721194	0.06591401607	12	0.9999933646
8	245.448584	42.51473015	-6.358497106	11693.04333	1097.962001	152.1378166	1464.658707	4493	6401.979167	55.49243248	1834.607193	193.9759344	74.48108167	212.446072	652.314734	2691.564741	-0.0005165910361	0.09469030383	0.01367001948	0.004949030046	0.01681543285	0.006575269087	1	0.0002178967853	0.158630279	-0.003822697055	11	0.9999989652
8	251.4842472	90.21179833	788.3041682	11098.25248	3305.217901	417.1730132	1752.46877	5024.5	2721.885714	254.9780382	3148.535974	914.7250059	149.0412191	246.8721667	1345.607106	2895.459757	0.06990240937	0.291104487	0.03929232042	0.01312556537	0.03370622657	0.01435569459	1	0.05992177855	0.5639467396	0.1086989003	49	0.9999999874
8	254.6181631	10.5541427	7853.710523	8254.051111	855.5637391	-507.0932479	1160.215008	3426.5	2734.880435	1517.892688	1566.913811	190.6895603	355.442992	170.2824234	633.7985073	1691.170431	0.9665778175	0.1053550776	-0.05332855041	0.04531158874	0.01548662679	0.05107565752	1	0.7680829384	0.1700921956	-0.01656082942	96	0.9999986726
8	259.5272398	180.6686366	-87.93403274	15399.90602	1734.245199	495.3339469	2115.781104	5999.5	8738.308511	69.37654069	2915.064047	401.9959117	115.3710377	241.149212	1143.17243	3390.121786	-0.005898106669	0.1108116139	0.03432699487	0.004859040044	0.01594542654	0.005907069724	1	-0.002451263947	0.1926623002	0.06728067083	12	0.9999863597
8	264.8113017	85.07325874	-229.0527546	12427.56894	1120.453642	2812.916969	2162.513619	4864	4582.360465	85.24897541	2191.069725	212.2268398	486.3597773	221.2086451	791.8885626	1902.661244	-0.01796433195	0.09027627361	0.2206781865	0.007785199169	0.01622564868	0.01799792019	1	0.001278802839	0.1571602172	0.7105639848	15	1
8	264.4910728	443.2545092	-125.9459188	18776.77863	458.964646	272.3840176	2112.690437	6854.5	14467.60638	61.62126227	3022.533254	169.9907079	95.80860483	195.846978	1045.634294	4873.227824	-0.006750848208	0.02279978687	0.0142471919	0.004328693393	0.01136782191	0.005185768056	1	-0.005300200364	0.0104746136	-0.00601989675	1	0.9999986673
8	265.74808	155.4291914	941.4572158	17204.59847	1996.108373	1683.966559	2316.351858	6866.5	30880.35106	230.2811765	2220.827772	326.7096612	255.7115665	239.0327294	878.5935478	8135.347008	0.05541141568	0.1197005324	0.1001532532	0.008493931369	0.01316392192	0.01047088022	1	0.05138398537	0.2128563633	0.3100139792	40	1
8	273.6341961	212.9446329	-143.2234266	15659.02959	7153.163837	474.8714874	2005.731356	7783	11370.91489	105.0516573	2429.786143	1111.562703	117.2850695	247.2787945	1189.991881	4027.929321	-0.0092641366	0.4591127028	0.03104387243	0.00758845614	0.02265170414	0.007590771635	1	-0.002572556083	0.9107227944	0.06862037946	29	0.9999999966
8	274.2935903	281.4973562	-108.5791706	18025.51987	1926.943431	555.6510611	2051.720997	6958	9225.315789	68.73023322	3662.511205	463.2939107	133.3248811	268.8017397	1432.406566	3706.034746	-0.00621616155	0.1094631056	0.03138773773	0.004925385773	0.0143005214	0.006410870566	1	-0.002929728228	0.1897782434	0.05695422401	12	0.9999995144
8	278.1138643	71.07316856	-105.4578291	8469.302497	689.7350526	1965.128206	2572.017587	3327	1132.421053	79.75947872	2180.647706	239.2708863	507.8441578	296.8469607	827.3715873	870.52004	-0.01314371625	0.08149526668	0.2401029573	0.01110625755	0.02544322797	0.02555367141	1	0.006470331331	0.1397168845	0.7787397834	15	0.9999999995
8	284.5029506	117.3408025	-168.8697515	14976.98167	3490.457598	837.6577513	1894.575024	6381.5	15383.79787	80.08772742	2705.169678	625.0815713	164.0334175	249.2412584	1101.01409	6710.685652	-0.01069445747	0.2403709972	0.05785765447	0.00692295764	0.0208390101	0.008260231163	1	-0.003530164178	0.4606876954	0.1528876728	22	0.9999982867
8	287.2976853	193.877875	2378.386761	13921.23245	3076.339105	898.5076492	2604.536448	6010	1540.463158	576.926642	3260.505175	760.4024849	273.6436264	261.906196	1372.553804	1157.772631	0.1736729606	0.228572804	0.06342304444	0.01491626724	0.02277311033	0.01920030781	1	0.144076598	0.435017471	0.2135737051	65	1
8	292.7869429	247.7913512	3321.185958	11769.83024	1801.581402	1019.107122	2789.187232	5083	4704.412371	1317.758565	4256.026534	657.0780653	413.5165129	598.2602649	1731.186831	4308.021398	0.2995791201	0.1447042782	0.0827112982	0.02689048642	0.02776037411	0.04350262003	1	0.2453926752	0.2617338385	0.3058353164	77	0.9999990243
8	309.4650001	366.7068085	3427.73602	19686.68958	3448.494162	1240.429201	2686.739601	8356.5	14012.06316	593.0267043	3180.925376	634.6972678	316.3436693	255.6668569	1353.18134	4655.233917	0.1728425187	0.1728381414	0.06172728088	0.01269121503	0.01365918474	0.01330320858	1	0.1428408777	0.3200455794	0.205339314	62	0.9999995217
8	310.6383589	75.26708238	1867.707821	11066.29957	132.9718917	116.5703875	2164.072108	4034	6638.26087	531.1840675	2701.138109	162.9268231	147.4138265	352.2628492	945.4663354	3839.838581	0.1740956299	0.01077667193	0.01067936104	0.01751882905	0.02149579476	0.01627583923	1	0.1388283539	-0.01596009467	0.02215765205	52	1
8	311.0096507	293.4826967	1160.219405	12970.05172	53.52167662	284.4706703	2719.908947	4801.5	6768.902174	305.5568381	2861.477513	181.6938622	128.2279806	609.4168055	998.0543039	4806.83164	0.09086097037	0.005038613965	0.02280142311	0.008472626321	0.0164646703	0.01236021044	1	0.07316352613	-0.02665534652	0.04512756423	30	1
8	320.6027563	269.9699363	-287.9856643	20816.60908	1288.20466	2602.30564	2408.643497	7975	13919.2766	76.12863777	3059.767601	253.6274053	404.3389922	234.779804	1169.514678	3949.714329	-0.01285495331	0.05981019776	0.1245521668	0.004168932794	0.009181896548	0.01025521621	1	-0.001866748607	0.0908246989	0.3768932849	9	1
8	321.55809	7.664632059	-7.723152386	7789.349336	1658.289669	867.6970021	1520.385663	3307	1197.555556	76.44236512	1620.911452	419.9654123	197.515276	226.9716786	677.1017646	608.8107787	-0.0008373070997	0.2149269747	0.1104172348	0.01173131307	0.02979497788	0.01590962684	1	0.007957720759	0.4100432747	0.3365697004	23	1
8	321.2417394	162.3838172	13280.17751	12527.35977	757.685099	-738.7153103	2214.202541	5073.5	5019.46988	3542.956039	3257.027102	225.9729764	610.4012601	299.5972337	1253.321961	3162.369301	1.050883141	0.06312806098	-0.05508016936	0.05234393105	0.02007905979	0.06214153407	1	0.8349699407	0.08225577274	-0.005151463229	95	1
8	326.3727406	218.458256	-189.8545178	16592.08553	945.5014529	2077.55148	2624.635385	6221	7783.677419	62.57212858	2983.776373	290.968066	420.1414881	256.3277359	1148.290028	3856.831872	-0.0122020265	0.05941813491	0.1274722801	0.004663490659	0.01424283684	0.01160255917	1	-0.001136158502	0.09011642841	0.3871617959	9	1
8	327.5142982	65.24865481	805.0043925	11838.25727	696.7215483	108.2521287	1835.795954	4498.5	13573.7957	225.1158307	2362.574592	150.1971389	91.80716488	211.8143338	825.0186642	6866.304203	0.06739910222	0.06064512201	0.010765014	0.01097144771	0.01682881953	0.00841561613	1	0.05399279791	0.08775937584	0.0001822211655	34	0.9999975722
8	328.5781974	492.3711516	2777.339849	15789.87116	2403.409191	1268.217742	3559.786508	6569.5	4346.712766	576.2286083	3123.617379	485.1171435	332.3151635	382.4794736	1267.99178	2364.506076	0.1744195489	0.1520418601	0.07884070764	0.01075686625	0.01488226876	0.01722403127	0	NaN	NaN	NaN	NaN	NaN
8	331.5251962	183.6476777	6557.847837	20917.54797	5145.796316	-204.7010378	1831.613965	9322.5	7434.053191	2002.058667	6079.801495	1482.05167	345.0435392	235.4018729	2559.196725	5450.857335	0.3101303529	0.236383395	-0.01066237757	0.01955719634	0.02320727172	0.02098729533	1	0.2477789069	0.4472995384	-0.01231365821	78	1
8	332.3961141	154.0971943	7689.654831	16788.21632	3997.271503	-285.9562885	1989.247055	7445.5	20522.37805	1725.024482	3551.147698	874.920427	325.1180794	254.4616713	1556.165737	10714.67968	0.4622659185	0.2424988505	-0.01627398573	0.02746383759	0.01977023355	0.02338474063	1	0.3689670088	0.4584308952	0.002959585922	88	1
8	344.4445714	76.77640569	-37.05036974	9103.47821	1252.069217	1062.385036	2057.405066	3695	2473.677419	88.13875327	2806.28322	459.2145838	330.0289009	443.6964556	1114.120943	2031.409139	-0.004224701198	0.1376961359	0.1210706076	0.0126215213	0.03381686422	0.01888585032	1	0.005402939773	0.2512170384	0.3697854121	19	0.9999992862
8	345.6204566	196.6469069	-360.0567145	17919.7452	318.8874425	4336.186657	2713.111304	6718.5	6571.652632	84.86525039	2447.096845	187.0730855	594.7076152	282.1117122	944.8288656	2135.491362	-0.01982886664	0.01787522318	0.2430887395	0.004164299153	0.01023152581	0.01645452952	1	0.0008335885923	0.008704714324	0.7851210027	5	1
8	360.3290401	588.6407916	-193.2048652	16154.0285	230.2682149	1986.362821	2460.961819	5885	10494.97895	55.57711499	3245.683862	177.2348528	403.1557184	247.9915287	1155.745325	5534.491866	-0.0125135366	0.01578746981	0.1256287079	0.004418633631	0.01202855973	0.01206232778	1	-0.001870494817	9.169275133e-05	0.3790012014	4	0.9999999998
8	362.7617047	15.91397186	15.5851701	10100.39629	1435.241669	135.5034802	1301.273037	4004	5521.631579	52.5089237	1871.723098	268.7964488	71.58283265	201.164513	708.1995245	2790.479575	0.001712705269	0.1444084035	0.01416244925	0.005684298814	0.01829289614	0.007911447148	1	0.002435328271	0.2611415772	0.0003191441143	16	0.9995945276
8	362.7066966	66.54837247	2133.371862	13695.60962	4165.380291	24.95640943	1776.311097	6178.5	13479.89474	370.7154584	2291.054299	642.3593914	146.4861228	223.8528536	966.9284851	5427.304865	0.1588492801	0.3046596386	0.001710735177	0.01020443802	0.01849325705	0.01200076275	1	0.1283640197	0.5897913884	-0.001041016782	66	1
8	362.2377923	495.0767747	682.2363642	8871.435867	2831.192911	424.0826173	2078.498059	4034	321.4631579	400.2436237	5418.385658	1709.66587	248.5892111	339.8525502	2419.097186	284.279373	0.07769660189	0.3140787761	0.04456471179	0.01745747607	0.04281538163	0.02642132235	1	0.06671690709	0.6114420138	0.1296577445	49	1
8	368.1110088	363.6231361	1113.156305	16197.88688	779.9213725	703.3973908	2316.745654	6000	4708.965116	320.2960091	4280.980849	336.1278064	232.4038233	278.4918802	1614.245623	4068.449173	0.07177817251	0.05231413906	0.04513342954	0.008431590418	0.01798027865	0.01208644996	1	0.05992062121	0.0717879561	0.1201440067	35	0.9999999313
8	371.950039	349.9765234	8797.488277	17714.38303	1950.872607	-99.37716094	2562.991184	7298	19249.62195	1799.504925	3217.154035	448.2708873	323.2975999	229.5727368	1312.436303	7700.38349	0.4959261927	0.1105137927	-0.005666844014	0.02553980923	0.01750523369	0.02266946921	1	0.3955663693	0.1863965096	0.04229748388	85	1
8	378.8681418	314.6078583	-107.789642	17011.48857	229.8327005	1100.554084	2402.925538	6243.5	5867.168421	53.29975628	3262.826924	194.692787	236.7581349	223.8358454	1212.024213	2906.13479	-0.006216000411	0.01408418581	0.06707335288	0.003615143984	0.01215906238	0.008005793056	1	-0.001106077681	-0.005590237884	0.1771208724	3	0.9999999992
8	384.7362085	160.7808016	1000.90045	17080.06774	1898.492884	681.6417565	1976.796705	6805	19930.16304	224.3223188	2777.808872	365.6874626	170.4322127	229.5244026	1088.585005	6550.139999	0.05887641251	0.1133019496	0.03931787179	0.007872858184	0.01350134145	0.009583306433	1	0.04968194536	0.1974346438	0.09939521116	39	1
8	384.2344277	568.8499363	3648.864518	11694.74238	3707.314752	-33.95354178	1992.081576	5433	2499.326316	1198.723747	3987.247353	1261.658466	247.6553674	269.3477593	1786.956905	2405.031943	0.3092100063	0.3175002724	-0.004002486566	0.01903337652	0.02501103015	0.03046392953	1	0.2481809473	0.614800378	0.01373753037	80	1
8	389.9226384	115.004983	3844.773945	12899.21372	3063.925013	874.6019639	2301.402826	5765	17878.95745	893.1157284	2872.197074	594.4677597	295.9085931	245.1593544	1157.983592	9823.887954	0.2907142247	0.2319492891	0.06367443223	0.01897813104	0.02562830183	0.02554254328	1	0.2376304252	0.4410075375	0.2411294062	79	1
8	389.2422387	175.6155388	-218.607956	15539.21232	913.7249718	1935.179026	2397.118364	5862.5	13005.37634	61.47820815	2828.463125	246.4277267	393.2071541	220.8091459	1076.850218	6058.465276	-0.01518358379	0.06178373871	0.1259561857	0.004803263502	0.01273821535	0.01205281208	1	-0.003609290076	0.09496416173	0.3813147794	9	1
8	392.5664398	223.4363822	12553.38983	17795.5655	3145.004984	-507.1454452	2107.601075	7690	23287.54167	2496.373538	3359.694241	677.0818673	459.4487555	258.7255882	1466.189874	11566.37895	0.706874655	0.1771007441	-0.02805212805	0.02649121045	0.01814341843	0.03010011224	1	0.5630110388	0.3211127442	0.0150361623	93	1
8	393.81202	405.4850517	3.269055444	16069.19933	3608.676645	709.8593423	2678.644266	6935.5	3240.231579	84.87428006	3078.012219	843.5525422	149.7044154	328.3965295	1351.578082	1696.329589	0.0002506152957	0.233477122	0.04593796997	0.006136224313	0.02071410586	0.01112931534	1	0.004292901602	0.4459507207	0.1137308322	21	0.9999596744
8	396.588341	81.35762435	1421.930744	8821.660285	-63.21967356	1323.454118	2551.296374	3247	1335.670213	445.6578767	2619.730431	142.7537501	427.1912229	346.5983824	939.9155353	1092.406699	0.1670219189	-0.007463498869	0.1529087695	0.01956323773	0.02068154971	0.04123105846	1	0.1433608131	-0.04836700708	0.5135178176	54	1
8	396.6495867	131.6319789	-132.4141448	17194.9231	1048.282419	554.4843928	2145.207497	6507	20872.76842	65.57801526	2414.074391	259.7744585	114.3696893	267.0954116	916.987637	5741.988549	-0.00750224689	0.06006706728	0.03418251394	0.004396032158	0.01309095133	0.006340749836	1	-0.004152233562	0.08804194507	0.06444858749	7	0.9999905864
8	396.7243733	297.8756758	4642.006625	9295.546667	363.9427873	1101.224001	2531.002065	3820.5	1268.463158	2075.961869	4222.439363	251.2010995	505.4809384	1690.372442	1584.389978	1365.100423	0.4960341091	0.03963476354	0.1103295852	0.03174797324	0.02632165647	0.06956300722	1	0.4035069091	0.04444649911	0.4421933128	84	0.9975470504
8	398.9857422	38.48452601	609.4653457	10070.51651	1696.612049	384.1427043	1690.655233	4253	24806.07609	160.206441	1629.436092	297.0516181	96.14413526	241.0349418	645.9435168	9973.062994	0.06079060512	0.167447554	0.03615296018	0.01103723658	0.02120816247	0.01092292658	1	0.05141765209	0.3089452751	0.09094269468	43	0.9999999995
8	400.7872561	20.78264847	3007.151769	10543.73408	186.1965279	-31.06327993	1597.941727	3900	9740.14433	590.2680332	1852.390604	134.3927465	153.4538553	180.6080616	656.978964	3595.258504	0.2912725775	0.01785539595	-0.002881823834	0.01644342196	0.01481272525	0.01594342931	1	0.2315171349	-0.002837061768	0.001944804664	69	0.9999999999
8	409.5541676	358.3690269	7823.899233	16131.9737	204.979589	1734.674666	2723.374715	5991.5	6108.351064	1806.621108	3601.492968	190.3931311	580.2962243	314.4608545	1361.322666	3848.132008	0.4849633965	0.0135459528	0.1052336464	0.0229013078	0.01241354676	0.03371647123	1	0.3940817756	-0.009436669131	0.4209828998	82	1
8	412.449877	68.7245431	-40.49483475	10918.4126	2420.599184	658.8729301	2111.864821	4727	11538.51064	70.5147386	1991.017603	469.3139747	138.4820125	262.6980976	829.4830962	4883.463742	-0.004097004354	0.2272480663	0.06398200564	0.007020895104	0.02051618998	0.009977874642	1	0.002079878245	0.4337960883	0.1751331364	22	0.9999921299
8	416.628442	34.03811559	8637.696722	8753.799795	935.6729992	-583.2968209	1505.799839	3673.5	3317.425532	1993.311589	2019.286045	260.6895323	364.3331163	898.3990055	809.4971696	1817.575684	1.000773231	0.1066157316	-0.06540045981	0.04826358794	0.02475078105	0.04323545623	1	0.7945361625	0.1719684279	-0.05065536286	96	0.9999999998
8	423.6372153	276.5135865	7146.971774	14366.65478	2407.937775	-192.5177062	2341.354171	6125	15232.58065	1814.631295	3631.127793	624.2776612	312.9781054	233.2401536	1497.85134	11370.13201	0.4855008826	0.1700361215	-0.01301217787	0.02702632429	0.02051328484	0.02667218487	1	0.3871832923	0.3089454998	0.01674392168	87	1
8	429.6330823	133.2717183	5782.960269	12199.73803	1264.008612	1197.506977	2519.523036	4983.5	10478.6413	1505.951955	3097.204483	290.791567	419.6314706	314.2603895	1181.929101	8105.993186	0.473517479	0.104808338	0.09765981652	0.03378673297	0.0242606096	0.03744540573	1	0.3851224465	0.1785564305	0.3956348316	86	1
8	432.062076	580.8874056	10181.79385	14207.7178	1593.15485	-445.5208028	2228.252638	5946	21695.94792	2434.870806	3242.491029	308.6329432	395.0507321	242.8204078	1242.748632	13045.16154	0.7181660572	0.1141359152	-0.03011870697	0.02697125118	0.01642295404	0.03312262262	1	0.571374693	0.1911182039	0.007984465484	92	1
8	436.6459217	20.43094028	609.0303645	9938.387876	2936.661237	806.6566166	1448.918151	4535	13210.18085	155.1585103	1490.697034	433.6145183	154.0167783	184.7265767	639.8047453	5240.806098	0.06371254317	0.292563499	0.08439347613	0.01119749183	0.02201112618	0.01229252486	1	0.05826416587	0.568637643	0.2638952707	50	1
8	451.9997183	437.3838749	2702.114557	8470.182246	752.0775207	717.7882677	2500.025685	3311	1601.217391	1317.369297	4073.845909	368.3429726	428.7521208	488.114141	1580.240594	2150.194639	0.3209004266	0.08761832593	0.08223344671	0.02758352668	0.03390176679	0.06362102907	1	0.2619323373	0.143834154	0.3068012751	75	0.992900666
8	464.5456506	26.55221936	1260.027977	8162.708548	384.7846765	1050.648074	1533.697155	3128	1963.364583	304.8468929	1872.411607	182.286252	261.5938199	179.3729918	708.5551602	1469.035968	0.1574407076	0.04602332784	0.1335790389	0.01708271584	0.02053259563	0.01697661618	1	0.1347329962	0.06129717439	0.446324536	57	0.9999867251
8	469.4647762	225.1946089	1077.706742	16399.71628	2682.716635	649.3397123	2158.511584	6704	10541.87097	301.1029642	3529.296315	627.8085625	225.2424054	1359.433506	1428.776047	7480.397891	0.06652825393	0.1701636238	0.04179605923	0.01029427888	0.01932474258	0.01163153443	1	0.0564334328	0.3147014071	0.1119365595	43	1
8	483.5629778	271.707728	-191.3134237	15878.73425	5085.688596	1903.087122	2251.050611	7260.5	9596.021505	93.5173374	2652.064261	949.726341	295.5133222	207.422832	1223.488875	3941.558944	-0.01244865227	0.3304551201	0.1234643183	0.006777486183	0.02172729156	0.0118404862	1	0.0005595502956	0.648816161	0.3836988158	27	1
8	491.3814732	223.5753893	2863.9089	17319.29957	4094.647491	910.1226604	1976.121364	7559	243.2210526	446.1702777	2707.255018	781.3742419	256.5710375	210.8035938	1241.657943	61.1232064	0.1682500678	0.2437617064	0.05384801755	0.01131829785	0.01721261	0.01274512377	1	0.1391709588	0.4660342287	0.1796976355	65	0.9999999831
8	508.6989695	634.2475149	11454.32263	11133.69177	563.9828522	-565.2638457	2062.347385	4484.5	2939.010638	2749.31888	2713.444924	282.1380721	420.5649135	1387.453777	1011.604733	1803.083646	1.04993684	0.05254853457	-0.04992518126	0.03634007362	0.02767777542	0.04510467853	1	0.8345030968	0.06063650331	0.01211656246	95	0.9999979386
8	515.6277943	48.37273357	1664.661542	10675.85255	999.3119081	510.6607493	1564.793806	4221	3729.916667	307.3766981	1721.511769	200.5754116	158.2873978	182.7965451	647.9965431	1841.197023	0.1578662902	0.09207410239	0.04594330482	0.01378754405	0.01569951664	0.0131644024	1	0.1290786203	0.1530755683	0.144026175	59	0.9999999987
8	523.2549303	586.5838917	1931.158726	11083.90757	2261.571885	662.4868144	1987.147831	4753	948.1489362	658.3262557	3853.955491	856.434693	258.6549123	338.5044582	1617.113004	1027.549993	0.1723853957	0.2139231424	0.05614527441	0.01586582406	0.0262596953	0.024659522	1	0.1424012561	0.4045594433	0.1874530254	65	1
8	525.2479397	339.8786957	-54.59217643	9735.65709	-7.743283958	1280.556269	2295.003834	3635	3169.442105	58.8490206	3499.748667	149.8193638	430.0558795	314.0181823	1230.653086	3907.091253	-0.00631712476	-0.001478154447	0.1326844191	0.007699018306	0.02256339933	0.02475971606	1	0.003453411701	-0.03530456629	0.4042278364	4	1
8	529.3976559	159.6765479	7455.541679	10534.80095	1037.731423	-308.0858098	1991.41689	4284.5	3815.333333	1956.636287	2763.50878	337.0549314	343.6729955	244.4151957	1118.379215	3135.746991	0.714694571	0.1000556969	-0.0299403206	0.03857189382	0.02164911765	0.04297713161	1	0.5685007078	0.1621221908	0.007270387264	92	1
8	541.6258129	17.28365116	2224.867071	8298.251371	1219.034533	-102.93295	1088.114765	3389.5	11689.64516	472.23999	1476.976804	222.4975331	131.5328387	226.8766608	568.9124257	6610.341423	0.272066113	0.1496063308	-0.01298687006	0.01819438006	0.02002118077	0.01738861622	0	NaN	NaN	NaN	NaN	NaN
8	542.5197303	394.2861952	4621.443899	14701.77561	138.9990482	1180.346846	2424.873586	5488.5	6141.115789	910.3908099	3001.999812	193.1325356	359.4898774	238.0355618	1097.014779	3500.991452	0.3051408903	0.009294443968	0.07758895733	0.01614962815	0.01412357384	0.02063469617	1	0.2483730483	-0.01769523565	0.2840696594	70	0.9999999921
8	571.3056821	321.0773756	7281.238458	10457.63397	969.3833578	-228.7697256	1902.990708	4252.5	2683.021053	2843.389086	4129.251132	414.350545	420.1691592	239.6447126	1619.50221	3372.633743	0.705822223	0.09235243817	-0.01952375959	0.04705661443	0.03031384485	0.07238865143	1	0.562106819	0.1466900772	0.04111444519	92	1
8	571.2691624	356.5630087	-89.00380978	9359.266703	-43.9264607	2300.93578	2693.811789	3397.5	864.4893617	69.2273107	2653.160957	140.1661242	628.0599803	337.5887253	959.0186724	809.5365294	-0.01060516861	-0.005289579969	0.2511456888	0.007870583574	0.02067483506	0.02778664652	1	0.008601292817	-0.03884404377	0.8142810367	5	1
8	577.6717636	179.2881632	45.72685505	9761.174219	3069.318309	205.5319919	1862.183095	4446.5	3441.26087	70.95432841	1818.424814	583.4577147	85.28034706	212.1473039	804.0324266	2694.481858	0.004916653765	0.318357139	0.02173926535	0.007769278265	0.02394332042	0.01063404383	1	0.006947001083	0.6200480765	0.03408641738	24	0.9999331386
8	587.5290468	109.3039552	669.0440076	9626.357328	3150.594525	23.17435451	1443.291014	4391	9750.71875	144.9347085	1466.923932	478.5911531	87.54002074	217.300863	641.8687781	4121.220782	0.0691053987	0.3254410641	0.00250310781	0.01140917812	0.02645855543	0.009522446653	1	0.0568894916	0.633420721	-0.01784484333	48	0.9999867755
8	590.1674689	71.42199295	-126.5807891	9008.003074	762.9331634	1890.667683	1489.354854	3463	4721.510417	58.86257286	1198.5803	153.9738441	302.4034804	199.6556826	446.00567	1945.692289	-0.01432774661	0.08883395218	0.2098905885	0.007147382333	0.01728103687	0.01857762823	1	0.003389017207	0.1537658123	0.6738898257	15	1
8	593.9593179	190.1324359	12833.94651	12620.86784	778.277423	-602.5856557	2044.687371	5049	16108.35789	2665.756885	2696.680881	183.0641008	497.9685423	265.5190224	1013.108618	10328.47401	1.006977482	0.06309942074	-0.04701345745	0.04163018693	0.0181208284	0.04874678125	1	0.8004778697	0.0828563524	0.01288606754	95	0.9999999866
8	604.4050088	144.638052	586.5435887	7702.08693	2533.592285	71.80635775	1466.940416	3605	3113.691489	160.6731544	2005.449616	677.5958203	81.63022955	198.4438279	905.1992673	3108.173457	0.07251748192	0.3216300995	0.01022940782	0.01673551022	0.03367119676	0.01376794449	1	0.0601460191	0.6258137804	0.009599169569	48	0.9999997488
8	606.5417701	163.9973954	6053.272841	8488.880774	151.4873521	-121.0317656	1879.87734	3272	5452.055556	1285.133432	1795.107607	115.0838966	292.2562214	212.342291	670.7131858	3932.060198	0.7092774059	0.01903909773	-0.01486279337	0.03947551025	0.01565518181	0.04266955506	1	0.5646151176	-0.004332808364	0.0552349372	90	1
[truncated: 4,015 more rows]
