# Supplementary material for: Phosphatase specificity principles uncovered by MRBLE:Dephos and global substrate identification
Source: Mol Syst Biol. 2023 Nov 2;19(12):e11782. doi: 10.15252/msb.202311782 (PMC10698503; doi:10.15252/msb.202311782)
Supplement: Supplementary file 4 — Source Data for Figure 1 [file MSB-19-e11782-s002.zip › Figure 1/1D/Complete MRBLE-Dephos data with scripts/ToRegeneratePlots/B55_Pilot/20200906_B55_Pilot_240.csv]

1	89.34588967	44.54432101	121.0641865	934.1551426	83.88914603	-5.653356058	1071.790695	411.5	203.9368421	81.63286688	1017.983144	69.37246798	56.52444144	156.0056257	381.8398044	370.0663198	0.129661804	0.08611386579	-0.00763130179	0.1571074138	0.2203324247	0.1936047963	0	NaN	NaN	NaN	NaN	NaN
2	21.67472162	339.6097879	-77.4667242	11252.99329	505.4010545	1343.146891	2116.525617	4149	2152.65625	61.34060975	2583.383893	183.8816535	309.1339992	198.9006191	940.7441524	1202.685931	-0.007511887412	0.04561453476	0.1198740465	0.00593162974	0.01507087366	0.01487426762	1	0.00210892406	0.0635149175	0.3540055793	9	0.9999999982
2	25.26656018	159.5234988	63.45309192	7629.650031	678.8842838	117.9673361	1410.237946	3005.5	1441.010753	50.0314677	1575.213013	161.7892102	68.5034484	250.8983616	568.4284632	754.3872189	0.008050897776	0.0905795363	0.01594222737	0.007462833812	0.01769578566	0.01056063295	1	0.008122298493	0.1509282169	0.00823850678	11	0.9999957766
2	75.65964027	614.3079466	2354.028218	14491.57751	77.94552697	676.7147019	1900.206947	5156.5	5384.182796	471.4378218	2764.317577	146.0987942	190.1151076	192.196686	957.5992424	1960.402132	0.1635971683	0.005441066587	0.048934742	0.01038434486	0.01105026377	0.01483243676	1	0.1311018499	-0.02150738235	0.1497855545	53	1
2	78.97628044	99.5933372	-101.6845911	8550.774718	758.7310551	1981.453803	1682.516807	3317.5	2248.473118	74.52187457	1446.119775	282.9261412	322.6342719	1041.990995	506.8350946	1822.32834	-0.01164818341	0.08713270035	0.2159468839	0.01004173611	0.03654328462	0.0679796525	1	0.005372888837	0.152200053	0.679589008	15	1
2	126.6421817	22.25553399	1125.803525	6450.191703	96.47609932	-26.18778046	1181.170019	2366	4639.451613	259.8151746	1430.241715	108.442717	93.32726787	157.1330384	483.692865	2910.778603	0.1718897757	0.01675899378	-0.005010614039	0.01791397239	0.02030200967	0.01588581066	1	0.1342750009	-0.0006597594587	-0.0301760602	52	0.999999995
2	144.9020992	455.7699623	-21.66382866	18045.42075	1826.685232	264.8237231	2221.525025	7094	4849.0625	77.82497808	3071.55638	390.0561356	106.3612869	329.8263879	1187.642308	1823.974352	-0.001397634399	0.1004946155	0.01525861799	0.005728367078	0.01179819824	0.005660170882	1	0.0007816683144	0.1711343418	0.004315069283	11	0.9998163285
2	251.4564185	137.668174	-73.05576397	15892.5905	1047.060676	212.3209696	1865.381035	5979.5	8415.606383	60.42530176	2834.182624	258.8851033	95.79594078	256.6235744	1071.040096	3028.610534	-0.004484706783	0.06620281364	0.01378881524	0.004440888997	0.01271060356	0.00534537781	1	-0.002058453897	0.1011176918	-0.002862954558	6	0.9990655314
2	301.4419262	213.3068919	1119.283497	18183.70587	3195.075252	683.9920588	1922.858364	7578	22435.85106	328.3858	3495.140578	653.1810561	186.7814542	205.6273481	1439.175537	10345.88804	0.06197521225	0.1761688984	0.03802696389	0.009992398485	0.01538634367	0.007752182368	1	0.05254454233	0.3264131623	0.09845099821	43	1
2	497.6648191	228.445665	2.561697187	13697.61179	1237.172179	235.0884178	1938.078797	5235.5	1931.212766	63.07982918	3282.405055	316.00828	83.33576328	236.5696453	1191.211137	1408.512613	0.0001923361661	0.09212225874	0.01802455287	0.005062967846	0.0154867084	0.008910070848	1	0.002120450485	0.1541675429	0.01363154863	11	0.9978504467
2	652.8087336	468.3704855	1490.743794	9338.592896	1370.546281	1322.614842	1896.155575	3832	1442.808511	399.3656556	2362.190202	349.8385448	352.2785047	236.9786895	936.7928972	1108.651494	0.1578450758	0.1453409655	0.1444272764	0.0166246483	0.02000191149	0.02296237708	1	0.1340152397	0.267861411	0.4774717685	63	0.9999999996
3	60.41705614	246.5497827	1918.530301	12614.30711	586.6506117	1789.704701	2248.169001	4824	3274	482.294752	2937.701651	200.2278213	466.0924535	214.226154	1046.307019	2349.228352	0.1560020508	0.04671609584	0.1373225999	0.01402821142	0.01608921943	0.02430885419	1	0.1311692132	0.0663657594	0.448637649	57	0.999999978
3	65.33175556	46.81518784	28.19818845	6587.134514	981.7185027	294.258323	1099.120805	2611.5	3386.34375	46.02801803	937.0293943	179.2955545	77.00628472	163.6828237	358.535209	1510.016032	0.004674095319	0.1527836017	0.04753342986	0.008005667969	0.02331283189	0.009840994563	1	0.008086715721	0.2791412118	0.1170383954	17	0.9916343188
3	70.69279901	203.5014213	-15.56524311	13884.17264	4288.011621	209.9034411	1756.20446	6310	4059.489362	79.41995032	2132.08685	605.7026457	87.05292333	269.3925654	894.5731204	1505.453297	-0.00104683913	0.3046853892	0.01499196512	0.006050817115	0.01809203285	0.006595506864	1	0.003012082458	0.5876883819	0.01265509281	25	0.9977575813
3	134.3515957	143.5997127	-202.3028563	12782.66113	22.55737121	2879.210015	2470.158746	4707	1530.842105	76.41835456	2355.507119	137.8591098	563.3364258	245.4075681	821.5614761	1158.266316	-0.01560271508	0.001784327209	0.223881587	0.006137805352	0.01196399908	0.02614513338	1	0.001957773741	-0.02158563882	0.7017073916	5	1
3	165.2492873	297.3830388	4858.516577	16746.3863	240.3406772	3747.111503	3068.76761	6304.5	8565.947368	1117.120118	3606.875185	186.7412968	946.2187102	326.845256	1345.034048	5137.722159	0.2860482875	0.01478155331	0.2180391371	0.01479272112	0.01141578579	0.03519828478	1	0.2377400515	0.004466969906	0.7482718382	71	1
3	171.5401416	104.1210109	-31.4689843	11991.02837	642.7946956	207.7824245	2066.365164	4441	5991.606383	51.41147866	2059.196092	159.2237584	86.03048866	300.8687555	720.9362408	2752.310213	-0.002665535413	0.05392178409	0.0189389362	0.004589891144	0.01587551108	0.007072288843	1	-0.0004267356199	0.07627553658	0.01438397407	6	0.9289026502
3	184.3530568	18.64535863	508.8612	7965.040183	1209.330285	279.9664369	1256.394052	3259	7463.957895	136.0169254	1560.509397	280.6159799	90.53223637	201.3932578	615.4633424	3306.672899	0.0643176299	0.1543799936	0.03362263041	0.01119218513	0.02570727751	0.01163390573	1	0.05388723843	0.2817778191	0.08310157879	43	0.9999999998
3	206.6768908	580.5145699	-119.5460413	17321.10802	5743.018786	180.2961378	1778.994196	7952.5	13052.26316	79.54528866	3285.944711	1151.333835	103.7388503	251.749009	1504.717472	5499.227791	-0.006918869984	0.33801843	0.01013526571	0.005237634534	0.018125241	0.006492190162	1	-0.00156877661	0.655493432	-0.00353854165	24	0.9880458918
3	228.6836129	306.6284879	-165.9038589	22092.03117	1281.125688	1435.24515	2706.429966	8394	13903.92632	66.98123696	3579.45837	319.9265261	237.5530835	243.6038607	1363.946693	3584.442335	-0.008105955123	0.0570195095	0.06718511534	0.003254741507	0.01037645418	0.007021463562	0	NaN	NaN	NaN	NaN	NaN
3	228.44304	481.7389147	8795.909001	18062.05509	233.1834351	1939.098809	2868.806717	6797	7234.202128	1715.85032	3412.500185	195.2744438	506.1943789	367.0863342	1322.38611	3093.34965	0.4893269359	0.01287874808	0.1049575508	0.0170306419	0.01002180501	0.02829711762	1	0.389598481	-0.004250273141	0.4103835919	82	0.9999999994
3	231.2761532	103.1449257	9700.653059	14489.28827	1347.47157	-415.2733272	2012.959505	5834	12546.75281	2159.116798	2963.235064	309.6602335	388.4780711	230.9228462	1135.277666	7206.14561	0.6762558194	0.09741438542	-0.02825153707	0.03241050724	0.01640962479	0.03203159191	1	0.5282213361	0.1625515198	0.004803756927	92	0.9999999922
3	232.4433529	246.6277003	1161.252219	18800.45645	375.8577452	2045.118951	2653.250256	7105.5	12618.62366	261.9418391	3631.294235	236.1004564	413.5640794	244.1352858	1367.496138	5849.605395	0.06084844695	0.02022352691	0.1046442738	0.007161948564	0.01230854793	0.01409708398	1	0.05438544478	0.01103405172	0.3162999852	32	1
3	244.7498971	97.08432704	-53.89983567	13026.48674	149.8646948	416.1394942	2178.208169	4777	11731.29545	47.27546696	2670.995676	157.4445054	103.9086693	261.9729941	921.4351252	6291.097801	-0.003846373007	0.01164292289	0.03254446408	0.004143906246	0.01434081424	0.007531760348	1	-0.0008954172096	-0.009411939921	0.05820093262	2	0.9999975216
3	300.7246146	349.1012814	3644.601542	20975.603	222.8081641	3544.258626	3385.800271	7827	5649.935484	661.018186	3700.121361	220.1385669	642.6552637	323.1189407	1380.233411	2643.181917	0.17330478	0.01107944787	0.1630603034	0.01088630925	0.01068203677	0.02032177591	0	NaN	NaN	NaN	NaN	NaN
3	313.6780403	68.47568765	-93.74312084	12525.90972	1780.540267	1423.753167	2128.809351	5059	3098.12766	73.3008391	2210.629061	349.3837078	248.9114939	268.3122003	852.95147	1503.913291	-0.007387631765	0.1437368363	0.1163688798	0.006344191142	0.01585574338	0.01578027504	1	0.002931662995	0.2635468195	0.3465929916	19	0.9998757058
3	394.7555769	514.8111534	-129.2237481	19009.76151	239.534194	1258.45853	2561.511595	6989	6086.659574	51.40907635	3234.41298	169.3817323	196.9459629	297.9186155	1164.96475	2286.516064	-0.007264334545	0.01219627387	0.06754977899	0.002820942173	0.009112861769	0.007264177239	1	-0.001342117182	-0.006829755555	0.1757607849	3	1
3	399.4786001	222.3131621	-84.2050384	15726.93477	1022.761437	329.3887762	2486.916076	5948.5	13491.03125	60.67276518	2695.18484	259.9501977	96.26433191	201.0482668	1028.477334	5024.135957	-0.00565746167	0.06549675872	0.02145819523	0.004290150189	0.01190204429	0.006182302662	1	-0.002496002753	0.09999600104	0.02276396402	6	0.6199555453
3	457.8545957	106.7333071	-166.0839279	10185.96223	384.3023499	2424.806746	2430.306987	3904	1011.652632	98.00857962	3660.182268	226.8885911	764.015567	254.9812988	1338.896046	1096.901107	-0.01596607957	0.03816696595	0.2311650531	0.01035630219	0.02160633995	0.03475881973	1	0.002487380075	0.05293995634	0.7278713217	10	0.9999552493
3	489.8753531	352.1971754	2400.60563	13961.4009	4356.674043	174.3317119	2465.932936	6459	1156.642105	729.5913135	4035.838454	1319.056352	154.5485086	261.9798534	1812.044555	1069.291065	0.1748098028	0.3197948136	0.01241062636	0.01320286058	0.02777162598	0.01688179811	1	0.1405936771	0.6182772027	0.04292589276	66	0.9999979678
3	504.9134032	85.76835265	18.88277878	7040.04502	963.1329082	246.3932885	1756.169893	2839	451.2446809	43.81395039	1874.288867	313.4005671	80.11082149	207.0718707	737.4310876	425.1211766	0.002863447232	0.1409942434	0.03636359747	0.007941363389	0.0237763851	0.01123305641	1	0.005846934598	0.254628375	0.07837293961	17	0.9999951973
3	586.6523809	286.3367377	1028.80582	13234.57311	276.8980264	188.1054563	2221.575842	4913	29532.45652	254.0479808	2350.316768	138.3385677	124.7176636	217.0259991	795.3817585	11193.84005	0.0803770951	0.01919495973	0.01494581739	0.009134997845	0.01289598013	0.009871903489	1	0.06396115464	0.005203833731	0.01742587876	30	0.9999999994
3	590.2655023	187.4174616	-33.4728249	9920.623624	628.4233605	179.2764932	1728.362334	3790.5	5858.840426	46.46984978	2237.842608	183.4620873	77.01222957	170.6257207	812.695953	3686.725094	-0.00353364143	0.06287997747	0.01751000064	0.005320717842	0.01587823683	0.00718049534	1	-0.001110152016	0.09449237278	0.009768661119	6	0.9869425093
3	656.6864766	256.2872925	1603.044044	10273.39769	4334.102148	22.21368138	1641.807418	5048	9543.521739	342.5930657	1774.517443	675.0754149	120.7982796	207.0797342	814.2260329	4756.644492	0.156995639	0.4285469529	0.002261013211	0.01471342884	0.02822512018	0.01378564105	1	0.1270613278	0.8397325544	0.009631099911	68	1
3	674.5302545	216.8183867	-48.82501487	8311.444496	857.4153408	470.122645	1548.80998	3237	8319.842105	48.96189014	1369.396236	164.7723251	102.0828889	184.0665999	513.7616871	2696.949338	-0.005655544043	0.1045714949	0.05844513107	0.006481678914	0.01634536629	0.01005320663	1	0.0002311839274	0.1812444893	0.1494935706	13	0.9999999999
3	699.4164895	329.2437762	-57.95229316	7549.543723	391.1688636	930.8195525	1807.108618	2911	2292.138298	46.39581091	1735.931629	136.4957905	219.0390227	193.478533	634.5157715	1475.941461	-0.007241847929	0.04988292426	0.1219598211	0.006731459564	0.01874819582	0.01434769764	1	0.002493875161	0.07230901808	0.3613036283	9	0.9999999936
4	40.95842654	219.1297179	-154.1917939	10776.09611	873.0391323	2411.459495	2175.656385	4186	1331.578947	78.39249137	2164.192677	236.2635812	507.7396038	213.4949179	810.4220382	938.8811991	-0.01474167283	0.08423222695	0.2244072258	0.007867217281	0.01675846249	0.02482826999	1	0.003461469061	0.1466357612	0.7073715426	15	1
4	213.3125743	405.2654979	9532.318306	18503.65163	1941.233798	-316.3347212	2206.127901	7537.5	4951.666667	2053.205042	3974.324353	530.5521473	370.2751555	256.2936195	1629.371088	3237.105663	0.5108997653	0.1082040356	-0.01660719293	0.02307537571	0.01772597369	0.0254916988	1	0.3996815607	0.1851668008	0.008606239323	85	1
4	294.806088	105.7810582	864.1812387	14743.294	1481.508454	534.9956789	1792.958616	5831	15436.33684	208.2125612	2755.284843	300.3315612	149.9740081	305.91107	1020.750443	6553.826793	0.05856120381	0.1027246767	0.03823951273	0.006868276475	0.01493893821	0.008796661641	1	0.04917712877	0.1765924402	0.09512899494	39	0.9999999903
4	294.3405056	279.315373	2781.286304	16997.14401	946.2935149	2688.697623	2466.037967	6512	6747.73913	775.3998084	4247.76178	328.0892865	762.7537393	256.7395022	1611.938757	3920.411138	0.1657130759	0.0569489707	0.1557160311	0.01373896291	0.0141293519	0.02486701078	1	0.1400342237	0.08799685277	0.5133624089	57	0.9999999718
4	330.1772913	500.0138051	1298.929525	8229.138106	2226.888653	599.0771042	2485.364328	3748	238.5684211	834.1519202	4756.716609	1411.199468	330.9926717	567.7585766	2114.929906	255.0587188	0.1728330776	0.2912851507	0.07484341193	0.02264530397	0.04513346761	0.03998991498	1	0.1427351333	0.5627042221	0.2521702074	67	0.9999999352
4	377.6711058	111.6797227	-82.03274383	16728.85976	368.4457868	183.3599347	1631.48853	6036	8121.923913	51.72931733	3044.551604	206.2636352	80.85799053	478.680004	1114.709254	3456.990091	-0.004763764876	0.02272903616	0.01148901401	0.003939959379	0.01264544198	0.004488476116	1	-0.002842846203	0.01233263122	-0.01264578003	1	0.9999148807
4	378.939943	444.841703	42.86378484	12490.11612	5369.286888	299.092444	2577.031775	6254	3638.958333	81.30583003	3951.372852	1706.025378	124.5380829	383.5199289	1884.556882	3292.837717	0.004210415099	0.4336796678	0.02721039645	0.009022390245	0.03549251371	0.01471656089	1	0.009147658132	0.8513494763	0.060875044	29	1
4	394.4630267	129.2821617	4219.8978	13866.90461	4362.325732	-151.3770652	1698.248549	6306	7872.795699	1108.722774	3535.02304	1101.026746	212.7116325	239.9629801	1593.145329	5850.05975	0.3006944409	0.311603982	-0.0123566853	0.01851914519	0.02849363183	0.01871513879	1	0.2374409251	0.600448701	-0.01370106778	80	1
4	429.623593	104.4049617	-77.43110471	13351.24152	3166.568693	144.4142659	1534.500711	5688	11660.23158	83.48320878	2709.698912	567.1975976	76.40052527	472.0016546	1074.840691	5733.434204	-0.005610076915	0.2272867542	0.01165608854	0.007440121344	0.02272909287	0.006223592389	1	-0.001518030825	0.4296541184	-0.003084582234	20	0.9989995573
4	487.5556827	8.171260796	427.5060639	6806.32143	1933.317065	481.425381	1110.88094	3039.5	5461.75	136.329941	1515.575545	397.2656123	151.3633156	206.2034795	624.9533948	3774.222895	0.06575890869	0.2892778684	0.07378040661	0.01326103288	0.03370454232	0.01704066373	1	0.05886779043	0.558643462	0.2251595414	50	0.9999999987
4	509.3892588	198.3540401	6032.133765	11975.80652	1238.247608	-231.7915315	1955.939272	4829	8660.578947	1521.750711	3122.098332	335.8585527	279.6288304	216.2692685	1206.43514	5924.142893	0.4978626218	0.1059106125	-0.01853884243	0.02550240815	0.02037621477	0.02736499186	1	0.3893358224	0.1804175132	-0.0008640261364	85	1
4	538.6921315	141.4894246	3621.649908	11599.70164	2706.339239	-172.5346314	1408.592729	5113.5	6953.361702	866.2771342	2908.370315	620.4694016	202.6336767	201.82401	1197.533885	4791.390695	0.2985101277	0.2246545066	-0.01377773771	0.01866984732	0.02617214705	0.01980842514	1	0.2348014932	0.4230075871	-0.02288108738	78	1
4	618.5010659	188.6779777	-118.8915792	8014.574801	708.3540258	1822.108343	1936.071174	3110.5	1148.117021	69.13713411	1533.962683	194.9946073	358.0828096	220.9305151	589.5835963	972.7218199	-0.01432396828	0.09242005445	0.2349767209	0.009237617037	0.01999887153	0.02259490653	1	0.004538427403	0.1637773278	0.7435433813	15	1
4	627.6546269	154.2902056	-15.07278194	9699.066926	179.0542936	120.2805644	1414.130725	3507	5448.913978	35.79664486	1704.58863	138.907489	54.97916992	158.3086499	578.8869501	2594.960575	-0.001551394516	0.01909639252	0.01249146408	0.004179961602	0.01676122669	0.005434699187	1	-0.0003007751978	0.004960947893	-0.008721741511	1	0.9999728644
4	633.2777141	54.55994418	39.844604	6407.960893	1903.871925	24.23383853	991.5125536	2884.5	5343.989362	57.54093636	954.1676984	322.0964786	63.2096071	139.184407	420.1410237	2358.713293	0.006363923212	0.3034692893	0.003646422968	0.009716888593	0.02685156014	0.01066542683	1	0.008078620198	0.5847318026	-0.02412040153	25	1
4	783.766811	201.2675996	33.14218282	4354.80159	1344.836305	0.4565747377	923.8726853	1980	3815.595745	44.76109748	587.9256921	188.9756326	51.65031248	96.73808498	252.5608209	1681.995821	0.008136951224	0.3089686012	0.000108985683	0.01074949163	0.03334312293	0.01264858466	0	NaN	NaN	NaN	NaN	NaN
5	79.66766431	589.2005667	-158.2370513	12579.53904	152.9223464	1529.422134	2079.815866	4563.5	8733.915789	54.61873342	3067.704311	139.706921	343.1913323	166.4413475	1047.178438	4825.277006	-0.0128380377	0.0115204235	0.117975532	0.005562302978	0.01389805041	0.01499772651	1	-0.002508477629	-0.00611455842	0.3449000121	4	1
5	103.6217673	287.6177095	-98.0904957	15144.99499	2316.485479	1127.561496	3070.09321	6155.5	7153.479167	73.65587233	2413.742811	454.0106807	199.5317659	253.091758	974.0300764	1929.146951	-0.006702058571	0.1572636735	0.07796287866	0.005113905276	0.01602074734	0.009975606673	1	0.001160543471	0.28955039	0.2175791717	18	0.9787468176
5	133.2260479	442.4351676	2450.415328	13534.56535	1638.753966	958.5820577	5248.228628	5549.5	354.1304348	633.0313979	3464.460792	559.0916581	267.6950465	516.7847566	1382.313281	208.9709595	0.1870074373	0.1263011646	0.06763408904	0.01482394795	0.02181313519	0.03015354864	0	NaN	NaN	NaN	NaN	NaN
5	162.1345549	307.1163846	3804.717918	11793.1221	1644.637577	1345.768206	3809.111881	4931	1190.865979	1279.996706	4123.003458	668.3863331	474.3586474	409.3742095	1661.740332	922.0844777	0.3191862974	0.1383415954	0.1073551417	0.03156248853	0.03928785567	0.05423735657	0	NaN	NaN	NaN	NaN	NaN
5	205.3952147	224.2365262	-100.1468215	9163.117523	378.8302508	693.7088989	3480.804267	3610	5341.252632	60.34087795	4480.801616	259.1519932	169.972537	282.9251608	1619.79389	5169.003513	-0.01215093593	0.03813802974	0.07705305292	0.01139771494	0.02909843068	0.04462805012	0	NaN	NaN	NaN	NaN	NaN
5	247.6985688	132.4508883	-65.0249575	15601.82041	3457.81856	778.2038486	3047.069293	6714.5	2540.574468	80.17654998	2602.232229	721.8265397	144.8258744	266.0209679	1147.627776	1100.243096	-0.004127096099	0.2235690885	0.05074048309	0.005410495438	0.01830523643	0.009174709727	1	0.002087722729	0.4236885646	0.1291341995	22	0.9999969468
5	254.2874971	271.5349531	-193.9045221	17822.6484	278.0414414	918.3934748	3675.82277	6727.5	22250.57447	59.85248524	3714.314767	200.2775283	150.656166	263.0201247	1334.611794	10155.23136	-0.01075145917	0.01445124019	0.05299738596	0.004967297178	0.01149565633	0.008463650572	0	NaN	NaN	NaN	NaN	NaN
5	256.5028486	317.6516442	3113.767411	17911.74123	6177.620924	440.4118193	3555.661468	8542	3227.382979	633.1911409	3195.718376	1234.463972	182.6200061	454.666619	1503.296612	1440.26126	0.1777770392	0.3304759068	0.02450250384	0.01156751887	0.02288646572	0.01380553602	0	NaN	NaN	NaN	NaN	NaN
5	284.5987545	199.6581824	1078.17989	18732.20068	2096.149427	2341.3229	3671.592299	7654	36038.36842	252.317212	2633.821717	421.0475132	325.030764	253.6396195	1096.132443	8772.55962	0.05679549631	0.1105548465	0.1237042819	0.008956855515	0.01279240676	0.01309246288	0	NaN	NaN	NaN	NaN	NaN
5	306.4864796	471.5724431	15915.78368	14470.60261	164.1378829	-243.2925841	2651.968237	5720	3562.760417	4599.816735	4484.396718	217.8975671	746.3410687	401.3667088	1711.762273	2925.815794	1.090603931	0.01169998383	-0.0162557202	0.04428868556	0.01925937939	0.07670253268	1	0.8523625028	-0.01211852099	0.131765501	94	1
5	340.3812167	37.59360172	1.756159701	6916.742067	985.1354919	641.5140049	2596.859852	2992	624.0631579	61.24235783	1965.091014	354.7721946	147.1563455	440.2775275	787.0111846	578.7064962	0.0002777867386	0.1385582057	0.09508708441	0.01220195968	0.02995572858	0.02873868983	1	0.007528358981	0.252094367	0.2761214564	44	0.9672642124
5	361.139183	356.6024781	1498.671028	17834.13393	304.2689739	485.1669776	3547.454195	6726	33366.90526	330.5522274	2787.894686	166.3992904	146.2709151	245.7087603	1006.118204	9806.545999	0.08580235158	0.01753411574	0.02904238503	0.008468617954	0.01051585213	0.008612208755	0	NaN	NaN	NaN	NaN	NaN
5	413.5647863	61.421601	2608.424786	16443.46003	2285.515702	270.6097439	2430.955252	6613.5	6275.326087	318.7533667	1704.356184	330.8779407	150.8087977	244.7100795	711.6412066	1457.595047	0.1604723725	0.1413522088	0.01650377148	0.01044991187	0.01331162956	0.009480220587	1	0.1279110877	0.2544202856	0.04562353532	61	1
5	426.647905	69.87444356	10405.78109	10092.99341	910.2067642	-368.2994332	2402.752723	4239	3621.763441	2336.577528	2333.229024	280.9350762	453.2239161	310.6898425	939.4143552	2349.487675	1.036369444	0.09085851521	-0.03588086268	0.05676010744	0.02005848657	0.05763679353	1	0.8094454845	0.148597448	0.05719046523	96	0.8354650201
5	428.5058005	246.2959797	8335.249605	16711.79532	2599.516141	105.4198432	2932.986416	7019	15175.77895	1636.161876	3077.579336	596.451816	342.6000305	255.5968221	1310.951882	6963.59243	0.4988546267	0.1617866272	0.005598622943	0.02158511974	0.01666121818	0.02524607517	1	0.3921842758	0.2954086664	0.08341821268	87	1
5	486.2790682	67.70289394	4647.426475	10078.73427	84.53576499	13.24291998	2417.742308	3856	16407.82979	946.3124203	2001.379778	142.0752948	217.1612205	707.3743105	723.2303974	7004.914982	0.4623781515	0.008363079951	0.001357980588	0.02193916751	0.01587208303	0.02515504566	1	0.3618915849	-0.01773659622	0.0542561366	81	1
5	520.6732358	176.4273281	-173.6748194	12034.08441	1191.679067	1725.650505	2846.686177	4781	11720.24468	64.40022232	2229.732784	240.408775	280.3104547	295.9193395	818.1994478	5094.099333	-0.01463163952	0.09983906625	0.1394050732	0.006603787433	0.01606372325	0.01276066313	1	-0.001698088577	0.1749519316	0.4208816188	14	1
5	553.6551002	158.5587247	817.943964	13118.00475	2049.931271	226.6882364	2196.206019	5451.5	16542.46809	176.4585497	2147.364057	383.4288587	112.2672777	237.1573989	831.0924435	6489.339545	0.06405798611	0.1559276161	0.01724616423	0.007941308586	0.01629724094	0.009798146594	1	0.05265935645	0.2842565545	0.02777991336	42	0.9999368031
5	606.2965769	489.4861907	-128.0406113	13069.60882	3239.966409	785.6527561	1834.290817	5814.5	15701.65263	71.41726481	2037.090835	487.0170665	135.4737499	187.8003059	829.7629518	4647.698448	-0.009660899794	0.245529422	0.05995401038	0.006073804606	0.01922979015	0.008880214989	1	-0.001445109032	0.4688752884	0.1600458089	22	1
5	609.6329242	102.6144971	-3.736991766	6597.661331	314.0980536	427.97352	1612.602982	2468	6315.65625	41.56801714	1315.172212	130.3654489	99.69342222	177.8866487	477.826557	3329.247264	-0.0006040007387	0.04964538406	0.06409744575	0.006965616572	0.01972856905	0.01183618992	1	0.004011931613	0.06942144075	0.1672276007	8	1
5	673.5485947	599.4427764	7422.436935	7258.008169	178.7457034	-406.3873746	1652.665727	2915	15919.79167	1457.98854	1467.822899	108.557385	272.2235713	235.7966099	548.476845	9893.808374	1.004987314	0.02660146543	-0.05781001282	0.04732388704	0.01730048877	0.04456221251	1	0.7828774186	0.01662207047	-0.02662749018	94	0.9999755519
6	125.348453	326.0988273	-59.36448441	6350.538563	604.9990851	884.261806	2186.604665	2676	406.9368421	70.33657131	3381.602681	358.3865983	433.6382172	353.2038984	1308.280365	496.2417653	-0.009510877225	0.09529514536	0.1370300805	0.01708578797	0.03765287807	0.03895417274	1	0.002113983799	0.1655797958	0.4137684826	14	1
6	268.2606283	53.37957026	11.52283258	8891.957782	362.3367338	595.4813589	1961.179049	3414.5	823.9784946	47.8095722	2174.793121	162.3399398	155.1002728	286.4341409	791.0535445	629.9725318	0.001238920469	0.04361902224	0.06564297834	0.006771641308	0.01948037826	0.01307216394	1	0.005493823915	0.05718989256	0.1725808599	8	0.9999999999
6	603.7598766	256.4410908	-209.9940434	11308.52644	996.2410374	2785.318048	2575.808235	4549.5	3773.152174	79.15814999	2340.512159	259.229304	531.6962632	238.223186	885.6696173	2167.941217	-0.0192853748	0.08854791716	0.2487334907	0.007243074177	0.01586098425	0.02191974214	1	0.001492311837	0.1564516428	0.7887714702	15	1
6	627.9945513	418.3887488	-148.2311759	11388.37471	1741.222461	1396.133927	2250.226251	4764.5	9164.119565	57.93581879	1897.45372	279.8364509	241.5861534	193.9187465	741.3253317	4566.393948	-0.0138928684	0.1582955314	0.1238078125	0.00564236146	0.01630015371	0.01280906309	1	-0.001545444448	0.2935607766	0.3709645562	19	0.9999976927
6	646.5040291	262.6785942	1734.169616	10934.10366	2423.198627	728.2763024	2333.265726	4785	5536.755319	319.7757516	1634.398083	380.585105	165.2498275	199.1784421	682.8822774	2508.450988	0.1604965533	0.2189274605	0.06622616973	0.0128820873	0.01817746918	0.01527456251	1	0.1318362039	0.4147406828	0.2171179347	65	0.9999998546
6	646.5931084	415.2201304	-55.31990461	3998.935196	275.6456328	1202.409929	2489.57188	1762.5	444.4042553	104.2614384	2202.519239	281.8485879	531.9499911	1595.755432	853.1909563	555.5557775	-0.01278186205	0.07206278027	0.2726660645	0.03170193878	0.05726631681	0.07821057964	0	NaN	NaN	NaN	NaN	NaN
7	21.21647864	384.8347376	3336.300866	10642.89391	829.0311665	654.3566885	2467.51345	4204	3746.260417	776.8080553	2459.581285	283.0555879	287.6713509	620.571808	926.4863304	3742.313313	0.30973999	0.08002392174	0.06226361015	0.03036381877	0.0228740582	0.03402467312	1	0.2470184872	0.1310930818	0.230010883	73	0.9443969692
7	104.2694412	193.4665046	5214.357625	10806.18145	133.6213363	1037.609788	2294.865143	4144	3277.83871	1380.993585	2984.267702	140.3597824	477.0188964	302.5992889	1080.370987	2098.085609	0.467162166	0.0123806439	0.08646887482	0.03094605397	0.01474288049	0.05003636262	1	0.3710770147	-0.006016502541	0.3430605705	82	0.9999999992
7	106.4696859	99.66717761	1357.594531	8122.257707	1189.704081	43.33654208	1603.467366	3270.5	580.9468085	360.7433085	2319.958429	355.5475385	113.1544722	192.2614647	910.9374447	612.1000053	0.1664526767	0.1429601262	0.004462591247	0.01678577158	0.02433991377	0.01900344058	1	0.1318414816	0.2571971407	0.006312632515	61	1
7	176.5910358	437.5700212	6297.857209	12645.2122	1126.570434	-24.1914422	3032.676379	5113	2219.413043	2056.765668	4075.927025	431.6760077	373.8661513	498.0174042	1614.358347	1954.341238	0.5084771679	0.08505601068	-0.00214996677	0.02545000504	0.02193754923	0.04275267101	1	0.3984801712	0.1385439523	0.05588909828	85	0.9999779276
7	210.5303694	540.2606629	-151.2117323	17375.23797	7749.350883	354.246685	2454.68595	8767.5	20793.70968	106.4732993	3041.608903	1384.198942	103.1334956	274.7584385	1446.516076	8394.64756	-0.008977220687	0.4467763979	0.01978131088	0.007376555954	0.02127523628	0.007369756729	1	-0.001516145901	0.8777695875	0.033487413	29	0.9999999712
7	225.3396735	430.8460025	-14.00228838	16614.50008	2564.967577	478.1904544	3316.106248	6829	4065.621053	76.97367556	3160.878457	629.0588869	114.2086192	370.1027714	1323.376464	1623.605727	-0.0008142491945	0.1599922726	0.03112297993	0.005314617352	0.01704170319	0.009072816074	1	0.002820161971	0.2931713498	0.06071678106	17	0.9999999011
7	226.2497694	85.65143296	5599.599703	8269.053621	374.4844427	-260.4831517	1939.071458	3272	2986.225806	2231.467733	3264.888116	229.9822812	394.8726691	265.3887476	1247.741356	3165.705551	0.680162372	0.04613488314	-0.02863482733	0.07226488622	0.03263114729	0.0755167826	1	0.5307582396	0.05791853159	0.002058243188	91	0.9860491326
7	251.766861	128.4685422	14200.03609	13485.1555	1433.824095	-665.9801621	1870.673176	5560	3305.419355	3543.50829	3476.954633	404.3494321	671.2769814	260.015902	1388.477229	2225.858707	1.03873143	0.1050666401	-0.04213713282	0.0473597296	0.01928195162	0.06349268219	1	0.8110337178	0.1773221276	0.0372034235	96	0.9999978579
7	269.8457507	702.6329787	-23.28424042	7288.30359	1988.458519	995.0617494	2616.577848	3341	665.2258065	67.57912634	3416.365831	1080.256006	404.8850954	315.3204756	1521.150945	739.2565762	-0.003238156573	0.2877441363	0.1494104544	0.01386743658	0.04433967222	0.05098954108	1	0.009667485301	0.5586994976	0.4656048723	27	0.9999999979
7	283.8229317	216.112004	-152.9915341	10317.66147	804.0540122	2742.942289	3518.00139	4163	837.7894737	89.42058946	3339.976376	356.8512779	827.9536884	478.7094139	1268.396873	692.6089421	-0.01554747069	0.07952337733	0.2662559918	0.01374555845	0.033415447	0.04864678604	0	NaN	NaN	NaN	NaN	NaN
7	295.7850396	293.335105	850.7353733	14195.48365	2027.310592	1606.784485	3409.996272	5906	7979.531915	299.8526241	3563.750557	738.2949623	385.5099543	3060.526991	1435.971161	5964.449414	0.06137117148	0.1499945724	0.1131796478	0.01348263327	0.03410235057	0.02122116217	0	NaN	NaN	NaN	NaN	NaN
7	321.4751149	444.1900315	2985.139836	17438.48622	792.3526354	1369.516252	3708.518456	6763	8796.414894	767.3456254	3972.955389	254.3774661	339.6655689	308.5047381	1481.484498	4804.292237	0.1719460448	0.04880003996	0.07846710687	0.0126388954	0.01202938782	0.01576979509	0	NaN	NaN	NaN	NaN	NaN
7	323.1570451	204.3110497	-12.16577933	14412.81285	-60.60922723	397.3751935	3029.656127	5206	4781.326316	187.5035675	3260.392777	409.479875	182.3692728	2837.446871	1067.673629	4231.828782	-0.0008464793686	-0.004367698584	0.0284258245	0.02873175678	0.06243294847	0.01875739938	1	0.001035689201	-0.04224776777	0.04421943757	2	0.999976666
7	355.2836145	498.6710803	1871.781965	10536.60527	710.0138309	1063.072334	3884.938896	4210	415.5108696	792.5440612	4532.082258	421.700482	313.6116463	457.7135737	1727.225681	385.0406998	0.1760739322	0.06806439468	0.09960103594	0.01787387274	0.02992802045	0.04694963109	0	NaN	NaN	NaN	NaN	NaN
7	369.2401445	312.4181126	6164.634512	18709.12648	199.4937729	244.5027266	3151.792194	7073	6556.170213	1480.456302	4224.519521	221.2100234	284.156099	264.4983795	1567.396991	3726.678398	0.3281748647	0.01079672912	0.01152438232	0.01791367767	0.01296577462	0.01746445659	1	0.2575528104	-0.01225225705	0.05947715819	69	1
7	385.4201022	99.39933574	1585.815611	8976.015013	-70.06928724	1520.768652	2711.515156	3366.5	1042.521739	546.0530876	2965.249756	145.9252793	504.7127193	339.2195944	1061.918964	904.9792114	0.177055861	-0.007220156298	0.1642777934	0.02291289524	0.02501249499	0.05594697672	1	0.1488329743	-0.04256669912	0.5418830464	54	1
7	388.433216	397.1305146	-112.8028129	8343.905162	524.4620649	2538.34793	4035.978729	3477.5	1372.510417	90.70495097	3934.294042	371.1441614	1009.88226	514.2736309	1510.604578	1493.741012	-0.01308119638	0.06375621632	0.2973829036	0.01130977	0.03353701328	0.06733472382	0	NaN	NaN	NaN	NaN	NaN
7	390.2705954	170.5274114	-90.44775782	16786.14226	295.1234646	328.5119366	2403.148899	6254	7688.473118	51.26231835	2882.950173	195.8950842	83.45134095	336.4182867	1066.196891	3399.336785	-0.005435613537	0.01771857026	0.020605593	0.003695846169	0.01183974226	0.005248700832	1	-0.002838171442	0.00248921445	0.01778703167	1	0.6850802516
7	418.6942098	206.2289807	-50.72870277	17017.49694	162.021685	403.1559035	2769.76747	6109	5334.010753	57.58546834	2574.524784	220.6899845	101.3814375	337.2207239	947.3886029	2481.717053	-0.00313636063	0.01060009537	0.02448480677	0.0037348796	0.01336638022	0.006443009983	1	-0.0008616170266	-0.01187394459	0.0310759891	2	0.9272388772
7	431.4158192	225.6340004	1057.187289	15891.53664	3825.044342	270.9815784	2680.766059	6985	20200.54255	274.6627288	2877.489693	792.1731999	116.1398421	303.8098476	1272.26454	10264.68322	0.06711087609	0.2404036283	0.01766157713	0.01023630938	0.01745510526	0.008646409226	1	0.05589066628	0.456609293	0.03364019647	45	0.9997129863
7	468.21421	179.1828126	-14.26944821	13912.94848	44.02256477	332.9918511	2591.008872	5011	3856.389474	55.28505919	2390.080023	145.1062135	82.61548716	413.4746206	811.1243849	2400.002005	-0.001070601204	0.00300558744	0.02472135087	0.00427314837	0.0111718983	0.006742169899	1	0.0006963820043	-0.02735904939	0.03198446643	2	0.9822415687
7	499.1699348	499.7188245	4405.861837	14871.03479	3111.853351	1321.44961	3352.284727	6517	19558.625	1113.530657	3363.836952	788.130364	345.1239627	251.438731	1419.624374	11566.14368	0.2942028227	0.2232609025	0.09077597723	0.017052526	0.0213090418	0.02405626434	0	NaN	NaN	NaN	NaN	NaN
7	511.6106819	200.3517392	-72.35924937	15931.15614	166.4444648	318.9577982	2382.016413	5745.5	9463.757895	52.8124411	2467.151339	185.2998737	98.11959771	231.6122793	892.8327966	3770.47839	-0.004484382063	0.01074844865	0.02075854275	0.003860883699	0.0123296964	0.006477798949	1	-0.002151512052	-0.01172474226	0.01819824778	1	0.6369399127
7	535.4774408	248.9790328	843.1396415	12706.57403	1074.383328	326.9228308	2747.886456	5008	5368.870968	208.9189824	2520.175006	291.0106655	111.3463677	197.2707661	936.1864389	2768.990097	0.07017183296	0.08841010712	0.02677271979	0.007783626889	0.01702478687	0.01076969509	1	0.05739560998	0.1469058486	0.05827095935	39	0.9894946058
7	536.6771912	640.4947339	-198.8671758	11381.94023	371.3382715	3135.270282	3450.814127	4434	3756.148936	67.59648104	1834.529525	152.8629529	430.7759794	257.9331255	667.0070127	2060.809268	-0.01825826096	0.03152432279	0.2690054733	0.005818790886	0.01281372269	0.01857932749	0	NaN	NaN	NaN	NaN	NaN
7	542.5375026	115.1167099	1253.315881	7395.564283	2062.988189	153.1973852	2297.855635	3376	1520.698925	432.2584637	2388.498948	731.1532969	114.0362405	308.0119638	1071.885331	1602.585566	0.1751657867	0.2969585405	0.02239788834	0.02048704899	0.04528037569	0.02479576815	1	0.1412856279	0.5721030616	0.07572453374	66	0.960718182
7	543.3122822	267.6139887	4441.53883	14737.53776	3171.155101	187.6859592	2732.15523	6427.5	8321.726316	897.1207933	2764.771353	648.2609312	216.2377769	249.0316459	1168.339439	4479.345206	0.3053839462	0.2186305919	0.01288933347	0.01744733571	0.01708398583	0.01663462209	1	0.2418147132	0.4118185208	0.06845173143	78	1
7	579.303114	255.8070875	-15.8897543	9437.964164	728.9833686	749.1982209	2637.611119	3732	1428.589474	50.99310352	2810.18652	327.3637938	185.7971007	259.3369923	1069.577572	1491.709219	-0.001717277036	0.08306965078	0.08497253444	0.006258258835	0.02728532139	0.02286969235	1	0.004789061538	0.1384755796	0.2390201938	13	0.999995352
7	607.4634348	260.289823	2027.098692	12581.34304	1884.314839	258.515155	2525.10802	5182.5	3471.378947	540.3206009	3085.638408	436.9450239	146.0818109	238.3261133	1173.544826	2276.992773	0.1620236042	0.1405841602	0.02026815839	0.01392388847	0.02056088703	0.01429409129	1	0.1293564179	0.2530082872	0.0586465513	61	1
7	619.3603619	101.2945939	25.05759592	8054.626459	92.84247255	114.7751424	1352.062036	2942	5639.16129	35.99835473	1173.538601	113.7162678	52.04573481	144.0585291	408.3203526	1849.354384	0.003099601045	0.01137586963	0.01403055451	0.004505191405	0.01476249055	0.006147166663	1	0.003361524479	-0.01072914379	-0.002854478908	1	0.9999698849
7	645.3300178	509.4204423	-0.1084193438	7676.283319	277.2048726	372.8585727	2771.337049	2992	3750.265957	48.49460195	2023.642452	152.752002	80.40028921	175.3999787	724.2426576	2720.693239	-1.408156453e-05	0.03832899591	0.04863750745	0.006788898888	0.01859545659	0.0164039511	1	0.00338268882	0.04569394001	0.1146105275	7	0.9966487214
7	657.6420314	551.0313599	-108.2683161	10795.34787	1471.560117	1511.307396	2895.838209	4467	9199.765957	56.36534187	1599.141439	266.801397	192.4725522	248.5162796	632.1163635	3379.691773	-0.01084504863	0.1392823777	0.1392847451	0.005509378246	0.01703244871	0.0152671877	1	0.001638195855	0.255411654	0.4230703582	19	0.9999999946
7	694.514623	334.5958835	-29.73754226	9169.029674	-3.891986242	674.937997	2241.001019	3316	3194.663158	42.7417394	1836.595745	122.7256258	123.9547172	193.2787781	636.8472805	1893.499763	-0.003126916708	-0.0003818454808	0.07292488071	0.005146859395	0.01554862612	0.01077904557	1	0.002114931776	-0.03227036855	0.1942596562	3	1
8	36.36091765	428.6150138	2155.774995	11829.5762	-172.0498381	2224.959998	4003.986615	4474	2232.189474	364.1002435	1914.048476	135.1999083	403.2740143	327.9543437	693.1680081	1118.462283	0.1788948878	-0.01609524322	0.1874645983	0.01354900535	0.01240121158	0.02445267379	0	NaN	NaN	NaN	NaN	NaN
8	58.60376655	545.9883695	591.2948366	8901.821974	947.8161992	724.14799	3756.170033	3804	2384.978495	223.0669704	2493.712973	508.7657624	204.9071666	2140.974645	982.1296157	2006.591074	0.06756159168	0.1144784937	0.08171634971	0.0212870297	0.04881239204	0.03708466789	0	NaN	NaN	NaN	NaN	NaN
8	92.46722222	409.5942332	-170.8607317	14919.08379	95.83366938	820.3400877	3610.114011	5509.5	21231.67021	53.93088367	2777.423262	152.2943218	142.8391588	255.4833448	969.208636	9655.175998	-0.01149320353	0.007098966053	0.05584434862	0.00532186163	0.01101959085	0.009781789309	0	NaN	NaN	NaN	NaN	NaN
8	94.72342119	141.6719528	3950.948168	8849.776866	426.2186618	867.4848235	2283.865066	3495	8238.869565	1119.891642	2526.112934	176.9786398	326.3221559	210.9398788	934.398895	5271.874999	0.4499254286	0.04806971038	0.09702807987	0.03468988235	0.02040692868	0.04927545456	1	0.3586052687	0.0672422549	0.3765855036	84	0.9995622443
8	107.1312074	561.3498459	8.910225017	10864.78119	1408.130363	568.9530388	3576.860607	4358	2382.244681	67.89692115	2644.435952	415.7843137	107.143206	342.2196549	1021.059294	1706.673515	0.0009201086014	0.129398185	0.05407560998	0.00676244256	0.02176364358	0.01612654608	0	NaN	NaN	NaN	NaN	NaN
8	116.7637457	782.0994372	12.61808245	7351.08669	2093.49683	291.334689	1746.180475	3287	13905.40625	61.89020862	1073.629325	317.9502019	76.95431859	168.0001844	454.8681864	3891.722535	0.001815592699	0.2941732936	0.04083081554	0.008832247482	0.02156001031	0.0129061267	1	0.006790637955	0.5673116788	0.1001140093	25	0.9960198162
8	122.6815552	157.3828094	3668.895805	12870.06261	74.93151282	2754.164881	2938.64155	4870	9482.842105	654.2755183	2133.620718	148.2007718	515.4181549	733.7944627	745.3718322	4305.922236	0.2875030423	0.005384414642	0.2111377875	0.0184443931	0.01358728276	0.03273066077	1	0.2383493955	-0.01499102941	0.7248480072	71	1
8	123.4477317	517.141085	8743.375042	11608.46842	626.3211705	-92.06611652	4028.678898	4827	25838.36842	2452.751444	3294.888344	189.171104	408.7020463	248.6386896	1217.521653	15743.69552	0.7477278471	0.0543294886	-0.007178244123	0.03121962167	0.01984437159	0.0435422792	0	NaN	NaN	NaN	NaN	NaN
8	127.4172562	410.8533701	-149.4577572	9869.331703	115.2245921	2917.13237	4378.117099	3877	1195.515789	107.4709274	3561.234057	224.6205589	842.4315815	451.7875682	1323.998884	1053.144682	-0.01380674151	0.01153270462	0.2993549192	0.01277068174	0.05683829834	0.1085397883	0	NaN	NaN	NaN	NaN	NaN
8	152.5365373	373.6966602	1090.569193	17743.17357	892.9361758	2253.492233	3895.851393	6812.5	18519.16842	214.8959906	2755.387815	277.0231124	309.6495811	246.0397604	1065.574174	6919.51511	0.06074872163	0.05044367279	0.1255520706	0.007728970981	0.01189934859	0.01293431267	0	NaN	NaN	NaN	NaN	NaN
8	230.4815575	556.1871371	796.483581	15096.00711	2460.673649	2036.480263	4295.376684	6477.5	37410.49474	295.6414241	3267.320281	493.5118343	335.8920263	282.5800567	1293.569803	16997.20397	0.05015902146	0.1674176792	0.1328140231	0.01239923993	0.015967475	0.01952811478	0	NaN	NaN	NaN	NaN	NaN
8	236.4866908	330.3422151	-189.6579815	18213.19916	6275.923888	1446.939141	3558.609314	8625	16206.08511	99.63081756	3330.292246	1126.756138	240.2596947	294.5971641	1494.7132	8197.095747	-0.01083766668	0.3375060413	0.07894316738	0.006699657601	0.01814112772	0.008916742287	0	NaN	NaN	NaN	NaN	NaN
8	238.1552338	139.9949191	-139.6320468	14644.88522	2116.534086	1819.180577	2453.470371	5915	2800.833333	70.56654922	2998.12677	481.0311878	349.0319062	272.4801865	1178.81316	1968.058047	-0.009465935419	0.1465317495	0.1253560937	0.005591251398	0.01993882876	0.0153010916	1	0.001903054974	0.2696226613	0.3766325844	19	0.9999986779
8	248.4537837	291.7556811	-232.2785882	17670.53714	2736.696761	2502.09279	3604.238861	7359.5	9081.543478	87.80381092	3031.710609	577.7971165	414.0667333	280.5489452	1269.165209	3586.618443	-0.01381238644	0.1590498006	0.1437234229	0.005607193515	0.01421806314	0.01325855957	0	NaN	NaN	NaN	NaN	NaN
8	253.4542375	15.63693459	3938.923154	8432.939297	1872.139468	-232.9306613	1277.403875	3649.5	3525.180851	807.3107504	1656.863213	359.1195633	199.240115	160.0205953	681.4562533	2080.55754	0.4677097848	0.2185338164	-0.02684859476	0.02448072416	0.02598669894	0.02615467397	1	0.366303253	0.4098554211	-0.03045664498	88	1
8	265.7958186	562.7927254	-197.836724	17294.0564	5651.930918	1401.798549	3886.677911	8140	25781.78351	82.17912627	3106.755001	1093.921524	213.4792539	289.3044493	1418.517064	10596.0519	-0.01278754326	0.3289703366	0.08321504269	0.005665811934	0.01789779571	0.0118094081	0	NaN	NaN	NaN	NaN	NaN
8	279.3606801	64.50787247	3365.276348	11275.83338	2552.592862	773.8833289	2049.870137	4946.5	10169.7766	648.3551276	2225.132517	479.312214	266.6937978	201.9375151	919.7115023	5287.919218	0.2911761241	0.2206871513	0.06788899528	0.01719161771	0.01851753892	0.02516725829	1	0.2342093431	0.4183039318	0.2512872505	79	1
8	285.7696743	544.3463629	-146.0963295	19853.59578	128.7541263	1051.553527	4259.154695	7435	22136.89247	57.78924425	2772.55301	184.7224979	144.5721043	244.7422919	1008.029707	7636.121724	-0.007740430729	0.006696849235	0.0540443585	0.003283201946	0.00962942175	0.008045349296	0	NaN	NaN	NaN	NaN	NaN
8	287.4268234	8.271487208	1413.870688	8690.306646	114.9865614	424.6041586	1352.918329	3181	3345.557895	321.9251708	1885.172337	120.8564275	173.3745213	170.6438886	673.4141778	2175.178177	0.1635077457	0.01267360716	0.04940981502	0.01532606623	0.01628431011	0.01797613862	1	0.1311319213	-0.006732671904	0.1516959135	53	0.9999999998
8	298.5265924	212.6236604	15764.62717	14623.96402	1448.147768	-346.7240634	2818.599477	6062	2624.215054	3491.169382	3456.79414	462.5812442	695.0810579	343.032343	1444.047826	1616.916475	1.081394978	0.1015048095	-0.02186188885	0.04440630387	0.01747803919	0.05848271845	1	0.8456687023	0.1708648211	0.1148470421	96	0.9999815269
8	306.296475	643.4453644	10649.16581	14806.96389	2187.956081	-162.995526	3821.142963	6382.5	21568.75532	2234.049887	2926.888279	500.6366736	382.0745381	494.1520072	1217.114137	10156.84627	0.7326387854	0.1538060654	-0.0107560215	0.02727384524	0.01498906636	0.0303269654	0	NaN	NaN	NaN	NaN	NaN
8	315.4016886	187.2469545	-40.98732619	13287.20247	690.4072735	383.8054474	2808.987657	5112.5	4865.053191	63.64092036	3151.219865	220.9303846	101.7477344	453.1004349	1134.480584	3667.19929	-0.003540682241	0.05435793494	0.0308745297	0.005257733379	0.015844486	0.01126878442	1	-0.0003495397189	0.07766063281	0.05454213783	7	0.999993877
8	315.8242365	779.3633706	17.33780312	7115.900868	-111.6549819	467.8781676	2813.129749	2702.5	2113.578947	43.70241792	2330.775444	97.05504	105.1894132	353.7743105	825.3708984	2279.191503	0.00258298681	-0.01822841773	0.07034133111	0.008940481445	0.02550414388	0.03749693921	1	0.006246210477	-0.0687900412	0.1859731287	3	1
8	317.3137041	270.163556	860.7240436	11567.04426	3317.468705	763.2672306	3160.235482	5316	747.4526316	354.2837301	4628.593896	1407.838635	234.1366962	381.1368047	2030.349604	761.7491597	0.07519176961	0.2863874693	0.07000931952	0.01260990484	0.03840609114	0.03042510027	1	0.0659812193	0.5525836263	0.2143428445	50	0.9999947067
8	326.2970827	220.8439906	-224.5388255	15613.79039	531.3970546	4078.723833	3717.033892	5834	2900.052632	83.71701659	2256.682704	185.4736514	556.6412415	293.2460787	824.2577699	1493.964093	-0.01567674675	0.03471314917	0.2623723875	0.005562983345	0.01130008115	0.01909042574	0	NaN	NaN	NaN	NaN	NaN
8	329.6637125	588.3396667	3183.916609	19177.25249	2863.101926	3197.165649	4257.400137	8055	7235.087912	476.875121	2533.583584	469.444762	395.5137954	293.3730083	1043.298589	2650.418137	0.1702223723	0.148786518	0.17238377	0.0084562569	0.01441618274	0.0167069331	0	NaN	NaN	NaN	NaN	NaN
8	330.7688038	103.2908426	-110.5798635	11901.78891	1801.218959	1509.064095	2467.451666	4887.5	2259.244681	69.65314902	2235.383988	334.5902651	267.368465	246.1262416	848.3308996	1268.086491	-0.008770519138	0.1472141136	0.1255088783	0.006228560189	0.01836837975	0.01415599294	1	0.002463477839	0.2710205616	0.3773309692	19	0.9999989993
8	339.5144748	460.8565756	4.140263834	13478.23732	-287.1261912	1356.736936	4313.095894	4919	917.172043	63.85438315	3612.754989	146.8670986	234.8347379	410.900786	1246.31956	694.9678382	0.0003719608095	-0.02362141318	0.1067029004	0.00614151762	0.01994164881	0.02597343522	0	NaN	NaN	NaN	NaN	NaN
8	354.5812801	75.67081542	8057.569366	11570.96975	1769.166739	-387.789216	2047.222547	5005.5	15723.3617	1618.315916	2287.091884	389.1703627	417.3642146	232.4110564	950.0364178	9157.733957	0.6913728222	0.15571013	-0.03108008766	0.03523197068	0.01879421204	0.04721703705	1	0.5404333463	0.2813511689	0.001156421377	93	0.9999999991
8	367.4543522	637.6394056	-62.03446284	16349.29968	3656.679956	823.8046614	3519.060132	7142.5	2476.925532	84.71039025	2313.599444	608.1838609	118.7615141	234.6977978	997.7133388	869.0237786	-0.00378391765	0.2290831893	0.05153423739	0.005531771603	0.01460265762	0.008920686027	0	NaN	NaN	NaN	NaN	NaN
8	373.87659	600.1601314	2740.406875	16336.90365	1247.486169	1321.640243	3921.937705	6415	2569.229167	635.5206485	3666.219784	484.4800326	316.9061982	1141.510824	1412.24868	1649.072482	0.1714242522	0.07994555017	0.08466744889	0.01205508643	0.0289578719	0.02139727249	0	NaN	NaN	NaN	NaN	NaN
8	377.6514902	40.65078438	1513.717294	9192.976516	1469.95141	483.0915467	1809.307886	3866.5	4116.45679	316.3009191	1989.556056	334.471943	181.547987	222.6125261	791.6887787	3035.408535	0.1630215553	0.1535946748	0.05512770607	0.01400593407	0.02364577764	0.02120736729	1	0.1324760655	0.2809948007	0.1772350948	62	1
8	387.6783306	663.3254461	-86.09217931	14622.71845	741.8454265	500.2392637	3295.198923	5612	15442.02174	53.78883332	2439.725677	195.3143423	103.7300079	181.7064804	851.0598227	6804.389734	-0.006110779647	0.05220887785	0.035536207	0.004528827771	0.01295846611	0.008671905062	1	-0.002085331895	0.07347147033	0.06963709719	7	0.9999983992
8	390.5733153	35.60184696	3936.11006	8007.219902	1327.27174	-163.2396489	1584.226748	3416	6309.329114	1010.367717	2023.591016	324.697863	228.4379871	458.0153278	811.0242126	3980.544995	0.4771715054	0.1614728765	-0.01952051414	0.03133148563	0.02642841877	0.03228803537	1	0.3736205167	0.2937433792	-0.006195306845	87	1
8	393.5353761	64.55058288	3277.1403	11314.2548	1128.002995	-58.00836879	1701.732011	4493	10253.35417	765.7810151	2541.943961	254.703046	170.6912576	200.8532546	951.2735283	6388.121322	0.2865807725	0.09673717763	-0.00450110904	0.01753365062	0.0174963201	0.01638647814	1	0.2248203548	0.1624393036	0.0001234233425	74	1
8	396.2205153	333.3774739	-273.6267072	15783.68614	1209.281786	4339.363643	4399.595936	6211	1678.808511	105.7991621	3258.350091	391.9520194	872.700996	326.2017645	1265.362873	964.6344372	-0.01840251269	0.08157691068	0.280134011	0.007959817852	0.0154900088	0.02091691513	0	NaN	NaN	NaN	NaN	NaN
8	398.7269197	108.4226523	-65.98858198	14394.95357	695.8120895	459.871501	2080.288547	5305.5	11619.27368	54.54667091	3185.895623	208.9270392	113.7089624	239.8362616	1142.264828	6709.798119	-0.004755161234	0.04815883823	0.03319507181	0.004732721251	0.01447096253	0.007765981315	1	-0.001212384887	0.06511104835	0.06184019848	7	0.9999725017
8	402.3012609	182.9863399	7896.390251	16732.06327	230.2201491	1848.627519	2808.676597	6299.5	7605.585106	1438.085097	2777.958115	195.9190551	511.2691526	277.4950953	1060.582571	3303.83929	0.4859669786	0.01420341731	0.1025922134	0.02295803347	0.01199410517	0.02808404215	1	0.3868321067	-0.001643417678	0.4017187407	82	0.9999999972
8	408.3698351	433.6590077	-128.3293785	17760.07272	606.2419828	2560.126646	3790.69844	6692	2835.705263	75.43120076	3259.562634	319.4239516	419.4067076	614.4517363	1224.817149	1777.42861	-0.008483028959	0.03426200683	0.1458104228	0.004784804401	0.01650990059	0.01594590936	0	NaN	NaN	NaN	NaN	NaN
8	412.4560921	681.6503718	10.22599951	9546.489485	-113.3053554	434.2571475	2964.857359	3520.5	689.6808511	40.13537678	5782.317744	158.5145716	119.3976783	268.8595936	2034.994429	1044.181783	0.001132697325	-0.01001326449	0.04382263925	0.009239961016	0.04065461428	0.05599739329	1	0.003507236313	-0.05312849168	0.09642166914	2	0.999999915
8	418.8304513	776.2977998	1703.05891	10365.52474	2163.550771	583.5506738	2341.575939	4444.5	4559.652632	305.936774	1690.056981	383.5063099	132.3614808	210.3421479	689.7540289	1902.749706	0.1625219947	0.2138656616	0.05903141607	0.01440455581	0.01892150148	0.01344636147	1	0.1329153435	0.4041145424	0.1930216378	65	0.9999999988
8	423.5384446	72.71675243	730.3804484	12150.29788	1919.197661	440.0460832	1659.560482	4986.5	26907.96809	202.13667	2420.378475	341.9856112	127.0643552	215.0653631	918.5185926	11283.46505	0.05849198246	0.1568489517	0.0363857233	0.009561098297	0.01943622878	0.01046311282	1	0.04952821776	0.2869334671	0.09127936317	43	1
8	428.0213392	513.6270777	7773.878595	15323.51057	2347.402176	96.26948158	3503.432431	6550	9618.301075	1665.176605	3147.232058	545.2280959	339.3594323	283.2230326	1318.18556	5566.878867	0.5060102097	0.1542271906	0.006021790823	0.02352882985	0.01465436999	0.02595353816	0	NaN	NaN	NaN	NaN	NaN
8	432.4073068	262.9730371	-121.8762095	18261.70601	237.5382698	794.6982954	2996.52707	6782	21580.3871	56.67482703	2472.864961	191.5243971	129.2833889	209.4317672	936.1419557	6911.442881	-0.006724319793	0.01313659752	0.04338672163	0.003871779747	0.01017626372	0.006050329867	1	-0.002444511217	-0.005913260229	0.09427592021	2	0.9994968468
8	433.5416506	19.33396343	1546.237	9549.166644	430.1571621	1298.804497	1539.5622	3620.5	1314.221053	361.8482581	2128.836259	167.7114232	336.805285	334.4634039	767.4612574	961.5716211	0.1608955254	0.04540272524	0.1328245278	0.01477850742	0.01909642632	0.02481399611	1	0.1346998711	0.06349637659	0.4344462998	57	0.999999745
8	433.6815131	433.5283413	-121.9648026	14856.92769	-156.3959154	2268.310842	3873.87435	5385.5	6755.610526	65.27761274	3332.948628	182.9026759	408.7318029	368.0530218	1194.597502	5050.547807	-0.008525997298	-0.009837370233	0.1509394456	0.004697184051	0.01391142637	0.02048185804	0	NaN	NaN	NaN	NaN	NaN
8	438.5205111	363.7251794	2942.883353	16984.07542	1501.350058	2990.127079	3848.014312	6774.5	3916.978723	517.964163	2921.699743	405.8694771	502.2217594	406.1240269	1188.728503	2154.670695	0.1751185891	0.08619395306	0.1761014488	0.01251252805	0.01399759918	0.02308568633	0	NaN	NaN	NaN	NaN	NaN
8	450.4554879	167.6719723	14737.48171	13666.01815	867.2974382	-623.0271145	2374.125787	5572	15416.46809	2900.679584	2846.511604	197.3445708	519.2380042	263.7236337	1076.678444	7992.779869	1.066074905	0.06216773015	-0.03846031047	0.04759634651	0.01500914233	0.04621849734	1	0.8322476351	0.08993734272	0.05365911278	95	0.9999958718
8	454.5773258	53.42134347	676.8275631	10541.57846	2352.573736	358.1988172	1572.998048	4591.5	24119.31522	170.0819177	1611.85206	355.8662641	105.0378062	226.5977465	656.8677896	9587.332343	0.06562654036	0.2263349275	0.03416060228	0.01111603336	0.01799939271	0.009881908614	1	0.05564077084	0.4285929216	0.08843403072	46	0.9999999985
8	466.5499921	497.5832828	1183.552603	16459.07573	5204.11613	909.2170429	3013.442377	7673	6169.43617	282.8122066	3261.484015	1146.307612	184.0794323	263.093816	1511.668087	2974.125832	0.06919723184	0.315741826	0.05480198644	0.009376594838	0.01995700427	0.01204235701	1	0.06060894282	0.6118429507	0.1629701167	49	0.9981108015
8	469.6724748	364.6576181	3152.200568	17082.7444	3863.721779	423.4104724	3432.65863	7610	1497.032967	615.0170665	3100.530924	827.3498552	196.7765488	313.861906	1381.866517	784.2002359	0.1874151046	0.2251843262	0.02651240532	0.01181184832	0.01704898933	0.016767181	0	NaN	NaN	NaN	NaN	NaN
8	475.938857	237.8839595	7736.228227	15179.66836	67.42737866	-12.72021451	2978.083685	5757.5	7509.427083	1534.60598	2871.045939	154.901966	307.6766759	234.7105862	1060.072742	5436.338109	0.5076977016	0.004723006238	-0.0007274506953	0.02052702841	0.01038653838	0.02442352802	1	0.3971844196	-0.02528221168	0.05692027683	81	1
8	476.5230676	198.6332362	-25.53512876	16063.22354	2518.279839	269.4467345	2287.694111	6548.5	9870.673913	72.9153578	2629.073527	476.0645205	88.42325548	264.3703112	1051.624278	4456.090671	-0.001809545201	0.1626044019	0.01750661389	0.005153050219	0.01619979108	0.006684727474	1	0.001202179758	0.2979366945	0.01460873491	16	0.6188392446
8	484.6656534	87.43318006	737.5142607	10533.73007	631.3075825	124.8588069	2025.822001	4072	22212.06383	189.8452017	1806.19367	146.7159564	92.10802343	301.35553	646.9026401	10078.06808	0.06926802964	0.05739573954	0.0119702364	0.01037564207	0.01809549388	0.0100923901	1	0.05544902022	0.08302125078	0.006665826183	34	0.9999999412
8	502.4803165	337.2110665	15574.43423	15042.34785	877.3703097	-228.2529581	2648.963543	5973.5	17106.83871	3663.297329	3600.90699	270.1202638	595.7849499	345.6735692	1398.048613	11592.73723	1.033836117	0.06224430098	-0.01437307716	0.04223710755	0.01778467268	0.05043682781	1	0.8085522523	0.09111543378	0.1280270474	95	0.9958466274
8	506.4226065	408.5478086	-88.5775916	15666.80145	901.8764375	399.8815086	2832.385568	5937.5	16919.96774	59.71407843	2846.152006	251.455245	90.89441799	204.5561127	1056.412367	8383.243261	-0.006143964086	0.05962080667	0.02657905497	0.005010011122	0.01384128889	0.007670136783	1	-0.002608337676	0.08822118477	0.03969714896	7	0.9975211936
8	508.414009	504.3793978	-96.26789981	16784.42718	95.66665569	1202.091007	2965.320367	6089.5	7593.894737	53.94484022	2563.509489	166.9679106	198.7619069	202.7674408	927.2373784	2877.4014	-0.005976204872	0.005742950348	0.07473427358	0.003454436468	0.01050534478	0.007446324112	1	5.954679355e-05	-0.01969822537	0.2000275341	3	0.9999999987
8	513.2039415	141.8213015	3688.570888	11401.96117	1102.397083	-38.16030247	2047.818657	4499	6909.313253	738.7898633	2397.775882	274.6627957	173.8857367	500.0613468	921.5655599	5066.700316	0.3129481371	0.09385821849	-0.003302030271	0.02344505247	0.02082149685	0.01794212867	1	0.2454998767	0.1565964107	0.009790572143	74	0.9999999499
8	518.1007621	418.1750962	915.0592663	16127.29809	2539.413505	1758.990589	2950.483744	6686	29717.65217	253.5931823	2948.338364	501.7078147	327.7028993	848.2097399	1167.380955	15607.25369	0.0555512053	0.1650848165	0.1094952436	0.009686022777	0.01615671632	0.01364929263	1	0.05194820194	0.306767478	0.3380385597	44	1
8	520.113092	456.0211024	2551.757033	14577.80708	4576.091155	294.7495748	2958.316847	6752	7838.6	553.2869827	2930.416205	945.6053712	172.0831413	245.4131013	1314.748253	4245.410767	0.171222063	0.3159769253	0.02015434088	0.01375387434	0.02014960935	0.013824515	1	0.1382411701	0.6108119725	0.06813814926	66	0.9917167888
8	521.6425003	130.6455807	11499.2017	11279.90773	293.6347452	-635.4423177	1908.176094	4467	14322.7381	2664.252479	2471.471447	140.7666369	468.8761632	257.7914876	945.463443	7176.814532	1.041860291	0.02676016285	-0.05379043052	0.05125367904	0.0150262111	0.04893043126	1	0.8119854962	0.01708545049	-0.005004874912	94	0.9999614015
8	528.6810864	31.43164952	-18.60805628	6980.011625	1586.988873	785.1809493	1310.024422	3020.5	2121.12766	55.24849399	1091.045697	267.3558738	134.7919315	140.9186883	468.8203803	1070.059191	-0.002780370794	0.2251406877	0.1116833674	0.00882768043	0.01948680671	0.01256774673	1	0.007025674465	0.4294195607	0.3354184947	23	1
8	528.2775429	288.475786	-296.0503093	15103.94102	113.6821167	3747.713246	2730.013804	5462	7330.913978	74.74234658	2790.468171	166.4089934	697.9030616	229.2135844	1007.140717	3445.839018	-0.01943176629	0.007697014104	0.2446140733	0.005727164877	0.01175456331	0.01942440306	1	0.0003350722819	-0.008661225362	0.7711916572	5	1
8	534.6857598	378.3355195	2278.849181	13464.90267	2006.851848	997.651991	3140.125475	5660	5607.358696	589.8434731	3043.344055	457.4120576	244.7102248	402.2463617	1205.136593	3955.213965	0.1733874953	0.1503917342	0.07423419121	0.01282199735	0.01571245197	0.01961932492	1	0.1417689698	0.2752448404	0.2439088543	62	1
8	541.4684973	341.6383592	-162.571413	14809.28106	1479.819817	1942.710122	2699.721113	5887	9999.521739	77.20345059	2612.713771	320.8959734	324.0461695	344.171112	1005.469957	4698.91781	-0.01098459399	0.09827960156	0.1300367284	0.005784898524	0.01317699429	0.01293571498	1	0.0005457258846	0.1713795593	0.3899514598	14	1
8	543.0964176	435.7104107	-119.498658	14915.5673	443.1938714	2114.561652	3723.371468	5592.5	6080.553191	71.77470876	2235.655339	208.9517957	279.8372361	680.6203222	797.63954	2608.314689	-0.008006853914	0.02985586937	0.1430303707	0.005329270823	0.0143869747	0.01229623029	0	NaN	NaN	NaN	NaN	NaN
8	557.1002824	734.0015086	3372.680846	6981.760165	977.7620967	-87.48383713	1935.62109	2955	5092.755319	657.6286362	1348.000389	221.4075008	163.8216181	187.3582501	542.9751287	3664.500088	0.4773631655	0.1455870413	-0.01345624625	0.02837303682	0.01992978835	0.02588127676	1	0.3740019909	0.2615862124	0.01362405274	87	0.999984184
8	560.4268534	260.6920885	6910.429745	14412.36646	688.8557794	1515.270259	2350.322891	5566.5	10081.21277	1321.854536	2680.430858	201.0276543	397.6019874	219.5473484	998.0290536	4864.64741	0.4853960479	0.04784299473	0.1029008891	0.02066759249	0.01309838823	0.02843312182	1	0.3867299978	0.06699719488	0.4041471634	84	0.9999989034
8	572.4401475	362.7813135	1047.604548	15375.27387	4880.909904	659.5720085	2454.598957	7116	3803.170213	223.0555706	2566.624067	857.2697472	170.070591	202.3722398	1167.379796	1396.666643	0.06949403705	0.3110953722	0.04382987165	0.007829995155	0.01960708292	0.01021008226	1	0.06009971006	0.6019088577	0.1257524829	49	0.9999996058
8	573.7108798	74.55003181	40.06853951	7572.336238	1093.345211	80.57546113	1273.628608	3065.5	3559.691489	47.54046247	1206.327323	225.0524659	57.93952766	161.7659607	480.5280425	1698.052211	0.006090289543	0.1463878956	0.01138531527	0.006523219713	0.02011472554	0.007752638985	1	0.00683812788	0.2645942607	-0.0050812251	16	0.9204163829
8	583.212823	281.0727894	-149.7142091	13122.51833	603.084997	1622.655065	2231.039437	4912	8102.606383	56.66691661	2539.011623	191.3621805	334.6068923	195.2694006	904.0775478	5008.411935	-0.01169340443	0.04735824719	0.1249863428	0.005342888135	0.01643900332	0.01204048315	1	-0.0008215082258	0.06728716769	0.3704467676	9	0.9999999463
8	586.6617027	197.481018	-63.8483872	11542.99053	765.8232362	179.0587864	1798.869635	4393.5	18401.92553	56.39768451	1923.583243	160.3925648	71.25107327	178.7080709	688.2052344	6470.092975	-0.005731612324	0.0673027097	0.01596554273	0.005867499347	0.01529674855	0.006525481806	1	-0.002885279684	0.1034526938	0.004269701868	6	0.9948252063
8	595.6641446	144.6463888	1676.821673	10428.91796	982.4729581	541.721068	1729.610264	4101	2108.810526	310.0930723	1794.780892	215.4372316	157.1100807	217.2243778	682.3770526	946.9778053	0.1656316623	0.09451963247	0.05377659179	0.01384336861	0.01773110187	0.01608697589	1	0.133861799	0.16041913	0.1705870474	59	0.999999996
8	604.5942712	243.7139252	797.3231057	11863.41099	1940.648659	80.54005845	1750.526494	4925	15740.7234	204.9969157	2336.409554	356.5189303	93.15447447	185.7764187	915.2253716	7168.493791	0.06784312898	0.1597947382	0.006312799321	0.009918426299	0.01429191372	0.008508171916	1	0.05496429962	0.2916898851	-0.00816465638	42	0.9999999998
8	604.499693	384.3368134	-125.4105567	13210.26441	542.404477	1720.687734	2638.768476	4996	7700.255319	57.48278637	2521.08672	166.0872255	316.3765342	253.3602698	896.4150762	4058.471029	-0.009955638723	0.04135506766	0.1285254573	0.004817710182	0.01208276389	0.01251327616	1	0.0007048933526	0.05518561465	0.3825142842	9	0.9999993778
8	608.2674378	510.461215	1919.740692	11858.27457	1022.181122	764.4936831	2524.159146	4680	2902.150538	448.892227	2505.496762	268.1175652	207.8734232	192.5855683	950.0567752	1568.152797	0.1646131907	0.08732503948	0.06602539146	0.01210061869	0.01562951582	0.01485777499	1	0.1337730071	0.1462499902	0.2114297921	59	0.9999999938
8	615.7087718	98.76061261	3505.611577	8119.995457	167.3734057	683.9987964	1219.741835	3020	11497.2766	658.6390091	1521.165297	109.6797339	223.0110955	178.8852866	545.4180734	5971.157546	0.4325682527	0.02049403741	0.08211333495	0.02316506944	0.01611051469	0.03090976374	1	0.3438107918	0.01038024731	0.3211706088	82	0.9999999645
8	618.1089425	77.07944641	-34.78068228	7388.272617	1081.041475	753.3211656	1148.217775	2992	10234.5625	50.66117313	1082.817202	184.8954954	135.4993875	137.3735769	416.6471415	3486.917727	-0.0042462088	0.1437889526	0.1040828181	0.007165482268	0.0195925308	0.01166182151	1	0.004610188527	0.2631416441	0.305766308	19	0.9455426868
8	635.5025132	132.7331268	19.03842184	7245.392323	458.2218447	78.3621372	1288.402767	2759.5	9127.8	42.67544487	1220.077233	143.6239425	58.83564688	129.7497394	455.1453368	3447.099467	0.002593102662	0.06428517185	0.0117393749	0.005957430711	0.01642906482	0.007933385284	1	0.003330957871	0.09711543449	-0.008331814161	6	0.9987504974
8	636.7553275	566.0356539	-35.21804994	8670.721693	1888.405592	1107.210541	2293.080925	3826	987.9789474	63.99223075	1972.078736	454.1535879	230.2838867	203.3773041	824.6812981	904.3643586	-0.004621411074	0.2199379925	0.1300051799	0.007691336448	0.02115524886	0.01675644759	1	0.006698058128	0.4195663494	0.3966915694	23	1
8	643.9566256	464.6118097	3281.185854	11208.99867	2479.329505	44.11677534	1970.78894	4852	6875.382979	706.7712707	2275.06051	510.8139771	160.2415156	182.3653826	940.3259601	4100.034566	0.2989306091	0.2225754762	0.003383295455	0.01715588554	0.01733757964	0.01574215632	1	0.2361998976	0.4194771367	0.03510274854	78	1
8	650.5051865	332.6342824	-17.24118497	11383.59779	2521.290121	350.2398685	1844.57156	4851	3952.766667	79.70638433	2091.337576	494.4837238	88.91892342	221.8704838	864.5953788	2108.95687	-0.001975001947	0.2273715159	0.032372663	0.007901969805	0.02008460323	0.008680643005	1	0.002642273955	0.4306829843	0.06771059288	21	0.9999870662
8	652.4793025	317.5158413	1783.249711	10979.42361	1597.993814	658.3801289	2308.24704	4595	2503.075269	370.2934628	2201.589077	339.0976802	181.301788	249.1505484	873.0804749	1236.818071	0.1690098858	0.151607813	0.05963586593	0.01150986572	0.01828707788	0.0179482763	1	0.1374286584	0.2771239074	0.1936832796	62	1
8	653.5105249	554.2731296	-30.32245046	10665.30013	1030.671917	389.5136515	2093.617893	4186	7075.8125	57.35568616	1707.568628	190.3194849	88.25036042	180.6344798	649.3300533	2635.215091	-0.00286202737	0.09718393798	0.03747156486	0.005892772618	0.01377937238	0.008077666064	1	0.001014073511	0.16530199	0.07890290562	12	0.9925775233
8	654.4603271	93.69064261	394.6059135	6024.897688	1777.451289	158.579329	985.5640026	2755.5	3492.808511	125.7076368	1335.534533	379.4927737	79.18042219	132.9210605	573.1536617	2307.234225	0.06727530588	0.2860617861	0.02654540535	0.01377603431	0.02883909122	0.01364179902	1	0.05702446591	0.5501236231	0.06574290279	49	0.9998870523
8	654.3848791	376.4947521	1987.780369	12189.50237	1055.235413	666.0662864	2047.425583	4730	2350.27957	536.6864122	3277.449815	313.8348629	221.5182864	428.5563537	1212.000324	1974.385625	0.1628073721	0.08849343598	0.05710465648	0.01203289603	0.01944639449	0.01640733647	1	0.131804987	0.1482652101	0.1809464559	59	0.9999998815
8	655.3622321	413.5387984	-96.91155155	10738.98684	460.0590177	1341.724485	2250.523258	4013	7100	48.70032977	1915.317095	149.7625837	247.4966955	221.5593286	684.5109321	3850.457766	-0.009568112939	0.04705268432	0.126067	0.005256728673	0.0139323674	0.01261635857	1	0.0009070859193	0.06670702898	0.3745475412	9	0.9999999703
8	659.5947232	166.1240765	6858.127353	6706.279884	728.4137756	-430.1094884	1341.485903	2827.5	1901.021277	1329.878026	1228.505557	155.2292008	293.1663274	206.5559268	498.2466888	1154.121068	1.01800717	0.1119337266	-0.06467251061	0.0461082518	0.02166677011	0.05055447036	1	0.7934536351	0.1904127003	-0.04314860785	96	0.999999992
8	665.4458327	192.7707587	-29.65076316	9411.095258	2144.933513	511.0289425	1384.284931	3973.5	8774.505495	56.66315004	1340.399751	350.6111254	111.1067367	227.41006	562.1231657	3787.795954	-0.003411244436	0.2281517624	0.05441077329	0.006113744549	0.01970488692	0.009450674227	1	0.002925131825	0.4331891748	0.1418974168	22	0.9999995305
8	665.1429557	289.4128629	5330.211392	11243.39794	615.3511712	-140.5900764	1792.785846	4353	13227.36842	939.8467076	2057.56572	165.4922447	199.7540206	183.5425934	766.15734	6879.173067	0.466106098	0.05512161739	-0.01237405195	0.02219864524	0.0161882324	0.02128188368	1	0.3643885092	0.07708266864	0.01076774077	83	0.9999449962
8	668.6006974	352.614443	6197.665487	8730.69847	1380.904703	-252.0899247	2163.048815	3823.5	13420.05263	1469.707947	2075.529042	338.0382344	268.3928011	302.3902263	846.5673042	9856.448197	0.7102566645	0.1607776269	-0.02643114864	0.03610152072	0.02586844497	0.03876806903	1	0.5555531619	0.2918681294	0.02120651194	93	0.9999999999
8	677.4245776	382.657911	-87.7642344	10468.13616	1018.733992	1306.831723	2175.022372	4169	9031.715789	57.33921586	1556.154386	198.6431453	214.9366267	184.04706	592.5776028	2919.270558	-0.008811702357	0.09990827399	0.1255160149	0.005881386199	0.01343028883	0.01129238563	1	0.001974644708	0.1745132286	0.3752229067	14	1
8	678.3528831	154.1698909	426.4921629	6847.000314	1174.269155	209.7409952	1135.416472	2915	22866	121.9884853	1241.423883	205.8768781	84.52814815	146.2696918	472.0899824	9484.370855	0.06330267556	0.1685206155	0.03027062935	0.0112467785	0.02071888987	0.01149082876	1	0.05301690438	0.3104876254	0.07218901197	43	0.9999998627
8	679.2621054	451.4514902	7458.160185	10531.05718	176.7774383	-268.936035	1889.50688	4034	13471.1828	1524.988601	2250.126314	137.318917	249.8049912	185.3484197	825.8263844	7330.153814	0.7015505312	0.01744751103	-0.02348103958	0.02882686434	0.01501898097	0.02835155616	1	0.5475434805	-0.0004080219137	0.02284479618	90	0.9999999999
8	681.6757109	254.4733894	626.2221132	7218.286268	161.1254632	96.56688947	1738.944681	2714	19410.37895	157.5832036	1480.214576	109.406723	87.13959085	174.1755038	524.3831515	10635.50648	0.08171713296	0.02239989274	0.0131498683	0.01246333768	0.01834935003	0.01236489061	1	0.06492661879	0.01166673719	0.01179333978	30	0.9999999992
8	684.4405738	602.7058567	-10.89671896	7926.17177	443.86141	143.0990195	1607.428896	2986.5	5833.419355	42.10583186	1435.305306	135.1806992	67.92507672	136.7653406	527.5218747	2621.199084	-0.001424621687	0.05702085216	0.01729869362	0.005703431062	0.01493934156	0.008666324259	1	0.000470030919	0.082528993	0.009251204796	6	0.9836019365
8	692.6030109	353.6142982	8809.490608	8619.42342	171.612121	-392.0359132	1962.04664	3389	16376.18947	1720.518122	1694.221802	104.8527962	336.1618809	237.3328643	640.6208642	10499.60657	1.023620276	0.02011648892	-0.04339038133	0.04351729738	0.01314298012	0.04822222192	1	0.798309616	0.003976202679	0.02586369767	94	0.9999998135
8	701.5713807	236.2537951	5.834104499	7855.154315	166.3449391	67.41370521	1242.478937	2895	7385	36.38448219	1549.105119	112.4153798	60.05521981	147.3231062	542.7552612	3754.155973	0.00069100645	0.02012435639	0.008336704374	0.004908319326	0.01568501343	0.007503563326	1	0.001199960358	0.006884240422	-0.02222558774	1	0.9999998758
8	702.7940227	275.6889399	-46.03931065	7748.151596	746.0313418	911.068227	1766.462146	3049	8065.431579	50.28020844	1253.410691	148.0277188	161.0424971	239.27287	475.6297127	4789.987826	-0.006129958371	0.09881440206	0.1186678105	0.006687424573	0.01896498959	0.01209468526	1	0.003627648516	0.1719958562	0.3526186498	14	1
8	702.4386428	335.8043002	-77.81579572	9008.618487	429.715583	1037.740926	1852.825021	3432	8715.357895	46.84089781	1562.108009	148.5271015	197.147519	207.1095551	573.9303582	4022.48221	-0.00951463823	0.04902897883	0.1172851804	0.00591988914	0.01678284091	0.01288719349	1	0.0004104996389	0.07037482228	0.3449749409	9	0.9999999985
8	702.4767659	395.6255144	-135.2150182	8581.977149	390.4718455	2058.196155	2072.039732	3302	4731.935484	55.53517995	1342.764165	139.2954302	339.9182397	210.6438075	498.2261141	1935.945768	-0.01606436494	0.04580670465	0.2373228261	0.006470261065	0.01589078717	0.01784807551	1	0.002875222723	0.06878091072	0.7489993409	10	0.9999999996
8	713.7092903	245.5498703	-5.460181715	6994.426377	359.5927748	373.5394518	1347.939137	2644.5	10603.14286	42.64970316	1243.537955	124.8977541	102.2683832	146.7516324	446.6641558	5485.601872	-0.0008935453991	0.05484816596	0.05588438393	0.006671295591	0.01954654576	0.01114305346	1	0.003314230937	0.07969534703	0.1396468577	8	0.9999991693
8	716.4788659	175.2712532	1103.997379	6478.318827	1418.964664	-21.73089789	1035.278132	2802.5	6224.053763	205.4247884	1140.991854	247.7467869	86.15682208	258.8971537	466.3720311	3109.211386	0.1655738057	0.2177065557	-0.003809062165	0.01459684483	0.02306774493	0.01413777978	1	0.1313508621	0.4093435979	-0.01847319383	64	0.9999999925
8	731.700164	453.1198588	1208.820307	6941.951057	1567.461119	49.72300713	1575.833728	3025	4328.555556	251.6960063	1417.549071	302.2896874	96.8265944	169.0996506	588.1311872	2955.64207	0.1704363387	0.2254357388	0.006906299558	0.01403634644	0.02285267942	0.01511999824	1	0.1359105172	0.4255522882	0.01913934625	64	0.9999979518
8	734.4429691	437.9792378	559.8708288	8490.253563	2715.139864	22.59160664	1302.1804	3813	17610.57609	103.7155716	1137.493172	390.5421047	77.65562754	138.1734727	504.1117377	4870.249946	0.0671928191	0.3231551975	0.002894549875	0.009654241704	0.0229501812	0.009975348656	1	0.05581681756	0.6248169639	-0.01252426636	48	0.9999983023
8	740.2473432	506.5513585	557.9369963	6529.823902	119.0659025	53.64958228	1379.398507	2420	15773.29032	130.0734978	1239.869939	90.63525035	78.07247568	125.7530478	429.3583396	7068.630526	0.08516685693	0.01886251874	0.008927880193	0.01076696139	0.01517312242	0.01172981629	1	0.06732364967	0.004272709643	-0.001879523262	30	1
8	746.1020846	454.9980472	1075.227228	6767.773772	1979.911029	29.10698194	1346.538678	3054	4140.269663	180.7179676	1065.758101	307.835775	98.91824353	150.3433973	461.8149558	1981.999959	0.1627059075	0.2954094399	0.00417983791	0.01530840364	0.02561174971	0.01595585888	1	0.130364805	0.5681968345	0.01138321217	66	0.9999999654
8	768.5529999	448.3998266	-17.58740352	6846.169448	1464.241127	662.755805	1165.792671	2903.5	10228.01075	43.54619963	996.3050524	244.7332371	119.2351797	131.7249723	418.3541827	3265.602423	-0.002665943215	0.215619631	0.09694824057	0.006467292886	0.02186006414	0.01160343167	1	0.006087743633	0.4093850661	0.2852274733	23	1
9	7.540597025	310.7333335	-13.43735681	10335.85707	178.8852734	128.2325997	1606.488355	3771	4413.420455	38.07863187	2247.046877	126.7416962	68.75433757	195.4019292	790.1439007	2531.940425	-0.001418785044	0.01710391578	0.01242941491	0.003911445698	0.01367528912	0.006294674013	1	-0.0002202048491	0.0008934689153	-0.008991934908	1	0.9999674332
9	17.31105633	458.5155091	756.9555224	13073.81716	764.5178912	1212.068347	2000.151115	4973.5	19660.75532	181.6288537	2185.563615	175.5327893	241.3308535	207.3819883	790.5654481	5453.948485	0.05774790143	0.05950034727	0.09277018052	0.00834290737	0.01189022193	0.01306610491	1	0.05158506351	0.09067201824	0.2772658382	36	0.9999983047
9	17.60018431	608.6776953	17.21401128	7494.579788	1129.272939	461.4190518	1888.18653	3146.5	1550.791667	57.44441668	1590.334729	264.3312074	104.849509	314.9327342	627.4591046	826.1294523	0.002202182255	0.1484136208	0.0620021887	0.008040105343	0.02117777044	0.01705870391	1	0.007028902026	0.2708275743	0.1651922828	18	0.9999921531
9	18.30570722	500.3107941	817.205104	12933.13647	1372.42746	93.88830612	1784.60754	5090	14147.93548	196.0415965	2137.432352	229.9026579	87.76710244	192.9040627	784.6604906	5577.283946	0.06481769524	0.1084864227	0.008009041367	0.007639146577	0.01466035624	0.007446217727	1	0.05220899504	0.1870893724	-0.005395223086	38	0.9999997571
9	33.51100773	541.3285411	2184.583422	13147.84378	4024.880449	15.90615735	1837.953944	6012	5575.06383	382.5606545	2319.593248	642.6403599	142.8653712	219.8214514	976.2420606	2618.449984	0.1646363099	0.3070826812	0.001355098821	0.01209859583	0.02027977258	0.01130635593	1	0.1318087073	0.5918926872	0.002783191787	66	0.9999999965
9	35.252387	152.8218219	-5.956481725	9407.507305	542.658068	211.8445443	1154.716957	3477	9705.12766	38.81367645	1926.571382	153.1413326	85.81732695	169.1060132	685.8863343	5536.00936	-0.0005439176718	0.05871405467	0.02331195258	0.004600810331	0.01623920614	0.00805679226	1	0.001557257164	0.08623183721	0.02983732621	7	0.8352737494
9	36.53374208	308.7182459	6491.608325	13887.86428	284.3721999	-353.2109127	1892.670116	5282.5	13989.07527	1408.73422	2911.864013	139.8272655	297.3352427	208.394419	1035.916104	6483.147141	0.4668132043	0.02081221364	-0.02411816788	0.02308056039	0.0118128757	0.02404119699	1	0.3638647071	0.00660151283	-0.03030036564	81	0.9999999999
9	43.27893753	362.6277252	645.2359008	13553.12004	269.8042161	2716.553454	2251.370007	5018	22334.55914	205.4131544	2593.164461	144.0912382	590.561104	247.0206803	868.2310549	9366.67927	0.04879029686	0.01932946428	0.2023376466	0.01083698425	0.01427649904	0.022696594	1	0.05114403452	0.01326784037	0.6437295128	33	0.9999997066
9	48.67734015	187.6972853	5338.559747	11457.47296	1170.127412	984.5544927	1779.686614	4560	5603.326087	976.2863593	2146.544106	264.0913591	314.2990959	208.9249198	829.9125373	2322.685061	0.4635793492	0.100302674	0.0831111705	0.02170949992	0.01680917169	0.02995884675	1	0.3689099534	0.1732148608	0.334880753	86	1
9	54.38835764	256.4502418	2100.355654	12999.16365	594.2232761	1909.655568	2162.429108	4928.5	1533.473118	375.9572335	2370.816943	166.3357903	406.0112217	236.6503298	850.3872331	915.4989325	0.1580804555	0.04526700517	0.139011753	0.01085769222	0.0127267519	0.02452273848	1	0.1328887031	0.063477987	0.454732934	57	0.9999998553
9	59.41749715	208.582848	-119.0715352	13836.00252	3032.464623	1500.560014	1714.16149	5838.5	4779.728261	73.40134096	2058.076903	439.2278741	260.2745331	228.1066093	817.2387188	1697.810886	-0.008535578357	0.2211305685	0.1076495152	0.005825270064	0.01493560625	0.01194138662	1	0.002227659045	0.421075625	0.3203545834	23	1
9	60.40872722	480.4138889	-153.8724295	13489.64639	1991.806363	1504.321071	2045.366316	5436	6446.673913	69.76496471	2537.465821	366.0272439	294.5127654	253.1550853	981.702296	2954.705512	-0.01131508214	0.1494839915	0.113958209	0.005838994243	0.01441694725	0.01324003024	1	-0.0002388963901	0.2751744328	0.3378498127	19	0.9996034212
9	67.35801407	464.1209031	-183.4459706	16975.2392	826.489449	1955.594023	2107.724473	6295	10002.875	61.06447876	2352.269081	211.9073947	323.0900894	226.0452531	871.9023783	3132.699183	-0.01167273518	0.05161826068	0.1155759944	0.003850924173	0.01163527143	0.009989462068	1	-0.001361601018	0.07558790301	0.3388457784	9	0.9999999979
9	68.49342972	141.6716749	-32.94230726	11058.21436	1777.464855	551.7900385	1329.552816	4492	6717.315789	66.93038339	1582.06358	259.9995865	107.4060992	139.6090361	615.5639164	1981.536006	-0.00303598393	0.1626055625	0.05196374554	0.006346472266	0.01553512264	0.007588093662	1	0.002430105392	0.2993680442	0.1307690211	18	0.9987696756
9	72.37076938	176.3406781	2133.484714	12429.99153	593.4233669	29.01489814	1698.06599	4642	5605.536842	421.4221597	2244.993072	156.6988743	140.1204429	216.4695906	784.6374796	1921.059918	0.169127888	0.04909964155	0.002464197637	0.01113005568	0.01529898737	0.01197356609	1	0.1329009711	0.06562953862	-0.004069583976	55	0.9999999955
9	73.26388378	192.5614037	-207.151341	11978.04425	1051.476126	2638.202926	2104.563224	4718	3109.297872	74.54457514	1999.873834	212.4888123	477.5428547	202.7142985	735.2896159	1309.702386	-0.01699386593	0.08829138397	0.2200989871	0.006769011935	0.01544101985	0.01860851426	1	0.001464940959	0.1547398541	0.6925058932	15	1
9	79.38329496	228.6330059	-36.37489928	14156.70835	842.5061751	186.4961348	1795.283289	5327	9155.78125	51.52174078	2520.653861	183.2603167	83.54141636	238.0939176	897.6554879	3680.984955	-0.002495112212	0.05933845702	0.01352054448	0.003779760711	0.01254547056	0.005876239569	1	-0.0005850443008	0.08710128696	-0.003644023101	6	0.9991923165
9	81.52126362	626.4018054	1883.44724	11692.25578	145.2639995	606.0445845	1829.855001	4288	6134.231579	471.7980068	2797.602806	137.3590609	198.5024112	173.8036582	984.6242683	4027.977135	0.1632231241	0.01258657609	0.05094345836	0.01066840881	0.01275773593	0.01625037818	1	0.1310057423	-0.006846451749	0.1568120337	53	0.9999999997
9	82.39873966	606.5552143	837.1671056	14258.65306	2242.569556	480.7224011	1838.906322	5913	28414.56989	183.0566361	2096.793575	317.803743	133.7668796	218.4978255	789.9942236	7881.336121	0.05909579997	0.1606605805	0.03490347602	0.007610323769	0.01476570784	0.008525842943	1	0.04994340184	0.294647618	0.0865736195	43	1
9	86.43378401	159.4126706	2144.548615	13398.03124	3858.193022	-2.618703817	1580.69234	5924	3331.591398	370.1835193	2315.840832	589.4654881	138.9622665	196.9733744	954.5545079	1563.362251	0.1597315014	0.2922351849	-0.0002037846604	0.01321407791	0.0211827871	0.01138578755	1	0.1277285054	0.5615415979	-0.004219157961	66	0.999999998
9	93.40358939	296.3828653	-29.8940993	15329.90892	242.106826	213.5789644	2008.106296	5482.5	7690.336957	57.23426882	2298.471022	169.3046677	84.33184218	236.0594245	794.2376207	2925.806992	-0.001842832722	0.01520422135	0.01406228161	0.004197186496	0.01207173653	0.005392936726	1	-0.0004666925038	-0.002914073405	-0.003652282507	1	0.9997571729
9	94.79426195	491.165551	1050.733036	16898.96961	1743.78221	604.1195265	2130.079741	6624	20436.37895	217.5031496	2312.895843	312.9481823	154.9676662	222.1289252	906.587137	6046.799607	0.06255352302	0.1046708474	0.03748043652	0.008369258382	0.01335933823	0.007948352848	1	0.05227154229	0.1805284025	0.09352132229	39	1
9	97.05055517	281.9239297	2180.424219	11939.06759	2703.648631	49.23553317	2324.297266	5156	2858.164835	520.047143	2771.610757	636.6295237	177.5130478	309.5009651	1166.26477	2602.00293	0.1802140176	0.2213022359	0.004211138959	0.01487154926	0.02145492608	0.01748130097	1	0.1433500454	0.417000762	0.01197743847	64	0.999999979
9	98.85787717	626.9326535	-253.0813615	13800.75348	1214.297541	3039.049728	2233.201022	5347	5526.895833	72.04283942	2053.926862	208.9075838	436.4351363	229.8905237	764.5344437	1657.872298	-0.01913560566	0.08789507774	0.2167218163	0.005476298197	0.01221735915	0.01615994084	1	-0.0004291009193	0.1537929566	0.6806103283	15	0.9999999993
9	105.84434	23.17588401	35.06219303	6421.819251	1955.305091	13.68749507	992.6429357	2892	4922.147368	52.99661472	1088.836446	342.5332856	58.08770352	148.1154832	468.1194659	2140.861469	0.006288842995	0.3111360645	0.00188120018	0.008568484136	0.02536543106	0.009919714554	1	0.007981881887	0.6002995259	-0.02975717939	25	1
9	112.2974578	372.4420695	-112.9948465	17276.12879	984.9161696	1033.55005	2272.1164	6418.5	7414.946809	58.59718105	2504.024103	255.5111892	202.6491866	231.1466516	960.0383327	2404.986609	-0.006522737305	0.05757151166	0.06179027529	0.00366044216	0.01230000579	0.006894723333	1	-0.0006890911079	0.08550007622	0.1584980862	8	1
9	117.6827162	200.2781794	-268.8460343	13486.27787	653.0676935	3184.637087	2363.669471	5144	6387.333333	70.21871452	2407.445464	169.5904393	551.9512209	238.8673535	839.1111151	2636.536164	-0.02027015598	0.04889879225	0.2323740884	0.006584025034	0.01467731339	0.02067464203	1	-0.0006999095854	0.07488698851	0.7315004602	10	0.9999999815
9	118.4919293	33.70332735	-48.8239364	8645.385759	1903.613814	837.4165408	1066.2831	3673	6959.726316	60.93456632	1222.198239	321.2658609	149.0570163	147.9979968	515.455104	2059.524958	-0.006021386127	0.2188872415	0.09932203748	0.007519701622	0.02141466421	0.01309091101	1	0.003644542569	0.416152087	0.2926639039	23	1
9	122.2838014	55.55106236	1254.054161	7829.198395	2386.519246	271.3877023	1148.169649	3605	5250.542553	271.1553116	1632.78747	501.6460273	136.7926407	187.4327992	721.8497875	3074.470157	0.1617709078	0.3044528798	0.03471528187	0.01594397953	0.02670762527	0.01553789284	1	0.131659161	0.5879124016	0.1147618175	67	0.9999999998
9	130.5207615	344.6914382	3001.506066	17310.51542	5791.913197	-5.932691037	1743.876102	7923	8271.364583	621.3745837	3197.734163	1144.331811	170.4277026	220.5783789	1503.071546	2903.015097	0.1711938887	0.3318720193	-0.0003102930208	0.01281940923	0.0180360272	0.01056419927	1	0.137073484	0.6423910814	-0.0003026732426	66	0.9999999997
9	138.3544418	97.62624577	1772.591449	11151.66287	3398.950283	504.1960061	1694.055177	5077	4848.663158	354.3380036	2095.539932	612.8434706	173.6616726	224.698926	898.6339328	1980.039708	0.1583795446	0.302791218	0.04316290066	0.01539203833	0.02247728661	0.01499956261	1	0.1295258305	0.5848750742	0.1424920634	67	1
9	154.7745006	600.4184828	-143.1778039	13613.23213	4508.669814	1648.38592	2260.607355	6337	6762.797872	83.14698187	2631.933187	866.6420404	297.8281396	247.1138357	1153.899591	2866.361568	-0.01125822497	0.3324756185	0.1228399352	0.006708431006	0.02080542512	0.013081868	1	0.002137495752	0.6488599068	0.3760858464	27	1
9	158.531948	25.68809703	5371.538661	8104.984022	847.6328699	-356.8831039	1143.942594	3363	7793.78125	1128.240398	1670.160625	199.9128939	281.3251275	162.4613181	645.3987679	4079.2417	0.6617722023	0.1025550857	-0.04388031517	0.03306998307	0.02207382203	0.03791376888	1	0.5159460527	0.1724018095	-0.05092932105	92	0.9999999739
9	160.5057336	215.3293092	-65.98989856	16801.3767	5727.33011	185.9599783	1733.81883	7754	10893.53684	84.64166579	2508.301954	927.9179074	90.67622859	241.2981096	1185.337838	3647.346747	-0.004121401659	0.3410093684	0.01102916104	0.005384260607	0.02055590044	0.005266447914	1	0.0007057576183	0.6616301849	0.0002255865503	24	0.9891931087
9	161.0421925	300.828607	3113.591851	18458.9769	3149.05414	1022.997068	2279.605068	7694	6530.244681	556.243593	2807.238764	593.7203223	252.3681741	219.8827009	1221.380581	2588.748499	0.1706818053	0.1723543135	0.05541320877	0.01006375559	0.01548091549	0.01241943842	1	0.1386692264	0.3192721796	0.1807107375	62	0.9999998021
9	168.4997892	176.3235563	4629.687929	15372.15737	2469.38126	-179.2038651	1804.85022	6358	7579.893617	948.0544294	2846.857435	545.4385101	226.4079422	216.6004498	1176.163138	3802.884419	0.3041195173	0.1670070425	-0.01126795918	0.01725409327	0.01786101578	0.01636823565	1	0.2387929289	0.3055021112	-0.01576599505	76	1
9	187.2748822	84.59190278	-105.8759337	12011.59405	1147.649651	1356.268444	1852.209272	4670.5	7327.580645	58.81316798	1839.893001	224.3764297	247.9057805	198.6778033	700.0836382	3405.817719	-0.009162230462	0.09610224501	0.1114786949	0.005362445474	0.0152459384	0.01209880911	1	0.0007724268175	0.1661671039	0.3275449121	14	0.999999999
9	196.3449701	134.4770399	2640.503784	15802.25613	4885.782761	11.11116626	1625.463239	7274.5	7830.744681	471.308621	2425.223734	850.0814684	137.6416778	215.8642866	1134.963034	3507.112766	0.1662161306	0.3214156661	0.0008206129488	0.01367109988	0.02003383947	0.008840947822	1	0.1331493931	0.6211098042	0.001964717038	66	0.9999999974
9	197.3770529	406.560075	-357.3296717	18082.9657	246.8708721	4509.813752	2886.202394	6654	5914.817204	89.84579871	2639.444324	202.1935453	723.5002864	248.8877664	1003.519458	2059.75485	-0.01933161256	0.01414471524	0.2474333067	0.004269530094	0.01086849828	0.01683886282	1	0.0006547163801	0.004609366191	0.7810287945	5	1
9	203.7020215	422.5294836	1822.649489	24474.42255	5942.152364	166.4693881	1965.239089	10475.5	11496.01042	211.8320231	1698.410683	461.5069266	151.8156468	212.1615787	665.9143112	5819.43029	0.07573905756	0.2464132004	0.007024470012	0.007051939598	0.01235350488	0.006272824565	0	NaN	NaN	NaN	NaN	NaN
9	206.047743	761.8028532	736.7301694	11547.43292	3532.262806	290.6081795	1355.336597	5211	8722.368421	155.0753374	1922.742811	569.8224716	103.9493909	185.1886484	821.3782599	3246.512987	0.06415564477	0.3067016981	0.02658365535	0.008713255899	0.01654202392	0.009042645324	1	0.05478532717	0.5922345449	0.06611882055	49	0.9999999502
9	206.4661505	268.1670655	7591.916233	15706.29178	533.8522263	-197.8990305	2362.544931	6007	21996.58333	1905.625054	3683.606657	185.3122062	319.6667948	195.86837	1358.925979	12494.14311	0.4825720519	0.03426667924	-0.01446631964	0.02270283352	0.01702005191	0.02437067827	1	0.3769380107	0.03443818595	0.00634966003	81	0.9998030418
9	208.5561482	561.3613034	-267.0199819	17395.90878	1999.077668	2163.16584	2414.543514	6823.5	19114	60.78249813	2543.663633	380.3911683	338.5818493	230.1417648	1028.859126	5431.74182	-0.01597054264	0.1154300391	0.1255113601	0.004195731537	0.01306391349	0.009310234817	1	-0.003477134979	0.2061839015	0.374344102	14	0.9999999982
9	208.2938998	746.2680363	-36.55991209	10611.46791	3371.262434	133.9777998	1449.468037	4880.5	8884.521277	65.49627418	2141.238385	645.2922923	82.85965217	220.7145514	929.0494929	3147.946461	-0.003167176183	0.3168028177	0.01242120667	0.006959197546	0.02102007422	0.008709336958	1	0.001306888961	0.6123039006	0.00405063101	24	0.734376363
9	224.1291494	179.1658521	-12.33161214	13428.24992	153.2661268	429.9574542	2214.202124	4853	4540.354167	48.28900157	3319.894043	154.1386593	133.7636577	310.0616987	1142.035641	3603.949103	-0.0009632396657	0.01091259829	0.03381461382	0.004130611845	0.01546519925	0.00728462656	1	0.001434078399	-0.01085132689	0.06308803422	2	0.9999997735
9	224.9869472	316.5893781	3637.054045	22120.57752	3781.760514	207.6255109	2272.691497	9130.5	5853.688172	651.3598421	3602.212576	585.9638733	189.2522209	248.871289	1388.786717	2194.439306	0.1709252001	0.1689472098	0.008691041268	0.01070717961	0.01439779478	0.009156495606	0	NaN	NaN	NaN	NaN	NaN
9	235.5465286	772.6390573	-15.9493698	10967.15276	651.8920558	144.2863762	1542.151549	4161	6583.553191	47.01901604	2225.803629	174.7181769	77.03133868	196.7844089	813.4698709	3130.069801	-0.001740930346	0.06022916064	0.01321437666	0.004571592093	0.01383724534	0.006836667781	1	-5.764242187e-06	0.08890515208	-0.004474241377	6	0.9992790568
9	239.4910132	120.6624769	820.7637306	16837.62568	1790.104841	3426.767881	2005.000392	6599.5	12027.03191	189.8747501	2221.54695	362.9342051	511.7534477	211.0630717	921.5730651	3066.136294	0.04963733987	0.1101274342	0.2027774926	0.009158967975	0.01396473653	0.01688039386	1	0.05271200664	0.1985204993	0.6494754996	41	1
9	245.4164843	621.6360341	831.2494758	14967.07527	989.3179965	1520.195128	2357.008762	5793	20848.69149	226.4749379	3144.555227	245.36023	352.477322	213.8034136	1150.955873	11020.79077	0.05403844593	0.06515345292	0.1019859936	0.007852253249	0.01435226652	0.01465853496	1	0.04932228476	0.1025894663	0.3078507419	36	0.9999998251
9	253.8069775	222.2697758	-374.8503835	18075.04052	1069.001991	4502.702368	2732.58227	6904	8636.326316	90.59795912	2625.036689	260.8528171	703.4551761	293.7407554	1045.431908	3183.446475	-0.0208895118	0.05799475972	0.2470096633	0.005197566468	0.01119361958	0.01938927405	1	-0.0001674884697	0.0940505108	0.7812260146	10	1
9	255.9197175	259.0404106	-10.014195	16866.33812	7435.80467	471.3880671	1984.066746	8328	2168.319149	124.1750458	2962.294488	1494.775973	121.2539461	300.7308811	1521.265789	1478.337858	-0.0005439155348	0.4499192428	0.02955740546	0.008716864946	0.02774710227	0.007752233955	1	0.005733526339	0.884580245	0.06849839224	29	1
9	257.4152352	579.1259843	8839.147757	18619.15131	360.7796206	1913.020893	2451.532707	7109	9494.340426	1760.411582	3851.666866	206.6728648	557.0216993	257.5525921	1437.801295	4647.135472	0.4686970564	0.01922324985	0.09331405484	0.01842208551	0.01152077253	0.02523318332	1	0.372778679	0.008225533225	0.3668313247	82	0.9999995306
9	265.6788995	454.5317727	6071.19823	20385.44733	356.4131277	4686.673749	3151.94128	7909.5	12649.37895	999.9610509	3468.738692	210.9862079	816.5479604	401.235513	1307.508419	5013.79406	0.2941987636	0.01741757812	0.222804132	0.01635806148	0.01026471909	0.02966988132	1	0.2444453921	0.01003619471	0.7662664089	71	1
9	268.1245998	49.60804298	-40.98652615	12310.97695	2793.824877	306.9091068	1373.795608	5268.5	3844.421053	73.37615093	1900.817812	457.2226701	96.46957927	212.5947152	796.2344317	1346.638056	-0.003414897991	0.2255278827	0.02520069262	0.00645762945	0.01736732096	0.007036978627	1	0.001042491084	0.4266256355	0.04308070765	21	0.9999996313
9	270.6327127	251.6158466	5272.133832	17272.0839	5649.676192	-58.57848311	2015.274423	8047	5517.822917	1102.797903	3431.944541	1210.486093	264.3430016	240.4882041	1616.754442	3741.804572	0.3133917131	0.3306399107	-0.004296914925	0.01604109592	0.02264000905	0.01824887192	1	0.2480715437	0.6396082559	0.01715294418	80	1
9	276.4315165	305.2469299	1228.948159	21612.02075	3825.079034	2140.165347	2316.794745	9145.5	38837.80851	276.3988134	3171.525923	523.6033199	414.1932721	681.6826837	1237.240704	12016.45205	0.05673812935	0.1817728541	0.09894826745	0.00787221641	0.01477829875	0.01081099759	0	NaN	NaN	NaN	NaN	NaN
9	277.6252133	587.5870286	4556.270354	14851.42428	3356.76526	1112.748956	2428.58232	6556.5	7380.578947	1214.729948	3729.516516	929.6962319	344.6013146	225.4713748	1634.480371	4647.214436	0.3081640736	0.2347029674	0.07171875733	0.01783451995	0.0194271074	0.02371642071	1	0.2478801635	0.4470436076	0.2685579735	79	1
9	278.0318093	190.3778915	1285.146328	20362.91271	1436.242648	833.8823389	2003.505953	7841.5	25682.01064	286.4330468	3143.426712	296.6756663	179.159409	230.8440752	1173.880127	8991.583597	0.06347280621	0.07033976546	0.04139103371	0.007980816998	0.0122369282	0.007944459936	1	0.05290740387	0.1106516801	0.1053942911	35	0.999960137
9	293.3032452	184.5161348	5745.846672	18497.63496	462.1208252	1483.120528	2343.822959	7041	13661.38947	953.0486312	2781.365908	202.7593673	391.9675807	684.243267	1062.107266	4749.382048	0.3098493374	0.02461810684	0.07683912078	0.0132679742	0.01135486133	0.01700461522	1	0.2474940638	0.01866483779	0.2767972518	70	0.9973559871
9	296.508423	103.645481	-59.47540143	16296.76405	5188.208216	148.9770058	1584.159741	7369	12398.03191	91.90603759	2214.625698	799.2667615	90.12543327	361.5098957	1027.509758	3778.570423	-0.003875527404	0.3265993552	0.009386303749	0.005981119933	0.01985812575	0.005950762789	1	0.0006546166776	0.6321643484	-0.005918662858	24	0.9799969307
9	296.4816382	672.3006543	2446.488637	14816.03442	2103.427057	2282.592335	2924.217238	5928.5	2034.831579	469.1670669	2802.468035	465.494639	454.5228059	267.6761064	1123.918066	1140.879846	0.1679755018	0.15061954	0.1542277844	0.01233627719	0.01344494232	0.02005301448	1	0.1426150136	0.2790288965	0.5130308554	63	1
9	304.6618273	195.7508348	-328.0144358	17700.9359	311.1146799	4256.998341	2568.087731	6538	7017.88172	96.19142874	2459.265898	177.1087878	650.0978772	284.7718007	916.5042177	2053.423239	-0.01899670366	0.01825381533	0.246017914	0.005260364661	0.01008836247	0.01627356664	1	0.0008666106781	0.01293334949	0.7765037091	5	0.9999999994
9	305.2835918	68.35137243	1717.927123	10610.45457	92.68084427	1562.994147	2167.358285	3922	3008.076087	440.112255	2354.22944	143.9821883	415.4689304	295.4627241	835.3134079	1932.905291	0.1669451305	0.00771176827	0.1420387207	0.01660075324	0.01703138649	0.02541934426	1	0.1396542078	-0.01301870019	0.4652065944	54	1
9	307.72606	320.4168687	-82.76809567	19409.43617	2119.210061	1205.364602	2152.718814	7695	3960.905263	77.65877447	3630.851101	478.3827307	231.4334107	245.5743595	1425.311128	2172.920669	-0.0046287449	0.1088158877	0.06174489804	0.004161240791	0.01371683743	0.006947034701	1	0.00128510324	0.1900393955	0.1610573891	13	0.9999999999
9	308.6854804	151.4365262	-113.9098847	15575.93663	2653.86306	947.2305928	2033.183564	6419.5	5692.93617	74.07474193	2695.520478	494.5985497	187.4385576	251.2091771	1099.031279	2842.371329	-0.007921552897	0.1765023008	0.06131914387	0.005377726833	0.01563724623	0.008322105777	1	-0.0006644159021	0.328109801	0.1619393194	18	0.9999999931
9	311.334492	346.4637179	-85.24927936	17679.65749	1241.798056	150.2811155	1871.228337	6723.5	5131.6	62.10089361	2935.335544	331.724208	80.93985287	215.3878216	1154.549483	2189.154468	-0.004719488951	0.0705041125	0.008382956099	0.003543453656	0.01240552578	0.004605364345	1	-0.002543797519	0.1096688065	-0.02098695018	6	0.9999203876
9	317.695089	186.4726538	2962.407597	18179.06567	1155.029191	1117.079985	2293.220791	7063.5	14461.45833	591.3765989	3200.251519	384.6207266	275.9210887	1173.506911	1236.794197	4700.789582	0.1638193711	0.06440380165	0.05839231926	0.01112516017	0.0181007964	0.01442361168	1	0.1324458262	0.09917307577	0.1844366353	56	0.9989788413
9	318.330425	439.4538306	1415.17162	20163.49587	3428.192376	182.3256461	2130.525915	8390	9011.829787	276.1930936	3200.457942	606.1391849	143.2407256	222.9750183	1317.015328	3802.87158	0.07073738502	0.1683115439	0.009416962831	0.007495106544	0.01328289129	0.007530112514	1	0.05750827682	0.3091913793	0.003336864786	42	0.9999999942
9	322.5206127	221.6799055	5307.20393	17582.13565	1223.005681	1349.973534	2475.058486	6858.5	28037.67368	1043.080241	3057.881326	265.5397219	379.5267916	220.9340456	1189.668692	11241.32826	0.3061055894	0.07068880459	0.0762665652	0.01403224433	0.01258596787	0.02238087013	1	0.2449735377	0.1126317179	0.2761147382	73	0.9934469835
9	324.928515	329.1406221	-142.4181726	19500.34482	4990.140135	1206.193275	2105.559207	8630	9403.729167	107.016554	3384.134486	910.9814088	215.2859575	265.2631651	1454.001082	6415.37966	-0.00750693969	0.2497514642	0.06317547103	0.006292676285	0.01825159391	0.008018476737	1	0.0004855730133	0.4776205277	0.1715896146	22	1
9	328.5062179	151.3418767	-100.6089391	11027.24756	1064.154694	1467.254584	2331.372073	4359	1691.580247	68.191825	2896.456638	329.7966488	362.971155	351.086361	1098.012846	1584.202353	-0.008882965608	0.09616949765	0.1270599115	0.00772413315	0.02217105478	0.0198497765	1	0.001980776849	0.1669498681	0.3802562578	14	1
9	330.4656962	400.2663126	1064.220399	19013.92607	3523.588763	1985.518746	2464.693605	8046	30605.36559	352.2184291	3822.332693	663.33692	419.673477	219.092802	1536.771329	14854.71022	0.05837830699	0.1797559335	0.1015380269	0.01013169805	0.01646279155	0.01027390943	1	0.05379685361	0.3363658618	0.3124262949	44	1
9	330.2898238	643.4567508	-317.9011296	15090.81119	1490.614417	3670.886068	2492.347947	6009.5	5823.431579	77.41282631	2795.063446	284.5090066	699.2561782	254.4173264	1049.444921	2443.803657	-0.02179580166	0.1027520855	0.2435188431	0.005325410963	0.01316491049	0.01809306785	1	-0.0006657965518	0.1852149846	0.7712422199	15	1
9	333.782682	141.1276359	-84.44790766	11337.01985	1042.889433	1393.369653	2346.964671	4410	2050.22619	80.99604626	3117.73215	348.9827076	388.1021605	403.3306904	1170.672114	1203.64473	-0.007633676079	0.0940376938	0.125366192	0.009392601133	0.02272251895	0.02125173475	1	0.002830162079	0.1625297091	0.3747098452	14	1
9	334.8084983	209.4165457	-129.3895495	19803.21865	434.8576048	1253.828072	2023.488216	7187	6930.652632	56.95746325	3131.231617	194.7216664	224.4108533	221.3938242	1141.146279	2553.834142	-0.006573443977	0.02243991367	0.06260870358	0.003233751514	0.009898974915	0.00676436972	1	-0.001016244456	0.01386279133	0.1596756382	3	0.9999999992
9	336.664831	381.613186	1209.837586	19054.84113	610.8897346	911.5130035	2655.879802	7270.5	44520.83333	303.6990499	3423.816731	188.6822949	190.0725551	205.6511821	1257.005681	14233.86252	0.06177138517	0.03101974334	0.04699764603	0.008158343555	0.01089449711	0.008430560941	1	0.05155215933	0.03066933313	0.1222030356	31	0.999994791
9	346.5117382	288.1219283	3940.223767	22463.82858	1422.121516	73.29557124	1961.203237	8487	10308.16304	776.0091936	3786.427406	274.4081246	206.728025	244.2805609	1409.037821	3946.177152	0.1803498534	0.06273422941	0.003568183403	0.01141867079	0.01038261428	0.01020744988	0	NaN	NaN	NaN	NaN	NaN
9	361.2469134	336.1223028	-82.62866338	20885.51203	3459.571834	1291.233452	2218.102118	8606	3761.4	80.84387416	2963.939649	542.9413161	205.165	237.0757459	1209.102036	1381.851305	-0.004059059237	0.1657672015	0.06244667463	0.004245160897	0.01407071427	0.006208839961	0	NaN	NaN	NaN	NaN	NaN
9	370.1166104	143.2176936	-322.9947957	15630.47918	824.0290847	3902.247691	2582.827318	5927	7035.473684	72.22283772	2166.8639	193.2145818	585.3108364	257.5450607	779.8072197	2297.40057	-0.02130065114	0.05630416627	0.246926184	0.005479557123	0.01312594243	0.0158538763	1	-0.0005108195624	0.09059840716	0.7807784909	10	1
9	381.511778	544.6742361	2644.172948	13709.86391	46.68957225	216.0350215	2573.298998	5105	1569.547368	781.7483653	4227.887586	176.8541572	166.1960497	236.2975966	1530.657746	1254.219158	0.1854178034	0.003302325923	0.0146952806	0.01249733308	0.01544550363	0.01588373582	1	0.145981073	-0.02730560544	0.03875177523	52	1
9	389.149454	774.189738	644.7208872	9802.125615	157.3267788	368.2538954	1887.617211	3653	18275.14737	147.3041317	1644.731081	111.6474823	109.928176	188.9006152	573.4070243	6908.549196	0.06541014008	0.0163647917	0.03823456362	0.008269789257	0.01289522333	0.01121337776	1	0.05370138572	0.0004062216528	0.09272843771	31	0.9999999938
9	394.5383895	91.3316879	-34.48237522	16630.87366	1505.992905	216.7053716	1583.724778	6257.5	5785.410526	57.04948237	2370.138109	308.7075078	92.12974565	324.6778765	924.4240978	2116.728832	-0.001986853608	0.09352094209	0.01391812478	0.003712109092	0.01440751686	0.00550512435	1	0.0001681510476	0.1568523695	-0.0006557045712	11	0.9999646692
9	396.8580893	186.2427536	-43.47007257	15331.28671	1474.260942	247.4127636	1996.824662	5932	5247.791667	71.16839451	3168.472755	373.5323405	90.34585899	431.4685417	1180.623738	2566.447378	-0.002759593267	0.1037575648	0.01806487638	0.005734482151	0.01792312122	0.006800764644	1	-7.431575404e-05	0.1779083188	0.01364686804	11	0.9919219774
9	401.5395248	619.657289	989.6743341	15419.75907	5062.072711	680.8108096	2031.910463	7002	6730.722222	279.1201049	3598.693485	1265.135431	178.7789081	246.9611611	1652.146812	4020.361276	0.06292276878	0.3164477469	0.04471924004	0.008264687445	0.02173474132	0.01109605124	1	0.05506618035	0.6128697921	0.1275660892	49	0.9999661797
9	413.2634966	297.3333877	-114.8999843	17952.22089	3033.335485	285.6212387	2076.570911	7428	14094.50538	75.14063122	3472.21851	630.8032959	99.55806326	229.4642072	1429.073957	6452.924662	-0.006533061468	0.1691248926	0.0162621428	0.00475885552	0.016866935	0.005415088374	1	-0.002509754278	0.311190889	0.009667302817	16	0.8463091406
9	415.3281282	613.3172068	-364.0704892	17292.47424	1755.885151	4170.748272	2499.024013	6825	11047.27273	73.40813556	2536.42241	326.1930583	638.2184641	260.3063011	992.1340059	3583.019842	-0.02167567477	0.102485182	0.238004016	0.004419237576	0.01175365184	0.01499535941	1	-0.0009244959114	0.184441829	0.7526223253	15	1
9	425.6599179	699.2629668	-265.4327212	14612.41513	1292.725162	3325.180037	2310.068841	5684	3097.55914	72.57801683	2310.572203	215.0004127	459.7752236	232.7155763	840.86801	1173.138437	-0.01790432501	0.08992427906	0.2265777115	0.004969506092	0.01264703523	0.01841079141	1	0.001179634804	0.1583402677	0.7142718226	15	1
9	433.4894383	70.70848509	-50.78389106	14804.39598	248.9477218	168.1997329	1420.659391	5234.5	10745.70526	44.31730147	1890.048956	139.4233849	72.36938737	214.1434148	660.4434865	2166.214336	-0.003668749215	0.01754744616	0.01141014843	0.003111393337	0.009968698195	0.005082908832	1	-0.002041118985	0.00175770782	-0.01290624565	1	0.9999269026
9	447.559857	526.6181001	3065.230741	17916.92306	250.5585933	2818.094401	2855.335429	6709	11804.70652	565.5727664	2895.897068	180.851931	498.2990945	276.0371108	1059.693376	5244.030171	0.1692485003	0.0142632028	0.1577845133	0.01080651257	0.01092400671	0.01830767034	1	0.1425194215	0.0009976490687	0.519206055	54	0.9999999998
9	458.4367931	694.2514189	2335.762914	14640.8147	727.6263471	728.2616059	2069.437351	5502.5	9762.705263	468.5236778	2532.017919	171.5759607	205.5801109	227.6244645	909.2167076	3787.582159	0.1634558525	0.05197386191	0.0499747779	0.01139362704	0.01114435229	0.01188289724	1	0.1315068979	0.07346641296	0.1553574574	56	0.9999999176
9	460.2899141	636.4551323	-63.21340179	14494.30694	3438.664038	192.3340426	1923.366545	6310.5	13149.38947	74.29136979	2907.980289	661.5379575	89.8472258	180.2080631	1192.830412	5705.520627	-0.004537194245	0.2395237625	0.01437368725	0.005964735733	0.01802645847	0.007049498181	1	-0.000387789344	0.4547304313	0.00688091273	20	0.9923595421
9	466.5865986	478.2219858	1109.539002	17793.8224	5506.068781	615.2094081	1797.113747	7973	8298.351064	306.1103898	3938.225969	1237.814374	190.5262697	237.6996855	1755.326434	4776.975915	0.06455004048	0.3246602781	0.03754165408	0.008569575	0.02143068954	0.01016203288	1	0.0559631156	0.6293253391	0.1040368341	49	0.9999999958
9	468.5999932	139.659101	-66.3288638	13749.38265	3287.787802	775.9817604	1874.40803	5904	7400.421053	70.24241656	1904.29051	510.083553	153.8763765	474.4750763	800.4121571	3634.85895	-0.005046287888	0.2410655931	0.05820245797	0.005417943585	0.01819056504	0.008442953425	1	0.002011278203	0.4596927553	0.1549325367	22	0.9999999936
9	468.239987	716.5192742	-44.48762282	11437.23951	171.9317786	149.5280452	1656.723983	4159	7847.462366	39.92985955	2397.88828	120.56908	74.00667581	164.0746834	838.2926021	3655.780377	-0.00397217029	0.01608661901	0.0135690839	0.004121550485	0.01067770106	0.006410994807	1	-0.002155583777	-0.001132795682	-0.005743076824	1	0.9994394335
9	469.6430957	214.3182346	-224.8566321	18986.33078	3248.643975	2298.529976	2007.242692	7940.5	6901.702128	96.07144306	2803.695116	575.1407166	379.1786704	365.346215	1184.583426	3041.611029	-0.01217664688	0.1681479161	0.1215405181	0.005679199748	0.01500688443	0.01046857621	1	-0.0002513315025	0.3135651979	0.3641197002	19	0.9999983002
9	470.3120038	274.4939188	14450.75764	13909.02112	1347.639182	-618.2658081	2028.984689	5683	787.2765957	3433.499496	3335.825383	374.0221912	574.6115049	293.0968685	1330.53486	620.1795162	1.050673771	0.09742641757	-0.04349918436	0.03646799422	0.02145518519	0.05483843079	1	0.8202177442	0.1616702837	0.03486020275	96	0.9996556351
9	490.9733108	124.6278539	-63.75647298	12070.72411	632.0001677	716.5895021	1862.592708	4576	7813.404255	55.97919443	2258.524657	193.7710648	149.4138638	204.5166053	830.0168624	3850.1166	-0.005628019451	0.05142542301	0.06058006024	0.005361359034	0.01580306486	0.008481520876	1	-0.0001252311038	0.07291075661	0.1543279669	8	0.9999999925
9	493.3229398	360.672114	1142.727779	18543.46635	3209.211902	690.8968112	1777.341249	7780.5	23256.43956	269.9508628	2964.766411	645.234632	167.8406029	239.7611736	1270.189511	8530.051835	0.06058844944	0.1704091241	0.0382915903	0.007290125899	0.01517077501	0.007706036535	1	0.0514206161	0.3146747483	0.0987844924	43	1
9	494.2262484	557.5470712	-94.04991484	15846.93133	5190.675608	895.8656229	2064.307783	7211	7992.315217	76.87034259	2778.695228	979.7893225	168.5825934	260.8379314	1284.146385	4634.069156	-0.005904346061	0.3298083525	0.05809487439	0.005150028292	0.01604509579	0.00690373135	1	0.002190478206	0.6407311808	0.1583650679	26	0.9997649921
9	495.5023549	608.2877616	-68.71646318	15818.69182	5087.666984	212.3462461	1900.226686	7096.5	17203.09375	83.98200535	2367.012859	785.7335789	87.80751705	200.233616	1061.271071	4987.548718	-0.004153022949	0.3324862668	0.01368960544	0.005987857595	0.01753961006	0.006605998907	1	0.0007675673704	0.6443526687	0.008825553389	24	0.9328629957
9	496.4976345	179.3416127	-78.344544	15878.09801	5223.687179	163.1727655	1601.723796	7198	13904.71277	74.46402199	2340.896888	836.4851186	94.72379748	204.9207316	1077.386798	5267.146247	-0.005131750671	0.3349866685	0.01059298149	0.005060419821	0.01854952978	0.006158669935	1	-0.0001706743545	0.6493260617	-0.00173866705	24	0.9897470943
9	496.4955214	473.3530548	1087.255997	18116.09227	1162.844567	740.141062	2262.015039	6962	31425.56383	226.6633936	2903.850907	247.2016108	158.967867	232.5417492	1086.987499	11406.04015	0.06030861116	0.06600341255	0.04055258167	0.006980183314	0.01175780104	0.008309123809	1	0.05033644403	0.1017727411	0.1016772145	35	0.9999999927
9	520.426995	111.2905735	1624.333993	9938.205711	3011.463982	513.1769641	1751.055969	4554	1373.666667	412.6500459	2321.11461	698.7161003	186.0099499	197.4390647	1023.688699	969.2923498	0.1612676258	0.3001929605	0.05012101762	0.01714652837	0.0261834238	0.02039241285	1	0.1322022561	0.5798606919	0.166515518	67	1
9	528.6395627	196.4688492	751.7760351	14222.12138	924.152994	1389.186887	1815.188324	5455.5	20921.8913	233.304362	2655.350369	192.9353487	276.3144196	197.6476424	947.5959752	9809.067157	0.0533181537	0.065207058	0.09704265245	0.01125917302	0.01474755885	0.0120143683	1	0.04844537531	0.1024944736	0.2909931239	36	0.9999993584
9	537.6817249	155.4879801	-50.97372987	12157.56575	641.3663065	722.6855064	1866.925733	4598	6964.095745	52.73595245	2388.854889	158.2100393	162.8334264	195.8383592	837.1741951	2852.586979	-0.004141359472	0.05182481663	0.05966918003	0.00478632318	0.01381354778	0.009638816396	1	0.0009840406414	0.07368671224	0.1515920191	8	0.9999999903
9	549.6709969	604.2970017	683.9122294	11845.95514	2066.372904	1135.043582	2124.501543	5017	21017.66304	197.8399658	2471.701561	383.0651165	235.5547879	207.6615083	949.9558082	10639.14836	0.05595522	0.172747919	0.09720072427	0.009737846275	0.02029364699	0.01325359065	1	0.05155783455	0.3218909688	0.2969284857	44	1
9	553.4737897	126.62771	725.9917568	10736.60757	4552.695204	49.57633947	1375.052376	5312.5	8503.032258	186.8197287	2057.449052	867.1638942	101.9229993	212.3540135	973.4069474	4891.457593	0.06803834694	0.4147029236	0.005480834566	0.01033758064	0.02851276642	0.01020939433	1	0.05752711693	0.8116881456	0.0005076579102	51	0.9999999995
9	555.3285584	313.2071502	913.7570023	14585.23984	3341.645558	1388.528732	1858.42947	6253	5122.833333	234.3875452	3131.701693	677.7004609	338.3055487	220.8610137	1305.835443	3185.550322	0.06247331423	0.2352975234	0.09598355521	0.008142842454	0.0221800688	0.01171389031	1	0.0571850066	0.449441902	0.2970432956	47	1
9	561.4531711	69.3095139	572.3777579	8816.556388	2550.438193	685.5970295	1242.893669	3962	7947.074468	134.6793955	1302.367096	394.7513341	143.3953985	160.8199445	576.4715628	3468.811672	0.06578505054	0.2879554883	0.08038943835	0.01119153599	0.0229226588	0.01177144365	1	0.05929504936	0.556219596	0.2474371892	50	1
9	566.5653679	459.4980273	3069.111578	16207.99607	206.0646994	106.3887825	2095.787071	5862.5	4916.15625	581.3343116	2991.016566	191.4336291	156.4804533	180.4207623	1105.156018	2444.962948	0.1847386289	0.01350704168	0.006863606594	0.0117852758	0.01312699848	0.01144325554	1	0.1450510462	-0.006811266308	0.01259931477	52	0.9999999996
9	570.7039331	703.543386	1539.170166	8785.872121	2005.594541	17.32592223	1815.070515	3862.5	7606.378947	299.3487756	1733.660477	374.9904196	108.3140935	242.7488962	729.6098374	2915.320588	0.1727928016	0.2225726021	0.002209838779	0.01319513357	0.01959478864	0.01327241972	1	0.1374285151	0.4195148931	0.003655351431	64	0.9999999821
9	628.4115529	375.3630059	-43.21013772	13968.92152	2185.989309	399.3629529	1701.276751	5611.5	5949.829787	73.7139716	2206.988481	333.2454938	94.28759534	207.4231813	855.4774356	2163.629759	-0.003027529638	0.158922318	0.02939003073	0.005646355722	0.01620703918	0.007525106963	1	0.0009680191937	0.290918354	0.05433106626	17	0.9999997167
9	640.8567082	508.2294235	3469.163326	12311.26875	1252.501658	883.4552945	2146.252822	4976	37171.2268	730.2565717	2299.710749	207.92873	248.9116209	196.3828883	851.8759945	16893.96715	0.2831874421	0.1037537935	0.07453541825	0.01777625644	0.01716968274	0.01968320564	1	0.2272507392	0.1800319275	0.2667561025	75	0.9999263612
9	651.1163145	303.7592551	675.0226136	12605.45769	1323.50093	1177.587334	1808.285521	5010	35875.48421	143.6085182	1811.041205	207.5462652	218.9730375	182.118569	656.7362203	9621.65848	0.05478784936	0.1063403833	0.09567336656	0.007517763579	0.01438222947	0.01291103015	1	0.0499058364	0.1863518893	0.2885328099	40	0.9999999995
9	662.2625039	637.5237821	3446.729283	7962.33382	2393.220426	-214.6864529	1415.870265	3682	18420.81915	716.2873374	1538.128877	464.7455334	158.1492358	158.1574383	676.7931996	9120.460997	0.4481356049	0.3138643672	-0.0275035445	0.02368199753	0.02326094917	0.02243368776	1	0.351866875	0.6043244653	-0.03265571052	89	1
9	669.6373471	229.4005163	488.8053317	10348.76957	1066.896324	2040.107008	1582.372815	4082.5	12305.91579	126.7634477	1466.588044	170.5358192	333.2310567	193.2004278	538.620286	4380.236476	0.04749938577	0.103946042	0.1978217988	0.008632775606	0.01594795141	0.01775820131	1	0.05066481809	0.1857061434	0.6319874282	41	0.9999999999
9	705.5971341	176.6087969	2.313215403	6191.282923	1963.620234	119.8017774	1073.480542	2827	5911.631579	50.40111506	1086.508625	343.2032906	69.02059431	140.053112	472.0650211	2905.184515	0.0003505981091	0.3125275413	0.02011543149	0.008571776942	0.02552780072	0.01085757073	1	0.004506548887	0.6038983144	0.03062325115	25	0.9999998089
9	708.6182719	198.352194	467.8841902	7602.004788	797.2118383	246.4624379	1088.697951	3010.5	18975.25263	101.5820955	1073.555635	147.310573	86.51483255	147.8902407	398.1893672	5372.592337	0.0630050919	0.1080561775	0.03361333435	0.009936348339	0.01969701125	0.01073263378	1	0.05241207537	0.1872741407	0.08070507115	39	1
9	723.8529468	266.4173112	2292.309912	7878.349623	191.9201397	478.685567	1401.984989	2955	9180.6	375.4390296	1320.845097	117.2726017	166.6117826	164.7594763	465.0945369	4134.444722	0.2905320378	0.02593354812	0.05957024283	0.01719453125	0.01687948844	0.02016509855	1	0.2312955704	0.02064685706	0.2142976035	70	0.995080568
9	738.638866	243.5417297	-78.10541431	7884.728732	2464.368708	813.3359661	1106.832985	3588	31870.52128	65.30992496	760.5242609	250.6516149	91.17450923	198.4863509	333.072924	6625.254736	-0.009738551765	0.3108026598	0.102886256	0.008548661553	0.02110876098	0.01036043444	1	0.001850388191	0.6038172577	0.3080225821	27	1
9	751.435702	445.6937446	441.5939839	7834.066864	777.3749459	689.8211642	1405.401304	3104.5	22094.19149	97.38339513	1173.989744	164.2617259	125.4475861	205.6859551	456.4130257	6857.833727	0.05802526183	0.1009127561	0.0884129339	0.008476123585	0.01622537071	0.01327096794	1	0.05192558162	0.1749758216	0.2644622286	40	1
10	14.20158811	254.9820112	-157.4353789	13752.56589	4302.609032	1419.773305	1645.926975	6179	27157.72632	75.48413445	1294.524415	400.165109	141.5018295	191.3639517	545.9702656	4918.417817	-0.01154169853	0.3095417053	0.1052376692	0.005806194959	0.01846642783	0.008245190505	1	0.0005766098916	0.6013435844	0.3155183333	27	1
10	26.49058234	457.1200176	873.3880635	14413.28729	1411.27904	1327.289426	2207.258614	5623.5	19847.47826	173.2014585	2130.501695	197.6285219	243.9100786	280.9463994	760.8596417	6680.659825	0.05951375923	0.1005801794	0.08930805347	0.00808129259	0.01298105869	0.01245694713	1	0.05314387453	0.1743333486	0.2677961338	40	1
10	31.52802079	224.5787398	5279.992918	10979.31921	1149.651551	-348.2523245	1757.16673	4430	8435.831461	1009.570204	2073.876194	212.2593287	214.9150162	184.0333146	793.448213	4394.257433	0.4822695083	0.1029202117	-0.03120912466	0.02539372419	0.01648151568	0.02196028904	1	0.376301672	0.17380314	-0.04720729709	85	1
10	44.49639212	217.4801923	973.2177394	10866.37122	164.7835125	78.24360897	1867.599084	4010	9702.977528	168.3115486	1773.821776	124.7655821	104.0565116	180.8720916	608.433532	4190.254044	0.09116742612	0.0157122476	0.007469901908	0.008383637285	0.01259578722	0.01020136565	1	0.07189581205	-0.002218907933	-0.005639914688	30	1
10	47.57550154	413.6682524	-49.20206585	12847.83689	4204.007258	143.8583968	1761.736805	5882	8661.840426	70.83554721	2691.840251	821.1879401	73.21285064	231.9315721	1160.280006	3856.459408	-0.004231490521	0.3224296068	0.01135135806	0.005876580734	0.02010404376	0.006331834394	1	0.0004605582827	0.6237394342	0.0004563688724	24	0.9430633039
10	51.2605	182.5467273	889.4018726	10777.33364	239.2107236	52.09944338	1610.81789	4019	17710.91398	187.9897581	1811.142999	146.0068384	92.83743137	177.8513742	644.2201434	6705.007979	0.08309900808	0.02185260113	0.004892527939	0.009920180719	0.01466276698	0.009063231796	1	0.06547835743	0.01020698061	-0.01583093347	30	1
10	52.74693177	445.2452595	2486.931895	13833.06948	46.91808338	103.3918131	2348.51236	5021	2552.915789	474.3361553	2656.802643	133.5261762	162.5954462	236.1614999	931.8462178	1346.203319	0.1836255519	0.004315046608	0.007338949268	0.01013174826	0.01035572659	0.01373126319	1	0.1441214821	-0.02554314938	0.01355038232	52	1
10	56.48657034	284.6437555	4039.894765	13660.65963	106.0431166	878.3034287	2259.768702	4992.5	3099.595745	795.1435091	2669.52858	135.9647562	308.0873011	244.1217196	955.8807775	1645.088861	0.3014768971	0.007943551619	0.06514940965	0.01687109479	0.01142616219	0.02274735901	1	0.2400397862	-0.01583093516	0.2347262642	70	0.9999988903
10	80.42407489	612.6887736	649.8727912	12668.72489	2044.689644	1132.440005	2154.676254	5265.5	45678.67021	183.7531186	2228.263696	344.8342085	240.4707777	209.6362496	865.6250366	13192.40082	0.05157998483	0.1620585479	0.08815533358	0.008923104497	0.01631996449	0.01334118347	1	0.04745688574	0.2997121166	0.2649319318	44	1
10	81.50482091	632.2147892	715.1885844	11589.20699	3403.062643	344.2478469	1581.360911	5148	5029.505376	199.8875608	2571.99391	724.8328222	127.1477899	185.5243053	1094.008579	3313.302925	0.06296361586	0.3002643933	0.03313806679	0.008686815104	0.02205740932	0.01109564912	1	0.05420653792	0.5793744546	0.087716932	49	0.9999996468
10	92.55852898	582.581621	-25.01723855	10956.71966	2524.603362	716.3647869	2136.221733	4819	4061.494624	79.14019676	2304.76904	531.1058152	138.6840192	210.1713794	946.764938	2110.489031	-0.002360072791	0.2241074498	0.06566538017	0.007653449294	0.01984616851	0.01037728278	1	0.004423057942	0.4254041384	0.1799731923	22	0.9999999999
10	102.4011225	563.3477136	2249.331306	12897.26329	25.28669155	773.3152721	2610.397975	4780	1176.021053	547.1933339	3228.018392	136.0072403	264.3594947	239.4856777	1128.91936	743.4140334	0.1769836928	0.001788206839	0.05964253257	0.01325298607	0.01237698175	0.01827072076	1	0.1422206721	-0.0285255088	0.1887188221	53	1
10	112.1493119	29.37699767	12.48223883	7563.978941	2989.101991	108.5165172	1338.896911	3590	13679.96774	77.45602134	1284.046127	477.5436101	69.45450714	187.5648884	573.5537987	6183.583546	0.001879182029	0.3921020005	0.01491495426	0.0106469537	0.03163043191	0.01026349778	1	0.006141273093	0.7660198596	0.01695586166	28	0.996083191
10	117.8125366	407.068966	-52.22807544	16291.45858	266.8569699	239.3129518	1990.505206	5745	6145.208333	46.85111174	3007.5627	185.4606054	93.68255704	213.7567831	1112.009242	2805.19133	-0.003328332176	0.01642983524	0.01507232618	0.003318463643	0.01096531584	0.005293741918	1	-0.001553060056	-0.000370775992	-0.000508080314	1	0.9989295643
10	118.4140143	464.2358136	-68.44959099	17813.59795	4265.52112	485.6171638	1841.662164	7660	4908.691489	74.61742833	2750.167613	691.5723782	113.5095541	247.7792973	1187.976359	1702.196538	-0.003715011265	0.2399796251	0.02809305535	0.004543351598	0.01513134297	0.005397558838	1	0.001130921816	0.4562284287	0.05343697535	21	0.9999999726
10	128.3912858	165.7475563	-61.74833524	11632.0929	620.675893	727.6382931	2116.600554	4506	6200.170213	55.34209174	2486.92358	160.1448934	158.1234342	233.3938016	889.1935467	3061.227871	-0.005168097098	0.0535567998	0.06207831497	0.005300932121	0.01229259108	0.008360812253	1	0.0003503475626	0.07732069325	0.1595862974	8	0.9999999999
10	140.4587775	344.6085239	-182.0298332	18990.43218	583.6608573	571.2919982	2055.091971	7110	21607.30108	54.5716692	3343.432958	221.9169367	132.2387887	237.3024695	1257.68384	7526.64901	-0.009465280213	0.02923710253	0.02895881976	0.003748639466	0.01014191554	0.004835809007	1	-0.005349591482	0.02633708137	0.04565082525	2	0.9999999634
10	148.1273111	682.1421961	-42.37755815	13130.68604	1906.914335	333.5727075	1597.96998	5218	5306.65625	55.0249109	2605.436984	333.1461059	101.4241034	175.5132222	956.4001056	2279.298677	-0.003581996772	0.1474990229	0.02698492567	0.004821075512	0.01547954849	0.007338175793	1	0.0002711142471	0.2675146527	0.04557092951	17	0.9999882372
10	156.0266593	293.3917889	1439.851043	19700.94875	8774.108823	52.10202475	1626.249791	9843	7724.382979	294.4570096	2644.219132	1158.837847	134.1910003	248.1842747	1237.885747	2726.476142	0.07175250957	0.4354211103	0.002530801536	0.00935851383	0.01888632788	0.007106722515	1	0.06044616361	0.853829906	-0.007721122776	51	1
10	167.956825	657.8166044	-209.6639626	14818.47622	1529.550218	1692.5355	2157.221904	5843	20600.55789	64.7895776	2346.169768	249.0809968	262.0176266	225.2852975	867.1953414	6285.488481	-0.01417602897	0.1042651632	0.1155205964	0.005285255126	0.01314473061	0.009404984267	1	-0.002815159895	0.1829912881	0.3404761126	14	0.9999999991
10	177.6814411	211.4367699	-75.79380893	16392.86079	1686.616164	517.1491464	2104.670337	6385.5	7061.553191	65.75895275	2779.127792	364.3606821	120.2999043	237.5563446	1085.197728	2799.626333	-0.004927296394	0.1102438121	0.03164995063	0.00455049445	0.01451643841	0.006675744638	1	-0.0008453098383	0.1917053995	0.05936840161	12	0.9993330596
10	179.4426804	352.8365535	1239.097871	19808.62932	6679.844681	1877.769232	2167.946038	9301	10837.75258	250.0420076	2950.746215	998.0741782	356.5454259	235.8797164	1321.471386	3248.03996	0.06431202648	0.3322261092	0.09401380659	0.007258297152	0.0170571119	0.01170869327	1	0.05943517058	0.6471009113	0.2951387032	50	1
10	181.2925103	325.556356	1233.920496	23137.04182	2526.715311	4843.023654	2535.250859	9160.5	1930.893617	176.8114969	2166.849683	280.0326731	546.9699531	244.4237591	818.5734208	443.093511	0.05296736498	0.1103851481	0.209414631	0.006788630856	0.009300418104	0.01257044393	0	NaN	NaN	NaN	NaN	NaN
10	181.4370143	782.8087702	626.6696577	9438.918935	1390.478056	4.02405872	1166.362427	3772	18866.17895	151.6640883	1551.702906	255.3131346	85.0801364	170.4585854	603.1047538	6328.910259	0.06642184626	0.1555968309	0.0005032375682	0.009788856545	0.01652833485	0.009560114385	1	0.05344282797	0.2828860825	-0.02829269982	42	0.9999999994
10	186.7194257	397.4683659	5472.138912	18474.03966	1243.266578	1438.22915	2611.343961	7241	22267.80645	1259.65687	3949.049419	327.4531614	405.7575618	232.7845922	1530.20042	9369.162241	0.3071080437	0.06595634714	0.07453166818	0.01520769875	0.01189302857	0.02170957679	1	0.2456020447	0.1029044935	0.2702586877	73	0.9994586125
10	189.6844231	67.51222957	31.20571368	8659.654398	1782.479407	229.8192847	2145.298167	3723	3229.223404	61.44925644	1755.787075	384.7023126	76.58588022	270.9886285	720.6246021	2059.61907	0.003952395083	0.2081876002	0.02937826561	0.007944821697	0.02294467571	0.01038357723	1	0.006904726728	0.3914178384	0.05802321197	21	0.999999678
10	191.6845377	513.3014756	-81.78534233	17399.13266	2878.157497	241.769631	2000.856685	7165	9190.301075	71.90445066	3510.587917	611.9431534	95.00954615	274.3062157	1417.080222	4461.918197	-0.004721487298	0.1690589668	0.01511242871	0.004917185265	0.01424828662	0.005677949808	1	-0.001165911026	0.3110074201	0.006174263502	16	0.8665228102
10	216.6172072	378.8298297	1246.409593	17263.40595	7373.657857	144.6594995	1883.198264	8464	1883.648936	297.3908935	3629.478001	1711.054384	132.2227928	260.7388939	1817.572975	1088.461356	0.07473484478	0.4262434797	0.00873091021	0.008611537384	0.02343550237	0.008700540842	1	0.06308464656	0.8353615968	0.01346632924	51	1
10	222.5058375	180.6425097	-143.4564576	15184.66575	2582.706793	942.9216061	2124.616077	6260.5	6025.095745	74.6704021	2884.319533	519.1338572	196.067776	234.7363333	1170.976606	2719.754527	-0.009494254371	0.1745434922	0.06178389968	0.005721400678	0.0151097839	0.008978291606	1	-0.001884400528	0.3241340886	0.1630791176	18	0.9999999955
10	222.6455515	481.6390762	7333.889684	22786.03964	530.8817931	-161.9044164	1996.997621	8500	13867.03158	1412.517991	4390.990006	215.6437233	288.423009	205.5622549	1576.854708	4863.872322	0.3188146865	0.02325374165	-0.006220532663	0.01295064528	0.009817167067	0.014477645	0	NaN	NaN	NaN	NaN	NaN
10	227.6576762	221.2838027	-96.92572589	20682.33372	489.4293112	256.7953975	1850.010484	7531.5	8744.483871	49.57802889	2966.757097	201.7874373	87.01252174	227.1165173	1095.178254	2564.873048	-0.004597685233	0.02541058099	0.01270746821	0.002837990018	0.00964552592	0.003988039422	1	-0.002609633295	0.01785357271	-0.008372197579	1	0.9997214316
10	232.6872018	553.4725774	1193.993358	17283.47288	7334.713471	114.2975795	1838.666189	8460	5240.416667	312.8858733	3637.982489	1677.869705	118.0900122	271.6175736	1780.581504	3122.842119	0.07245129103	0.4300687914	0.00654770072	0.008558454582	0.02005254532	0.007475011588	1	0.06119623041	0.843076722	0.005763627712	51	1
10	243.4915448	394.6641527	-391.8198957	19352.2428	1094.836341	4827.591928	2930.134055	7430.5	8119.180851	98.54484359	2947.419617	271.4281004	744.9486331	305.636017	1141.560526	2801.419398	-0.02097658723	0.05735060819	0.2456102021	0.004878797062	0.01089414119	0.01812816398	1	-0.0003306907254	0.09267845332	0.7764494829	10	1
10	247.9472049	265.0937075	-124.849711	17203.95672	3013.112916	1053.871642	2223.346468	7103	5994.905263	71.82024545	3028.024735	627.2713347	229.5018613	278.2986726	1297.454396	2842.884376	-0.007637656914	0.17571232	0.06126976884	0.004900972275	0.0169452396	0.008836980073	1	-0.0004530480522	0.3264959238	0.1617988833	18	0.9999999912
10	248.5108726	230.2664926	1501.959866	17042.8786	367.9569302	203.3188917	2470.599861	6293	17785.28421	371.1188731	3097.065896	191.9497256	165.8930093	815.6416518	1130.127793	8270.742042	0.08763714153	0.02311901908	0.01262150108	0.01025266256	0.01280365104	0.01091726184	1	0.06953214913	0.01310758382	0.01133013374	30	0.9999999999
10	249.3554782	767.5640483	644.2637818	9578.228615	2932.585119	287.2343755	1557.231114	4392.5	4840.468085	178.4004991	2184.575671	676.31648	109.461955	176.0318992	956.8628858	2495.667522	0.06581578154	0.3062569681	0.0315181711	0.01089416119	0.02291716389	0.01131035773	1	0.05639328115	0.5915305586	0.08313383211	49	0.9999999939
10	253.9916166	378.3285195	-155.454238	23073.03838	464.6962818	722.1205655	2372.401843	8599	18403.95699	66.54899045	4751.292011	187.3271935	143.0968672	292.4728137	1608.253162	9798.781044	-0.007294394074	0.01940399542	0.03132178286	0.004100179146	0.01009317013	0.005084182086	0	NaN	NaN	NaN	NaN	NaN
10	270.2997812	327.3045297	-378.0297373	19072.66565	290.6027395	4731.093814	2777.236621	7157.5	4233.580645	93.72470164	3310.429694	184.9195471	879.1201711	285.898739	1228.738514	1839.208025	-0.0199257046	0.015338164	0.2426844991	0.005064132385	0.00992107889	0.01687974441	1	-0.0001000842363	0.006847715064	0.7649071425	5	1
10	278.5136432	287.3075179	-104.765334	21570.36906	5405.606388	281.2687264	1945.760662	9401.5	13614.13684	88.82662823	3138.230731	752.991591	89.74932669	261.3740189	1257.834685	4552.00124	-0.004658668638	0.24889441	0.01331279931	0.004714262272	0.01578974668	0.004472498525	0	NaN	NaN	NaN	NaN	NaN
10	286.7547105	9.538996614	6.184838411	8775.356355	3449.684943	412.3377131	2056.195	4292.5	8939.402174	75.91803291	1622.430913	606.8243646	86.6887961	220.8920029	726.2194903	4269.054285	0.0007742282162	0.3885087003	0.04861348465	0.009430829421	0.02531201559	0.01508085664	1	0.007381365207	0.7600866955	0.1304180449	29	0.9999921234
10	293.8145851	691.1618424	6981.130722	9174.528725	26.68569767	-152.6563806	2896.943857	3567	3215.126316	2121.174717	2884.395027	121.6416127	297.8908421	379.1845446	1078.740311	2762.523308	0.749997599	0.00349528519	-0.01772328275	0.03095799021	0.01616534028	0.04077746207	1	0.5856817475	-0.02866846866	0.05222891259	90	1
10	294.4483376	434.254173	-37.38236973	22115.17791	2328.609334	341.6795341	2249.007443	8699	6314.924731	73.66076687	3931.756107	435.8928573	102.1045804	260.652144	1461.096952	2552.216476	-0.001835767073	0.1052833485	0.01662675429	0.003729037307	0.0124553571	0.004775213722	0	NaN	NaN	NaN	NaN	NaN
10	297.9264676	565.0602494	-91.13064876	16622.03581	339.8753406	222.8090585	1936.367825	5976	8734.136842	48.59667235	3426.015076	176.9218893	82.02412329	212.2255348	1239.383379	4534.562611	-0.006194775914	0.02293846882	0.01372931903	0.003825977926	0.01076758315	0.004545971511	1	-0.003818293066	0.01285378708	-0.005378379222	1	0.9985611777
10	310.2411195	258.4654934	871.2794912	19674.7387	582.452457	4493.997421	2642.293498	7430	33705.03226	255.0075456	3279.524971	214.3463624	804.3803852	242.006723	1233.771488	11923.86902	0.04397624032	0.03061116845	0.2171657427	0.008315322829	0.01026428755	0.01856191857	1	0.04842764177	0.0369014856	0.6932897596	33	0.9971300198
10	313.4683088	518.5964955	-142.099737	21026.17921	7289.442995	530.0820757	1936.842438	9727	18757.14894	103.3534927	3283.507151	1005.507472	117.6755996	214.6240516	1392.56009	5616.275311	-0.006886308908	0.3360112975	0.02504663528	0.005343136698	0.01913743857	0.004897288594	0	NaN	NaN	NaN	NaN	NaN
10	315.9410482	625.9692904	-107.1239088	15359.82476	1032.224137	234.2887692	2142.329265	5869	14533.63043	61.28120184	3227.239223	281.3538171	90.54049501	211.0752165	1218.506649	6295.848904	-0.007134074771	0.07154928945	0.01644632412	0.004767019152	0.01280326012	0.005424978398	1	-0.003911087362	0.1121370046	0.005779253108	6	0.9882386519
10	320.6578182	574.4834032	-388.8641103	18243.10059	1001.497617	4556.136	2754.045858	6942.5	8973.946809	84.02720926	3066.571757	273.3617979	656.4249574	254.1399512	1181.560711	2840.359584	-0.02113065854	0.05461910478	0.2449648606	0.004678180431	0.01161528686	0.01535056879	1	-0.0005186057578	0.08707933638	0.774112769	10	1
10	322.2801406	784.4086532	557.2851174	9925.771497	2253.358345	831.6128025	1485.490788	4322	10468.23404	159.5578395	2063.240657	459.6411467	179.4872896	184.2261266	846.6303192	4906.375353	0.05892446828	0.2316853988	0.08312077465	0.009575002689	0.01846925697	0.01196741936	1	0.05355669682	0.441542376	0.2526458302	47	1
10	325.5228012	58.63690826	699.4500189	13357.55358	2028.412695	1378.925571	2668.426121	5571	29179.15217	180.0336076	2190.656024	310.8941997	213.8587246	241.8544732	820.1174382	8187.674151	0.0533305869	0.1541067539	0.1038235995	0.008447127721	0.01719337893	0.01447527819	1	0.04974453494	0.2841379223	0.3178980618	44	0.9999999994
10	330.6673663	102.6639398	-79.08423628	17654.51453	2751.669612	576.8253046	2189.70526	7257.5	7335.769231	80.87446689	2565.540879	511.6645322	115.644931	310.8329471	1088.485116	2000.829723	-0.004115078038	0.1544905622	0.03192543161	0.004909642562	0.01420954903	0.007169560164	1	0.000235207514	0.281983097	0.06246209235	17	0.9999874422
10	332.6285795	459.4842395	1223.700024	18212.35975	6388.74415	68.0021612	1770.031799	8605.5	18802.72826	336.0140473	3832.98242	1253.166767	121.3730837	296.4938266	1694.575913	7603.14509	0.06650598404	0.3459870996	0.003458413078	0.008187978872	0.01867276976	0.007193189836	1	0.05553579767	0.6714197242	-0.009743916668	48	0.9999953956
10	359.5928377	59.5789058	-30.17351058	11966.7702	1731.11341	542.8488307	2516.191834	4923.5	4538.076087	57.73416892	2338.627402	380.5410961	109.010733	295.3321285	910.0093584	2033.424942	-0.002504869097	0.1432425862	0.04721350286	0.005100276936	0.01772227282	0.01077341854	1	0.00235702147	0.2596687758	0.1139650508	18	0.9382751666
10	374.6736462	281.53765	-355.8437913	17455.41899	264.061882	4221.466476	2518.385109	6423	5136.757895	97.14178279	3724.357851	192.7831677	877.6471239	295.5661936	1393.577829	2635.883209	-0.01932421033	0.01478451693	0.2469125068	0.004803745285	0.0104681975	0.02015710072	1	0.0006336264595	0.00589302219	0.7792993887	5	1
10	395.0073998	476.3697559	-197.5655833	20943.63372	544.8140143	611.9811153	2111.708692	7779.5	30670.1413	53.29775052	3332.15403	182.9386121	119.2083987	239.4878699	1192.027593	10695.75096	-0.009292993791	0.02634549991	0.02882215624	0.00351399109	0.009098633074	0.004337358274	0	NaN	NaN	NaN	NaN	NaN
10	403.5484553	66.64705444	-16.41360911	12529.50146	6.313570599	372.3259707	2567.004882	4593	5467.765957	45.21741307	2138.183398	162.8629105	92.24410337	304.2027352	742.9625111	2330.009236	-0.001261211611	0.0004440411836	0.0313403835	0.004056130854	0.01414987278	0.007708764412	1	0.00094270484	-0.0323103396	0.05419306453	2	0.9999882558
10	403.478589	733.6621059	-59.85847854	11380.32974	141.8688989	628.1485632	1679.333567	4191	3844.042553	46.85292943	2773.513848	117.7215685	147.1315805	178.4311763	955.458569	1918.682562	-0.005591660605	0.01216429069	0.05559333575	0.00472371538	0.01155523125	0.008768986437	1	-0.0007927045691	-0.007391765155	0.135724073	3	0.999991127
10	411.942484	112.8506537	-101.4018302	15334.83154	2315.677149	969.469548	2287.496048	6199	6330.135417	67.85112968	2272.190051	391.4211715	178.8966004	293.4622673	906.3533898	2217.448366	-0.006895943294	0.1546416205	0.06540068143	0.004863204895	0.01649933951	0.008198141257	1	0.0001859806201	0.2836806924	0.1749727483	18	0.9999993945
10	416.7269708	160.4671618	2724.263626	16299.59589	1523.130948	1010.085151	2490.538193	6387	3178.483871	592.5167661	3174.955034	429.3041481	241.1100698	208.5131488	1267.715084	1639.86456	0.1705749382	0.0987691291	0.0612213168	0.01074671967	0.01477266893	0.01436457505	1	0.1382433718	0.1693933729	0.197009825	59	1
10	437.4513873	310.5856991	1131.54636	18946.37736	3409.045527	731.2679446	1912.086053	7971	22027.71277	341.7941344	3745.615036	630.6013225	189.2227608	238.049574	1516.487158	11399.86604	0.06101708043	0.1713761878	0.038410663	0.008923429467	0.01492312703	0.007804224432	1	0.05177290261	0.3166522564	0.09932362018	43	1
10	438.9751773	162.3349892	1007.139328	15858.12093	441.902113	714.8345101	2378.942215	5865	29678.13978	211.1825118	2336.009971	171.7536502	160.2728119	239.5925411	821.7937802	12690.82355	0.06257928944	0.02791330389	0.04437431741	0.007720916306	0.01318421436	0.008717139193	1	0.05198774758	0.02422263521	0.1133756495	31	0.9999990058
10	449.461159	413.71338	1485.196343	19974.59649	3257.748334	180.1626697	1954.44883	8349	5247.378947	364.5346364	4518.942713	771.8325629	132.5747851	299.054524	1784.635474	2799.307947	0.07408165009	0.1599847245	0.008908495043	0.007752733365	0.01581999185	0.008202964314	1	0.06001227263	0.2921804889	0.001973702605	42	0.9999999997
10	458.4899567	109.6401531	-44.75246144	12720.33519	25.9747588	879.4351926	2473.566105	4565	2596.510638	50.12535321	2183.674549	154.6912078	156.6670983	292.3615256	760.0280976	1243.584826	-0.003690448474	0.001918823222	0.06927672518	0.004113350111	0.01292439084	0.01009672285	1	0.001464616898	-0.02772760885	0.1819133582	3	1
10	463.3387532	238.4593079	-56.2754883	17832.29858	1857.548316	248.9317236	1885.274873	6981.5	9044.4	60.59885665	2749.519763	411.9090423	102.1713706	232.5451027	1116.373258	3042.56015	-0.003113176593	0.106525054	0.01371865064	0.003901453353	0.01534231802	0.005682042656	1	-0.0006001632425	0.1833743441	-0.0009914498267	11	0.9998402995
10	470.4629427	389.2851365	799.5845788	18048.10083	495.9985971	4173.546497	2588.904185	6833.5	37791.79787	206.8136973	2829.272062	216.0407422	708.0294283	254.596268	1053.612192	13329.53744	0.04533218398	0.02827753772	0.2243851664	0.007518693453	0.01271393026	0.01689300326	1	0.04992438837	0.03243891337	0.7178742083	33	0.9989092984
10	473.8425049	444.9058428	-93.17819933	18093.40265	1842.801403	247.9588057	1858.65379	7084	11267.05051	64.35187064	3720.635451	425.1887732	101.6485817	214.8239303	1431.847078	5133.05836	-0.005379423505	0.1030745607	0.01410404831	0.004133228553	0.01263284205	0.005004386264	1	-0.002382264881	0.1763526949	-0.0003378520651	11	0.9998931491
10	494.2735613	63.47539283	723.4035664	10948.29824	3174.699547	502.0753387	2161.033744	5032.5	5141.634409	181.9747381	1936.730717	548.792028	137.4324465	669.9522766	816.1493001	2213.342808	0.0656734987	0.2874925404	0.047709407	0.0123538848	0.02142953451	0.01612646649	1	0.05712856873	0.5539207945	0.1369693189	49	0.9059162901
10	526.8275171	284.3519532	886.6581496	16115.48897	2720.56771	1516.377815	2248.087998	6614	34760.90526	228.5744185	2224.95569	385.1629997	245.0673939	208.9829788	875.703226	11948.55447	0.05657886819	0.1774521212	0.09763627294	0.009865426552	0.01838544199	0.01058222124	1	0.05211891227	0.3315055092	0.2987471777	44	1
10	528.8588028	222.5024475	4603.409028	16462.24708	271.5750368	3622.247768	2404.556012	6150	12451.59783	704.8072006	2365.261189	180.0082469	576.4476435	291.5412401	885.2735683	4733.742065	0.2766708148	0.01712218863	0.2184671014	0.0145461548	0.01184030198	0.02643997154	1	0.2304524082	0.009266646854	0.7477798271	71	1
10	543.0979731	170.2564157	831.8552605	14694.46407	884.3214933	607.4835968	1903.273096	5584	28726.2234	189.1497751	2155.923006	193.6202941	135.7271738	165.3129497	769.0210472	10934.61138	0.05766324498	0.06063696363	0.04133916566	0.007631876279	0.01499388598	0.008032941325	1	0.04826465754	0.09085929524	0.1035177902	35	0.9999999946
10	546.8377686	85.50943637	-71.9275908	10106.08436	3823.61085	343.0613332	1762.266103	4820.5	19404.80851	74.65911499	1503.380628	584.6856004	84.71007064	233.8867831	681.5222032	6306.939282	-0.007105295153	0.3903498847	0.03573696328	0.008255163828	0.0264981523	0.009712948903	1	0.0004163223319	0.7633149493	0.0852753626	29	0.9975231308
10	568.3242543	142.4823462	883.4420458	11683.77806	4888.024251	121.0410715	1697.043312	5672.5	3999.638298	186.7974942	1959.76317	752.5191212	98.36592943	237.8314504	898.5385804	1998.143993	0.07345724333	0.4107082676	0.01041562111	0.009326652142	0.02655497325	0.008689687546	1	0.06204184048	0.8037392914	0.01818319449	51	0.9999999999
10	580.4652934	194.6686413	8095.77786	11549.05606	1169.313931	-355.409553	1749.922055	4678.5	8767.757895	1702.306915	2383.087028	270.8217866	319.7318489	221.7492337	940.6557247	5289.22114	0.7138270808	0.1028619209	-0.02986259922	0.02823374258	0.01678905952	0.0332743529	1	0.5575694211	0.173570674	0.007790462888	92	0.9999999993
10	590.5536883	257.7139611	3605.783269	12529.22526	1323.727588	899.6901303	1970.308949	4976.5	27401.97872	912.5712906	2895.168359	291.1537032	292.7442631	185.5554823	1089.347291	14111.86606	0.295620271	0.1090169922	0.07180638482	0.01732008582	0.01829310578	0.02394393926	1	0.2368564355	0.1906470711	0.2604799796	75	0.9999986564
10	610.4542223	169.6928545	1768.068971	11394.23424	1741.376103	1595.260259	1805.824161	4717	6819.180851	329.4476059	1851.580354	335.7193693	300.2698602	208.6914735	752.5235037	2788.462173	0.1552473862	0.1525961245	0.1394012053	0.01267133902	0.01951097195	0.01865514853	1	0.131733684	0.2824561028	0.4602487996	63	1
10	613.3647513	242.0852661	731.1188956	11731.52435	634.0932888	1212.569122	1991.175738	4512	8401.473684	138.475836	1805.518791	172.6876554	214.0935802	218.1629053	657.8311802	3784.808399	0.06116542661	0.05456270404	0.1016137712	0.008381323922	0.01370666123	0.01369892659	1	0.05477285217	0.08096286055	0.3076704882	36	0.9999988923
10	614.4883748	264.6278687	1024.072275	17738.75042	2907.024361	670.0322183	1598.469099	7299.5	41139.81522	140.8444239	1447.24338	383.916815	133.2261999	234.9596953	659.0018164	5948.568397	0.05733354566	0.1668856066	0.03739791678	0.006157822666	0.01457902737	0.007114054765	1	0.04878302868	0.3074518358	0.09489754648	43	1
10	631.2364497	482.1009272	2168.047287	13771.27681	2069.290415	1859.712395	1865.289025	5647	6881.885417	370.1893132	2228.412246	336.597752	365.1026234	206.2268043	869.510285	3290.326686	0.1566363724	0.15270105	0.1343250506	0.01000491548	0.0163466558	0.01607859461	1	0.1324992491	0.2824587607	0.4434042795	63	1
10	638.9452905	435.1257103	708.5002896	13305.82926	2252.874673	1186.850896	1787.442762	5519	28686.45833	185.2744655	2011.416401	308.8198978	201.2563574	186.9015677	758.9304394	10077.51006	0.05422783352	0.1700337265	0.09011028499	0.009274128882	0.01616274437	0.01006696064	1	0.0497298689	0.3160611995	0.2724723766	44	1
10	641.3680594	249.5727878	1693.93166	10089.65856	456.3888496	79.68040764	1568.945779	3784.5	789.8829787	441.3574767	2666.823473	173.5730221	121.4906566	171.6168196	959.4697533	502.8227601	0.1673528974	0.04326924075	0.006858582177	0.01188404233	0.01518900045	0.01445393204	1	0.1317347744	0.05391848392	0.010130224	55	0.9999997998
10	679.3228329	618.4538596	611.0302809	9135.41801	3767.598151	-1.066642005	1109.427582	4447	7242.595745	135.9954256	1431.785136	583.7234591	85.25055854	157.3940948	673.3239659	2414.190856	0.06852131486	0.4108165482	-0.0001182446974	0.01055236714	0.02416691128	0.01014898409	1	0.05751200382	0.8035272235	-0.01848031395	51	0.9999999998
10	686.3585406	175.3469126	424.3965183	7154.600236	1197.996816	261.2827648	1289.090669	2973	27626.89474	107.4678467	1110.470129	183.9208345	94.54180466	143.7362775	426.7753127	10627.57098	0.06042851385	0.1683462695	0.03660113104	0.01126239925	0.02202452112	0.01265320707	1	0.05116822261	0.3103964172	0.09294515574	43	1
10	713.6495951	372.5312302	-14.03034326	9681.713422	1543.198731	241.0466983	1383.744618	3935	3017.244681	51.54562425	1420.818662	275.2163199	80.09920722	156.4260661	582.7616853	1099.744434	-0.001440507791	0.1595844019	0.02661940847	0.005647222256	0.01515142518	0.007049950319	1	0.002040289883	0.2921530676	0.04534487948	17	0.9999935525
10	742.4712368	368.7209454	-49.26467247	7365.998133	1100.037746	814.9557949	1337.628398	3002.5	7686.225806	58.6839551	1332.343035	229.2474169	154.424942	407.9583017	525.4834887	2759.7295	-0.007393314794	0.149883122	0.1096830537	0.008064610994	0.02041248136	0.01345809829	1	0.002562144644	0.2758086374	0.3242768293	19	0.9982533183
11	26.26486274	544.4537666	-3.398604383	12245.55998	1148.101672	185.6402644	1638.070244	4691.5	5777.129032	55.86355672	2182.03435	239.185627	97.40139477	239.475035	812.7441798	2712.417677	-0.0002985412877	0.09601578371	0.01521551478	0.004463803043	0.01326897872	0.007652141366	1	0.001595646302	0.1619945799	0.004207871257	11	0.9998936914
11	52.50632918	133.6708073	-6.659009428	9707.466514	3016.005737	102.1865031	1106.056842	4395.5	9793.115789	66.51532774	1670.674702	504.0085567	72.07788574	207.0067423	720.9417201	3935.959819	-0.0005842728086	0.3116355148	0.01012978439	0.007343928305	0.02452938535	0.007708308925	1	0.003132489522	0.6016653357	-0.003361043327	24	0.8831649037
11	54.35123259	173.4359085	-26.13585029	11896.80263	1835.097651	283.3936884	1382.775437	4807	4221.042553	57.87049883	1927.665863	296.6982122	85.89640878	201.4944696	735.733424	1505.704836	-0.002281278403	0.1570986486	0.02434205378	0.005402482474	0.01509902713	0.006186580377	1	0.001213829646	0.2869881634	0.03735516007	17	0.9993634591
11	67.5112483	37.60993617	450.4256581	7346.272357	1098.94085	287.6243998	1431.236861	3021	12767.5914	114.2282124	1126.045754	208.1162309	102.3462262	217.8598926	440.6396533	5049.349285	0.06170563081	0.1468828153	0.04090744904	0.0110123987	0.02071116941	0.01443279486	1	0.05223352007	0.2667868133	0.1068107225	43	0.9999999785
11	72.63353354	506.2626336	-65.89554645	13996.38944	812.5387659	196.7208525	2011.095752	5271	11974.42391	57.8534743	2575.127242	170.4181829	72.584925	310.3920242	887.4884559	5097.134024	-0.004554497455	0.05996018221	0.01489560199	0.004898040242	0.01221180311	0.00601849551	1	-0.002103111771	0.0884281514	0.0005813845334	6	0.9979337
11	79.38018283	468.3185525	7404.013594	15782.27769	115.7985461	-315.9619187	2459.015447	5782.5	7421.526316	1519.053802	3079.786862	166.671348	327.8150747	395.1851656	1117.56191	4087.530342	0.4812179188	0.007912611369	-0.02128675647	0.01815976889	0.01106167158	0.02335853519	1	0.3751908344	-0.01960788396	-0.01817382965	81	1
11	96.70027925	124.4794083	-140.758322	10380.22996	1.485449827	2339.45481	2279.289227	3822	2600.021053	65.20437741	1593.021835	130.3516084	406.0119153	340.0310206	562.9704386	1097.294322	-0.01345788179	0.0001256313478	0.2283315025	0.006823363834	0.01308078953	0.02123286626	1	0.00390248529	-0.02478665045	0.7171361015	5	1
11	97.50691139	564.6291533	-70.80371753	17436.29201	2671.739016	395.8462449	1527.206615	6955.5	7242.282609	71.34911088	2777.260526	509.6455718	104.5582097	215.8123683	1126.079923	1939.227967	-0.004335170288	0.1561011709	0.02446515322	0.004191851688	0.01306017287	0.005916004853	1	-0.0003950658185	0.2849598339	0.03727884079	17	0.9979141795
11	105.4244824	578.5503123	2145.424028	12082.40716	131.0371234	38.28751959	2097.842282	4426	7212.072917	528.6638984	2876.676746	174.3403558	206.845387	1557.326435	992.3756911	4335.408629	0.1762443639	0.01109569518	0.003126825834	0.0151608454	0.01689947269	0.01907109415	1	0.1381441552	-0.01187926351	-0.001985834686	52	0.9999999997
11	131.3615284	157.6591122	-163.8853392	17626.07346	5555.593213	2029.239568	2115.848115	8052.5	2133.336842	103.7093901	1747.195635	664.3008282	244.1653671	246.4486461	842.992273	754.5512773	-0.009211966901	0.313247775	0.1142055019	0.005807458388	0.01758436498	0.008284360036	1	0.003004653614	0.6092742305	0.3464937342	27	1
11	134.4953146	99.6711588	5004.413656	11568.54311	183.0176756	1006.149026	1942.650788	4481.5	7543.404255	998.5467955	2328.149006	145.2790043	342.127288	197.7610858	822.8801397	3886.423013	0.430321162	0.01545543361	0.08453281282	0.02412637306	0.01419626813	0.02892491295	1	0.3421574704	0.0002030159328	0.3286300697	82	0.9999999998
11	140.4573927	205.6165667	-57.84631445	15114.97225	1510.609567	190.8415055	1731.799859	5860	8762.51087	62.76064768	3054.035958	383.882447	86.96233842	232.1288961	1172.169021	3839.153743	-0.004205124578	0.1029223907	0.01377821624	0.004680781307	0.01594776954	0.005570810881	1	-0.001485587633	0.176027893	-0.001189787792	11	0.9999172337
11	142.5342573	342.0008973	6325.664835	20317.99481	445.9526796	1490.245328	2395.488121	7736	8174.755556	1072.405976	3333.626913	203.5348937	397.0963575	235.4562423	1259.856777	2885.191335	0.3065036011	0.02173471471	0.06860841521	0.01418123225	0.009470661345	0.0190374004	1	0.2443257904	0.01244381269	0.2481280969	70	0.9996893524
11	143.4659325	740.805728	12.67288412	8742.397527	804.0582968	86.10316581	1365.970803	3321	5725.870968	44.11138981	1915.74714	205.7450887	61.9599729	167.7658013	712.9991042	2762.600855	0.0016728987	0.09412661842	0.01060403412	0.005374963107	0.01861433521	0.007082785117	1	0.002827187473	0.1579479671	-0.0110291562	11	0.999999316
11	153.6381201	355.6950336	-78.66096144	18301.38829	6419.487222	184.4125224	1824.376503	8523	11247.18085	84.07209095	3000.288335	1108.821723	93.84863247	272.5546702	1400.515516	3108.191089	-0.004511013362	0.3472135492	0.0102740285	0.004835114057	0.01524372544	0.005057902389	1	0.0004129085106	0.6742561934	-0.002132363675	24	0.9750987531
11	153.2883537	451.4893021	1024.63083	17528.63689	3109.211311	627.993788	2028.504572	7231.5	25796.30526	298.7608524	3703.956126	628.6075982	181.6481429	217.1610205	1491.471348	11170.24136	0.05807443601	0.1776780026	0.03598251838	0.007863559597	0.01421940233	0.008540858165	1	0.04937715692	0.3294099748	0.09076085788	43	1
11	153.6119173	625.3344893	699.3220697	13081.392	2253.964843	1153.368379	2042.712278	5419.5	23027.07292	227.4238099	2948.899103	427.7228817	273.1632017	271.9863553	1120.696891	10050.43904	0.05439662268	0.1756093832	0.08791944102	0.009181490836	0.02088005172	0.01432046568	1	0.04977672175	0.3273450569	0.2653567428	44	1
11	175.2261855	410.8584861	5940.48613	18762.63049	2165.216403	-133.6004507	2124.226678	7619	18022.3299	1178.070589	3767.310737	489.3753929	254.2373282	244.0309228	1505.451775	7960.414469	0.3113198125	0.1126262777	-0.007552465202	0.01545927251	0.01178339599	0.01463586535	1	0.2441372811	0.1947097682	-0.004083666324	74	0.9999999671
11	196.3659687	235.4706476	-55.83580656	20743.5782	2174.597441	294.8940344	1974.93624	8151.5	5655.182796	65.21135036	3510.228078	448.8318578	99.68957373	250.7372506	1374.054785	2354.929995	-0.002609883996	0.1040293675	0.01498090791	0.003359278341	0.01236310871	0.004832562265	1	-0.0001503379713	0.1783348925	0.003271242369	11	0.9997010475
11	242.4129145	117.5464203	896.0447591	13972.57314	4439.90525	455.8285693	1751.912401	6393	4612.468354	249.1906726	3067.415896	972.7793891	132.5859436	246.2212775	1365.023734	2510.279466	0.06472845251	0.3130940739	0.03354503668	0.01089338547	0.02238617781	0.008756506141	1	0.05573723439	0.6055635951	0.09005238704	49	0.9999999948
11	243.2048341	136.1640796	1179.835797	18282.09771	6055.700876	566.4168986	1494.321081	8486	7623.894737	243.9305085	2797.887176	964.3427158	163.8854506	243.7887566	1277.614198	2739.336162	0.06368987253	0.3246431263	0.03192174953	0.008223542366	0.01916634979	0.008286800137	1	0.05493312411	0.6290580586	0.08485952029	49	0.9999999998
11	244.6388458	412.4604687	-399.8921829	18906.78378	991.3926574	4779.488234	3011.278607	7212.5	6349.93617	86.49603749	3246.633845	266.7522763	806.224938	319.8320263	1244.601447	2638.676651	-0.02126801754	0.05466883532	0.2462090146	0.00451098986	0.0102338046	0.01767539816	1	-0.0005466158484	0.08723245537	0.7782889545	10	1
11	247.3593629	586.6099756	-52.10672035	18564.08698	3171.799668	517.6797036	1937.656578	7579.5	3836.547368	73.39251026	3071.943102	604.0977664	118.6758662	218.6968117	1272.387446	1428.095635	-0.00279833311	0.1673792402	0.02856181142	0.003983448096	0.01258802833	0.004803945197	1	0.001176483882	0.3081366514	0.05196209405	17	0.999999526
11	254.6078531	123.6555584	1037.809348	15371.14907	4794.733533	514.3546893	1782.565688	6945	1819.975	226.62435	2802.569368	996.7950927	152.4339218	270.6321215	1307.511221	1090.744189	0.06918343095	0.3131339685	0.03333374397	0.008511026289	0.0206156004	0.009976719535	1	0.05921001523	0.6056329679	0.09031086734	49	0.9999999998
11	297.3052693	765.6506257	668.1662607	10642.15475	1591.554936	49.26673118	1645.392791	4322	5512.182796	173.3844479	2361.547108	397.3210614	88.41422601	431.6857965	917.8300814	3307.467493	0.06561244672	0.1486596729	0.005006271174	0.009784300436	0.01869440884	0.00917508923	1	0.05302836483	0.2689209521	-0.01356507268	42	1
11	299.6473669	544.4395995	-94.93586811	19463.5081	3430.383869	271.8257447	2010.61904	8021	13129.82979	72.123021	3067.155902	554.6147863	96.83360394	234.4265139	1267.553422	3345.622894	-0.005129753325	0.1706331585	0.01420022991	0.004019812724	0.01240807105	0.004665818844	1	-0.001528062059	0.3141813881	0.003073731247	16	0.8733759903
11	301.7049011	705.4194416	-255.6503924	13131.41624	626.9215573	2968.024874	2326.940205	4959.5	5830.989362	73.59848813	2706.467057	183.469786	558.2994591	244.2504073	978.5842624	2726.155111	-0.01997779617	0.04731273188	0.2255078737	0.005882162799	0.01234649414	0.01928700433	1	-0.0009223845082	0.07136651382	0.7082926707	10	0.9999996842
11	317.5935091	671.4723033	-91.58176437	15634.64137	2484.074036	394.4628815	1711.9828	6264.5	5386.094737	62.67815841	2930.533553	549.1152603	107.9189531	210.9286702	1186.836749	2359.945533	-0.00639910177	0.1663468484	0.02626048412	0.004101744952	0.01361352251	0.005762215719	1	-0.001797023782	0.3059377449	0.04335526952	17	0.9994906031
11	325.2758316	541.2162563	-1.001929228	16883.9197	1462.925514	267.9370101	2128.200517	6474.5	1843.053191	59.47915946	3919.892693	480.8941784	105.2224086	321.5549996	1516.83034	1476.174083	-5.797044066e-05	0.09578873883	0.01776059392	0.003859400226	0.01532696201	0.006554844365	1	0.001943264745	0.1616366959	0.0128496811	11	0.9984086361
11	338.3468246	600.6528375	-237.5200536	18032.6121	1994.360875	2161.372024	2299.027169	7106.5	18563.57447	69.88302577	2991.285596	390.9667247	363.1683036	222.1282356	1187.158128	5093.519101	-0.01379076052	0.1091469955	0.118660554	0.004037994886	0.01111497735	0.008214556988	1	-0.002267194752	0.1930804673	0.3513887865	14	0.9999999988
11	369.3389449	647.4997374	1058.944133	15550.66171	4947.402324	484.3648686	1734.969235	6994	5258.351064	283.5482716	3479.498673	1147.270815	176.3668421	198.3036248	1579.582559	3271.014636	0.06733914287	0.323247394	0.03251145741	0.009315602357	0.01801311958	0.00994639201	1	0.05781245802	0.6262324258	0.087584529	49	1
11	470.1450309	559.4228113	1157.627059	19545.24562	3330.556841	664.0343828	1794.839697	8115	34989.4375	249.7752362	2971.349032	527.4842474	160.2042796	271.3717203	1200.172314	9224.359078	0.05784519637	0.1702265576	0.03417023875	0.007248102895	0.01095040147	0.007051378151	1	0.04901073862	0.3141334941	0.08425294855	43	1
12	85.45115894	286.3123091	3008.964247	17630.06472	892.4704965	-16.41318189	1742.358058	6552	7292.06383	585.9483188	3358.753494	293.6207488	172.7592107	213.8948944	1276.807747	2509.887419	0.167754721	0.05379867495	-0.00085466244	0.009803410082	0.01216614232	0.01077451236	1	0.1316612333	0.07507939211	-0.015371978	55	0.9999999999
12	132.7204593	283.4307148	-83.45140425	18588.79248	1961.864833	250.7538016	1853.119725	7202.5	9371.042553	57.10104534	3159.861143	417.8035764	80.32077723	237.4121042	1240.404102	3114.374122	-0.004612722107	0.1087993593	0.01389679343	0.003495753354	0.01267960383	0.005009665923	1	-0.00174020296	0.188022587	-0.0006141588191	11	0.9995471893
12	252.6420812	334.3113776	-121.5436685	19260.39773	1404.058081	304.9694734	2206.176161	7458.5	14428.39362	65.5699599	3759.037067	353.0632909	93.41167902	241.620841	1413.18905	5322.73808	-0.006404059064	0.07157256747	0.01609385679	0.003940045992	0.01221137069	0.005178376548	1	-0.00336203649	0.1121693516	0.004748395668	6	0.9931001172
12	319.721892	362.4793692	982.6941928	18415.43379	393.4125418	4183.830231	2958.953144	6925.5	20589.12632	241.6928086	3264.308865	183.6523353	735.2324084	300.0512383	1220.496243	7237.440936	0.05266366215	0.02036129081	0.227831517	0.00677823076	0.009939416715	0.01917662689	1	0.05580323188	0.01642661566	0.730761151	33	0.9999924011
12	358.822043	278.5850926	-400.3224652	18841.72104	328.9692827	4643.834125	2608.902607	7008	9896.114583	94.58718157	2991.690156	218.5241548	733.9388734	270.7008929	1151.779347	2841.349212	-0.0205316405	0.01683658433	0.2416473507	0.004219535096	0.01050300255	0.01503671433	1	-0.0006255672154	0.009862069466	0.761337949	5	1
12	442.3357307	214.4469504	3146.617709	17068.48814	231.0127992	99.37872693	2256.986073	6193	6964.053191	628.5418981	3063.940815	192.5194929	159.3397866	210.378361	1154.992805	2542.807031	0.182170542	0.01432952955	0.005723574886	0.01134044587	0.01073448047	0.01018507363	1	0.1429772107	-0.005178696596	0.008224647157	52	0.9999999985
12	442.5928269	249.544384	-130.9350101	17442.20473	5906.803085	187.5988692	1659.193566	8094	15867.7766	83.20221303	2800.096276	1049.744814	106.24814	241.9419861	1323.831793	5235.453367	-0.007608315286	0.3416876189	0.01125337381	0.005354539275	0.01975122539	0.006315721227	1	-0.002001799521	0.6630257126	0.0002539111262	24	0.9804041261
12	459.4668117	264.4621165	-198.5680412	18389.58105	1100.014297	2198.049916	2123.591858	7032	6824.15625	68.79112985	2988.448376	290.7370864	393.1545798	208.1092068	1174.452613	2861.370339	-0.01089759246	0.05927531135	0.1202550459	0.003868791257	0.01140255138	0.01011631013	1	-0.0003840530931	0.09140225037	0.35516841	9	0.9999999873
13	12.52519512	530.6873384	963.2267591	11419.52408	170.7553966	139.4629553	1965.580905	4241.5	21591.75	228.7714888	2070.592195	123.6089845	100.530711	199.2065921	726.9169789	7586.619733	0.08210634791	0.01531327831	0.01269217746	0.009643869626	0.01188419095	0.009593219837	1	0.06513363424	-0.002809771213	0.0100135803	30	1
13	26.47285687	392.2961345	2583.762223	16042.20071	4816.667086	-16.65021259	1684.494139	7140.5	7887.6	463.9007084	2546.550876	838.9872673	148.3105711	223.5718027	1145.058346	3103.274908	0.1650275304	0.3080198603	-0.000965213317	0.01192417478	0.01931709302	0.01019982557	1	0.1319765664	0.5937081548	-0.004929627145	66	0.9999999994
13	73.7994272	425.1821308	2953.01426	17512.31588	185.8466736	59.8663656	2124.885602	6239	9244.574468	591.8589824	3223.592344	168.9439909	165.7348152	249.4423334	1171.876703	3886.97642	0.1738709274	0.01140246478	0.003197678646	0.01007061683	0.01017011548	0.01005444293	1	0.1362945157	-0.01124875684	-0.002249773369	52	0.9999999984
13	83.99610372	460.6014029	-137.1776309	17029.56026	5300.517746	396.3151448	1784.981072	7648	19362.38043	87.15366508	2611.268976	871.6690139	97.1921843	284.7839017	1180.910886	5172.827675	-0.00819542486	0.3125577631	0.02401481219	0.005341424297	0.01601295219	0.006163370209	1	-0.001932461099	0.6041278306	0.04193828821	25	1
13	86.49058664	415.3506914	-65.83412231	16919.94844	2621.15445	217.9640434	1876.57922	6829.5	9787.606383	66.23315931	2781.167985	474.0279835	90.56230956	244.7759566	1117.119573	2663.651533	-0.004032862844	0.1542170351	0.01373811086	0.004285333963	0.01280304972	0.004961445231	1	-0.0008577455663	0.2806712414	0.001014462492	16	0.9326339309
13	93.23755407	446.8649217	-313.8866121	17119.04733	152.2379402	3806.168569	2491.077546	6066	6949.770833	89.85555794	2620.643087	174.4107908	622.3449839	292.4322817	955.2663994	3754.812885	-0.01833125329	0.01005143246	0.2255725518	0.004934780952	0.01065382003	0.01545841424	1	1.00500485e-05	-0.004648011358	0.7071975728	5	1
13	115.6734711	403.5391671	1218.316142	18221.36061	3207.606624	731.1526908	2258.35457	7609	15405.65263	239.2753732	2934.468509	595.1954033	165.5692003	277.1068923	1232.249998	4253.602122	0.06626025132	0.1686677518	0.03983334515	0.006884194792	0.01398293111	0.008282616434	1	0.0559395872	0.3111819612	0.1051515251	43	1
13	141.5221913	365.8500688	1062.909673	17377.09537	1128.610533	657.5199495	2073.012499	6520	20538.21277	279.2828305	3684.798778	302.4452431	187.9242312	220.7469486	1393.56447	8389.770636	0.06095211984	0.06712161776	0.03883456872	0.006222785696	0.0117036226	0.00874345113	1	0.05074169328	0.1039822941	0.09606260074	35	0.9999999406
13	303.5919826	632.4552905	-128.9996032	17488.28605	4233.943072	251.2829392	2207.965712	7515.5	20185.15957	69.43433421	2887.834083	754.0136485	88.3844707	258.8285263	1260.905262	5431.918076	-0.007532031118	0.2475353689	0.01437854568	0.0046772209	0.01264678036	0.005436357395	1	-0.002653391827	0.4710771345	0.006604409813	20	0.9911120486
13	320.5875252	656.7845112	-279.988663	15076.82389	111.8884937	3654.991976	2770.321664	5479.5	3145.107527	83.78935518	2719.487077	154.1822852	640.6096928	244.8028884	983.57814	971.5295254	-0.01899877965	0.008329962181	0.2410570356	0.004552263224	0.01014097548	0.0156711467	1	0.0004541572555	-0.007517700225	0.7592955026	5	1
13	338.4994975	595.2455676	-326.1261733	16603.01492	768.8019267	4023.346606	2970.401386	6146.5	5586.510638	82.38464506	2543.741643	233.3253328	632.1547903	306.7291442	975.8689504	2011.015331	-0.02011883481	0.04932543032	0.2470173659	0.004387631578	0.01137742161	0.01405017147	1	0.000352256929	0.07636414788	0.7810308511	10	0.9999999993
13	529.5960937	302.3230458	1342.67407	15962.08899	279.0644135	169.4839296	2033.14472	5741	14834.42708	279.7963348	2677.872832	153.9381355	101.2827919	183.3960635	962.2340287	5193.346403	0.08518276026	0.01743235236	0.01068698286	0.007075054931	0.01073659016	0.006719828174	1	0.06743395356	0.001427951818	0.004003596627	30	1
13	555.1211697	248.6148397	993.8700937	15363.77897	4732.268327	554.4595934	1875.157826	6897	3422.442105	188.9712504	2535.173539	844.0962309	165.3782879	242.5451288	1149.285969	1038.902507	0.06855067452	0.3114212659	0.03677342688	0.008007083332	0.01950847082	0.009827020662	1	0.05891673704	0.6022819404	0.101718504	49	0.9999999957
13	562.5253268	288.695613	-20.45513304	14610.98765	2195.365485	414.7358582	1706.935598	5871.5	1973.40625	62.37319231	2746.021186	481.8507921	97.14836326	203.1693419	1103.135656	900.4223521	-0.001389192095	0.1505362563	0.02798376952	0.00471136532	0.01375436028	0.005760810179	1	0.00207963788	0.2737506428	0.04956000578	17	0.9999997262
13	564.7053	265.7468818	983.3437307	15499.28359	798.2990671	660.9814292	1984.74337	5720	12851.17895	214.2545761	2509.08391	221.118629	150.8039371	210.6032591	929.9865686	4633.676253	0.06504755208	0.05374623228	0.04252223972	0.006990804157	0.01206118785	0.008409375634	1	0.05405105925	0.07684528973	0.1088148697	35	0.9999999999
13	639.7868448	658.7699206	-111.8673478	7851.033349	2514.185481	817.8346051	1350.614749	3578	17347.5	67.68141461	1390.456469	438.2001354	166.4082423	147.4149508	621.5267346	5118.291968	-0.01390082344	0.3240446551	0.1068049836	0.009815323215	0.02377063134	0.01306663755	1	-0.001029665621	0.6309974338	0.3209510774	27	1
13	721.6172201	648.8857881	10.22603834	5580.990554	333.4394321	237.4105616	1026.342695	2090	9441.393617	38.09853835	1058.049626	97.6120342	71.63223512	161.0279027	385.6407586	2717.322572	0.001941087843	0.05991700399	0.04475860452	0.00721622849	0.01602257278	0.009914076269	0	NaN	NaN	NaN	NaN	NaN
14	6.51934497	274.3042328	-120.5487347	12192.85648	3752.066354	1209.649557	1550.981378	5439.5	12019.175	83.38981771	1920.150119	594.2332455	212.3078693	203.9295261	836.7863609	3677.814888	-0.01070477587	0.3107929938	0.1014288965	0.007501612548	0.01945981501	0.01099661065	1	0.001001748334	0.6037378443	0.3028873499	27	1
14	14.45314366	681.2276171	43.89466846	8214.696248	590.9376971	339.7682987	2186.544476	3178	7888.423913	43.38557061	1479.034847	167.9274934	67.3385611	193.6588063	544.2760189	2615.137364	0.00556594527	0.07375711015	0.04139742436	0.005571804944	0.01680182916	0.01237316882	1	0.007631453038	0.1176659503	0.09295280969	12	0.9972804216
14	14.99237146	235.5192021	5344.699668	11562.65239	209.8657514	906.8555962	1776.52968	4330.5	6741.815217	962.5220087	2030.352372	119.5079555	287.1772228	211.8585039	742.7943499	3169.63696	0.4585763495	0.01749364386	0.06940290816	0.01926192391	0.01145017483	0.02649944011	1	0.3633249718	0.003713398136	0.2837551057	82	0.9999997032
14	36.35931337	632.1055775	-62.19255612	10488.79638	2194.30786	1429.522706	2736.770648	4551.5	8912.568421	79.14073047	1504.356438	344.6041078	204.2863701	202.4824334	609.8900348	2667.874051	-0.006715420414	0.2104826785	0.1373950888	0.007897488872	0.01683748912	0.01278977494	1	0.005437394729	0.4005845685	0.4207807743	23	0.9999999999
14	39.44100765	479.2065155	733.9349553	14580.96175	782.9835432	2938.941168	2304.420258	5508	19281.43617	170.8395925	2549.407557	152.3771969	555.1020782	339.9514225	903.7427814	6452.362559	0.05099100637	0.05522921131	0.2003889891	0.007642056191	0.01122136535	0.01627424961	1	0.05308913123	0.08642379504	0.6392359298	37	1
14	51.88054988	511.2206467	-56.37319161	14119.27791	4259.166903	391.5968908	1889.16905	6357	7445.442105	79.18033356	2726.117024	801.435089	103.6591361	225.4730943	1146.794378	3889.901062	-0.004072855091	0.3086488938	0.0288974661	0.006697269611	0.0188173128	0.007190535262	1	0.00156546748	0.5963527754	0.05915908669	25	1
14	56.34450439	425.610469	-289.892008	15810.33263	142.5498891	3454.398303	2230.736441	5713	5923.831579	81.80567901	2558.731527	148.8336391	587.0080145	245.8816096	936.103989	1799.216086	-0.01825036445	0.00869395315	0.2202710559	0.004799915852	0.009881807601	0.0154895753	1	-0.0002763446786	-0.007637157733	0.6892410077	5	1
14	68.22313997	138.1113932	-24.41401978	11027.58713	1740.924735	560.42786	1310.136303	4527	3004.4	60.37597314	1635.437432	297.6308867	115.72896	184.0005056	654.4830142	1277.393876	-0.002209534483	0.1570820542	0.05097230126	0.005663119023	0.01604582811	0.007417296131	1	0.002960452761	0.2880579549	0.1273511769	18	0.994298156
14	73.42610512	77.28375436	-107.8298507	8662.353595	139.4449652	1742.346081	1335.973754	3141	4033.180851	50.15423036	1482.606571	115.9708954	329.3369468	135.882432	518.211028	1610.450728	-0.01203955679	0.01531989872	0.1993046802	0.006540713101	0.01459997658	0.01922990102	1	0.00331626612	0.005006796412	0.6200481416	5	0.9999999943
14	83.47588037	304.6464783	788.820622	16669.61478	350.0859516	3384.506661	2375.042229	6089	25031.51064	192.2870427	2568.804917	159.4738298	577.6220108	220.8689802	928.1367959	6770.493276	0.04680739955	0.02148598615	0.2044522083	0.007267986522	0.009918563942	0.01721751585	1	0.04974759236	0.01775640458	0.6505391868	33	0.9999959149
14	89.51913199	131.4133416	3652.924529	13184.81076	2713.037128	-162.1775382	1340.957179	5536	4420.927711	719.1753633	2321.433613	498.7373469	197.3841626	210.4170948	939.524106	2062.981136	0.2800789372	0.2048144816	-0.01132503735	0.01546895077	0.01979996514	0.01541983286	1	0.2203439807	0.3826474979	-0.01949980499	78	0.999999997
14	101.9778852	137.5555688	3742.871452	13305.41233	2840.316865	-178.0690128	1339.778029	5676	5023.716418	664.3766394	2427.016923	510.3309946	186.9811173	196.7779757	978.6959866	2761.316385	0.2801749761	0.2077040405	-0.01324145806	0.01479003405	0.01810578547	0.01462230187	1	0.2203253793	0.3884629302	-0.02582459737	78	0.9999999995
14	109.1187835	128.1710672	3073.213161	10991.20892	2264.425917	-110.5595737	1553.513457	4704	3931.566265	725.7077353	2338.87904	524.1655355	146.720838	227.0633915	974.1140254	1831.270299	0.2896225356	0.2150687205	-0.01125853194	0.02031532779	0.01994309493	0.01493961464	1	0.2279146913	0.4035627339	-0.01673554276	78	1
14	119.9345889	373.1914631	8133.518343	17086.17975	242.0877123	1485.953226	2368.206984	6354	2724.666667	1644.871171	3436.178611	212.2501665	379.6614902	258.9186315	1306.853982	1503.128587	0.4742373861	0.0148421494	0.09316771156	0.01787910618	0.01308427727	0.02526972777	1	0.3770621041	-0.000722375933	0.3673473087	82	0.999999992
14	133.5982021	374.0630394	7820.016023	16021.00691	239.3416393	1497.981968	2711.72185	6041.5	4517.197531	1484.488738	2958.428859	158.5608673	428.9577155	343.5982042	1113.313428	1929.427994	0.4893752866	0.01652328286	0.08998003021	0.01736466756	0.009812369183	0.02407079638	1	0.3887206637	0.002564083671	0.3599500524	82	0.9999999324
14	136.8133577	702.4331007	-70.57962414	11413.31836	2175.068405	1706.189554	3688.260032	4935	11368.87368	78.49917735	1896.896759	388.150919	203.3022912	224.0606649	760.0701335	3926.958049	-0.006258245707	0.1932131658	0.1543744093	0.007111538972	0.01295951243	0.01970312317	0	NaN	NaN	NaN	NaN	NaN
14	143.7435648	189.5091317	-61.27228417	13430.21183	5922.567562	336.560574	1634.36578	6574	4407.223404	88.6575718	2740.378286	1223.535486	107.9230461	259.1181086	1309.416812	2051.643968	-0.004219873317	0.4377651637	0.02524376445	0.007341044074	0.02520616631	0.007994023635	1	0.002465976893	0.8596088697	0.05257659594	29	1
14	145.6751351	672.4288737	737.9955391	11572.36889	-52.28108554	1008.892191	4246.603025	4441	28595.92553	203.7900106	2493.874489	136.2815669	153.4973275	247.2523691	841.3731737	12257.75352	0.06306128935	-0.006098089025	0.08884619348	0.008315741507	0.01228345015	0.02005900963	0	NaN	NaN	NaN	NaN	NaN
14	148.3500508	121.6078045	-113.1556417	11774.10073	3788.355924	1292.751031	1900.054538	5398	7353.010526	79.41504556	1965.631116	594.9064909	230.3358785	230.6546632	835.770822	2553.416945	-0.00968150275	0.3167705286	0.1128995415	0.007676723183	0.02604354741	0.01273467392	1	0.002588390237	0.6164071443	0.3421368252	27	1
14	149.4177714	565.8062977	-50.66394871	15088.64226	2243.784059	639.1988725	2795.290994	6141	3125.242105	56.9910229	3061.354023	526.2986664	116.3753243	234.8113428	1218.464263	1548.132222	-0.004005476339	0.1541550945	0.04449539386	0.004346038455	0.01426617645	0.01020042189	1	0.001115740719	0.2818196016	0.104943649	18	0.6441499678
14	150.2841473	710.4889936	3143.902708	10828.72713	231.7787045	1159.744819	3970.181972	4282.5	16338.75789	711.8189435	2547.5151	142.6600442	251.8925593	254.1404407	909.0247031	6174.685334	0.2916192673	0.02277429247	0.1032687436	0.01473580077	0.01198867297	0.02356790636	0	NaN	NaN	NaN	NaN	NaN
14	155.6240614	529.4488692	-228.5455444	18279.38925	4405.421173	2301.240141	2462.613246	7940.5	8363.204301	99.06306138	2948.525715	783.6909279	357.5058266	210.0370714	1287.931232	2887.888737	-0.01308669666	0.2414264385	0.12337081	0.00585458653	0.01591469018	0.01007703149	1	-0.0001391978031	0.4631357091	0.3733947315	23	1
14	166.3186093	79.41027042	-153.3990991	10342.01247	452.2593313	2299.252591	2093.379599	3907	2752.042105	59.76740535	1606.17168	148.7866438	386.6215897	216.5076114	585.9506805	1416.102682	-0.01454506534	0.04532546303	0.2223758807	0.006561435517	0.01460618328	0.01797273791	1	0.003110431566	0.06717854834	0.6988044197	10	0.9999999986
14	169.3067887	780.2894277	-1.508177069	7379.810307	2883.747777	381.3670127	2127.367409	3598	10725.34409	68.60300357	1468.901711	571.2754915	74.28139929	213.9890561	668.6909979	4629.179758	-0.0002416795882	0.4033824905	0.05268931009	0.00975634281	0.02166032553	0.01356886189	1	0.00698893169	0.7906000719	0.1446361119	29	0.9999999888
14	187.3249616	718.3627093	-85.09574394	12669.27578	2405.208439	1898.459009	3827.807858	5378.5	9392.568421	74.63791353	2088.349639	423.7535757	239.5517664	245.3902795	831.7456574	2472.387947	-0.006092915077	0.1927747819	0.1505382687	0.006391833986	0.01399586372	0.01656593753	0	NaN	NaN	NaN	NaN	NaN
14	194.7936752	703.8528059	681.8447741	12271.26059	747.8601612	3057.166374	4503.678095	4954.5	5935.231579	148.967287	1973.134712	234.7277721	435.2537017	257.0397934	741.2819494	2535.138124	0.05685153581	0.06368949041	0.2519942656	0.007749563393	0.01450811606	0.02017270694	0	NaN	NaN	NaN	NaN	NaN
14	199.4129875	100.6519983	-206.7011884	15229.85919	1459.024014	1691.945395	2016.342329	5841	13843.05319	58.81892855	2487.367544	296.4266969	306.8098028	281.8953888	942.5772107	4072.05552	-0.01352866224	0.09745091218	0.1115489809	0.004385555331	0.0135512139	0.01049430601	1	-0.002626606312	0.1689245983	0.3268915976	14	0.9999999958
14	205.5343491	62.36382456	700.1268262	11080.60191	645.4488309	379.7610804	1603.147859	4198.5	15326.73118	169.1189047	2019.221706	158.1246285	112.3119201	196.96004	730.1706458	6325.329878	0.06243260673	0.05804846583	0.03354519194	0.008741754662	0.0145655975	0.01012809608	1	0.05147663937	0.08525204321	0.07810562375	35	0.9999999999
14	253.2556304	678.3371897	16.18577794	13357.04221	2747.721547	1559.820917	5133.791542	5968	4493.870968	81.01308179	2504.360824	553.7597821	191.2693229	289.5345758	1020.697374	2651.392064	0.001194468814	0.2000486339	0.1192786402	0.006574019523	0.01509505153	0.02011745021	0	NaN	NaN	NaN	NaN	NaN
14	260.400377	719.3347706	1044.858849	11863.69945	-242.1495466	824.094499	4736.167562	4583.5	19513.19792	267.258193	2273.112619	185.3603768	163.853865	1634.291957	769.982995	7448.533587	0.08712261016	-0.02154069152	0.06934981883	0.01621092013	0.01806883143	0.02306357347	0	NaN	NaN	NaN	NaN	NaN
14	286.986124	622.4644991	6812.588057	13496.50522	446.5973681	1794.132393	4451.08047	5417.5	8941.703297	1653.932372	3504.26959	245.0490188	432.4524659	348.8364996	1329.558	5516.286765	0.4919880418	0.03494132261	0.1293611655	0.0221058307	0.01417623567	0.03473295853	0	NaN	NaN	NaN	NaN	NaN
14	302.4279901	167.2832229	-132.1922709	18519.11021	6414.932918	187.0955533	1649.821432	8647	14920.32258	91.91527683	3167.00748	1135.463428	92.05595882	270.3719048	1434.297619	5030.138293	-0.007177121355	0.3403389405	0.01064416297	0.005478066102	0.01883572536	0.005007988796	1	-0.001716117788	0.6602487375	-0.001771141339	24	0.9874726052
14	332.6655314	82.49400778	-79.89891463	15101.00765	2292.218202	139.7472582	1611.189026	5964.5	11092.58511	71.61130835	2633.401229	455.4735091	84.10900314	235.7348825	1046.102715	3608.392235	-0.00522014099	0.1548484092	0.01006227029	0.005253006897	0.01504527996	0.005570592457	1	-0.002013998526	0.2818078168	-0.01163620158	16	0.8952542004
14	332.3098648	98.45690758	-202.1375626	12140.09015	1020.704234	2830.510589	2429.060347	4838	1811.829787	89.91245773	2892.987921	298.8023396	641.9201713	424.4395387	1076.818134	1270.207041	-0.0160806859	0.08322828644	0.2248122166	0.007474848949	0.01840091721	0.0179103332	1	0.002429766096	0.1446054073	0.7084031721	15	0.9999999991
14	342.7088059	524.1323318	2913.217277	17678.91724	1682.405646	1089.456056	2785.297801	6901	2309.147368	754.8930883	4158.328928	525.1552821	315.2928759	233.7163813	1670.253411	1508.784504	0.1704247763	0.09775306393	0.06147695186	0.008941748564	0.0142053828	0.01537884585	1	0.1381322894	0.1673312241	0.1977952721	59	1
14	345.7014619	577.3871956	8727.72718	17666.65418	3956.54718	-6.403443565	3166.273061	7793	12441.72043	1850.899512	3695.66523	962.2080303	302.9322631	233.6521171	1632.345338	7026.203332	0.4973587462	0.2305720956	-0.0003451578443	0.01461369609	0.01919636897	0.0207127062	1	0.3913010689	0.4354912215	0.06609607786	88	1
14	354.667935	770.4289549	1737.714038	10691.37104	669.81735	977.8371319	3805.182873	4222.5	8558.765957	328.512237	2120.905991	222.893795	172.7813053	240.8774692	787.757767	3329.903478	0.1625059762	0.06291890343	0.09411125007	0.0115134132	0.01375875776	0.01820380528	0	NaN	NaN	NaN	NaN	NaN
14	435.278321	270.4874938	-302.4752134	26134.41825	4166.110997	3088.334185	2414.525766	10448	12914.06316	92.81420188	2172.721742	319.1651374	310.8698187	277.8690968	762.953084	2597.458708	-0.01117825707	0.1588049017	0.117532219	0.003948307563	0.01099284818	0.007340564608	0	NaN	NaN	NaN	NaN	NaN
14	449.3872472	461.9807496	-111.6525257	18214.92231	8097.800547	441.1665795	1754.232083	8984	15502.69892	94.31141197	2906.646702	1282.776197	126.6457554	225.0094351	1389.497723	5886.686458	-0.006675247498	0.4394695241	0.02463028722	0.005710063428	0.01699623576	0.007081244238	1	0.0005222830445	0.8630622698	0.05004524486	29	1
14	449.6309826	657.400797	-107.8946031	14474.38424	2841.681221	2361.074124	4777.184344	6242.5	4046.583333	85.26898163	2671.94974	607.4790457	303.2138389	278.9775296	1105.248957	1574.29922	-0.00793447295	0.2018090651	0.1634501024	0.006228539317	0.01400874744	0.01765141963	0	NaN	NaN	NaN	NaN	NaN
14	473.2733327	153.5172088	-74.2226694	15535.28452	2446.374479	393.9678797	1655.630213	6298	5388.93617	66.53600652	2481.020465	485.1376897	112.5179744	201.2254488	1015.894955	1460.16575	-0.004685426364	0.1658538107	0.02673738116	0.004539346178	0.01451866911	0.006010026293	1	-0.0004306413758	0.3049504206	0.04531789843	17	0.9999329449
14	477.3043221	287.5689605	935.0614294	10681.3571	80.39916742	183.1679356	2215.642157	3919	8154	320.466283	3622.573698	135.5456158	104.336202	265.1899918	1261.796228	8982.537186	0.08896498757	0.007857658586	0.01923623742	0.01071439023	0.01561078569	0.01190316031	1	0.07084361562	-0.01775362176	0.03328504945	30	1
14	492.8288972	482.5083169	988.7846705	18093.18433	3071.449657	1731.844353	2298.648473	7539	37057.81915	240.4579848	2934.081855	555.2180679	307.6715417	280.6751149	1218.400298	11254.37159	0.05402018434	0.1730136449	0.0973258384	0.007074109264	0.01460752169	0.01030595999	1	0.05005427124	0.3224396713	0.2969415653	44	1
14	575.5559391	105.6530225	542.2471457	9235.248128	964.6043012	281.3100779	1293.07574	3593	13478.8617	158.888618	2045.648192	209.583821	93.52352335	150.6666562	757.0513276	7924.805447	0.05912950961	0.1067495184	0.03226532763	0.009678846982	0.02086261257	0.01061014475	1	0.04928141161	0.1845554185	0.0752472434	39	0.9999999999
14	611.5879692	425.483985	-19.87037502	11870.53843	1176.643981	176.8209279	1767.324263	4633	5373.510417	58.83153124	2671.251626	249.0274898	90.56182416	196.9502326	975.6190746	2579.512528	-0.001649245332	0.09654247986	0.01413209788	0.005041657473	0.01544802168	0.00713850609	1	0.0004750914834	0.1630251671	0.0002764611541	11	0.9999548749
14	648.4625941	396.6829424	-58.62264156	13874.28445	2111.742877	441.503602	1661.023944	5646	7759.553191	68.02673361	2339.605259	362.9234268	122.8157351	190.5047284	902.8940572	1784.064266	-0.004395653876	0.1535338157	0.03065202338	0.005148761316	0.01615522595	0.009708993334	1	-7.441729395e-05	0.2799786868	0.05805529275	17	0.9999948171
14	660.6866893	432.4545578	719.5227829	11696.84886	3772.586131	24.23858436	1372.99156	5409.5	21445.88298	183.4009246	2142.849116	648.6149385	90.94931951	172.1272375	906.8939021	6639.174688	0.06194664915	0.3290966045	0.002058505409	0.008516428864	0.02442279179	0.008334595466	1	0.05171626613	0.6369070915	-0.01622552673	48	0.9999989173
14	692.5407568	431.6220527	-30.25459992	9704.708208	185.8751813	95.33940138	1530.304858	3523	8799.608696	41.39610254	1662.341088	126.612478	63.12451631	199.0989081	587.0290277	3090.367921	-0.003292597577	0.02045250381	0.01080348936	0.004694922461	0.01412512755	0.006607863881	1	-0.001757244243	0.007658837222	-0.01474375003	1	0.9999798609
15	6.603229407	256.6331031	602.3326621	11633.29051	1122.153234	2281.676051	1752.134065	4603.5	5742.024691	121.4605349	1703.328873	213.7730009	366.5492348	196.5117646	645.5553338	1724.387956	0.05259531858	0.09791245115	0.1917961528	0.008110043379	0.01553659916	0.01974836075	1	0.05421130431	0.1731436786	0.6124668042	41	0.9999999934
15	7.072863523	314.8671983	-42.65104863	11996.11374	158.182118	669.581181	1699.681701	4293.5	4197.730337	47.91422628	2232.60926	137.7852176	148.7386027	214.1900933	776.4457157	1735.648868	-0.003817103807	0.01389144657	0.05686015149	0.004268318077	0.0121552427	0.008446650374	1	0.0006929145951	-0.003817024716	0.1404686761	3	0.999998157
15	13.47843678	160.6531536	-77.28921285	7321.532217	339.0794428	1600.730334	1692.522838	2753	3626.776596	54.57025434	1124.074557	107.4116475	276.535899	172.9150793	416.4027581	1368.466516	-0.01034608686	0.04789477671	0.2224059228	0.008153506815	0.01430930909	0.02124429338	1	0.006422664826	0.07241832578	0.6999360986	10	0.9999999987
15	13.3794718	530.3634233	-28.33720286	11498.624	1099.080631	337.7543313	1739.81196	4491.5	8030.791667	52.27702701	1977.44516	218.0861009	92.63424903	196.2938293	738.791871	2983.977328	-0.002542433671	0.0987651637	0.03095512371	0.005040682169	0.01336033334	0.007342235432	1	0.0008657153913	0.1682575062	0.05702505762	12	0.999899876
15	18.28769079	69.24650885	-37.29634299	8207.566727	2541.489711	813.1919099	977.8322696	3687	12046.15789	53.05051746	539.5816421	184.0114786	101.3245535	133.677786	237.9492308	3612.705329	-0.004652748056	0.3117444563	0.09840982196	0.006524711404	0.01953940992	0.01117728189	1	0.005554697298	0.6055493505	0.294047467	27	1
15	18.49317585	615.6382563	-37.73532134	10596.59611	2410.436916	546.1586677	1371.23613	4549.5	10500.7766	71.83731371	1574.812851	334.29981	113.0507086	170.6561485	640.47544	2705.608516	-0.003542975849	0.2272788937	0.05173608878	0.007350770925	0.01711845408	0.009513486222	1	0.00264381975	0.4312976968	0.1327920291	22	0.9999930714
15	19.32724208	592.6305971	-18.9791906	10581.03851	1660.298888	162.8731142	1602.088528	4380.5	12097.83158	53.61087195	1765.737326	292.4019035	80.46968886	194.3211201	702.1259071	3495.308219	-0.002131229467	0.1577527959	0.01518128442	0.005246817405	0.01434404586	0.009021953058	1	0.0007559757289	0.2879428953	0.006463823742	16	0.8762257971
15	26.82919141	103.359059	497.7293679	8630.815242	876.0685712	247.0566283	1081.322975	3319	26551.95789	110.4389821	1315.627463	148.4273137	90.53821527	149.0708793	486.3541254	6991.806979	0.0589926203	0.1041681862	0.02951634542	0.008336323291	0.01762472877	0.01099743266	1	0.04897483993	0.1791754643	0.06581300675	39	0.9999999991
15	26.40380888	666.3918596	32.59154677	8836.967141	1390.206226	204.6858747	1212.766972	3623.5	3438.904255	47.70370633	1194.007374	201.2906509	62.59204476	158.6566973	455.573258	1301.419432	0.003749483526	0.1557264289	0.02386167292	0.005359281347	0.01420821496	0.006756136881	1	0.005888859415	0.2841644062	0.03698436107	17	0.9999778792
15	28.70897432	442.4776894	844.5314825	14521.73486	1507.424067	519.8617345	1817.658307	5726.5	24059.16842	188.3070786	2381.891019	237.1965973	128.1269865	210.8836428	862.7521317	7914.833698	0.05865832346	0.1071014376	0.0363236082	0.007469504584	0.01233270339	0.008446560801	1	0.04917377487	0.1854419027	0.08887293152	39	0.9999999999
15	29.45681584	241.191223	-64.16332743	12545.63414	4087.765916	94.97404306	1469.112761	5705	15712.14894	82.3835886	2106.043196	615.527984	87.76943624	254.0007424	895.2554104	6819.339564	-0.005487539573	0.3209584562	0.007961058766	0.007505062797	0.01882325787	0.007411975553	1	-0.0007516910807	0.6205985772	-0.01133882776	24	0.9674009694
15	33.71810069	164.192603	590.9262649	9826.614499	574.4933869	839.520691	1372.34506	3692	9837.421053	180.75509	1543.259443	191.6556914	197.268756	1554.331215	562.4476236	4604.78301	0.06169961198	0.06176906718	0.08404689508	0.01693708769	0.02001734132	0.01900380226	1	0.05414520351	0.09493595741	0.2487534721	36	0.9999999371
15	34.43290662	619.2358961	-48.03189991	10951.77978	1771.508552	560.8389135	1541.353259	4466.5	9093.989247	59.74268434	1609.207682	268.599682	105.9215956	192.5914925	622.402234	3085.7481	-0.004425764899	0.1616016209	0.05280365267	0.006239297224	0.01601745239	0.00834680731	1	0.001386290029	0.2973557506	0.1332591314	18	0.9997576778
15	38.58769305	304.6268133	-50.44245759	13808.86086	173.2375755	813.6458292	1839.684368	5035	3842.452632	55.44434441	2700.593401	155.7538255	169.1679813	225.8844675	943.920106	1619.154427	-0.003870740578	0.01137367557	0.05761514632	0.003923591146	0.01181842675	0.008106112199	1	0.0006745516022	-0.008922146762	0.1428950435	3	0.9999993315
15	40.13918337	597.2589612	2012.139238	12184.65901	159.1262915	573.2305469	1872.729826	4487	6176.147368	374.9757628	2066.496492	132.0313998	153.5596355	217.7986004	738.3888214	2515.188386	0.1639411708	0.01251220505	0.04557006829	0.01174896054	0.01101199883	0.01199102965	1	0.1312257263	-0.007221401323	0.1388089546	53	1
15	42.66013752	412.6615906	13563.90888	13299.76298	376.4312194	-735.035356	1951.567144	5235	18491.97802	3278.728318	3224.87554	139.3070897	594.0825904	268.7608052	1217.134726	9678.488342	1.002524784	0.02681205399	-0.04812429543	0.03149769664	0.01149462565	0.04921552132	1	0.7815675479	0.01745491601	0.005572576689	94	0.9999892683
15	42.69522688	663.4186067	614.9511035	9424.951589	580.7608018	280.3098886	1539.751997	3653.5	19941.52128	134.0343707	1577.266256	128.5137978	98.10372593	171.0128912	570.4144874	6736.572814	0.06415963721	0.06276968666	0.03185859258	0.009278174996	0.01288193708	0.01067878223	1	0.05276649923	0.0948125429	0.07299493811	35	0.9999997501
15	46.0023655	361.1436174	-84.57148474	15059.15629	4659.842375	349.2482531	1805.94186	6786.5	17628.57292	92.28026947	2230.631527	671.8171789	96.57307493	270.2664468	967.338859	5114.116313	-0.006112365524	0.3192131855	0.02430375368	0.006733861838	0.01862161224	0.006429799026	1	-0.0002199184104	0.6177158711	0.04366715296	25	1
15	46.63005208	177.3042992	721.2848298	10631.63183	4387.76843	11.37472842	1259.046405	5153.5	6200.097561	175.8622041	2122.413346	826.4070317	92.45862316	190.0268398	963.2189549	2997.481859	0.06810686105	0.4113219269	0.001061985053	0.01033642692	0.02600981598	0.009076348566	1	0.05726752429	0.8046074542	-0.0145600438	51	0.9999999994
15	46.84925778	198.5292031	2110.459869	12815.67054	697.5739517	13.85818158	1632.295847	4886	7216.505263	407.9916128	2321.52133	170.1811247	131.303843	181.2344196	823.180285	2928.025574	0.1650299314	0.05463573378	0.001470448869	0.01039404562	0.01351771924	0.01134904326	1	0.1296849141	0.07688541612	-0.008071737151	55	1
15	52.65239945	524.4396826	-145.3092288	13451.41377	1274.801426	1553.021062	2124.411932	5226	9631.726316	64.9740856	2583.8656	233.0729818	288.8332863	201.6115268	931.4616559	3963.088714	-0.011097113	0.0934379376	0.1143706059	0.005147038444	0.01535934217	0.01032964763	1	-0.0005836734386	0.160852977	0.3367752675	14	0.9999999996
15	57.56251005	389.6981861	-94.73250341	11852.32479	1169.329789	1400.676677	2296.889193	4715	6211.702128	60.74997012	2677.365192	294.2727017	299.3497131	236.3494244	1014.140268	3457.479674	-0.008174439301	0.09681249298	0.116920695	0.005667632828	0.01484386461	0.0142785373	1	0.00189767959	0.1678408887	0.3461800173	14	1
15	58.32519928	309.4352635	-64.12123112	16877.72284	1619.916008	431.6103703	1626.215084	6413	7820.234043	55.48724373	2764.099877	352.2972566	108.5331592	237.168242	1077.907267	2914.804434	-0.004210703606	0.1009040821	0.02629934391	0.00371723627	0.01283493248	0.005484985577	1	-0.0007145375671	0.1724293293	0.04102613631	12	0.9900098576
15	59.17086634	673.8022263	3734.270702	8358.519922	137.8480359	609.2734294	1687.226565	3187	5567.821053	879.2418951	1887.02174	104.4214784	243.7762244	203.9465604	680.7720342	3205.098219	0.4503422827	0.01761798121	0.07372813147	0.02508746001	0.01471055316	0.03057112015	1	0.3571579971	0.004152338409	0.2965812169	82	0.9999998913
15	59.49207877	182.7585811	780.090319	10970.26867	4531.326828	32.56802764	1460.633916	5360.5	4336.073171	200.2172866	2233.696886	921.1570363	100.2156051	213.2231261	1036.173734	2211.840275	0.07246779313	0.4090711032	0.00309615137	0.01087696335	0.02500015614	0.01038172061	1	0.06078714087	0.8000967127	-0.00683766968	51	0.9999999996
15	66.32543529	536.3224908	-163.972233	15318.95935	2277.674803	1658.577954	1996.762531	6093	6496.417582	66.56070272	2590.979811	360.3658538	299.8771731	183.3817605	998.0936986	2516.904408	-0.01086955672	0.152824801	0.1108004493	0.005236748574	0.01518526145	0.009626033403	1	-5.848889558e-05	0.2818587486	0.3274270489	19	0.9991213534
15	74.50087687	763.6264331	12.46900055	7335.928615	734.0740629	325.3335851	1097.371087	2828.5	8311.554348	38.0761659	1218.790424	148.2538776	90.62801932	131.6727004	453.9853781	1934.666944	0.001649679836	0.1010560923	0.04552065989	0.005604098367	0.01634043565	0.009496137712	1	0.005092687438	0.1735317885	0.1072568293	13	0.9696034514
15	76.03362285	253.6359821	2185.162874	13475.52337	113.8660934	726.9296462	2017.008383	5024	4438.553191	518.1809434	3147.951483	145.4363708	244.5008139	409.5885262	1086.493523	2621.651489	0.161901662	0.008118779632	0.04994187786	0.01012603765	0.01233839996	0.01574125964	1	0.1298650073	-0.01600165462	0.152939347	53	1
15	79.78476177	205.7577839	923.5299713	14316.43499	2187.432833	53.43579423	1660.283802	5787	17227.41053	203.1125363	2120.945659	345.5508698	101.4557044	246.2491886	820.2882484	5678.708595	0.06347339075	0.1559039236	0.003806976156	0.007745123877	0.0153219988	0.007565341953	1	0.05134850941	0.2836516567	-0.01775828576	42	0.9999999999
15	81.34914852	114.996305	600.3613458	10162.48062	635.4519582	860.2320017	1402.452174	3839.5	8730.5	130.001057	1596.707542	140.18118	217.3187088	142.6574794	588.9700274	3337.539626	0.05895372586	0.06274906313	0.08505228541	0.008571393342	0.01315728153	0.01641755259	1	0.05206997451	0.09697890369	0.2515963175	36	0.9999997301
15	92.13024001	413.858603	5999.759251	12462.87353	1893.543768	-209.1297043	2104.698169	5228	4582.936842	1501.042977	3115.379589	467.6515014	281.7829181	216.5613594	1237.621359	3035.379694	0.482993446	0.1497701153	-0.01656922463	0.02508337258	0.01593546126	0.02616085471	1	0.3782502044	0.2699868784	0.004520032008	87	0.9999995519
15	92.70712258	747.3754081	-17.12000622	7714.620409	1752.33758	802.0474092	1317.768924	3337.5	4573.193548	51.67619227	1150.67335	278.4220398	138.6172527	155.470829	466.4548658	1841.085002	-0.002448646545	0.2284112795	0.1033339481	0.00709612992	0.01719635117	0.01392722178	1	0.006786761937	0.4357455405	0.3074256499	23	1
15	93.65263702	610.4929709	866.0839641	15208.21446	1506.209586	514.7111915	1852.311405	5886	26303.93617	195.4687162	2458.323998	246.0077732	142.5241243	213.7415111	911.4294261	8093.166054	0.05669548534	0.1002126659	0.03437052344	0.006792870771	0.01207848894	0.008549124946	1	0.04744739524	0.1713087525	0.08153680125	39	0.9999983195
15	96.99192625	276.7282832	2207.637383	13053.93192	2768.20774	581.0455161	2195.086272	5560	1057.610526	600.5317044	3452.012817	808.1148297	237.943079	250.0373482	1444.048129	837.9520919	0.1717036069	0.2191422288	0.04711716262	0.01589529488	0.02614465247	0.01631588002	1	0.1393941134	0.4143786526	0.1550017517	65	1
15	98.39483617	205.4291779	-175.8312121	15213.38151	774.4292067	1710.179821	1922.819301	5685	13993.30435	57.63924647	2479.603727	191.964125	297.0033282	193.7705835	903.729657	4379.627009	-0.01188551804	0.05244194685	0.1114177995	0.004027669552	0.01118149474	0.01006716869	1	-0.001784122237	0.07709610614	0.3247862336	9	0.9999999992
15	98.70425827	530.3318602	5214.896483	11444.06962	43.69122176	1143.269457	2442.768944	4346	1680.87013	1446.531271	3223.031354	147.4943754	357.8968542	312.3302486	1164.686332	1221.790741	0.4536275943	0.003699505507	0.09307494884	0.03052067016	0.01467642955	0.03949966527	1	0.360822371	-0.02344302295	0.3620434054	82	1
15	100.3562212	648.5403996	2139.168855	13270.01405	608.7461759	649.3643405	1950.476887	5028.5	8644.645161	423.705777	2364.321705	145.6732865	184.673063	188.0212934	835.2707063	3151.837589	0.1599026832	0.04660148019	0.0486299858	0.01051747035	0.01177357604	0.01319645609	1	0.1285894287	0.06245319225	0.1497982576	56	0.9999261482
15	100.997093	631.9030446	-59.89206557	12430.37594	190.0329122	352.3324053	1893.307644	4500	12561.34043	45.69352698	2671.752776	129.7187699	89.89945536	257.8822326	889.1866323	6163.763552	-0.005275945833	0.01399648477	0.02784259558	0.004093829737	0.01186191759	0.005416899526	1	-0.002289753124	-0.004804311954	0.04210792171	2	0.9990461843
15	104.5332905	426.2948939	-190.6923418	14798.67313	1194.603605	3548.262672	3266.149581	5747	1669.052632	99.12562912	2790.921197	300.865056	671.4871941	359.2583555	1056.166605	989.1194705	-0.0132024872	0.08210318275	0.2426522684	0.006299124388	0.01383946145	0.01824731522	1	0.005803542674	0.1430473874	0.7692596384	15	1
15	107.3589424	387.6933016	7723.477607	15535.14426	266.0117686	-209.3343826	2536.359887	5809	11668.7439	1412.582769	2899.851494	182.7593011	268.8311152	248.1131081	1070.169136	3259.74198	0.4968685596	0.01806116031	-0.01310144628	0.02009082339	0.01327285985	0.01925579244	1	0.3880544253	0.001423755455	0.01334894701	81	1
15	107.4379336	403.4864321	-80.4070766	18500.83501	4548.477374	1101.405484	1965.372134	7945.5	11607.77419	106.1933175	2453.470399	697.3480609	187.2959701	231.9381956	1078.022357	3527.057328	-0.004389805664	0.2455923473	0.05958837878	0.006108207771	0.01437895108	0.006168975333	1	0.002656667821	0.468984652	0.1599616372	22	0.999999993
15	110.7423922	536.5615281	2826.778869	16622.94978	759.3987055	971.3001077	2456.346976	6265	2905.810127	520.4111356	2991.930629	236.8313636	248.3644509	251.3846464	1118.813468	1501.858857	0.1692732651	0.04746531768	0.0586436835	0.00882462304	0.01078531767	0.01153880761	1	0.1365655406	0.06462365613	0.1857139973	56	0.9999996722
15	113.6505921	196.4560794	-129.0944995	14742.73314	1476.398449	806.7511545	1844.330279	5680	9497.297872	60.62315237	2441.427497	276.245283	153.448041	219.4178545	928.6727465	3122.697754	-0.00854526527	0.09951324008	0.05551547004	0.004676062978	0.0138631094	0.007503634977	1	-0.002264750513	0.1708059418	0.1387378934	13	0.9999999998
15	117.3450459	575.1562554	5223.397513	10888.08081	44.6345584	962.5609229	2484.296309	4055.5	1220.621053	1587.416377	3316.272633	137.0447268	398.0986747	287.4430973	1203.708981	1063.757953	0.4731273464	0.005145082468	0.08092366975	0.0282860485	0.0162588619	0.03723218195	1	0.375322534	-0.02101180614	0.3252987515	82	1
15	117.544871	627.3373164	-73.7327322	11229.30429	645.7026579	380.3300578	2015.392361	4222.5	13537.28723	50.21513599	2722.901414	160.9192973	104.9003554	191.9986933	957.3788615	6724.36157	-0.006416782181	0.05620348292	0.03450765312	0.005324082572	0.01476814218	0.008182727179	1	-0.002351467816	0.08157837612	0.0662743268	7	0.9999999379
15	119.0609831	391.8595867	5827.223187	11815.91979	129.6216135	-92.42230586	2390.68846	4418	7744.246377	1648.86118	3378.786408	152.0837761	263.2479286	283.6099755	1198.200469	4905.955134	0.4925076764	0.01103229888	-0.006965051256	0.02286933187	0.01592803326	0.02863780605	1	0.3849639041	-0.01265816449	0.03281765536	81	1
15	122.8909667	404.2341153	8477.495443	17136.92658	398.9002389	-238.277649	2423.572389	6384	15063.19231	1688.293824	3199.107445	167.9006929	337.3346947	218.6040579	1184.868308	7725.305194	0.4968526359	0.02614672247	-0.01419946052	0.0194464715	0.01134997621	0.02263468025	1	0.3880503788	0.0178734467	0.009998289705	81	0.9999999952
15	125.3374572	174.2955861	-66.77167108	15692.69286	4888.676029	144.2943212	1470.922917	6997.5	9766.903226	91.22686304	2356.843503	679.6922953	92.05960511	225.3609136	1022.207475	3446.870872	-0.003957818244	0.320007312	0.009618575415	0.006309522457	0.01897998508	0.006215229259	1	0.0005412826062	0.6187257451	-0.005447634879	24	0.9689217571
15	129.675887	240.6593223	-93.4065184	16176.09581	242.6590406	925.5692263	2096.968411	5781.5	5238.108696	55.15757351	2707.602665	174.1243573	199.3213532	236.2324147	981.4302531	1802.23455	-0.006122328639	0.01656465019	0.05956091836	0.003401678828	0.01121712322	0.00716694605	1	-0.0009135256585	0.001750142338	0.1492120456	3	0.999999978
15	138.4793672	332.268391	-335.1477188	18994.1791	6347.64456	2213.130009	2157.935599	8817.5	23784.88172	111.0428421	2760.216062	1008.581602	355.3348484	248.5345359	1270.35266	8416.385213	-0.01785415441	0.3434998905	0.1171121272	0.006730542983	0.01772499906	0.009414829541	1	-0.003280626981	0.6711177282	0.3557898249	27	1
15	139.0007381	617.8137547	-153.6903483	13837.92647	2158.884733	1632.657236	2203.183594	5683.5	6580.957447	59.07197271	2538.697693	421.0140933	304.3917836	214.5236181	1008.011129	2909.266526	-0.01135630931	0.1572793861	0.1180016343	0.004687847599	0.01398012859	0.0114869701	1	6.086409649e-05	0.2912452661	0.3518530651	19	0.9999791517
15	144.2310656	87.70836726	-24.74675508	12810.56013	666.4660144	345.5110702	1432.830051	4813.5	9736.531915	49.38698969	2009.423114	161.1127057	80.20323555	187.7814054	711.7786845	3749.848317	-0.001890559907	0.04959474091	0.02639666411	0.004237547629	0.01278980378	0.005908754511	1	0.0006112998415	0.0677565466	0.03955758264	7	0.9983174141
15	149.4750056	203.365798	-296.728267	14703.35074	229.6604522	3434.225766	2287.718666	5376	5261.836957	87.68785991	2836.330267	158.6923962	710.4774332	247.2485235	1014.749351	2320.54781	-0.01977287892	0.01632251175	0.234449113	0.006256651578	0.01148285123	0.02049897287	1	-0.0004938262695	0.008514432851	0.7371580154	5	1
15	151.3601523	438.5031575	1194.008148	19921.07843	2318.980981	784.6895494	2151.66921	7972	28788.96809	253.3590794	3034.945971	374.2842141	164.6293838	207.1386181	1186.697236	7879.831068	0.05748607937	0.1170421771	0.03918230561	0.006577496413	0.01090358762	0.006854739027	1	0.04853408262	0.2058411353	0.09872296677	39	1
15	162.1232727	23.36005232	536.4326242	8859.032263	1881.68615	238.6412006	1142.189956	3716	29831.13542	141.720721	1352.999647	323.50822	104.8748581	168.6023191	561.7842567	9317.027239	0.06266584685	0.2171831762	0.02791860789	0.01323836545	0.0228785239	0.01130816774	1	0.05283946645	0.4096660882	0.06628709774	46	0.9999966045
15	164.6733577	529.5552266	11085.53552	15238.99792	2498.571813	-549.9240171	2585.392006	6560	13247.63636	2363.027766	3158.974063	571.0037373	441.021826	337.2767024	1325.192344	7862.19632	0.7386533459	0.1705963079	-0.03499867672	0.02902548978	0.01688031438	0.03192920777	1	0.5773231681	0.311523164	-0.001114756904	93	0.9999999999
15	166.4332257	110.7167201	-78.65299268	12174.815	1890.480659	650.6911074	1662.264788	4928	6081.031915	60.26070349	2307.76601	353.2036972	149.540302	188.1225971	895.8535934	2213.111605	-0.006375147732	0.1566421479	0.05467152204	0.005550709117	0.01685800942	0.008548975994	1	-6.834386944e-05	0.287316873	0.1389231732	18	0.9999783578
15	167.4520616	387.2376023	1229.567045	18235.81947	3231.190191	773.0933147	2412.310373	7740	16977.59783	226.3466493	2713.573247	508.9268082	191.7650459	250.8879079	1121.360731	5647.104889	0.06570313221	0.1787899199	0.04329455193	0.00665482771	0.01371504035	0.008670206761	1	0.05582120493	0.3319758439	0.1171795468	43	1
15	172.3069017	371.5042965	1109.712868	16571.10542	5800.305809	81.95747018	1893.852383	7776.5	18867.29787	312.9667315	3277.480216	1191.450609	119.1189645	215.274021	1530.366768	6608.959282	0.06527794517	0.3472941613	0.004953445495	0.009058152316	0.01785191065	0.007595587964	1	0.05468245768	0.6741490937	-0.004901235842	48	0.9999962857
15	173.4521971	517.7793886	8434.25036	17442.7564	954.4394048	1693.980989	2611.98129	6797	10762.67442	1612.290638	3163.198441	252.4611049	506.4787381	240.0354175	1206.450249	4160.83032	0.4933583959	0.05543786525	0.09647993824	0.02003425945	0.01218761047	0.02958176578	1	0.392625898	0.0822193907	0.3845270402	84	0.9999999999
15	179.6101704	331.5899866	2770.002464	17101.22437	7405.088364	108.1163586	2079.681898	8450	12803.50633	544.2667091	3092.590376	1423.161346	165.1546576	363.8131825	1517.455671	4870.836707	0.1646892056	0.4290071219	0.006511294824	0.009783094754	0.0220819709	0.01069488548	1	0.1333554584	0.8408418628	0.0256892952	68	1
15	180.2930664	74.29849725	-35.7002012	11800.71267	1751.928897	255.2761313	1351.35786	4623	5179.053763	54.34885463	2187.75073	304.060846	88.80196383	187.7348843	825.7508302	2506.479227	-0.003095153191	0.1540514662	0.02283593852	0.005333068941	0.01758212235	0.006666192931	1	0.0004519525549	0.2807098438	0.03195204859	17	0.9906447871
15	180.333353	344.339691	3491.219348	11289.18987	1317.74162	954.2296851	2881.071973	4691	3651.181818	1050.686384	3123.355902	521.4587269	325.3826544	343.0344309	1162.26294	4011.001494	0.3080634277	0.1070864888	0.08410991737	0.03158987615	0.05968730204	0.02882216425	1	0.2473550655	0.187209514	0.3046768784	75	0.9999984781
15	183.3155921	141.5122742	-184.1475629	15869.40332	2505.895787	1881.826088	2079.273073	6477.5	7184.787234	82.37784564	2305.72569	439.4515757	293.7784858	220.2271582	950.3990913	2637.818689	-0.01124454821	0.1566062878	0.1153874232	0.005715066916	0.01559737926	0.009848364434	1	-2.415726112e-05	0.2897636638	0.3430140285	19	0.9999255643
15	186.6759607	765.417722	3.90169442	8713.282748	1386.483868	218.7011889	1454.920331	3530	4182.425532	52.70049519	1630.036025	288.6990685	78.73091482	148.0409655	640.6424359	1984.874528	0.000465741104	0.1577958731	0.02434753836	0.006111172404	0.01705606957	0.008149639029	1	0.003370326905	0.2884087747	0.03800349183	17	0.9999014597
15	189.8221054	299.8995597	5208.256154	16878.50332	1804.708458	-44.80362507	2189.74588	6631	9845.719512	1144.062287	3509.910602	446.5400908	247.4209322	252.9956096	1402.482142	5663.623024	0.3126593135	0.1088675305	-0.0026792488	0.01603648973	0.01305968951	0.0170187189	1	0.2454584417	0.1872426183	0.01250562063	74	0.9999999972
15	192.3077717	339.6610143	3297.692687	20051.56619	8625.580147	135.931921	2239.14308	9925.5	10076.45333	630.2645017	3346.781499	1399.764119	188.3869822	304.6349271	1541.71461	3877.503057	0.1655356305	0.4239764656	0.00691140097	0.0103046652	0.01955810589	0.01015910566	1	0.1339945414	0.8305948889	0.0269998431	68	1
15	194.4954436	266.2903466	-145.6354402	19956.68222	3505.936515	1154.549064	1949.431629	8206	7396.989474	85.21693928	2998.170753	589.6006498	215.4356165	227.4583251	1245.533145	2427.349923	-0.00754809441	0.1762025267	0.05927922528	0.004806323297	0.01270814361	0.007124359501	1	-0.0005046049288	0.3274134201	0.1551145368	18	0.999999951
15	195.7603303	290.0515644	3294.024562	10373.52423	964.3056308	2.08602481	2372.665199	4192	3045.182927	1342.849284	4252.821408	434.8497087	205.0443158	377.4366536	1621.158027	3848.16095	0.3159033711	0.09131494383	0.0002256131353	0.01869842196	0.02505177049	0.02873201383	1	0.2480115904	0.1515519717	0.02223987419	74	0.9999993966
15	196.7273435	461.5129195	1119.055356	18514.80283	2116.95217	783.4443787	2361.847687	7408	16371.98947	307.7973782	3885.836101	486.2445721	184.1784253	238.6350003	1527.713648	8489.552999	0.06182596513	0.1124698596	0.04251976404	0.006998594175	0.01317993114	0.008491599035	1	0.05209754228	0.1966483934	0.1107402639	39	1
15	202.4760872	574.2426538	-255.9097481	14417.76215	7.061875286	3656.955961	3406.340808	5313	2245.956989	73.63307331	2643.420628	156.5173421	676.4405386	347.475988	916.1387357	1006.476105	-0.01710778574	0.0005457824435	0.2530721883	0.004780655966	0.01174805452	0.02063767105	0	NaN	NaN	NaN	NaN	NaN
15	207.3796575	246.364308	-180.4853603	17168.72386	5797.890149	464.2554405	1892.830348	7860.5	17640.42708	85.04946931	3256.757131	1164.98981	118.423274	252.8822062	1506.530293	7527.767552	-0.01089659282	0.3428328535	0.02831926923	0.006511631061	0.02080742208	0.006707751066	1	-0.003480210752	0.6660717874	0.05725295284	25	0.9999999829
15	217.1781156	466.7639811	994.0760416	17292.72309	2000.981721	1867.945162	2743.253102	6978	23594.59574	266.0105524	3422.58368	383.6990377	353.0451314	259.2622509	1312.983045	10076.52916	0.05562549373	0.117706857	0.1062346669	0.007578985768	0.01465223553	0.01265966468	1	0.05134156912	0.2099774989	0.3249111191	40	0.9999999192
15	221.0771839	422.787828	2608.223598	14088.7117	520.5324001	1271.508713	4087.758456	5475	3215.839506	574.4384441	2722.763817	177.0102414	302.9895159	411.8114048	1004.258444	1661.925084	0.1863774992	0.03702644989	0.08938515445	0.009995451592	0.01241708234	0.01799588886	0	NaN	NaN	NaN	NaN	NaN
15	222.6627639	277.3374797	-91.18457822	19119.07041	2083.457845	1178.822549	2187.575829	7538.5	3433.604396	74.99092633	3454.504952	454.1505027	233.109344	262.7302809	1364.0352	1445.285061	-0.004770043484	0.1088114711	0.06154577959	0.004457325621	0.01453882346	0.007299137065	1	0.001161859892	0.1900222362	0.1603536027	13	1
15	222.5814405	410.8764713	2448.058675	13984.48598	607.4208147	972.4025827	3104.03774	5355	2504.555556	674.4156785	3730.898912	281.3697709	267.7243533	300.9738718	1421.344422	1432.697822	0.182454633	0.04320239391	0.06871660819	0.01046380116	0.01516372816	0.01815336862	1	0.147477638	0.05633478862	0.2224300324	56	0.9999999714
15	224.3639596	240.3785028	-252.2776845	19165.45113	4907.659843	2267.996013	2116.913287	8398	11839.53125	81.64352802	2790.394566	780.3946579	358.2895497	242.4392462	1249.417388	3465.133773	-0.01314396287	0.2533836126	0.1178207623	0.005272425445	0.01344950411	0.009792932161	1	-0.0004208275754	0.4872993098	0.3551658271	23	1
15	227.8321514	362.7999469	3160.148206	20172.76314	1327.140335	3125.577801	2511.258449	7842	12516.62105	649.6941264	3779.320945	341.5049657	596.935058	259.6184091	1465.867612	4012.605776	0.1611419266	0.06449087595	0.1568668452	0.01019637331	0.01110719433	0.01790280423	1	0.1366034454	0.1034339757	0.5165934634	57	0.9999703837
15	228.6695671	23.32813234	37.82642395	9133.499706	893.9139414	261.1531393	1370.49531	3493	4740.197802	49.17390557	1749.583612	198.3781303	87.91738638	246.7810136	639.7041006	2368.043366	0.004254967898	0.09785370328	0.02906168624	0.006173814613	0.01645357998	0.01094806394	1	0.006055346861	0.1663146093	0.05206738329	12	0.9981579983
15	244.6404705	20.52036432	481.2219584	9628.825611	552.8296243	1789.962364	1530.822373	3663.5	15341.52688	120.1902846	1436.27745	137.0317078	287.080601	188.9248185	526.7779435	5105.755611	0.05015580262	0.05784086274	0.1858279304	0.0093831084	0.01492731839	0.01894299867	1	0.05153643427	0.09114889461	0.5899707137	37	1
15	246.1010415	610.2297895	6825.930129	14252.01428	702.5845659	-58.65885948	2869.771458	5596	10184.88542	1789.281521	3506.40038	215.3079094	272.6377758	234.0923356	1310.583951	6880.794376	0.4937406377	0.05236092455	-0.004771369725	0.02218294988	0.0132671735	0.02281080815	1	0.3864672172	0.07174552066	0.04235346409	83	0.9999680794
15	246.9138429	444.8621616	-310.3122007	21839.48675	3630.312849	2714.858389	2552.7037	9057	21929.69072	84.94347681	3528.655278	554.230143	429.8854391	208.8580083	1339.746535	4792.66328	-0.01401174418	0.1683372365	0.1245122458	0.004704264836	0.01304772768	0.007575725976	0	NaN	NaN	NaN	NaN	NaN
15	248.5953668	773.7295888	6374.570932	9237.913959	1432.53477	-452.6590929	1707.518769	3893.5	19672.84946	1472.955312	2087.692725	309.55588	281.7023519	193.1162274	846.6097907	10154.82201	0.6852698809	0.1612338336	-0.04868477874	0.03150134438	0.01785044223	0.03198306452	1	0.5345938022	0.2918947941	-0.0594099535	93	0.9999999995
15	249.4065797	461.279371	-280.410707	18426.1929	310.0376867	2502.524968	3099.44848	6853.5	22383.54839	57.92538327	3091.841743	153.6298315	434.6288446	229.3053184	1126.641453	7126.795325	-0.01614100778	0.01865410318	0.1349682511	0.003738500877	0.008415204883	0.01109072072	1	-0.003945171246	0.00914539657	0.401917373	4	1
15	252.6196769	72.46629722	744.2317929	13159.22763	1322.631391	1157.515167	1851.444483	5198	20809.6087	169.2390524	2013.527806	219.7573218	213.3325023	228.2274575	739.3270409	7199.844179	0.05523657226	0.1008479044	0.08700485984	0.008013940256	0.0159966768	0.01182527832	1	0.04965354465	0.1747872006	0.259093981	40	0.9999999999
15	281.2419934	715.432663	-90.4527789	14330.83831	3115.662521	781.6272307	1986.254124	5972.5	9725.806452	79.09180308	2452.991576	511.228046	139.068876	213.3281001	972.7231913	3536.545795	-0.006339461501	0.2195456721	0.05718603132	0.006339788166	0.01719956744	0.007922515263	1	0.0007269798855	0.4157492321	0.1502505079	22	0.9999999968
15	296.1241488	466.4565251	-91.63397225	17368.79202	2829.585271	1202.088908	3016.645195	7177	5991.361702	73.78755236	3138.680878	606.0782302	221.6517943	250.1829295	1306.066273	2627.624537	-0.005627188905	0.1687239271	0.07121914598	0.004760756829	0.01442162912	0.009662519861	1	0.00168417294	0.312649933	0.1955412778	18	0.9999995127
15	296.4854837	68.64621544	-43.46051675	13418.92455	96.05268909	762.7352095	1773.545239	4832.5	2938.387097	49.1558338	2369.651595	161.4008382	160.5964967	233.6301415	805.9113859	1241.474457	-0.003625712292	0.007882201574	0.05829177507	0.0039683307	0.01263907249	0.008163882747	1	0.0008754969347	-0.01601716634	0.1450779886	3	0.99999968
15	299.6462021	502.5686563	3219.44416	17666.98851	4126.192825	235.4587665	2735.267254	7696.5	7182.489362	787.7196722	4186.739655	1030.435098	176.2844007	277.5743277	1778.65829	3384.753773	0.1801267372	0.2301194977	0.01331659573	0.01180980476	0.01811677249	0.0113332757	1	0.1439450125	0.4353661164	0.04312065474	64	0.9999980131
15	308.2584358	324.2135425	-127.3074506	21026.61805	5274.901015	261.299685	2033.542412	9300	18946.01053	80.94747434	3194.556755	749.3012308	84.9653549	221.5427933	1294.051036	6926.927908	-0.006808503018	0.2507241163	0.01256695786	0.004454294699	0.01363187799	0.004690368568	0	NaN	NaN	NaN	NaN	NaN
15	310.5163255	284.7010143	-84.68083357	20333.54746	3611.424058	612.8466476	2050.774717	8516.5	5959.915789	78.83704833	2879.822562	667.5629311	137.3245626	412.7457232	1246.669139	1815.246983	-0.004219159042	0.1728763911	0.03029734967	0.004084161015	0.01701663969	0.005693242253	1	0.0002280499521	0.3194242437	0.05776347988	17	0.9999993837
15	313.2997467	32.45580272	765.5305388	11677.92208	1141.758517	24.17392104	1311.840887	4546.5	9372.957895	154.959385	2049.154657	215.4081708	90.60452954	217.4940749	758.5752618	4799.616183	0.06481560984	0.09770018934	0.002018596514	0.008016901022	0.01421346987	0.008120248015	1	0.05172283902	0.1648363281	-0.02612094662	38	0.9999621326
15	317.36233	224.5802847	919.5412852	18092.923	1057.506741	4075.721556	2767.688666	6982	14714.8617	224.3292985	2566.520234	256.0642552	651.7731472	303.8357393	1010.155793	6576.111821	0.05032930092	0.05868077662	0.2244000968	0.009581375575	0.01124684663	0.01985903898	1	0.0541290952	0.09446089238	0.7203779762	37	1
15	321.2321534	340.5763192	1313.588429	20469.24396	3584.336763	887.2239367	2354.357403	8540.5	14315.87234	264.7232637	3144.625231	596.1403466	194.8951978	259.7352909	1308.296958	5967.746336	0.06608536637	0.1721320727	0.0423012346	0.006419390703	0.01436709089	0.008290194382	1	0.05599289615	0.3183518605	0.1136076784	43	1
15	322.8435085	162.0184216	-133.6330001	17585.85506	3131.019779	1043.269956	1931.144692	7289	7794.378947	63.85192133	2375.988914	545.534481	173.9883201	222.905646	1037.914307	2397.630174	-0.007404416636	0.1787435813	0.05976240729	0.004028217729	0.01449550784	0.006459320636	1	-0.0003369572905	0.3326172932	0.1568925165	18	0.9999999773
15	323.4673749	533.2643619	1181.599951	19251.06834	3354.59714	2120.903918	3554.194464	8222.5	30261.11828	284.3650871	2963.101187	602.4957924	328.3460465	262.8277845	1252.08668	9274.288674	0.06100714817	0.17279957	0.111223477	0.008160176449	0.01302601843	0.01084180676	0	NaN	NaN	NaN	NaN	NaN
15	325.581002	750.9117898	3.583874782	12090.64256	1132.785277	311.9231099	2025.032395	4665	9034.806452	60.24006872	1845.898898	207.5872342	81.40603434	197.9978626	682.4533973	2799.817398	0.0002776164629	0.09280075278	0.02615098911	0.005172743281	0.01337631461	0.007441525177	1	0.002709648518	0.1558884645	0.04113905412	12	0.9852302812
15	346.9278997	175.8465471	-294.3657028	18766.68526	529.5694252	2371.611835	2193.947043	7027	21959.72917	69.36874796	2905.40188	195.6065834	409.1689195	218.9561695	1088.050174	6552.398676	-0.01630357896	0.02928104316	0.1249843244	0.004160230302	0.009855636149	0.01085027311	1	-0.004603538829	0.03041152804	0.3686241561	4	0.999999999
15	347.0310536	313.075044	2891.89418	17422.45152	989.4288045	1079.478238	2436.043332	6692	5219.12766	737.7433913	3858.95678	309.888385	295.1075662	271.1478923	1481.513806	3184.181444	0.169242574	0.05682481147	0.06234691914	0.01249079011	0.01333995357	0.01349889036	1	0.13686706	0.08387126869	0.1986402767	56	0.9999999889
15	347.2546754	196.3714963	2410.714312	14755.79939	1387.233316	2350.939221	2878.21035	5791	1812.419355	591.334858	3233.343927	402.1824379	572.3402394	272.983198	1273.20527	1362.144523	0.1674392059	0.09526872761	0.1602567363	0.01273655826	0.01498884739	0.01967138024	1	0.1420433498	0.1663591197	0.5308009958	60	1
15	348.6139436	113.9834809	-220.030902	17329.77256	3869.176964	1856.367464	1774.076092	7341.5	17679.70968	73.5637234	2270.144398	600.3850834	276.1166209	225.5360052	990.743327	4517.305114	-0.01351492669	0.2321193687	0.1112331788	0.004617439769	0.01653259888	0.008951770781	1	-0.001334760445	0.4436458155	0.3318717791	23	1
15	356.463812	41.60109405	2031.908988	11654.7373	243.0523716	-8.69070988	1618.874134	4267	12907.32979	388.3167563	2053.237929	130.96234	135.136385	420.0352542	732.6856684	5146.243328	0.1741496813	0.0208128861	-0.0009649183105	0.01069645167	0.01242173486	0.01178372792	1	0.136339283	0.007776524029	-0.01583170492	52	0.9999990787
15	358.6268371	414.6145644	-238.0631027	20541.99238	4991.339114	2433.732376	2111.288961	8998	7112.270833	83.9502735	3545.751987	836.1900818	393.0743254	259.6831835	1453.554934	3237.477041	-0.01186470763	0.2377849795	0.1190603898	0.004455364347	0.01640406716	0.008934620346	1	0.0005081162078	0.4555273041	0.3589330253	23	1
15	363.6846521	299.5029542	3514.847248	20442.44719	6894.980009	70.7580762	1980.950214	9591	10108.30851	615.792699	3266.586163	1036.047061	170.3642299	277.6039774	1404.695294	3628.297865	0.1707115283	0.3278101215	0.00321385006	0.01021591258	0.01628036484	0.008843683133	1	0.136880548	0.6342509	0.01131767627	66	0.9999999963
15	363.3684484	515.1072071	-71.19173982	21171.41657	3559.21533	740.8580606	2896.849904	8847.5	9466.578947	82.75963817	3258.745752	563.7422138	135.7386102	237.6826839	1271.037733	2500.350612	-0.003886470063	0.1687367496	0.03616759026	0.004257524628	0.01260081284	0.006579841281	0	NaN	NaN	NaN	NaN	NaN
15	368.662734	60.47735026	688.3643475	12358.49119	256.3685833	1161.801587	1930.229002	4644.5	20136.11702	152.3662621	1818.919662	147.5915929	230.6034441	200.2017745	623.5930286	7108.259761	0.05450329574	0.0200742738	0.0943037331	0.007590582697	0.01366171579	0.0137529921	1	0.04876274329	0.01030563774	0.2799711113	32	1
15	371.2587562	8.345304675	-11.92596322	8886.16064	2682.369672	187.9451026	1106.484949	3991	10799.77419	70.64853966	1589.756841	463.7976688	74.53450998	185.1633579	667.5814052	4967.265916	-0.001413868298	0.3086503354	0.02102455743	0.009127249626	0.02625818063	0.008678922296	1	0.003146193279	0.596027477	0.03313665155	25	1
15	382.4255528	258.6486063	-50.80403413	20770.26921	2224.956618	272.5195578	1911.485678	8236	7754.56383	68.2979493	3125.421211	427.87237	89.8736184	277.1498695	1249.359861	2416.959178	-0.00245968459	0.1072108325	0.013743397	0.003584005602	0.01082743653	0.004148368805	1	-8.063977832e-05	0.1847739342	-0.0007346751881	11	0.9998351395
15	387.0288473	326.819976	-67.55005116	19687.66737	3429.796478	276.2716561	2071.693618	8173	10749.95789	75.07914554	3126.350007	642.1110472	101.3432462	271.3351929	1326.63931	3831.983887	-0.003660827276	0.1714230931	0.0144134658	0.003968770564	0.01330296926	0.005075637093	1	-0.0003575273164	0.3158006804	0.004149731892	16	0.8648225867
15	389.2887746	222.4545665	6784.195013	9760.942573	1443.796965	-225.4336403	2168.179101	4237	2189.808511	2697.353315	3737.513676	600.5836921	380.2828134	336.5005703	1535.490735	2015.82937	0.7010774679	0.1476518009	-0.02757087433	0.05614378555	0.0259043267	0.04967462204	1	0.548171699	0.2650498819	0.0147664482	93	0.9999987217
15	392.3723095	773.3383018	757.7358527	10421.90484	4307.78432	24.77276045	1686.407591	5006.5	10069.43158	170.0267954	1579.828834	616.264677	96.61380814	175.8458584	718.1987073	2881.804989	0.07420730184	0.4160587525	0.002334131701	0.009908862834	0.02159917139	0.01019803034	1	0.06216736011	0.8143192163	-0.008719844877	51	1
15	397.5810262	39.53190147	-12.70745913	9776.371914	1545.956324	562.6468538	1583.613323	3938.5	1908.1875	62.84961352	1679.921009	301.5945658	113.6161032	200.445657	669.6085144	968.9582611	-0.001300837929	0.1613826308	0.05738227419	0.006953378267	0.0180775424	0.008907807887	1	0.004119959692	0.2970964701	0.1494008823	18	0.999971591
15	401.2744494	101.5059158	-102.583484	16278.65379	870.1411719	420.5758782	1650.236472	5998	16046.85417	49.14944544	2550.617991	235.2380988	98.48748379	236.6751164	959.0127954	4925.624763	-0.006585004377	0.05453568566	0.02712724353	0.003601045647	0.01315643718	0.005310958897	1	-0.002967760232	0.0778701776	0.04122510267	7	0.9994152406
15	402.5521772	252.8390397	4387.087233	14824.84253	3548.290049	1119.584712	2128.691134	6502	16755.59794	1093.574531	3593.919749	872.4970278	340.6264533	236.8657651	1578.045941	10091.46641	0.2968229132	0.2471134413	0.07578085571	0.01890150135	0.02031865931	0.0226345655	1	0.2393840375	0.4725386065	0.2803694846	79	1
15	409.9928841	281.3430401	1236.317314	19932.22186	1397.422095	849.2238603	2070.1381	7724	33858.40217	289.9610736	3173.252494	249.389968	175.88675	221.4334327	1187.375748	11616.49399	0.060143907	0.06853021467	0.04044679095	0.007099887559	0.009861183547	0.006996715904	1	0.0502252682	0.1069233534	0.1013972818	35	0.9999999207
15	412.1239314	221.3873959	-97.27405351	20153.71106	1176.485379	621.5802797	2012.740616	7617	9997.4	56.45529764	3070.667607	283.5746895	153.2541628	276.0969986	1175.07527	4008.373492	-0.004845683803	0.05848081875	0.03037856701	0.00286609569	0.00984794199	0.005406834128	1	-0.001362293555	0.08605204142	0.05276704415	7	0.9999817418
15	412.5846309	435.9739659	-91.44059222	19988.76625	4962.874949	315.8965181	2360.153857	8852.5	14972.10753	78.22900291	2714.177363	696.5887898	110.868295	271.9902297	1158.052006	4564.330332	-0.00438367055	0.2497121697	0.01656577907	0.004177734976	0.01516590565	0.005526010942	1	-3.005830202e-05	0.4756063283	0.01477851718	20	0.979269345
15	422.0681452	733.0975666	-11.83254953	11324.25446	34.44913072	266.3093022	2292.193216	4114	5865.315789	40.72519308	2098.505835	129.676968	69.42979478	205.2090899	728.1338526	2489.750112	-0.00104548267	0.00333919775	0.02389138605	0.003971558483	0.01209727637	0.007331267331	1	0.0006665682368	-0.02671287442	0.02920053844	2	0.9593732617
15	424.2092087	362.8505594	3455.097338	19158.55593	228.9651038	1162.521298	2539.280824	7103	2902.141176	657.2233382	3528.085775	211.7719197	282.1660349	941.093697	1325.731	1825.030503	0.1778412857	0.01168038883	0.06036926509	0.01165492642	0.01079593483	0.01266850814	1	0.143033412	-0.008315181765	0.1918052175	53	0.9999999513
15	431.6491807	695.3948079	2030.055744	11736.31934	-41.69401768	818.7049767	3030.094041	4330	4357.073684	513.0250281	2802.811004	103.611169	178.2511604	236.4667159	967.3296926	2836.379916	0.1724158559	-0.004164144873	0.07304362743	0.01077963337	0.009049083453	0.02013324973	1	0.1394398269	-0.04011002486	0.2327375022	53	0.9999999993
15	436.3479592	370.0716107	3084.274882	17629.74034	306.3208191	981.8232191	2250.248392	6470.5	6067.035294	785.0243708	4001.582656	203.9474484	299.8160993	240.2707705	1477.4636	3999.688906	0.1756997844	0.01845934912	0.0548354506	0.009885997913	0.01155257343	0.01351700969	1	0.1410719665	0.005286649861	0.1729446499	53	0.9999990907
15	437.3172886	119.3997001	751.3674652	11101.05737	2421.270254	76.13310755	1575.424314	4658	4149.305263	234.0481101	2908.185836	651.7465663	89.92245656	224.1251327	1191.215617	3482.148365	0.06972667115	0.2243236548	0.007352450591	0.01103199664	0.02321523315	0.009746467631	1	0.05712755459	0.4233756961	-0.001345176641	45	0.9999997982
15	439.2953405	71.45695489	-38.23515655	12787.90489	3984.280657	94.32877272	1251.238949	5773.5	11682.77895	73.93265973	2011.952971	613.3256715	68.54422947	234.2969169	854.495683	4444.991243	-0.003584995329	0.3062859664	0.007308656719	0.006104050415	0.01955651888	0.005364786843	1	0.0005537777399	0.5906371056	-0.01378725471	24	0.8700595041
15	441.2519421	219.8332343	-359.1563301	17463.14643	296.9976796	4268.43133	2440.880264	6378	7669.494737	85.20932964	2405.762317	183.5338314	659.5002685	256.4429375	900.4016325	2211.530744	-0.02095834766	0.01746541544	0.2431241991	0.004874344833	0.01073173696	0.01594565849	1	-0.0008596105071	0.01120645519	0.7662633372	5	1
15	443.5074347	286.6975423	-365.4098835	19013.83392	310.8553506	4576.40747	2489.446491	7048	8215.042553	88.76453147	2930.537582	206.0167564	735.5384101	240.5191616	1120.34851	2697.140074	-0.01918124154	0.015894375	0.2389113071	0.004112643615	0.01018900863	0.01475353483	1	0.0002482520851	0.007825504104	0.7523450415	5	1
15	447.7826305	700.6903094	-215.6876795	12206.10995	961.6800013	3090.830357	3422.371229	4802	3072.698925	71.09900842	2021.195958	216.2378102	452.4458079	262.8163858	764.6903816	1061.273249	-0.0179467215	0.08008168129	0.2528757342	0.005527452802	0.01240319135	0.0193635644	0	NaN	NaN	NaN	NaN	NaN
15	459.5541962	51.7190452	1623.190172	10575.97422	559.8613184	1374.432297	1716.838357	4044	8149.904255	331.4088924	1864.315478	169.4473387	271.0269166	204.5969145	691.4403947	3290.94364	0.1516373289	0.05499511583	0.1327754867	0.01386854994	0.01461951328	0.02020455415	1	0.127545338	0.08307035171	0.4326939959	57	1
15	460.4324454	235.2759998	-68.91780386	16840.54904	3938.570218	239.8690333	2040.599642	7255.5	18229.45745	81.07411269	2382.289446	644.6323491	83.53667588	196.1983282	1062.813632	6177.115487	-0.004177271867	0.2431142306	0.01397096899	0.005497820405	0.01710549644	0.005219464473	1	-9.704351003e-05	0.4620383164	0.005759732366	20	0.9951488979
15	465.0568086	264.2030383	1216.359415	20176.58275	1373.44312	761.2548519	1856.473688	7740.5	25513.98947	281.4297667	2945.096053	276.3536594	161.9501057	197.464599	1107.346229	8746.667747	0.06228348073	0.06840595719	0.03952138211	0.007501214862	0.01183300912	0.006657255013	1	0.05183943221	0.1066299397	0.09873099387	35	0.9999987151
15	467.6179999	554.6068976	-276.4201397	19151.50615	763.4976755	4972.733193	4476.919803	7399.5	2671.958333	90.20958591	1687.799988	215.8481501	404.3670107	314.2179998	654.3230392	666.1491364	-0.01509740192	0.03964206447	0.2592758243	0.004645121924	0.01042953378	0.01376933749	0	NaN	NaN	NaN	NaN	NaN
15	472.9733684	533.5145522	2414.460682	12750.65937	3628.187633	501.023653	3678.008298	5922.5	4545.134146	517.0121242	3396.187561	1385.857962	1424.713336	4305.45139	1384.832211	2899.433	0.1858169761	0.2854050978	0.03844486261	0.03067095465	0.07998701842	0.2064340756	0	NaN	NaN	NaN	NaN	NaN
15	478.7034331	289.4714331	1231.328143	20455.15385	2250.720845	759.1926129	1795.979843	8148.5	21861.65263	272.7398274	3185.140853	423.9922126	178.1539359	242.8581175	1266.975199	7685.588067	0.06060674681	0.1092442154	0.03695163013	0.007717518155	0.01060649261	0.006732659484	1	0.05075889761	0.1898379427	0.09151564504	39	1
15	481.4312266	544.6512152	2942.703367	17283.5907	5527.631637	267.934805	3007.290519	8129	10976.07229	520.5475018	2855.76962	1034.30449	168.4742879	208.4721689	1357.382918	4236.568554	0.1682852671	0.3189188616	0.01676927261	0.01017018223	0.01892460091	0.01026434719	1	0.1357567867	0.6166756084	0.05619250547	66	0.9982444332
15	487.2078523	711.1885809	-196.3068851	11317.04771	911.5663744	2750.200963	2950.195791	4457	3806.884211	68.76302087	1793.509491	202.8636325	420.3946141	264.6352008	670.4654033	1687.408544	-0.0175415249	0.07974723194	0.2415114398	0.005740075477	0.0131119574	0.01637265988	1	0.002313261827	0.1381969527	0.7643537762	15	0.9999996877
15	495.6823507	641.3972521	-53.92151441	12560.63056	604.2222294	599.3603613	3603.55009	4913.5	13964.03125	57.16353686	2355.351932	169.5958922	110.8063759	223.6539807	834.681224	5008.382723	-0.004566823701	0.04960223715	0.04849803184	0.005285726941	0.01127668558	0.01287015812	0	NaN	NaN	NaN	NaN	NaN
15	500.0507814	612.8356786	1110.396119	16443.89187	2463.796198	477.5757718	3334.069517	6740	19741.25	240.0956087	2523.191941	490.1074896	117.4447238	265.9516573	1030.901978	5239.096527	0.06856178007	0.1562259611	0.02935531111	0.007322616273	0.01438353956	0.008848460455	0	NaN	NaN	NaN	NaN	NaN
15	499.8770395	700.7007937	-95.26053108	12075.21805	1082.832178	906.8106177	2736.576551	4739	10990.55789	57.81567829	1935.021959	228.2353642	152.2572003	215.2377925	720.6680173	2962.271716	-0.007790014002	0.09008936283	0.07579205648	0.005272459532	0.01459201719	0.0112645049	1	-0.0004775754841	0.1524203021	0.2069921772	13	0.9999999924
15	512.4543848	712.7345069	1912.779031	11476.01525	5.22080535	728.2954769	2656.06109	4290.5	8507.946237	350.8530909	2134.899804	131.3777722	177.6717667	636.5706961	765.8475202	2949.261571	0.166417151	0.0004679967374	0.06470312645	0.01351333723	0.01242150892	0.0137147862	1	0.1342613749	-0.03100137617	0.2034566594	53	1
15	512.2588784	761.4904231	1433.390367	8919.109997	2683.198317	33.16675136	1687.287037	4050.5	9427.861702	294.78003	1598.558147	473.7134626	114.8422482	170.1301631	703.5759948	2999.567527	0.1608586801	0.2964717809	0.003928591461	0.01422610803	0.02003040997	0.01353086699	1	0.1289137507	0.5703550323	0.01017948973	66	0.9999999374
15	513.7469512	420.5063594	-66.67016388	18769.81603	3113.203725	294.0707453	1982.215899	7736	9357.053191	96.93628434	3225.320022	567.6576914	106.9160053	821.2585568	1314.111708	2877.127859	-0.003693142667	0.1628812597	0.01552676251	0.005575775279	0.01253723307	0.006021661951	1	-0.0003946638287	0.2984208284	0.007521038555	16	0.8737794656
15	522.0178949	623.8341468	938.7762688	14803.94159	1305.844895	484.1858213	3398.999672	5855	27368.39583	230.2771762	2421.520713	277.4278296	142.5535187	1139.058924	896.0623656	7698.508165	0.06373743989	0.0939094003	0.03296934746	0.0102698148	0.01447905584	0.01382147203	0	NaN	NaN	NaN	NaN	NaN
15	535.6923586	486.4562056	-71.02503502	14678.89615	2306.394483	269.2524843	2231.893451	5955	9653.829787	60.64036892	2897.093205	489.0925457	84.54611097	179.9137687	1165.114755	4033.102359	-0.004917253734	0.1590371006	0.01960870399	0.004591617701	0.01464667787	0.006668509167	1	-0.00113046841	0.2907485119	0.02087430078	17	0.5385849305
15	538.35169	682.0969594	-197.2570262	11159.43253	-37.61220832	2857.997251	3322.627563	4131.5	5165.442105	61.65412096	1785.872516	116.3529525	415.191358	210.6926805	628.3866594	1673.439875	-0.01792151285	-0.003333480267	0.2548760943	0.005141991192	0.01069539041	0.01511252868	1	0.002061693374	-0.03074009971	0.8057000426	5	1
15	539.3230436	136.1505509	-61.24896863	12046.71093	2895.655755	655.6163404	1599.011076	5269	14331.4086	70.44430167	1703.382591	393.1651314	120.213337	194.3701615	695.6209937	5279.951524	-0.005344141833	0.2432003247	0.05652522491	0.006186673848	0.01475872261	0.008208389579	1	0.001692366304	0.4639784814	0.1492962393	22	0.9999999475
15	547.0882552	149.2801032	6033.947537	8670.627405	1547.466991	-380.9727022	1964.389625	3815	23325.44565	1716.565085	2316.492627	342.8471277	310.0077123	200.3215882	925.0679292	16830.72304	0.7041166483	0.1814387181	-0.04274375428	0.04091659094	0.0288070547	0.04189967602	1	0.549912893	0.3333468018	-0.03432270049	93	1
15	548.7776824	377.8102475	2633.056374	15404.43118	699.9502793	865.0181929	2490.321362	5857	6214.841463	433.0664729	2534.977886	180.7259078	212.4499095	247.4011623	944.8978381	2523.141019	0.1744976075	0.04810701806	0.05775159602	0.01097773417	0.009958667956	0.01256371781	1	0.140602906	0.06589198195	0.183866771	56	0.9999999477
15	549.0124283	603.8310771	837.5770928	12855.66235	83.2363858	888.7669265	3513.034831	4870	37021.45263	195.1327666	2333.690282	142.6704176	140.7739022	265.7056171	789.9048582	10035.68606	0.06541861691	0.006606016205	0.07205104919	0.008731000456	0.01254441905	0.01449287316	0	NaN	NaN	NaN	NaN	NaN
15	553.4270993	699.6626775	682.0350472	10232.30777	3210.230526	237.4534104	2418.900814	4803.5	19857.57895	154.6669712	1709.476057	540.1889062	103.3147138	202.3931558	745.0758231	5368.311658	0.06769931221	0.3099104676	0.02360848801	0.00993157496	0.02063614512	0.0124971825	1	0.05740020028	0.5986547905	0.05698210057	49	0.999999886
15	556.2655971	589.4035516	-114.5132504	13028.66236	2845.371829	1733.154694	3049.003998	5646	12159.10989	69.86650461	2757.489012	578.5233234	294.2867416	234.1315793	1119.810708	7193.19621	-0.009390456533	0.218754275	0.1356036723	0.005418546311	0.01829243941	0.01571594055	1	0.003310494901	0.417386991	0.4145161709	23	1
15	558.183106	389.486057	2350.400447	13943.62104	669.8284946	752.5130508	2250.243531	5349	4636.202381	478.7296541	2626.450052	177.1661898	218.8985098	248.2967391	970.3297146	3006.81297	0.1720041925	0.04810407283	0.05297416677	0.01031226785	0.01082581047	0.0130703185	1	0.1383485987	0.06568979523	0.1671808969	56	0.9999997287
15	560.4142646	379.5130193	2271.1531	13784.05986	637.236204	834.8013132	2432.885593	5258.5	4373.144737	470.3977995	2627.37883	176.1136529	233.3365625	232.6993299	955.1648316	1971.646092	0.1669539518	0.04573029404	0.06329120843	0.01095461076	0.01258928013	0.0135715314	1	0.135029077	0.06127838472	0.2008343595	56	0.9999973984
15	564.3516362	602.1487954	2120.276902	12828.63449	1010.318923	2111.748326	3476.814103	5112.5	4722.184783	361.753351	2176.018644	215.3221575	351.1837635	245.6609044	809.7969187	6197.77868	0.1630854249	0.08303350737	0.1700725667	0.0113399642	0.01251792338	0.01980568686	0	NaN	NaN	NaN	NaN	NaN
15	573.9628471	324.498224	-134.0910996	14267.39959	3247.014257	1633.917971	2131.88418	6087	3847.670213	78.62264079	1805.584012	403.8535188	222.1633682	268.8251228	731.3187259	1358.143423	-0.009593102106	0.2324858829	0.1170461551	0.005871233558	0.01672280242	0.01029948059	1	0.002106465113	0.4446315854	0.3523842031	23	1
15	581.2449614	466.6115696	-180.5559639	11669.39588	37.0790404	2688.232104	2453.240574	4269.5	1835.484211	67.69113653	2460.956265	121.4348087	565.0371615	263.7423572	873.2353632	1036.14684	-0.01504235157	0.00313286242	0.2292756221	0.004701856379	0.0108406661	0.01704707801	1	0.002751706567	-0.01861137279	0.7201159497	5	1
15	584.3051687	155.655671	-70.43850182	8640.232612	855.3035929	980.7729667	1806.844156	3425.5	4102.784946	58.81206506	1774.336266	210.3547994	214.7092783	236.0453406	698.5475572	2350.051252	-0.008419031215	0.1027085485	0.1153231181	0.007203438453	0.01790804352	0.01384747196	1	0.001661841129	0.1798032758	0.3409932926	14	0.9999999998
15	593.7274388	327.4522198	-65.48184646	12931.49244	1331.405617	363.7798197	1755.845516	5084.5	8926.12766	59.41751278	2872.791372	300.4567514	109.31183	187.3473121	1071.864863	4259.134086	-0.005005612405	0.104330571	0.02922133369	0.005335643009	0.01548662096	0.006792403433	1	-0.001117904413	0.179541322	0.05087986672	12	0.99987196
15	599.2692828	502.4992035	826.8965416	13838.27188	710.761741	1348.548771	2156.814932	5247.5	14923.97917	198.5809916	2372.206944	173.2659424	256.7762904	186.2536237	847.5371889	5329.11572	0.05933539568	0.05392799633	0.1001977787	0.007364815819	0.01282542504	0.01101735107	1	0.05324491158	0.07961065879	0.3024587762	36	0.999986948
15	603.1794524	662.7892886	-40.791039	9870.524311	834.3371288	845.3755102	2765.894229	3911	9015.357895	55.46505102	1665.279791	178.1554322	118.0373713	186.0524253	620.4587721	2227.844044	-0.004466188801	0.08553139114	0.08624270019	0.005837441318	0.01370792877	0.01154993537	1	0.002742591051	0.1435523777	0.2428235358	13	0.9999523597
15	604.4131386	602.9738133	-118.8339396	10975.00154	947.4658956	1568.485366	3067.625116	4390	14009.02151	57.46326795	1633.375093	212.0589963	236.7252344	220.3933528	615.9454348	4282.635832	-0.01125045641	0.08940500149	0.1434971783	0.005558803497	0.01427247061	0.01381826666	1	0.001106505806	0.1538327388	0.4349768299	14	0.9999999923
15	624.5832952	511.3588281	-210.1926232	12513.81178	91.30389032	2899.336569	2343.093549	4595	5497.212766	67.92853927	2123.680526	127.0612691	455.1650286	230.0825029	756.563307	1892.022857	-0.01684696001	0.008137726386	0.2313143461	0.005429863782	0.01059354961	0.0150865114	1	0.001517472652	-0.008315238652	0.7268360602	5	1
15	625.2931071	591.4398555	-195.7605435	10792.21455	422.4735995	2603.561704	2958.234665	4110	7188.010753	57.49819952	1780.092711	119.7441386	419.5640073	239.858636	650.8917925	2227.896759	-0.01897384117	0.03860091174	0.2501985113	0.005383537319	0.01044031184	0.01663351346	1	0.001346499541	0.05461628672	0.7915477683	10	0.9999092035
15	626.1723484	666.2087318	-118.0274219	8287.00468	615.433947	2157.396104	3003.406999	3319.5	2773.757895	59.50097787	1220.911711	160.7930089	286.3622538	210.9511845	475.0766464	925.0075988	-0.01500910813	0.07634170423	0.2638762213	0.007267307847	0.01545426739	0.01875359539	1	0.005681704179	0.1321744688	0.8403211952	15	0.9999999968
15	631.4554318	611.7220843	580.4913006	9708.343595	139.3698637	640.2140058	2845.620592	3741	43975.76596	175.595185	1696.459198	113.4761405	102.2024519	187.7922075	592.1995634	10438.4195	0.06105987338	0.01321613782	0.06777234434	0.009992463017	0.01280461648	0.01310142273	1	0.05214232115	-0.004789898647	0.1914447191	32	1
15	645.3280467	364.5436461	817.9189048	12848.74397	4329.86967	26.72761767	1396.80232	5904.5	22289.34043	194.4396205	2094.140992	674.3749759	98.12874813	167.490641	931.3562233	5975.28963	0.06318240285	0.3280864898	0.002177088279	0.009525879647	0.01792641696	0.007697133938	1	0.05268095359	0.6348503885	-0.01560094293	48	0.9999989061
15	650.4510321	179.6312846	-43.32114756	7816.431914	2515.58438	418.5499939	1484.840481	3606	14154.3617	63.20303718	1266.699501	396.321623	106.0522603	191.3263054	567.5563804	5694.617126	-0.006522536547	0.3335738896	0.05457932867	0.008729497703	0.02457626952	0.01210384843	1	0.001519967683	0.648267924	0.1465206842	26	0.9994413366
15	654.5405566	494.4485433	10466.35116	10118.94257	1062.639821	-505.5760075	1818.629684	4263.5	4076.333333	2329.457719	2312.216591	263.1179494	375.6084773	311.2020241	949.1854923	2068.096128	1.01544845	0.1047812598	-0.0525178036	0.03547306403	0.01487705266	0.04066878814	1	0.7921541054	0.176326728	-0.00295748428	96	0.9999963728
15	657.2904349	394.3091629	-46.41697572	12835.7407	4054.657466	125.9797959	1517.820658	5779.5	14977.30108	86.95050327	2031.435212	626.6342055	85.7992862	184.3198783	879.2357406	4705.866507	-0.00360954963	0.3184612916	0.009778122702	0.007815488339	0.0216062506	0.00716521167	1	0.000808977878	0.6155780988	-0.004902049666	24	0.9630352879
15	661.5933379	595.5767906	572.4231265	9166.924834	893.7157825	492.3456506	2423.304759	3724.5	22728.86957	131.8421425	1378.32876	178.5563628	105.7392556	191.3110087	533.1328074	5477.507844	0.06124658471	0.09883991153	0.05586204796	0.009165188159	0.01441184495	0.01244641742	1	0.05235956185	0.1693956183	0.1550846224	39	0.9999999998
15	665.964222	665.8263209	-0.4110233229	7122.610513	1031.126982	580.3979159	2103.099194	2962	6427.468085	53.863913	1079.908108	187.0274518	99.58129457	174.1026062	411.9998078	1891.938772	-5.727783383e-05	0.1472857237	0.08490614517	0.007717363782	0.01700285817	0.01516344739	1	0.006704164013	0.2694774881	0.2420397198	44	0.9107531745
15	667.8177647	464.5078523	2389.45441	15111.22021	727.8202913	2084.928118	1969.387331	5641	8476.531915	303.6740337	1779.586014	149.2261026	285.0492553	232.2003144	627.1359655	1044.268934	0.153552071	0.04923377662	0.1377669361	0.009927266073	0.01063849802	0.01301547945	1	0.1293047547	0.07152223506	0.4497182304	57	0.9999999988
15	678.3390363	387.4765398	-107.0170804	10323.41719	3313.848428	1167.734395	1878.096868	4837.5	6726.414894	79.1332066	1645.38512	544.6295326	202.5970397	213.3220305	727.1576348	3132.475731	-0.01057722773	0.3258034361	0.1153485672	0.008432962623	0.02145764852	0.01304558509	1	0.002130281344	0.6349371466	0.3506221187	27	1
15	691.5985608	177.6055283	26.62734596	6933.901315	1113.044912	162.3471241	1070.596496	2816.5	2553.148936	44.02634246	1085.256478	205.450924	68.83076196	148.8004631	446.0988262	927.3280608	0.00369987122	0.1618547587	0.02237938309	0.006511523591	0.01931674614	0.009585146822	1	0.005815146572	0.2966052868	0.03224008694	17	0.9995375252
15	700.4771751	441.2692952	604.1860781	9384.978902	3030.580555	287.9246069	1486.874135	4342	3278.150538	158.303354	1620.179567	534.2959219	107.3712313	174.7872259	721.8426012	1216.564013	0.06715821129	0.3251086484	0.03285179748	0.0102422343	0.0215102496	0.01092124401	1	0.05771047763	0.63004377	0.08877862374	49	1
15	720.2772901	547.4953703	-2.178786573	7598.493169	1157.176628	263.8047798	1553.987875	3139	4608.9375	53.15063591	1195.777312	215.7731638	80.30273061	149.6648708	478.5556001	1331.143543	-0.000321920999	0.1515122368	0.03435508331	0.007302279939	0.01583556918	0.01001209481	1	0.003328645789	0.2760050007	0.0713644188	17	0.9999952376
16	5.264380562	394.4036047	-182.7404589	11203.36314	109.8916818	2609.732294	2134.853695	4077	3236.140845	59.50127857	1988.391093	114.3681702	499.414253	210.4770949	700.2203395	2020.588212	-0.01643729678	0.01028461511	0.2242859928	0.005913149971	0.01096848934	0.01611164807	1	0.001412555783	-0.004227007259	0.7032735208	5	1
16	7.430509227	226.4625955	2995.278227	10226.17978	1034.035687	-115.3471705	1391.76268	4023	4157.611111	669.0956051	2238.530169	269.507112	175.0631915	141.9070154	865.4800167	2811.917774	0.2931827249	0.1003134977	-0.01029915451	0.01877610146	0.01698680084	0.02020396294	1	0.2296525291	0.1694901498	-0.01786871912	74	1
16	14.93116691	120.0894547	41.57646209	7630.931654	1715.618539	44.71058998	947.977773	3300	8687.231579	51.92975393	1396.911521	322.9930365	59.52936511	141.5046254	559.2819006	3972.445352	0.005357510138	0.2278831558	0.005672577586	0.007649998382	0.0242351041	0.008219297866	1	0.006689479603	0.4306148153	-0.02088597912	20	0.9999997551
16	19.48645265	141.7507621	3743.619061	8793.960216	2577.918022	-225.5889518	1065.157677	3978.5	6060.333333	723.3588219	1702.485654	508.8582303	179.413664	152.9955866	752.2249649	2795.61269	0.4333625291	0.293816081	-0.02544308578	0.02681461048	0.02550549842	0.02204842056	1	0.3402447499	0.5635205749	-0.02981211194	89	1
16	28.06222589	587.7192766	1547.345341	8491.419191	43.49515651	1234.406649	2204.561884	3183	2287.536842	337.7567794	1792.103904	113.9345898	299.3788927	248.2878036	648.3913642	1404.84405	0.1788339598	0.004593730406	0.1438911335	0.01300630224	0.01434991309	0.02316763369	1	0.1490441295	-0.01931166578	0.4739160579	54	1
16	31.09715073	322.204973	9108.963001	12940.53044	2072.906745	-537.0620225	1852.801503	5585	20371.85263	1871.672542	2547.32856	386.3813162	331.0881554	211.1908266	1010.326447	9990.29232	0.6988747309	0.1662299265	-0.04084538056	0.02993046194	0.02021504883	0.02901031289	1	0.545784916	0.3024021749	-0.02973296295	93	1
16	33.85518413	245.9599013	-63.94524004	13270.14065	1410.604867	725.7462202	1656.389698	5231	7771.768421	57.11302491	2074.345732	232.1224092	132.5621421	198.5869561	776.1073371	2717.517889	-0.004785768156	0.1045365795	0.05564643595	0.004520660277	0.01288089486	0.008136772275	1	0.0007337271029	0.1810566302	0.1402249752	13	0.9999999888
16	49.44865232	377.5878647	-11.24959361	11242.98312	3352.35817	1414.60971	2517.245965	5187	2520.777778	94.34737316	2412.820941	764.1535133	288.5523632	246.2944871	1049.391733	1451.85248	-0.0008837322441	0.2990376331	0.1233475383	0.009303566559	0.01989152858	0.0166280176	1	0.009964197278	0.5806572189	0.3785605523	27	1
16	50.53359351	439.2633964	53.01514062	15218.94406	1261.740566	235.4105247	1876.222146	5744	2164.774194	68.01440555	3022.545736	327.9754832	82.5799876	202.0650442	1126.19477	1301.057314	0.003879253672	0.08690319427	0.01690674511	0.004658381543	0.01329196019	0.006162243105	1	0.004883897735	0.1434712138	0.01042362248	11	0.9994717925
16	53.38502311	243.8201902	626.9684138	11454.86862	169.9762559	2339.352577	2252.890902	4229	12810.62766	165.2024263	2164.583092	130.2396804	476.6097433	235.5144978	768.3254941	4780.816138	0.05443451148	0.01573421623	0.2020098874	0.00858742794	0.01220040489	0.02127716938	1	0.05550482008	0.005915537541	0.6436904143	33	0.9999999956
16	56.17266635	388.6268991	706.743302	9769.054957	1462.972192	92.29838589	1857.406554	4007	2807.012195	214.9643447	2956.787319	437.1076247	110.3321455	185.8077515	1156.233344	2521.740671	0.0737145955	0.1510452598	0.009239516354	0.009558328501	0.02030859771	0.01404000282	1	0.05965971319	0.2739572607	0.002610995457	42	1
16	58.00371717	623.8422625	7.424184036	9546.655091	2203.438791	297.7415405	1685.761112	4106	1789.28125	55.84234983	1896.123777	440.2024167	86.69992609	174.70683	776.4067589	815.3527451	0.0008469458553	0.2265838277	0.03214238124	0.006286115632	0.01801699562	0.01007204508	1	0.004828084185	0.4290644301	0.06751197054	21	0.9999998335
16	60.42900727	192.4123128	-44.99814048	15081.95492	235.3335767	411.7459075	1766.959698	5422	13048.65217	61.16025296	2493.806565	171.2003573	99.13813429	459.7918223	861.4746278	4620.200974	-0.002757924764	0.01475018812	0.02741986098	0.004145552908	0.01266099191	0.005730854541	1	-0.000339076512	-0.00328605939	0.04126198256	2	0.9985314693
16	60.75622015	536.5577803	3391.001182	11703.76041	2699.330918	721.553234	1998.821446	5174.5	17617.8587	826.9326087	2839.264397	604.7832583	251.0493964	232.06991	1168.851903	9908.701416	0.2874288722	0.229892947	0.06491135235	0.01738418078	0.01706705114	0.02389938886	1	0.2311772026	0.4369638155	0.2408228186	79	1
16	62.73229895	424.0699149	9071.245675	13338.47598	708.966882	-391.8797937	2060.047701	5235	17335.8	2409.498583	3473.653007	172.2354892	413.2332282	211.7657984	1266.762277	10137.98501	0.6862262326	0.05652573423	-0.02675726598	0.02642404654	0.01522258814	0.03755935191	1	0.5357225169	0.07919007173	0.01018987892	91	0.9999943099
16	63.6006093	263.8040602	1577.534836	9053.816584	362.3721931	72.60557624	2128.195886	3502	1436.516129	608.0997367	3555.366859	222.2298844	136.5256793	349.632712	1292.404723	1603.195875	0.172656155	0.03756707715	0.006905917431	0.01722239208	0.02565200344	0.01956155455	1	0.1358322338	0.04228370176	0.01118968508	55	0.9997560945
16	63.88666668	319.7869757	6686.449235	14131.77912	3127.720937	-256.5272241	1769.800881	6116	3675.031579	1340.233071	2921.004554	661.7067857	277.2392246	202.1870052	1223.509826	1994.861545	0.4717199364	0.2257196766	-0.01780679902	0.02132177919	0.01786160717	0.02204054768	1	0.3700844626	0.4248869516	0.00129097299	88	1
16	69.56223585	434.766991	8682.726244	12404.02616	750.2170501	-450.4819408	2023.226852	5075	16635.22078	2315.428557	3347.001752	180.6082143	389.2099476	209.0626165	1213.105214	11525.81246	0.6868923126	0.05867350554	-0.03108929391	0.02398826146	0.01795406137	0.03530375975	1	0.5359894214	0.08339166607	-0.004206121286	91	0.9999954245
16	70.34909712	149.5094902	4927.11721	10770.41608	1127.80097	836.7113113	1657.345126	4386.5	9260.473118	904.7003353	1823.202489	219.6958294	329.0898189	173.7682977	702.3269225	4536.756329	0.4569142182	0.1057571359	0.07425869364	0.02475241182	0.01640783722	0.02896874244	1	0.3631854963	0.1839803766	0.3037617015	86	1
16	71.42260159	477.698682	4399.410947	15565.18942	1541.034	-112.2261909	1850.103213	6106.5	17859.74194	1032.738643	3340.997403	361.8002804	202.2825344	234.2044346	1281.811659	10633.98894	0.2854099317	0.1020753789	-0.008837041597	0.01610815893	0.01299611507	0.01395933779	1	0.2236805334	0.1731508094	-0.01454279479	74	0.9999999998
16	78.34686735	388.4524024	7421.08066	16289.99562	300.0274399	1498.412716	2366.691211	6121.5	9798.468085	1454.618379	3056.046709	184.4147972	477.5025439	239.8607222	1142.853288	4595.262651	0.4552316171	0.0185718418	0.08790447067	0.01928521388	0.01119807639	0.0265633861	1	0.3618928843	0.006682255814	0.3455898242	82	0.9999998851
16	78.52773022	641.6433021	-40.6124573	11964.66377	1898.652293	138.1121815	1553.896618	4952	12549.38298	62.46370325	2119.726581	356.0123608	76.40844806	215.0708242	829.3127223	4138.292386	-0.003124696314	0.1571344872	0.0109439603	0.005619148805	0.01444701465	0.006641687774	1	-0.0002963496615	0.2865066061	-0.008097903264	16	0.9293655084
16	84.49768324	88.6234298	50.53634091	8562.585416	835.5081411	98.52784111	1288.874035	3275	6052.706522	51.21849247	1234.39023	162.9995526	55.85475407	184.1597214	465.7504894	2644.544301	0.006689486074	0.09810108472	0.01151785213	0.006431063041	0.01694226756	0.00663714001	1	0.006848844709	0.1660903976	-0.006670077518	11	0.9999999749
16	86.96234636	349.1045359	-112.0127434	17659.18084	1832.244177	1005.493457	1938.381745	6909	10596.32632	67.56360975	2729.507098	353.0648788	174.4209564	234.9800044	1063.134398	3540.326242	-0.006882608219	0.1052363474	0.05841099562	0.004226259642	0.01176714176	0.006093844307	1	-0.0007246790507	0.1826003238	0.1491407238	13	1
16	93.74088751	585.7808108	-52.11042238	16583.82467	267.8026104	142.7570123	1637.461638	5844	13669.09574	50.92607345	2174.425998	157.20405	80.28756881	180.4046219	758.4372023	3011.210292	-0.003448189227	0.01675356667	0.009325409642	0.003425388609	0.01006066245	0.004859236496	1	-0.002008563273	5.156690738e-05	-0.01993796099	1	0.9999770945
16	94.64410111	289.179323	-11.24031867	16961.10396	3813.119114	221.7171574	2019.959105	7173	11133.7766	81.46759447	2177.290213	585.7660996	91.72173504	231.0938433	946.5408838	3764.818004	-0.000658249032	0.2348047541	0.01305860084	0.005219950819	0.01549796857	0.005712879877	1	0.002518217529	0.4450459393	0.003070682147	20	0.9973886751
16	98.69732755	444.3975959	740.9019214	12242.96583	1155.289636	1156.90274	2278.984808	4783	8160.148936	236.1141469	3393.028108	320.2316664	328.1742836	402.3143977	1256.834694	5619.425836	0.06064885206	0.09410848406	0.09587979895	0.01004794043	0.01485103422	0.02038142785	1	0.05438671595	0.1614021152	0.2899582934	40	1
16	100.6380593	201.3360411	5429.588407	11317.95945	168.861487	1037.108831	2180.504781	4374.5	3397.02381	1488.253275	3147.354735	166.2432494	407.0639957	269.1034335	1132.29797	2960.201674	0.4569704052	0.01464490673	0.0855959262	0.02930740625	0.0183635194	0.03919965983	1	0.3630689019	-0.001425952647	0.3379920548	82	0.999999996
16	101.5327978	305.692	2888.79145	16218.96084	236.6315331	2456.231776	2882.565885	5900	6502.301075	473.0857194	2471.609013	157.7325475	437.204024	334.8810443	918.0410861	2329.060969	0.1773697994	0.0145038396	0.1505859121	0.01126883662	0.01015726657	0.02033255949	1	0.148419268	0.001184279506	0.4966628788	54	0.9999999998
16	107.5074055	354.3143347	-91.62441533	17070.07612	1725.635434	948.8473889	1931.94233	6604.5	5632.255319	66.03641944	3360.545068	431.9438818	217.0387587	265.204292	1332.53106	2647.686663	-0.005742791764	0.105922052	0.05947648512	0.004220395289	0.01290258523	0.00694850519	1	0.0002414421295	0.1840425414	0.1530200273	13	1
16	108.2894209	262.3578668	7368.763383	15745.59016	4891.288346	-364.9924781	1894.457124	7252	14748.30337	1439.39435	2943.680157	978.2436515	289.2545379	225.7590014	1355.120202	7693.333059	0.4638678726	0.3227426315	-0.02419098044	0.02249004866	0.02161456493	0.02078702249	1	0.3644727108	0.6225626114	-0.01763671911	89	1
16	108.8199193	376.4881081	-73.96424243	19033.55862	4820.799946	264.3987644	1864.446758	8408	13964.37234	77.55810601	2804.409492	760.5764029	105.8355202	250.6241972	1231.867441	4151.346725	-0.003954837276	0.2438930771	0.01353185373	0.004308989705	0.01600444975	0.005592499777	1	5.664845875e-05	0.463608863	0.004359422217	20	0.9963005866
16	107.9115359	399.911708	-12.91459907	9433.201173	483.6520468	687.7322464	2260.446872	3665	3659.724138	57.09440722	3441.518673	219.7088295	198.6365543	323.6385432	1246.114634	3050.857179	-0.001953271802	0.0494856739	0.07061645273	0.007276492246	0.02169453827	0.01615407613	1	0.003368513367	0.06936678818	0.1889535787	8	0.9999999782
16	109.4888097	232.3376225	3089.490499	17275.61754	999.9363958	38.93602995	1816.351612	6538.5	6942.666667	547.6921052	2828.107503	280.1347964	159.9555297	220.4839906	1098.442556	2042.450032	0.1743032008	0.05954813412	0.002481778897	0.009327550043	0.01149963783	0.01011094868	1	0.1370524761	0.08694223444	-0.002413653263	55	1
16	109.7633946	293.163916	-4.382988169	15673.84271	2567.412566	237.771804	2033.286507	6354	7123.32967	72.51556764	3013.14146	555.6904275	100.4531628	381.6164297	1213.522074	3678.476874	-0.0002568470187	0.1638686779	0.0157820716	0.004884653349	0.01713602707	0.00641673276	1	0.002319823509	0.3004433079	0.009176704715	16	0.7893616783
16	110.4612659	247.1523671	2530.769005	15543.22631	2355.62581	-13.13877706	1937.315466	6349.5	6749.393258	595.2081148	3298.304846	602.5167462	160.8189327	249.493083	1354.828207	4478.96588	0.1692748876	0.1611272781	-0.0008287437033	0.01215408257	0.01749092008	0.01239610591	1	0.1338893308	0.2940382042	-0.0101360204	61	1
16	114.5648266	201.3749587	9498.528069	13848.26857	2359.654097	-520.5354245	1931.887494	5982	23748.78049	2004.593943	2981.71955	450.3084494	403.5452492	215.0003771	1197.110942	12526.69225	0.6768364619	0.1683122175	-0.03671740064	0.02756390544	0.02016403876	0.03305768196	1	0.5288232025	0.3068374169	-0.0204930307	93	1
16	115.7953099	436.6526236	928.119346	15978.51788	1741.520462	1556.682075	2223.864852	6289.5	22270.86667	231.6422926	2849.005492	366.2501258	315.8046046	220.9062364	1113.975731	9203.110715	0.05699950844	0.1130921354	0.09926714298	0.008636523587	0.01201465509	0.01098100326	1	0.05192974368	0.2002733257	0.3014607468	40	0.9999999955
16	120.4546585	406.7377927	-170.950234	15812.39553	1660.707813	1957.251692	2335.230542	6106.5	11106.82143	69.26194744	2866.920444	326.4436729	367.8298874	232.3236612	1115.485905	5466.086815	-0.01173403259	0.1109784407	0.1225911147	0.005267115599	0.01126921115	0.01087154129	1	-0.0003906719812	0.1969781593	0.3652000948	14	0.9999999994
16	121.265149	469.5477615	972.4090482	13994.5098	2199.391342	115.3076772	2204.368239	5684	7099.44086	243.8914324	2978.899849	491.9474245	114.2457961	268.2690795	1167.633319	4033.157781	0.07099584148	0.1581308826	0.008756619886	0.007415434002	0.01637870013	0.008936751554	1	0.05757022013	0.288394467	0.0007050051786	42	1
16	122.0311321	385.1362336	-259.5411843	15004.64404	765.9241656	3585.953963	2675.26721	5684	7280.382979	89.04310316	2732.401623	206.6683795	681.2013291	257.8804415	1000.981724	3532.514381	-0.01643314674	0.052063609	0.240150647	0.00613169234	0.01314126181	0.01834133453	1	0.00282664873	0.0816629606	0.7587547618	10	1
16	125.1711293	280.7924998	3185.432648	17818.19876	1065.210961	36.1764622	2174.10955	6849	5798.294737	571.1856025	3073.979244	282.5114147	159.0222822	225.5753399	1179.523132	2175.035025	0.1780718323	0.06051351479	0.002210762297	0.01001241187	0.01259841823	0.00967917439	1	0.1399933733	0.08889769882	-0.002464974127	55	1
16	125.333197	704.6193157	2610.64602	8533.184548	1288.646359	537.867478	1908.448742	3615.5	7840.104167	619.6295985	1982.110976	325.0597443	217.8272717	218.8717871	813.3415506	4096.28396	0.2907296369	0.1504418776	0.05871313031	0.02016788191	0.01794992116	0.02447666248	1	0.2325987494	0.2746180412	0.217032795	77	0.9999997214
16	125.7869502	165.2883734	11839.78343	11560.00078	867.9032144	-735.0308438	1984.520574	4764	15133.1625	2723.463337	2645.389691	178.3389627	453.3566479	226.0656722	993.3523435	9635.634114	1.002896513	0.07487007977	-0.06017625117	0.04274195452	0.01838731005	0.04313589625	1	0.7815576079	0.1149973259	-0.03291190722	95	0.9999476903
16	127.6978294	131.5082543	2472.944657	15083.50407	195.011203	697.8865315	1863.831516	5375.5	6589.978723	518.4924232	2980.19017	171.4186165	239.1573891	634.567142	1062.81159	2621.909679	0.1628327548	0.01330311934	0.04787158193	0.01230572014	0.01278858199	0.01656826175	1	0.1305121989	-0.005511676021	0.1463795574	53	0.9999999998
16	130.6367677	438.2435325	967.7308472	15745.89889	1690.076447	1551.012377	2337.068141	6173.5	15815.2375	270.0318536	3002.716163	364.6748992	323.1028233	279.3495516	1157.99983	6823.693367	0.0634832606	0.1124620311	0.1020536157	0.008632317173	0.01442021247	0.01268644688	1	0.05717378644	0.1990986071	0.3122603454	40	0.9999999995
16	134.426191	204.6354628	2963.542282	17009.85778	3978.903864	54.12894659	1884.995061	7265	4359.053191	534.1814786	2659.842631	740.6233641	163.8260569	203.7960715	1189.752696	1674.504776	0.175720701	0.2357969426	0.003632707912	0.01173389053	0.01786983633	0.01006055796	1	0.1399375616	0.4465504246	0.009694551098	64	0.9999999923
16	134.8075443	329.1042468	2655.559324	15194.94945	5022.952707	43.41286663	1930.782905	7082	8917.186813	637.3384081	3216.360665	1120.471545	142.8230076	231.7902378	1491.301708	4194.132123	0.1738574097	0.3321938752	0.002346319961	0.01452553032	0.02041285226	0.01060822488	1	0.1393293303	0.643155849	0.009268535209	66	0.999999999
16	134.1867693	684.773301	3140.532639	10794.20136	441.5632708	662.4037825	2053.485234	4139.5	3441.574468	741.319746	2529.173253	177.1735025	239.3973032	348.4454314	934.2709419	2247.37825	0.293448019	0.04249608221	0.06129204948	0.01739739196	0.01388155446	0.02103471244	1	0.2338465229	0.05450496624	0.221494115	73	0.999781849
16	135.3439772	41.36036636	580.2773094	8464.453784	2546.476875	200.2414695	1033.583203	3813	5918.694737	135.5654922	1839.426178	546.6943375	106.2647326	164.9287217	792.5454891	3043.890592	0.06844868946	0.2940284959	0.02410041378	0.01082981321	0.0267992117	0.01193182577	1	0.0578643335	0.5662741503	0.05809472021	49	0.999965642
16	136.1358999	295.9511089	2863.344463	16988.44871	2724.071709	58.05239541	2067.504829	7032	5063.489583	623.3193919	3559.075726	679.5431423	182.1763283	222.4029904	1484.715769	2417.817028	0.1691570856	0.1701538262	0.003370238795	0.01157383056	0.01611148594	0.01260083912	1	0.134150946	0.3126271913	0.004431418883	61	0.9999999998
16	136.3166618	451.5172808	913.3331744	14528.68707	1519.931612	1364.947346	2290.125867	5729	7347.183908	220.4078811	2905.284436	308.4439185	315.2628534	278.7256274	1079.653848	3886.320558	0.06258510169	0.106986185	0.09588321542	0.007519894142	0.01460597752	0.01166908134	1	0.05602637894	0.1876723703	0.2909696808	40	1
16	137.3728139	376.4393609	16216.7277	15127.41622	1657.650094	-792.2610246	2023.236297	6258	3763.055556	3556.922896	3385.981048	439.2318382	598.6627109	321.5552514	1413.86862	2959.198268	1.046270114	0.1153201658	-0.05031561867	0.05226771126	0.01495954709	0.04545866795	1	0.8165122298	0.1978956588	0.01167177421	96	0.9999999993
16	138.7232254	260.4998089	-289.5759236	15176.65823	907.3293744	3552.142682	2407.779363	5787	7009.729167	98.39392723	3202.129219	258.0710433	742.7646424	282.2512556	1205.733732	3574.673746	-0.01865332958	0.06156288962	0.2359451006	0.006562690208	0.01390511806	0.02272401613	1	0.000914248355	0.1008695691	0.7444872406	10	0.9999999517
16	138.5537757	343.819686	4952.093322	16849.88991	2838.665604	1193.303195	2442.582372	7120	16813.75	1002.846718	3055.097635	613.6206576	348.1255344	214.0477592	1321.760711	7407.133846	0.3022829743	0.1725700672	0.07107725051	0.01421239901	0.01428628361	0.01917391151	1	0.2426374361	0.3202652847	0.2623203585	77	1
16	138.9796302	164.0547289	7958.909651	11119.08029	1909.623363	-399.8997267	2025.691892	4823	9912.263158	1883.326911	2698.226898	441.1471808	352.2871319	200.1164567	1090.86838	6123.669125	0.7040367031	0.1676779865	-0.04061177693	0.03840017764	0.02217496173	0.03744888836	1	0.5498527361	0.3053622383	-0.02775398109	93	1
16	141.4399168	539.5960545	5.613977554	12327.01238	48.95199674	811.0864896	2436.595933	4462.5	2353.021505	50.21718182	2868.224453	132.517233	187.4857932	223.6616423	1013.911269	1462.957427	0.0004287492734	0.004157977484	0.06493523712	0.004607732126	0.01083143239	0.01049469272	1	0.00443370471	-0.02334250366	0.1682418424	3	0.9999999999
16	144.152406	282.1315795	3339.914074	18879.57973	1126.816185	78.03853629	2225.036387	7338	4245.913043	589.2804928	3101.673426	316.4165684	190.9598811	264.7417263	1215.94583	1453.476051	0.1769347511	0.05914141184	0.004202608905	0.01030557343	0.01257040508	0.01060103824	1	0.1392168584	0.08618188439	0.003955965504	55	1
16	146.652942	133.5030291	-41.79729986	11525.26353	2596.567741	1315.141542	2051.257187	5004	3967.617021	82.593939	2159.265686	508.4070977	257.8696161	219.6166887	888.7559101	1841.1928	-0.003619804338	0.2196190761	0.1132376522	0.007831374013	0.02139605778	0.01395252491	1	0.006414183757	0.4182200674	0.3402395632	23	1
16	147.6714124	742.5334483	-11.79882954	7918.824781	425.9383124	206.4623943	1442.660365	2983	9315.652632	42.10837585	2114.492039	141.0537962	76.13657134	152.8596227	764.6087067	5497.775941	-0.001462294357	0.05361337175	0.02569006628	0.005747130036	0.01364221488	0.007222296216	1	0.0009403657252	0.07592527338	0.03744372872	7	0.9928858477
16	148.1615236	654.8024932	847.1176185	13862.77811	1375.893778	93.07255001	1771.737832	5404	21282.30526	207.6818327	2644.692473	243.2754924	89.44884413	194.7244654	967.6448815	8436.160315	0.06001507324	0.1043006517	0.00730766727	0.007423342448	0.01330051745	0.007246671173	1	0.04836620117	0.1785245118	-0.008999339732	38	0.9998590144
16	149.5017905	479.4563194	-190.9180335	16819.67515	308.0451947	2100.070622	2520.376695	6136.5	10674.84884	59.48651858	3064.827872	165.4696927	413.910084	229.9461711	1068.500648	5194.007351	-0.01142540611	0.01808581225	0.1233337229	0.00463506435	0.01151051103	0.01111507074	1	-0.0009995565261	0.007500393032	0.363607289	4	1
16	150.403096	709.9574284	-119.3909443	10821.18631	170.7418751	1250.54115	2033.85764	4039.5	19415.95699	46.50507342	1731.099664	116.5178442	202.4646993	190.1029282	612.5256319	5943.429659	-0.01106780656	0.01608452531	0.1169495038	0.004632554523	0.01116948011	0.01108378944	1	-0.001144396354	0.00315275198	0.3420236954	4	1
16	151.9575484	43.41117375	4056.927028	8826.83152	272.9658612	-219.016682	1249.026126	3306	13132.17204	815.3973053	1625.558143	122.4929783	212.276951	181.7647584	573.9519196	7164.96206	0.4632676597	0.03215950592	-0.0261523559	0.02495502415	0.01805879973	0.02574643968	1	0.36107098	0.0296691733	-0.03743688849	81	0.9999693827
16	152.3179111	374.4883921	-49.04916991	17682.59277	6102.813457	492.6150916	2060.356889	8324.5	13820.81319	106.6701668	2831.124017	1087.353223	124.0403568	252.7036834	1359.929483	5792.463252	-0.002705783892	0.3470003835	0.02824331119	0.006483488004	0.01714709013	0.006027814886	1	0.002964152879	0.67456474	0.0589679188	25	0.9999990821
16	154.6374436	215.525394	7356.431723	15167.26622	2560.024099	-308.1626115	2076.805608	6271	15036.10989	1416.960753	2801.344837	499.0475044	302.7932203	223.3291546	1149.562825	7456.67292	0.4774427499	0.1733841437	-0.01848323798	0.02276518735	0.01614391862	0.02231964539	1	0.3740136901	0.3180860992	-0.002096742477	87	0.9999999999
16	155.8162357	517.3368336	6914.504895	14520.62794	238.930707	1384.67351	2566.827375	5460	4894.073684	1809.682044	3754.263761	154.8236668	504.5538227	387.2945484	1384.659763	3229.3088	0.4717756037	0.01578594687	0.0954172471	0.02114029916	0.01272386167	0.03355453325	1	0.3752878088	0.00129807875	0.3744542795	82	0.9999999844
16	156.9594982	289.3479898	3581.781398	19266.26935	1129.903032	88.43783894	2317.580238	7365	2873.433333	577.6478905	2926.222179	289.9894631	180.6333332	225.1629953	1138.754885	1264.373079	0.1835012773	0.05942413918	0.004706540095	0.009646350133	0.01166459344	0.009999020385	1	0.1443895782	0.08677475353	0.007102073143	55	1
16	158.559808	190.6551057	796.5295628	14334.26997	1441.855791	2959.630442	2361.595837	5605	7188.043478	174.4555633	2158.593711	286.3703849	486.0618974	307.5008357	820.1764027	8840.47444	0.05657864448	0.1034130226	0.2034935917	0.0102105259	0.01587991324	0.02078702429	1	0.0581238371	0.1848471702	0.6531061087	41	0.9999999999
16	159.2540943	785.6218944	3382.32732	7035.140419	1570.660262	-281.3165467	1296.232003	3113	4537.354839	734.6072874	1430.180171	327.9785287	164.0072432	166.8532721	601.8704228	2173.803177	0.4832976274	0.2229890354	-0.04056035257	0.02899321357	0.02121754686	0.0245683299	1	0.3776725425	0.4183647326	-0.07319123828	88	1
16	162.2795782	133.497745	5305.186592	11199.05908	1228.533024	-219.0322531	1896.759539	4530.5	7715.3625	1465.61714	2908.919926	297.5027677	267.7087993	184.451115	1108.637244	5253.996963	0.4672453474	0.1110328901	-0.01883192857	0.02666064953	0.02019886862	0.02779767527	1	0.36541014	0.1908776109	-0.008295173173	85	1
16	162.5412961	485.5376431	1131.365921	14746.64346	932.5264977	155.9032764	2372.853493	5599.5	12748.31395	290.202682	2720.751	196.2657415	119.3112513	196.6314393	981.3452536	7342.420291	0.07540050293	0.06453128917	0.0112230692	0.008942309108	0.01217382556	0.00864813223	1	0.06026889798	0.09754288542	0.005797591114	34	0.999999976
16	165.6123401	204.4559239	-155.0730758	17641.69688	5981.584075	949.5507615	1937.661818	8175	27793.06667	108.0942509	2526.641014	976.0840118	177.2906174	250.3179049	1198.516325	8110.986281	-0.008880409615	0.3450563147	0.05407168017	0.007094036878	0.01848309242	0.007605436683	1	-0.0002462432547	0.6716736655	0.1448070254	26	0.9964286348
16	166.4706539	657.7101543	-0.4318185119	13992.96724	1313.275918	236.2895912	1991.259054	5421	3862.797872	52.11481267	2232.086278	241.1044622	92.53134671	235.7730893	827.165861	1227.139804	-3.483556262e-05	0.09577749337	0.01756773039	0.00404522524	0.01243373926	0.006913287656	1	0.001949013909	0.161605744	0.01220254893	11	0.9987246159
16	168.7500105	121.2059402	873.1590303	12922.67299	4050.790898	36.40949697	1555.769601	5780	13938.16456	211.3380651	2448.145344	710.2043595	94.33378112	210.6305147	1021.354815	4239.261494	0.06701766922	0.3162445161	0.002788103508	0.00922735023	0.02466537494	0.008138105152	1	0.0556062432	0.610714343	-0.01323226806	48	0.9999897353
16	169.6137207	359.3361052	5621.799338	17990.03806	4469.580331	1329.690705	2425.77836	8141	12932.52439	1072.59245	3175.76468	858.1876627	326.3619014	230.423648	1437.891699	6740.552819	0.306698606	0.2489856386	0.07278812951	0.01610115981	0.01695109421	0.0173163052	1	0.2469393919	0.4762267802	0.2724930358	79	1
16	169.2707947	583.4299242	2563.454667	8310.425768	363.8757617	610.5420917	2222.814919	3229	1741.452632	1076.115359	3682.189407	219.8791688	311.8231532	331.6656709	1371.057973	1956.941599	0.3018959439	0.04598738101	0.07252631349	0.02366855207	0.0249777489	0.03807737916	1	0.2412035745	0.06208692077	0.2614509379	73	0.9999965562
16	170.4210501	504.3028129	-74.73036004	19082.91854	349.3696232	1094.336224	2172.267762	6950.5	4355.574468	60.99662629	4121.786507	183.4408471	259.1452381	249.074273	1479.48759	2183.684789	-0.004338944072	0.01874370086	0.05806240748	0.003332795794	0.0104479683	0.005853811881	1	0.0004078075026	0.006132167765	0.1446350726	3	0.999999646
16	177.6012066	133.4881462	2585.433668	15756.7647	4866.641659	0.1054083991	1763.105408	7079.5	4876.609195	439.5206112	2315.396635	799.144671	165.2537885	264.595317	1057.007746	1724.74841	0.1684782305	0.3149899974	9.142621343e-06	0.01278216211	0.02282869029	0.01171050607	1	0.1348057781	0.6079656451	-0.000572710873	66	0.9999999993
16	178.3209888	178.4626396	1071.218144	17680.97965	4344.398025	88.49405437	1866.396339	7731	42728.26316	224.4589359	2444.975513	688.0500549	113.6142421	255.3823044	1079.021668	11422.94	0.06134886889	0.251034721	0.005356838585	0.006708165229	0.01658190379	0.006476160603	1	0.05070370649	0.477791805	-0.008714618211	45	0.9999999599
16	178.8270347	282.6134671	-166.589794	17762.18194	2013.371867	2183.749247	2637.031245	7112	10787.7234	72.30268184	2485.25841	406.3953296	320.7753703	217.4056256	1028.58705	3955.89063	-0.009707803762	0.1146235079	0.1258972423	0.004280828814	0.01224288417	0.01020576636	1	0.001439866916	0.2045499265	0.376976257	14	0.9999994898
16	179.4746401	235.2462318	3647.749983	19772.09937	1168.021639	133.8181571	2177.793303	7656	5084.351648	660.8375224	3428.86534	317.205448	180.7007236	243.9245854	1335.466132	1808.70703	0.1790217856	0.06054552653	0.006895698185	0.008847826423	0.01087433513	0.009590503848	1	0.1410344038	0.08915647896	0.01357339649	55	1
16	181.4426135	698.2339306	3643.262525	12841.31446	2806.865423	714.3374904	1893.151027	5552	13849.75	798.2700129	2491.035957	527.8867468	245.3979831	192.2294744	1019.764391	6614.666055	0.2878421768	0.221914878	0.05622976717	0.01592945412	0.01800388692	0.01773698573	1	0.230872352	0.4203278101	0.2112205225	79	1
16	182.8915726	361.3327165	2711.087839	16659.92362	938.5672358	2442.106492	2733.487191	6359	4771.25	729.4025806	3919.747367	305.5894627	649.6466164	321.8253255	1454.450842	3446.145065	0.1654997982	0.05656411866	0.1495078206	0.0206339858	0.02286744919	0.02229058067	1	0.1394694913	0.08695457917	0.492321702	57	0.9999999905
16	182.7067977	533.8162846	50.96909062	14779.45787	4881.178836	343.1789492	2392.882032	6799	5230.45679	91.75634472	3242.209858	1172.104415	95.38534222	267.9672925	1487.389559	2148.441587	0.0034000752	0.3318233087	0.02396091742	0.007268329873	0.02303827584	0.009459684324	1	0.007323187577	0.6434203549	0.04514723722	25	0.9999984414
16	187.7174873	214.5079391	4230.917975	13035.93368	672.6987128	11.70822402	2318.982127	5054.5	3254.863158	1162.612911	3578.198013	253.0772513	223.3136751	297.6775142	1321.360789	1842.991663	0.3180845674	0.05050021391	0.0008493318962	0.01502511581	0.01665320228	0.02155771525	1	0.2493635244	0.06831094546	0.02299072342	72	0.9999999989
16	187.4545399	248.5313603	4883.194574	16033.89145	5185.851418	-41.40221058	1980.184167	7451	11873.06173	980.0567882	3318.152251	1181.214496	227.3754379	220.6300832	1548.806947	7299.397332	0.3041589802	0.3288669259	-0.002614102178	0.02370706835	0.02706820883	0.0162587683	1	0.2409370724	0.6360677236	0.02074785493	80	1
16	190.637827	158.2185955	2451.281188	14565.33744	1487.151761	92.5549224	1968.782644	5709.5	4918.477778	599.0548969	3287.257802	367.3543109	159.037951	276.6852574	1253.229845	3118.615298	0.1689262691	0.1035007803	0.006113264491	0.01344827402	0.01805239371	0.0137507708	1	0.1335004945	0.1767635538	0.01065800425	58	1
16	191.2540086	546.7139763	5238.870351	16759.17195	2794.01262	1152.086519	2379.023023	7095	11633.13333	1009.456283	2852.305275	550.8638087	298.8278396	266.0878618	1212.204737	5292.942501	0.312693494	0.1678750465	0.0722523892	0.01718093908	0.01394279238	0.01691236636	1	0.2508124166	0.3107281607	0.26834851	77	1
16	191.707564	652.1818536	765.6162039	15461.05848	335.4007552	3172.185331	2433.125666	5665	24450.30851	207.9217875	2277.93611	142.9809594	516.8209376	218.3278916	773.2285873	7465.596948	0.05012073321	0.0230837056	0.2067460554	0.009262255357	0.01194265467	0.01533251819	1	0.05250118299	0.02110852461	0.6590834849	33	0.9999966654
16	192.657793	185.5449589	2862.091685	16776.34473	2680.010938	168.3768265	2326.761526	6829	3842.989474	502.3262749	2709.996581	574.7003413	189.1185973	259.4312049	1153.047328	1884.105423	0.1683666503	0.1668497473	0.009912677131	0.01023463868	0.01633876574	0.01195310627	1	0.1339158974	0.30615834	0.02621719846	61	1
16	192.7780949	778.4485403	1371.391701	7989.798216	98.41329822	355.6303862	1500.433013	2974.5	4392.271739	309.7191688	1813.033458	102.772232	132.0880085	172.1237897	643.1321993	2478.710867	0.1724214591	0.01327313841	0.0464310808	0.01280269838	0.01315182117	0.01529223911	1	0.1379231643	-0.005639554385	0.1436000308	53	1
16	195.5428111	344.6053381	12437.75443	17296.98664	1953.139646	-500.8452133	2140.790495	7088	9112.075269	3168.005964	4245.916403	544.8041689	507.3126939	301.2163438	1737.207033	5905.691058	0.7186318362	0.1144672652	-0.02592897607	0.02892806218	0.0163817559	0.03397449875	1	0.5616907736	0.1974060115	0.02264952231	92	0.9999984217
16	195.2776876	466.528948	3490.370868	20440.91043	3477.641574	128.0100997	2159.874915	8474	2601.526882	652.2040381	3632.489042	734.1348381	168.5271109	241.1833397	1510.111614	875.5692507	0.1699855474	0.1657715644	0.006041893922	0.008774098806	0.01481276299	0.008722267555	1	0.13492645	0.3037971517	0.01344250745	61	1
16	195.0817892	527.3851496	997.3647927	16007.96855	1633.021737	1533.890394	2507.700335	6258	13790.0122	230.2641755	2868.956227	335.5345381	380.6588994	269.777282	1115.796935	8298.392064	0.06353659081	0.1072016361	0.1001604541	0.007557568733	0.01225873565	0.01361584592	1	0.05704450041	0.188288483	0.3056390482	40	1
16	198.6548673	396.4380103	-324.6678917	16230.04997	1635.709868	3896.069962	2774.532019	6313.5	6665.296703	90.87675892	3168.744957	402.6260134	829.9636089	261.5582431	1245.628342	3203.791235	-0.02039737104	0.1056923873	0.2496781332	0.005906458471	0.01396153551	0.02188187349	1	0.0008478464485	0.1914676838	0.7924905395	15	1
16	199.6741572	241.6674207	14809.94817	14632.32534	705.3594691	-527.15283	2690.873868	5855	38496.94915	4045.268995	3757.39324	197.6422614	609.8465892	333.9803926	1420.59844	17600.96252	0.9660601256	0.05058294393	-0.03177131055	0.07361620096	0.01926840629	0.04762731405	1	0.7543035368	0.06665383709	0.0539499536	94	0.9504715314
16	200.3423829	295.4709619	1114.793319	17245.83372	5497.814184	1677.284276	2314.826783	7885	8510.088889	263.3866477	3539.413744	1210.15032	362.2630992	227.0690911	1640.800137	4462.861242	0.06548203431	0.3224293867	0.09892114638	0.009574524011	0.02208803381	0.0137876337	1	0.06056753898	0.6273173518	0.3115353623	50	1
16	201.4680592	170.9633827	1235.903283	16567.66244	7016.05615	155.6391258	1671.961979	8028	2937.728261	262.4421532	2817.950052	1297.70859	131.2774341	315.1056963	1413.707409	1393.168979	0.07437066583	0.429769136	0.01051069865	0.009716872634	0.02282429458	0.008464859809	1	0.06294674979	0.8426282449	0.01955896367	51	1
16	203.6056661	447.1217937	1209.555642	19717.28955	2161.673069	1883.618802	2049.326584	7839	13922.04255	272.1979535	3708.835114	459.7507344	395.87603	238.4383377	1444.461619	8577.411447	0.06002741073	0.1134147657	0.09604056891	0.007802718769	0.01335481585	0.0102103099	1	0.05409720874	0.2007955763	0.2912326375	40	0.999999994
16	204.0657826	694.5612161	589.9874177	7577.730841	2970.364808	107.0302525	1677.619296	3672	775.6666667	223.9327653	2868.685977	1170.774841	82.13687208	276.9400144	1352.757763	684.3660242	0.07285727457	0.39391095	0.01507489216	0.01256752444	0.02878613603	0.01631662991	1	0.06170589844	0.769664977	0.03304181468	51	0.999999992
16	205.0321283	155.9253075	-221.6753987	14385.51477	217.2805771	3382.901597	2479.851019	5272	5237.232558	88.94332248	2471.899707	156.4760537	593.6556998	279.3488869	858.7551567	1791.442099	-0.01514085088	0.01574010783	0.2317520893	0.006823970826	0.01288289359	0.01783260571	1	0.002953665871	0.007211116103	0.7290280861	5	0.9999999996
16	205.8658725	273.8854148	-286.9841229	17168.2854	307.6048711	4152.22831	2643.440776	6288	6169.758242	84.83469301	2933.315773	177.4277772	754.0218871	293.5910197	1088.593511	2039.0169	-0.016877254	0.01922387957	0.2413082276	0.004600825665	0.01051644161	0.0214785064	1	0.002235353186	0.01471561304	0.7610954306	5	0.9999999573
16	206.383392	544.2990042	1189.163347	18060.22827	1979.454127	1799.146812	2488.621827	7205.5	12113.40476	241.5262427	2651.168712	387.0101214	344.30191	247.8648462	1073.098514	4746.964372	0.06608161248	0.1109851089	0.1024228605	0.00761460351	0.0112480259	0.01224537865	1	0.0592160457	0.1960989718	0.3140078172	40	0.9999999998
16	207.4016287	252.9769093	1343.526177	20243.61725	1323.946951	836.2915482	2203.098026	7721	13693.01205	230.9545028	2952.475247	290.2919715	198.7524002	205.678684	1149.970679	5420.429477	0.06736806835	0.06567430282	0.04090878815	0.006995600639	0.01019831173	0.008572278508	1	0.05587956903	0.1011109311	0.1044041107	35	0.9999595632
16	207.8247292	480.5552654	1055.782973	18009.26957	2037.01356	1790.075177	2298.880091	7118	22439.34375	238.624959	3296.111036	379.878807	353.6407724	208.8158472	1261.354862	8464.275648	0.05854767229	0.1163548341	0.1027975291	0.006368464749	0.01376373555	0.01201806089	1	0.05339676227	0.207074675	0.3138733376	40	0.9999999859
16	209.6468026	512.3284407	-100.0115517	16087.88182	1156.184019	244.6127652	2037.850161	6048.5	12004.92473	52.64608311	3517.605213	307.0946296	97.82973655	230.5308701	1312.998237	6618.324447	-0.006316301966	0.075939435	0.01588401156	0.00388115201	0.01314589568	0.005251239583	1	-0.003264500896	0.1210693459	0.00425446408	6	0.994105166
16	212.3384406	199.3001642	-342.7599724	18198.7654	417.7039543	4395.881665	2466.165982	6789	5035.870968	94.26624517	2729.714263	194.5181246	759.3137433	270.3543474	1032.937099	1873.9531	-0.0187837675	0.02320775416	0.2420079987	0.004798597102	0.01005693093	0.01570776247	1	0.0008265139993	0.02287342925	0.7632233166	5	0.9999993421
16	212.6198117	286.9291375	3383.996566	19031.09751	1179.711602	100.85514	2185.887456	7324.5	4479.345238	943.5498378	4771.860743	414.1945732	214.1591012	308.4153821	1804.859012	2556.688165	0.1781909418	0.06027179631	0.006232244889	0.01135015182	0.01566614404	0.0133678269	1	0.1403395432	0.08857115829	0.01113834374	55	1
16	212.8775137	424.4895658	7594.657176	15628.32012	3795.176483	-183.0303772	2067.481157	6900	8048.369565	1945.584015	3826.327881	998.9148942	334.7894928	231.4827855	1715.578533	5728.319493	0.4933583736	0.2455138786	-0.01068795797	0.01857514396	0.01881176902	0.02568966941	1	0.3876587096	0.4655479077	0.03094776122	88	1
16	213.1348777	142.9199194	-163.6138928	15083.5958	918.2884719	1759.134306	2035.843254	5681.5	10927.15385	70.86903694	2685.861659	223.5173556	352.2740967	334.916246	990.1114382	2895.590755	-0.01137141573	0.06359730933	0.1173781155	0.005118866963	0.0137659115	0.009815027809	1	-0.0008956835503	0.1001005799	0.3455382775	9	0.9999999899
16	213.3735732	237.347131	1275.631558	15800.39555	1064.294395	156.1965119	2351.147103	6069	17719.89655	282.671938	2452.820827	237.5618911	129.7629359	697.4216213	932.1116789	5270.959131	0.08013375921	0.0695678126	0.0105285817	0.01015448726	0.01207996456	0.008145902232	1	0.06397701866	0.107785547	0.004708292031	34	0.9999981662
16	213.7737371	395.5647252	-98.5426481	19552.31256	561.9067202	646.1341377	2285.024632	7349	18342.53947	105.8924734	3507.438834	195.9491245	137.4654326	249.7079246	1293.889163	8085.598944	-0.005132882533	0.02736696118	0.03341679057	0.006278613512	0.009238013215	0.00548864891	1	-0.001694746027	0.02270343811	0.06157387847	2	0.999999865
16	214.715638	556.1033224	-30.06161522	18436.12702	299.3153315	581.5817678	2123.522353	6761	6680.318182	60.17830556	2961.443852	181.8064725	112.1595274	194.1438068	1095.954623	2927.457249	-0.001742612491	0.01705018451	0.03139050427	0.003574978569	0.01008394304	0.005840180358	1	0.0007296596243	0.001569937189	0.05500285773	2	0.9999989486
16	218.8931149	57.19594658	1675.597659	9486.58443	90.67889648	73.51619772	1840.663393	3434	1993.273684	368.9437978	1999.011795	117.0659917	120.4533545	205.7107021	708.2146013	1284.270282	0.1805685079	0.01027493732	0.007506213412	0.0119907317	0.01473152909	0.01472902898	1	0.1417976925	-0.01337533222	0.01371699374	52	0.9999999999
16	218.7440872	316.5767301	65.69768804	12803.64829	1979.01267	520.6512608	2530.722858	5306	1257.893617	77.14627459	4011.836761	660.9331091	147.9669833	341.2447568	1589.247752	791.6964427	0.005719913251	0.1541099996	0.04168383119	0.008088166434	0.02323157971	0.01191393209	1	0.008546466683	0.2816039656	0.09756053484	17	0.9999961469
16	218.1709067	370.1510242	5467.272263	17882.2254	406.4761531	1444.158453	2557.320078	6720	11443.6875	1268.19132	3620.922258	183.3114943	398.2407054	221.175743	1339.499999	5760.791556	0.3104765399	0.02400475989	0.07739629764	0.01650892185	0.01014268834	0.01889258391	1	0.2480142668	0.01743619507	0.2787890237	70	0.9981334518
16	218.6327413	761.6138761	0.5122977908	10711.54762	529.649196	311.5407151	1798.440414	4025	8307.979167	48.72503489	1723.437965	156.5744972	87.61174788	212.4514083	639.0368096	2226.898461	6.284587066e-05	0.04948134776	0.03048066049	0.004702117386	0.01236178915	0.007006398283	1	0.002397928193	0.06769304924	0.0537775355	7	0.9999957098
16	221.644649	494.6611009	7476.147921	15377.85515	420.5818965	-176.2353105	2504.755415	5855.5	17934.06316	1886.044778	3691.198514	181.4717014	313.3383373	221.3448921	1364.496227	10222.44832	0.4881444243	0.02813044638	-0.01042146208	0.02311470499	0.01352144221	0.02402494173	1	0.3814956323	0.0220833497	0.02095552859	81	0.9999998756
16	221.7281407	723.4080304	5544.515578	12306.1523	2604.043801	-344.8164863	1663.694548	5292.5	10383.86022	1209.198265	2723.087377	527.4566758	240.9189021	192.6266783	1108.596563	5354.175495	0.4591464954	0.2167523374	-0.0270793531	0.02428027684	0.01739508656	0.02082313591	1	0.3595710226	0.406217762	-0.03318203931	88	1
16	222.2994555	219.407703	35.88495199	16559.96258	2684.927019	299.1727423	2200.403417	6652	7460.031915	231.746376	2769.762776	584.7729232	110.6762592	298.2468333	1170.766125	3431.089988	0.001870933864	0.167362261	0.01885820877	0.01847923727	0.01767656343	0.007767791944	1	0.004213757283	0.3076964291	0.02019107705	17	0.8605806249
16	224.3148992	153.210279	930.9737661	15498.47018	2532.915001	1436.877577	2226.348863	6330	10602.65934	219.2591853	2308.465033	410.8904453	301.5258671	252.7493923	915.1255399	5173.768238	0.0637234711	0.1722737545	0.09484800182	0.009009826973	0.0180339674	0.01248250599	1	0.0574821767	0.3208204449	0.2906500808	44	0.9999999999
16	225.8914728	33.63577703	8343.964657	8075.706244	866.9732829	-578.7225504	1291.84453	3368	2030.905263	2062.929591	2045.567516	235.2793322	376.1795872	196.4944558	815.0555772	1450.060293	1.017694455	0.1071977759	-0.06735975961	0.04992757057	0.0228540527	0.05126068547	1	0.7929925896	0.1806398407	-0.05250926643	96	0.9999998696
16	225.4365228	402.7553406	5092.587209	15968.70097	1494.681189	80.8921185	2563.940652	6279	4348.37037	1351.433817	4008.546688	517.4153173	271.9628807	233.4960384	1608.28462	3096.568292	0.319558083	0.1021635023	0.005771149894	0.01550548408	0.01507977991	0.02135664231	1	0.2513281102	0.1739110533	0.04226090771	74	1
16	226.6411901	594.9648255	4754.714635	15456.42593	1613.141912	1161.821601	2745.813178	6246.5	26703.61702	940.8770247	2780.874887	305.2455722	311.3422538	258.8356726	1089.794981	10811.87286	0.308181315	0.1105526708	0.07613160283	0.01443019472	0.01423127307	0.01961872772	1	0.2469742854	0.1939500501	0.2779001508	75	0.9999989925
16	226.348173	666.6255169	-45.02152426	12882.25062	1296.767612	363.7069562	1809.266238	5103.5	6021.389474	52.47177013	2871.874641	300.2018985	112.3007963	172.6551428	1074.827047	3084.662178	-0.003723299635	0.1031649311	0.02999366087	0.004795195311	0.01559991697	0.007375377195	1	-7.678574283e-05	0.1771943957	0.05371655545	12	0.9998866486
16	227.4639857	337.085042	-171.1792835	20992.73637	5161.435044	2515.129647	2198.899864	9219.5	3067.395604	96.359334	3239.233191	800.9210287	416.1709767	249.886048	1361.226977	1519.078389	-0.008265298325	0.2388381558	0.1196552382	0.004748447149	0.01340096308	0.009481259221	0	NaN	NaN	NaN	NaN	NaN
16	227.5837436	521.4959067	1204.309375	18465.39195	1902.874415	1886.319642	2599.152295	7305.5	12128.21875	264.3426726	2640.527097	369.6293082	320.9229329	215.1241376	1069.139031	5130.902414	0.06642164654	0.1057959043	0.1039126199	0.008522872613	0.01150474306	0.01102850468	1	0.05952654771	0.1855740784	0.3188827562	40	1
16	232.5271276	361.1182252	-91.97358416	18207.40639	2070.294738	1212.322621	2345.924288	7336	6897.344086	67.87799619	3176.519338	456.0924678	231.9537943	247.2852914	1275.420231	3219.533171	-0.005072943736	0.1157205814	0.06619006659	0.004119761718	0.01305845567	0.008013405974	1	0.001286456729	0.2043100735	0.1762903204	13	0.9999998855
16	236.3766523	97.842576	-200.271296	11588.88088	588.0953752	2607.072811	2277.977639	4364	5354.010753	85.75360829	2328.673538	186.4833599	548.0285157	217.2458518	852.0698643	2301.013593	-0.01688884485	0.04972537625	0.2271275323	0.007589757224	0.01503817137	0.0204598514	1	0.001620709742	0.07635336741	0.714546637	10	0.9999999999
16	237.0736504	235.2843637	-14.61433012	15188.5321	3489.271329	935.3663334	2324.544759	6505	4025.481928	96.81495925	3174.524273	854.3423081	191.1023285	330.629686	1366.401757	2591.238744	-0.000917899991	0.2371167442	0.06337616211	0.00730922429	0.02642542657	0.008893353304	1	0.005531850523	0.4518481971	0.1731362401	22	0.9999999983
16	236.9555407	278.4300407	1438.716113	19557.69122	3346.748096	200.6772082	2103.220841	8149	9015.528736	262.9205606	3095.236166	639.9923219	124.7388864	583.5197691	1278.468561	4748.163605	0.07204176012	0.1689150602	0.01019713709	0.008263662054	0.01447299426	0.006756259781	1	0.05858424974	0.3104539808	0.006284279041	42	0.9999999825
16	238.2326759	137.0784157	-196.3607457	15420.76136	2545.937793	1761.772544	2042.258245	6287	13018.84946	74.2776555	2672.143709	518.5840564	352.4276923	241.3928639	1094.649481	4071.031733	-0.01359508291	0.1697267746	0.1159638227	0.005023157824	0.01830946134	0.01122901131	1	-0.001699977706	0.3165561039	0.3450383865	19	0.999980411
16	239.3208555	298.8064226	13309.87349	18196.58542	2245.193133	-606.7569754	2281.857531	7702.5	19907.23913	2702.61626	3440.320215	493.2738748	478.487673	248.1532236	1453.408266	9425.325436	0.722026079	0.1226209738	-0.03201215256	0.02381569679	0.01147213051	0.0290430854	1	0.5640391914	0.2137856213	0.003200513632	92	0.9998929749
16	242.3430215	333.5318966	1145.67466	17604.96719	4411.368789	1776.31409	2266.30826	7661	10903.1413	276.4350588	3424.143206	953.0850705	379.1453808	239.8791582	1512.968865	4926.434537	0.0639702089	0.25310758	0.1007880345	0.008234847262	0.01881714142	0.01402319358	1	0.05883335103	0.4859738561	0.3144026798	47	0.9999999969
16	245.4852427	150.9852975	-79.10488188	16832.97975	969.2267229	1017.531599	2227.416136	6344.5	7546.703297	61.96500912	2394.205849	252.4366634	205.7147158	241.2834687	920.3139397	2348.35246	-0.004661228163	0.05893007089	0.06222128258	0.003961940332	0.01262553579	0.007948946535	1	0.0008079407022	0.08828814638	0.1604209714	8	0.9999999999
16	246.6462428	192.4455589	-75.12129878	17735.86428	3112.89505	529.1111519	1828.470473	7289	7265.505618	72.57590313	3020.865219	617.8068541	123.415397	239.167469	1268.172348	2784.034246	-0.003882525025	0.1769336472	0.03046348361	0.004691509608	0.01561720038	0.006919701381	1	0.0005411979231	0.3277080067	0.05858027487	17	0.999999558
16	246.7462295	431.8737569	1219.571694	19563.73718	523.9049709	868.4838322	2464.42029	7268	23931.93684	324.8167323	3751.174238	178.7389562	210.6943785	238.8884471	1354.466711	11031.38319	0.06323304988	0.02736643147	0.04564015448	0.007651415013	0.009890326448	0.00872772594	1	0.05257436324	0.02315895698	0.1177706883	31	0.9999989108
16	247.5286673	60.27376205	-23.82280067	10340.02569	194.4264714	570.8040188	1636.176006	3778	4183.387097	48.7128768	2291.356836	133.8590552	148.1543983	205.4227872	804.0891893	2194.973878	-0.002349371249	0.0184499763	0.05528795424	0.005231705984	0.01503193286	0.01001660178	1	0.001785577155	0.005416503307	0.135680748	3	0.9999745941
16	247.157255	225.6653743	-16.79113587	16885.71822	986.4863342	606.5463614	2379.89582	6313.5	8991.39759	69.27184168	3040.613438	282.8318159	138.7655472	269.3595963	1171.514553	4099.904627	-0.0009375761485	0.05928595057	0.03626121215	0.004689250586	0.01302777901	0.006473834001	1	0.002076860009	0.08793552361	0.07353157019	7	0.9999999956
16	248.3712052	268.4219324	3466.570473	19656.04403	6663.953472	138.5557435	2237.492862	9182	11274.47253	689.818619	3015.122354	1038.754794	204.7540881	326.3917976	1341.348504	4197.53325	0.1751506962	0.3322906183	0.007014797195	0.01403139512	0.01696945297	0.01074621966	1	0.1406385833	0.6435457529	0.02532900253	66	0.9999999814
16	249.0685159	287.6153186	3309.015645	19153.1453	2089.406796	1147.174839	2738.444776	7693	7424.095238	726.8753863	3569.875424	514.7788949	327.321229	324.9210366	1474.404915	6315.765315	0.1746104941	0.1070712011	0.05817562857	0.0123014139	0.01255103621	0.013722627	1	0.141287858	0.1862010764	0.1879705918	59	1
16	256.456851	209.49574	3552.970869	11622.99593	1893.645856	915.8016859	2427.237947	4876	1392.5625	1055.807409	3221.228991	538.1054572	306.2468397	294.2677614	1294.027697	1323.847307	0.3023026474	0.1584885391	0.07873420515	0.02161327428	0.0231915746	0.02904596831	1	0.2430028849	0.2918551825	0.2875647687	77	0.9999999914
16	257.889088	182.5900396	-31.07273529	14778.63758	2441.92664	912.0448814	2260.737294	5951.5	4501.298851	80.47361541	2850.365014	507.5691669	157.8563666	264.0432009	1125.124369	2317.209283	-0.002323178584	0.1692230613	0.06399633952	0.006270545656	0.01829660433	0.008680432939	1	0.003815680089	0.3133664387	0.1718783497	18	0.9999999781
16	259.5682842	457.6309176	1043.934836	16870.56951	1840.129562	1737.511993	2578.689467	6788	14820.15909	286.8542854	3196.959549	412.4170056	355.6340158	234.9648847	1267.766717	7688.064199	0.06287663341	0.1118148685	0.1049559346	0.008573658363	0.01295698863	0.01127085166	1	0.05687713316	0.1978990753	0.3219057962	40	0.9999999998
16	259.5004678	635.6803059	-101.5733247	17080.49054	936.0746803	1037.913484	2443.198653	6368	11558.8617	60.50849543	2632.696794	264.3691129	185.4291669	224.8724581	1020.888597	3613.301143	-0.006180774179	0.05798111688	0.06184656768	0.003974547994	0.01144705833	0.006675865958	1	-0.0004139898423	0.08633778626	0.1587811822	8	1
16	260.0350095	89.89113628	2040.978174	11726.75469	1104.752307	94.69249273	2179.749154	4597.5	2281.483146	434.2689146	2557.256752	262.5256959	150.4922451	220.3567692	968.6114224	1326.906802	0.1730440912	0.09595460466	0.009064538527	0.01325328431	0.01656845546	0.01444460809	1	0.1368369496	0.1614880625	0.02118856397	58	1
16	261.1989721	117.2205429	2409.710986	13670.75931	239.3876823	108.0383098	2143.027093	4993	9262.463158	567.5066283	3059.919857	150.426434	157.2465303	268.1374148	1086.663085	4945.113734	0.175152565	0.01680777157	0.007036785864	0.01081630429	0.01268144027	0.01269937661	1	0.1375932911	-6.332746894e-05	0.01124405329	52	0.999998933
16	261.4684735	197.1678693	-189.6116933	17559.1303	4369.500806	2105.13638	2118.523264	7665	10083.27632	93.16452558	2872.806271	875.9956683	401.2572001	215.4520191	1311.111796	2625.556254	-0.01087414155	0.2496957245	0.1194027846	0.006187898709	0.01727010649	0.00993740414	1	0.001420004414	0.4798396333	0.3608403489	23	1
16	262.2055589	237.3395483	5097.379686	16796.23247	1702.41734	1207.398814	2730.319564	6635	5596.743902	1114.992864	3329.573345	433.3441042	412.8175658	277.1491143	1321.837049	3599.104253	0.3045197169	0.1049763883	0.07280874634	0.02621669465	0.01694080359	0.0230545631	1	0.2438444264	0.1824389534	0.2656244798	75	0.9999874688
16	262.4443895	294.2755941	-148.5180143	18356.98916	557.0931249	601.3219543	2398.59054	6791.5	21970.63736	70.62804931	3395.009406	194.4578923	133.931328	228.6931973	1227.405941	10860.99896	-0.007720453871	0.02867563832	0.03321777549	0.005173667687	0.01250153916	0.00466485624	1	-0.003719388387	0.02536688737	0.06039639475	2	0.9999999561
16	263.1449584	321.6427477	-73.72248727	13850.70068	1981.955492	1707.699752	2919.520663	5617	1911.961538	122.0215725	3653.009521	797.3132883	493.0448738	1552.274921	1471.651255	1304.700637	-0.006209071196	0.1472103728	0.1320997398	0.01093469632	0.04087757045	0.01915112685	1	0.004886080591	0.2712842168	0.4001587848	19	0.9999999698
16	265.7919589	39.761626	31.76564687	10509.78134	1678.841541	138.8820353	1532.60411	4262	5977.595745	58.989085	1616.170727	298.5978574	79.18142434	223.677739	652.5299378	1887.048935	0.002699249782	0.1617260717	0.01304249795	0.006008722125	0.01500734219	0.007221270232	1	0.004438203102	0.2959565171	0.0004678339596	16	0.9233129311
16	265.6531526	563.4315712	-36.89567808	16696.14755	2707.482279	521.0461646	2088.045079	6742.5	4106.473684	63.74194832	3512.704274	624.8843736	118.2699069	226.4037499	1428.267734	1566.795129	-0.002437959732	0.1624015855	0.03213504416	0.00409029546	0.01417727811	0.006430939458	1	0.001637215746	0.2981296717	0.06389082211	17	0.9999986417
16	271.6216015	275.5960629	25.3051768	14127.83819	90.04168882	993.2273351	2701.06499	5175	2276.390244	51.95035974	3445.913202	196.4447195	221.4405283	411.789599	1220.335097	1409.367363	0.001791940803	0.007055534452	0.07089220909	0.004349623301	0.01769701694	0.0110492436	1	0.005906517437	-0.01718536668	0.1887969517	3	1
16	272.5841347	82.31735255	4140.956292	14297.08885	3098.10583	-171.442793	1496.062101	6066	9373.0375	841.8910192	2715.783411	576.5428311	185.4519862	219.4754149	1107.836721	3879.323644	0.2861156835	0.2163879277	-0.01256437541	0.01769889921	0.01881654132	0.01347171629	1	0.2251005889	0.4062024648	-0.02185271235	78	1
16	272.6480107	450.6138584	2808.226229	15561.05873	1501.07644	236.9741207	2872.969818	6123.5	6694.595506	713.6640559	3543.609167	393.0699378	182.7845423	296.6122393	1388.499972	4358.556075	0.1806240631	0.1007528543	0.01592782753	0.01103172107	0.0139029655	0.01458176728	1	0.143250001	0.1715557788	0.04624582272	58	1
16	274.0519448	206.7083657	-65.48208085	17733.02618	1084.393779	1109.144289	2578.005219	6840	10906.89011	54.60233452	2436.551293	272.1920773	187.4375603	216.396833	975.8477028	3298.428547	-0.004012553709	0.06223181078	0.06448103887	0.003220076898	0.01125670363	0.006314865526	1	0.001490861494	0.09511713901	0.1683459981	8	0.9999999651
16	274.1960044	241.6264291	1268.677831	17902.69703	3153.320884	202.6947694	1950.426657	7452	11969.61017	251.3480224	3252.504046	655.543345	111.0023408	227.4375457	1357.032573	5959.411811	0.06826538443	0.1729362567	0.0110780052	0.00818481003	0.01396230803	0.006353935123	1	0.05572418972	0.31869681	0.008618354152	42	0.9999999593
16	274.2927509	586.4542461	-24.48583207	16912.24252	5647.333269	462.8868992	2173.440619	7611	3800.105263	88.81501038	2744.702533	970.1856017	127.4863305	338.856506	1264.563151	2256.326045	-0.001551933624	0.3399954595	0.02906355307	0.005651475784	0.01951724359	0.006966333981	1	0.003851379309	0.6603072917	0.06167643649	25	0.9999999512
16	275.8515885	320.2283862	-814.0750376	16045.61559	-1121.878036	1044.089012	16188.73175	6610	3408.5125	185.8058235	2821.540269	396.9541964	264.7852237	3174.494566	1187.291826	1610.813946	-0.05155622865	-0.06445319379	0.06556914512	0.009243232906	0.02663588887	0.01214812379	0	NaN	NaN	NaN	NaN	NaN
16	278.790567	145.0602687	-28.06214057	16946.80288	414.3520896	268.010772	1860.88158	6109	8931.835165	67.34611978	2467.618638	209.3055365	94.89912489	247.1734593	916.1939738	3664.920224	-0.001711932078	0.02501009883	0.01625688828	0.004395133864	0.01253474728	0.005785055401	1	-0.0001301992166	0.01718155351	0.004231721502	1	0.9967874345
16	278.8638447	31.40936656	787.2761151	10468.93152	1724.358818	45.07534365	1303.550031	4314	5584.595745	159.0359691	1720.851458	296.6512353	88.92907125	215.8185535	670.4400148	2125.220117	0.07235109203	0.1624584627	0.003919811966	0.009408917332	0.01789999524	0.009017627171	1	0.05836538246	0.297021619	-0.01514861143	42	0.9999999982
16	279.80712	253.1739042	54.80015082	12103.99775	69.96587257	812.531946	2632.864632	4423	2504.975309	58.59565441	3738.339539	180.4729452	250.7980331	351.4192771	1306.81399	3135.336122	0.00468947029	0.007099963841	0.06791949914	0.008265361438	0.01866067966	0.01303554751	1	0.007985400825	-0.01722005115	0.1793857343	3	0.9999999997
16	280.24683	689.397547	755.8235589	13107.0657	739.464004	1268.06692	2110.015835	4970.5	15031.40426	217.325067	2610.395759	157.1903971	285.9278857	215.9171283	917.6180142	6323.900537	0.05793261803	0.05955012081	0.09658807025	0.009659588836	0.01323303881	0.01190867675	1	0.05197245885	0.09093165858	0.2902086117	36	0.9999992445
16	281.6651402	226.8564081	2681.899149	15020.84562	3408.140348	227.7158452	2667.843843	6542	3358.873418	652.8384069	3338.964027	840.2827286	156.7697738	273.7766704	1455.075284	1876.131087	0.1818665373	0.2329008547	0.01488413383	0.015099868	0.02100531909	0.01201971807	1	0.1454327134	0.4411039996	0.04892111334	64	0.9999974875
16	281.2928389	520.120267	1474.377139	20057.68199	8811.876816	135.9114987	1851.422319	9919	10671.15789	317.7610088	3436.888862	1457.318945	138.4692038	296.5210282	1582.094774	3910.637205	0.07435444884	0.4322036764	0.007046978964	0.006924446157	0.01741267906	0.007381333627	1	0.06273768533	0.8474513571	0.007961111811	51	1
16	283.1285274	469.5966035	-73.17518183	17849.89509	1935.36262	604.6027523	2202.213754	6999	8944.821053	64.13583472	3382.025863	428.818386	142.608519	231.8320903	1326.558428	4178.179139	-0.004227617906	0.1118107929	0.0334532318	0.003825473257	0.01186007739	0.005716420804	1	-0.0001682215699	0.1949763901	0.06568429346	12	0.9967632084
16	284.7470884	89.86583725	2278.750837	13247.09094	204.1062193	106.5990135	1990.668263	4943	6251.116279	481.0306905	2698.572214	150.3645773	147.2552327	233.5707069	942.3468717	3166.954921	0.1720283136	0.01539391514	0.008217519648	0.01191492987	0.01418632515	0.01261792647	1	0.135210012	-0.002896485737	0.0144894895	52	0.9999962483
16	284.3012194	270.4814405	-19.58183895	16981.201	410.2990307	1072.092544	2272.170632	6075.5	8435.296875	193.9953359	3419.359864	212.3299414	249.0514881	226.7354633	1253.102682	3691.889707	-0.001205188927	0.02367933215	0.06444947892	0.01511798861	0.01401044435	0.006651774386	1	0.003312999218	0.01646366839	0.1671206833	3	0.9999996066
16	284.4970254	548.4587017	1081.333555	17001.86333	5592.64189	691.117288	2068.385939	7905	5068.2	269.3040204	3276.008423	1147.831606	173.7374744	268.3476909	1507.852759	3223.407399	0.0668672351	0.3283285725	0.0409280192	0.008380472724	0.0205557981	0.009933554032	1	0.05802663981	0.6369476041	0.1161485478	49	0.9999999973
16	285.460138	130.9571498	976.0359807	16102.60583	522.9992064	646.0946566	2265.138846	6002.5	35841.64835	238.200077	2456.744749	148.9967946	162.7085449	219.9915822	867.9360181	10755.26467	0.06104859043	0.03425911539	0.04287595377	0.008375706263	0.01101767201	0.009522119742	1	0.0507562354	0.03710761262	0.1082641329	31	0.9999397887
16	286.4076474	652.6313558	2392.625757	13940.24928	2160.148644	984.7071999	3117.679741	5864	3778.791209	435.2503957	2408.023671	388.7717666	227.4290471	313.930166	951.8598429	1407.546798	0.1699734808	0.1583862473	0.07013985266	0.01085026759	0.01680863086	0.01381056967	1	0.138914974	0.291387086	0.2296894504	62	0.9999999998
16	287.4595712	213.630089	898.8330458	14415.62541	3560.020647	660.6357411	2382.771303	6417	23666.17284	283.1591392	3370.327854	810.0126551	176.0963126	231.7320765	1434.100001	12900.08356	0.06067443179	0.2437965803	0.04587238936	0.01059562082	0.01954808438	0.0112003241	1	0.05267822679	0.4647050961	0.1277118524	46	0.9999999894
16	288.5930587	239.4996253	-25.90901836	20352.20238	5058.30083	644.9725189	2080.988638	8899.5	3257.43038	90.11289968	2602.004891	739.1425085	117.6030345	406.7608082	1147.488203	1377.697984	-0.001354545441	0.2455528724	0.03207923247	0.004553402619	0.015716779	0.004828401738	1	0.003284788723	0.4677617763	0.06767032479	21	0.9999999932
16	290.1551728	312.5285242	-80.35631737	18370.74837	6568.688818	273.2771853	2184.388602	8673	11389.44211	100.2484847	3085.363264	1115.138374	117.2264726	292.3255654	1412.035215	4381.59802	-0.004927333566	0.3475038454	0.01492208711	0.005786601875	0.01971674386	0.006173837352	1	0.0003850490153	0.6750413652	0.01349531773	24	0.9735819793
16	292.0454584	281.9916374	1441.841395	20947.75904	3723.040711	167.5191684	1873.101157	8845	13345.94444	344.4493852	4189.379015	737.8629814	117.0392137	260.5815508	1642.616065	6897.92213	0.06833124361	0.172243082	0.008468260037	0.00906752998	0.01487500157	0.006440417084	0	NaN	NaN	NaN	NaN	NaN
16	292.4879928	408.7362702	1352.602432	18936.78154	4984.662123	177.634105	2196.469957	8456	14516.21053	409.1226235	4396.101834	1115.121597	133.4421524	300.1782077	1852.289354	7837.183782	0.07123868604	0.2482283607	0.009563315677	0.008582389534	0.01592039979	0.00796383296	1	0.05868195737	0.4722337132	0.007527463689	45	0.9999999684
16	293.8310703	147.6233113	2880.930966	17344.29903	2960.185924	1022.72484	2310.875727	7282	7627.089888	534.3271037	2638.894667	562.0980929	227.2353133	220.5952639	1151.424135	2310.03068	0.1663778667	0.1727380285	0.06182979114	0.01079945532	0.01589828685	0.01152743573	1	0.1357126689	0.3203240732	0.2014712746	62	0.9999998453
16	293.7210368	340.5002501	-257.5720192	17805.96026	6184.99651	2210.041371	2379.200385	8393	19038.67708	102.9804428	3346.985278	1177.990581	413.6467416	259.4727759	1527.8539	7298.611374	-0.01438994664	0.3414636899	0.1240446995	0.006316105444	0.01787689658	0.01008812393	1	-0.0001496009373	0.6672485065	0.3798777165	27	1
16	294.1041791	365.2147786	3163.549436	19093.50004	1163.468734	3055.192693	2701.87721	7356	6276.382022	738.2378794	3771.186639	306.9636484	672.1862905	250.3320341	1461.561209	3054.637177	0.1626772266	0.0600201188	0.156329564	0.01347492746	0.0111806914	0.01819169628	1	0.1377274392	0.09428988649	0.5149118848	57	0.9999995733
16	295.4843732	538.611863	767.4045879	16246.32668	370.8350795	3514.735627	2829.931023	6064	23715.13793	241.0069328	2929.656933	174.9838881	652.963238	271.9920509	1057.372351	8822.053072	0.0492620312	0.02414198551	0.2193757148	0.009125419127	0.01215301699	0.01754719447	1	0.05264132055	0.0237915671	0.7016183383	33	0.9999723819
16	296.1446114	732.7638104	733.2062006	11552.59794	3571.373482	974.1042047	1895.370877	5329	7972.145833	198.1549712	2221.058075	681.8670396	221.990791	212.3883987	986.2646248	3563.189485	0.06430391832	0.306361021	0.08747804393	0.01005542432	0.0184448661	0.0113129404	1	0.05876399226	0.5940632125	0.2718923128	50	1
16	298.2383001	662.1072853	994.0796114	14076.2434	4480.991709	500.8844463	1985.752291	6342	1965.25	238.8673895	3052.063676	973.243403	172.8228462	228.8369701	1350.689065	1336.636303	0.07076756508	0.32443833	0.03759422328	0.007530832542	0.01730805729	0.01105421669	1	0.06082922692	0.6288701787	0.1055591418	49	1
16	298.8167347	269.2127961	9680.185836	19450.82205	2318.410601	-240.1803807	2286.075063	8072.5	24473.21795	1923.675405	3632.236538	409.1948467	336.5649622	237.0811407	1431.388306	8697.157593	0.4889483612	0.1202765284	-0.0123041763	0.02154634537	0.01555115717	0.0194016813	1	0.3828954512	0.2099900366	0.01890491511	85	0.9999999957
16	299.3193104	446.5908687	1144.307182	17560.10982	5760.775022	1756.966423	2446.269948	8162.5	7123.431579	314.83451	3511.102831	1258.71905	378.1995672	271.3252786	1638.155367	3729.016908	0.06660766594	0.3314280942	0.1004487859	0.0087915192	0.01995162451	0.01098639026	1	0.06163222029	0.645737918	0.3173462453	50	1
16	301.5541864	160.6743544	-259.5299171	14463.89232	220.1768395	3501.899744	2464.300754	5218.5	4552.815217	98.87540194	2901.836189	163.9889362	685.6667999	308.212966	1044.208898	2339.382622	-0.01758265621	0.01489603661	0.2415635955	0.006761831112	0.01247206237	0.02086821515	1	0.001657806661	0.005897570377	0.7616103612	5	1
16	306.3544792	639.4777584	-206.0838853	15823.2345	301.3483614	2030.250075	2512.133399	5825.5	14390.54839	72.0100781	2648.065416	183.892002	364.0433258	459.2414771	984.5023247	5334.174062	-0.01312577994	0.01975626975	0.1261976289	0.005010391927	0.01138886718	0.01107219528	1	-0.002132060876	0.01102819759	0.3729886667	4	1
16	307.7088441	65.27021998	3542.236016	12228.11246	1862.200404	789.0157577	1962.315692	5030	7403.89011	669.4958303	2117.677698	332.2761902	248.3124286	278.7009391	839.726748	3183.850221	0.2916997289	0.1564207315	0.06574720847	0.0199210468	0.0168068172	0.02016026393	1	0.2338621326	0.2871061964	0.2412799957	77	0.99999998
16	307.6020411	371.3951913	-76.24279056	21889.05365	2395.547885	1361.58149	2313.794521	8625	5208.317647	78.63633857	3488.717349	419.9220277	233.8246853	266.2767218	1344.038065	2499.951472	-0.003552061745	0.1074436901	0.06307248518	0.00396425664	0.01119890366	0.006257947865	0	NaN	NaN	NaN	NaN	NaN
16	310.6131015	50.6153264	3054.226154	10242.06449	1650.678325	-94.7578121	1676.831857	4369.5	6258.48913	739.8168776	2416.741937	409.4584073	158.4408642	357.0790718	977.185007	3111.014758	0.2955146455	0.1559428433	-0.008557140209	0.0216696087	0.01897646879	0.01591627513	1	0.2321252227	0.2830489127	-0.008977764466	76	1
16	313.513348	272.3174512	1143.521541	17925.70624	4501.507502	793.4539647	2278.015082	7797	27660.93407	341.9340797	3748.446087	969.322175	220.3256022	260.9953911	1617.944751	13259.59087	0.06564691056	0.252600102	0.04499773023	0.008856957998	0.01911202652	0.009361211904	1	0.05659848556	0.4826250902	0.126234963	46	0.9999925051
16	313.6200838	393.4886824	-57.38647964	18602.64382	3134.178173	585.092034	2115.496273	7675	6433.684783	79.62685773	3720.307541	713.8179595	144.8054828	251.1797638	1540.545598	3025.034265	-0.003044802793	0.1701932451	0.03291332977	0.004713337217	0.01496966243	0.006553292803	1	0.001287081937	0.3140579745	0.06673806998	17	0.9999965796
16	314.7615112	80.78997435	18.36006281	13443.27434	2040.205799	225.7862614	1952.75346	5476	6385.768421	66.51909665	1844.172576	330.2442167	83.63909759	235.025853	715.4458995	2018.443014	0.001465597773	0.1510394302	0.0171255593	0.005126507149	0.01663263315	0.00608311525	1	0.003628893193	0.2743250481	0.01351569381	17	0.5874178139
16	315.5696793	218.1019395	3125.58289	18993.14308	1219.902534	2972.495353	2438.170185	7445	8056.72043	613.8316718	3108.618003	292.0283066	568.3904089	396.9895016	1210.780264	3273.52041	0.1648599361	0.06404476962	0.1531549486	0.01156216116	0.01189208067	0.01815321565	1	0.139272648	0.1023673237	0.5048413484	57	0.9999741419
16	316.1909397	99.43556353	-175.1772255	12412.72336	164.1274638	2847.396947	2411.745287	4593	4779.125	93.13682572	2083.377561	151.9562406	544.3689676	280.7797622	722.3372293	3118.630288	-0.01448834852	0.01264700921	0.2253861359	0.007725055695	0.01482766335	0.02062819698	1	0.003030184208	0.0006366341051	0.7075214594	5	1
16	316.968102	459.6944402	4340.95522	9925.294675	2739.015004	120.4713651	2419.361868	4505	1366.047619	2024.239909	3877.598664	1241.291143	367.8315967	337.8633884	1748.828032	1038.383149	0.4664041956	0.2950119334	0.0105771996	0.08799532021	0.0475241954	0.05274670275	1	0.3683966251	0.5674289129	0.09914970743	89	1
16	319.2732696	361.700007	3091.162495	17675.22198	889.7935691	1125.388638	2765.521921	6764	2663.065934	642.238656	3324.311757	338.9009134	271.8700776	275.6815951	1322.206529	1628.261184	0.1790448398	0.05195700061	0.06270127896	0.01119641654	0.01340148086	0.01486512198	1	0.1445123332	0.07394806647	0.2017548142	56	0.9999999999
16	322.6588742	239.9269655	1158.963315	16061.63366	6728.647786	221.627151	1925.761847	7896	2724.52809	281.6467716	3463.850695	1688.470891	120.8882058	271.8624509	1760.384921	1982.782297	0.07669535312	0.4365833906	0.01405601891	0.00989364087	0.03199144846	0.009162956854	1	0.0650566239	0.8566751004	0.032350603	51	1
16	324.1809499	197.4846192	7547.928355	16580.41756	5528.172858	-204.8556667	2178.773426	7973	26832.52632	1641.884107	3265.715646	1194.110027	292.4731996	258.1613969	1558.119293	12286.25879	0.459827695	0.3318136823	-0.01166566311	0.02679659914	0.02356300317	0.02064538438	1	0.3621942885	0.6415903436	0.02421204151	89	1
16	325.2905647	33.52824154	885.4820403	10644.80997	279.3181013	57.13271218	1514.754261	3927	15527.5	180.3708725	1677.986707	109.3917687	89.95222852	187.2082953	580.0271127	5180.195348	0.08594160812	0.0265591226	0.005880659903	0.009556512089	0.01218565441	0.008698561229	1	0.0678107635	0.01984753151	-0.01166155575	30	1
16	325.4873611	504.3539231	-128.7658582	18381.26668	8411.735405	457.7241771	1743.46423	9145.5	15198.76344	101.9577736	2957.462392	1353.441905	109.8669214	194.7252435	1405.453285	5061.525319	-0.006774023447	0.4504591281	0.02544625237	0.00618370007	0.01876234298	0.005805087649	1	0.0006029778787	0.8855158225	0.05327403515	29	1
16	327.2099498	146.5992095	2477.861694	15156.27224	1606.402398	2351.515445	2379.607557	6040.5	7023.638298	530.9771036	2773.458074	365.5872055	469.1458366	275.3767352	1105.104229	3563.120614	0.1644043968	0.1102889442	0.1520701628	0.01212149946	0.01545925962	0.01955448757	1	0.139294146	0.1966644758	0.5031522609	60	0.9999993328
16	327.5970404	94.18011116	867.5025912	13131.08777	2038.958305	514.6872157	1729.43752	5357	9295.763889	207.468831	2822.466567	388.5098463	149.8525719	193.5792671	1061.555188	5870.430448	0.06363509523	0.1561478677	0.03698804395	0.008722830988	0.02186758419	0.01130342664	1	0.0535839249	0.2855244021	0.09440363763	43	1
16	327.3808206	453.8418041	-40.13670274	17828.02746	2718.094075	2415.837128	3373.593048	7332.5	4291.857143	95.07264673	3188.941264	570.1512853	419.25639	343.2323353	1311.057998	2223.726014	-0.002119571275	0.1561335169	0.1345935855	0.006001833711	0.01462761636	0.01159315195	0	NaN	NaN	NaN	NaN	NaN
16	328.6515858	397.4462667	-63.31437864	20346.07282	447.7021215	1286.436821	2323.744069	7452	7802.714286	95.8222245	3144.292133	184.2404889	228.4708072	234.7425856	1170.74753	3048.413909	-0.003323750483	0.02224477193	0.06249209037	0.005234578262	0.008500664559	0.006718092684	1	0.001517197963	0.01345747691	0.1599808813	3	0.999999994
16	329.3111127	306.5070309	-319.4200345	18223.69147	284.2157664	4569.158946	2898.735977	6744.5	5945.585106	86.78125075	2464.715875	195.3514871	708.7128391	278.9290913	939.332229	1829.130814	-0.01854474693	0.01656239455	0.2520064023	0.004149570458	0.01024494276	0.01747281513	1	0.001584088153	0.009730581114	0.7967608092	5	0.9999999996
16	334.0941591	551.7486481	-392.1291736	18738.48874	1990.326318	4524.773198	2691.001315	7372	9628.819149	77.61440684	2413.157833	327.5321872	625.7738882	244.6828986	985.6609824	2701.745807	-0.02198034183	0.1055299051	0.2425329647	0.004345866021	0.01063905174	0.01313098902	1	-0.0008459410416	0.1908412315	0.7679954973	15	1
16	334.4498158	339.1530051	-143.6647023	18956.85087	6793.866398	533.2971673	1968.118272	8936	16082.31959	93.75793826	3416.998188	1134.041378	119.3152358	217.052896	1503.787036	7661.893708	-0.007344567129	0.3441119169	0.02887262221	0.005975665289	0.01798326939	0.00567989344	1	-0.000653430699	0.6687015141	0.05995398605	25	0.9999999164
16	334.2236816	571.4367599	-221.5464714	17838.87857	299.5205894	2306.729586	2646.966227	6479	15212.24731	61.43164945	2835.92289	192.5279892	375.5087053	237.1485252	1025.043947	4605.933129	-0.01275454214	0.01735688413	0.1277244437	0.00420874429	0.01151680152	0.008504581309	1	-0.001767836091	0.006196268658	0.3781208249	4	1
16	335.0938065	232.1983344	3159.444617	18315.2401	1182.470006	1064.373674	2391.482487	7125	12785	549.7167747	3005.555017	255.0763578	279.8729977	243.9086251	1149.893927	5375.370273	0.1699864367	0.06462173926	0.05847092095	0.0100473155	0.01054050271	0.01225725034	1	0.1372783585	0.09961643298	0.1860556537	56	0.9999905341
16	335.200304	371.6711807	90.2436938	12755.58021	4043.253128	382.1217053	2554.146149	5821	3594.90625	88.02042129	4220.388656	1390.744387	126.6187058	326.2177266	1885.312599	2619.659126	0.007925397045	0.3185580447	0.03143093396	0.008895890725	0.02998358278	0.01499688764	1	0.01121011165	0.616664453	0.07077830481	25	1
16	335.7012025	667.7603479	-216.1145324	16001.07114	908.1587091	1850.42743	2275.558528	5965	18757.38298	60.4912583	2470.954001	202.8348091	309.6279831	229.5227214	912.7983285	5675.533285	-0.0147295061	0.05958407176	0.1197940349	0.004571234102	0.01109885656	0.009908554041	1	-0.003408628453	0.0920158419	0.3527896768	9	0.9999999824
16	336.50477	175.2234311	2902.579759	16501.12381	2488.299039	673.9603276	4337.184199	6943.5	1694.903226	593.5219599	2899.114999	573.3575699	208.7470106	471.6074772	1231.421536	617.7400794	0.1824208409	0.1551194762	0.04072380669	0.01294760694	0.0179538659	0.01511739342	0	NaN	NaN	NaN	NaN	NaN
16	336.1575948	649.1469874	2355.565722	14036.44528	2174.091927	2079.728135	2496.380621	5841	3277.147368	544.2051822	3076.922161	485.9595727	465.6057779	263.3860244	1224.922806	1894.539516	0.1697353549	0.1577362228	0.1445230944	0.01259924691	0.01625478108	0.01907304569	1	0.1434446639	0.2931439922	0.4809424526	63	1
16	338.3353055	75.81748782	1952.789701	12341.49627	1859.078173	650.0453623	1814.312425	5117	6649.957895	438.7053075	2489.65856	394.4800237	199.6011166	190.0085369	979.5804474	3779.391395	0.1567635036	0.1507265371	0.05139785724	0.01420929993	0.01803934463	0.01557604091	1	0.127314932	0.2749935651	0.1631400806	62	1
16	338.6177272	203.4846847	1294.095193	18973.90791	5027.726754	153.8446751	1993.141798	8390.5	32490.68478	239.8909369	2517.051243	764.5102522	116.0683021	220.9575476	1154.817978	9040.270767	0.06735541732	0.2615607948	0.008445186687	0.007175909727	0.01477311721	0.006399619338	1	0.0557013142	0.4993894334	0.003501735617	45	0.9999892507
16	338.9892475	424.3462198	10012.34373	20585.82773	5085.128649	-360.9012149	1967.898943	9223.5	12829.21505	1919.844606	3684.772544	871.2486291	353.4552882	224.8758138	1540.389229	6163.12265	0.4820055673	0.2384321672	-0.01687929403	0.0191977487	0.01568614454	0.01893404926	1	0.3783141912	0.4508523571	0.007236475489	88	1
16	339.0898827	789.8894627	1693.48233	10279.09107	457.8714074	1287.792243	1980.541876	3899	1875.25	386.9535015	2236.957623	171.0057243	292.0900628	365.842408	830.278272	1496.664741	0.1649861521	0.04636072491	0.12743643	0.01362735201	0.01330245284	0.02081783629	1	0.1375677801	0.06522446884	0.4171746608	57	0.9999997193
16	339.8095453	485.4467943	-125.5341392	19416.43953	3446.63483	1171.502863	2282.275901	7997	12293.74737	139.7949681	2651.963148	600.7900013	211.6251069	1382.336094	1124.159722	3145.905968	-0.006873420973	0.1768049892	0.06172298417	0.009874131845	0.01562438851	0.01078321911	1	0.0001842603848	0.32874328	0.1635458053	18	0.9999999936
16	340.6912224	16.49419904	2665.750764	9478.078429	2109.563724	-119.1127727	1206.115452	4047.5	6143.446809	557.4142432	1828.984898	413.9875379	147.7806405	296.5034473	769.4872997	3308.237427	0.2863606482	0.2224905907	-0.01288146074	0.01935125693	0.02200206077	0.01705679266	1	0.2253310948	0.4186390597	-0.02259683985	78	1
16	340.3766959	387.332842	13562.24813	18531.24014	2093.333632	-566.6649616	2167.935439	7805	12760.3617	3176.976726	4371.007557	520.38742	469.7433474	224.5360396	1769.409179	6814.881368	0.7144872842	0.1097181276	-0.02795180448	0.02817303075	0.01432646805	0.02977364805	1	0.5582735514	0.1876365891	0.01469842605	92	0.9999999305
16	340.4672718	514.59058	-204.3180301	17737.94419	306.6309812	2352.405596	2778.785156	6686	15867.96842	56.11044259	2716.807028	188.8234078	355.4495908	270.1584647	1022.793936	4992.039888	-0.01169583573	0.01718422122	0.1300674261	0.003256659231	0.01036874609	0.009046665865	1	-0.0007923702213	0.005940353879	0.3862604604	4	1
16	341.727239	97.48228522	867.1955788	13640.74634	4110.596685	1182.907281	1772.226222	6035	5383	240.6631287	2916.988843	898.0641246	282.7022542	302.8613842	1272.275484	3406.457902	0.06420757239	0.3035133859	0.08777019524	0.009699246111	0.02454294478	0.01325724098	1	0.05867964021	0.5882659902	0.2727306647	50	1
16	340.7728062	447.6803954	5555.648235	17801.52676	1191.77822	34.36801365	2479.499338	6927	18337.625	1238.104791	3616.470709	303.7705939	213.5729644	227.3440069	1404.769632	8610.49817	0.3135881279	0.06564371584	0.001968639892	0.01475591915	0.01344071481	0.01287880193	1	0.2460626483	0.09925456722	0.02647277757	72	0.9999493625
16	348.35938	331.4368513	1359.901101	23140.57485	4060.881102	904.1692369	2083.078741	9654	39708.26596	332.88822	3184.713302	493.36023	182.5750078	233.8296187	1189.901264	9863.356423	0.05958858034	0.1769590305	0.03968539828	0.007916175596	0.01386628737	0.006851514171	0	NaN	NaN	NaN	NaN	NaN
16	354.6774115	73.82876395	3889.0382	13363.81065	1972.384032	861.9538064	1859.836159	5456	10251	721.0152088	2331.925662	355.7322505	256.5123372	189.646786	913.6960855	3426.905101	0.2915639912	0.1481640573	0.06437037964	0.01682190011	0.01678033551	0.01956891657	1	0.2335887402	0.2702049634	0.2362276652	77	0.999995657
16	354.5961426	89.52558532	-87.56739426	14812.67599	3446.958685	790.9141144	1757.568877	6344	10720.96703	76.44300006	2254.378666	508.9295185	153.8727117	314.9335428	916.6731666	3783.983138	-0.005500509648	0.2295468942	0.0542744731	0.005640613548	0.01502368461	0.00746813564	1	0.001295207223	0.4360312333	0.1410442896	22	0.9999999708
16	354.6518932	451.137007	5595.817859	18247.65446	2916.443257	1364.483626	2374.299963	7567.5	13403.39726	1197.912288	3554.638736	622.0525369	362.8884961	216.6789266	1473.474517	7055.513403	0.3021730355	0.1669370678	0.07401481817	0.0148466145	0.01474591923	0.01903919345	1	0.2426834833	0.3088953487	0.2719693506	77	1
16	355.6723988	132.7208179	1092.516233	17249.13972	1084.815685	695.9987532	1943.053524	6485	16211.04348	221.8703418	2720.964849	304.7609017	173.260016	227.9816786	1081.007831	5339.6467	0.06395723333	0.06658844829	0.04158110091	0.006914445552	0.01180874971	0.009002651954	1	0.05326226704	0.1030062191	0.1059736866	35	0.9999982978
16	355.4140927	161.791915	996.7575707	16697.74816	604.3160857	661.2481469	2231.677563	6189	37942.01075	288.3638662	2983.24336	189.9410908	162.5194588	197.8870841	1098.56525	13875.87017	0.05844096913	0.03815853009	0.04071772228	0.009287982638	0.01194407566	0.008847590478	1	0.04861655347	0.04497518605	0.1005785494	31	0.999685048
16	355.2010486	348.8446516	1220.478436	16845.89653	5703.452959	134.97274	2002.423779	7739	8087.631579	284.8512201	3053.105998	1143.034936	123.354716	202.3462161	1458.902505	4147.900464	0.07223226925	0.3446832172	0.00876398663	0.008480184309	0.0184664269	0.008032740916	1	0.06034057605	0.6689754035	0.00937221566	48	0.999910282
16	357.0844522	437.4576459	14.04138295	15459.60519	246.3951179	592.943674	2671.403419	5674	9879.029412	77.09415277	3677.567577	185.9093471	130.6568918	278.2989556	1286.343049	4923.96516	0.0008378169766	0.01629139547	0.03916386903	0.00709424301	0.01504090264	0.008031658203	1	0.003234891725	0.000342229392	0.08179648915	2	0.9999828474
16	359.3082703	711.4167582	2111.83565	12793.71143	606.7951535	1760.772857	2260.786557	4934.5	3639.010526	397.8708474	2395.410098	161.8537042	358.0901223	225.3866856	873.5206404	1443.894766	0.1639287889	0.05001477548	0.1378721696	0.01109853911	0.01196246675	0.01547722825	1	0.1374382715	0.07311230674	0.4523696845	57	0.9999999938
16	360.5541515	383.2586917	1052.123736	18119.61516	653.2657866	837.1452745	2696.449536	6797	42406.90323	348.8259385	3466.465837	183.9493581	190.506917	262.7750538	1251.516384	18718.71931	0.05923416688	0.03619151338	0.04726933623	0.01088828555	0.01354379186	0.00936372986	1	0.04963412368	0.04123326949	0.1228003771	31	0.9999716666
16	363.4816974	405.3287695	1305.676508	18573.25079	6202.25411	1874.502358	2298.950815	8727.5	6195.446809	342.3161349	3680.107472	1230.069724	387.4297407	269.0338855	1660.072073	3350.44532	0.06985933372	0.3268626412	0.09924942646	0.00884026253	0.02040787508	0.01286555929	1	0.06405624297	0.6363719463	0.3137972695	50	1
16	363.1960701	521.5025144	-100.5574061	15080.77096	2354.726222	1951.462619	2714.406602	6196	6480.204819	67.39566233	2705.645686	502.0976398	328.6856091	265.7966964	1108.497849	4014.726045	-0.007180468204	0.1597358564	0.1291008706	0.004992929618	0.01451994738	0.01075784615	1	0.004056641769	0.2967136166	0.3903764163	19	0.9999998669
16	366.4471136	208.2492911	-64.25786284	18386.23385	3163.955413	254.302609	1895.121353	7645	10839.2043	78.58719383	2661.609869	554.9603517	97.62201094	233.3211555	1136.324238	4023.126511	-0.003896035669	0.1748609741	0.01459530318	0.004869030381	0.0131765993	0.00559014512	1	-0.0004968062961	0.3228219384	0.004867198121	16	0.8291827414
16	366.18285	461.1442837	3284.313326	18103.13843	6206.142553	119.4943201	2500.173865	8592	5434.107527	603.6222835	2726.84159	980.0481845	162.4894414	257.5631341	1272.867875	2101.187156	0.1805427137	0.3379099443	0.006407694089	0.01267844786	0.01783440905	0.009606822547	1	0.144873332	0.6549805178	0.02470465237	66	0.9999999925
16	368.3233053	320.4859778	3654.403888	19972.12807	330.2777032	1254.881658	2706.226281	7364	4258.094737	744.3161841	3516.092871	234.5471667	303.2170641	245.8466048	1357.355281	1641.52831	0.1814713899	0.01665781591	0.06072711666	0.01163430583	0.01116296647	0.01281551764	1	0.1459446063	0.001851339932	0.1940286727	53	0.9999960586
16	368.8592247	435.8253948	75.48502808	14986.98755	189.0168562	606.568975	2627.113655	5558	5268.740741	146.4768924	3741.721517	516.0017691	142.8170705	286.1077538	1320.319819	3042.536408	0.004986960732	0.01205992924	0.04022551414	0.01281427343	0.04563034574	0.008305911218	1	0.006507915834	-0.008249331226	0.08609776499	2	0.9999862953
16	370.6122372	485.4922573	-323.1064466	18403.06699	315.7487448	4524.471912	2548.753593	6810	6259.967742	89.32137215	3092.443001	187.0966019	804.5489999	272.6606233	1167.739447	2263.408955	-0.01735759849	0.01685527566	0.2448519873	0.004540720527	0.009835294069	0.01621592986	1	0.00206160031	0.01003069687	0.7728585013	5	0.9999999989
16	370.9084271	25.5063898	8858.905441	8844.037813	968.9156715	-636.7520669	1411.50614	3691.5	2276.217391	1763.267524	1675.066785	211.0356341	339.3245149	226.9856655	673.2482629	1163.513293	1.016752584	0.1081633484	-0.06875796988	0.04557983069	0.02110608323	0.04260909988	1	0.792176183	0.1825524248	-0.05739556162	96	0.9999999371
16	372.1688024	186.9731775	-132.6261808	18719.31637	3288.688116	1091.252289	1897.459493	7746	9192.536842	85.00525755	2548.238765	526.3802763	182.8007557	337.0347103	1083.525684	2558.823079	-0.006966562835	0.1786785099	0.05928417487	0.004562990526	0.01472127952	0.00664209105	1	-2.534720402e-05	0.3324644016	0.1553690904	18	0.9999999582
16	376.5477103	516.2890524	1316.151445	15895.79237	424.4663386	200.81818	2265.151245	5839	21182.77647	361.4909407	3115.270879	171.3841848	128.5231443	227.4318018	1110.848915	10743.83415	0.08430700627	0.02676369267	0.01222224797	0.009504257362	0.01290951938	0.008316442425	1	0.06693634345	0.02052889498	0.00941912358	30	0.9999999926
16	378.601459	80.62242688	2584.522573	15564.67119	765.3891598	63.89868653	1800.921926	5734.5	6750.103448	519.1114851	2553.717919	225.079546	158.0415377	234.351934	948.7736304	2936.670374	0.1668540701	0.05073196515	0.004420083709	0.01310423138	0.01304623548	0.01111637917	1	0.131261759	0.06904233325	0.002117028039	55	0.9999999998
16	380.6704426	271.6133183	5286.542245	17591.99542	4442.283668	1327.655921	2454.208026	7830	24147.23913	1032.400021	3195.193554	852.7768882	338.3910234	239.2846298	1425.53353	10758.58676	0.29623454	0.2487504541	0.0730324354	0.01785884051	0.01770664909	0.01825796315	1	0.2387649937	0.4757647637	0.2710281093	79	1
16	382.6368324	658.4438481	-69.55847745	16355.23521	2607.153101	433.5341733	1914.175849	6558.5	7328.623656	62.66789333	2272.469573	428.8413113	102.696527	205.6678348	921.5593455	2272.760637	-0.0042036088	0.1660486252	0.02717159617	0.004422229994	0.01137690467	0.005744739868	1	-2.419313148e-05	0.3053655015	0.04689879031	17	0.9999786336
16	384.6146626	389.6969404	5956.102005	18601.90428	4670.791504	-27.64634083	2183.186702	8315	7155.877778	1127.504708	3308.722764	920.1279968	212.6770634	208.8179344	1501.953955	3023.67641	0.3179884546	0.2445697876	-0.001486136923	0.01606353898	0.01551052772	0.01246871371	1	0.2510151238	0.4641315204	0.02378877551	78	1
16	385.7215383	31.4500156	-57.68359323	9915.848121	2297.916043	1090.194689	1463.630264	4267	6880.861702	66.55663424	1514.684083	384.8499543	189.2195695	157.3474521	643.3324501	2609.77632	-0.006126301845	0.2335341494	0.1083984763	0.007420381827	0.02068998486	0.01086262085	1	0.004280193902	0.4464091912	0.323966878	23	1
16	385.1143008	148.1030105	8648.335245	12363.31623	1013.379988	-353.6948174	2406.030748	5187	30319.6	2363.816877	3073.039006	190.2844465	343.6972149	216.1909097	1107.819791	21790.65868	0.7070826726	0.0856366172	-0.02889344504	0.03359277772	0.02497039254	0.03387400748	1	0.5521873406	0.1384747899	0.008822592816	92	0.9982553114
16	385.6545042	537.4302773	2753.112455	16439.92966	1695.488399	2484.604197	2725.539217	6490	10297.23158	490.2025132	2751.494365	357.9760621	446.4251835	233.2636893	1097.615101	3890.118949	0.1682419166	0.1069055458	0.1511298764	0.01011300894	0.01257862275	0.01551678273	1	0.1422044385	0.189720298	0.5006593649	60	0.9999999501
16	386.3378872	440.6280386	9079.042951	18583.10708	1146.333371	1858.166852	2539.69383	7343.5	17087.90323	1771.78289	3522.906734	280.6787401	527.7627895	308.8515545	1368.131267	7388.595258	0.4793606672	0.0635250825	0.09616229229	0.01957572526	0.01040015363	0.02450566307	1	0.3817313102	0.09871502695	0.3807669642	84	0.9999999873
16	388.4194998	67.89625926	-185.4549724	12126.87286	142.4308801	2722.037314	2048.024384	4445	6679.666667	58.90980947	1789.735342	135.7881225	424.8138167	199.4093916	610.8953908	1432.415563	-0.01572667902	0.01227019162	0.2194258664	0.004872590611	0.01211508891	0.01756019561	1	0.001679214997	-0.0003782229181	0.687095549	5	1
16	388.6106421	185.6183457	732.6539079	15046.23727	382.9835703	3304.377968	2537.918919	5628.5	21085.6875	215.0282909	2858.210072	169.9002301	650.4921045	218.1178383	1049.116044	9444.536126	0.0486049691	0.02660972307	0.2162163917	0.009335419983	0.01181250154	0.02039333597	1	0.05195047082	0.0286954887	0.6909108802	33	0.9998948977
16	388.7181521	350.7682363	3725.385912	19519.92077	2149.422124	225.1136976	2689.994434	7893	5105.215054	654.7886375	3326.668196	450.793439	179.4344454	278.7862355	1349.873294	2090.374539	0.1849601425	0.1062053966	0.01206181625	0.01118203032	0.0115434657	0.01070873521	1	0.1464500218	0.1825159978	0.03437237671	58	1
16	389.6843861	259.479456	-134.47621	17621.14434	1212.732663	604.5013819	2127.83703	6760.5	20526.28261	63.66355897	3231.749161	284.7762807	130.8989987	234.6962235	1231.011597	7555.969401	-0.007781427604	0.06920153783	0.03424477301	0.004696552312	0.01127156299	0.006156933599	1	-0.003310342033	0.1080855404	0.06567214228	7	0.9999999332
16	392.0454741	566.8934275	-35.75805873	15354.60384	2472.401636	239.5309543	2219.465684	6233	8066.357895	74.42975321	2627.888117	424.5247081	100.9348999	220.1103095	1039.95522	3896.54764	-0.002196734955	0.166593098	0.01642795867	0.00548859485	0.01425942424	0.006637039046	1	0.0008692808611	0.3060295284	0.01105872286	16	0.7658785925
16	392.8753399	81.21402356	642.0133805	9564.478679	2814.679384	855.4533114	2152.367022	4319.5	1649.102564	208.5652282	2676.258052	866.0116395	277.6300561	283.9025015	1190.283903	1297.31914	0.06897011574	0.2946307372	0.09689028143	0.01273456884	0.03598180755	0.01940466429	1	0.06289927935	0.5705191848	0.3041855515	50	1
16	393.3748354	281.4019344	-91.63325068	17911.03145	3057.267408	1082.412734	2091.540538	7434.5	6501.021053	100.9836513	3197.677623	614.0298159	210.3774552	545.8061874	1333.814347	2997.899775	-0.005487014454	0.1690637793	0.0612475507	0.007046562116	0.01522623471	0.008770931389	1	0.001164079958	0.3129298804	0.1618939783	18	0.9999999535
16	394.289495	318.3846636	3348.776925	19487.59232	3439.302597	1192.675941	2434.956029	8287	7841.010753	633.0091249	3213.362614	632.2395852	294.9955364	258.6456412	1366.283806	3182.458297	0.1714717974	0.1739037035	0.05828213603	0.01094931342	0.01525132079	0.01151623015	1	0.1394844645	0.3225513834	0.190646236	62	0.9999997089
16	395.0060708	138.4045285	760.6097377	13627.1689	251.8833101	2891.063776	2472.328239	5082.5	12956.18519	189.2736857	2396.448441	143.8380064	578.7166936	242.2297483	836.1947743	8366.778335	0.05478505215	0.01932632211	0.2149609349	0.008852428236	0.01421261788	0.01879087746	1	0.05663601784	0.01378022127	0.6876883964	33	0.9999991356
16	397.7576368	101.230955	885.5035465	15977.41392	3626.377405	1379.305243	1505.127762	6733	14401.25556	201.7478151	2362.845789	616.4762539	244.1461009	192.4931237	1018.405117	4611.619588	0.05816515626	0.2385613918	0.08819699422	0.007617914383	0.01838051914	0.01021931097	1	0.05335127477	0.4557808867	0.2699410808	47	1
16	397.4903968	381.4219077	-185.3328014	19816.93985	4937.398827	2520.899796	2409.37842	8754.5	7819.771739	88.24304235	2644.164644	799.0517418	378.5112375	240.1012255	1193.556231	2601.057406	-0.009691195968	0.2479479754	0.126293056	0.004625174502	0.01562202836	0.009768863128	1	0.00276615237	0.4765587907	0.3843012264	23	1
16	398.6141622	644.3937048	2672.037611	15266.01114	2477.302532	149.4664271	2510.935553	6314	2101.78125	574.4986768	2875.590034	526.0818438	180.2130351	223.8651404	1186.734722	875.0828436	0.1771482721	0.1626012008	0.00996620881	0.01137881324	0.01449686624	0.01298629892	1	0.14074945	0.2974867646	0.02812068702	61	1
16	401.4859823	545.7106898	-42.82833789	16639.66476	2644.592117	288.345811	2125.895508	6756.5	8568.442105	73.78614486	3077.12831	586.9270618	102.5540266	233.7147637	1278.376061	3173.364899	-0.002470587148	0.163633792	0.01849791297	0.004905083941	0.01385528966	0.006377434722	1	0.0007578251717	0.3000782999	0.01786041947	17	0.5312453676
16	401.9481859	439.4889653	10.67163841	18558.30843	3078.579054	383.5829906	2732.912801	7577.5	12143.74725	81.96406269	2318.941439	492.1464626	122.2774967	247.7187849	984.4078668	3584.2944	0.0006504529444	0.1677123969	0.02167307448	0.004683237067	0.01204610989	0.005932998596	1	0.00344087626	0.3085282897	0.02945204933	17	0.9924466954
16	403.8247414	346.405806	3517.767426	18772.19881	4692.334938	140.9285328	2268.824383	8346	6042.351064	601.985893	3089.733819	839.5196533	176.3939957	251.9085358	1374.15687	2582.627243	0.1857787199	0.2477943446	0.00789610961	0.0118320061	0.01669311903	0.009955255159	1	0.1481940682	0.4711954164	0.02683005255	64	0.9999999991
16	403.6934348	476.631538	18067.29966	18036.25618	1319.16517	-632.7109738	2056.688927	7396	25725.65957	3818.4674	3660.263737	311.078083	557.1943971	303.9569086	1463.767066	12289.18418	1.027851319	0.0750966986	-0.03421637444	0.0274322673	0.0120943356	0.03624807311	1	0.8027338385	0.116517309	0.06025130078	95	0.9999940644
16	404.3373724	115.2090995	2449.509459	13752.97848	198.2514641	154.691692	2131.624347	5043.5	8014.395349	490.9333885	2518.344272	151.7796823	132.9859186	228.6762054	870.6562219	4553.338205	0.1777533552	0.01642001074	0.01189449593	0.01135546656	0.01216145343	0.01104560596	1	0.1399329362	-0.0006549633327	0.02820704733	52	0.999996821
16	408.264102	155.5660143	-20.75176437	12197.35206	615.359351	795.1418957	2409.97043	4674	4636.87234	51.46000541	2913.698785	215.3856796	171.9278093	318.4589011	1064.806505	3616.777096	-0.002002570315	0.04991571876	0.06835713828	0.00461570856	0.01727024946	0.009778484353	1	0.003190659869	0.07015051192	0.1813281258	8	0.9999999986
16	408.6391508	684.3539669	-192.524486	14556.68796	260.9025785	1737.718273	2150.508341	5321.5	18325.98925	53.65317617	2420.000102	131.0366916	273.2620994	200.6819194	829.9730981	5763.151837	-0.01339394766	0.01855991632	0.1186731973	0.003958888023	0.01068157364	0.009108793644	1	-0.002831144285	0.008275885889	0.3474521894	4	1
16	409.6436956	603.4414056	-38.08984886	15480.80628	971.7835694	309.3197288	2308.541076	5815.5	9829.7125	59.29679551	2787.262565	220.6362936	90.10130516	214.0845305	1019.322395	3710.525382	-0.002506210641	0.06476731119	0.0216968672	0.004222261186	0.01193965747	0.006623519012	1	-2.219365824e-05	0.09851545739	0.02422425361	6	0.6818326615
16	411.6843263	133.8340273	-74.2533678	14786.70699	3395.401744	410.6864471	1717.15868	6293.5	5515.810526	80.08801027	2572.549103	627.8656707	96.7021618	205.0726063	1067.861174	2525.67285	-0.005283948095	0.237155122	0.02903717467	0.006057917102	0.01925759898	0.006475926552	1	-6.404851262e-05	0.4505064953	0.05615846402	21	0.9999969434
16	412.4233993	47.16409791	-28.81814125	9549.22177	1532.841493	521.1881654	1560.310801	3937	6876.482759	56.8176155	1731.099024	283.8772666	125.5977966	186.4407429	686.7448486	2699.170169	-0.002791966756	0.1684789776	0.05684379842	0.006849648891	0.01883087904	0.009525423866	1	0.002987600283	0.3115523529	0.1475750448	18	0.9999886348
16	412.4712068	729.6780455	-120.6709297	10807.10478	1622.962489	1213.080923	1898.539148	4409.5	9529.168421	65.93234509	2075.421871	343.471038	236.2993553	191.6127983	817.661575	4159.434182	-0.01105848462	0.1563419007	0.1129725051	0.00654832513	0.01671414594	0.01179111741	1	-3.44392233e-05	0.28912407	0.334882917	19	0.999776666
16	412.8484483	752.853079	3909.443708	8626.19605	762.2664742	633.4460167	1767.355346	3449	2855.957895	1124.466886	2383.756806	242.4346537	249.5799302	260.5651864	923.5922441	1815.573908	0.4577607253	0.08930650794	0.07538289046	0.02208219443	0.01717414275	0.03205332707	1	0.3637602751	0.1504657662	0.3070063457	86	0.999999977
16	412.8706412	103.347726	677.3443516	12765.73033	2186.791802	1180.834594	1959.13226	5314	29841.34118	222.657244	2413.492744	372.7754008	205.8257293	176.4618303	920.7777433	9515.823395	0.05354063228	0.1726360083	0.09306141696	0.01063479109	0.02126173135	0.01305008213	1	0.04940466487	0.3214928734	0.2824110501	44	1
16	416.7371475	591.1097792	-171.490363	10875.13605	1007.029238	2698.645722	2531.308672	4402	3092.790698	74.83223823	2767.225057	278.6718748	624.2449078	261.5377692	1040.59617	3216.151402	-0.01721886617	0.09364251264	0.2397728888	0.005583175659	0.01670776637	0.02406065736	1	0.002589607603	0.166472135	0.7591733278	15	1
16	417.7006306	414.4550558	975.7926258	19208.71374	559.4787895	4344.000546	2937.53882	7305.5	36693.81053	232.1580726	2997.926036	192.6653882	680.9941618	252.9639653	1118.185657	8811.21575	0.05073277199	0.02931262821	0.2251276673	0.007601033715	0.01082459653	0.01673888434	1	0.05420723185	0.03457740324	0.7216061598	33	0.9958856517
16	417.5204489	441.3585299	1277.144314	19734.86234	2089.286441	1985.515934	2090.988767	7807	9291.348315	274.3741511	3223.061743	444.897388	372.8627671	223.3557537	1282.594459	5283.925755	0.06655860056	0.104948959	0.09828241906	0.006992189538	0.01181410978	0.01090756254	1	0.05926808589	0.1836127975	0.2998506569	40	1
16	417.0748395	697.3811722	2157.044718	12634.63202	636.4915998	27.48910896	1954.382808	4845.5	8055.141304	489.6372104	2768.164166	158.8143907	118.0168712	199.0604636	984.5863846	4098.908294	0.1719403947	0.05393141281	0.001982372566	0.00870552961	0.01307739322	0.01081117179	1	0.1351177191	0.07546470825	-0.004867989464	55	1
16	420.0236304	59.01529785	608.8803912	8936.531903	796.9905767	82.28896672	1664.495216	3424.5	3181.382716	163.4958677	2253.609067	241.8460202	81.53461178	234.7843683	856.4388978	2869.491129	0.07076124846	0.09256816216	0.009418316357	0.01067847101	0.0198662965	0.01081883794	1	0.05679521299	0.1546689211	-5.291370645e-05	38	0.9999455616
16	420.419569	118.6184952	-333.6622155	17899.81323	1088.54315	4191.4302	2362.008435	6856	11308.62105	68.27775913	1318.414004	224.6416019	392.3045298	213.145966	575.6943826	1271.673844	-0.01870056028	0.06026798569	0.2335353882	0.003647851105	0.01040868442	0.01102177446	1	0.0007117984453	0.09812802588	0.7362766374	10	0.9999999933
16	420.2863108	613.9050114	-109.7267304	14825.4485	1495.348087	882.3952022	2037.307043	5795.5	8760.067416	64.95163798	2836.722346	341.7120615	189.3253358	191.2985589	1081.130662	3236.379532	-0.008178031955	0.1035403385	0.06286222505	0.004882052364	0.01305806044	0.007929954559	1	-0.001472082689	0.1793257612	0.1638226527	13	1
16	420.9472717	484.7029388	1915.073322	11345.95684	2514.631842	586.2309307	2314.379209	4891	1005.189474	665.9899623	3733.999229	837.2849371	235.7423919	329.6302715	1553.846428	529.6557753	0.1722000885	0.2241927942	0.05387230577	0.01396039972	0.02316932425	0.0195425806	1	0.1402602414	0.4249618116	0.1781616052	65	1
16	421.0657679	523.5112353	22.50721481	9155.143302	503.1237588	312.0881797	2548.632801	3552	3337.623656	54.72080658	3109.11384	247.311335	100.7852261	314.0497416	1151.737679	2529.153209	0.002618764402	0.05787434282	0.03465444623	0.007151267889	0.02455508383	0.01468606716	1	0.004743882099	0.08498653814	0.06881393856	7	0.9999998417
16	422.5909942	374.6397841	-137.8339658	18202.8532	6318.191843	488.8629081	1866.255722	8495.5	17198.41489	98.801072	3199.006447	1231.003223	139.9888672	259.5064636	1491.474651	7472.486538	-0.007893938557	0.3413046787	0.02819169079	0.00593613082	0.0207955544	0.00584281112	1	-0.001153640537	0.6629467063	0.057407492	25	0.9999999809
16	423.3850841	213.5237058	-22.37824444	16765.04042	1668.24692	503.0383965	2255.22325	6470	6065.301075	66.55642977	2605.697091	399.8686614	121.1072009	241.0303393	1045.788965	3038.339953	-0.001151204474	0.1065892052	0.03230854706	0.0043726597	0.01408274913	0.005940699226	1	0.002115804483	0.184274246	0.06225242569	12	0.9981690178
16	424.6865616	185.4149682	-200.7581166	14441.06722	1575.228938	1733.226278	2267.511085	5689	12525.86316	75.51829961	2988.007082	324.4117768	370.6302011	233.7855113	1121.900788	6722.001571	-0.01421644057	0.110734996	0.122709479	0.006735051286	0.01548592073	0.01191522063	1	-0.002327876229	0.1964882341	0.3650482561	14	0.9999999997
16	426.6748405	234.4116472	3276.315934	18904.49504	314.1259913	1188.292958	2463.399622	7095	5401.852632	596.2780851	3373.206466	201.5032163	326.9374325	221.9885204	1262.844174	2445.786028	0.1730467527	0.01614509256	0.06155818912	0.009839312702	0.01057549615	0.01405940936	1	0.1394005345	0.0008459492726	0.1949782596	53	0.9999922846
16	428.6481044	151.3151592	-17.57286028	14426.32498	727.9404044	472.2024907	2015.724874	5315.5	6636.042553	53.60318593	3202.562562	239.463625	122.5892785	254.9757585	1182.467099	4894.154657	-0.001123693074	0.05403106623	0.03441773059	0.00420310544	0.01434137992	0.007645400187	1	0.001763425166	0.07713887595	0.06702621491	7	0.9999999725
16	428.3992237	311.1644927	6238.670861	19870.36413	4835.813956	-83.53826075	1947.191991	8859	8760.768421	1046.464579	3245.673866	797.8454126	243.7532679	230.4004814	1376.824371	4399.346379	0.3089425513	0.236545268	-0.003814311221	0.01223602038	0.01596611437	0.01296697953	1	0.2437117949	0.447670989	0.013591055	78	1
16	427.8768434	452.1048238	1280.223844	18820.13671	3237.603853	714.0932425	1919.673057	7884.5	14228.73913	267.2216361	3200.052504	636.002384	189.8017321	221.5527686	1347.094285	6739.368815	0.06712974295	0.173013642	0.03882451955	0.0078033579	0.01331986826	0.007893991688	1	0.05659786628	0.3200054745	0.102127292	43	1
16	428.6547082	627.501	-58.83072452	16750.83667	346.2513523	189.2654824	1896.495285	5964	11708.47872	49.33637383	2381.710356	169.0688843	76.31216923	177.2304775	869.8376133	3595.464313	-0.003552171753	0.02186352826	0.01172263226	0.003243280488	0.009996121536	0.004050937004	1	-0.001888362934	0.01057572279	-0.01163127604	1	0.9999549133
16	431.6157127	361.1463674	24.20665983	16967.81993	1642.992362	313.3115333	2277.405898	6499	5872.755319	98.59894796	3496.594671	513.3850711	139.3329556	869.3887867	1403.984882	2856.683134	0.001244217467	0.1012254561	0.01932909689	0.006646455387	0.01590032207	0.00892294133	1	0.003114271801	0.1727920843	0.01867723429	11	0.9898260205
16	436.1922117	16.80523524	4035.473588	8809.255829	234.9680844	-219.3410528	1269.551482	3356	13534.27368	756.5422913	1683.964317	112.4409961	209.6558014	183.9571155	610.9972152	6902.967277	0.4578817272	0.02740065109	-0.02485339256	0.02453974973	0.01391808758	0.02647672709	1	0.3568932296	0.02001850762	-0.03443486109	81	0.9999997068
16	437.5318947	389.6991306	-134.5369245	17615.33774	3080.697963	1086.712427	2104.230698	7375.5	8483.536842	71.47499647	3273.340683	660.8950007	204.5706364	208.7902703	1394.512183	3224.285637	-0.007230327866	0.1779344013	0.06249833611	0.004933167989	0.01493097599	0.007735304449	1	-3.486615141e-05	0.3310797659	0.1661385772	18	0.9999999976
16	437.1859616	508.7985565	-121.5054453	17596.89656	4081.319687	2076.81811	2080.994526	7626	4475.180851	76.43609117	2832.797377	772.8330001	360.6677792	228.4459062	1258.521266	2186.571475	-0.00735363657	0.2281065027	0.1183210237	0.004506505706	0.01595604536	0.008978769708	1	0.003897364088	0.4357485025	0.3569832313	23	1
16	441.3957458	492.9592375	-53.73510675	17137.33812	272.9655494	552.8876269	2458.650032	6320	15988.24468	49.43348502	3028.392842	174.7775355	123.7736905	238.0733805	1076.154463	5743.372644	-0.003229132356	0.01655565027	0.03522884805	0.003381773122	0.01107691566	0.00664274957	1	-0.0001945688447	0.000721216565	0.06762619317	2	0.9999999717
16	443.1056761	474.5371227	-14.63643004	15351.13931	156.8637908	999.8107049	2453.824414	5484	3740.752688	53.83853146	2721.769866	148.7638209	216.8126886	265.8893236	972.5562795	1783.041141	-0.001011701124	0.009542757665	0.06649965207	0.003700064806	0.01077874451	0.007314984791	1	0.003457965926	-0.01229123456	0.1734556994	3	1
16	444.7685176	195.332045	-256.470336	14515.29062	166.4721323	3497.459042	2442.898586	5359	3531.462366	76.84667781	3049.589143	142.7574358	707.75233	284.7869699	1082.956982	1851.624637	-0.01862301726	0.01321573379	0.2414104062	0.005708417898	0.01130150138	0.0194082602	1	0.0008178132232	0.002464031474	0.7607906639	5	1
16	449.235943	277.3779569	978.4095433	14394.66275	2261.641917	570.0315163	2008.838849	5886	7293.829787	219.4342342	2614.858841	440.0598955	135.5637785	211.2630264	1022.589541	4842.251604	0.06882112472	0.1579604231	0.03959105015	0.008959793804	0.01642521162	0.009826061345	1	0.05782451425	0.2893262478	0.1044102114	43	1
16	450.8266867	434.1760215	3121.282927	18333.63854	6048.375177	995.4185943	2222.971676	8515	11426.19149	574.6168418	3040.91019	1073.297465	250.0347838	222.4156677	1411.029542	5452.4539	0.1668961278	0.3328822329	0.0541816782	0.01209130723	0.02077950301	0.01240869457	1	0.1371799262	0.6467135748	0.1829295979	67	1
16	452.3210389	101.424291	2147.326621	13573.07839	626.802828	1952.662843	2086.804746	5115	3693.662651	417.480734	2279.998529	183.128627	373.4149137	248.5552816	838.532452	1354.347771	0.1593035962	0.04649816955	0.1453102215	0.0106849037	0.01292399129	0.01775689481	1	0.1342575124	0.06624980698	0.4763366226	57	0.9999999359
16	453.4321175	115.4886728	1996.925996	12485.57896	708.5728201	1784.719261	2002.5867	4790	4596.188235	444.3052281	2461.836751	182.9084326	396.1720122	223.2122656	892.0538399	3146.356345	0.1598160013	0.05598137106	0.1426438488	0.01309089907	0.01448736238	0.01931591576	1	0.1345807932	0.08548540573	0.4678644672	57	0.9999999991
16	456.3744947	686.686957	3609.131492	11740.45978	129.2390409	804.495861	2258.334709	4387	4732.273684	579.2881757	1840.926108	120.0139069	233.1022773	266.4444132	663.6106364	2043.362089	0.3084241164	0.01159341789	0.06763017106	0.01457286605	0.01065324744	0.01827588133	1	0.245668414	-0.008287184119	0.2447859665	70	0.9999942001
16	458.5405446	628.3267548	921.6825402	12606.75229	4019.340014	480.1109535	2196.005637	5789	1419.042553	238.4213631	3101.015245	964.6082868	150.9692953	226.8212539	1364.026775	695.5407877	0.07317643728	0.3212633871	0.03816922519	0.01062893714	0.01972787473	0.01374982581	1	0.06271988398	0.622415113	0.1078843533	49	1
16	459.3709724	27.51374825	514.9713983	8139.036854	1368.72631	678.0051574	1389.131997	3333	14092.36957	131.5183897	1358.279254	253.8378618	145.2100428	151.2982483	544.0415924	8865.001587	0.06637378806	0.1685522708	0.08458078483	0.01157762089	0.02011519911	0.01526188626	1	0.0588681434	0.3128008576	0.2563685173	44	0.9999999969
16	459.3498408	179.3410347	-102.3444171	15702.7862	345.5834708	928.3369481	1972.750017	5704.5	8989.276596	52.79109885	2610.220977	176.1903649	189.37339	235.9388926	952.4912406	3645.649092	-0.006738395379	0.02375131239	0.06055735379	0.003904091241	0.01150338837	0.007866807077	1	-0.001262872505	0.01645325047	0.152767238	3	0.9999999888
16	464.3959093	359.6158989	-61.20938598	16441.34751	7184.979106	482.8415347	2024.22144	8153	7417.614583	109.3634974	2668.204066	1331.608791	121.7091678	262.2249215	1379.255022	3385.727145	-0.003998233627	0.4470892143	0.03041121791	0.006961430188	0.02337417758	0.007198355366	1	0.003057547918	0.8788446756	0.07050371707	29	1
16	464.5911045	571.6667589	-310.1045405	15697.79592	837.9141669	3717.938796	2543.028174	5888	12123.84375	67.89570035	2354.202675	205.7812728	585.451191	245.270153	870.8348474	2887.211185	-0.02031605701	0.05571345204	0.2414037686	0.003888839442	0.01214102017	0.01569626428	1	-9.672463477e-05	0.08916370524	0.7623067683	10	1
16	468.2947055	486.2736184	15706.52458	14912.88356	1602.306731	-777.8498035	1841.497739	6179.5	5313.989474	3842.639898	3656.047956	408.587572	558.2224116	317.70146	1478.734405	3318.307613	1.044998598	0.1080270163	-0.05891545587	0.0343470333	0.0161630772	0.04490475582	1	0.8149008946	0.1826615636	-0.01799064223	96	0.999999945
16	469.5042333	651.3552175	2116.690214	12405.74916	2062.161748	724.574783	2426.919828	5252.5	3405.478723	367.9618338	2204.740056	346.6164608	187.9906461	240.721585	868.230442	1412.053639	0.1720770202	0.1604974712	0.0570841132	0.01249051553	0.01404946284	0.01428596212	1	0.1397524358	0.2951515129	0.1861283861	62	1
16	471.5682212	156.5165424	-170.697578	13996.38408	3313.449815	1622.862977	1838.0279	5967	11367.75532	74.89417427	2747.294564	641.9694694	319.0040041	190.4255174	1138.776421	5767.471233	-0.01257942513	0.2340036499	0.1144180921	0.006682825023	0.0180261849	0.01135244511	1	-0.0003823718286	0.4476212137	0.3429216985	23	1
16	472.5202201	235.2792006	34.55725453	13775.6835	1253.926589	397.8545315	2684.185769	5434.5	4239.757895	63.11068061	2813.688127	259.9585681	98.78528188	253.9788112	1036.22401	2081.789669	0.002265699766	0.08923813706	0.02897083519	0.004590653169	0.01364151065	0.007944596307	1	0.004409828679	0.1487358615	0.05094030635	12	0.9997970215
16	473.2317494	512.4920616	2566.830883	15413.9223	2541.839408	59.88631222	1923.574675	6337.5	8282.83871	618.1095112	3364.150679	604.3946543	142.2675277	225.3226367	1381.777215	4304.770219	0.1657978648	0.1666010909	0.004232365154	0.01107361589	0.01363201252	0.01017890478	1	0.1315429219	0.3054175178	0.006453118085	61	1
16	477.3619041	64.99501688	-98.76754867	10436.38893	2256.156595	1067.624249	1470.221712	4439	8962.326087	62.07197077	1810.818296	350.6505771	201.616887	167.6339135	726.8946051	3830.083909	-0.009333764928	0.2154474691	0.1038761462	0.006958524138	0.0184265294	0.01237402169	1	0.001308650576	0.4093258477	0.3071757441	23	1
16	477.4536462	270.6675255	-56.44349443	17663.28986	4295.707306	524.1359008	1932.151947	7677.5	4355.095745	72.37355219	2125.162233	657.5731166	126.6660928	217.105782	1000.767027	1564.933219	-0.003141662753	0.2447310149	0.03081243666	0.0042238922	0.01613562011	0.006204265354	1	0.001798089681	0.4660339262	0.06296368445	21	0.9999999699
16	482.966057	34.36172085	1459.688471	9277.943564	527.4397512	1218.048127	1367.352278	3539	6091.170213	276.5813599	1621.915851	127.5160957	279.0331263	185.5582113	592.9716516	3032.052598	0.1542402713	0.05730055988	0.1277420567	0.01267418883	0.01414635287	0.0213168584	1	0.1292847397	0.08756312453	0.4163570937	57	0.9999999998
16	482.3955189	364.5864674	-250.5413284	16113.24278	701.0768585	4011.167914	3172.922826	6138.5	6986.365591	81.62650262	2158.406812	233.3067724	561.1046376	283.1901186	840.7705948	2480.74468	-0.0161875565	0.04569905705	0.2477443877	0.004919713744	0.01271537225	0.01584377974	1	0.003439414085	0.06899331561	0.7841811566	10	0.9999999999
16	482.3281263	474.6921249	927.7093406	17254.80984	2980.882046	1625.932245	2437.948031	7209	51959.56522	280.8116586	2787.953599	524.6653297	300.4570177	234.7867542	1147.405139	13936.63659	0.05330068474	0.1787174518	0.09803042861	0.009581081773	0.01326033271	0.01030218108	1	0.04959113788	0.3341056172	0.2994215502	44	1
16	483.7754065	106.4274425	-132.0690938	15359.85299	183.0916884	1714.447511	2062.873232	5407	6533.666667	67.44718969	4020.44987	181.6907223	440.5852755	246.7306992	1438.340238	4733.701942	-0.008889236964	0.01224953622	0.1154835642	0.005260455058	0.013693942	0.01415554703	1	0.000430111391	-0.004733279059	0.3373729537	4	1
16	485.5215053	150.2219551	743.4747458	13489.16166	412.7769446	1306.970225	2234.118064	5050.5	34818.64045	241.7072844	2734.872309	161.1711671	279.5798102	209.9633407	920.2569941	13480.74865	0.05532494254	0.03087458734	0.0986178511	0.0109846295	0.01937673592	0.01238322535	1	0.04978388005	0.03251733148	0.2952118761	32	0.999999997
16	485.8330234	334.6667706	-130.4425328	17984.63995	1940.142276	2175.201345	2385.239884	7155	14307.26966	103.0042255	2379.122375	386.7436106	319.7815912	195.9148281	1004.81191	4671.90953	-0.007335231124	0.1094886156	0.1215265825	0.005932792557	0.0122840369	0.008620745718	1	0.002969204367	0.1938914611	0.3624946611	14	0.9999999469
16	487.2035455	349.7344629	1510.683388	17046.67311	328.6697584	241.2224705	2394.582268	6303	17874.46667	295.4946897	2611.725178	188.2759272	132.2238885	336.1450272	972.2014207	6514.245743	0.08723738892	0.0200622194	0.01320565523	0.007573607451	0.01108611857	0.008278678262	1	0.06922691289	0.006895973185	0.01307964347	30	1
16	489.5234268	165.0398606	-81.24662367	14225.48649	832.9971908	429.9526895	1865.932148	5435	13753.35165	55.52850968	2421.838587	176.8444692	109.4967807	179.3187147	868.2250689	5750.545007	-0.005967853848	0.05978539031	0.03133603066	0.004407326197	0.01195236411	0.006318882596	1	-0.002166948336	0.08875397376	0.05581628449	7	0.9999963707
16	490.6323953	414.2874772	5358.168544	10927.84662	64.29212501	-71.0657051	2699.88156	4219.5	3369.182796	1591.675972	3193.554545	150.9981468	276.3695122	299.107821	1169.785186	2250.431301	0.4951470827	0.006221778097	-0.005801525973	0.02642826135	0.01654662167	0.03413497525	1	0.3870565034	-0.02242571561	0.03710825148	81	1
16	491.2196129	732.4865459	3796.717568	8477.48403	1222.731274	-209.1743947	1702.720359	3465.5	9931.956989	1011.911326	2162.08952	323.3637406	164.2017376	183.2307561	859.6033756	6166.164363	0.4575700474	0.1540595635	-0.02356556656	0.02566082596	0.01942881128	0.02169987961	1	0.3579548742	0.2784663213	-0.02446655725	87	0.9999999602
16	492.6763636	774.59579	-5.676850775	8436.276216	1330.88592	77.38756348	1356.942269	3423.5	11241.30208	52.93688816	1376.641438	215.015628	72.87867715	149.6489175	532.2855585	3251.815202	-0.0007740999508	0.1606676081	0.009541365827	0.006662728992	0.01689941701	0.008726524923	1	0.001487972029	0.2936546025	-0.01216642831	16	0.9289878605
16	494.5451484	584.6216442	-39.61089112	12992.37427	109.8415457	823.3641587	2110.447462	4662.5	3806.217391	45.36759976	2711.273885	144.2155093	172.5767441	211.4364855	926.1585833	2009.87583	-0.003001132828	0.009724043192	0.06230192766	0.00379038449	0.01196592323	0.008567201138	1	0.001636584825	-0.01209391853	0.1588466681	3	0.9999999989
16	496.1979238	205.1575193	-222.5390462	15394.93618	4988.858409	1741.787147	1968.353982	7058	22110.84211	98.6408524	2347.351216	792.3236335	301.3759296	217.2409373	1052.774059	8050.966242	-0.01450313293	0.3347743095	0.1162900591	0.007816337723	0.02289862999	0.01095849844	1	-0.0007951065958	0.6532803305	0.353350611	27	1
16	498.447251	399.7012111	-105.8040139	16288.0575	1589.084482	1970.204302	2482.80786	6266	7313.138298	75.24113481	2442.432353	358.3207184	334.2476054	244.3940101	1003.026077	2892.411702	-0.00665779208	0.1025353272	0.1229099176	0.004742414985	0.0132204132	0.01003323432	1	0.003519909011	0.1797630394	0.367004338	14	0.9999999999
16	500.6265756	275.6285253	-237.4383459	16927.6829	1031.198672	2081.815225	2376.431603	6458.5	19191	78.03064349	2543.691553	240.3866102	335.3008069	207.2202929	976.3071085	5620.166089	-0.01417427009	0.06143036227	0.1248251782	0.004936349733	0.01086439201	0.009729926563	1	-0.002636936955	0.09599053175	0.3699932803	9	0.9999999144
16	500.3598175	339.604529	7825.6824	16869.33223	388.542127	-219.423815	2298.048837	6338.5	15863.91398	1649.120897	3029.560552	189.1253602	295.2641839	220.2441182	1144.097754	6517.167477	0.4842107688	0.02310847329	-0.01317413261	0.02371765982	0.01198995778	0.02009002609	1	0.3781944558	0.01172691871	0.01057206721	81	0.9999999998
16	505.5621073	516.2558725	3890.900983	12733.67062	1137.948108	-22.08942103	2129.030631	4961	4393.085106	1155.80891	3469.753586	318.3780287	201.6992126	224.5677238	1303.240908	3121.307176	0.311705625	0.09462750247	-0.001503545337	0.01686993014	0.01732697016	0.01964742691	1	0.2446492811	0.1582412583	0.01563130066	74	0.9999999907
16	509.3498266	541.2001199	6330.905855	13070.67785	2093.263206	-274.4626578	2160.902524	5467	13022.75532	1474.003083	2877.995253	410.3682098	240.8580249	199.425022	1133.480072	7757.555243	0.4831299513	0.165155388	-0.02088716928	0.02010991071	0.01808079909	0.021162732	1	0.3782315347	0.3011949949	-0.009349631176	87	1
16	513.5707996	176.1801599	5673.132842	11903.77212	710.9315235	1216.898806	1976.646456	4715	7500.853933	1330.364993	2786.344122	177.0433764	371.2636625	256.1211521	1017.093357	5552.139769	0.4737215877	0.05850202762	0.09500527796	0.02218563195	0.01799907693	0.03335466847	1	0.3771970115	0.08842376874	0.375403459	84	0.9999999998
16	513.7428148	233.7037397	4669.827558	15309.96758	3574.321377	-81.3283072	1851.047543	6693	8908.821053	884.7451412	2750.74492	709.2378398	226.906454	430.4698562	1197.871655	4377.987549	0.3051622845	0.2330492316	-0.005535722513	0.01614743021	0.01765341803	0.01673280833	1	0.2406108517	0.4404702183	0.006794030102	78	1
16	518.8138749	370.1387812	3002.475359	18207.22465	3093.182851	116.8529199	2032.496545	7772	7827.221053	558.5359948	3011.160536	622.6744153	158.0528208	198.9401062	1296.427063	3299.249764	0.1643098495	0.1670847813	0.006083560928	0.009818561477	0.01430016834	0.009981213203	1	0.1305008187	0.3064820963	0.01240564448	61	1
16	518.2774914	528.3448093	-89.95931616	16557.49369	1722.664945	919.8476038	2017.3937	6494	12899.35165	64.17708749	2490.420929	333.0034335	180.7870337	213.1720768	973.8200042	3824.336745	-0.006227227288	0.1073585208	0.05820588116	0.004179269797	0.01220872022	0.006854175227	1	-0.0002043922853	0.1869207453	0.1486857006	13	0.9999999999
16	520.4048088	593.6458014	-9.98637415	12658.8967	145.40612	774.3965438	2054.026636	4633.5	3484.210526	48.38958643	2505.891001	141.227633	151.6584041	218.0770911	888.3116399	1292.138067	-0.0008620163985	0.01087608196	0.06174965023	0.003876593947	0.01136917483	0.008546208853	1	0.003286411021	-0.009768121986	0.1574983402	3	0.9999999915
16	522.3769414	164.4124993	2347.855915	13585.56983	193.7025382	766.7953825	2070.133272	4968.5	5474.340909	408.3374463	2316.635966	130.5641571	190.4786036	217.1502497	811.2322189	2197.066617	0.1740409705	0.01395415958	0.05502638943	0.009357737744	0.01073027197	0.01328298277	1	0.1397426167	-0.003895166841	0.1730261964	53	0.9999999852
16	528.7878055	243.7536614	2409.016664	14419.3009	815.0264397	50.82154443	1874.656008	5481	9261.6	624.1214135	3124.719937	217.7325573	147.7675764	203.3548279	1128.601658	4333.398076	0.1745439957	0.05608969383	0.003772398167	0.01435547781	0.01631008016	0.0113526743	1	0.137289408	0.07994005634	0.001844469049	55	1
16	529.5785162	402.3985144	4318.498153	13454.44537	1260.694296	-23.65662492	2024.379421	5318	3724.554348	1139.739441	3604.96046	361.979691	199.7865266	228.2036865	1379.063804	3411.004974	0.3130542479	0.09428247798	-0.001599318252	0.01911249776	0.0170552843	0.01771554358	1	0.2456951009	0.1575324254	0.01558603846	74	0.9999999795
16	531.5289938	351.6040275	966.4766487	14986.59049	5113.774504	92.40661331	1693.071082	6922	19039.94681	262.103794	2837.683138	958.8183358	132.5631674	231.6959858	1285.51068	9274.667578	0.06313502775	0.3404209748	0.006371125911	0.01044539673	0.0220926275	0.009888502612	1	0.05302932143	0.6601875723	-0.0008863992069	48	0.9999971187
16	532.1671998	440.8309644	7602.928348	15788.7132	393.3753	-199.0823497	2301.918463	5939	23865.9011	1471.545904	2905.597214	174.8048169	259.0532958	216.4739959	1070.581382	8953.593541	0.4842069688	0.02580274553	-0.01173590827	0.0164204153	0.01332987851	0.01858839573	1	0.3783088212	0.01728305782	0.01555179124	81	0.9999999924
16	537.8229559	321.5577359	-56.84952501	13641.60965	910.4756754	227.1619568	2041.869801	5200	13388.30208	56.67674796	2856.147004	220.4405625	89.66360163	210.3932356	1027.397947	6241.506053	-0.004561196852	0.06704885233	0.01722541219	0.005229325918	0.01548160861	0.006118117313	1	-0.001891953737	0.1029861643	0.008770294079	6	0.9897403595
16	537.4997536	736.6652957	542.3203075	9484.195939	566.4126518	304.1069636	1517.430604	3595.5	28870.5	137.7492078	1589.564623	126.1225145	87.87117834	174.0192205	567.6382049	8322.832791	0.05607965099	0.06134672812	0.03248170948	0.009119984491	0.01339068599	0.009042830383	1	0.04647010369	0.09194132956	0.07327609977	35	1
16	538.3047067	454.6320289	2656.185673	15665.34821	3484.108029	880.8437322	2354.434358	6726	4585.842697	488.7226447	2679.797171	640.1891302	237.0467192	243.2652353	1146.402229	1934.608093	0.1704912329	0.2277219704	0.05473154267	0.01228602189	0.0137330869	0.01413557739	1	0.1390117908	0.4321984718	0.1808509682	65	1
16	539.4674395	290.2287195	7073.977311	14649.52191	943.7119558	-247.8563001	2149.636686	5708	23249.55914	1481.946876	2938.26865	204.1429041	289.9857218	207.791896	1074.661159	12244.5997	0.4758807407	0.06480634361	-0.01737505643	0.02155499647	0.01655162378	0.02215259877	1	0.3718127826	0.09662586016	-0.003565864147	83	0.9999992847
16	539.6395773	371.4381621	-63.14436096	15683.12274	320.1529967	211.1382857	1913.854305	5670.5	12003.58511	51.40083714	2704.860388	151.9634855	84.74735633	212.5113189	954.7413716	4417.642514	-0.003961202542	0.02070742131	0.01445535795	0.003882747534	0.01083171023	0.005406189193	1	-0.002046090527	0.008330730784	-0.00253865651	1	0.9993338419
16	539.5698121	644.604666	811.518504	13195.24523	2202.391404	426.4427096	1848.084324	5411	25040.58696	169.0504829	1999.839803	345.9372105	118.4020658	247.1584448	782.7211541	6542.494826	0.0627380289	0.1696105733	0.0339629541	0.007730807932	0.01488366328	0.008414583923	1	0.05282003698	0.3128646679	0.08459093167	43	0.9999999999
16	542.6240979	576.813893	-72.4636499	14865.05005	1454.483601	849.128831	1949.323903	5730	10606	62.35117252	2355.99194	253.0646276	160.8540259	180.791015	863.5252744	3164.858753	-0.005271496113	0.09909770316	0.05997221603	0.004637480953	0.01335910899	0.007666560216	1	0.0005757447136	0.1701405302	0.1544914457	13	1
16	543.722106	109.4358882	-15.54553299	9857.843619	131.04574	572.3151533	1683.171208	3597.5	3787.074468	40.64475423	1688.274851	131.4750015	131.2093669	230.6239444	579.3976707	1603.521127	-0.001513071966	0.01230932467	0.05979046519	0.004649411609	0.01522718372	0.01001955479	1	0.002666457908	-0.006924916165	0.1508009149	3	0.9999999134
16	545.8665182	193.6343175	769.4062111	11263.52684	3515.008015	446.4137752	1962.802925	5166	6455.641026	205.9853381	2590.543394	825.5825907	122.8192947	222.7273442	1136.547352	5021.124562	0.06821934739	0.3105357643	0.04002554149	0.01038195325	0.02426444866	0.01319286321	1	0.05885539734	0.600610474	0.1125951655	49	0.999999925
16	545.3429387	677.2845198	516.2232224	9516.169614	618.3367208	910.7302875	1836.144911	3678	14769.21505	154.6596282	1934.946607	138.6494706	201.5394194	191.9512681	690.1054772	7611.186008	0.05641446386	0.06749915505	0.09686902451	0.009523416232	0.01507946139	0.01162958162	1	0.05087921425	0.1071610725	0.2911839347	36	0.9999999899
16	550.1759728	181.0482357	794.723664	12278.54963	3995.631532	427.5102907	1781.63618	5659	10419.93671	226.3771292	2331.335358	711.2949056	138.0826118	157.0559357	1004.040657	3946.320196	0.06621259661	0.3231646564	0.0361317674	0.01047155761	0.02124462055	0.0108988856	1	0.05716002847	0.6262145033	0.09956806023	49	0.9999999994
16	552.6832655	336.4539611	-308.7600167	15666.35003	1526.784011	3629.695953	2351.13747	6111.5	10487.40426	75.31804901	2192.229067	280.1453436	532.7842585	227.4155218	839.1035526	3172.02995	-0.02062332102	0.0999642986	0.2348561309	0.005004931707	0.01193743441	0.01538750978	1	-0.0003252819402	0.1791677926	0.7421020523	15	1
16	552.375096	426.9902665	800.6869736	16448.81302	375.3786513	3385.251235	2552.640267	6093.5	38206.65591	167.0396446	2123.41712	156.8588861	518.0958487	212.566105	771.4201693	8896.91465	0.04898431186	0.02417524209	0.2098611416	0.006964132054	0.009997451847	0.0141895163	1	0.05182029769	0.02346528223	0.6694104645	33	0.9999891446
16	553.0916857	450.1145508	-11.29736992	15107.06063	236.8293514	207.2654794	1805.546106	5474.5	7908.631579	45.91737256	2437.347103	135.164382	86.04691782	187.1355405	847.8545958	3480.742092	-0.0007233723733	0.01581070802	0.01403233735	0.003331081614	0.009974927684	0.005472564577	1	0.0004131909145	-0.00167885238	-0.003482338401	1	0.9998992683
16	553.422519	726.7076319	-137.7953322	9044.088024	831.1668735	1913.451359	1704.777525	3569	5719.829787	57.59192638	1341.03655	175.8604452	330.6743873	190.4594428	511.3124627	1315.227309	-0.01519265424	0.09569804187	0.2100544457	0.006057527448	0.01581283265	0.01689155319	1	0.002308178308	0.1694324066	0.6592911896	15	1
16	555.4751627	588.2981096	2321.468535	13364.3178	136.7283973	700.210805	2223.137705	4991	4266.131868	416.2678376	2331.636676	150.7510969	191.5530646	318.9606979	826.9503267	1431.196999	0.1728910832	0.0109344051	0.054429569	0.01033978063	0.01152764303	0.01209370559	1	0.1387758182	-0.01007959951	0.1706235299	53	0.9999999994
16	559.8196396	564.1725456	3545.047116	11808.8798	669.7466839	-41.49125794	2014.238221	4525	13358.29787	804.4044716	2708.51555	171.1663281	173.5972155	187.3955693	983.0465232	8204.237787	0.3001943733	0.0557553931	-0.004043928471	0.01553880432	0.01507330635	0.01665156897	1	0.2351054167	0.0788422091	0.002794892115	72	0.9999999951
16	560.5956397	652.3847888	-39.33514398	9563.556991	723.8459592	146.0784156	1739.109001	3730	13010	51.42215505	1914.566457	153.7864129	68.23139498	183.0051607	684.307524	5767.725441	-0.003891086567	0.07669785564	0.01537062639	0.006431862593	0.01692248637	0.007432167952	1	-0.001392149785	0.1225935329	0.003082216785	6	0.9978117671
16	560.2822375	686.6496257	1656.204891	9789.407784	1565.610193	16.18333476	1927.396907	4103	2554.728261	327.4468737	1774.298187	317.7232954	113.1741214	201.3658954	717.5545249	989.7531283	0.1677078148	0.1571501602	0.00162490272	0.01258247441	0.01521944706	0.01210445056	1	0.1327805164	0.286027407	-0.002365306071	61	1
16	561.2516986	96.53643541	-4.710077507	9359.787023	925.4704262	91.41802329	1361.183087	3631.5	7702.989247	50.22713971	1618.214359	201.0760795	64.98798392	134.6150758	610.2304072	2822.372116	-0.0004965756182	0.09880200124	0.01019937847	0.005761186066	0.01700082724	0.007033808271	1	0.001149159556	0.167470934	-0.01265928133	11	0.9999989894
16	561.3270033	130.4781268	-57.130135	11703.68321	3812.850056	278.5845702	1376.363578	5383	14312.34043	71.71054858	1739.699171	541.2587989	86.9491321	176.1677246	751.1315432	5000.753162	-0.005172857583	0.3279432454	0.02352810119	0.006705633357	0.01956883846	0.007328412575	1	0.0005503075713	0.6354930504	0.04164281734	25	1
16	561.911944	245.9203457	898.9620209	14306.04769	755.3717803	1426.094422	2226.120421	5376	9418.625	176.2196046	2095.99153	161.0549564	228.0052272	213.5479981	744.5762587	3198.635608	0.06467055158	0.0529501826	0.1005250091	0.007268030712	0.01079373625	0.01015518455	1	0.05743074527	0.07762550151	0.3046829671	36	0.9999998307
16	561.6691966	404.6532651	887.7392741	15439.05846	325.8188215	1485.366349	2326.579181	5762	27082.73626	268.3315531	2925.588628	161.0033357	295.4597689	214.9146817	1044.898672	10897.49915	0.05866720368	0.02390758722	0.09846539907	0.01003946434	0.01147734594	0.0111386394	1	0.05232204828	0.01829533667	0.2951122536	32	1
16	562.596396	168.099611	727.7012789	11313.21474	1944.253009	78.26154859	1653.283701	4725.5	16160.65934	177.3929193	1967.091302	315.6895636	91.71563588	183.0685433	751.4696206	8240.259671	0.06441980789	0.1743191903	0.006899770073	0.009091212733	0.01653973647	0.008435074757	1	0.0524633107	0.3213477484	-0.006275299155	42	0.9999995685
16	562.4035791	489.290724	2579.834136	14956.40485	767.9730744	79.40221616	2086.868513	5683.5	9086.223404	533.7766516	2659.380852	192.682902	153.4385169	209.5582366	970.7304222	4264.188254	0.1766463481	0.05276007797	0.00553314242	0.01098305677	0.01110250965	0.0110139824	1	0.1390140114	0.07321881321	0.008102468636	55	1
16	562.3186501	637.7734989	2998.189988	10102.46683	2380.48531	645.096921	2055.445829	4518.5	8317.292135	595.4689507	1878.262717	464.7922091	217.5876242	206.7794968	804.2261283	4191.386151	0.3002182618	0.2387602928	0.06585284534	0.02031182777	0.02017809071	0.01962840858	1	0.2413297405	0.4550835698	0.2471885119	79	1
16	564.389561	505.5843414	-170.6102737	14262.58702	1475.339163	1689.222603	2171.132152	5595.5	15504.53191	64.91738505	2316.62736	258.8126755	283.772536	232.9662693	865.8847337	6465.317136	-0.01244115864	0.1043140768	0.1184686019	0.004957094737	0.01204487094	0.008640833623	1	-0.001270076478	0.1832119878	0.3508173293	14	0.9999999999
16	564.8330471	599.7786821	-191.4071942	11228.65959	1001.321108	2598.169728	2351.229422	4388	2791.391304	65.90074286	2039.213847	228.2142089	461.4583959	225.671001	781.6498122	1008.789286	-0.01709302538	0.09416348998	0.2352385611	0.005244766493	0.01326123456	0.02024283119	1	0.002405239457	0.1673469516	0.7439030565	15	1
16	567.1926628	390.1532382	-49.50428818	14017.26615	2222.7265	423.1335356	1904.464987	5740	8694.617021	56.97151758	2412.637388	374.0304352	94.5665568	191.6778395	921.4230345	6506.070857	-0.003529215979	0.1628615889	0.03186554008	0.004494399273	0.01539046488	0.005973359789	1	0.0007706942062	0.2990577435	0.06276308157	17	0.9999970322
16	572.2504725	622.5168235	1699.198974	11039.80106	584.8847565	1555.616771	1919.909498	4166	4484.924731	399.3526569	2290.220235	162.9229209	360.3683612	240.51313	841.2970826	2220.091842	0.1562767385	0.05476058056	0.1410624611	0.01237889196	0.01291875384	0.01630075301	1	0.1316992967	0.08293194392	0.4616951963	57	0.9999999999
16	574.5360188	158.6923515	945.4814524	13657.03645	2260.478091	471.7546168	1614.679749	5664	14667.55914	224.3470636	2712.465144	464.4573375	128.7608785	228.1387514	1070.71008	6071.486342	0.06913390134	0.1631087331	0.03567764938	0.009192118227	0.01832373225	0.009794528854	1	0.0578705433	0.2996667872	0.09148640918	43	0.9999999997
16	577.4438407	197.2951027	-47.81822562	13206.39798	4292.430109	111.5225745	1487.871942	6037	15310.34043	83.98945944	2147.730762	657.7467199	81.76044901	180.5967982	922.4626526	5385.902585	-0.003644325734	0.3283688928	0.009657230254	0.007186979749	0.02067705169	0.006671730243	1	0.0008698180821	0.6357854049	-0.004873433089	24	0.9808010178
16	578.6133058	551.8478247	-73.55700966	14622.50318	740.2372315	829.1903631	1793.0228	5486	14069.52174	52.50550511	1515.103715	168.7184054	118.6518528	169.2528244	566.3094177	6878.020691	-0.004942862227	0.05310450546	0.05656483605	0.003695563574	0.01060643732	0.005937653982	1	0.0001721845857	0.07616930461	0.1409855376	8	0.9999992131
16	585.2943	280.6547679	598.516557	13109.1596	795.6837086	2711.373459	2123.937316	5071	22261.74194	186.0435694	2608.444806	161.6319658	583.3359829	187.359048	926.1874814	9708.880612	0.04631305852	0.06177927754	0.2105602882	0.008468716791	0.01527789941	0.01843414477	1	0.05013787938	0.1002114224	0.6728785793	37	1
16	591.5523471	104.7040564	3224.71813	7144.749735	1565.23388	-209.5915563	1255.281205	3142	10628.46316	850.8894016	1802.197568	377.7976845	165.3474563	143.8803584	739.4688793	6901.307219	0.4513211215	0.2174144226	-0.02726929151	0.02786513769	0.02991235011	0.02621771738	1	0.3534423769	0.4075663194	-0.03549906038	88	1
16	592.3016198	142.3124708	604.0923522	10100.69601	640.1219231	937.3814792	1640.195674	3855	13616.35484	128.7760822	1571.858802	143.9011924	183.4921292	172.1752409	575.4221007	5127.90033	0.05886712087	0.06410734174	0.09227648756	0.008927216353	0.01536776239	0.01135082748	1	0.05247396923	0.100049372	0.2760483188	36	0.9999999734
16	592.4991345	321.6146423	-94.43519164	14701.74748	2381.700072	846.7444913	1852.580097	6032	10963.34409	61.11588345	2234.57145	373.2094895	143.3052818	185.6083853	875.8109615	2942.20144	-0.006640107377	0.1646719513	0.05743078011	0.004620138468	0.01446074734	0.007912166693	1	-2.29052279e-05	0.3038128597	0.1485491191	18	0.9999987647
16	593.2851485	547.4112686	-56.32161056	12737.50891	1877.518619	704.2036226	1807.275451	5099	7485.458824	68.49630849	2013.855152	332.3592365	153.5791755	305.3315748	805.3758239	5238.090263	-0.004548056803	0.1500466575	0.0578156595	0.005849296281	0.01451227596	0.008777146996	1	0.001497152139	0.2739905235	0.1496489767	18	0.9999960943
16	594.4736593	190.7276803	802.0514741	12262.38336	4076.03053	38.89371433	1373.900578	5723	17706.70968	186.7781259	1970.041701	659.0675581	100.8715679	195.7301107	885.2375888	5231.71355	0.06636259337	0.3257541004	0.00308295894	0.009935572923	0.02004775181	0.00861896523	1	0.05520427683	0.6301273475	-0.01195188981	48	0.9999987157
16	598.4548979	255.7120118	-155.6332387	13374.73821	746.367747	1545.459527	1921.380678	5043.5	17057.07447	57.33844694	2223.39612	166.909919	274.9067956	218.5171128	789.8830951	4886.335338	-0.01237681495	0.05708340956	0.1157436618	0.005259135785	0.01242335799	0.0100007688	1	-0.001849062059	0.08674470347	0.3395041989	9	0.9999999976
16	599.4577644	307.4714751	-73.44379757	10987.16524	772.9343383	179.867956	1878.116251	4214.5	14564.04167	55.93267054	2132.81751	164.8194693	70.57751652	182.0836919	781.8960233	5844.057239	-0.006463135127	0.07240319997	0.01640344022	0.006170270063	0.01526113642	0.006866146334	1	-0.003380581051	0.1138767817	0.005818858959	6	0.9912349066
16	599.7304956	470.421302	3926.187155	13685.3596	164.308679	2955.476525	2452.721382	5104.5	11321.25263	656.0958058	2350.277682	148.4484772	529.6895994	277.7190814	842.480222	4834.047256	0.2863870255	0.01288164407	0.214884439	0.01431230355	0.01178660899	0.02480225716	1	0.2377864623	0.0004600095325	0.7376009365	71	1
16	600.1432615	667.5185285	-14.3321734	8943.779674	2047.35065	243.8713953	1552.571383	3886	3988.462366	64.32785052	1349.870133	336.7352359	82.6823417	159.2282428	577.7743542	1356.855056	-0.001512985812	0.2338012667	0.02685008736	0.007129191156	0.01829825134	0.009169072603	1	0.002715296924	0.4435709626	0.04943956818	21	0.9999999977
16	600.4382773	726.9795809	14.70436504	7846.015969	1187.265901	86.79422953	1240.785356	3162	10383.68478	44.36523283	1179.704471	190.3658717	62.85447051	119.9854481	453.9711105	2737.361346	0.001956015691	0.1515956676	0.01087121676	0.00591383582	0.01798509122	0.007917119293	1	0.003620933223	0.2752002449	-0.0074853331	16	0.9480348127
16	601.3446236	559.6060555	-84.33865209	11575.8976	237.6221625	374.7569176	1991.490757	4264.5	25354.23864	45.50565796	2208.167698	132.3925915	103.9824662	182.8824284	765.7619439	8727.659088	-0.007270388153	0.02180397158	0.03316249888	0.004816335176	0.01321483871	0.006908301687	1	-0.003437135647	0.01134552293	0.05999926076	2	0.9999999895
16	601.5869766	649.3331769	-42.17605087	9936.704983	2460.152491	133.0271747	1595.508959	4345.5	14732.11579	63.16651006	1533.300938	359.0852013	69.33063856	411.9461335	627.5430529	4547.392049	-0.004329736818	0.2403787696	0.01342005809	0.006454255065	0.01883588969	0.007426554526	1	-0.0002777448601	0.4564350382	0.003742263078	20	0.9960303351
16	602.5282758	413.699303	839.1651096	10401.22559	4325.079527	98.19530257	1734.319775	5118.5	1818.46875	236.0815949	2806.738329	1191.735638	109.4069043	179.2866282	1336.972118	1234.531686	0.07677988617	0.416349969	0.009178285054	0.0128664695	0.0286729737	0.01219839199	1	0.06461760687	0.8151950974	0.01497948517	51	1
16	608.4756124	386.4623703	-160.2979861	13625.60161	3154.343333	1558.882477	1972.107939	5819	13311.30208	75.93122201	2023.170685	458.3071873	263.1695138	198.3629252	824.311987	5098.892499	-0.0119460019	0.2367660241	0.1169850322	0.006459178379	0.01978051012	0.01076945229	1	0.0003029061958	0.4533626	0.3518571397	23	1
16	608.9941844	322.7961448	-43.7721636	14332.68215	3352.320821	389.022874	1588.921217	6108.5	7029.768421	72.50140778	2077.13894	483.8691652	85.13738276	185.1758852	841.5048173	1741.65084	-0.003231642065	0.2365793106	0.02755800142	0.00550282096	0.01642370865	0.006438990258	1	0.001442313532	0.4492689888	0.05158177733	21	0.9999999737
16	612.6366297	573.6235453	-111.4250833	8207.554579	772.1496501	2007.395611	2266.851298	3301.5	1584.135417	68.30447948	2047.039472	221.3546345	479.7548582	407.1496613	799.7043777	1006.786306	-0.0142119116	0.09181754696	0.2383559154	0.007991474962	0.01856843968	0.0239810201	1	0.00483481656	0.1626881344	0.7549587374	15	1
16	614.3861623	338.1115099	-231.6554459	12748.21151	640.8095931	3001.407315	2352.756068	4868	6976.787234	64.31206491	1802.882093	175.4485187	437.9816519	222.7830803	657.7437838	1789.521026	-0.01885170162	0.04978009448	0.2336200651	0.004913990199	0.0138671587	0.01270622133	1	0.0004975807965	0.07673551728	0.7360591004	10	0.9999999996
16	616.6140634	440.5839657	47.45208312	8616.985699	1333.752949	303.0476969	1781.135564	3542	1082.231579	59.41511643	2370.110785	405.241592	109.5810144	182.9883102	949.8520445	644.7004492	0.005349085112	0.1549424467	0.03648761082	0.008444133885	0.01989198524	0.01133214341	1	0.007934467106	0.2830871361	0.07995955743	17	0.9999999803
16	617.7231479	652.2512209	-153.8186873	9315.940234	533.6259543	2057.652522	1820.410431	3530	8858.789474	52.16458893	1510.526237	129.7615586	335.6657794	196.6848431	537.1579084	2952.664076	-0.01774997354	0.05887439545	0.2230968502	0.005594977453	0.0161973688	0.01501381478	1	0.0007794220896	0.09485166818	0.7011503495	10	0.9999999936
16	623.1987813	308.1274747	-170.8455271	12425.24649	1394.777288	1440.938812	2109.048336	4985	22208.53684	59.05194969	2043.927696	223.649111	249.5302263	208.2421777	744.3660081	7081.110659	-0.01366004044	0.1118248417	0.1178526634	0.005858818293	0.01725409687	0.009549572593	1	-0.002190329237	0.1985099066	0.3488076684	14	0.999999992
16	626.2797073	594.3250395	-62.6321581	10278.26167	3444.293884	276.6167329	1625.687167	4708	20729.20652	71.32759466	1576.920153	520.0645948	81.7930028	159.6015583	692.8344991	6870.954057	-0.005993519999	0.3361835752	0.02748018357	0.007684292913	0.02329400319	0.007870241108	1	0.0002386968194	0.652468371	0.05518758095	25	0.9999999974
16	627.4877784	190.6060729	2985.315495	10316.0222	189.9324319	686.0680234	1742.330435	3886.5	12271.87097	519.9476465	1707.745672	118.60386	193.7413297	182.7079309	601.3537454	5435.352053	0.2868165597	0.01799695487	0.06595684657	0.01542500718	0.01365568076	0.01670791312	1	0.2287171624	0.004722990234	0.2347116201	70	0.9998607422
16	627.5698633	544.037485	-61.49619407	10115.91782	1008.708722	1195.484335	2026.516035	4022.5	5562.935484	55.90974668	1627.062837	194.3725497	206.4289693	216.7246264	628.3995134	2266.561871	-0.00637083974	0.09969697863	0.1205655536	0.005836105981	0.01421680171	0.01154501294	1	0.003568177661	0.1738752109	0.3590180775	14	1
16	628.2878033	246.5073981	1746.076425	11270.9542	1757.907524	595.4366582	1750.850521	4612	10668.74737	412.2381282	2044.356713	396.3687729	255.3327438	2054.439571	816.3775876	4572.856421	0.1586231466	0.1603936672	0.05420426363	0.02261358847	0.02307375413	0.02669637802	1	0.1290415844	0.2948302282	0.1734617213	62	0.9999999999
16	629.3320467	355.4153298	-20.14414995	12161.40038	204.7122454	160.4933431	1782.218454	4391	8028.084211	45.14417664	2070.476437	129.325751	73.74161886	187.4441274	708.8788236	3269.063564	-0.001571407427	0.01651637712	0.01380249649	0.004135663405	0.01217156469	0.005831831984	1	-0.0002581299223	-0.0002481371089	-0.004412042691	1	0.999875534
16	630.629518	490.3534589	-17.57986864	11697.58458	140.181883	730.6256113	2000.327439	4243	3711.210526	46.34616479	1576.743178	127.1570103	116.3940954	209.0913041	569.6197138	1309.65273	-0.001525496051	0.01194552777	0.06271879811	0.004070413815	0.01129942743	0.006710506329	1	0.002839129767	-0.007545716015	0.1606764446	3	0.9999999982
16	632.4192268	514.0930363	5231.133981	11074.70838	585.5492496	993.4606761	2012.59538	4303.5	9051.255556	960.01866	1949.180035	145.583953	333.0980318	219.0866998	730.3112072	3907.866249	0.4744202974	0.05873618121	0.08768713412	0.02095091232	0.01310708353	0.02618206632	1	0.3772813815	0.08859764714	0.3508388721	84	0.9999999997
16	633.6126888	376.3433686	1895.737945	11522.99418	520.9944373	1709.712858	2128.464389	4424	1204.631579	682.8610549	4198.710628	249.3521163	594.3885512	269.458744	1546.723025	921.3114156	0.1609952047	0.04624508093	0.139768054	0.01374267936	0.01751608866	0.02770919698	1	0.1352268207	0.06550255233	0.4579673539	57	0.9999998847
16	634.2608922	430.5373569	613.0867147	11360.14702	1118.406266	2273.442667	2002.480671	4512.5	3392.741935	159.8994572	2339.472435	266.7884379	490.9218269	215.7842091	906.6914813	1999.047642	0.05592146336	0.09903708659	0.204484851	0.009375229007	0.01576614902	0.01680735857	1	0.05763027542	0.1759614778	0.6561158956	41	0.999999998
16	636.4048808	568.2514047	2566.843105	9078.818964	2150.686055	565.863882	1766.429717	4031	15049.09574	616.0249235	2080.10554	446.8065258	197.1030013	171.8560478	859.8179712	9366.946006	0.2872903498	0.2376440253	0.0611202727	0.01730154117	0.02067801943	0.02024998435	1	0.2309030248	0.4526196081	0.22833082	79	1
16	636.8155916	649.946831	-121.2153294	7761.469379	425.6711427	1733.70216	1827.158089	2996.5	5851.873684	50.60270939	1071.447231	118.5970738	258.2186674	171.3886476	395.2993912	1963.26308	-0.01576576061	0.05985999232	0.2278173504	0.006786632771	0.01584437151	0.0157190151	1	0.002641182923	0.09705655505	0.7175770268	10	0.9999992017
16	637.3927203	316.6204128	793.7059237	12333.44227	4124.172355	38.99571937	1463.695071	5769	16789.27368	194.4278474	2161.509112	714.9534627	109.1836319	197.6666754	943.7649984	6992.376194	0.06358644805	0.3278574953	0.003024987091	0.01072283494	0.02133409823	0.009256368789	1	0.05304871699	0.6344180674	-0.0126582182	48	0.9999982197
16	641.5936623	589.5900522	422.6102247	9067.517741	243.7059902	1865.470911	1938.701492	3454.5	23407.16304	146.5974535	1755.641523	116.3100559	362.8861936	187.7896396	625.1303363	8757.517404	0.04669975665	0.02789212513	0.2026390196	0.01028449091	0.01456523511	0.0174007601	1	0.04961015004	0.03075036603	0.6446766616	33	0.9998799206
16	642.3278596	502.4313056	1943.014562	11798.23598	639.635056	682.1394203	1989.992363	4605	9216.977011	368.9851683	2062.873477	145.3207284	174.5263926	198.4684524	740.668907	2796.229875	0.1628938223	0.05344192157	0.05618490625	0.01031253564	0.01309819873	0.0124064347	1	0.1314755762	0.07671916242	0.1762843416	56	0.9999999598
16	648.446382	488.4439043	-180.4591241	9670.934714	995.9648321	2231.004789	2055.627814	3832.5	6281.23913	66.14280022	1770.461053	214.4350606	431.3192218	329.9833862	690.8181457	2803.231688	-0.01910555728	0.1000799538	0.2285087529	0.006854182538	0.01688292523	0.01852010716	1	0.0004604442118	0.1791395596	0.7209907255	15	1
16	649.1586931	306.2162765	3239.409626	11183.55871	160.54791	2297.737514	2271.027738	4262	11169.49474	577.7791447	1799.78686	135.4013874	452.07754	205.5978771	666.6781787	4583.186123	0.2849522255	0.01383939264	0.2044047385	0.01661592744	0.01238016058	0.02427790607	1	0.2360077389	0.001980607826	0.7019213821	71	1
16	649.3800952	461.2267023	25.47670936	8613.433788	1208.809906	312.9487458	2117.23253	3588.5	2184.287356	81.00528482	2064.190841	329.86292	96.11902804	731.3921076	843.9865391	2052.195574	0.002840816082	0.145408702	0.03739393863	0.01143100229	0.02157895554	0.01446486017	1	0.005937290879	0.2636769393	0.08204756773	17	0.9999935479
16	649.2122542	665.8719646	1187.677882	7075.824249	2269.332871	-16.50216652	1403.070862	3308	6262.75	206.9244681	1098.217409	337.5957631	93.80517729	146.4456611	496.6164311	1919.331435	0.1660998532	0.3148102588	-0.002405633939	0.01466334284	0.02268688633	0.01364622995	1	0.1327897696	0.6075006226	-0.009258272271	66	0.9999999998
16	652.4897788	546.6885641	-13.03753858	13265.503	868.1926686	152.8246078	1611.518078	4993.5	13411.38298	44.67039269	1330.118673	160.1927348	79.12673537	159.879789	490.5680797	1604.116868	-0.0009874365385	0.06698123525	0.01117221565	0.003499267179	0.01101329011	0.005946362854	1	0.0005193979539	0.10259473	-0.01090729627	6	0.9997430176
16	658.5155907	472.3134477	1798.209585	11228.69305	1803.735207	581.4189186	1857.947532	4636	7487.310345	341.3282726	1889.091485	321.2824627	154.5169206	178.4845022	755.1460406	3035.874091	0.1586838553	0.1602888093	0.05304172464	0.0117100386	0.01571677176	0.01248721242	1	0.129014268	0.2945680837	0.1695421307	62	0.9999999999
16	658.8581586	590.728178	495.9096891	8525.907828	1432.847944	759.7189472	1574.120911	3579	17739.42105	138.4937697	1515.273137	252.8575853	155.4065903	159.3381697	606.2116812	7532.328844	0.05866591408	0.1717136601	0.09069189979	0.01087014079	0.01781207651	0.01440184735	1	0.05325561227	0.3195092563	0.275479945	44	1
16	664.6214757	347.3172202	752.0226096	11108.56869	627.0847066	434.3359898	1717.201105	4191.5	9718.637363	134.6142844	1749.170027	169.4452737	122.3654019	178.6128178	650.8030672	3216.041364	0.06843769199	0.05780653003	0.04072377114	0.00698508672	0.01418697248	0.010224126	1	0.05662873555	0.08505160121	0.1036588744	35	0.9999999117
16	666.4783957	374.170945	5.046939546	9907.045905	92.11540016	344.8328966	1946.538981	3621	6113.58427	47.72859928	1836.761789	123.185155	95.87596497	177.8738733	639.9580324	4103.415542	0.0004462046595	0.008426438749	0.03740852297	0.004985568918	0.0133261516	0.008851743097	1	0.002741043697	-0.01577536952	0.07542701668	2	0.9999999567
16	666.7948193	604.4213144	548.8766193	7913.225123	1881.386678	263.4021143	1581.534956	3470	25894.2043	142.5309331	1311.832381	289.2288394	102.1382371	144.9660676	527.8382135	8140.256938	0.06759018414	0.2388799046	0.03582150771	0.01162172608	0.01840503349	0.01242135782	1	0.05740388102	0.4542530688	0.09503695426	46	0.9999999795
16	667.1503941	403.8142732	2.511374248	10601.38954	2395.704296	388.0227878	1815.853121	4542	2235.989474	73.04525416	1817.3098	503.0283446	170.3231223	608.4227057	758.054029	1171.42505	0.0002128367065	0.2259802159	0.03637004471	0.007660518802	0.02447044707	0.0233219926	1	0.004594489152	0.4280086945	0.08163160425	21	0.9999619533
16	668.1997279	561.8493249	1474.658712	9049.902822	2185.428328	417.9751321	1644.126124	3981	6111.621053	260.5456548	1476.012922	356.3011419	137.5312036	175.7012856	622.2283337	2299.391188	0.16310119	0.2377072861	0.04612545381	0.01203055147	0.01696487501	0.01326565834	1	0.1327795432	0.4522180297	0.1506098547	65	0.999999982
16	669.2308689	458.8832411	-180.7240502	10665.79248	1038.491215	2432.827691	1990.756497	4211	6989.625	62.74856335	1549.608615	197.1452359	354.087355	191.2312019	590.842036	1828.662181	-0.01748155329	0.09571536246	0.2281196598	0.006032546526	0.01448709031	0.01567021986	1	0.001664278356	0.1702181337	0.7198339522	15	1
16	670.4647693	204.2954809	3638.091442	7700.049239	832.0634064	-147.8420968	1483.542963	3158	8416.905263	706.2953393	1380.725063	183.7006956	154.0695597	152.731793	540.3716579	4418.025385	0.475195042	0.1111697751	-0.01921421668	0.02528135929	0.0193257082	0.02260178254	1	0.3716074519	0.191135209	-0.007848706199	85	1
16	671.478314	360.7176498	-0.3409602615	10010.17015	486.073491	314.9965501	1698.092189	3813.5	8901.333333	40.4399846	1887.520034	151.1444516	81.30889804	164.0391873	674.2790129	3068.972307	-2.964500396e-05	0.04990864123	0.03212813679	0.004384779583	0.01635241713	0.006926876584	1	0.002434278556	0.06863310951	0.05934323133	7	0.9999996055
16	673.694241	313.4262613	-42.52480314	11243.46285	1197.087259	339.9462256	1611.173364	4409	10071.53191	43.89168576	1951.678773	210.0197946	89.19520302	160.8996232	714.9384033	3736.904083	-0.004016432873	0.1064871243	0.03031086561	0.004365106486	0.01537177617	0.00701786644	1	-0.0002539120005	0.183985294	0.05487360267	12	0.9997999764
16	675.2873988	421.4902771	-56.90614738	9947.34663	553.3047734	605.9826167	1947.463629	3826	14867.06316	49.01493841	1532.039818	142.6821722	111.5794699	153.1361497	562.9029166	4425.409056	-0.006500637656	0.05561754727	0.06096227197	0.005421931687	0.01334178823	0.007833078245	1	-0.0007432447037	0.08147950115	0.1556174561	8	0.9999999997
16	684.524593	506.7377528	-138.3745193	8922.946122	502.0602174	2056.72067	1939.622247	3450.5	8902.680851	51.88266103	1415.857269	140.26805	348.9284799	187.8398546	531.1441998	2349.111661	-0.01641431856	0.05568105042	0.2298599087	0.005478073765	0.01406418748	0.01923474189	1	0.002223014535	0.08861631136	0.7241497756	10	0.9999999993
16	688.5172138	287.7239777	457.0340672	8966.14215	191.1733202	1867.285637	1898.981199	3385	23941.58947	112.7909735	1459.104528	111.9749074	305.2682561	198.6020028	511.845468	7118.989095	0.05238263441	0.02125241473	0.2072624919	0.009096381646	0.01447464868	0.01870771928	1	0.05428610628	0.01739229577	0.6612390946	33	0.9999990718
16	697.4453346	427.6636735	540.0112855	9552.484689	1096.325226	916.724789	1739.982359	3870.5	33645.25843	128.3453332	1461.725311	179.8245218	163.1901203	170.4437049	554.1117984	7914.353964	0.05941749605	0.1181861871	0.09511745847	0.007789424678	0.01582992878	0.01257112926	1	0.05360747563	0.2104918413	0.2881948013	40	0.9999995679
16	697.9229134	381.0326713	1785.203827	10706.45583	595.510069	33.10252402	1638.682655	4048	10488.09574	339.9954608	1908.621032	146.1255022	108.6131102	154.7979114	695.3657719	5205.261333	0.169008307	0.05703446245	0.003784248052	0.01198793948	0.01391310385	0.01064258803	1	0.1329678744	0.08187199892	0.0007208244235	55	1
16	699.5351335	514.349594	3842.759741	8415.69874	217.8622465	-175.067536	1603.585128	3218	17247.93617	816.2550882	1664.723153	114.2598734	159.6060454	150.4708493	589.1491797	7727.261816	0.451546521	0.02795597952	-0.01927983881	0.02109017155	0.01589680517	0.02056619083	1	0.352295439	0.02138705244	-0.01695769925	81	0.9999994938
16	701.4092775	227.2861372	-116.8110624	8517.142764	474.4108703	1865.137931	1498.819071	3207	7038.93617	48.1022257	1195.584213	119.2750755	318.02444	170.2999563	439.4940081	2479.394072	-0.01440706722	0.05962426002	0.2209909633	0.005711156358	0.01299470382	0.01748650575	1	0.003268638666	0.09629172732	0.6947967446	10	0.9999936252
16	702.6257459	484.089087	537.9025564	9139.463959	1507.181806	338.1611196	1620.557191	3819	28219.87368	118.0745124	1372.062618	231.8841109	100.2081076	153.161584	535.4333212	8450.866148	0.05946414551	0.170072849	0.03860134932	0.009151868425	0.01704914676	0.01096162316	1	0.05055731786	0.3140023809	0.09957108882	43	1
16	704.528991	414.6271101	641.152875	8936.365071	3855.058507	61.16961634	1570.786662	4364.5	7857.797297	141.5103748	1495.50798	656.0919681	89.56247745	174.3045541	726.2014658	11428.42779	0.07514475328	0.4281570432	0.006953828431	0.01052810881	0.02654645743	0.0110148203	1	0.06331104935	0.8391914663	0.007636929403	51	1
16	708.7692659	207.4207663	8.493063936	6885.055253	1172.448375	154.2718196	1058.014556	2845	4626.673684	48.6645239	996.2327547	203.6112427	61.09597786	134.0789287	399.3097814	1533.844193	0.00132020637	0.1662126441	0.02282189197	0.007024083015	0.02200987777	0.008436578558	1	0.004023369976	0.3055157983	0.03341240669	17	0.9990423124
16	709.5826167	303.5035983	-91.60877928	8343.767016	1958.725845	919.7275879	1489.580282	3624	12783.36458	57.2821894	1283.604985	292.224084	167.8911998	173.5798785	528.0690786	4165.425261	-0.01114204585	0.2363457469	0.1120223278	0.007127212561	0.01852484732	0.01214364146	1	0.0006128409191	0.4522989327	0.3352449218	23	1
16	716.2424058	408.3574283	580.9404718	7500.77409	3119.161225	109.0267616	1490.953226	3684.5	3386.962025	129.68432	1649.908199	768.1435234	223.7826354	1035.704693	769.85223	2980.365708	0.07593591952	0.4135774458	0.01352692137	0.0223357965	0.04239455607	0.05504616894	1	0.06420653266	0.8097197781	0.02936480609	51	1
16	720.4148552	551.3102314	-17.31409241	8476.746782	2040.453323	462.2449646	1359.738286	3660	10769.83158	60.1196893	815.528698	249.7579488	100.1258463	156.5587376	355.9418997	1026.284609	-0.001922495582	0.2459679163	0.05627519806	0.007265167323	0.01830892513	0.0100469293	1	0.004380509219	0.4696117224	0.1493211291	22	0.9999732685
16	725.7437354	318.6945224	374.5446488	7454.438833	493.4906946	1477.387916	1611.900391	2912	20685.73404	103.4565608	1082.709527	118.1996778	232.4468012	193.015681	389.2223038	6562.974165	0.05108558318	0.06540357932	0.2019794237	0.009869795499	0.01802974721	0.01946614498	1	0.0533624067	0.1072461583	0.6450871173	37	0.9999999982
17	10.66854782	123.4469632	1084.641936	6795.567014	1492.7559	246.0411082	1097.275333	2899	3792.648936	250.7738459	1488.403866	315.7746415	123.6139243	151.1078425	611.0421596	2407.445028	0.1568542596	0.2136720295	0.03662450501	0.01878530589	0.02276867565	0.01666666657	1	0.1270562139	0.4027950022	0.1160672204	65	0.9999999999
17	26.80662205	421.1187175	3262.940054	11560.85412	2588.909408	708.6478412	1973.845098	5041	16772.11458	903.6893128	3012.439638	594.3226671	272.4461136	204.2138901	1204.410985	11408.59114	0.2828816843	0.221616032	0.05971310242	0.02052521145	0.0276707767	0.02560265851	1	0.2272092572	0.4198661364	0.2218962085	79	1
17	51.24145428	520.4729261	8592.543044	12270.65295	750.627215	-494.0592971	2059.035691	4968	32796.02151	2063.717344	2707.427669	154.2531164	330.2063299	197.9739682	984.2862795	15640.88286	0.6932216597	0.06363478289	-0.04051742206	0.03286581907	0.0172232315	0.02973936479	1	0.5403912168	0.0931176843	-0.03446120919	91	0.999992411
17	92.46861017	136.6525867	15.10776378	12444.25999	3692.73007	51.42931504	1478.087402	5503	3108.234043	74.43154437	2081.716676	615.0533241	85.71802392	306.1167215	887.8261399	1475.219775	0.001266643181	0.2917958308	0.005000936741	0.006654874963	0.02209176906	0.007187274347	1	0.004063445471	0.560976889	-0.02117812882	25	0.9879751552
17	112.8614335	570.3954153	6305.201779	13375.70368	3046.480615	-399.6016865	1734.017628	5744	8364.263158	1553.801333	3171.770529	659.4061648	285.071688	196.6203752	1313.499064	5570.967929	0.481480712	0.2250263186	-0.02591024372	0.0192520253	0.01771018276	0.02460304632	1	0.3772006527	0.4231294581	-0.0239943045	88	1
17	121.5189421	623.595098	2233.799908	12953.57406	614.6010449	14.58654642	1890.287849	4888.5	4968.536842	500.7677413	2916.145855	170.7947337	126.3306186	203.195666	1030.306316	3031.609322	0.1716124785	0.0462019105	0.001098886897	0.009354518144	0.0123168187	0.01053328993	1	0.1347303699	0.05965953496	-0.008271569387	55	0.9999997505
17	146.4756121	186.2889688	-103.1654377	12663.53265	747.3242092	394.9791302	2126.159547	4876.5	13549.41053	55.33443076	2770.570937	195.73137	106.9144415	272.4472261	979.3136485	7223.945027	-0.008324878478	0.0591686648	0.03104383597	0.005277607108	0.01658729474	0.007347462149	1	-0.004035717388	0.08748541868	0.05428776903	7	0.9999983859
17	162.8487794	103.0039254	3712.953549	12987.5231	2788.232048	-142.7425638	1461.977288	5460.5	9687.260417	731.6940947	2439.816762	497.7726888	171.0167308	195.7582545	971.6459446	4802.148355	0.2870122986	0.2149750992	-0.0113440468	0.01643586067	0.02207030192	0.01408784972	1	0.225865971	0.4033701038	-0.0175973967	78	1
17	183.2992506	260.4135912	2610.812926	14423.70325	60.8104212	851.0419541	2608.996847	5310	1242.5	639.0257685	3584.196139	216.5568696	296.1397186	558.7727239	1273.44709	709.0292736	0.1769273295	0.004900955841	0.05801089914	0.01248608288	0.01754580938	0.0182681412	1	0.1421030596	-0.0222428366	0.1833331122	53	1
17	192.4694688	108.2157087	3918.31855	13902.58969	1321.699919	870.2934116	2055.942831	5579.5	19539.46739	869.532752	2596.949214	222.2608425	300.4121423	179.170336	935.3826673	9018.505649	0.2853176924	0.09702565737	0.0649413322	0.01770189376	0.01707430404	0.01919905199	1	0.2282434629	0.1659068096	0.2345007304	75	0.9994117797
17	193.3843927	205.4408511	2373.319521	14421.31451	4625.289467	804.1136293	2224.482697	6699.5	4337.408602	589.5658366	3307.125209	1096.094325	246.0447263	252.4312289	1491.023916	2731.503616	0.1646909061	0.3191853093	0.05633772906	0.01367793856	0.02578055357	0.01687315086	1	0.135458986	0.6188617369	0.1891194788	67	1
17	217.0716576	187.5627875	2656.533339	15721.54335	91.56047649	856.4544965	2479.044239	5678.5	1157.505376	716.3188451	3809.613028	309.7246562	277.3529399	1433.227611	1378.796507	871.5155169	0.1743923417	0.005726203827	0.05395053073	0.01519811278	0.02811738737	0.02230028234	1	0.1398697487	-0.0207256944	0.1690982337	53	1
17	229.675186	211.2453393	2819.568641	15952.36205	152.9483665	976.1287133	2672.35885	5783	2010.333333	600.1197029	3126.686362	178.0128873	274.3669361	295.4321284	1145.180925	1321.086101	0.1786039344	0.01065922082	0.06253020764	0.01172153134	0.01287154522	0.01549179801	1	0.1437574717	-0.01030944231	0.1992271709	53	0.9999999092
17	234.451605	368.9705657	1003.835609	15144.68473	2413.236313	1515.533163	2575.205951	6224	7113.402174	298.0774744	3763.157822	710.9785137	415.810552	274.7588622	1545.151259	4649.294329	0.06656296743	0.169657654	0.1025013543	0.009632931134	0.02110195501	0.0174818754	1	0.06016455218	0.3157985114	0.3170112852	44	1
17	236.9864984	388.3012365	5034.024455	16392.01732	1780.616254	1301.593756	2786.775148	6660.5	21428.8617	1208.981354	3605.595715	407.1955735	430.4063053	265.1443806	1422.015256	13396.53635	0.3072150623	0.1119015989	0.07840964441	0.01551036846	0.01658075751	0.02488615416	1	0.2463758953	0.196797091	0.2854474626	75	0.9999996532
17	239.9682967	255.6450305	3147.137264	17157.20172	163.860341	1006.002377	2692.268686	6307	2403.393617	589.3984478	3350.68809	204.6291976	303.486656	349.4749509	1248.677168	1326.358003	0.1812847025	0.009791947891	0.06141046113	0.01019672702	0.01210717018	0.01597890782	1	0.145775578	-0.01212711661	0.1959887984	53	0.9999999904
17	250.6210918	163.514693	15490.5076	14475.63382	1589.38623	-665.5180787	1766.212581	6055.5	5093.892473	3088.998858	3009.30851	393.6851582	593.7284233	298.8167907	1232.485385	2804.068114	1.060588926	0.1097787851	-0.0434899641	0.03698290992	0.01688373739	0.04786689262	1	0.8280958147	0.186863222	0.0376060257	96	0.9999999761
17	263.6074906	210.4947175	3140.855413	17840.33874	186.8475851	1118.375801	2750.445588	6586.5	4372	695.7541363	4015.167965	260.1807104	311.7932421	723.3721557	1492.317355	2582.398039	0.1696062604	0.01020906864	0.06014396602	0.01000416126	0.0155874249	0.01689022211	1	0.136561376	-0.01132010615	0.1891837107	53	0.9999999888
17	273.1873951	172.067507	2963.551799	17022.24676	92.26868821	986.241968	3115.503753	6277	2015.770833	603.0050843	3081.577384	288.2973412	277.5991247	1277.356914	1134.006341	1087.205665	0.1731463064	0.004769150484	0.05691029261	0.01221418396	0.01929833044	0.0140358586	1	0.1390734416	-0.02255457956	0.1787845591	53	1
17	280.5086286	100.9599386	2420.627108	14677.99598	103.6900229	779.6743165	2189.943695	5276	2786.175824	506.5969206	3025.062952	204.5630069	240.9366885	960.8640989	1081.563887	1406.474083	0.1654606697	0.006504632006	0.05524103848	0.01088987123	0.0160674876	0.01551133317	1	0.1329705889	-0.01907762143	0.1715476897	53	1
17	291.7529313	137.9223456	1971.041405	11354.53123	-167.1588902	707.3161949	3239.121403	4187	1124.135802	584.4769499	3275.369553	223.3509236	258.7119127	1284.085885	1178.029416	1473.626782	0.1768797759	-0.01395527839	0.06331027749	0.01509771217	0.02277487681	0.02823246088	1	0.1422201011	-0.06049137871	0.2003825436	53	1
17	294.4706045	107.3247665	2525.830629	15176.50751	182.5838558	790.5703209	2247.040369	5500	3959.44086	594.4991183	3351.929316	288.7836776	247.2793286	1056.732193	1180.609696	2178.808023	0.1675792959	0.01154132319	0.05105523988	0.01235362191	0.02618570447	0.01613074632	1	0.1344112377	-0.00897740361	0.1580919202	53	0.9999999998
17	294.7025722	362.4927037	3242.668071	18948.58229	1940.539443	1060.262741	2153.174519	7408.5	4697.789474	782.2810415	4131.51029	515.7925283	307.5278864	230.6392355	1653.441971	2393.317443	0.1687453928	0.0994207995	0.05743856285	0.01216462227	0.01360092848	0.01533973274	1	0.1365779838	0.1705673929	0.1838588876	59	1
17	294.1639557	465.1696484	3817.358703	20734.31115	291.1919128	207.0796121	2670.572914	7642	13793.41667	709.9208315	3525.763408	188.6428856	195.2364632	250.8804093	1297.864954	4830.111272	0.1841557592	0.01404978419	0.009520722326	0.01003095872	0.009676441128	0.01003712023	1	0.1447689118	-0.005593477424	0.02147482873	52	0.9999999971
17	295.3104818	507.5989168	1147.095211	18477.39039	3183.243927	663.5145904	2143.934238	7687	25920.35106	287.9504532	3605.138557	662.3123058	187.2497644	259.6960796	1495.526421	10655.18491	0.06012452306	0.1749616207	0.03772579002	0.00768172961	0.0138983595	0.00783676932	1	0.05106568088	0.3239390915	0.0969759553	43	1
17	295.6892445	654.4875548	986.6752707	17344.04612	1038.01537	1689.988122	2076.89914	6439	14291.79787	224.8089061	2776.206889	299.5362842	306.5775728	210.697686	1081.528992	4532.004925	0.0579754607	0.06140118315	0.09977995417	0.006158316777	0.01218837825	0.01021634829	1	0.05222650577	0.09484022948	0.3010861053	36	0.9999998854
17	303.4432285	132.8289069	2783.278941	16293.66482	203.0926954	937.939792	2195.01197	5908	4660.012048	557.3497491	3000.156245	205.6249562	279.6662845	243.613056	1134.953921	2161.7522	0.1744280469	0.01378254122	0.05590949922	0.01275344528	0.01298617873	0.01637918532	1	0.1400998925	-0.004208964266	0.1760867738	53	0.999999978
17	319.4416972	413.1009536	1329.721123	19257.82793	6597.504413	1957.155328	2720.587664	8988	6268.287234	254.7037247	2770.057006	967.8033049	339.6527944	255.3017608	1265.174349	2649.021347	0.07061403175	0.3352603676	0.1015878185	0.006514264863	0.01545863056	0.01045907803	1	0.06487635116	0.6536003366	0.3222398195	50	1
17	323.6211323	98.23789182	2723.312723	9109.966561	704.28153	715.5235657	2437.982991	3568.5	1693.053191	1019.133549	3163.996986	322.0893813	285.7122753	393.3241133	1223.318561	1611.387643	0.3044614683	0.08350751779	0.0739177897	0.03280872657	0.03174159925	0.03899003641	1	0.2436618291	0.1386867648	0.2683955671	75	0.8137481558
17	326.4614471	556.2893551	-38.36523685	13971.63454	2263.290776	863.2653616	2263.582125	5704.5	2010.642105	67.86017613	3477.274565	594.7694058	201.0418447	179.0695784	1377.219364	1143.422642	-0.002812146849	0.157196776	0.06312532295	0.005820218836	0.01686547377	0.009068825032	1	0.003261592001	0.2887961224	0.1682889622	18	0.9999999038
17	339.5295	160.680004	2987.653914	17282.22465	255.905668	981.9316808	2424.179158	6370.5	7926.347368	549.9271509	2829.672414	193.902704	253.9052375	279.498754	1055.265217	2988.219337	0.1742338052	0.01530062838	0.05786276975	0.009091063758	0.01080855115	0.012644988	1	0.1400865805	-0.001030850353	0.1827125085	53	0.9999996402
17	344.6270505	643.8458431	555.9055845	8537.619216	1296.917895	885.2161372	2332.830362	3551	3537.397849	249.656455	3322.265744	617.7428935	318.848761	1021.616043	1325.992978	3381.308035	0.06447493781	0.1570976804	0.1095632352	0.01580962656	0.04154486236	0.02712577209	1	0.05885774567	0.2904693791	0.3398540723	44	1
17	351.7214904	68.08459435	630.5761134	11394.40622	1024.963441	2233.807882	1928.942014	4420	1761.510638	169.4789285	2268.469359	237.5278397	492.4767315	200.658933	849.0206531	1359.193244	0.05511200726	0.09129190352	0.1979010784	0.01071158868	0.01573746556	0.02302970995	1	0.0565041043	0.1598884168	0.6333459567	41	0.9999978555
17	361.6068973	717.2678563	4598.498946	9079.765792	810.7735408	-218.0808641	2114.955595	3685.5	4110.989247	1319.876588	2649.006857	265.3649987	200.7376011	254.2127731	1020.711563	3521.689156	0.5036972952	0.09198836191	-0.0253191922	0.02483119828	0.02240008846	0.02571626842	1	0.3933362059	0.1517297389	-0.02312783372	85	0.9999999999
17	363.8867166	99.22742262	2649.144486	15944.58575	219.3101972	758.9181448	2050.504467	5714	8351.947917	484.5024434	2560.189304	163.9240457	209.7265816	252.3667519	930.6957877	3558.674811	0.1702067214	0.01401153396	0.04922859783	0.01177662899	0.01107375677	0.01304697526	1	0.1363749743	-0.004015605327	0.1526031859	53	0.9999999994
17	370.2909367	402.6107263	4.454361727	18045.26986	1721.80905	330.6525979	2195.093086	6968	2683.44086	66.7974802	3486.823622	486.0045671	92.43817654	388.7493309	1402.817505	1617.650473	0.0002660471237	0.09783098357	0.01860475976	0.003991344656	0.01508867403	0.005640725709	1	0.002270117703	0.1658377866	0.0158642953	11	0.9956748438
17	389.1025735	28.25058302	2645.639458	9220.821234	1000.57751	527.4550086	1639.474687	3693	22952.48421	569.9802556	1724.500225	189.0110937	228.1978091	182.8476135	651.4003905	12441.5535	0.2870711884	0.1088229572	0.05863379726	0.02096211545	0.02022739482	0.02474834954	1	0.2293290342	0.1897115355	0.2140996912	75	0.9999962603
17	388.709474	568.6083071	2606.846401	14936.32062	3223.627248	801.2330179	2448.894185	6375	1430.666667	572.0307238	3384.913187	855.2016886	228.0858489	308.3355548	1464.598449	914.8782567	0.1722171676	0.2221448785	0.05435871594	0.01198836784	0.01742845713	0.01563862202	1	0.1402846985	0.4208040484	0.1797169455	65	1
17	390.5290882	170.2788715	-48.04613613	17907.13233	370.3625257	237.929431	1832.841681	6461.5	4928.55914	50.54577793	2405.851295	186.0752016	79.58122204	261.1778493	917.1452254	1919.884204	-0.002757065563	0.02037027927	0.0136000854	0.002808430195	0.009961257361	0.004036438587	1	-0.001161465636	0.007606606642	-0.005181323437	1	0.9998528642
17	396.279116	110.7991745	-94.47909303	12716.11195	1747.782788	1432.684334	1994.707728	5117	2285.136842	80.4091617	2548.116537	424.604931	295.0195793	421.0082807	983.8283072	1375.737091	-0.007548787118	0.1434368935	0.1159895186	0.007003967359	0.01983188857	0.01430701565	1	0.002778584451	0.2629193075	0.3452625917	19	0.9998449246
17	398.4507492	45.7199333	2413.277308	8481.718556	582.1044259	538.7076581	1835.425506	3344.5	22612.97872	739.5774228	2438.661677	149.426583	229.7939808	184.1949026	866.553557	13756.40133	0.2832185987	0.07048749734	0.05845461299	0.0249211409	0.02573284706	0.03280359461	1	0.2259327979	0.111499553	0.2109342708	73	0.9970345835
17	403.6343154	244.4681494	1045.06365	16103.93394	5524.413761	78.35195928	1683.246619	7381	15770.70968	274.042219	2993.231971	1095.764018	130.2038786	242.513997	1401.716127	7600.233088	0.06355878889	0.3489176758	0.005116163167	0.009462665656	0.02079879079	0.008750753373	1	0.05336331582	0.6774691931	-0.004653121659	48	0.9999968293
17	410.5212036	395.1041944	1383.171069	17223.02878	414.6617771	209.3175336	2462.013349	6401	35591.50538	353.9307618	2824.138521	158.8554683	132.0689364	250.8249393	1014.362827	14209.0945	0.08186600756	0.02449734372	0.01141858487	0.00988260519	0.01082380976	0.008370960819	1	0.06495345916	0.0158738409	0.00607006888	30	0.9999999994
17	426.6483378	596.5585959	1709.174916	9795.344027	-31.57415193	1485.591934	2586.418457	3580	1264.904255	626.7146104	3479.471356	133.1302036	486.3720825	359.4397375	1240.730398	1307.082642	0.1756256764	-0.003056122693	0.1521400662	0.01583435779	0.01758425862	0.02923894617	1	0.1469835795	-0.0345737462	0.5007460854	54	1
17	446.4254685	442.679128	-166.492057	16904.33803	297.9744629	520.4219845	2291.551297	6270.5	22081.55319	50.09896243	3292.456975	160.2244747	120.3564229	225.1126	1179.814247	9442.573055	-0.01084523417	0.01893621553	0.0312276121	0.004452433948	0.009824495339	0.005818672176	1	-0.00638482927	0.005417496128	0.05255387684	2	0.9999973528
17	451.6535552	752.1611897	608.9549682	11078.36125	2428.957902	880.0275614	1507.071715	4718.5	15508.13684	154.4535775	1771.164461	371.7867194	177.7945892	183.6420345	705.014875	5024.127134	0.05498082983	0.2236872034	0.08295989372	0.008990854724	0.01667752923	0.01132857463	1	0.05038349552	0.4252216404	0.2508840297	47	0.9999999995
17	454.5561288	291.7169626	-48.80925685	17740.7327	4289.954467	489.6282155	1981.443465	7658	4303.808511	76.53120291	2656.568065	831.4538646	135.1102448	213.5841072	1238.991917	1388.979886	-0.003207217084	0.2424762576	0.02905507102	0.004434842731	0.01863575398	0.005938197193	1	0.001613443309	0.4613612563	0.05691022757	21	0.9999999878
17	454.2818055	663.5150629	4002.622433	13125.36172	702.159762	867.488614	2261.652613	5131	19748.81053	849.2168378	2621.591908	180.2139981	263.3527366	215.6303779	938.7667166	8526.482828	0.3024378247	0.05654501475	0.06419125306	0.01397159906	0.01390093953	0.01698267884	1	0.2412004173	0.08327948452	0.2338794587	73	0.99999686
17	457.3551928	102.2497904	-149.2277788	12725.2253	3847.824726	1295.908293	1676.254194	5660	13573.49462	86.01264871	2371.805113	639.7707063	270.7825251	204.5343672	990.0166936	7339.896843	-0.01244811769	0.3070701331	0.1067989327	0.008994228555	0.02476927435	0.01151815081	1	-5.738178567e-05	0.5963667513	0.3204852812	27	1
17	460.1173812	15.61274695	485.6007201	8190.553304	218.9453707	694.4485805	1345.828137	3069	26098.38298	116.8154277	1268.365486	110.1910985	137.2895783	193.489459	446.7715997	9196.629538	0.05913101462	0.0250070986	0.08580492945	0.01030797855	0.01482505521	0.01434564071	1	0.05189181941	0.02001337116	0.2524841053	32	0.9999999999
17	484.0722076	370.7801371	55.75782383	10586.46169	3457.400814	304.4305233	2453.936808	4945	2284.414894	80.95661419	2853.778604	899.450829	95.74197706	263.8241995	1255.151087	1993.632754	0.00585065075	0.313983367	0.02875343748	0.00790036502	0.02614596868	0.01210579575	1	0.009372537643	0.607222296	0.06107393504	25	1
17	486.8755742	24.97042742	1412.247321	8209.261787	394.6774701	-25.8632577	1168.054325	3030	2158.831579	299.0570985	1726.542074	161.335799	84.16064802	154.4933874	632.1587656	1299.503298	0.1736368213	0.04853826244	-0.003721453871	0.01295004325	0.01956277998	0.0111455101	1	0.1360308716	0.06422461705	-0.02401313786	55	0.9999998999
17	506.491124	437.334919	-229.8428401	17693.70478	5736.463146	2037.448142	1979.404882	8148	20125.2234	88.73070021	2586.74476	912.4943244	311.4729311	198.5878475	1211.369134	6085.923992	-0.01282972497	0.3286296763	0.1155238203	0.005596807527	0.01650256266	0.007656383499	1	0.0004062418426	0.6407118112	0.3508503687	27	1
17	516.5168775	268.3101013	-77.22780782	16527.91849	2580.060036	430.3812276	1683.631891	6490.5	6717.652632	72.66045541	2877.00467	592.1615799	107.0596529	201.1481263	1212.552443	2880.354702	-0.004819657426	0.1677177336	0.02832050739	0.00511110819	0.01808775172	0.005764589161	1	-0.0004171555503	0.3088186822	0.05072154668	17	0.999995909
17	524.6756531	40.64236299	555.3312049	7114.676121	2744.44626	13.71969719	1167.652646	3384	1484.180851	145.5422635	1552.116642	599.4851139	79.09441326	154.5202604	717.5700197	1105.050779	0.07997175125	0.3951704027	0.002048303161	0.01420732399	0.02727958067	0.01172002145	1	0.06645780223	0.7716892664	-0.009367224918	51	0.9999999984
17	529.2612292	396.4097199	2399.075167	14589.33874	4369.07791	810.320139	2394.009019	6548.5	3512.882979	532.8604388	2914.761216	912.6918583	246.8672407	246.3350672	1310.578568	2950.269621	0.1673184258	0.3054347557	0.05428625233	0.01058877171	0.02067736021	0.01557674691	1	0.1372517997	0.590722573	0.1821430413	67	1
17	542.0975351	596.603857	-166.7005128	11676.43141	1069.890615	2659.800863	2319.615579	4582	2227.468085	79.65940799	2092.050452	268.6774449	513.3182477	294.0527726	816.4926777	1420.410532	-0.01561482101	0.09098949337	0.23076641	0.006474107875	0.01573973776	0.01789927895	1	0.003247278743	0.1606853165	0.7289716804	15	1
17	546.2766993	572.2937355	-64.53547562	12138.74997	1680.749244	1426.052656	2059.367135	4864.5	3415.852632	66.74078357	2886.03434	408.5030331	319.8962673	298.484326	1110.94506	2959.825566	-0.00568905223	0.14647845	0.1174685867	0.006108966003	0.01694587865	0.01211945363	1	0.004357026034	0.269184264	0.3508019275	19	0.9999264056
17	547.4627579	474.7178423	11690.11463	11006.19455	316.5371616	-723.6332539	2206.721241	4411.5	21424	3118.077639	2920.86396	138.9960451	498.107726	256.3131498	1083.122324	12749.07222	1.056919177	0.02776349721	-0.06100732569	0.03961639546	0.01590449901	0.05035467716	1	0.8233198832	0.01882221219	-0.02606410674	94	0.9996627385
17	560.5426172	694.266492	1313.309463	7896.693275	300.2952126	1112.873207	1946.640618	3068.5	1418.860215	325.3707369	1943.779427	141.6386212	286.2793563	254.0898134	711.0414523	971.8376876	0.1662618021	0.04180654948	0.1387244401	0.01312039124	0.01609363705	0.02394843197	1	0.1392385443	0.05640049195	0.4553893267	57	0.9999786712
17	563.5012194	250.5918269	-177.4671443	11377.09137	450.8295044	2726.90917	2370.278064	4370	1843.90625	80.4047878	2617.331245	198.6884231	615.196777	516.0096015	945.792705	1429.315995	-0.01553813973	0.03960222095	0.2384375594	0.007398838277	0.01795093541	0.02372747484	1	0.003297792104	0.05616908818	0.7526020997	10	0.9999993637
17	567.5957894	124.3101508	2710.482187	9299.627577	611.2332478	572.2870534	1849.990146	3639	35810.87234	661.3375732	2020.560126	151.0873312	215.1319731	212.8800384	717.3652406	18105.50806	0.2926731087	0.06628663451	0.0600960995	0.0212885937	0.02320582534	0.02301058332	1	0.2333941272	0.1029905772	0.2183520567	73	0.999458606
17	572.5570211	181.7296446	2162.899868	12600.87272	113.233586	665.7968315	1897.718018	4577	4617.989362	410.8938854	2233.939647	142.0700616	163.2130184	211.3396832	779.1495462	1991.335444	0.1723963445	0.009088634064	0.05365162628	0.01227043705	0.0130997363	0.01337526579	1	0.1383214866	-0.01387699879	0.1678042998	53	0.9999999999
17	573.4173761	89.18329356	517.3721272	7415.851239	1137.681622	243.3666012	1252.996659	3066	5344.3125	122.0354138	1381.878626	226.5145065	91.45336405	134.3598794	538.4128047	2954.48533	0.06982225724	0.1509460101	0.0317968344	0.01065147413	0.02084946926	0.01278851577	1	0.05804525736	0.2746925244	0.07797757843	43	0.9999995866
17	600.1861371	184.8851294	-111.8808789	9589.512057	51.7197482	2197.880698	2045.481333	3495	1629.729167	56.57796905	1663.183415	124.4105881	401.8317311	196.9333659	600.0995996	1064.812951	-0.01222458216	0.004945023369	0.2292421661	0.00583250413	0.01420102524	0.02105863948	1	0.004971862454	-0.01491786838	0.7206981606	5	1
17	601.8813129	125.2971616	-42.28915399	7143.66065	691.87991	787.5450581	1517.508983	2830.5	6173.621053	48.5616509	1817.653306	176.8591011	196.462929	153.7295111	659.2632405	4992.093617	-0.005904777477	0.09964434829	0.1111059893	0.007620653844	0.02716337462	0.01706344456	1	0.003331791122	0.1733754458	0.3271542702	14	0.9999999994
17	602.873723	260.8484434	-49.63616721	11208.95811	156.3524088	339.6881496	1877.954801	4068	13609.57292	41.18158702	2516.50355	116.5999962	92.63062787	187.4841229	868.940397	8810.172668	-0.004983138322	0.01400447552	0.03061787678	0.00449958344	0.01274783098	0.00790539819	1	-0.001884376484	-0.004673202056	0.05154949291	2	0.9999773111
17	613.3381875	230.1299082	-68.82964906	12570.00289	614.3474661	693.1602667	1716.778293	4710.5	10510.68421	48.66945556	2014.648424	157.9880803	135.201433	191.9922819	720.4127676	4568.94764	-0.005556606819	0.0513534618	0.05648013703	0.004386984996	0.01324470708	0.007584452492	1	-0.0003303370054	0.07259397539	0.1404870368	8	0.9999962605
17	617.2913357	111.3428389	11.16245485	6949.020579	1097.810869	62.12290247	1160.991294	2835.5	8171.602151	52.70506569	1333.374993	224.0505034	59.48855383	143.9179281	520.3395042	3993.655131	0.001843459405	0.163256694	0.008582579238	0.008417053666	0.02148441196	0.008970071636	1	0.003500234056	0.2988948913	-0.01471957385	16	0.9479895007
17	644.3672969	148.6178853	3493.220017	7445.946982	1219.001368	-243.4371226	1261.027124	3160	15022.86458	724.0708608	1485.855513	259.2769062	166.3799056	147.4265769	587.9675905	7867.551164	0.4692904822	0.1651085186	-0.03098310745	0.0231603642	0.02424316564	0.02383879559	1	0.3667614026	0.3006910707	-0.04648024475	87	1
17	646.9850393	132.1620105	21.23020293	7721.079189	1240.950511	50.99034727	1091.235314	3164.5	10571.13542	48.38957523	1186.645197	208.9387556	62.55634451	149.721018	453.6214836	3419.048765	0.002548552306	0.1618420834	0.007641421684	0.006260130452	0.02054858041	0.00832833788	1	0.003978517764	0.2959694514	-0.0178095269	16	0.9474598479
[truncated: 2,783 more rows]
