# Supplementary material for: Phosphatase specificity principles uncovered by MRBLE:Dephos and global substrate identification
Source: Mol Syst Biol. 2023 Nov 2;19(12):e11782. doi: 10.15252/msb.202311782 (PMC10698503; doi:10.15252/msb.202311782)
Supplement: Supplementary file 4 — Source Data for Figure 1 [file MSB-19-e11782-s002.zip › Figure 1/1D/Complete MRBLE-Dephos data with scripts/ToRegeneratePlots/B55_Pilot/20200906_B55_Pilot_120.csv]

1	89.34588967	44.54432101	121.0641865	934.1551426	83.88914603	-5.653356058	1071.790695	411.5	203.9368421	81.63286688	1017.983144	69.37246798	56.52444144	156.0056257	381.8398044	370.0663198	0.129661804	0.08611386579	-0.00763130179	0.1571074138	0.2203324247	0.1936047963	0	NaN	NaN	NaN	NaN	NaN
2	95.95570421	274.1263438	10168.13322	14413.81242	874.3733201	-450.0981201	2201.982817	5631	24930.88421	2204.930378	2970.275655	195.786346	373.5796914	192.3470671	1101.789279	11947.37983	0.7031097119	0.06107883375	-0.03182817164	0.03300334724	0.01513216917	0.03025803165	1	0.5535619502	0.08518130832	-0.003133828586	91	0.9999999476
2	452.6712403	388.6499219	-171.4194278	17110.51322	7401.480932	458.1676555	1714.008035	8423.5	13224.21505	94.92872789	3203.086105	1492.652738	135.1807665	230.1598385	1593.916764	6231.865121	-0.01034873113	0.4379138724	0.02791001159	0.006371654156	0.01967688118	0.007059559797	1	-0.00261354787	0.8623268716	0.06000939837	29	1
2	459.4535143	151.3191862	-61.61110161	13087.66243	230.3863718	172.7496733	1823.416577	4680.5	5407.042553	48.58345429	2661.848568	134.2761377	82.24937127	177.9949559	927.8165578	3292.461209	-0.005321258073	0.01788687105	0.01370891457	0.004293150686	0.01131837917	0.005726677459	1	-0.002226998232	0.002202974979	-0.002373160267	1	0.9996310051
3	56.76894018	590.4728249	6891.182683	9492.612682	263.2096703	-7.147311589	3288.186913	3822.5	5558.215054	1759.919421	2548.301296	172.2586182	328.2508102	336.4568555	950.9146584	4070.60183	0.7236608812	0.02777584395	-0.000614124264	0.04224165125	0.01933794378	0.05058785889	0	NaN	NaN	NaN	NaN	NaN
3	301.5400511	11.27641728	5628.644068	8430.15945	1295.796369	-218.1357522	1804.3518	3604	12568.74194	1152.574766	1694.217865	256.9508761	240.7878255	199.9075079	675.3056117	7539.607662	0.6658189829	0.1547345847	-0.02634528876	0.03643880967	0.02317225847	0.03167999046	1	0.5251131093	0.2772440283	0.01086500466	93	1
3	329.3477684	14.18963812	-24.25462933	6920.091413	1343.14757	843.0467232	2006.762651	3017	1477.946809	69.35419842	1747.212215	404.3026317	208.3106753	567.8486123	719.551485	1104.624642	-0.002993144923	0.2014365368	0.1270115122	0.01186065509	0.03182997629	0.01889901823	1	0.007614100072	0.3818923863	0.3904998324	23	1
3	476.9465395	124.4250585	-103.6108982	12123.7355	1016.883029	1644.976031	2938.419104	4755	1600.763441	63.71366926	2663.039892	276.0641648	312.3569536	331.9186835	996.8919764	1404.259579	-0.009148737847	0.08047790263	0.1402235187	0.006909026808	0.0193987121	0.01769857407	1	0.002774951321	0.1348569614	0.4298033105	14	0.9998984741
3	490.6361225	95.32744423	694.1778158	10804.23885	123.3629338	538.7157605	2533.254575	4070.5	18535.77895	175.1046687	1941.58221	147.8767137	113.990318	232.4457506	686.236643	9305.364015	0.06233923859	0.01187582252	0.05128547079	0.009434275666	0.01614396616	0.01071718655	1	0.05331212517	-0.009111022977	0.1399354463	31	1
3	620.1217228	266.1180795	694.9668643	9130.023404	313.6838041	288.7917488	2443.921406	3511	2376.822917	224.6063671	2518.241882	181.2683504	117.965223	220.9507851	914.271363	2166.360965	0.07707488402	0.03803597388	0.03330138621	0.01002245251	0.02093879724	0.01739468611	1	0.06401124235	0.04370177429	0.08282253377	35	0.9999999969
4	263.1206263	284.4212476	-106.1857168	5558.764277	317.8854645	1735.551156	2792.00359	2222	365.3404255	119.8657113	3788.570317	360.5148232	963.4856215	1046.353623	1465.89194	486.6734692	-0.01776412051	0.06456457081	0.2869048652	0.04074434466	0.07385043742	0.1754779562	0	NaN	NaN	NaN	NaN	NaN
4	317.8297208	373.0935745	302.4603818	4967.196537	1044.600726	783.9544349	2620.53777	2312	520.9583333	261.8674274	3786.668623	921.901729	410.9111935	405.7755817	1623.082545	691.56862	0.06278993593	0.222812262	0.1522300671	0.04760287117	0.08372156388	0.1404259226	0	NaN	NaN	NaN	NaN	NaN
4	450.2574412	178.5590937	-155.9410225	15518.41533	1509.770507	1096.783842	2752.05719	6063.5	7187.968085	64.86387352	2924.056683	363.013472	202.6470559	320.7300953	1113.373187	3721.98428	-0.01011657661	0.09860747964	0.07219490415	0.005391039008	0.01597159345	0.01041390887	1	-0.001963688644	0.1695227997	0.1986274238	13	0.999999227
4	588.7388983	326.2566258	5265.586882	10934.66266	907.0901806	1329.432313	2831.978913	4473	2005.642105	1607.450629	3431.347043	331.9003335	437.8643149	256.2816365	1321.484046	2176.431678	0.4763943709	0.08250464428	0.1203407343	0.02537235425	0.01996123348	0.05314548952	1	0.384203522	0.1357004452	0.466856225	86	0.9993592883
5	43.27639587	499.7534031	361.7758213	5296.350923	546.1916195	572.1363968	1816.727344	2211	495.6631579	279.1707772	4295.101151	430.3197141	412.4983004	308.7417864	1627.444724	847.4418653	0.06841707941	0.09039278368	0.09434357721	0.03665235496	0.05978810776	0.05785763112	0	NaN	NaN	NaN	NaN	NaN
5	244.2046237	77.57018162	17.89753251	3803.472135	126.4555208	176.1905297	1732.945788	1433	539.5851064	40.02239787	2891.343882	165.8640876	148.4898786	283.9026697	1043.398557	813.907387	0.004542638752	0.02627268344	0.04352080445	0.02713713703	0.06753685019	0.0624101249	0	NaN	NaN	NaN	NaN	NaN
5	300.6382789	128.2230602	1504.779089	8750.043163	2582.809166	590.8933449	2424.038502	4104	340.2553191	695.4723786	4007.094603	1218.570703	289.8427115	590.0471141	1770.885162	325.7040987	0.1711020451	0.2961827848	0.06010446608	0.02532170738	0.05193769692	0.03608697315	1	0.1413902719	0.5724608239	0.2036406834	67	0.999999998
5	302.9004265	15.91852895	311.0068454	4149.349692	1210.169985	14.29233659	1289.37664	1948	833.8541667	148.9769634	2051.666568	590.2062536	71.20043226	343.5976997	890.1200656	1170.910055	0.07942294751	0.2935559359	0.004525460163	0.03456458512	0.07337162577	0.03978284282	0	NaN	NaN	NaN	NaN	NaN
5	386.432816	252.9679135	-20.45610969	5255.826598	1074.240142	713.9733884	2116.032853	2329	334.1086957	67.16104722	3460.231195	781.3376157	459.4138702	421.2672135	1457.706163	465.642141	-0.006607437396	0.2202635255	0.1418833214	0.02703776946	0.07264711947	0.05586719985	0	NaN	NaN	NaN	NaN	NaN
5	414.6045165	765.3095093	383.3751259	4078.704489	-69.53412046	64.01235547	1913.485101	1591.5	371.6382979	222.5180835	2313.333294	124.8818266	97.14652144	815.9145737	802.6354899	535.4636992	0.08923327803	-0.01694868834	0.01907131983	0.0247882963	0.04778118586	0.03306983053	0	NaN	NaN	NaN	NaN	NaN
5	501.5112339	66.94728288	316.4613913	4755.560434	698.9596562	201.9669035	1560.563951	1993	2682.236559	168.5039697	2142.228969	302.3599728	111.9803463	189.0781928	825.5983199	2857.381746	0.07069229819	0.1448706626	0.04398029404	0.01874752643	0.0413122986	0.02720357329	0	NaN	NaN	NaN	NaN	NaN
5	546.6828976	317.7026618	-173.7752608	10898.63566	896.6041107	2829.538446	2990.557997	4287.5	450.826087	76.50562208	2873.582834	329.554382	653.1928581	573.1409576	1092.806294	341.1662161	-0.0170532955	0.08241796378	0.2662876186	0.006595784395	0.02370025896	0.0358330336	1	0.004144170044	0.1433940144	0.8573843492	15	1
5	568.6783786	19.23384117	2057.849717	4348.05641	202.4770539	317.3269607	1183.207206	1687	456.0645161	633.3290098	1415.501668	97.60506316	199.4362051	153.8932425	512.1305776	482.2062027	0.4640790517	0.04772397431	0.07082911147	0.04749954372	0.0329144089	0.05754544931	0	NaN	NaN	NaN	NaN	NaN
5	578.554553	258.9325241	6.877078588	3608.171445	266.1947469	330.749887	1762.401194	1509.5	316.0326087	42.67700448	3304.433357	310.221051	248.3750216	358.0241472	1259.755234	455.4348592	0.002310911095	0.0844858598	0.08735654788	0.03495652251	0.07723438927	0.06840731007	0	NaN	NaN	NaN	NaN	NaN
5	675.2463204	85.59616665	253.9124024	3436.56392	166.9428069	275.569572	1085.255162	1320	990.1808511	78.43838834	1047.476708	81.30549521	127.8257875	126.7172524	379.7043699	965.3489977	0.07360176093	0.04828587963	0.08581197078	0.01825669874	0.0298999776	0.02765945705	0	NaN	NaN	NaN	NaN	NaN
6	64.50915361	201.8012828	441.1512421	5946.271323	1731.694989	285.6161751	1711.373895	2769	271.8804348	210.347506	2848.075161	858.1698123	142.8862229	235.6965265	1260.646152	292.0672752	0.07347817328	0.2979664906	0.04522258028	0.02415478005	0.04260394119	0.03512359141	0	NaN	NaN	NaN	NaN	NaN
6	253.8400623	275.0747125	0.1185911241	9424.337781	30.39299064	214.1601415	2251.066585	3448	579.9583333	45.59540716	3806.099023	169.7240568	101.2852805	525.6588167	1349.900446	560.6999182	1.966252493e-05	0.002598629947	0.02459255949	0.006194338103	0.03052119184	0.01347887864	1	0.002537552127	-0.02872236267	0.03528405479	2	0.9999974419
6	352.4255888	555.4195991	2057.536896	6162.162545	1804.642096	45.36304902	2259.271927	3108	419.3586957	1202.588621	3891.181362	1256.802204	190.0326141	1461.915949	1755.536882	469.5076819	0.3172860694	0.296560461	0.01054209649	0.03888699239	0.06739817498	0.05730041894	1	0.2536046324	0.5706749365	0.06642239407	80	1
6	412.2524262	177.9590261	445.2579119	6305.350671	2081.238589	129.1799753	1775.700172	2870	909.8105263	298.4415577	4095.906125	1373.885089	111.960585	294.1708772	1857.826073	1349.22528	0.06930152853	0.3316087865	0.02250819342	0.03297897143	0.07828785249	0.03275814339	1	0.05913788418	0.644154121	0.05496342832	49	0.9989355228
6	415.9187648	410.3786245	427.9560785	7701.337185	313.8767573	2091.781739	2804.966563	3009.5	2767.4	204.933867	2934.494556	197.3921521	739.0647647	434.7631195	1114.027664	2676.257284	0.05690908129	0.03975262163	0.259869305	0.01887014734	0.03151478667	0.05452975648	1	0.06176455339	0.05545418691	0.849941441	37	0.9999976514
6	474.7445829	216.9529239	1515.417618	4941.498666	1576.563934	33.98230419	1747.824108	2373	566.4315789	1167.162226	3712.342817	1199.663073	184.2212722	437.5331881	1697.032151	519.6248166	0.3138934132	0.3097623835	0.01106561065	0.05213214088	0.0809872445	0.0830962037	0	NaN	NaN	NaN	NaN	NaN
6	490.9584848	210.0633586	9293.97702	13304.28611	1074.698692	-294.9337345	2154.64976	5427	35734.49462	2566.438807	3496.37205	188.4787532	435.3503187	236.9436706	1271.596168	22523.52937	0.7010942882	0.08010746276	-0.02192229066	0.03966279492	0.02719021606	0.04270177911	1	0.552693089	0.1244897766	0.03084339086	91	0.998431608
6	551.6010846	222.4140345	-61.92146288	10309.57504	2413.826394	1365.480629	1987.725356	4477	1024.612903	83.95984536	3685.036028	841.6176875	442.0983719	224.9396738	1539.995842	1253.79158	-0.005457295345	0.2323025418	0.1238593189	0.01204584277	0.03054432851	0.02779934852	1	0.005682584557	0.444959835	0.3803469698	23	1
6	564.955178	558.522236	1390.825251	8368.29899	1201.274128	111.7456114	1995.723821	3429	327.0537634	588.8080878	3518.023307	572.1030141	133.723702	276.3746186	1412.192524	342.1829655	0.1654671683	0.1497684438	0.01384749331	0.01583861321	0.0319632992	0.02850742289	1	0.133218211	0.2711930026	0.03966401635	61	1
6	585.7654049	99.1801088	1234.279517	8168.284788	3211.422421	-3.685285547	1282.119786	3918	13221.84043	308.8040224	1788.775996	664.5840696	119.4796396	307.6750244	803.7782655	8825.194299	0.152562577	0.398157748	-0.0006512781357	0.01835539341	0.03614185488	0.01644992373	1	0.1237857605	0.7790714526	-0.00354383693	68	1
6	607.8649967	277.3898512	18.63614873	7246.309986	1017.169948	206.8188977	1963.512966	2989	794.4	56.38610254	2527.799983	430.6944393	93.50059313	571.2857983	1002.5703	882.2576986	0.003199672227	0.1474350483	0.03002178531	0.009766214523	0.03062625285	0.01893397629	1	0.006308257714	0.2678639924	0.05966689437	17	0.9999999998
6	621.8558456	161.3963644	1094.278725	6250.662946	259.7904696	460.9344467	1914.141847	2452	645.8191489	381.2364441	2139.704184	150.8200829	176.4532572	248.9675247	789.4538218	623.9832325	0.1698248083	0.04151097876	0.07020993593	0.02239852642	0.0345179185	0.03523530335	1	0.1393422827	0.05164319123	0.228607021	56	0.9999999251
6	663.6652486	20.82890709	23.34333408	3988.417328	901.640339	-24.13382199	874.1265282	1691	7522.789474	37.29069251	709.0989062	186.0730354	43.80858877	114.9441998	293.1686162	4445.486042	0.006018067719	0.2361644403	-0.006192951315	0.009813259127	0.0295502883	0.01243121031	0	NaN	NaN	NaN	NaN	NaN
6	707.6799879	350.1739722	385.6786338	4868.421139	252.4885818	81.93350238	1675.835688	1887.5	1873.736842	164.3876708	2009.626086	130.1061317	93.96662147	214.6160387	727.4063885	2494.04899	0.07779845196	0.05309564138	0.02350056766	0.02167484617	0.04131072251	0.02657804527	0	NaN	NaN	NaN	NaN	NaN
6	719.5353055	321.6621851	4014.231038	8314.999418	157.5293338	-92.32952724	1650.978437	3133	11488.67021	688.7829354	1420.131297	114.5381548	162.6385401	176.8631903	527.0335815	6449.781052	0.4735346777	0.02123062841	-0.01164034934	0.02196591868	0.01542849263	0.02211146237	1	0.3736116298	0.005581222013	0.01467356248	81	0.9999998747
6	750.8517201	461.3282483	939.9705941	5320.423341	1110.135925	229.7404841	1235.360235	2294	236.9263158	317.3811496	1849.408115	370.7262743	123.2207207	151.1818438	757.3919541	261.897911	0.173375113	0.2112596048	0.04309406588	0.02078175347	0.03678964042	0.03001738786	0	NaN	NaN	NaN	NaN	NaN
6	761.4789472	320.8181327	951.4676441	5753.360584	1786.406031	-21.08253633	1076.47578	2622	5817.34375	220.365903	1177.294143	369.6456411	101.0431408	156.8341853	519.4286923	3630.715342	0.1658439554	0.310630865	-0.003071006726	0.01792208794	0.032920015	0.01882292641	0	NaN	NaN	NaN	NaN	NaN
6	765.3449071	196.3047359	688.6511719	4464.401671	622.7903246	211.4486609	1208.106945	1824.5	1349.44086	145.1760503	809.7058915	140.1046815	98.83349271	133.2667553	307.2135244	1112.953566	0.1656153618	0.1450502901	0.05043115391	0.02034230173	0.0279019998	0.02353591552	0	NaN	NaN	NaN	NaN	NaN
6	767.4340505	294.6078948	3296.643199	4847.112855	87.24572495	-192.0815296	1134.36421	1866	3363.956522	1055.67371	1551.334201	92.47216112	199.2743751	159.8901534	553.8065622	3505.492394	0.6844432698	0.01975494772	-0.03861994774	0.04620714489	0.02374235115	0.05803449433	0	NaN	NaN	NaN	NaN	NaN
7	10.72213853	332.6145325	1687.997324	10158.35322	3370.558849	5.672437817	1615.744238	4846	5411.677419	425.6898786	2282.942572	732.7672357	124.0944582	209.2531641	1017.951434	3041.016224	0.1642543247	0.3192983257	0.0005219825866	0.01535547005	0.02532552942	0.01443284784	1	0.1325587531	0.6176649729	0.0001334819479	66	1
7	14.51218002	208.2629672	1322.415002	8091.534465	1228.575776	471.5571227	1729.777064	3366	1201.936842	261.9759133	1553.857551	251.1420799	144.7430822	196.6177924	613.0006437	881.2821271	0.1651036479	0.1531938773	0.05882926523	0.01394099692	0.02216397734	0.01810215977	1	0.1356605767	0.2798195378	0.1928600981	62	1
7	16.66088047	306.4425673	6503.178073	9145.782514	197.097044	-410.8649492	1805.398933	3515	3573.510638	2103.1507	2998.298636	154.1593218	404.2653647	244.6814139	1113.173396	2955.386781	0.7203270769	0.02069307709	-0.04234749809	0.04785005441	0.02105011053	0.06479472328	1	0.5662348137	0.002062242245	-0.03669093589	90	0.999999977
7	98.48251983	189.3471331	517.0978163	10936.8517	233.8873669	2304.863492	2264.421821	4112	12801.01064	158.4137784	2085.870144	141.7606548	451.1181601	229.6597431	741.3567721	6441.06837	0.04882153543	0.02134688826	0.2077789607	0.01164725675	0.0147388218	0.0238670745	1	0.05213791294	0.01596035143	0.6701815154	33	1
7	134.6789133	273.5133147	4441.514586	14970.05168	1068.384988	1136.213991	2543.185777	5933.5	31340.91579	963.9280229	3106.619963	248.7763247	339.2515112	227.0260731	1139.669243	14058.68894	0.2867041782	0.0733897501	0.06982552013	0.01621469338	0.01794539125	0.02467509147	1	0.2316275113	0.116245844	0.2536428008	73	0.9997806625
7	143.8442671	104.7520447	-39.96023504	7032.333259	1569.611301	784.2712363	1662.81082	3058	745.96875	80.06466145	2620.417576	605.2286228	296.7911632	256.1050547	1101.513943	709.8794924	-0.005995122464	0.2157198657	0.1146614002	0.01620385253	0.04005189561	0.02837924992	1	0.004597906324	0.4106960539	0.348317757	23	1
7	153.6123835	336.4558111	3129.649277	19008.55118	2161.598586	1065.961834	2111.78252	7660.5	7111.602151	612.7803541	3288.295494	430.4036831	284.6297581	203.2029223	1302.81668	2731.862811	0.1631035226	0.1112893445	0.05503333024	0.01209250091	0.01083835139	0.01316258036	1	0.1335846262	0.1939361323	0.1779967296	59	0.9999975348
7	161.517736	440.2985898	-109.4921138	11726.17348	1149.460488	1562.081249	2635.416274	4682	930.8105263	62.98556848	3395.369653	376.2907472	410.8207629	483.8215585	1287.877525	819.890448	-0.009415251231	0.09805617313	0.1330673396	0.006332750487	0.01863547623	0.02206237898	1	0.002248195733	0.1705755624	0.406013518	14	1
7	201.7916029	489.1493793	-44.18765713	7414.845618	1840.744016	1082.235199	2200.598987	3322	498.9894737	74.03667357	3963.564662	970.9471299	511.2339171	366.0062589	1698.656348	640.7871571	-0.006281809333	0.2356008241	0.1360520115	0.01530593572	0.04308848686	0.03727079224	1	0.005787881425	0.4521517902	0.4218008444	23	1
7	205.2836511	29.30884159	405.722991	8445.597004	503.9796645	1662.504341	1434.542813	3246.5	8995.602151	205.6625175	1559.747649	199.4445616	407.8705034	2090.430916	557.4302865	4748.225065	0.04826032364	0.06171239758	0.1923194495	0.0250739864	0.0279105919	0.03737668235	1	0.05102690541	0.09801671178	0.6188775512	37	1
7	212.4662161	147.6891852	4667.136071	15834.97151	1767.852107	1108.615838	2106.275944	6449.5	19887.41667	912.1363159	2775.743859	373.5783569	341.519917	225.1021271	1118.453176	7888.944723	0.2963177251	0.1159636438	0.06661315575	0.01859874084	0.01439952192	0.02160190611	1	0.2392855319	0.2032069452	0.2463101663	75	0.9999991398
7	245.3394646	50.51080405	1757.563644	10888.45297	1669.76351	1507.087791	1901.367306	4483.5	2461.829787	301.7158316	1675.502532	291.2793257	286.4323279	224.6213243	673.0853845	959.8494129	0.1609904022	0.1572547095	0.1381423285	0.01328069231	0.01782336175	0.02056319888	1	0.1372180211	0.2909986018	0.4621597398	63	1
7	246.6059991	572.0591891	2169.911851	12330.95882	3912.350786	160.8795995	2414.267785	5676	631.8494624	617.24879	3641.8534	1165.523038	187.4072496	396.9180995	1641.576381	633.3334678	0.177731191	0.3289570536	0.01397816912	0.01433747264	0.0216744297	0.02044566422	1	0.1440508763	0.637842654	0.04920127321	66	1
7	249.6572109	211.3226106	-151.3471974	16996.97858	4166.030062	254.7821659	1936.266363	7379	14775.58696	75.56347252	3099.347655	849.82845	96.81335365	405.768497	1356.210238	6157.513015	-0.008734044716	0.2583251988	0.01574836316	0.005948004618	0.01788866372	0.005666159657	1	-0.003236197114	0.4943526362	0.01248746336	20	0.9663421549
7	274.1963289	30.41720542	3622.402902	7427.727698	406.6600538	619.2871765	1507.273225	2977.5	2109.659574	1012.2823	2094.144421	163.195819	334.6332371	246.8319008	790.144002	1823.487888	0.466487726	0.05775901105	0.07707726143	0.03935180122	0.02303350132	0.05497409354	1	0.3736334807	0.08355848142	0.3165291688	84	0.9999999935
7	288.4656994	400.8319689	1356.680388	8538.728039	246.0973457	1563.931592	2742.349952	3264.5	291.90625	858.7384708	5006.719339	254.5100505	874.754853	737.3256612	1871.762377	344.6253825	0.1702474521	0.03348732844	0.1736749395	0.02613575412	0.03700690508	0.0725394734	1	0.1458490357	0.03893392989	0.5806806974	54	0.9999151102
7	296.5095731	157.2928952	1028.202776	16582.93267	2806.062063	141.61039	1765.894144	6787	15117.37895	249.4635175	3049.588067	594.8368588	113.1015854	281.355441	1258.733461	7266.717903	0.06384470219	0.1781919686	0.00909872592	0.007294128209	0.01667409024	0.007825485093	1	0.05303726565	0.3297336662	0.002610323781	42	0.999999994
7	300.2999558	101.4606721	2215.052204	13432.62883	3041.996537	694.7343198	1884.957595	5842	3922.319149	462.7705825	2650.142065	600.2840343	201.5993079	304.8413807	1098.768598	2109.827931	0.1607545365	0.2257242871	0.05019985166	0.01272792729	0.02010039256	0.01332612874	1	0.1321839947	0.4279668776	0.1651517267	65	0.9999999927
7	305.4491375	486.108246	1607.119441	9132.144342	281.6573422	782.78091	3050.206488	3608	760.8085106	682.0348817	3955.973288	220.1872858	359.3283907	704.5623449	1500.062257	859.0413421	0.1747833247	0.03332174866	0.08151392557	0.01869477915	0.03659497171	0.04063911502	1	0.1438767707	0.03526314237	0.2678684295	56	0.9999996384
7	314.9311033	106.5795672	9218.067667	13172.08649	1466.190211	-345.3364875	1812.87765	5475	12563.04348	2028.452626	2931.794107	293.0947178	378.2958311	193.8914022	1120.237402	7246.776052	0.6994627592	0.1107229556	-0.0246208487	0.03525708408	0.01734695322	0.03405038865	1	0.5514433593	0.1870563897	0.02240552325	92	0.999999978
7	322.030555	286.8550531	910.0480709	19705.59726	536.2444908	4467.840748	2685.066912	7544	23556.41053	262.9593481	2918.657346	179.2622928	740.7552668	269.1012229	1089.901176	7515.505094	0.04665147164	0.02756484055	0.2226034874	0.008783216775	0.009454695012	0.01777329429	1	0.05136017966	0.0292290639	0.7204110867	33	1
7	340.6665278	144.5000827	-238.0095423	15523.27967	3762.057253	1837.168256	1967.150404	6674	8458.925532	94.84797003	2577.076902	663.9019738	319.0751858	227.4415714	1107.945447	3891.669397	-0.01506685789	0.2436769806	0.1200183746	0.006679513323	0.01797489738	0.01129848924	1	-0.002047268232	0.4681510996	0.3656072117	23	1
7	343.5186628	258.9875842	-46.72949313	14349.19534	672.1330967	525.0793995	2385.066035	5295	3870.065934	59.90195789	3860.496618	254.0659284	150.6052481	582.3080524	1422.787209	3398.841907	-0.00311707885	0.04938943834	0.0386301688	0.004918406596	0.01643761233	0.009254569786	1	0.001213520786	0.0675558199	0.08408605963	7	0.9999199256
7	350.7007062	313.6020259	1266.087887	18623.91183	8299.916475	179.5674894	1806.169963	9423.5	9369.840426	351.47726	3921.062237	1782.275776	134.10793	253.4399203	1894.881634	4222.469385	0.06835438935	0.4339465749	0.01023745586	0.01090615095	0.02525695796	0.007802505392	1	0.05831604902	0.8531535706	0.01666338198	51	1
7	355.8350142	27.74425224	33.72668246	8553.804138	793.7330867	139.2738093	1414.316426	3275	1980.623529	43.40680706	1770.526439	205.1865466	74.61444901	180.4636459	665.0170431	1805.124254	0.004061275116	0.09696928828	0.01614316553	0.006440134723	0.01787572355	0.009258970798	1	0.00582522485	0.1640828481	0.01078347296	11	0.9898952901
7	360.2509693	79.4463675	739.4586269	12894.80947	2103.619946	90.43500695	1566.77427	5295.5	18103.26882	205.9875918	2494.815309	374.2930476	102.6680249	215.4433919	937.3963233	8620.533881	0.05778627614	0.1658208984	0.00751572732	0.008738319034	0.01674622198	0.008630653834	1	0.04808779498	0.3043917185	-0.004530670645	42	0.9999947186
7	361.6829697	40.09526218	-45.7067083	11505.08906	1165.9788	138.3326945	1355.675964	4505	5698.258824	52.98644688	2787.279545	261.7607299	77.93874967	252.6521651	1014.112448	3015.016497	-0.003984167823	0.1032862526	0.01210693237	0.006056417552	0.02318206783	0.007280697139	1	-0.0007165988374	0.1769086112	-0.004465994182	11	0.9999963863
7	370.5493962	426.6776545	5.957305423	12373.51405	45.80179436	268.0818882	2239.428831	4481.5	1470.287234	42.67617087	3964.758746	167.9337735	105.2164929	352.7081143	1404.746565	1340.015861	0.000535823543	0.00361619502	0.02207150506	0.004564392302	0.01875873861	0.009240264924	1	0.002799185726	-0.02673314709	0.02684841834	2	0.9997378705
7	391.288853	213.4461443	893.6680363	16276.83001	2933.110223	1635.479853	2123.537639	6746.5	19372.75532	247.9072905	2733.823892	576.5250381	341.1572112	217.80443	1154.924744	8625.189833	0.05635641986	0.1852990187	0.09986448948	0.009622971959	0.01597454493	0.01191258227	1	0.05264401546	0.3475758842	0.3102854349	44	0.9999999999
7	396.637672	68.45264753	1723.572385	10569.20321	3303.817165	58.34532213	1660.912342	4895.5	2996.87234	377.7538253	2122.236788	625.0184959	119.2952218	245.6544704	928.6035701	1815.281223	0.162780282	0.3170336204	0.005134157885	0.01562094079	0.02544224869	0.01185200503	1	0.1316600495	0.6132036411	0.01543745353	66	1
7	407.4777008	503.6797094	1579.099377	9354.440648	2046.785656	657.4737159	2519.311575	4217.5	348.7765957	871.5588511	4975.085054	1104.883674	349.3095216	544.0817121	2107.65938	492.279887	0.1750530782	0.2190727446	0.06708316772	0.02309412733	0.0431465439	0.04537057284	1	0.1444241751	0.4148841261	0.2254781867	65	0.9999999999
7	409.103104	235.4624088	793.5800983	12732.78114	2080.764132	547.4047589	2005.368628	5236.5	5192.827957	230.3371559	3158.920061	543.9009748	155.3618179	238.3980432	1266.036564	4748.127575	0.06216530949	0.1629041472	0.04738158875	0.009857470597	0.02089979854	0.01492166687	1	0.05391841696	0.2998300227	0.1320412603	43	0.9999999956
7	409.8885301	334.128306	7104.981844	14512.9797	809.4902762	1612.456442	2470.751894	5712	3773.114583	2061.434498	4019.127149	276.652292	552.0783304	348.728644	1542.820055	2822.407218	0.4968023609	0.05877678692	0.1036170124	0.02932621018	0.01675205194	0.04733454043	1	0.3991251915	0.08643215033	0.4134620848	84	0.9999999993
7	463.8005289	142.1690834	5933.375817	12868.57708	4057.170118	-162.6120876	1705.418676	6037	8800.126316	1507.956569	3230.803316	1002.211264	282.5695636	212.7330786	1452.664221	6556.821714	0.4584209214	0.3198480482	-0.01324255108	0.02796652258	0.02529022276	0.02921561746	1	0.3635396915	0.6167264193	0.01670644088	89	1
7	484.2855736	299.5536517	-193.1391398	17614.48843	5872.872427	493.4856796	1723.806134	8264.5	17028.29787	104.1512134	3074.704287	1083.878483	139.3742119	446.2132161	1439.334495	6378.571313	-0.01107717941	0.3366167073	0.02930606925	0.006509217254	0.02005566341	0.006334309152	1	-0.003759697837	0.6550757026	0.06096021839	25	0.8621234186
7	498.3070463	342.5737537	4841.219358	15925.34575	294.7256817	1322.806799	2404.797168	5977	8780.957447	943.4780472	2967.025052	160.2476633	372.6128461	241.2724785	1119.119937	4749.330327	0.30466281	0.01982130671	0.0825043028	0.01384254138	0.01052029583	0.02068101269	1	0.2461949834	0.006976984859	0.2987545987	70	0.9998352218
7	509.6543349	9.527132137	473.7168073	7688.252511	2220.482716	604.9790799	1027.359564	3458	9955.180851	125.529545	1122.081892	350.8563649	134.9176578	225.2282696	484.349298	3782.09364	0.06251785112	0.2941061449	0.08155437774	0.01220478237	0.02806317247	0.01446514243	1	0.05710229384	0.5695601807	0.2531882064	50	1
7	511.3120028	416.4120926	5820.841041	11925.62808	553.2022201	1276.655419	2214.342928	4777	1564.063158	1887.678246	3837.436739	248.5724294	549.1189423	322.4553304	1444.465888	1584.975393	0.4846497988	0.04747670687	0.1054820972	0.0282505793	0.02028315856	0.05285974205	1	0.3895879077	0.06343825932	0.4167856523	84	0.9999997246
7	514.3998659	68.26594427	508.624223	8653.712868	419.66254	831.5450823	1582.900781	3237.5	2752.053763	138.1432782	1780.634528	135.5924879	208.0552684	267.1230808	645.0265447	1889.902294	0.06354830843	0.0502108908	0.0955847726	0.009836049461	0.01784736397	0.01563668624	1	0.05717875856	0.07092537161	0.2924032041	36	0.9999999999
7	530.6949364	330.9253213	603.9647647	14794.23843	998.4371285	3218.519845	2220.47687	5741.5	18240.87234	295.9540472	5255.711611	444.7735756	1160.731867	363.6400723	2049.412241	10237.82446	0.04584557842	0.06317036992	0.2172422631	0.01245388121	0.02305336219	0.03071506834	1	0.0506331618	0.1019078416	0.7032651055	37	1
7	538.679966	91.34378786	-177.4119378	9188.768056	913.1349024	2001.264106	1645.164663	3560	2767.01087	65.01287118	1973.403666	213.4800318	434.0440162	195.6239561	741.9826963	1813.028948	-0.01827789479	0.100869997	0.2233811623	0.008499599819	0.02093039498	0.02292203229	1	0.0007169354359	0.1796227836	0.7116990984	15	1
7	539.6872902	437.4248786	2908.71363	18163.86098	3007.910109	89.2950089	1966.596277	7457	9547.765957	517.437749	2980.369524	562.5206849	155.7729028	770.4630129	1249.997639	3986.864816	0.1592101629	0.1670165972	0.00481389671	0.009953884971	0.01495720828	0.008873034534	1	0.1278557942	0.3062005981	0.008178769357	61	0.9999998802
7	540.3034544	144.396886	1495.651429	8886.118083	47.14574908	1409.253604	2173.105708	3295	1650.446809	347.7299329	2260.129378	117.4517919	402.2130539	272.0164052	809.7879741	1317.971997	0.1684204406	0.004928914674	0.1564137129	0.018802361	0.0164858783	0.03875613372	1	0.1431857158	-0.02012077836	0.5204891323	54	1
7	540.7492985	390.4770483	6565.703876	13667.41577	755.7506435	1521.413341	2256.429999	5447	5633.913978	1651.075306	3361.238109	242.3372607	440.3652003	264.1228636	1292.045625	3927.006362	0.4856920969	0.05793011966	0.1049270327	0.02273838287	0.01472473522	0.03499613314	1	0.3904435574	0.08480573861	0.41549669	84	0.9999999972
7	556.1698768	296.7749694	-71.42620306	15111.34397	1497.826893	224.2442013	1855.247861	5877	7487.645833	63.89352012	2895.748776	352.6798148	91.40160996	199.5629267	1129.064978	3644.498987	-0.004703378906	0.1019067567	0.01632998593	0.004673494795	0.0144351147	0.006324364317	1	-0.001038169439	0.1742408717	0.009707705436	11	0.9994987357
7	560.5765478	271.1982602	2512.750187	14518.81879	704.6376103	183.8936273	1957.792898	5503	2125.531915	646.5106944	3566.340551	241.2127777	159.1801187	261.7565254	1309.851126	1561.555832	0.1682122642	0.05314797101	0.01146534499	0.01317958015	0.0131264034	0.01376131255	1	0.1346121921	0.07335857225	0.02866817377	55	0.9999999904
7	568.2665364	389.4765234	6197.582807	13190.9916	762.8461299	1314.030219	2074.317126	5202	7427.55914	1479.204143	3257.499704	195.9544268	446.2319798	241.04148	1193.019738	4912.843599	0.4787316617	0.05816362583	0.09448715572	0.02601981439	0.01445992876	0.03367906462	1	0.3843320052	0.08494605317	0.3784594762	84	0.9999999968
7	579.433296	331.4182223	-5.65966926	10513.68225	1639.866899	386.6792064	1843.116991	4321	488.0322581	92.72530785	3117.251925	484.447301	164.6600379	903.5811269	1233.805958	439.6895756	-0.0004701927993	0.1543910083	0.0371118867	0.009553140747	0.02531711359	0.01604006813	1	0.003888054957	0.2823734495	0.08326599243	17	0.999983421
7	593.6508748	572.9912342	-173.7581942	13467.29612	758.4181964	1566.101051	1949.402126	5152.5	15554.27957	55.88584051	1859.346994	165.3933311	211.02797	196.6184291	659.6647874	4405.735527	-0.0135882931	0.05930060814	0.1184773053	0.004676654584	0.01300459867	0.01011458198	1	-0.002169134066	0.09076072104	0.3540439348	9	1
7	596.3919979	422.7600481	3216.345747	10683.55024	2342.327546	-65.28036726	1579.435142	4592	978.0526316	1121.457664	3885.455032	825.9999955	210.5909417	173.6578901	1620.784388	1028.968947	0.2994368739	0.2174264935	-0.005232468147	0.02301780566	0.03166175111	0.0330038145	1	0.2380775672	0.4082559462	0.006018340157	78	0.9999999973
7	629.4858142	179.3171809	-69.25087309	11249.57018	261.3379353	320.932632	1592.611713	4053	17354.01053	39.49419997	1851.870598	149.3581692	78.68532001	219.5183487	642.7118091	8817.173455	-0.006566669541	0.02391673681	0.0300390992	0.004574485033	0.01542694751	0.006515802431	1	-0.002186718254	0.01513587301	0.05317535511	2	0.9999980375
7	630.3440712	410.4643486	-1.853981119	10308.91434	92.28388821	175.9781896	1693.723251	3817.5	2170.946809	40.65895173	2712.968315	128.9397048	68.29688344	200.4541936	963.7571031	1965.981898	-0.0002477413484	0.009690916911	0.01694360384	0.004473702054	0.01619461504	0.008245959712	1	0.001912522891	-0.01448106136	0.009438938923	1	0.8253894674
7	642.2724638	225.5024706	-13.53425394	16866.74803	268.7481969	184.6418337	1448.230666	5979.5	3300.708333	45.13422832	3220.279092	196.8448007	82.59972677	207.2170724	1171.706276	2399.554357	-0.0009041999746	0.01636869831	0.01183050437	0.002979015473	0.01337867873	0.005123444895	1	0.001130817637	-0.0009949582333	-0.007871040104	1	0.999399523
7	644.2470066	161.5139052	-153.2587335	9151.647943	171.9840399	2033.893705	1556.378758	3386	6863.956989	48.72409214	1364.644884	103.9506607	347.0098415	162.7982727	484.2727938	2440.864489	-0.01664540636	0.01948901931	0.2216689405	0.005171329873	0.01266382785	0.01712165735	1	0.001373194269	0.0130060377	0.7032927384	5	0.9999999999
7	662.3389577	146.435319	12.38751394	7080.329692	397.8435841	382.7414013	1251.87115	2678	4891.585106	44.53535819	1009.936736	112.9930168	85.37534707	145.2099373	352.0746795	2018.186157	0.001834737521	0.06021576915	0.05435231947	0.006854124182	0.01721584769	0.009849508529	1	0.006131747068	0.09024981948	0.1390730146	8	0.9999810504
7	693.6946997	616.9320578	468.6837673	7342.532786	2316.820121	228.1770948	1188.980774	3329	4745.808511	133.3119028	1527.033487	478.9341643	91.80434025	138.8210299	665.5739956	2630.269659	0.06446852444	0.3140777411	0.03270297913	0.01198917499	0.02500671457	0.0124772046	1	0.05582932389	0.6086684329	0.08800120417	49	1
7	710.3260409	453.4176521	1350.780056	8808.209148	821.8574422	503.3914964	1627.332957	3461.5	1328.691489	312.9683921	1969.297226	222.1377003	158.0082251	190.7513244	754.1895766	884.1823636	0.155542717	0.09631768575	0.05736633483	0.01435330976	0.01692545932	0.01857998168	1	0.1276700569	0.1634206312	0.1837712263	59	0.9999999999
7	742.4336523	453.7064954	1223.088746	7789.339193	1154.038176	77.47127412	1482.131392	3151.5	1304.494624	189.1075419	1340.529856	235.5607721	106.9016294	151.206132	541.752967	648.2328256	0.1577893272	0.1541811805	0.01010870302	0.01369951863	0.01603146748	0.01579354016	1	0.1269716239	0.2801304683	0.02543798695	61	1
8	13.68030736	315.5114719	552.1119251	9657.069752	65.66161164	2016.104638	2180.429351	3578.5	4264.606383	149.4691346	2199.619943	122.3498846	460.8990803	236.5987076	780.2858823	2193.73952	0.05619622233	0.006613366399	0.2025908528	0.01330946551	0.01394107516	0.03373549146	1	0.05754161372	-0.01441742873	0.6535770225	33	1
8	36.75194645	360.2805545	10703.71875	10300.79666	601.4640052	-789.66031	1967.606078	4167	5217.778947	2947.284971	2832.239225	188.3104224	544.3671522	294.1557961	1078.254867	3684.534663	1.048836606	0.05833831703	-0.06828389883	0.05671720037	0.0195305857	0.06342356779	1	0.82378613	0.07641975688	-0.05282124885	95	0.9999931879
8	50.6904723	160.3354734	-51.30145065	9837.90189	2209.368147	1060.404863	1422.976608	4186	4952.380435	65.35211064	1417.870287	315.0646215	175.4361826	166.5804773	576.5252771	2442.076584	-0.005121266401	0.2239218104	0.1068265133	0.007241987997	0.01680206093	0.01247263528	1	0.004868198725	0.427195513	0.3221255648	23	1
8	55.40001299	326.361561	740.9221847	10746.93619	3338.202472	61.09548468	1761.031125	4893.5	2470.663158	216.2606323	2625.287107	848.3790693	95.9850148	216.3080762	1158.942187	1676.840726	0.07101941042	0.3133073213	0.006323729016	0.01148347521	0.02873767877	0.01075596622	1	0.0593991963	0.6061100417	-0.0004287045822	48	0.9999999754
8	64.14701559	185.6209329	510.783318	6611.637882	2016.982553	49.52947842	1598.716629	3008.5	1668.819149	185.7883856	2114.850091	692.6925208	99.16579398	480.5912785	940.0387406	1290.454008	0.07662241349	0.3126067497	0.008185397085	0.01863507195	0.036040697	0.02269380503	1	0.06392188938	0.6047132397	0.007092499283	48	0.9999999994
8	65.7048262	117.6461133	1626.473806	9721.278651	175.8255051	-32.13613971	1279.923971	3447	9398.860215	293.110061	1690.531105	112.9269248	121.8339916	184.3536983	601.044889	3858.028497	0.1734758284	0.01958275067	-0.003275771016	0.01149668792	0.0122173205	0.01392539887	1	0.1376555113	0.004110025395	-0.02159463204	52	1
8	87.52416822	448.9356034	6426.077169	13570.61318	480.0394889	1152.525085	2491.020902	5136.5	1444.870968	1405.920901	2923.403816	177.1548274	428.6217676	382.3251294	1055.384971	856.9344786	0.4805034423	0.03759292547	0.08543113635	0.02736566798	0.0131223809	0.04118543582	1	0.385050023	0.04251353014	0.3472677937	84	0.9995842693
8	110.4450773	76.27190642	3.294955494	9167.394225	2032.490443	51.91571847	1123.382466	3846	9336.329787	49.65018899	1416.391026	310.4910838	62.46829969	181.7321226	552.6818808	3701.518324	0.0003958004756	0.2265597712	0.005441334826	0.005902052914	0.02143949861	0.007641982771	1	0.003132247117	0.4289258881	-0.02178015279	20	0.9983657067
8	127.4883105	516.6396072	15513.43072	19157.36715	-1407.739208	1387.13156	15764.94215	8083	5019.914894	1412.599187	1975.044685	219.97932	409.1446162	1029.342606	795.917974	1316.693837	0.7936058106	-0.07186605015	0.07092451875	0.02593820535	0.01231482827	0.02413076882	0	NaN	NaN	NaN	NaN	NaN
8	128.396483	704.1235863	27.02876769	8161.900982	611.1882079	365.3407238	2147.508899	3156.5	773.4526316	50.45768426	2185.481967	214.7773701	104.9880123	223.8462805	811.8109677	466.8950351	0.003483068744	0.07885542823	0.04662064476	0.006907930007	0.01885738798	0.01416598636	1	0.007086150529	0.1281096859	0.1137748168	13	0.9999999957
8	150.8026481	248.8252655	3118.223502	17986.17531	1097.615726	83.02632878	2046.249377	6811	12161.20213	572.0243089	2839.025912	296.9766293	163.2050889	229.2801397	1118.767955	4360.633062	0.1743431712	0.06073614785	0.004836151519	0.01066215441	0.01249423448	0.009967413926	1	0.1390936556	0.08861717612	0.007692305041	55	0.9999999978
8	151.5034843	484.6944116	1113.389218	18458.86843	1161.726195	689.9537756	2136.206676	7053.5	21617.48936	272.0855162	3537.119302	268.5648917	197.0893537	240.5369083	1314.201582	8499.876163	0.06040688195	0.06575882259	0.03899595442	0.007131015014	0.01038294809	0.009626620008	1	0.05139894557	0.1007300399	0.09961533795	35	0.9999998012
8	158.7265685	213.5689298	4360.278075	13874.0363	4485.244044	-117.9284611	1980.142726	6411	6005.542553	990.7629572	3185.864839	1021.170308	231.862252	256.4222596	1444.526688	3306.52078	0.3070630485	0.322335731	-0.007799450493	0.02290551255	0.02331140086	0.02028612624	1	0.2446121201	0.622820411	0.002697858293	80	1
8	176.5511484	323.2106212	2729.284541	17165.54835	914.089626	2625.295491	2575.199979	6484	5208.021277	706.9555791	3831.411806	286.9120288	650.9384766	252.8823479	1438.407089	3052.893015	0.1593753802	0.0590125602	0.157387849	0.01306878792	0.01481475223	0.02326540975	1	0.1364670669	0.0906448989	0.5238021254	57	0.9999999854
8	181.4580155	199.6290233	-146.87864	16801.32603	5535.315822	413.6289466	1872.903927	7664	21235.10753	83.70639903	2267.363274	796.3270735	114.4984042	231.0810528	1043.701093	5375.816622	-0.008836219244	0.3372332118	0.02555083012	0.00574728817	0.01648554402	0.005828777522	1	-0.002215769731	0.656190647	0.04867991293	25	0.9620288352
8	185.2626349	102.5158223	785.8992666	12783.03567	3816.95833	375.910178	1532.792503	5716.5	5843.368421	234.2043376	2789.972857	768.5902811	122.7751164	227.3177779	1169.154425	2873.863602	0.06156110698	0.2889450277	0.02944861347	0.009841479656	0.02552861526	0.009792430069	1	0.05317964306	0.5571329189	0.07538970156	49	0.9999999872
8	190.307812	62.34081691	-81.47280766	10374.10258	1529.997685	1165.156012	1751.168339	4191	4621.946237	60.01595345	1609.2112	266.6742071	207.1665991	306.5457543	622.750045	2133.876633	-0.008095966949	0.1529112464	0.1114677515	0.006443950476	0.0198556605	0.01094498297	1	0.002343427404	0.2820544833	0.3347310335	19	1
8	193.4757378	417.3856374	-0.9036884828	15588.50943	682.3179963	611.5126837	2577.49835	5791	4730.096386	67.58043808	3706.635564	251.0388345	162.0674393	265.391813	1362.451664	3284.697	-6.63049872e-05	0.04789941262	0.03941838613	0.005063137366	0.01293825121	0.008621628366	1	0.003655331979	0.06451848683	0.0873738128	7	0.9998351219
8	194.4325529	403.2360521	8783.361315	17920.29507	1870.250688	1762.911274	2426.733427	7162	11831.72289	1944.865411	3884.536383	460.2445478	624.2648366	290.5725706	1552.239536	5371.558743	0.4815778749	0.1099025919	0.09250458002	0.02365457259	0.01594138918	0.03495736758	1	0.3867906765	0.190743767	0.3741848379	86	1
8	202.4012074	12.84667238	-14.50074884	8627.59355	2644.974204	158.7365957	1081.261305	3910.5	13286.97872	63.53384211	1234.219606	375.87081	70.69360666	279.6366921	532.3060743	3271.892849	-0.00174378646	0.3023906944	0.0193308012	0.00763214105	0.02308734419	0.007860854956	1	0.002773168366	0.5846241754	0.02777749281	26	0.7989278079
8	203.5176975	625.6711081	-47.69400463	12806.19195	735.860893	335.3372322	2613.803172	5000	6502.308511	52.99959131	2764.227462	194.2730736	89.71002223	256.9774131	980.4960964	3491.006424	-0.003463104707	0.05939999282	0.02805616374	0.004719109896	0.01323291652	0.007828323957	1	0.0003694336888	0.08766480778	0.04836998383	7	0.9999995016
8	214.513015	674.2251841	-51.86494611	14062.58549	1268.942944	578.0175944	2605.941915	5459	7937.010753	61.05132847	2429.0972	246.6433237	106.0322907	211.647088	880.1874708	3493.315802	-0.003934912612	0.09257910592	0.04213342064	0.004547656525	0.0122235797	0.008894803613	1	0.001059609973	0.1560737911	0.09739165745	13	0.9935329066
8	216.2968626	218.060834	5071.566172	9972.491828	937.8260018	1059.029014	2484.747539	4054	1401.702128	1961.749342	4001.858647	426.8360839	527.4814506	391.2773738	1576.977337	1468.376243	0.4958082617	0.09305491509	0.09270104488	0.05126423655	0.03691069509	0.06637184863	1	0.3979070288	0.1561960352	0.377315311	86	0.9999997266
8	217.8396706	356.1052293	4033.04577	22047.98227	337.0448813	189.0717115	2460.772531	8091	7175.814433	648.7163983	3423.061343	207.1763918	226.4952287	290.0754666	1234.64239	2819.163825	0.1859321594	0.01651537426	0.00847546877	0.009428976476	0.009977380452	0.01140687496	0	NaN	NaN	NaN	NaN	NaN
8	226.6722887	26.67800399	1795.791048	10607.03067	597.2488119	-26.20121401	1182.888355	3974	5711.565217	315.7094883	1836.112164	165.2165699	117.8775317	190.7693851	670.6712981	2355.353012	0.1670860869	0.05603238914	-0.002393231824	0.0132750354	0.0146724624	0.01254888683	1	0.1329095428	0.07877016287	-0.01865564547	55	0.999998957
8	229.7176983	494.6422542	30.10805275	13808.47111	-23.67825871	332.4976981	2506.617745	4861	990.9891304	57.6485902	3585.677911	142.7790197	99.9929487	340.269201	1234.283559	501.1677681	0.002386565959	-0.001905783617	0.02649170821	0.004951954531	0.01346162609	0.01116068387	1	0.004487789718	-0.03788513475	0.04209832925	2	0.9999999994
8	246.0855797	337.5885501	6122.964219	19997.7797	3385.477237	-155.7121292	2115.613061	8375.5	13868.56989	1352.119119	4198.90556	673.6920059	300.6865282	238.7758674	1665.208763	7281.607623	0.3032673196	0.1622454748	-0.006673329515	0.01581637547	0.01415552739	0.01713854974	1	0.2406518666	0.2952555611	-4.74128585e-05	76	0.9999999986
8	259.6985163	728.5836397	11826.76635	11659.75721	1026.021354	-614.4511264	2474.243912	4766	3840.744681	2569.763792	2603.590126	296.4321772	473.4366782	1540.437055	1016.530292	2058.715112	1.024702199	0.08966750646	-0.04976540489	0.03582850231	0.02042231929	0.045313547	1	0.8060852454	0.1413285146	0.00615380971	96	0.9933055926
8	260.6869135	107.6758072	3832.228084	12932.88081	1142.654938	-72.04296973	1997.820706	5028.5	3515.641304	974.0261385	3281.537255	338.9191474	203.2092811	220.4192383	1231.960601	2317.665582	0.3004875123	0.08679865516	-0.005224146142	0.02233864518	0.01915791832	0.02029545039	1	0.2380598661	0.1409201068	0.001572312977	74	0.9772323182
8	263.7217674	681.5093656	787.0460485	13400.53308	2971.694537	671.642303	2787.686578	5873	29038.82292	259.7607436	3153.020687	631.2107923	141.6052682	209.1910316	1255.399851	14466.48995	0.0577526382	0.2232705076	0.0518587035	0.01005159969	0.02067267411	0.0141374249	1	0.051101603	0.423554316	0.1485057472	46	0.9966161777
8	270.670607	252.474202	-177.0983317	17529.35201	1879.003606	2225.654622	2665.51162	6874	6724.691489	83.71154747	2600.349768	385.2890864	346.4483845	238.0351739	1049.003993	2206.344011	-0.01063696675	0.1081855959	0.1311241953	0.005507785945	0.01427599875	0.009898610025	1	0.00123416279	0.1912422551	0.3994987605	14	1
8	274.3475818	210.6535731	647.9436006	8609.049989	779.7727558	210.4489428	2362.933408	3448.5	2310.734043	225.6416976	3398.373316	362.6625388	121.1670693	373.5769989	1301.536684	2601.896451	0.07222093417	0.0883449223	0.02561855263	0.01361575021	0.03050591487	0.01767774784	1	0.06004986644	0.1464094479	0.05742850769	38	0.9286816576
8	276.1994962	173.1901283	4807.029251	9832.753685	864.7157283	1081.455467	2534.404591	4028	1245.074468	1905.785554	3740.336558	380.0004922	540.5345225	417.1148143	1470.278997	1133.073081	0.4916227123	0.08973519666	0.1009420006	0.04220470018	0.03211696054	0.07329065941	1	0.3950831532	0.1497203208	0.4043518059	86	0.9999870661
8	282.3866166	301.8704791	-19.74695012	8824.424324	1945.611532	1217.982549	2336.933665	3800	690.6526316	79.60009325	4471.981351	1015.004596	559.2987013	411.3627661	1872.962718	861.9280684	-0.002234837604	0.2219090611	0.1333448579	0.01503521757	0.04717879218	0.03013545153	1	0.008725347518	0.4240127733	0.4129634375	23	1
8	283.1436135	270.2030048	-251.1137191	16556.49594	58.71090638	4032.722465	2958.758788	5885.5	1013.905263	104.8975202	3145.008623	186.1543851	840.5183866	595.1005636	1136.606822	760.0983149	-0.01625114463	0.003140661325	0.2465347815	0.006377100485	0.01317574247	0.02064189752	1	0.003074205692	-0.01956061004	0.7874511039	5	1
8	285.3438254	464.9713435	1235.760479	21110.81925	1284.423994	2188.129649	2599.299688	8031.5	18892.38298	255.5435144	2948.389039	261.0844488	395.3290684	230.6160681	1103.293885	5742.088607	0.05957114075	0.06171367083	0.1035995847	0.00650228602	0.01016582202	0.01101802288	0	NaN	NaN	NaN	NaN	NaN
8	296.3690086	208.4944376	-115.3025056	15557.58717	1100.843184	262.8048268	2055.628221	5881	13058.52273	59.47982143	3115.748936	289.8248537	82.71763519	249.0169	1170.337627	6198.354235	-0.007500050726	0.07152904161	0.01669697299	0.004879582512	0.01444868618	0.005427835363	1	-0.003416651783	0.1121008172	0.009261087567	6	0.8945671307
8	299.3479452	193.7380481	-313.5876304	18705.58057	1812.312549	4737.332872	3289.291588	7520	2906.94382	129.4424203	3115.175633	472.6829251	866.7357568	259.6287697	1263.876738	4057.687635	-0.01601324494	0.09580660607	0.2476702367	0.007609556123	0.01647656512	0.02045974478	0	NaN	NaN	NaN	NaN	NaN
8	301.5432942	31.54606353	1703.415572	9785.731719	2150.401519	486.6661793	1779.137841	4230.5	796.28125	293.1684104	1771.789759	429.5620976	193.1761109	257.4102237	748.3722039	474.2924859	0.1688374954	0.2159271834	0.05211318185	0.01491143096	0.02326262221	0.01927466595	1	0.1386051004	0.4079425991	0.1730561131	65	0.9999999996
8	306.0211143	479.6049556	924.7064879	18686.31691	339.9931531	4120.698723	3096.377595	6940.5	23503.36559	235.46205	3103.302593	161.451498	706.6229534	392.4199062	1119.686017	8917.600492	0.04887415707	0.01808571963	0.2238895295	0.007595679948	0.01002126232	0.01858372207	1	0.05312765799	0.009864292662	0.7249277789	33	1
8	308.5155404	643.6769132	-131.5271889	13593.09685	-32.10342874	1933.285451	3173.59551	4980	5982.157895	73.15200751	3106.675316	160.8111188	411.5584126	489.0956511	1080.479547	2678.593738	-0.009879204861	-0.002373262076	0.1372490285	0.005783586806	0.01460641552	0.01712805447	1	0.001483706694	-0.03480122572	0.4165369324	4	1
8	334.5990075	604.1192785	-348.2396978	16974.32624	743.9694661	4175.216576	3255.949383	6397	7073.659574	84.12420603	3029.448336	246.8704008	733.9495653	285.26422	1155.245448	3297.253479	-0.02098670504	0.04549889901	0.2511450253	0.005278202519	0.01233742011	0.01677740256	0	NaN	NaN	NaN	NaN	NaN
8	335.1273952	231.9647067	-25.19101698	25848.98468	244.0189986	776.8039602	2396.259339	9290	4760.810526	65.33249211	6345.56236	259.5981024	166.5214901	329.6165084	2144.161469	2789.467193	-0.0009576106945	0.009002245635	0.03075423527	0.002969365565	0.01313819835	0.006652019027	0	NaN	NaN	NaN	NaN	NaN
8	339.7216724	418.5772962	-90.98573784	15089.93041	581.8761785	2158.858327	3040.743838	5655.5	3340.726316	70.93074848	3654.644367	275.7196506	483.0678154	302.3644833	1362.13927	2408.678173	-0.005534651148	0.03990694801	0.1378273428	0.005523027554	0.01729592951	0.0186029425	1	0.005215908578	0.05172301373	0.4209640853	9	1
8	349.1703172	726.1425451	-55.82358579	12476.96622	3715.626899	264.3109988	2239.831807	5603	7563.802083	80.1115811	2709.477475	749.9724306	81.5825265	213.2410136	1134.604841	4117.087401	-0.004238481121	0.294455134	0.02190506485	0.00704304387	0.02107910849	0.009003787494	1	0.0009108264323	0.5684897137	0.03571879544	25	0.9811011653
8	356.3325488	154.9075543	2382.811109	12913.85171	54.37110138	169.5532147	2413.03277	4744	2344.939024	608.3153238	3155.198179	160.8465703	164.0654629	293.0310793	1106.833456	2559.425931	0.1849616747	0.00428168797	0.01328892377	0.01679032956	0.01671490349	0.01540539472	1	0.147604068	-0.02667044129	0.0367293641	52	1
8	365.1376589	163.6660157	1249.023859	13913.33148	142.053024	193.4916056	2048.828176	5128	5549.731707	308.6653958	3174.36197	178.3521309	130.3711269	266.2794007	1109.404063	3408.002521	0.08895233201	0.01083061328	0.01316847369	0.008539726265	0.01550067536	0.0105595181	1	0.07198311488	-0.01276009171	0.01585679192	30	1
8	370.8896141	139.7106159	-215.041007	15517.08534	855.6066204	1888.974162	2157.894673	5829	10365.62105	66.10743995	2696.54322	217.488429	342.5062695	247.1678355	987.8160719	4622.380349	-0.01354955387	0.05747522087	0.1233594189	0.005049602306	0.01341649845	0.01105917657	1	-0.001856665124	0.0872000727	0.3706089179	9	1
8	374.3758277	43.44592978	10667.78762	10188.07681	1121.15382	-667.4915339	1448.219416	4307	2649.106383	2133.499781	2086.069859	243.6846211	405.0049108	205.6228128	825.4171279	1775.328305	1.020264765	0.1096799585	-0.05945778965	0.05046777464	0.01971764944	0.04394708069	1	0.8021349302	0.1819599083	-0.02708268911	96	1
8	378.5560559	224.9410486	5944.904447	18749.50348	4606.112313	-94.61526828	1827.737505	8258	6237.043478	1102.636029	3145.394641	813.3217365	288.1165658	240.0355902	1388.139199	2618.905471	0.3139040634	0.2416398013	-0.004898238061	0.01468159591	0.01706321686	0.01702301184	1	0.2496547752	0.4577434084	0.01114656769	78	1
8	378.4452369	687.5861337	6060.569907	11849.12114	-30.04907358	-67.12657949	2955.864441	4408.5	2322.010638	1538.901834	3214.806656	142.3330319	276.3862445	268.4256254	1152.583161	2138.354233	0.5039054868	-0.002451623175	-0.006257572911	0.02603405942	0.01458937834	0.03013386529	1	0.3977145634	-0.04285347929	0.03869574589	81	1
8	389.5058366	549.5362123	-207.739095	19709.54143	201.6622636	2633.234245	2946.303835	7392.5	8522.583333	60.73653055	2845.761795	198.169857	387.9641721	250.8290921	1043.839507	4172.507593	-0.01062925632	0.01061637474	0.1329167618	0.003361515085	0.01015387684	0.009976226491	1	0.0007161173348	-0.008369354508	0.4020924503	4	1
8	392.3428517	580.8417872	2962.18924	15747.40452	104.6112468	278.2963888	2948.51081	5806	6769.536842	746.5422058	3369.360796	162.573077	183.4881548	240.6992488	1213.751383	3642.983264	0.1883640429	0.006546323751	0.01772759659	0.01463236082	0.01104791846	0.01347894922	1	0.1505669129	-0.02189469904	0.05265688066	52	1
8	395.9842268	386.3418923	5469.110697	18146.52791	242.4892438	4297.636632	3009.019432	6934	7940.354839	1088.876978	3408.963447	181.2413647	853.3769891	320.2838291	1274.600267	4361.205621	0.2996777483	0.01273653408	0.2325067799	0.01653329221	0.01136745398	0.02759978766	1	0.2512467475	-0.002111741405	0.8081441823	71	1
8	396.9185171	109.9256678	7199.644745	15781.17934	302.1395	1428.761094	2063.361229	5940	10392.13542	1247.938535	2540.570163	177.4290365	390.8891164	232.6776201	961.4309289	5136.591357	0.4578007472	0.01935722054	0.0872774744	0.01781692192	0.01150548813	0.02407735129	1	0.3671530986	0.005381465767	0.3480034961	82	0.9999984655
8	397.4313317	347.6408358	11016.0191	15209.55725	2520.019698	-411.2269839	2437.903305	6565.5	15423.05319	2910.085087	3762.968585	630.274051	491.7489076	762.6674533	1559.222063	11911.55328	0.7439697864	0.1699938436	-0.02630036644	0.02829214276	0.02046992663	0.04263821366	1	0.5867981048	0.3080568129	0.02841520102	93	1
8	398.7440962	310.5481151	8421.166903	17405.4386	1803.74974	1812.6661	2326.756664	7101	9927.010753	2095.145934	4200.929097	544.965311	563.5083249	293.6816842	1723.687629	6052.528048	0.4866080624	0.1051282243	0.1028769013	0.02233625842	0.01711196307	0.0352857793	1	0.3913477008	0.1813184308	0.4104124997	86	1
8	400.5062596	201.2338237	786.6627965	10224.87876	3104.130811	507.4682361	2174.613573	4670.5	483.0638298	330.2138318	4029.806157	1283.612599	209.4442413	368.5778991	1792.695029	428.0842749	0.07471320319	0.3106945501	0.04841728695	0.0174736313	0.03499867375	0.02231628448	1	0.06482585677	0.6022540523	0.1435911628	49	1
8	402.3347346	744.4556305	599.4170711	8409.975309	2265.270739	856.4586436	2571.115275	3837.5	814.6914894	205.7267943	2844.848719	796.3664129	268.1585516	254.936703	1223.464884	774.2711318	0.0691980658	0.2701400684	0.1087788167	0.01375132463	0.02840336303	0.02718742495	1	0.06384926514	0.5214549461	0.3464580006	47	0.9774956844
8	408.2117278	265.2322135	-106.1390488	12522.42681	2541.289552	1530.398693	2458.326537	5507	1386.452381	577.4266532	4237.565972	1871.295656	618.8886027	10428.52874	1608.315203	1391.315962	-0.008002004173	0.2121678033	0.1190646015	0.367996386	0.8811222663	0.1466623195	1	0.003258408535	0.4035954822	0.362749027	23	1
8	410.3898974	253.3557994	2809.171864	16395.77906	700.1985025	160.0364123	2282.86845	6082.5	1217.349398	708.8385864	3618.375646	301.2591965	181.2635645	211.4909749	1366.657955	831.8606742	0.1774918658	0.04528441458	0.009803978431	0.01238226214	0.01596942372	0.01415668764	1	0.1417736899	0.05715662465	0.02472921146	55	0.9999816597
8	410.8368567	366.3878758	16.85265959	17205.58414	4094.852592	308.8214652	2256.164457	7367	4427.655914	74.49059101	3168.693274	853.8814998	109.1578942	237.4599863	1387.717971	3026.694529	0.0009399318752	0.2399660747	0.01869363247	0.004741491245	0.01641885934	0.00739624441	1	0.004445278284	0.4568346875	0.02394021315	20	0.92473305
8	416.2853817	475.4809713	2663.565172	16851.84556	7192.853329	66.94712116	2215.951582	8385	14697.04211	655.1960198	3507.087752	1534.840944	175.2203276	257.7044206	1681.877775	8442.07194	0.1651065219	0.4325805464	0.004289241472	0.01392662983	0.02135827969	0.01172927116	1	0.1341907349	0.8496282737	0.01722038657	68	1
8	417.6286831	187.2633429	10.93849707	13385.9782	1243.098248	464.0453165	2112.306086	5257	1339.717391	59.06157399	3040.201556	306.6818995	96.64136804	220.2896856	1121.226343	845.731939	0.0008348900931	0.09188839065	0.03562815552	0.004737106202	0.01693726581	0.009145922512	1	0.004422344776	0.1544013105	0.07624636924	12	0.8894161665
8	418.3564139	227.249003	-226.515574	16614.45568	5410.477143	1979.076314	2062.782347	7541	13526.92473	99.18437386	2666.29376	955.125262	404.1563497	246.6632684	1241.427874	6945.010004	-0.01445276559	0.3352853007	0.120472287	0.007328716547	0.02084447718	0.01189197014	1	-0.000942672991	0.6556410051	0.3705817337	27	0.9999991107
8	435.2488517	5.757192335	1284.328964	8084.696598	2318.182375	356.2023978	1373.252053	3612.5	1648.657534	221.2407102	1323.023322	375.9811909	150.5601576	152.9133633	563.4263297	1073.108157	0.158476758	0.2894544223	0.04366015967	0.01480650098	0.02549047629	0.01896960416	1	0.13040838	0.5581683608	0.1446881662	67	0.9999999999
8	438.7129745	398.2864803	3074.048995	17814.15079	1834.006222	229.4197753	2557.128963	7142	6584.957895	735.4066179	3836.172532	438.9895532	179.1904833	249.8362902	1504.130704	3576.60828	0.1737445354	0.1034307664	0.0133234505	0.01182453799	0.01394844446	0.011959035	1	0.1394091672	0.1762997386	0.03799672174	58	1
8	454.6027261	581.813893	-108.9611091	22126.27455	1206.105635	685.1817463	2376.640071	8492	14676.80645	61.59467651	4736.346777	314.7105263	142.2646409	217.095139	1713.005329	6429.215882	-0.005322809209	0.0539840179	0.03184871183	0.003522930406	0.010244124	0.007224447502	0	NaN	NaN	NaN	NaN	NaN
8	454.5155744	694.2992937	7914.590219	10512.69499	57.04644122	-351.7447528	2770.708125	3976.5	11575.22105	2102.714435	2934.47906	140.6870402	322.7215655	244.9582135	1053.259639	7714.437014	0.7372248639	0.006114803252	-0.03240936397	0.02910362135	0.01579557091	0.03739067087	1	0.5800539721	-0.02750574124	0.0002640948414	90	1
8	455.3487557	208.3227692	-72.70714887	15373.96586	1032.561063	190.9948047	1857.919186	5798	10023.75532	58.56995144	2805.977371	225.5257455	85.54637978	208.0381448	1021.793625	5230.943386	-0.005019429827	0.06836808024	0.01284706557	0.004856632943	0.0137893057	0.005303182203	1	-0.001714033193	0.1054804823	-0.003425809989	6	0.9719447245
8	459.6203904	485.4218857	2668.530634	15175.32986	4680.54374	125.528598	2450.092446	6803	2774.768421	561.0848579	3145.822397	1020.938787	153.6782095	323.5705506	1411.47172	1953.427901	0.1736549962	0.3166181388	0.009170816319	0.01142513721	0.02191879249	0.01148353165	1	0.1404696126	0.6124402119	0.03151069104	66	1
8	465.3736393	370.5890654	-5.04224556	17363.32481	1720.561843	596.5824088	2413.209003	6673	3225.021053	64.58708383	2847.939423	431.2276373	135.4917871	298.4434411	1159.765899	1747.0907	-0.0002949234587	0.1005400073	0.03495078411	0.003977637936	0.01501085727	0.006720563058	1	0.003547323009	0.1720886046	0.07400786906	12	0.9876899784
8	468.3830191	279.9214506	2885.745113	16771.61329	1592.269081	967.4786975	2166.93322	6522	5551.797872	589.2502052	3315.616027	400.3927863	273.3947577	206.6584825	1296.625999	3587.666779	0.169614531	0.09685818712	0.05500936277	0.01042987384	0.0128737343	0.01497058476	1	0.1386204358	0.1643670955	0.1787994708	59	1
8	480.7987441	721.3762461	3050.098635	10057.08497	1274.430844	14.11730575	2464.470819	4179	1214.670213	649.9154186	2140.552171	308.2219451	147.289866	178.3462256	841.3242954	904.5160934	0.3077086524	0.127411831	0.002302123294	0.01795923167	0.01567696164	0.01822215687	1	0.2444661142	0.2242667712	0.03021559498	74	0.9907040455
8	481.3132451	191.481103	5236.179753	17439.20356	2729.502645	-49.71027898	1744.336654	7113.5	8269.635417	1034.533099	3300.908586	626.9330752	248.6715094	232.9800902	1388.718154	4641.032258	0.3022096122	0.1595487738	-0.002730433068	0.01481349988	0.01717614671	0.01661227483	1	0.2400381688	0.2898839057	0.01305204855	76	0.9999999873
8	487.7069316	9.416704414	1279.341187	8070.896501	2302.226284	-59.80254353	929.7842004	3582.5	4641.734043	284.3582585	1609.916616	455.5483914	84.54060254	136.2123534	681.6347597	2582.577241	0.1574878202	0.2880533329	-0.007062172107	0.0143235687	0.02665591238	0.0111528906	1	0.1265679587	0.5534858391	-0.02827174191	66	1
8	504.0550162	131.1172698	-254.1338734	13906.87094	150.6501388	3146.989787	2070.523596	5024	6662.6875	57.57701989	2103.815432	148.3209439	472.6999135	200.9756948	720.3311371	2378.175175	-0.01886535082	0.01067980311	0.2278201623	0.005000258013	0.01153345034	0.01599248978	1	-6.306914803e-05	-0.004789451331	0.7234404408	5	1
8	504.3456963	13.51944002	3218.299839	6970.378073	1072.494791	-208.4675875	1042.271086	2889.5	793.7553191	664.7409735	1396.944541	231.4907334	154.74728	174.2353269	560.3626915	492.1627208	0.4658789826	0.1531297273	-0.03051233747	0.03232703656	0.02195582608	0.02444173026	1	0.3672976669	0.2748769136	-0.04648446576	87	1
8	517.7766786	29.17645338	-35.1407848	7591.801141	447.4853539	835.9405197	1193.315348	2857	7667.442105	41.80051624	1355.823434	114.7203946	164.6314358	128.7987477	485.3552295	4184.647614	-0.005012489759	0.06029234961	0.1082352583	0.006012920694	0.01588073966	0.01466881832	1	0.003978808238	0.09237697368	0.321056942	9	0.9999999332
8	519.3689987	484.0915667	6459.651	13277.97185	61.62224253	-142.0308782	2453.283566	5015	5094.915789	1793.158162	3559.119795	137.1170734	288.2351153	298.4259946	1256.265676	4544.682059	0.4995082603	0.004688008885	-0.01180229424	0.02235894571	0.01284483242	0.02844929945	1	0.3939621235	-0.02841772857	0.01912637534	81	1
8	522.358076	547.471687	6528.119168	13381.23701	1320.70022	-73.50676659	2332.962786	5459	15982.46739	1568.96662	3255.405311	305.4188351	267.7052084	192.6017751	1229.004214	10684.89056	0.4823540615	0.1009784279	-0.004992466475	0.02257660216	0.01533607368	0.02282114421	1	0.3814779385	0.1689770383	0.04207905001	85	1
8	523.647516	244.8788112	11.50327272	15579.28639	2367.39957	324.3476947	2334.993413	6221.5	2152.808511	72.72711619	2463.748805	439.8698445	103.1226283	277.608728	976.2556248	1293.891681	0.000745781796	0.1521778076	0.02138950357	0.004929313665	0.01590469367	0.007980796293	1	0.003885872627	0.2772733472	0.02991788532	17	0.9970492311
8	529.4371749	583.6742656	-15.17642132	14679.29493	533.1920611	594.177609	2690.173311	5464	7214.925532	58.23328024	2457.959868	175.9934103	125.89495	289.4688725	893.7129606	4011.638539	-0.001172488425	0.03827921444	0.04113950064	0.004070293945	0.01040201744	0.008024455543	1	0.002824900507	0.04489837672	0.09264908277	7	0.9999975156
8	534.5068816	174.737653	6041.304405	12239.41131	1978.453695	-128.8154311	1894.379131	5161.5	9560.702128	1416.939982	2851.252333	463.5962018	275.8118477	228.9791891	1146.095731	6139.404396	0.4911542365	0.1575696545	-0.01029836142	0.01995101699	0.01801306057	0.02706245733	1	0.3884598382	0.2845538837	0.02794757775	87	1
8	539.6002921	300.2225627	2713.410788	16652.20372	2615.775173	122.7215611	1863.951544	6777.5	7264.315789	614.6954283	3538.548161	651.1766447	153.207446	239.8188269	1451.636986	4197.896604	0.1603357034	0.1626476347	0.007592705101	0.01213734341	0.01817372537	0.01094573384	1	0.128881636	0.2973532223	0.01772531076	61	0.9999999979
8	567.6805911	336.4636262	2236.211545	13589.81614	2134.458971	855.8386994	2291.882587	5581.5	5990.694737	523.2977168	2879.905964	416.0045079	241.6755966	276.676621	1109.258172	3603.882475	0.1683525391	0.15866155	0.06122921928	0.01255433625	0.01681876915	0.01514897731	1	0.138400554	0.2910779591	0.2019284893	62	0.9999999998
8	570.6335736	170.4856861	827.0277362	13516.47141	1315.075706	496.8124735	1709.899864	5257	18038.41935	177.4606848	1863.267209	203.5973275	116.473814	200.8723164	679.4300288	6539.848641	0.060453171	0.09831694545	0.03843314002	0.008429136977	0.01419366397	0.008590443756	1	0.05161244427	0.1673399563	0.09888074014	39	0.9999999998
8	573.7411676	510.0513537	-135.9479468	10348.32119	-47.80948431	2544.827586	2537.478235	3767	1155.915789	68.22129727	2686.337181	100.2531228	608.3430677	311.1330635	947.8637316	870.5430643	-0.01390010371	-0.004122274993	0.2490607083	0.006915927993	0.01211204954	0.03571728215	1	0.005031790145	-0.03434613274	0.7962967042	5	1
8	579.4637819	491.6750071	-90.0587324	13671.524	192.3108256	433.6267356	2110.105443	4935	17460.52632	48.38204221	2827.901703	143.1393258	104.1715621	214.3045839	944.83277	8556.036521	-0.006998460406	0.01513193876	0.03304337716	0.004797696525	0.01334518663	0.006239411772	1	-0.002403101618	-0.002732131073	0.06299491336	2	0.9999961086
8	602.3501237	396.3689315	4702.096301	15148.0691	188.9122316	-91.10313132	1986.075603	5541.5	3250.610526	1498.551777	4691.60506	203.7797088	238.1507704	241.658618	1695.511036	2577.593593	0.3108661106	0.01213242319	-0.004949751273	0.0162954293	0.01692465123	0.02055416675	1	0.2457711607	-0.01193024229	0.002057032567	69	0.9999974153
8	605.8646758	353.2901003	-134.6095369	12823.68221	1195.568049	1484.651432	2067.23293	4995	7451.425532	67.38914871	2633.624584	255.3728792	298.0957527	187.4204324	955.0291261	4171.50748	-0.01117142273	0.09774643028	0.1198111407	0.006917882398	0.01765415827	0.01241112012	1	6.466270081e-05	0.1694752676	0.3604898737	14	1
8	624.5572873	707.6584821	451.2523335	6776.466263	979.8571643	299.4463159	1673.321704	2766	9303.446809	132.158638	1470.478334	223.9651015	86.40958143	159.7645112	570.7817125	6115.80559	0.06944842219	0.1512701255	0.04737307717	0.01244646175	0.02301046034	0.01666476002	1	0.05958169863	0.2759817734	0.1331637384	43	1
8	627.7788419	204.3530104	-19.28025688	10092.12687	2328.924007	301.2235767	1576.275335	4355	1856.574468	65.91097575	1620.389398	401.1987292	89.14270968	195.2940679	677.4008953	1008.486116	-0.001794070005	0.232478824	0.03083918942	0.006817784672	0.01843912755	0.007576795038	1	0.00297318635	0.4419624914	0.06443381106	21	0.9999999959
8	647.3332408	164.4567732	2315.963362	8061.364085	1195.225935	-49.01287614	1399.11533	3293	2006.702128	554.4884432	1794.073929	300.7126006	136.8592314	177.3911182	718.0817391	1561.312233	0.2961125546	0.1485518972	-0.006425148088	0.02304798984	0.02184522988	0.01958008209	1	0.2349400913	0.2672786672	-0.001237664281	76	0.9999937332
8	653.5958628	192.5906832	-10.77643964	8750.223114	1328.17401	235.0623826	1433.77524	3547.5	2773.638298	52.07758918	1550.051063	249.331354	80.01448625	158.2604076	609.4112623	1697.128105	-0.001396632501	0.1569997999	0.02686388009	0.006666580251	0.01814119596	0.008515223057	1	0.002558269757	0.2873494892	0.04826836288	17	0.9999991971
8	661.2960383	153.3492381	11.47178887	7766.600455	742.5274545	404.2477742	1264.348139	3006.5	3121.451613	46.72574388	1290.278395	136.6594627	104.0969955	165.9994904	471.9043307	1602.082378	0.001401903552	0.09761369805	0.05181705675	0.006436040768	0.01569041375	0.01036398988	1	0.005880356002	0.1666961873	0.1316936226	13	0.9999999992
8	668.2391201	614.5139596	433.6917294	6629.185293	1498.474388	642.9301404	1647.668305	2944	1398.752688	125.6360467	1536.978362	377.9661828	183.4462802	172.8278229	644.8139266	1041.270938	0.06601951606	0.2281411575	0.1002802261	0.01256234107	0.02773869094	0.01781788426	1	0.06056112825	0.4352159011	0.3153258717	47	1
8	671.3337306	473.6992602	4085.335105	8732.373624	376.2341813	810.8320191	1988.625544	3389.5	3427.48913	1175.073027	2509.854291	154.1409489	312.7464571	258.6230944	932.7719802	2619.573598	0.4768529971	0.04481333324	0.09303908973	0.02506134616	0.01553240123	0.03523950493	1	0.3826779962	0.05758266338	0.3726437457	84	0.9999973278
8	672.4676247	309.3031218	3123.455865	10474.41161	3291.905135	-74.0198301	1780.693261	4830	5841.368421	601.5229513	1905.334365	600.4314438	169.7893478	208.1738119	855.4985926	3255.376476	0.3002908968	0.3131274717	-0.007042473182	0.01488547411	0.02394854564	0.01692485773	1	0.239261515	0.6040389635	0.003483821235	80	1
8	676.5013198	133.7374571	-50.46009859	7595.852391	2257.071774	739.2123123	1032.951066	3463	8882.787234	63.91183007	1727.222039	492.1610628	178.9061623	166.0937037	725.9993926	5997.628327	-0.006655999354	0.2889749288	0.09647716163	0.009900802422	0.03000833878	0.01316879082	1	0.003457444987	0.559963792	0.2888989075	27	0.9999999022
8	680.8419328	444.1491033	-30.79166238	9918.568913	104.3348942	581.8994367	1637.717792	3554	3545.947368	46.35954815	2346.631838	131.0328052	138.6400569	156.7077797	816.3308825	2270.032826	-0.003212211665	0.009478130858	0.05960811384	0.005118163045	0.01619146421	0.01011196334	1	0.002142319775	-0.01336945149	0.1540536968	3	0.9999999951
8	684.6208047	150.3684463	11.87799499	6742.4782	1030.78648	51.44448549	1035.522104	2701	6960.020833	43.29211243	1218.180213	199.7944272	50.78965695	144.9937537	451.5136452	3705.347765	0.001609021106	0.1566037646	0.008272697527	0.006580746535	0.02554170278	0.007837793503	1	0.003805518108	0.285855713	-0.01439603557	16	0.9583370129
8	686.5830208	569.6561581	1269.143779	7998.759166	1183.216257	444.7802634	1759.088799	3280	5310.861702	298.8699667	1748.617425	267.1408303	142.4942523	160.3824978	692.8310037	3226.687148	0.1565295173	0.1540669415	0.05565502438	0.01477407411	0.0182303476	0.01928489842	1	0.1287187489	0.2815380902	0.1802356047	62	0.9999999994
8	694.5898433	185.4737495	2284.030993	7853.750906	113.4445534	497.8183465	1277.522259	2903.5	4517.708333	408.5160554	1348.91091	105.5235312	172.8624642	170.1590104	482.1098014	2357.454126	0.2885639449	0.01388271072	0.06055918239	0.01807346972	0.01457037828	0.02123341449	1	0.2321500059	-0.005878111826	0.2203528178	70	0.9999982971
8	725.6496926	274.4372426	88.11517405	7845.36426	2383.60301	114.5973171	2044.949354	3696.5	14811.38298	111.383746	1250.959072	354.2825678	467.2111254	826.0181247	567.7112905	6458.807918	0.01086620571	0.3051464324	0.01508656329	0.01450882913	0.02765231092	0.06428895278	1	0.01247240852	0.5900441969	0.01614466283	26	0.9987363479
8	728.1867389	385.2674109	-108.7766231	9669.510019	2115.276554	1017.156726	1515.359681	4102	8711.712766	67.28217233	1291.38792	308.7057526	167.4082569	155.5449269	526.1713502	3262.233721	-0.01162255802	0.2207072743	0.1078404171	0.007241877806	0.02017557146	0.0109361566	1	-0.0002146837252	0.4206880263	0.324060383	23	1
8	731.6745246	567.264092	2326.744108	7677.67104	84.66161149	-40.82698053	1380.433112	2861.5	6655.358696	417.1815311	1366.785602	88.71600281	131.1122695	155.7651034	484.890729	3247.895936	0.3014425263	0.01172006098	-0.005119826399	0.0186273258	0.01270886499	0.01845006534	1	0.2383323966	-0.01272996763	-0.0005684489427	69	0.9999957027
9	6.669616113	120.5185939	463.8930351	7202.189728	711.7560505	216.5571221	1054.60681	2775.5	6574.707317	92.58987645	1121.902221	151.4497993	85.05981227	168.8944867	412.571609	2948.768144	0.06498426108	0.1017425182	0.03071255347	0.009253366703	0.01891003129	0.01135589802	1	0.05474060588	0.1740491349	0.07369426875	39	0.9999990763
9	16.34517832	318.3820477	15.92086711	8628.552595	99.21179643	129.7282266	1763.003596	3172.5	1906.736842	58.27863971	2353.920181	196.8566863	73.05187823	962.107776	816.9501712	1304.454489	0.001981348604	0.01182864706	0.01454526056	0.006933214607	0.02659262566	0.009141076743	1	0.003538597474	-0.01020415755	0.001830694162	1	0.9449338306
9	22.48168853	481.232635	-13.41302075	12158.18971	1160.317785	197.7439955	1731.180079	4694	4431.537634	51.09274013	2720.449315	282.9072965	90.61708055	204.6450241	1010.727671	2419.285371	-0.001117166315	0.09853468745	0.01632777369	0.004857469986	0.01753502281	0.008156997009	1	0.001765819611	0.167320701	0.0103519563	11	0.9976779645
9	35.51819007	298.7188408	-74.06652023	13398.82484	194.6840554	733.6233794	1829.622616	4867	5434.442105	44.95103441	2375.638829	163.0081309	153.1845396	206.5933716	826.6507506	1875.233584	-0.005354137539	0.01608321922	0.05568660677	0.003767193658	0.01294608258	0.007446147926	1	0.0002612839638	1.85778904e-05	0.1404779186	3	0.9999997654
9	48.0605136	392.2999983	1000.204118	17104.0619	1128.607191	573.2172993	1717.300956	6487	21856.73684	231.6129112	2640.364334	238.3472886	149.1060036	206.3433872	991.466704	8325.39824	0.0602387843	0.06594690373	0.03431598838	0.007905472809	0.0118011682	0.008129989568	1	0.05098609945	0.1009478784	0.08365180544	35	0.999999659
9	92.49868596	623.7465801	705.9564717	10955.49022	3168.429132	451.587588	2033.779526	4902.5	2426.117021	225.9518236	3075.247744	883.3667318	163.2071988	200.8946004	1329.980603	1597.911479	0.06578186683	0.2942365092	0.04320924892	0.01093935697	0.02159536349	0.01354081417	1	0.05736791228	0.5684333218	0.1233414242	49	0.9999994458
9	99.27572328	231.7300985	2272.702879	13359.59004	2859.546577	640.3899692	2039.88962	5605	736	500.514282	2894.347115	606.4118894	220.5679214	239.0200296	1183.587297	509.5594885	0.1725333875	0.2159395173	0.04987269347	0.01677321997	0.02139220009	0.01630877084	1	0.1413827584	0.4078677079	0.1662250572	65	0.9999999991
9	113.5205641	553.1778246	4411.52601	14403.21296	4601.77839	-106.1063456	2190.628349	6754.5	6292.677083	980.309512	2970.994627	912.6765287	234.8314943	228.9207435	1313.901908	3362.675766	0.3043047748	0.3145058469	-0.008055259837	0.0176254726	0.01969712608	0.01779906244	1	0.2423724697	0.6068020493	0.0009504811224	80	1
9	149.3963645	37.72985568	13.23052304	7654.876681	173.529236	187.974437	1225.624387	2790.5	9551.849462	47.92157574	1580.227207	115.6102876	81.17153778	345.2499118	552.1268032	4627.604404	0.001776291496	0.02209040291	0.02515869827	0.006415669589	0.01790514031	0.009636019808	1	0.004082109015	0.01117859589	0.03829175605	2	0.9999999698
9	152.4340345	500.7456636	2689.517016	16154.02301	7053.418137	44.34969008	2270.880167	7933.5	9220.305263	511.9704735	2696.151305	1216.838784	166.8776835	273.7660333	1351.991092	3397.151006	0.1712094204	0.4517441835	0.003336372451	0.01172681404	0.02009419199	0.01145598803	1	0.1390666598	0.8887799924	0.01598144384	68	1
9	163.7000696	115.4264749	6105.476719	13249.24248	215.2415135	-235.55054	1911.054317	4954.5	8951.139785	1384.751074	3031.164164	154.1776626	285.4818413	243.640064	1053.804065	5087.682945	0.4546697025	0.01551938432	-0.01820579816	0.02208141147	0.01606201447	0.02625155569	1	0.3583138311	-0.006241851428	-0.01195260416	81	0.9999999992
9	176.288548	301.4653834	-82.53200479	21764.90268	567.5898041	294.3878955	1869.03754	7916.5	7522.915789	54.12661198	3272.494555	193.7003673	101.1721846	212.0611419	1180.440456	2196.290144	-0.003832628231	0.02569286834	0.01374765949	0.002616039646	0.008500971448	0.004191943343	0	NaN	NaN	NaN	NaN	NaN
9	187.6321669	124.4780152	964.081578	15247.51021	4889.892757	46.61722916	1444.856092	6858.5	15300.01075	219.7821448	2366.470848	691.94848	100.2815806	245.3307806	1009.888634	5109.171054	0.06184318559	0.3234685232	0.003069976941	0.009271350714	0.0208321477	0.006988334886	1	0.05203829102	0.6268371736	-0.01311946599	48	0.99999989
9	187.3236364	431.477753	-192.5372053	19622.4868	3318.559232	2482.727077	2707.165197	8172.5	5209.180851	96.16303755	2998.612129	552.7228522	403.8307801	235.2561947	1242.074398	1623.039316	-0.009858528917	0.1658329847	0.1267221119	0.005199312236	0.01224763181	0.01168978354	1	0.001956094976	0.3090557806	0.3867531744	19	1
9	193.5912455	163.2224885	9.186431394	10923.92752	103.7954723	170.1028958	1832.83911	4045	1616.276596	48.86833083	3415.02235	151.0172073	80.65583566	240.2801146	1168.82792	1253.638399	0.0008755589442	0.009934388671	0.01556115672	0.004853986303	0.01759244116	0.008794879058	1	0.002716085116	-0.01403840565	0.004982995757	1	0.9010306565
9	196.5551853	411.5675388	1049.634855	18130.40902	4703.151876	1760.215956	1985.788655	8014	9982.520833	267.7338032	3526.998036	902.9083553	368.5168109	190.8937205	1535.801714	4684.376532	0.05881679337	0.2554197743	0.09710121955	0.007900715646	0.01515525297	0.01086168722	1	0.05487073022	0.4909660621	0.3039310552	47	1
9	199.8072415	267.8056915	5203.312345	17313.78744	4184.459791	1268.017868	2447.638468	7765	15960.22105	1033.072721	3321.872689	898.8261053	337.4841608	201.936752	1505.734215	7287.493604	0.305006126	0.2475030516	0.07026252904	0.01502200621	0.01757126411	0.01966858383	1	0.2472036681	0.4724876302	0.2653420826	79	1
9	199.455806	318.9601784	8469.192069	17179.88619	3010.306088	-331.0855276	2264.216472	7398	15021.91304	1852.916235	3416.090653	691.940782	370.8135627	238.3813516	1493.284941	7942.7451	0.4918654524	0.1805386255	-0.01856156775	0.02157748727	0.01613903979	0.02613161866	1	0.3886718463	0.3312596319	0.0007934234885	87	1
9	201.5358333	204.1072135	6861.907642	14717.27612	1655.097989	-258.4926988	2003.068147	5965	11837.55914	1894.676712	3566.772967	407.008581	346.3032549	215.6411162	1401.950572	6899.001797	0.494918051	0.1167122445	-0.01812341597	0.02671884761	0.01642923365	0.02819951742	1	0.3906902612	0.2006380584	0.0006464094534	85	0.9999999999
9	200.9483825	441.3514817	3527.248527	19986.77441	316.1052011	1264.438829	2593.521439	7558.5	2426.148936	756.6978581	4437.394905	210.7248307	383.6055268	235.6389281	1642.9127	1382.148903	0.173281279	0.01623658978	0.06189987891	0.01005654879	0.01056100236	0.01520193706	1	0.1414022684	-0.0003976699945	0.2001490687	53	0.9999998096
9	218.6899284	423.3493495	9543.362284	19047.66089	1116.91036	1908.419479	2444.869856	7532	4180.473118	2085.381589	4344.67593	331.9252586	602.9320842	335.4175754	1682.833315	2819.597773	0.4944836051	0.0590823146	0.09615443384	0.02103196328	0.01106384774	0.03379272186	1	0.3968509355	0.08680194874	0.3875650612	84	0.9999999992
9	230.4748802	94.86219878	-14.57535001	12613.0123	1203.48787	383.3961542	1801.541101	4959	3946.967742	52.55866585	2514.306675	284.7449819	106.2236477	261.3623337	937.7893866	1997.476601	-0.001216911335	0.09524984356	0.03110444896	0.004541990078	0.01536049986	0.007734933886	1	0.002555082363	0.1611291293	0.06052296083	12	0.9992347974
9	236.3120977	155.5151946	1253.494242	20912.39337	1470.706283	751.4520899	1696.952855	8057.5	16530.73404	303.0790966	3529.133985	322.0824315	178.676197	248.9710031	1357.280378	6873.339402	0.05989786418	0.0678387657	0.0365329342	0.007248399552	0.01138618916	0.007662240204	1	0.05086310348	0.1049009703	0.09119451142	35	0.999998835
9	238.602954	51.42504343	9.911078667	11725.36891	1776.418697	151.6741637	1519.774737	4750.5	2432.434783	56.91303613	1862.013851	277.6239218	74.52979554	233.8953343	703.7174149	1433.201797	0.000853237011	0.1527650577	0.01333717379	0.005270494893	0.01706380815	0.006731438756	1	0.003489828618	0.2781855803	0.002546105118	16	0.9306023092
9	253.5333238	326.4637241	0.2306438716	15686.34777	1446.789926	296.424558	2210.319564	6042	1251.916667	59.44767438	4318.967252	512.5164991	101.5297429	291.8478598	1678.104899	898.3930879	3.215932922e-05	0.09912364686	0.020196328	0.004304255499	0.01924841148	0.00747634956	1	0.002908090167	0.1686587224	0.02379234475	11	0.5865715791
9	261.8263081	220.3188933	2844.389994	16906.1677	1767.542397	2697.580912	2583.815935	6680.5	4033.610526	613.3773669	3216.614415	438.2013604	622.3370639	268.76843	1315.068097	2237.287745	0.1668361523	0.1082313515	0.1567451461	0.01419033155	0.01347070214	0.02162579435	1	0.1426263459	0.1913085299	0.5249935398	60	1
9	267.3758336	380.5299163	1314.119416	20091.38547	1309.042042	893.3784411	2095.78262	7890	7347.630435	338.780576	4485.738865	357.7178928	230.4549796	240.1428884	1695.454871	3937.823072	0.06474380777	0.06404535234	0.04241302052	0.006251154397	0.01206265632	0.008774596463	1	0.05501099002	0.09732291541	0.112122868	35	0.9999995636
9	281.2475405	345.7253363	6262.235736	19989.24917	5023.275442	-111.318078	2011.29067	8952	11979.2	1431.800865	4639.372955	1022.978345	300.3166952	209.4059236	1920.329138	6652.450853	0.3034566786	0.2381963626	-0.004993055576	0.01288385528	0.0168943315	0.01787370274	1	0.2413941435	0.4507487333	0.008447524559	78	1
9	285.8319394	21.58268865	-2.95769046	9169.668488	1496.01058	208.7176176	1257.837844	3742.5	3125.854167	53.72271735	1654.29177	295.7909048	82.59182384	174.7235026	655.0380575	1377.699593	-0.0003293561507	0.1595494945	0.02307908235	0.006158670292	0.01996813353	0.007869251237	1	0.003188068912	0.2924259185	0.03570395892	17	0.9980299159
9	320.4844181	233.6160055	5910.49751	18903.75877	3490.737723	-115.4385543	1879.072287	8127.5	11868.25806	1211.972128	3662.473341	648.4405321	255.2350518	236.6597038	1518.95205	5835.132186	0.3081135661	0.1760981191	-0.006070780145	0.01369008209	0.01585890465	0.01463845613	1	0.2445967314	0.3236008362	0.003547397685	76	1
9	327.3828931	519.8292976	2699.187767	16912.10984	2495.481025	1061.410498	2833.772591	6945	914.8191489	678.8362457	3928.268779	715.1208642	306.6830222	335.4425401	1648.36945	632.4943786	0.1686422431	0.1540211616	0.06438104851	0.01165500745	0.0176044352	0.01948715303	1	0.1387884372	0.2816929565	0.2125551079	62	1
9	338.1821932	433.1515831	-157.5024193	19385.71894	2107.549705	1176.192429	2231.958475	7577	8019.042105	65.94186046	3799.690627	449.6110624	236.8808914	271.9626432	1478.275316	4112.488243	-0.008116771982	0.1131627974	0.06170940663	0.004969662333	0.0141977768	0.006878046551	1	-0.0009244793104	0.1989233288	0.1638819692	13	1
9	358.7075951	709.6101309	2342.829209	14068.3823	642.0396402	11.84141373	1958.13616	5304.5	4292.709677	566.9590889	3175.349124	185.1044821	135.3260961	192.4522627	1150.791723	2257.513087	0.1740792766	0.04657043752	0.0008780944413	0.009421846926	0.01218207819	0.01174900763	1	0.1385557858	0.05948632868	-0.006350513813	55	0.9993194985
9	372.723339	468.5475313	-107.9336022	21179.66671	3653.721638	602.2174508	1973.805251	8727	5745.904255	87.62206847	3964.198058	667.6976515	125.8672791	217.7366306	1574.636751	2246.326397	-0.005017791951	0.1676588932	0.02883044197	0.004539170703	0.01263485948	0.005769407202	0	NaN	NaN	NaN	NaN	NaN
9	390.4541162	244.6897446	-133.7758077	18885.58474	437.2462753	1240.916233	2133.094885	7032.5	5978.62766	59.82193569	3511.059797	236.6837579	238.305012	211.3425163	1338.584083	2470.234093	-0.007099188706	0.02170184008	0.06441741457	0.003393467246	0.0114811015	0.006597984578	1	-0.0005520882115	0.01183977984	0.1700300273	3	0.9999948477
9	398.2290019	108.4948248	-63.45216693	12783.45237	808.8130961	230.5000735	1967.044285	4868.5	7003.075269	57.83101235	2840.273616	212.8819168	90.46445365	278.5562055	1015.870904	3834.356485	-0.004761147036	0.0597435647	0.01698404424	0.005799582987	0.01517568854	0.006253667573	1	-0.001317438173	0.08797746869	0.01040483563	6	0.5439340899
9	427.4621782	429.5466074	14158.51883	19379.26833	2220.265981	-518.6951548	2100.395512	8127.5	12594.88542	3044.879212	4212.117397	448.2492688	530.729382	286.3194968	1648.776553	6903.216962	0.7237067699	0.1110911878	-0.02389438929	0.02607392397	0.01331872353	0.03275258884	1	0.5705939298	0.1877066963	0.03011881692	92	0.9999999985
9	430.6429715	634.3527826	6749.650603	14625.75782	227.0927007	1328.004749	2165.074848	5511	2902.663158	1769.289235	3812.084378	174.4694188	455.2427306	261.576589	1427.588374	1983.139321	0.4740412677	0.01884528524	0.09162471021	0.01990527983	0.01327315919	0.03385602102	1	0.380209023	0.004403160758	0.3662874832	82	0.9999969177
9	436.3416219	330.9871308	-340.432519	19373.0149	1983.071641	4775.720997	2833.622182	7759	1622.913978	104.2471754	2976.104797	420.8429721	694.1023177	231.4443875	1221.700783	709.1421127	-0.01757621732	0.1022257184	0.2424278204	0.005385906585	0.01180544733	0.01386779901	1	0.002424716368	0.1830771289	0.7767480516	15	1
9	437.2933535	94.14057529	-80.64123538	13128.95333	183.9262647	749.0654128	1653.027958	4690	5077.2	44.0753763	2602.58123	128.5582405	164.956049	198.599261	892.8994364	2753.131654	-0.006386269009	0.01418430081	0.056084464	0.003759191235	0.01136592237	0.006915018919	1	-0.000540403868	-0.003847781847	0.141541671	3	0.9999997444
9	450.5891269	208.9975856	-79.37371346	16998.93963	1104.332978	230.2102507	1854.856922	6428	6819.163043	58.29295586	2867.013606	299.8799825	91.22728377	233.1504087	1119.069159	3635.498123	-0.004993189521	0.06921417467	0.01442562048	0.003878091673	0.01202129141	0.005230091636	1	-0.001592890706	0.1072685343	0.001984862224	6	0.9685256908
9	479.558549	443.6880778	-364.1293527	18757.53065	302.2363254	4477.685776	2559.22491	7060	6969.489362	81.43633216	3007.392224	179.0005419	703.785778	240.0115815	1137.454215	2376.459587	-0.01955861352	0.01708253489	0.2407502713	0.003883501463	0.008947070317	0.01576213971	1	0.0002101348474	0.008781541686	0.7675450399	5	1
9	481.1948306	594.180827	-61.46940226	15939.11598	241.2423399	477.6693969	1984.170449	5815	10932.91489	43.07117251	2535.298847	159.3095356	112.0999619	179.9532791	889.2042175	4515.489784	-0.003816674593	0.01648279668	0.03067837666	0.003236114248	0.01008097989	0.006650642252	1	-2.93856262e-05	-6.945172107e-05	0.0556772618	2	0.999998138
9	481.5904317	670.5712843	-39.70086739	13376.53701	2159.060672	365.9736407	1753.153547	5354	2848.108696	59.75961434	2552.84336	394.7897252	104.9027573	196.3781647	980.8860216	1540.716677	-0.002697648528	0.1620452656	0.02799933888	0.004923017433	0.01417121079	0.006775559325	1	0.001634062321	0.2977227545	0.05203539385	17	0.9999994489
9	485.720249	517.8716612	3171.992869	18563.49689	938.7431379	58.90726493	1910.333999	7015	5172.361702	693.6751979	3806.070532	288.3737328	181.8608916	228.2343847	1424.334388	2811.723146	0.1735107172	0.05246040724	0.00356195146	0.01133028369	0.01098217273	0.0103935184	1	0.1383074	0.0716395407	0.002876705933	55	0.9999991035
9	496.2467624	113.5416222	626.2887159	11554.88767	569.8778006	2423.107584	2065.812529	4481.5	2235.673913	152.471403	2038.14837	167.7114652	444.4416547	218.7483136	754.1775247	1876.930292	0.05575326795	0.05226936915	0.2021486876	0.009793631652	0.01367382066	0.02149747147	1	0.05746168305	0.07900430578	0.6536190795	37	1
9	504.4341335	221.2582013	-95.11862562	16519.94176	2684.741013	441.9742908	1705.707301	6663	5974.715789	71.21171175	3001.22374	566.7591732	115.3415696	208.4861577	1243.311158	3110.471866	-0.006047026557	0.1730790306	0.02798491927	0.005142035574	0.01549938943	0.005531024244	1	-0.0009346730204	0.3203207637	0.05166129282	17	0.9999768996
9	545.2455451	386.2547808	-45.95214925	16938.25321	2801.160208	233.1281364	1909.929208	6925.5	7172.621053	66.9887513	2572.410167	526.7102059	98.26826702	230.9262681	1093.363896	3597.22037	-0.002676491788	0.1702484452	0.0135794838	0.004339813951	0.01462320147	0.005571500742	1	0.0008361993473	0.3139929511	0.003239321045	16	0.9423259073
9	550.6421577	649.7061061	1779.558779	10763.00788	1109.349543	61.02445756	1865.35608	4250.5	5791	400.152498	2562.333391	272.1770983	122.8913004	182.0518891	978.2512223	3229.761123	0.168024414	0.1069566385	0.006006304125	0.01221691069	0.01505529662	0.01389469559	1	0.1344842181	0.183283356	0.01197746386	58	1
9	575.318179	14.50793761	16.44338823	6665.854545	2007.67424	13.90594528	870.3410756	3003	7089.021277	53.33199021	957.7146376	296.023936	65.37207776	142.5327825	409.6842581	2640.469952	0.002573551975	0.3004536224	0.001795526598	0.008255673933	0.02423207467	0.009826588514	1	0.005107588956	0.5800075585	-0.03106449257	26	0.9725349357
9	576.5684737	219.3408285	1919.208508	11451.70768	2580.732242	704.3814852	2196.670692	5058	1314.905263	464.8988354	2695.714124	591.4697402	215.6678719	274.9279481	1102.305066	920.0388645	0.1624988515	0.2236453007	0.06068642396	0.01641643711	0.02437650895	0.01855932588	1	0.1341760587	0.4240792854	0.2011569974	65	0.9999999931
9	585.2893551	184.4832547	826.0448676	14601.9021	2398.265382	1326.109294	1576.514828	6060.5	27883.87368	180.1215963	2231.353041	346.4504348	237.5947533	176.5419664	868.808638	9090.750172	0.05594585212	0.1645018032	0.0890913542	0.00843931859	0.01500883298	0.009612882029	1	0.05153753621	0.3046298122	0.2727687889	44	1
9	589.6030823	428.0036194	2401.965795	14421.47016	243.4631255	74.25277371	2016.663873	5283.5	12698.6413	502.7822916	2836.605253	132.4269101	149.1451268	187.8136636	984.1167413	6532.556968	0.173621888	0.01707413433	0.005199714991	0.01042772636	0.01091025277	0.01250981552	1	0.1382643439	-0.0007204585486	0.007203394894	52	0.9999999999
9	599.5074589	566.3070303	5661.285929	12400.71262	1269.611885	1165.150114	1842.987785	5020	11905.03191	1133.510955	2475.543542	251.5649648	329.0922662	217.9722812	938.8692792	6337.212452	0.4560150418	0.1065048416	0.08875131586	0.01981975722	0.01671878638	0.02629937742	1	0.3663991121	0.1837919383	0.3557727245	86	1
9	600.5515827	600.3679923	3426.416623	11381.02803	639.75377	-66.37206329	1591.886392	4356	9040.053191	863.6029813	2938.122646	180.621805	157.1949542	166.9969221	1068.862152	5886.922648	0.2926430461	0.05715271314	-0.006173451591	0.01495445073	0.01520863562	0.01478965825	1	0.2316292179	0.08025731978	-0.004417830149	72	0.9999978234
9	601.3005238	252.31465	800.719188	14406.25724	1465.098082	1318.303043	1760.558332	5632.5	21859.34409	190.7333736	2429.186181	226.6916391	239.3123766	188.5196524	870.0549697	10058.54062	0.05578726995	0.1087825608	0.09167531798	0.009014714077	0.01749023739	0.01059105472	1	0.05120714479	0.190693687	0.2795271717	40	1
9	606.2656	366.6135025	7001.78536	14887.30019	813.6087785	1387.174814	1951.995144	5775	9935.645161	1366.75599	2988.251705	213.5717246	414.7643412	213.4508324	1122.19101	5037.235352	0.4751679377	0.05550931607	0.08750701703	0.02565126076	0.01240555902	0.02608146044	1	0.381086562	0.079282487	0.3538301235	84	0.9999999997
9	615.0213125	43.06639837	-5.08362076	7318.617298	758.5877753	330.087576	959.8049896	2847	4505.311828	37.7538999	1007.739089	154.0821496	86.79240458	139.3455374	387.478449	1963.474621	-0.000666533617	0.1041825195	0.04530467317	0.005564028853	0.01710541788	0.01083571683	1	0.003901097203	0.1799166157	0.1093111247	13	0.9993612976
9	617.4832855	447.259049	-58.03454432	13866.183	720.3541731	789.8754358	1957.639125	5204.5	6205.795699	50.40945518	2109.860249	170.8351392	143.5468467	204.3462774	761.2374639	2911.294877	-0.004688850385	0.05284825856	0.05804550923	0.003881974267	0.0122057816	0.00704711305	1	0.001165612499	0.07533953004	0.1499758428	8	0.9999881009
9	620.5585904	273.6223586	5562.320624	11437.85073	158.2496464	-159.1762029	1787.223513	4346.5	5806.473118	1322.497751	2831.750376	168.945592	254.7988988	219.648186	1033.022934	4202.528635	0.471447126	0.01380122941	-0.0125333245	0.02677078899	0.01795446121	0.02741142226	1	0.3718647682	-0.009643991917	0.01091581171	81	0.9999999999
9	633.5498553	584.6254887	-48.51320864	15598.98037	357.0611432	122.1754075	1283.259141	5591	7919.075269	45.96643861	4038.043525	177.7127987	71.25573319	166.122791	1440.300714	5894.690159	-0.00341132974	0.02450630799	0.007947298819	0.00368712203	0.01361986707	0.005005501471	1	-0.001025770497	0.01553270704	-0.02133999367	1	0.9999298033
9	634.4925022	331.3652962	793.2795862	13108.35744	4165.532989	439.8730669	1475.019781	5950	8651.55914	237.9016466	2860.384579	848.2310465	125.0902012	243.3780332	1237.91056	4799.626859	0.06201232376	0.3193333653	0.03241879612	0.009996708256	0.022848189	0.01089173905	1	0.05391076059	0.6194270001	0.08669324846	49	1
9	649.7304167	384.4942145	4130.791854	14022.97382	253.5212601	1016.530877	1856.561254	5263	8223.989474	755.4452897	2623.945454	145.3204024	257.0584542	204.1888744	940.1672863	3643.728776	0.2921294792	0.0168450721	0.07162118379	0.01508264662	0.01184097779	0.01734658296	1	0.2356444841	0.000562374931	0.2588913227	70	0.9999870348
9	659.6923531	158.3041686	511.0554673	8025.551469	1660.215411	262.4103653	1210.266708	3421	13518.77419	162.8576186	1792.857843	353.1249694	95.80245125	386.9888489	715.2453015	8794.91998	0.06341634485	0.211704522	0.03167531021	0.01119378974	0.0306781238	0.01376242259	1	0.05427526113	0.399129852	0.08059135328	46	0.9999999038
9	715.5465428	328.664794	4109.09199	8950.067913	956.2361902	-156.9168701	1473.142847	3604	10024.29787	861.888667	1890.812107	233.5726289	182.4523852	170.0105094	753.3347421	5882.725613	0.4586519579	0.1086835641	-0.01735092678	0.02186433116	0.01810228265	0.02249936576	1	0.3621067698	0.1844285485	-0.004830807049	85	1
9	739.4913467	414.687259	2434.994921	8719.044626	165.6950529	525.7618427	1505.414384	3257.5	9615.989362	433.3004434	1428.483055	104.0592209	160.3754537	149.177516	507.9405203	3734.25013	0.2852780573	0.02037206435	0.05974966892	0.01889037441	0.01346933856	0.01980615234	1	0.2295540239	0.007390861238	0.2171217792	70	0.9999725718
10	58.323442	116.6030022	1313.937844	8218.179389	1264.564305	-27.89204817	1251.350112	3336.5	2094.020833	304.8125032	1786.307032	309.4424523	108.5123628	190.1044425	720.2252413	1297.156956	0.1635263909	0.1570962416	-0.003316322566	0.01724302512	0.02140247231	0.01469625803	1	0.1307035491	0.2855837111	-0.01892899115	61	1
10	69.00244176	142.3394716	3140.281338	11036.74157	2347.466874	-178.5475397	1278.865512	4746	3016.543478	604.7491183	2066.31033	444.8993126	153.0737365	169.2676828	851.7831819	1814.987981	0.2830932024	0.2139678451	-0.014885219	0.0173772826	0.01887133256	0.01567982021	1	0.224595398	0.4009185632	-0.03049466536	78	1
10	74.69783165	250.4636011	2457.486818	15608.04131	2355.761573	40.59033203	1811.827887	6242.5	4704.326316	454.8174224	2754.086987	450.9771957	134.8300385	212.2198729	1091.848285	2203.406972	0.1567312213	0.1514472651	0.002456007206	0.009491573753	0.01201473898	0.01029124047	1	0.1256596431	0.2742664813	-0.000943938912	61	1
10	84.87670093	162.4603084	-37.21359608	12592.42969	3946.473073	276.2557533	1443.954003	5699	11010.04255	79.78846057	1871.9521	571.3595483	89.80912078	195.2475169	798.1178466	3552.489568	-0.003071105543	0.3102354344	0.02305096792	0.007008915035	0.0203148406	0.007529669116	1	0.002001892186	0.600819077	0.04043984505	25	0.8737832133
10	98.38842385	115.015	1767.775368	10786.2864	3241.948692	-57.61750949	1356.286549	4914.5	3188.870968	305.5636939	1635.924642	528.2518393	123.9179466	196.0151304	734.3177431	1848.802093	0.1640919426	0.3044214299	-0.005344915536	0.01266821321	0.02429986183	0.01204610818	1	0.1319814109	0.5870096294	-0.02041215064	66	1
10	103.4591167	313.6108112	-354.3160793	16817.92752	243.9985834	3838.552502	2543.350913	6148	5637.956989	96.73111203	2682.518114	175.4077642	671.1162904	281.244556	987.9299892	1937.864484	-0.02139635919	0.01452113441	0.2312716382	0.005728488775	0.01100548658	0.01725851573	1	-0.001824960866	0.00320923297	0.7347844047	5	1
10	131.4198946	272.6613301	2437.11638	14125.02038	2390.105076	2116.976474	2351.279561	6002	5533.926316	553.196118	3165.639667	571.2574851	527.6496156	250.8990786	1312.13373	3251.303641	0.1667884531	0.1657236596	0.1448571324	0.01422947091	0.0184098588	0.02547682461	1	0.142245829	0.3085404144	0.4865766334	63	1
10	140.5898798	126.2610405	834.8541901	13373.51625	1323.722453	469.9961762	1844.284906	5268.5	11407.40426	175.282827	2090.348469	213.6694216	134.8956418	238.7083974	749.2263428	3057.737266	0.06202722993	0.09836910057	0.03603688747	0.008264359227	0.01544234797	0.009930672196	1	0.05270896615	0.1673522903	0.09106334615	39	1
10	157.6559671	366.2727118	4796.900506	15473.54647	2334.258472	1037.232059	2537.382257	6379	3522.163043	1047.9092	3214.17435	559.8826654	339.3278817	475.8304912	1326.402518	2260.576034	0.3199000591	0.161072333	0.06845246611	0.01972366719	0.01974165408	0.02354202983	1	0.2582714548	0.2954622952	0.2592798402	77	1
10	164.4513579	689.2180135	667.4902895	12696.29393	602.5507949	2445.546354	1984.589586	4883.5	5967.51087	168.9264694	2181.637012	140.0104741	446.9952844	286.1595913	760.6117815	2900.431368	0.05288413463	0.04949439037	0.1919984078	0.008791183842	0.01196522476	0.01687613442	1	0.05457204805	0.07297630513	0.6183416254	37	1
10	169.3016648	204.557747	1042.349065	18405.19295	498.1202448	1784.070597	2220.710332	6841.5	28179.41489	235.6274354	2777.753775	191.9609438	328.9279609	193.6625408	1039.071972	8027.765426	0.0578477915	0.02645331815	0.09587878797	0.007098111781	0.01039356181	0.01203893132	1	0.0525505129	0.02234634682	0.2913203491	32	0.9999999967
10	169.4525194	313.7004899	807.4119899	18340.11916	607.1778794	3869.576312	2695.478946	6906.5	30538.12632	204.7843394	2797.087035	188.9300058	680.5609444	242.4646446	1044.472447	9412.485198	0.04535029296	0.03391508073	0.2146499489	0.007111909376	0.0107637601	0.01813545573	1	0.04989739391	0.04194634675	0.6932793759	33	0.9999999997
10	176.7744111	406.6649324	-117.2032073	15023.55541	3376.433754	1870.518705	2725.084675	6465	730.5268817	119.371771	3242.048641	870.7728403	374.0312384	1130.513032	1378.54497	332.3287592	-0.008403521509	0.2348203405	0.1291173178	0.009873297006	0.02273455052	0.01701432099	1	0.003693626805	0.450316956	0.3977045283	23	1
10	176.9781488	426.1125325	1056.046503	16059.62497	3879.704013	649.1574713	2204.240037	7049	20513.86316	304.7907792	3183.199328	745.5084731	179.3191503	242.499282	1328.367303	11691.89257	0.06645634556	0.247549294	0.04275264139	0.01038816903	0.02073808711	0.01025459179	1	0.05756952572	0.4728677128	0.120252084	46	0.99999951
10	189.6248901	251.4773329	1179.291522	17278.79468	303.1252561	843.5911704	2653.916136	6346	13890.44086	283.7004929	3293.982182	280.80515	266.0841029	1049.735639	1186.946077	6008.595227	0.06806632204	0.01646449526	0.04601492209	0.01053483924	0.01996088492	0.02251056726	1	0.05753769603	5.999796463e-05	0.1233904077	31	1
10	211.5417421	383.3046453	2591.99114	14870.60539	4686.109107	134.8236184	2581.835726	6843	1321.273684	725.9203185	3967.138586	1365.828393	207.3706349	698.037502	1861.858636	1133.743558	0.177067514	0.3271154076	0.01007378484	0.01467241756	0.0261737122	0.01792108542	1	0.1432810308	0.6339371262	0.03569851148	66	1
10	217.0480233	125.7360827	-35.61247328	14961.29661	2318.882058	224.0279784	1998.396304	6071.5	7797.105263	65.25024732	2205.505657	324.837231	77.92836431	234.6637619	841.319051	2490.429035	-0.002207649836	0.155834713	0.01479404644	0.004778460013	0.01488359514	0.005192594327	1	0.001185371174	0.2845362651	0.006956962208	16	0.9183896927
10	217.2289624	522.5246312	1020.867073	17132.56935	1014.303904	1750.261211	2219.914531	6546.5	8410.795699	241.6349815	3529.389625	279.2414028	409.3419006	224.8038744	1327.612415	4830.957619	0.05924470505	0.0612309433	0.09941131236	0.007165552413	0.01232758417	0.01267506619	1	0.05408911477	0.09363826429	0.3049003564	36	1
10	223.5850558	29.6924096	645.4050606	10330.6559	1065.698763	279.2399472	1165.580265	4027	9813.094737	135.4662656	1768.843377	212.7424907	104.428982	172.4527657	659.4251171	3882.618482	0.06550608448	0.1028447417	0.02849925802	0.007347773526	0.01518849708	0.01088099662	1	0.05502576825	0.1762226199	0.06631073849	39	0.9999399146
10	232.7309328	109.4282697	4360.9326	15511.87185	897.9484939	932.3655066	2020.785806	5878	17883.68421	960.3477358	3119.901615	229.1755282	298.1546973	207.4980712	1159.722808	8815.578011	0.2890092067	0.06170133593	0.05873549303	0.01623996671	0.01578979827	0.02156486621	1	0.2327008758	0.09191511743	0.2159604575	73	0.9999989982
10	239.7332857	783.7783342	5279.173719	7521.307764	1206.994938	-425.621555	1596.173097	3272	10722.82979	1405.230692	2004.507601	318.3591033	230.4938032	748.0598283	826.9986596	7735.231207	0.6998344146	0.1623427913	-0.05416449515	0.03379405016	0.02256289462	0.03316473758	1	0.5502928878	0.2916343185	-0.07624512418	93	1
10	242.2935035	548.5184162	1268.425455	19393.1352	3361.092933	106.7651819	1972.455379	8107	17906.53684	269.3723507	3046.358825	571.4236054	108.2542992	235.3189479	1273.762345	5017.901144	0.06615127072	0.1723480033	0.005473638877	0.006787508898	0.01181531318	0.005686751604	1	0.05459887887	0.3176315477	-0.009445194554	42	0.9999999996
10	244.6907408	375.490399	-396.0727127	20234.67678	2076.356605	4961.214774	3251.803888	8199	1769.010638	112.7529717	2987.545565	393.3370176	698.931346	805.9504584	1225.770221	595.1999482	-0.01984054434	0.1015708331	0.241077078	0.005219110419	0.0134961244	0.01741805442	0	NaN	NaN	NaN	NaN	NaN
10	260.7397857	159.5034372	5468.957057	17504.8236	4291.752286	-215.0168407	1746.076849	7780.5	7986.595745	1129.248155	3368.246106	882.6589851	250.0596997	220.1298087	1495.336923	3777.658484	0.3103085949	0.2382436705	-0.01245821459	0.01690390058	0.01851027145	0.01587479539	1	0.2463446222	0.4505410603	-0.01549052073	78	1
10	269.7709127	277.101111	11429.32725	15537.28531	1116.863235	-456.4260398	2411.005087	6169	23309.08333	3244.743758	4267.466715	311.6941946	547.373323	725.7999038	1629.708514	15813.01066	0.733158124	0.07558951791	-0.03070999948	0.03109261428	0.02139281221	0.04486125266	1	0.5774016099	0.1147573038	0.007673424781	91	0.9999347643
10	280.2267857	37.86974904	5308.458455	11015.76014	605.3596759	766.2883768	1700.607194	4323	6547.886598	891.7752353	2015.346515	155.0613916	295.7489203	212.0552965	739.9167371	3523.326656	0.4659118978	0.05693801724	0.07065433586	0.02213865117	0.01571320938	0.02936615343	1	0.3727879266	0.08165086229	0.2945071007	84	0.9999999957
10	283.6797564	665.4458005	-19.7107987	10311.83592	1659.308243	660.1841374	2192.601175	4249	1025.638298	71.63360857	2930.077647	488.4208892	194.1025932	208.0039892	1166.264972	831.7170586	-0.002119694601	0.1565195295	0.06452410775	0.008052009625	0.01820050438	0.01309595091	1	0.00425146476	0.2877221245	0.1763184343	18	0.999999999
10	293.4371432	639.7113119	9607.290983	13298.45471	2385.896079	-556.5257676	2149.170952	5806	18875.94681	2659.04483	3584.410529	576.3652628	400.6102897	309.5676995	1472.61377	11707.25105	0.7184960433	0.1770171113	-0.04363736493	0.03055871372	0.01899813802	0.03447365634	1	0.5657268857	0.3219436449	-0.0358517544	93	1
10	294.6594124	240.6677888	-144.1408051	18546.82153	3322.44162	1084.769582	1846.388002	7867	8288.582418	81.47319742	3599.907992	730.9140675	216.4155451	280.4625276	1519.710901	3528.879775	-0.008950110555	0.1756028735	0.05834499766	0.004656436247	0.01533405417	0.006775612316	1	-0.001379157386	0.326590956	0.154494392	18	0.9999999588
10	305.2938072	358.6417055	-220.4668523	21893.35627	5300.498759	2618.745521	2446.740907	9644.5	4963.612903	101.4884238	3289.720849	827.283915	408.9861565	246.1337913	1335.453321	1463.109234	-0.01013316716	0.2391901839	0.120350947	0.00508088361	0.01589004046	0.008563453606	0	NaN	NaN	NaN	NaN	NaN
10	340.6366701	94.49995379	2607.481426	16425.33333	2452.343583	-25.02448594	1586.060985	6513.5	6888.893617	486.074378	2833.1397	557.0221988	152.0259109	247.8106401	1183.8183	2984.574718	0.1599876805	0.1558013248	-0.001654937349	0.009879296484	0.01687489578	0.0100565185	1	0.1280065982	0.2830121667	-0.01408190011	61	1
10	351.1578737	341.15659	14700.9906	19684.83486	582.5982446	-649.3281595	2243.370496	7727	18478.70526	2895.047355	3800.391996	232.3567245	464.8734194	265.7355836	1464.314937	9039.470052	0.7442527308	0.03023272178	-0.03076370334	0.02221163228	0.01238070954	0.02833096003	1	0.585847228	0.02187326746	0.008250163882	90	0.9998368807
10	353.7170566	170.3957232	3169.441219	19345.64823	6459.118946	981.885144	1913.742654	9181.5	12186.34409	599.1032643	3333.819765	1029.599452	212.3476421	215.6854373	1418.460267	5181.85718	0.1598490661	0.3238304015	0.04895621785	0.01163885584	0.02252012597	0.01084709054	1	0.1320311061	0.6287017336	0.1642527869	67	1
10	356.7199105	301.4147878	993.9463357	20039.05818	1314.363657	4346.47272	2450.18992	7749	20915.8617	278.1611993	3659.624521	328.6150651	763.1533711	243.788578	1415.759438	8596.160211	0.04769456538	0.06655369457	0.2163640122	0.009331577657	0.01270022529	0.0164124319	1	0.052059247	0.1087904462	0.7007952586	37	1
10	367.1010583	91.56999404	-12.47262783	12469.63209	1793.214278	377.6501332	1823.302092	5014	1029.924731	63.49501723	2301.361602	353.1656417	108.2122942	249.2989494	886.3996572	462.5209804	-0.0009713910149	0.1465362183	0.03176030974	0.005392182598	0.01775168262	0.008432732317	1	0.003120214957	0.2661091841	0.06465455251	17	0.9999998814
10	376.8211724	50.54758814	-81.67426781	12562.30141	1234.327774	642.389166	1360.543174	4882	7072.791667	54.8537706	2421.338131	236.2198588	137.1338875	221.4409681	884.2344304	3087.680512	-0.00639358787	0.09779320827	0.05046404939	0.005129897788	0.01446148434	0.007314211726	1	-0.0003428033377	0.1670565887	0.1254128573	13	0.9999999637
10	378.4485566	517.6782228	1051.384833	15158.53444	736.6099879	1624.020774	2392.048163	5680.5	1331.265957	306.4457411	4219.053975	320.5303479	431.3984074	249.5680255	1580.326287	1090.821089	0.06741531861	0.05024767181	0.1012959555	0.007655458618	0.01518784889	0.01705703691	1	0.06056988383	0.07118498999	0.3126832816	36	1
10	386.3079709	138.4975886	-113.5341183	17105.73812	377.629877	1016.715502	1835.854396	6066.5	5836.670213	50.71154762	3188.748383	194.9147312	218.2332578	218.0287334	1176.90401	2491.615896	-0.006662086488	0.02330880262	0.06100940234	0.003557263764	0.01082331959	0.007701790647	1	-0.0004023057495	0.01500378856	0.1585786979	3	0.9999805793
10	390.7784953	310.1450291	-473.4917252	21278.35702	2308.286428	5121.194568	2561.21271	8558	8390.583333	93.61195008	3187.574272	400.5636951	756.5418097	220.0524668	1253.992972	3078.960927	-0.0222856905	0.1114213568	0.2379783649	0.005481131286	0.01195081544	0.01844662284	0	NaN	NaN	NaN	NaN	NaN
10	391.301744	61.75671558	-26.03747189	17479.6466	1641.743155	201.973212	1475.222461	6652	10181.90426	61.08075439	1489.216411	266.6689902	88.04905092	215.8708109	606.2186652	1441.768262	-0.001415735862	0.09631366128	0.01246849135	0.003559826556	0.01195020593	0.005198253122	1	0.001283938174	0.1626384403	-0.002932186159	11	0.9999776287
10	398.3417242	78.36045429	2008.399834	12695.30505	1709.564614	790.280665	2415.022477	5188.5	2328.242105	365.0970393	2188.970761	284.7021944	221.2398574	322.6860962	845.1207106	1125.915247	0.1595154807	0.1378390667	0.05992489398	0.01215019735	0.0175681252	0.01471338362	1	0.1312235251	0.2484649791	0.1948331357	62	0.9999976164
10	403.612287	585.8407184	3.854145982	13639.64476	3100.45491	254.1746803	2247.549309	5776	4143.382979	67.99681456	2725.325133	635.461621	91.97107508	213.3114651	1119.888331	2749.435739	0.0002814265917	0.2304511637	0.019887435	0.005534150821	0.01864433513	0.008345896608	1	0.003936573406	0.4374087339	0.02752042511	21	0.7719075262
10	409.3533462	91.37156253	2276.446315	13220.5457	43.47502805	688.9933847	2082.172908	4768.5	621.5684211	491.740077	2637.305793	168.8712809	194.4140426	258.630086	905.1361107	440.0305273	0.1704546909	0.003745375568	0.05091206427	0.01216718333	0.01481539363	0.015570662	1	0.1384328286	-0.02634028238	0.1616795441	53	1
10	431.3276187	308.3022074	-185.7836017	21327.96841	2449.181039	1253.7711	1876.127108	8463	9768.771739	78.60550947	3671.607352	429.5076928	234.8582145	242.8065183	1407.829619	4156.901292	-0.008887708673	0.1145948554	0.06059638895	0.004452409173	0.01245209457	0.006235899208	0	NaN	NaN	NaN	NaN	NaN
10	437.8474472	383.6000273	9490.630588	20357.32629	356.5773516	2032.270689	2396.358554	7680	4698.425532	1831.507853	4045.888376	233.3294008	517.0264224	301.5503644	1551.840815	2759.14265	0.4730629219	0.02000599966	0.09862304695	0.01787879219	0.01140438067	0.02818597765	1	0.3798666996	0.007034964141	0.3899458452	82	0.9999985756
10	448.5003422	298.3158875	-100.0222922	20225.91873	2271.786677	302.6992568	1881.688617	8067.5	11184.07447	72.71789035	3246.510076	467.8636362	84.03419536	222.560598	1295.491819	3577.448554	-0.004637480541	0.1077771022	0.01512138179	0.003716699467	0.01364488566	0.003972557047	1	-0.001020941036	0.1862108342	0.005818185089	11	0.9999199218
10	469.3997137	388.6507871	-360.3686278	17626.87888	989.6406432	4285.428659	2455.188958	6731	6328.084211	82.08543845	3287.60807	272.7898627	773.4326455	273.8344069	1265.231474	3207.040266	-0.02067323185	0.05596193631	0.2412891815	0.004470437105	0.01156767232	0.01755919554	1	-0.0003839332084	0.0883737225	0.7705387345	10	1
10	488.4864191	711.6033055	1704.614424	10095.50859	3152.523408	-49.56154652	1699.26035	4610	3223.589474	390.4857006	2183.553752	653.599581	122.0336567	185.1530183	954.2358496	2051.072644	0.1700515539	0.3119692937	-0.005665334022	0.01441727806	0.02245071619	0.01329079441	1	0.1367072414	0.602413073	-0.01994666824	66	1
10	524.5908035	165.467383	854.325157	15844.04103	957.8018397	1454.802834	1760.613926	5984	15022.61053	193.17846	2463.494788	221.204395	285.8000455	202.7519317	909.3181621	5986.317629	0.05569058345	0.06175605206	0.09432311648	0.006757233158	0.01312092011	0.01203374214	1	0.05098567398	0.09454924619	0.2868290615	36	1
10	533.4552119	41.70428661	-37.92934992	8146.6281	445.4242989	855.2559351	1256.589721	3065	7743.989474	42.76752467	1259.916326	133.23265	152.3631855	161.2574964	473.8219286	3236.902763	-0.004532967209	0.05435881809	0.1062012617	0.00582433714	0.01585747006	0.01256374158	1	0.004195853378	0.08015841124	0.3140215645	9	0.9999999999
10	537.6092883	368.4584703	-64.75763692	17118.13818	4058.215547	215.5092133	1928.046905	7391.5	13353.06452	80.69954213	2477.726751	701.3634037	91.06401317	231.9279029	1113.771553	4822.915485	-0.003929056164	0.242857719	0.01278625117	0.004944009629	0.01470957721	0.005119982713	1	0.0002717491324	0.4625664109	0.0028815046	20	0.9885357048
10	547.6629189	476.4073694	-108.6692638	18577.66464	6149.013337	451.5148417	1648.370217	8615.5	13896.52083	91.37920444	2721.727125	919.9748002	114.8765636	227.9250422	1239.306373	4550.272693	-0.006261101647	0.329548779	0.02520447119	0.00542543499	0.01783875681	0.00595390844	1	-0.0002571718942	0.6404382456	0.04777926994	25	0.9527076621
10	563.645558	427.9599901	-144.3352173	15804.96045	2322.830022	1991.073548	2467.21344	6419.5	7736.053191	83.41328453	2378.716016	498.9438742	307.4251595	1017.678783	939.8970693	2953.396122	-0.009382059913	0.152983888	0.1240849698	0.006399334709	0.01904573588	0.01184879643	1	0.002089647473	0.282662848	0.3774147176	19	1
10	575.3293798	292.4595525	-63.15100796	15615.54015	1537.57135	452.4349831	1810.401261	6015	9100.757895	60.07183542	2536.041685	311.0184027	110.9597459	208.8036639	963.2427551	3806.739286	-0.004497522198	0.1027050411	0.02922925818	0.004511283417	0.01451354741	0.006322264698	1	-9.460928761e-05	0.1763364307	0.05369946448	12	0.9999144693
10	580.4244242	162.7077231	-10.05986088	11613.69377	1137.788823	332.5434953	1728.594733	4473	4103.106383	51.64701029	1794.870001	219.1720955	84.30472934	205.8724997	676.7056949	1850.734928	-0.001003475723	0.1021307203	0.03012651384	0.004685465006	0.01530741651	0.006683248638	1	0.002708996559	0.1751746407	0.05748698066	12	0.9997276114
10	582.7691402	307.4360206	-175.2912426	11346.06195	974.7089414	2522.826089	2360.474273	4427	1967.641304	86.78439968	2707.973769	285.6703979	626.0657547	339.7811283	1037.988494	1506.008899	-0.01665825651	0.08842835047	0.2304886529	0.008259751349	0.02050995743	0.02143211843	1	0.002340305875	0.1544073424	0.7357996825	15	1
10	583.2626181	440.482923	-58.24342855	15209.51159	750.8876878	427.6812647	1864.810503	5655.5	8582.221053	53.5571446	2942.418404	200.6437791	121.4729922	198.168232	1062.206539	4416.526341	-0.003608145915	0.04992576022	0.02969524105	0.003898484389	0.01125318462	0.00646776041	1	0.0002923990605	0.06833534436	0.05357839893	7	0.9999999443
10	617.174325	238.3711282	-46.17275364	12932.66116	2932.249212	354.6331655	1570.806806	5634	3316.621053	72.95782349	1772.611478	383.6973189	84.55575379	183.0108415	705.9506653	1292.003904	-0.003746445301	0.2273745065	0.02842939673	0.005958466464	0.01621726652	0.006521214907	1	0.001256635389	0.4314404076	0.05562450681	21	0.9999999581
10	628.285893	85.60962907	423.3046331	7035.7767	1005.766163	193.4462504	1045.748441	2826.5	8372.215054	106.1162242	1283.974275	274.2870919	95.34907488	715.2877745	499.5154218	4567.04269	0.06363730542	0.1439005949	0.02802312026	0.01056305042	0.02952801425	0.01371670184	1	0.05379043575	0.2602365132	0.06576419774	43	0.9999999609
10	692.6201782	271.8181548	-33.30256295	10826.10055	218.1226091	275.5041597	1645.875766	4027.5	19006.19149	47.20750787	1514.05613	125.0756468	79.26788775	187.9140776	542.840025	6294.628484	-0.002942211298	0.02216962136	0.02571766712	0.004643294732	0.01180092038	0.006590011356	1	0.0003980386286	0.01138595453	0.03918051277	2	0.9999997659
10	694.6436539	385.4731844	624.9351508	9327.412686	1562.570605	292.131796	1477.193103	3948.5	10232.54255	175.6326703	2124.128172	340.9193882	110.1728631	164.8791558	828.8893193	6554.241435	0.06394926477	0.1633349777	0.03214900209	0.009167077667	0.02178728419	0.0115166863	1	0.054410406	0.3001554925	0.08057838014	43	0.9999999995
10	718.3387607	402.5089894	1559.867913	9868.600072	2228.022129	437.7901654	1522.887478	4319	7174.478723	310.5150938	1763.266611	397.930112	144.6525349	166.1454384	732.4339103	3301.582972	0.1609746067	0.2293136752	0.04620021794	0.01281642571	0.01884379737	0.01371652869	1	0.132139996	0.4351678545	0.1517106328	65	0.9999999607
11	15.407955	324.4415002	3536.336471	11463.64089	2606.994627	-226.9952764	1652.83142	5043	946.688172	961.4689859	3138.925447	701.687659	223.5230097	209.8436354	1298.719156	742.7894251	0.3002161061	0.2244140168	-0.01829726952	0.02001669595	0.02149941743	0.02237738629	1	0.2379507357	0.4220828852	-0.0380444468	78	1
11	60.75869013	85.07634852	1396.574715	7873.010271	134.8567045	-28.35323366	1203.098738	2889	4444.294737	235.1791629	1393.361168	110.2698852	94.80948896	153.9888974	485.158019	1969.767984	0.1761259567	0.01724441544	-0.003191406705	0.01463110072	0.01518764783	0.01340840071	1	0.1397337637	-0.0006865015157	-0.02082021543	52	1
11	103.1684296	464.9596163	5799.076738	11640.52304	1827.95603	-345.4871826	1934.966517	4955	3002.652632	1788.503834	3774.088541	586.4447008	290.2058544	215.446713	1505.645684	2402.979501	0.495830002	0.1536837262	-0.02820339906	0.02441805026	0.02425679745	0.03267259553	1	0.3910418295	0.275933739	-0.03214621566	87	0.9999999971
11	134.9050311	134.7061119	3235.568834	11654.43585	1177.347879	-92.40362466	1642.675898	4634	11884.95745	857.9942588	2797.090353	277.3157564	197.1666541	203.2837288	1050.217604	7011.062164	0.2861301236	0.1024283306	-0.007667644303	0.02139316365	0.01839105246	0.0203354673	1	0.2267003379	0.1728952225	-0.009279932952	74	0.9999973828
11	140.7224722	338.8878154	8867.330352	17951.51778	1099.592505	-328.2150316	2109.348221	7091	9922.287234	1742.199106	3378.459811	316.5392702	376.6376569	232.1844583	1345.36012	4644.139328	0.4928771599	0.06098328521	-0.01787982222	0.01856892503	0.01303853337	0.02336022864	1	0.388735708	0.08660809311	-0.000969702929	83	0.9999999235
11	154.6350826	285.6312975	2778.065933	14985.3646	222.7738587	103.3894446	2322.221684	5586	5056.53125	680.9424881	3639.526421	177.9502312	175.0629449	216.3648617	1329.637736	3208.645321	0.1854719288	0.01441916105	0.006906017781	0.01151931428	0.01167737212	0.0137457491	1	0.1476877445	-0.006155860988	0.01547205389	52	1
11	204.7353661	270.432912	-65.82585767	14461.04046	2322.80907	903.3691362	2391.199368	5884	2008.157895	74.61583037	2982.874832	478.9221846	179.0902175	257.4203944	1159.190215	1042.705792	-0.00413422635	0.1644831551	0.0645883504	0.005848352408	0.01712875015	0.009759123199	1	0.002719445984	0.3040327791	0.176389446	18	0.9999999994
11	244.6183013	143.3391064	1072.472665	18127.36822	4527.357467	1648.592608	1548.041051	7933.5	7785.936842	255.131359	3180.992925	916.2296101	342.024297	236.4352344	1440.697474	3496.08351	0.0573736723	0.2478768635	0.09059557604	0.009071744602	0.01835272433	0.01211868337	1	0.05329322537	0.4753036645	0.2811984796	47	1
11	266.2527295	20.32879518	23.38467879	7958.06304	162.6889711	74.7725995	1124.121013	2918	3362.698925	39.60322886	1799.93695	115.167412	55.52196202	148.9644265	622.3987598	1844.125761	0.003741527404	0.01930211497	0.009373305089	0.005499259795	0.0171048505	0.006932074743	1	0.00466283412	0.004895315566	-0.01513005	1	0.9992741375
11	314.472742	23.30234693	800.4877815	11555.70258	4481.728059	-29.52545691	1022.463286	5431	6824.395833	193.8223488	1925.73335	716.2027408	104.50388	194.2307004	858.6007373	3111.629647	0.07037273786	0.3864251135	-0.002549073273	0.01111392559	0.02640475194	0.009289316638	1	0.05882932503	0.7554309725	-0.0281464239	51	0.9999999987
11	351.5960082	208.4725614	4393.53415	14553.19605	185.3649344	3494.987203	2799.025722	5428	2096.180851	1186.31377	3899.276504	182.4767377	924.5301125	383.3792605	1440.218219	1454.897343	0.2959839857	0.0120982054	0.2254811529	0.02186623963	0.0146775678	0.05211481574	1	0.2479091538	-0.003650530877	0.7834044679	71	1
11	445.2599796	126.4436875	-196.7802121	10568.69995	86.3547562	2403.444429	2250.934235	3912.5	1562.031915	66.79098491	2440.227913	134.8015278	611.9575333	248.1266502	875.5248051	1254.782322	-0.01767730266	0.007377967811	0.2308154017	0.006263196579	0.0147348369	0.02468074701	1	0.001031964332	-0.01144551156	0.7337757512	5	1
11	472.5331258	79.55376341	11.68819402	9547.384465	1393.981393	175.8925873	1627.404229	3873	2900.21875	57.676431	2342.737803	345.9641545	87.34937395	213.0026889	908.2338382	2362.451524	0.001285032125	0.1446224787	0.01870249256	0.006829086864	0.02048226198	0.008924005826	1	0.004100185828	0.2617120124	0.02061367774	17	0.9784727184
11	477.3810154	194.5717974	1233.54238	18026.48307	7752.389881	81.47736001	1410.927743	8799	11743.41489	251.06658	2548.353154	1190.357677	123.1992081	237.6429794	1274.674453	4952.238823	0.06751638389	0.4398733506	0.004527424256	0.00923438414	0.02181459801	0.007320419159	1	0.05735050045	0.8650822811	-0.002745159948	51	1
11	478.5536776	559.5153113	1212.650351	17337.94584	7121.540835	127.6313229	1659.332214	8320.5	1740.802083	267.4814064	3315.08419	1417.24755	116.8229158	273.6654615	1607.26854	1400.504831	0.07090880003	0.4107756676	0.007282212011	0.007603218382	0.0181103761	0.007573435963	1	0.06000103802	0.8056144966	0.006318396463	51	0.9999999997
11	488.4837798	99.65035216	-63.22809901	12379.04012	674.7504045	367.9622082	1697.396217	4662	14489.47312	144.7598062	2075.620412	194.2543021	160.7272791	1536.71254	727.8173241	4608.12137	-0.00521305882	0.05480392948	0.03083766791	0.01500023292	0.01702220121	0.01541584447	1	-0.0008719458739	0.07836810809	0.0572976184	7	0.9999991202
11	493.5167568	154.6719781	3734.558989	12580.25116	4116.302689	-111.3227345	1496.426368	6013	5760.265957	1175.723467	4025.731609	1303.752146	234.7446991	241.8577222	1823.303366	4759.385899	0.2885891527	0.3204804737	-0.01009586114	0.0220674952	0.02908198643	0.0220647719	1	0.2299043473	0.6190397664	-0.00917027383	80	1
11	618.150787	386.7652068	3507.201189	11881.56761	2804.349672	877.8562029	1941.490579	5304	18817.85263	835.1535901	2903.444808	589.4920451	289.7553203	746.9878899	1193.545168	11767.88424	0.2848711166	0.2315249758	0.06694345552	0.01819656337	0.02324792009	0.02482787781	1	0.2310339115	0.4397767248	0.2491257065	79	1
11	660.7361294	106.614805	18.7400997	7481.899891	704.179698	142.3889595	1006.874426	2877.5	2983.645161	40.51430034	1271.885016	159.4492028	61.66912061	136.167262	478.4325534	1523.9598	0.002751764338	0.09763728022	0.01963867991	0.005784612227	0.01689176039	0.0079112201	1	0.005007978198	0.1655823405	0.0224265145	11	0.6195268179
11	666.8987958	197.2004918	-55.26038509	8573.270458	110.6493396	919.3997103	1546.084412	3064	5058.568421	42.13752595	1513.263247	107.290906	190.4618312	167.3190058	540.004003	3155.058187	-0.00686161638	0.01298288725	0.1097311141	0.00506541305	0.01379548038	0.01478513447	1	0.002305253432	-0.004378527009	0.3240487861	4	1
12	50.26179457	252.752518	1838.684992	12406.32333	590.6447104	1642.773519	2002.811487	4712	5687.210526	464.8421767	2721.037337	193.5260349	411.5819187	225.3115409	996.222571	3364.044096	0.1508781235	0.0488674786	0.1320962141	0.01431805638	0.01470889143	0.02055076459	1	0.1281836048	0.06902054041	0.4354937503	57	0.9999999997
12	59.72520683	292.5149468	-240.8886385	13928.76069	43.00798446	3121.541665	2312.258639	5053	3313.914894	76.42940787	2501.156378	136.9514265	485.4508101	223.6125489	867.4770609	1509.627189	-0.01664579885	0.003489832037	0.2199402	0.005400472936	0.01044364453	0.02108458689	1	0.001165232272	-0.0197984237	0.6968309861	5	1
12	69.78955608	80.68209481	2736.59968	6200.029387	409.7663654	-212.139725	1235.827032	2465	12685.75532	824.4901483	1702.113947	133.0251422	186.2212813	130.6696006	615.5389252	8510.935097	0.4493301432	0.0699622095	-0.03442030262	0.03120093676	0.02603299602	0.0315659866	1	0.3534832012	0.104622205	-0.06635066599	83	0.999981781
12	124.9857492	543.3680253	15.54877416	7296.467313	225.4370114	627.2280373	2621.150872	2801	1447.892473	46.63707934	2925.848524	182.6176729	228.8114415	404.5569276	1078.369416	1563.712566	0.002182831167	0.03276793908	0.08697213682	0.008630828814	0.02661001474	0.02172709083	1	0.008191054154	0.03524658814	0.2492222575	8	0.9995777487
12	501.3961966	386.4137009	13820.86565	12936.46226	180.4024535	-638.9105829	1979.309376	4925	3202.680851	4486.589402	4342.438532	201.2024732	606.4123613	302.0600945	1657.137652	3514.805222	1.053028468	0.01481063706	-0.04787147846	0.03381985755	0.01694655046	0.06491928919	1	0.828035662	-0.01194960975	0.01601499381	94	1
12	561.5475043	326.5009582	2811.132006	9615.828411	1995.707568	746.0508963	2184.91571	4115	1759.989583	1037.333671	3483.29564	719.550718	303.924258	383.7798645	1442.07911	1916.449164	0.2916079121	0.202814318	0.07678828882	0.0202730098	0.02946066267	0.0312960118	1	0.2367489744	0.3813376121	0.2830639403	79	0.9999996957
12	647.3394857	202.195149	-0.6260239264	9686.611014	912.7202838	266.8257465	1664.526159	3742.5	2407.905263	61.58554282	1548.153345	185.9693338	103.594187	230.824925	589.4717472	1878.38021	-8.681636053e-05	0.09766006345	0.02861223894	0.006334908893	0.01445647647	0.009609691386	1	0.003311257034	0.1659661795	0.05236800384	12	0.999843138
13	47.37114079	158.6772279	1478.155943	8724.978182	99.84893047	-21.96416792	1486.558006	3154	2642.389474	358.2264109	2010.217235	132.3376455	122.6362556	232.4034481	725.6397102	1443.905006	0.1745210884	0.01101206078	-0.002690892879	0.01347617085	0.01769454915	0.01612492958	1	0.1384588629	-0.01341452019	-0.01968636346	52	1
13	56.70619086	213.4166152	973.5749842	14607.08978	5780.471769	19.06249882	1264.672709	6899.5	7148.042553	207.3470133	2266.749944	855.2541169	106.165498	267.8615665	1016.915586	2762.695835	0.06785569654	0.3922464385	0.001342682278	0.008728509447	0.02133553053	0.007846507119	1	0.05711775686	0.7674974514	-0.01522915843	51	0.9999998421
13	91.5476286	593.6808621	5284.402679	11130.15675	602.9113772	-238.7455645	1970.622522	4437.5	10147.08511	1310.02731	2850.899941	188.7574474	255.4157812	210.6796435	1062.571268	6599.335509	0.4729795765	0.05508181059	-0.02018230455	0.02428524501	0.01335210046	0.02680518943	1	0.3728794843	0.07455422246	-0.01331104273	83	0.9999502969
13	136.7085319	84.53181824	10.67742491	9383.082905	931.2706303	230.1390189	1303.002712	3650.5	4484.702128	49.48679804	2067.915108	215.1751504	87.44462264	184.6990649	764.1351192	2528.662857	0.0009377480952	0.09843858191	0.02555718269	0.005750134308	0.01948883039	0.008675376615	1	0.003939836345	0.1674443067	0.04221523222	12	0.9998071752
13	141.042738	704.0497728	-0.8468452131	10441.19351	101.6884815	122.3721809	1589.427236	3738.5	3111.021978	38.04482067	2664.15029	130.5839903	69.57247361	204.1393518	929.7647015	1962.568612	-9.294264617e-05	0.009890029921	0.0120572038	0.00441234112	0.01421113152	0.006975764515	1	0.001741771614	-0.01424977799	-0.00715743891	1	0.9938255992
13	142.1712138	44.77525221	26.89938678	7000.697238	159.1571671	49.72583285	1103.95886	2545.5	3339.364583	33.28727434	1683.130163	102.0095527	49.85688472	168.1642917	580.3056794	2301.099879	0.00425273798	0.02233300265	0.007152356064	0.005388179196	0.01682502678	0.00699215062	1	0.004951665477	0.01101560345	-0.02247252039	1	0.9997896894
13	149.3553528	373.6688946	-352.8354767	16164.24245	223.8747809	3794.09529	2588.133676	5852	4059.340426	99.34783689	3197.416471	168.2093321	832.7052442	304.6831611	1196.32066	2024.071047	-0.02082824918	0.01452473912	0.2424490386	0.006128547741	0.01036749054	0.01971867276	1	-0.0007046977689	0.003614743921	0.7729631384	5	1
13	169.0787099	310.0184555	902.6366261	16053.77973	1038.955849	1583.484789	1849.519759	6147	14656.73118	363.3897142	5455.452907	427.4377531	504.538082	208.4275002	2064.032978	7728.95601	0.05595357923	0.06604648438	0.09901013056	0.009616564354	0.0136257797	0.01287486043	1	0.05150273326	0.1034964548	0.3029982162	36	1
13	185.6867884	195.4960036	-85.27807448	14653.63821	1472.702126	878.7524972	2141.026194	5635.5	3007.904255	65.57390149	2849.370354	323.6270695	190.683236	234.8262094	1064.939659	1480.836592	-0.005935729059	0.1016922674	0.06065113106	0.004809499865	0.01484305637	0.008836406012	1	0.0006562236136	0.1753992118	0.1603362304	13	1
13	200.2397312	337.4367247	-101.6435436	16712.16021	5653.249611	967.8381408	2158.771367	7772	5518.043011	98.29669692	3270.71241	1244.9729	218.2578376	257.8113414	1550.760145	3981.914082	-0.006366948757	0.3462626504	0.05875623488	0.007069137553	0.02359819109	0.007943233361	1	0.001786550958	0.6758480301	0.1625929172	26	1
13	211.5873291	86.48944354	663.5107963	12967.50825	754.1861686	1143.15104	1700.068878	4862.5	15384.13542	185.5000605	2525.051259	202.7237477	255.4451979	181.8324615	902.0835903	7457.378829	0.05037062042	0.0586852028	0.08826300603	0.009403489319	0.01665242046	0.01220058119	1	0.04640896221	0.08807562082	0.2649385564	36	0.9999999866
13	236.5543927	680.2137918	689.0583819	11606.52575	2607.951124	991.5849664	1800.852946	4910.5	2626.340426	201.3183887	3050.789228	718.1888792	311.0615881	414.2052429	1257.4614	1907.660266	0.06169650392	0.2274603192	0.09203679059	0.008380843301	0.02271796411	0.01450513808	1	0.05665412782	0.4335497649	0.2863026512	47	1
13	251.6155901	91.60763138	-76.98729973	13166.18573	179.8334674	353.6374584	1841.818382	4752.5	13296.67708	46.33100412	2774.287784	148.2228074	93.9591388	226.6180235	942.1341848	6604.850301	-0.006019370605	0.01372984259	0.02767135969	0.004422270868	0.0133863143	0.00635326565	1	-0.001963896929	-0.005799557624	0.04486521742	2	0.9999988616
13	275.9454657	147.2026927	10709.05868	14955.35889	1551.316437	-541.0549265	1830.90607	6052	6278.978947	2793.981422	3856.99933	459.6631226	505.0346924	268.6910725	1558.665987	4559.549481	0.7160715608	0.1089553426	-0.03308446798	0.03458622714	0.01921856214	0.04205244905	1	0.5640105061	0.183046578	-0.002893896194	92	0.9999999742
13	358.5595382	652.0937111	6411.626883	13498.14635	154.1828637	-290.0056902	2173.090773	4944	4560.16129	1556.992994	3210.356205	150.0576336	271.6847594	290.3683463	1145.435346	2951.941197	0.491880004	0.01193057974	-0.01934272697	0.01762330601	0.01303750267	0.02346882696	1	0.3875441875	-0.01382570127	-0.007930727276	81	1
13	487.585974	752.4412892	2098.171455	7021.26512	270.5003093	-3.06324449	1817.006057	2717	620.4408602	537.3513745	1770.771216	121.1563891	129.6670214	213.374863	650.479528	431.9095483	0.2984622733	0.03829407845	-0.0005559006216	0.01991881481	0.01652670501	0.02421140524	1	0.2364306808	0.04183359759	0.01528433982	72	0.9999877422
13	545.5268434	19.68374286	1645.182163	5889.84001	635.3566296	-106.8236642	1069.254132	2387	10902.9375	469.9745829	1602.681199	176.0195091	121.5737665	215.9640985	600.4968989	7425.321727	0.2824518076	0.1080767499	-0.01851677041	0.02230770607	0.02436211999	0.02411208637	0	NaN	NaN	NaN	NaN	NaN
14	5.5199329	496.5137697	587.1881958	11680.23253	1918.523631	932.0182034	1732.467686	4775	19956.86111	163.0486125	2137.635635	321.2934786	233.9461395	177.0201642	824.8775177	10119.33581	0.05182410208	0.1665270758	0.08372199241	0.008223625524	0.01733909294	0.01176403961	1	0.04797959842	0.3086038243	0.2536718114	44	1
14	15.41149489	768.9482779	413.8933766	5856.569668	2337.571754	-68.7167914	816.9528431	2856	6447.569892	102.6520435	860.6747499	369.4546438	74.42193919	155.4703449	406.2310406	2182.261663	0.07298197245	0.4029449105	-0.01191025113	0.01403916275	0.02750213833	0.01379637625	0	NaN	NaN	NaN	NaN	NaN
14	16.87355933	313.7744344	8493.648641	12390.09974	814.6549095	-636.2372867	1833.059681	4871	22317.02326	1786.01805	2568.850826	180.4207414	377.6885611	180.1868421	949.0643957	10955.1663	0.6875392404	0.06644177188	-0.04579631707	0.03539848788	0.01560600493	0.03308195667	1	0.5404865435	0.09573833862	-0.05385547543	91	0.999998978
14	17.79295381	666.7746321	1281.799016	8242.167356	783.7720791	979.6609538	1384.673992	3270	7322.1875	230.9502216	1395.655818	166.6530709	211.7979894	171.3764657	536.4961058	2847.107656	0.1563389508	0.09694397764	0.1187680648	0.01227328914	0.01428277577	0.02003208906	1	0.1319962061	0.1669018454	0.3930222686	60	1
14	20.07343127	178.8233763	551.1223227	9138.442479	2108.633131	720.1713333	1163.873732	3923	7837.208333	110.5356374	1153.356614	314.4766127	143.0261057	175.8466659	489.4350062	2641.886511	0.06099080658	0.2293855149	0.0782603045	0.008792476044	0.02138169263	0.01268213856	1	0.05528154647	0.4369990046	0.2393144592	47	1
14	19.5664099	209.2405171	630.8219528	10097.67514	3214.071567	-0.1442917963	1017.89196	4553	11389.44086	198.759232	2096.311775	602.9918358	89.31092999	182.4615275	883.8647552	5724.29868	0.06531583465	0.3154796163	-1.359584415e-05	0.0118003876	0.02858941731	0.009265403628	1	0.05453747546	0.6103586349	-0.02315706998	48	0.9999999962
14	25.36353109	40.83543754	7330.99269	8059.234624	541.9268096	-583.6892463	847.9400534	3174.5	10566.42553	744.5380162	785.7452854	123.4472197	218.3248444	163.3270409	297.8560737	2393.104177	0.9194004493	0.06763195822	-0.07639525974	0.03429225683	0.01604214931	0.02958343911	1	0.7213615328	0.0958387326	-0.108008321	95	0.9999998177
14	28.07714329	512.230408	425.1513317	8183.707251	746.8621695	1501.099043	1926.45681	3194	897.4042553	156.7345701	2303.500418	261.4293987	474.4255374	233.9612362	884.7066956	790.6349064	0.05483146364	0.09737887058	0.1906636356	0.01418183047	0.0236806784	0.03062378835	1	0.05633640437	0.1709138402	0.6159400928	41	1
14	30.5125343	311.1409604	-108.1083271	13817.2684	3054.354082	1518.724055	1908.860808	5862	4694.228916	116.0841641	2101.295801	472.5829397	251.2158955	217.1889227	855.934294	3929.80538	-0.007498004841	0.225560737	0.1087019513	0.01028428715	0.01586320381	0.009627434952	1	0.003118774267	0.4306295767	0.3280575323	23	1
14	35.51549324	630.2895134	-10.77133674	10022.06167	3071.085495	43.25919437	1188.960755	4552.5	10153.69474	75.81838094	1879.919544	585.6822735	64.61726709	169.1195554	815.6184767	4130.768341	-0.0009237319113	0.3136265708	0.004782112428	0.008013363397	0.01987810734	0.007113216348	1	0.002616734683	0.6070919148	-0.02117585824	24	0.6272402949
14	43.86794755	166.4217663	716.6128829	8728.986497	256.5294503	40.68883234	1380.778837	3258	17252.76842	178.5562473	1614.817086	113.6771504	80.37513723	174.5829898	561.8267202	7984.365038	0.08186614374	0.03087697976	0.004835851656	0.0100394943	0.01619013421	0.01016398432	1	0.06602759915	0.02800364366	-0.01331988054	30	0.999999868
14	44.48614526	252.5820755	831.7246756	15376.6275	2419.657812	434.715646	1599.128277	6257	29960.42708	201.177711	2190.754959	351.9473596	137.1028387	236.6671883	830.0843068	8862.802995	0.05597080642	0.1605091262	0.02861509072	0.00877490185	0.01502360086	0.008157717664	1	0.04789237172	0.294288108	0.06672460863	43	1
14	50.04800306	223.9171397	-17.22986872	15002.78732	247.968586	150.9601274	1447.263454	5355	5545.617021	47.54535988	2035.048631	163.2451827	70.11094665	207.1918197	689.2811084	1804.560484	-0.001303844134	0.01698581644	0.009902111519	0.003373560674	0.01258837177	0.004933850174	1	0.0007038572013	0.0002008980368	-0.01450066307	1	0.9997350365
14	53.47617719	589.4495606	-31.9172975	11698.39489	3664.681181	101.4221942	1521.298321	5297	7311.914894	72.69240938	2018.013	610.713491	73.23311188	191.0357553	877.2803445	3639.84438	-0.002753401772	0.3101183312	0.008533247179	0.006679728833	0.02049841325	0.006128941797	1	0.001377929058	0.6000566779	-0.0089249232	24	0.935200403
14	54.72427909	99.36995106	-31.92638321	7381.166089	421.6310655	745.3035034	1227.318803	2793.5	6641.946237	46.66679214	1504.532192	122.1430225	176.8874639	143.5606523	531.0025263	3582.821281	-0.004993426817	0.06193080488	0.1033375429	0.007276576759	0.01813688886	0.01501578064	1	0.003709738262	0.09555419639	0.3044445729	9	0.9999994761
14	60.57789608	244.5413588	2381.869308	14083.45661	655.4934736	-14.94552768	1682.569322	5247.5	1334.34375	528.3040906	2908.229794	206.2184361	160.0097785	249.1936526	1042.17118	779.7600282	0.1705036193	0.04816016143	-0.001140134164	0.01405570286	0.01394841182	0.01242396848	1	0.135626996	0.06268634916	-0.01393570303	55	0.9997898288
14	60.74079998	503.4956725	13317.33643	13216.94942	819.0551206	-1002.365002	1986.26975	5350	12868.11702	2802.235969	2841.941789	204.200701	558.1975872	255.9819349	1074.354326	6867.429456	1.002561272	0.06193372858	-0.07131879109	0.0356319476	0.0161508058	0.04411128202	1	0.7871614732	0.08391576524	-0.07300113095	95	0.9999991069
14	67.71573467	577.2143647	-54.69149174	15647.94781	4622.031938	113.0645268	1366.863455	6866	9851.483516	81.6793199	2338.839509	714.0948071	92.06502214	227.2237988	1006.3062	2746.771589	-0.003799689735	0.3005894473	0.00721986192	0.005783244621	0.0172920231	0.006429777481	1	0.000412695783	0.5805142129	-0.0139651335	24	0.8356221919
14	68.34496376	134.5187865	1451.478834	9878.466772	1539.831677	1229.356597	1433.307994	4110.5	6388.12766	346.4659271	1984.038763	302.5540181	305.3241146	161.9083752	783.9898209	3646.100454	0.1465967233	0.1536808126	0.1205535309	0.017945217	0.01556813681	0.02207427707	1	0.1247941886	0.2831301273	0.3990428099	63	1
14	68.65575453	384.9707614	-52.40332213	14782.10997	4742.386319	356.1366061	1883.327398	6659	7661.87234	79.95961547	2633.442556	770.9199025	102.3110746	274.7225452	1140.148326	2772.696662	-0.003059117421	0.3122780046	0.02507662656	0.006290211707	0.01831218302	0.007797291248	1	0.002146456796	0.6050718456	0.04741277327	25	0.9204464175
14	68.56523243	592.6762036	5.72944187	12608.05346	3826.441506	148.4951376	1735.598082	5704	3577.193182	75.32899898	2208.038095	643.1619309	85.06602476	212.3984082	942.8890511	1759.029453	0.0004938314411	0.3031429229	0.01259828162	0.006651398854	0.01947419068	0.007555334808	1	0.004136193468	0.5859100408	0.005364488972	24	0.7827084254
14	73.81094554	400.433752	-67.78422927	18119.36991	1787.066963	481.0433176	1759.068995	6963	6412.894737	59.77498234	2733.768032	352.6855873	114.7999645	219.6987875	1076.512833	2274.212248	-0.003722997427	0.09862743416	0.0269850803	0.003709351653	0.01167868763	0.005346071328	1	0.0003542743033	0.1679069097	0.04607886128	12	0.999955964
14	79.47901662	450.6435823	5.403235106	16942.72728	1454.306384	238.8375734	2038.637512	6441.5	4882.666667	56.11173559	2523.459642	294.0054887	85.7769306	228.8190308	966.4463319	1482.711839	0.0004009879088	0.0891854523	0.01439126538	0.003390732759	0.01145645654	0.004979023556	1	0.002785056335	0.1481098411	0.003749494285	11	0.9994499305
14	81.1619937	430.3914828	-102.5161699	17072.59547	248.4992045	914.5874403	1917.442489	6116	6645.957447	48.65303263	2832.531237	156.228289	196.3369626	166.6141675	1005.918504	2529.637884	-0.006193490197	0.01378882945	0.05436682515	0.003137062884	0.009813587717	0.00638948006	1	-0.000494407672	-0.00471979189	0.1357208879	3	0.9999975743
14	83.38067268	587.2987557	1.678994608	12446.44417	3772.511026	158.4277818	1742.191781	5575.5	2013.065217	73.31263339	2448.839252	723.3983147	89.8180424	192.9406119	1034.611483	1330.719353	0.0001449784512	0.3047757699	0.01294679677	0.006307046609	0.01950533167	0.008143263882	1	0.003892841743	0.5892660401	0.006534645396	24	0.7745434962
14	96.73189514	692.3950309	1765.444951	10373.30008	462.3290974	39.09360677	1663.798048	3890.5	2492.397849	385.2719337	2323.642515	161.2309536	129.5473981	190.0019453	831.0839422	1387.288254	0.1674745695	0.04610003102	0.003884425624	0.01179077798	0.01498727023	0.01416731181	1	0.1335290736	0.05866677866	0.002444456259	55	0.9999539972
14	100.4685428	520.2932301	-227.1107333	16278.54338	2463.272696	1805.904107	2105.640367	6415	14817.78947	75.43614718	2564.990466	429.5092471	310.9152535	335.1020087	1008.858945	4944.611195	-0.01496847199	0.1598114972	0.1126698729	0.005855560454	0.01388342827	0.01095608506	1	-0.002955132452	0.2962556954	0.3375906531	19	1
14	102.562817	237.2565022	-65.43998114	16525.57337	5179.179245	134.9862847	1499.312466	7422.5	10518.46809	87.8928379	2668.123896	934.9206034	101.4678601	241.8970621	1233.987664	4570.779115	-0.00427485509	0.3215483253	0.007959868739	0.006013334302	0.02185477369	0.006539276358	1	0.0002185458234	0.6234357576	-0.01079380143	24	0.9551272744
14	104.93375	7.651208773	2032.702097	7305.192973	741.8999148	-131.3901271	888.4845334	2805	7324.888889	405.6557155	1348.105486	175.8888742	119.8439423	135.9986787	518.3479948	3721.944316	0.2787180153	0.1046283081	-0.01955482495	0.02333764401	0.01846825825	0.01708339358	1	0.2201585142	0.1770103957	-0.05127144457	74	0.9999725254
14	106.6512422	546.3987619	1015.044884	16015.10007	2426.856307	500.4723877	1674.082225	6344	8303.568421	253.1039564	3091.611812	528.1337517	157.3133496	247.1714288	1227.720028	4148.575256	0.06392854403	0.1592780843	0.03200141143	0.007239362537	0.01432950434	0.009951552931	1	0.05435891945	0.2918478531	0.07992541126	43	1
14	112.3818829	114.6230966	-10.77047248	12883.78383	1218.818136	293.3370154	1378.535995	4903.5	7418.125	51.49015197	2060.942471	207.8586584	88.71860157	186.1308189	749.9049153	2673.475405	-0.0009196956562	0.09520008766	0.02409924254	0.004448966685	0.01395756655	0.006909948743	1	0.00236745236	0.1607742958	0.03673434779	12	0.9982258664
14	120.6672613	485.3541904	4352.980729	14243.93134	701.4635797	844.9223477	2572.814281	5381	6335.159574	1101.888036	3390.262146	210.3304129	320.9731516	289.9374286	1254.247957	4123.494857	0.3078645144	0.05017890233	0.06253243014	0.01516405049	0.01457144769	0.02480324769	1	0.2477128426	0.06837006993	0.232538298	73	0.9999999988
14	122.7887625	66.68614912	44.77786069	9496.218529	2137.356039	209.425236	1039.285558	4003	1307.179775	65.89124294	1509.670703	407.9595866	75.89824277	169.8242272	647.6826377	747.4622149	0.00503041815	0.2215938024	0.0223661606	0.007946941141	0.02103923819	0.007201729616	1	0.007770594288	0.419345724	0.03666490101	21	0.9935961328
14	126.52317	531.2533731	1023.687329	15609.48024	419.1761748	636.9055434	2295.505216	5755.5	26511.95699	257.7698537	2806.157575	146.4463	181.3477402	198.0799378	981.7011806	11219.98202	0.06229906743	0.02896131852	0.03943134561	0.008345309102	0.01231465449	0.01105841832	1	0.05267785323	0.02542929219	0.1001814372	31	0.9999999909
14	127.6173708	358.5255424	997.5031661	18155.92362	649.3725282	1768.357442	2422.567008	6856	38337.10753	244.2744245	3053.071086	185.0629576	309.6257876	185.3302528	1116.893155	13551.24606	0.05341516274	0.03405488913	0.09575124146	0.007310439809	0.01067529604	0.01163512174	1	0.04909912904	0.03792207313	0.290204035	32	0.999999802
14	130.6741251	54.04730174	3007.82801	10476.04819	211.628855	-155.0702111	1112.968663	3876	2175.688889	546.3622745	1740.679056	133.0170861	138.9916889	172.4029693	620.8317482	825.3479163	0.2895061502	0.02038311553	-0.01576946916	0.01920452116	0.01479760766	0.01536669636	1	0.2283417421	0.004680481169	-0.03908924557	69	0.999984357
14	140.189309	466.3618652	-37.62311824	16967.15658	2764.45619	476.5146561	1924.567824	6841	2245.617021	75.23469007	2882.924817	587.6288719	122.9064644	252.584915	1190.555874	829.5149004	-0.00236679878	0.1675194871	0.0291922122	0.005225228184	0.01576748428	0.00626986741	1	0.002002009987	0.3089668244	0.05636514111	17	0.9999996701
14	140.4986385	657.2158806	-51.58811285	13534.74213	833.9205755	143.0753774	1600.191979	5099.5	8675.860215	51.48624743	2390.354679	166.5864042	78.85692369	176.4568953	839.4609323	3957.052399	-0.003756168412	0.06261104878	0.01110273045	0.004399086548	0.01208089976	0.006096050039	1	-0.0008608229014	0.09362934258	-0.009299651988	6	0.9724498531
14	141.9932646	614.3795855	-139.2604628	16997.79598	1704.030643	911.0265483	1750.850609	6520	10340.69565	66.84636803	2635.347699	315.2582053	175.2823687	196.655228	1012.277999	3310.603769	-0.008393847464	0.1046004295	0.05500309543	0.004678698727	0.0116261881	0.006197653443	1	-0.001601808825	0.1811611836	0.1406808672	13	1
14	145.3155004	128.4655312	810.7076008	12753.77552	3811.549576	345.2976594	1548.815111	5632.5	3898.852632	226.4086573	2723.694736	773.4909277	138.1100949	207.074045	1147.584197	2446.9256	0.06293703868	0.2941988217	0.02902498361	0.01001794743	0.02683808392	0.01009519012	1	0.05427242789	0.5678622892	0.074433049	49	0.9999999999
14	158.6256951	468.4591181	-146.5608789	19093.09937	4832.814169	1107.417324	2068.246493	8343.5	12796.17204	96.03957468	2708.7948	764.5429198	191.2481601	216.5442075	1193.305103	3804.17852	-0.007836418997	0.2514571581	0.05683073837	0.005604425957	0.0167151405	0.006631899505	1	-0.0001013457698	0.4817668434	0.1523085739	22	0.99999986
14	161.0947739	128.0935489	3.86053559	14690.98481	1287.011576	200.4694939	1949.66759	5601	3783.03125	60.76266648	2365.927345	256.3486174	78.1267013	239.9603145	867.4835191	1517.298107	0.0002792124678	0.08741749325	0.01446764493	0.004630560359	0.01310529158	0.005242272088	1	0.002682240648	0.144495095	0.00391967078	11	0.9994184671
14	164.4598954	326.6734498	5883.469599	19190.33221	361.55251	1337.616648	2584.711068	7287	6615.340426	1034.258595	3245.812943	206.2069485	332.7590788	243.8162294	1217.977031	2755.071876	0.3081171024	0.01825291077	0.06912294377	0.01532938203	0.0108191888	0.0175063853	1	0.2481016535	0.003268557271	0.2538828185	70	0.9980355818
14	175.6803918	367.6342533	2868.389827	16370.89725	863.4420326	988.947394	2703.972837	6162.5	4878.957447	694.2011079	3674.552442	295.7323778	269.9029055	288.7383534	1400.879545	2501.859072	0.1778864427	0.0572421108	0.05980120843	0.01117456994	0.01354464009	0.01735922007	1	0.1451704975	0.08342044237	0.1954720997	56	0.9999999659
14	175.5005205	493.5836293	1144.588076	17339.70978	3105.730185	74.88593726	1881.658363	7122.5	20337.23958	294.9972407	3452.552339	602.6529584	102.8256948	237.1014358	1395.473789	9218.368259	0.06437494808	0.1723658116	0.004859113239	0.007848831242	0.01498909381	0.006760393251	1	0.05316226074	0.3176554144	-0.01191980092	42	0.9999999998
14	179.890378	463.7529612	-58.53223975	19364.12422	349.2335149	623.6440999	2358.742429	6995	9232.835165	55.36375134	3216.807395	228.6474957	117.1649489	300.6608716	1179.960302	3240.27967	-0.003245344866	0.01772034265	0.03276103763	0.00307509863	0.01234933482	0.005196254438	1	0.0005541601763	0.00253489224	0.0629358834	2	0.9999782708
14	189.8171741	566.1851522	-155.2873413	18496.52428	3190.272396	1080.659808	1901.165971	7606	7749.031579	76.54826179	2898.941848	575.2652165	193.8580546	258.4527304	1196.155368	2616.680691	-0.009190872605	0.1723794513	0.05839168071	0.004261528083	0.01425880843	0.006477765312	1	-0.001586949804	0.3199971661	0.1544854307	18	0.9999999806
14	193.4796219	34.51572561	22.60071571	9429.551898	979.4838211	203.5094912	1170.724123	3705.5	6294.71875	44.80384271	1323.848999	201.7148387	87.84323824	178.0312038	499.9912831	2523.191975	0.00226788065	0.1027204108	0.02267504098	0.004999107777	0.01847661233	0.00828842436	1	0.004842302256	0.176096552	0.03284313777	12	0.9500721804
14	193.4470357	375.6942974	-331.7437025	16855.2677	209.5068243	4039.612414	2845.480597	6207	3760.37234	107.5370395	3548.34405	188.6660261	857.6813389	375.5904465	1309.956202	2139.501464	-0.01956735917	0.01203397102	0.239871312	0.005815759618	0.01183192377	0.02466897642	1	0.0001176536604	-0.001581869649	0.7643688467	5	1
14	194.7229649	462.2827937	-270.5845447	18388.7681	4418.279122	2101.379994	2098.477688	7971	10844.38462	89.20526867	3572.721604	864.5774074	396.3402979	233.332255	1502.303692	4880.529158	-0.01441306148	0.24170083	0.112762973	0.00552469321	0.01789383887	0.01023966941	1	-0.001981442284	0.4638430073	0.3409742983	23	1
14	209.984806	351.4462889	17939.23103	17714.33357	1402.752421	-828.1330814	2282.391256	7295.5	27513.3956	3528.651249	3466.264081	342.0762344	616.3377014	306.5945165	1421.433457	14363.87674	1.027389817	0.07765414017	-0.04615145064	0.03369540114	0.01521279099	0.04261640565	1	0.808342754	0.1168584671	0.0186054678	95	0.9998364942
14	213.2804184	181.3822879	-335.5083068	16218.06122	1580.009888	3677.913136	2397.753301	6269.5	3291.44086	97.58928022	2891.995573	365.7759808	768.4602195	260.3249898	1128.992822	1597.045808	-0.02207238994	0.104007337	0.2287903532	0.007036858619	0.01526521047	0.0204245335	1	-0.001927354573	0.1862577514	0.7294108474	15	1
14	229.674947	213.4857495	3381.938117	18833.96966	498.7380684	88.8875588	2190.410249	7157.5	16432.04211	709.7594153	3377.355022	189.907165	196.5338561	222.7451602	1260.813178	5900.357	0.1790453195	0.02729757071	0.004727149066	0.01182880636	0.009269865316	0.01180253931	1	0.1425758358	0.02015595797	0.007131547816	52	0.9999992992
14	228.8817932	356.8657633	1314.788647	17255.73429	2997.696085	735.5416738	2186.176097	7297	8078.292683	343.7462838	4351.245121	845.0420643	187.7777873	282.8196564	1812.995283	4507.305892	0.07429040983	0.1680411334	0.04472129715	0.01257314972	0.01873069968	0.01053190086	1	0.06334629145	0.310182717	0.1257825117	43	0.9999999908
14	231.5102155	231.2697818	-88.93163436	19951.96368	3507.071329	556.2269329	1807.16753	8257	3246.8	89.48122614	3525.148154	621.6585228	136.3981499	262.7982477	1443.687257	1529.406947	-0.004528202752	0.1693700736	0.02841450361	0.005067231322	0.01333886417	0.005299507533	1	0.0002639971152	0.3127376787	0.05331787738	17	0.9999966454
14	232.7079458	379.3185956	3560.551281	20250.57847	1124.50399	1240.576004	2888.471915	7977	3870.706522	703.3765362	3923.94483	327.4834194	294.0171475	295.0071557	1506.599056	1831.951752	0.1746120631	0.05533408935	0.06049081036	0.0115622036	0.01120236568	0.01263091824	1	0.1426193961	0.0795578878	0.1970454446	56	0.9999999603
14	234.8087916	420.5633981	1330.551295	20051.62948	6919.864248	105.5608238	1991.492242	9212	10176.8	213.1862047	2674.517019	1054.5453	128.4608805	319.1395721	1240.928588	4611.977618	0.06771078552	0.3465750858	0.005213737803	0.006480297936	0.01954860348	0.006932943007	1	0.05694066808	0.6741705052	-0.003724026969	48	0.9999570389
14	239.5584458	117.2590651	900.9051858	15884.42488	2666.462423	1405.588174	1981.880776	6593.5	22247.07447	210.602015	2274.597598	379.3132764	238.8030681	210.0363584	889.6686668	7579.625629	0.05513894766	0.1708405944	0.08805599141	0.009352382262	0.01616865275	0.01160672905	1	0.05088044756	0.3175693259	0.2692978049	44	1
14	242.0242074	358.6301408	6053.790131	19649.65311	1278.920528	1503.859354	2868.054598	7802	27159.83333	1236.442459	3633.310575	319.0452052	397.3877006	232.4636282	1399.480761	9483.959504	0.3048828388	0.06441659541	0.07382572673	0.01825622383	0.0146497753	0.02024042566	1	0.2461350183	0.09792881449	0.2708585861	73	0.9998767605
14	247.4878391	552.3171123	-417.7275037	19132.65049	330.8430638	4688.067601	2672.615139	7088.5	6281.297872	86.65110225	3231.018576	160.1072784	751.5830371	267.8699839	1186.952952	2134.997478	-0.02170520558	0.01610682623	0.235456464	0.003650561456	0.008229970125	0.01465308486	1	-0.001806254714	0.006606203641	0.7490231242	5	1
14	252.4513218	608.6652401	5476.523852	17823.84742	2948.167727	-192.98533	1958.304135	7354	14818.39362	1113.007635	3482.78888	653.0649035	235.7623256	237.924807	1475.707198	5622.313486	0.3053287576	0.1684582399	-0.009963917551	0.01447507087	0.01306344482	0.01416618711	1	0.2421185373	0.3078409158	-0.01058301408	76	1
14	255.2635473	240.4277146	-141.2572678	18092.68902	4684.527506	1131.240946	2220.099455	8063.5	10969.21053	92.08672342	2854.8773	798.4161166	231.7194244	255.4129171	1272.929197	4146.306097	-0.007763223053	0.2549934714	0.06092795713	0.005555102937	0.01717932749	0.006917460164	1	0.0002257760322	0.4891505881	0.1664015735	22	0.999999981
14	256.5618437	746.6711562	3441.311706	11436.83788	2599.922454	-166.5752798	1623.032455	5022	5657.606383	713.2283712	2515.420212	514.0618094	168.5669287	170.6849863	1040.938884	3369.511535	0.290953615	0.2205686403	-0.01453097442	0.01567375523	0.01813685221	0.01575764508	1	0.2308535364	0.4143978984	-0.0273564297	78	1
14	273.4701954	100.3465384	1119.419277	14613.79481	397.7409629	94.39556084	1841.934351	5387.5	29473.64894	241.9658172	2418.066744	165.162301	109.0847806	238.3745643	811.7814055	9955.221802	0.07686760736	0.02663640051	0.006376870826	0.008364470972	0.01438602324	0.007702775596	1	0.06215397129	0.01940725506	-0.009303325234	30	0.9999999981
14	275.689921	402.5136902	1376.051739	20908.76022	5070.833381	859.0598366	2274.410662	9184	26235.2766	315.8796864	3251.902438	758.5677133	205.2084607	253.5057616	1304.415975	9229.137703	0.06668222647	0.2392425668	0.04211121949	0.008559381078	0.01709623702	0.007692774847	1	0.05765512113	0.4558437272	0.1178179749	46	0.9999999907
14	277.1629961	61.58624012	827.6824047	13137.95497	3781.088211	364.2553697	1425.766235	5799	2508.221053	206.7778476	2755.298105	808.1193643	139.1902398	212.0747037	1159.539537	1584.873323	0.06466531036	0.2868254094	0.02777939359	0.00950667562	0.02442975184	0.01056120265	1	0.05551161061	0.5527186371	0.07029938469	49	0.9999999988
14	280.5231272	316.2668936	987.20392	20935.87242	1314.37465	4589.475809	2768.566841	8024.5	20467.89247	260.5505059	3133.56641	246.3089821	745.3463747	279.0858327	1183.905812	7782.349804	0.04884811733	0.06489598879	0.2174071902	0.008563746283	0.009852446181	0.01829858326	1	0.05302028759	0.1054292285	0.7045360399	37	1
14	281.4718752	270.2169836	1292.707	19881.25647	6578.830297	673.8451953	1783.638555	9110.5	6716.402174	373.0303344	3977.41376	1226.657727	168.1762884	222.4519689	1712.016205	3413.428543	0.066797993	0.3311505156	0.03442135976	0.009932240542	0.02168336518	0.008365544028	1	0.05787894687	0.6436571973	0.09496843159	49	1
14	282.354899	334.6969074	6104.742328	19905.15059	3481.831314	1401.642933	2464.988053	8389	10740.22581	1191.898992	3578.627365	693.959026	437.9748995	236.5357848	1489.343267	5354.9376	0.3078855047	0.166247146	0.06804533757	0.01535624223	0.01605329044	0.0208595268	1	0.2488129115	0.3061020684	0.2554897441	77	1
14	289.3923103	28.74422488	-26.72812664	9547.20957	949.3165845	492.0906856	1349.929883	3698	4208.329787	75.99506693	1935.827277	239.6249119	134.7428583	777.9363951	727.6422735	1846.509671	-0.002988157562	0.1001137526	0.05169206043	0.0100664587	0.01982067526	0.01251143035	1	0.002429625276	0.1718314989	0.1304115815	13	0.9999999957
14	301.4946586	101.2620735	-98.04113128	16791.34243	2634.054248	400.7912659	1542.121699	6686.5	7043.244681	67.44671843	2296.929547	452.480254	97.57747813	223.7875614	947.5638459	2176.28457	-0.006058566015	0.1638058782	0.02533449424	0.004752663075	0.01540260019	0.005391682387	1	-0.001163311928	0.3012481463	0.04230109032	17	0.9997023383
14	302.1564399	140.1674483	1141.730324	17557.46639	6040.246643	46.12893787	1402.808992	8117	9208.885417	249.4573663	2585.425666	969.1400238	126.0252535	757.1702836	1233.496444	3169.993299	0.06572652283	0.3411588074	0.002665291286	0.008299822736	0.02086622895	0.007281751706	1	0.05518862589	0.6630051855	-0.01302351212	48	0.9999905175
14	308.5669867	122.6720462	2917.035157	16817.54997	231.3878463	892.5834691	2492.798534	6205	1792.244681	565.4477137	3097.780742	216.0727563	254.1799918	304.7037369	1172.161703	803.6888833	0.1749224453	0.01317326755	0.0529977101	0.01001994244	0.0134475657	0.01624558618	1	0.1421400188	-0.006995036333	0.1700830813	53	1
14	309.5648058	395.3274084	1592.442127	22119.47551	1391.255871	882.1746932	2279.607632	8471	10604.79787	324.6186248	3480.038263	296.1712033	198.1545005	253.5118882	1311.26271	3771.510577	0.0706779224	0.06249667747	0.04010393727	0.007696065627	0.01000110658	0.008221089524	0	NaN	NaN	NaN	NaN	NaN
14	311.8470544	489.1393216	3194.232615	17234.22004	158.4109686	133.2026471	2716.582474	6304	4870.242105	733.9860823	3787.995641	209.115722	157.1230303	259.7425904	1411.194728	2974.467407	0.1877612725	0.009825880157	0.007731576266	0.00940416118	0.01327306463	0.01188369614	1	0.1495116889	-0.01553861862	0.01861111536	52	1
14	313.2390337	340.4059304	-344.847694	19778.42801	1986.500162	4719.637501	2750.139892	7710	2045.042553	96.2525748	3121.278099	423.3931998	834.9054076	293.7617857	1259.883207	1090.443354	-0.01779579486	0.09934368111	0.2329237972	0.004766796457	0.01230944927	0.01436546805	1	0.001661145365	0.1768390903	0.7442382833	15	1
14	316.6441161	184.2992941	999.8158719	15106.80322	306.2859687	669.9914599	2284.775947	5522	9024.053763	306.5574082	3578.039117	203.7945581	165.5841583	300.8217951	1287.463626	6205.119929	0.06752763913	0.02086092366	0.04617864609	0.00885931607	0.01617563642	0.0100698346	1	0.0571515381	0.009066061294	0.1239899262	31	1
14	320.4955491	581.9727812	5112.976908	16986.14617	1965.08886	1189.788456	2657.779406	6894	32828.29787	1017.448874	2983.093957	352.6300883	328.5901176	227.7143299	1177.598975	14268.61572	0.3003130383	0.1179011109	0.07065116216	0.01565588595	0.01455186601	0.02012675924	1	0.2426893942	0.2072955912	0.2609895746	75	0.9999974801
14	327.1463072	108.2692917	-50.58990493	12861.06012	838.8411127	184.7151944	1809.437879	4879	9377.326316	45.26584107	2471.440149	172.5416491	74.7531817	210.3500819	860.8233519	4910.280307	-0.004277887819	0.06609853583	0.01497013855	0.003951775561	0.01474565247	0.00605409362	1	-0.001016643508	0.1009080903	0.003880890565	6	0.9628336726
14	336.3288105	253.4265754	3417.223759	18308.56122	188.9993046	178.426414	2504.240352	6745.5	2546.191489	751.3272086	3748.353266	207.0478802	191.1582365	240.0263829	1380.675043	1338.864936	0.1861761144	0.01012293635	0.009610143871	0.01158785556	0.01191958494	0.01238706281	1	0.1483775326	-0.01485481073	0.02467610146	52	1
14	340.8446077	124.9056515	2657.185493	14965.79585	337.0753398	45.6581607	2145.874358	5616	12052.79798	673.3869248	3415.615775	183.1130205	166.0687507	209.4212652	1226.144597	6769.296111	0.1733415769	0.02158459508	0.003276558715	0.01387513601	0.01524741361	0.01330276625	1	0.1379569521	0.008442694329	0.0007574359638	52	0.9999999917
14	341.3556057	192.3374711	1244.698708	17741.43122	2921.270752	100.3835785	1821.084766	7274	5370.073684	351.679324	4279.107249	845.3968817	136.6604927	258.3741317	1788.93948	3928.322267	0.07162708994	0.1713985806	0.006011444276	0.008355129537	0.01791889079	0.008430024065	1	0.05894007896	0.3156786351	-0.006467771416	42	0.9999999907
14	342.5146816	587.3318	1285.625385	18205.02284	1302.358084	170.709597	2046.577885	7075	23960.3617	308.5749058	3194.968849	264.522837	119.4926782	208.752993	1220.139892	9422.254474	0.07078659029	0.07245730161	0.008818914653	0.007957919286	0.01010397854	0.007032870245	1	0.05780581864	0.1133000535	-0.0006508358811	34	0.9999977392
14	347.5236344	387.3606751	14554.8608	20068.98112	3352.480027	-626.2498136	2293.550882	8612	15030.61957	2816.011315	3974.138568	676.8538982	504.4227089	296.9177811	1640.935187	7906.223335	0.7187398364	0.1604285107	-0.02841321691	0.02657137997	0.01454316334	0.02831807519	1	0.5667276124	0.2885400949	0.01543808139	93	1
14	352.1572106	207.6878402	8181.282795	16526.29149	476.0623968	-253.430499	2458.620624	6284	22103.65263	1663.732933	3221.078005	191.7826976	307.6273935	213.5669698	1211.018217	10569.15376	0.494337088	0.02876427225	-0.01553220111	0.02124874751	0.01260902662	0.02227219199	1	0.389818712	0.0207481883	0.006178616254	81	0.9999970134
14	360.6061559	71.50129559	1030.87607	15312.3849	2282.910725	59.3963502	1312.149649	6173	8071.478723	193.8375999	2401.590765	398.8019752	106.2820667	239.9796029	950.5333828	4435.841183	0.06617860452	0.1502133866	0.003729097564	0.007070312868	0.01432833659	0.007182388885	1	0.05437207375	0.2722701839	-0.01617556069	42	0.999999999
14	374.5494809	382.096168	6149.660527	19483.04578	389.8116709	-104.2359997	2013.854027	7386	4785.606383	1588.552039	4959.433003	245.5761669	247.464451	211.8384052	1846.599017	3040.229212	0.3137998832	0.020035822	-0.004881209096	0.013947111	0.01375812458	0.01560509397	1	0.2481383136	0.004230910092	0.003207294386	69	0.9998367595
14	378.1683994	430.016845	6038.540404	19514.03512	3283.353067	-151.3672417	1978.312897	8103	11241.53125	1316.909163	4109.128309	699.8141856	262.9066912	225.5178154	1664.665545	5773.566317	0.3110654386	0.1657124232	-0.008193065751	0.01494071626	0.01539746159	0.01606503336	1	0.2467278574	0.3022545367	-0.003415798573	76	0.9999999998
14	378.518495	446.320102	5337.814521	17893.00472	244.1563297	3919.316434	3100.54708	6680.5	7349.042105	1211.065728	3839.476825	175.5199342	864.8813744	349.786331	1431.821403	4525.621774	0.2996529055	0.012361337	0.2174845847	0.01602713111	0.01117723221	0.03020312935	1	0.250320828	-0.003418609164	0.7569786748	71	1
14	380.2384491	151.4982776	-178.2970362	14082.19158	213.1310428	1818.78949	2519.341348	5210.5	10247.89362	66.92316518	2985.490941	178.3018157	371.0928511	287.9471031	1044.23625	4825.095496	-0.01378572171	0.01537901473	0.1235298389	0.0054769446	0.01479757164	0.01367793763	1	-0.002305181752	0.001057350329	0.3696233366	4	1
14	387.3443162	349.4573904	-174.240969	20540.27726	1325.895627	591.1265153	2043.158035	7812	17180.26596	70.32842014	4714.877481	341.7663561	138.0604938	223.5472604	1730.673183	8162.840321	-0.008614778729	0.06314243805	0.02949574213	0.004718594519	0.01410958454	0.005370036798	1	-0.003579263434	0.09540289549	0.05229542823	7	0.9999897396
14	388.5984559	209.11266	-76.03422352	15454.04479	206.6239644	995.9052868	2233.537866	5687.5	2759.297872	50.34737638	3441.62982	200.2896939	221.7689951	259.3792898	1251.011465	1376.746772	-0.005199781945	0.01487886739	0.06484292786	0.003570666141	0.0142974682	0.008373910879	1	0.0009260689968	-0.002118330743	0.1716427357	3	0.9999998419
14	411.2925593	225.4972916	-76.68208083	17505.60861	2946.873459	473.045086	1769.005972	7101.5	4579.557895	73.05252105	3017.383638	584.0862792	110.2431006	254.6591773	1271.746706	1917.980336	-0.004378467232	0.1702294319	0.02861517499	0.004686823159	0.01392390262	0.00575244867	1	0.0003996309625	0.3145027631	0.05406431715	17	0.9999970253
14	415.4444838	304.5927978	1402.934577	20966.54842	1352.978864	803.6035883	1979.648706	8067	21837.69892	339.1822569	3706.065572	301.6711346	187.3992176	208.5812165	1365.697432	8216.497085	0.06442830019	0.06418898745	0.0377920016	0.007985710676	0.01229662566	0.007390037649	1	0.05448524278	0.09745269707	0.09632665622	35	0.9999997177
14	424.4785625	531.4612615	10559.35921	14755.33258	2506.272284	-647.6205233	2233.416159	6343	18277.40244	2536.960494	3559.595809	580.5287287	401.3677794	470.2609023	1465.194767	12103.27635	0.706845782	0.170489579	-0.03815596156	0.0236783769	0.02064910124	0.02956412663	1	0.5568339326	0.3088439092	-0.01993553036	93	1
14	428.9160858	174.1632015	1139.857209	17255.92951	2906.554388	625.3906169	1869.917934	7052	8000.649485	204.2938069	2290.129553	517.1935459	171.5948595	472.3896767	1020.191588	4300.313664	0.06740679797	0.1720559045	0.03780753313	0.008294125646	0.01542745136	0.008940908276	1	0.05753194165	0.3181875543	0.1009034284	43	0.9999998438
14	431.300145	473.4893443	-102.7445105	19528.30049	418.9249146	226.4066495	1901.709089	7168	16487.6	50.97015812	3246.873248	188.9082217	89.16749554	188.543376	1184.596327	4443.795393	-0.005559878621	0.02090889782	0.01170968366	0.002961000514	0.009307011634	0.004089803723	1	-0.002515755967	0.008317087367	-0.009122709408	1	0.9998614977
14	436.6835183	537.8664336	5855.131515	19927.27094	6233.608656	-333.0173884	1389.259501	9192	2261.269231	1006.420497	3125.614447	1048.147789	248.9833828	231.3646438	1411.916845	1794.127134	0.2997491286	0.3063604751	-0.01745397046	0.01220148562	0.01614205259	0.01362791336	1	0.2381642868	0.589819485	-0.03232492556	80	1
14	438.480631	372.1172434	-99.36776598	19078.02865	1974.152057	228.6361274	1795.067805	7422	10389.41935	65.90618866	3990.993841	475.1013933	96.09973953	235.5897817	1558.541281	4360.846496	-0.005889557025	0.1037793332	0.01270435593	0.004509064682	0.01261767478	0.00494675242	1	-0.002178918777	0.1779493114	-0.002824951473	11	0.9999972659
14	447.2628542	548.6007392	928.1203561	15063.72178	813.3633537	1481.616624	2434.490879	5713	8429.811111	213.7960993	2969.315917	225.5842872	330.6509658	215.6970544	1109.894898	4364.15831	0.06399504938	0.0551237059	0.09902938854	0.007876190561	0.01262368715	0.01279748895	1	0.05776988449	0.08110071875	0.3044043279	36	1
14	453.7235114	620.5123423	2977.84139	17872.835	2784.862883	-19.82359446	1849.937668	7293.5	7612.9375	580.5261766	3265.034503	623.8044447	166.2684621	208.4811372	1368.869292	3000.884567	0.165592885	0.1626674589	-0.001097337479	0.00995725372	0.01563201279	0.01001810409	1	0.1325015696	0.2970538506	-0.0107279325	61	0.9999999993
14	454.2391483	298.0533571	-106.5329525	18616.56479	6360.606724	465.9952556	1867.423178	8696	8524.347368	97.51896293	3078.041167	1101.646171	115.2477194	316.3363471	1405.640504	3655.416403	-0.005648320454	0.3349590507	0.02561642904	0.005721425396	0.01995731646	0.006038000859	1	0.0002855366612	0.65152191	0.04950868278	25	0.9513271348
14	465.6166621	87.1168731	791.5186567	13172.10533	2818.522333	396.7725836	1447.253267	5609	18705.61702	206.2324011	2702.842238	522.7920633	123.3132611	253.4367309	1073.017732	9908.052709	0.0590290972	0.2189407555	0.03137303191	0.008759509226	0.02100214589	0.009259702967	1	0.05084675762	0.4139513999	0.07887675922	46	0.999999998
14	467.7229678	488.4305845	-97.03232848	14281.51286	1010.089668	191.202955	1928.078029	5440	13129.02128	59.28359609	3418.628992	244.989733	84.42554967	199.2476241	1250.127808	7087.542873	-0.007183478165	0.06725577755	0.01371933263	0.005737428106	0.01406410988	0.005667149741	1	-0.003374039272	0.1032470019	-0.0009625323336	6	0.9739327643
14	477.3179177	374.6475598	-173.9201035	15803.07066	3732.516362	1945.583038	2599.887558	6895	1915.606383	95.15252667	2865.075304	824.1738178	389.1748245	214.9001261	1263.391797	859.2060879	-0.01091689481	0.2441260689	0.1268863164	0.006280118261	0.02014320302	0.01172313104	1	0.001639101083	0.4692945141	0.3899015889	23	1
14	478.3711324	735.5742975	-42.04292287	9762.051757	1476.955106	492.3718274	1746.057681	3981.5	3861.957447	60.15105201	1878.720743	300.6222735	134.047566	177.4611946	733.6848489	1866.436049	-0.004482423961	0.1551857535	0.05258541644	0.0063103351	0.01577108145	0.009738307196	1	0.001662603202	0.2845766633	0.1351129431	18	0.9999858447
14	494.0452005	30.97338562	2335.998969	7942.157158	2413.459718	-114.0125902	1144.453225	3638	4871.4	429.9002408	1295.204921	399.3489783	138.3550857	164.1855134	579.2836703	2870.887055	0.2997507491	0.3065429536	-0.01468946469	0.02106301655	0.02541509849	0.01777110696	1	0.2383330911	0.5902921396	-0.02290558952	80	1
14	494.3145518	558.5196189	-158.2015015	15338.78349	4954.436222	1771.188808	2381.885571	6989	9880.364583	82.15369392	2448.07735	817.4680397	275.2198669	241.6238312	1114.453681	3498.598439	-0.01107581264	0.3318434822	0.1203993789	0.006154540385	0.01648010365	0.01060665531	1	0.001691712111	0.6485766714	0.3709376604	27	0.9999992851
14	508.6542834	31.37003218	2369.382028	8370.427795	2649.008888	-189.2190802	1086.887735	3833.5	7792.277778	511.8828152	1673.701408	526.4085758	146.5776791	204.5518065	741.2629218	4502.667369	0.2859171891	0.3136396621	-0.02250507743	0.0196664527	0.0274864023	0.01901766169	1	0.2270078236	0.6046088913	-0.0522426258	80	1
14	509.3189128	498.3183324	-78.37732261	15204.56623	963.8783343	204.9398327	2066.676234	5749	12847.86022	61.31368159	2717.975786	216.3595614	86.10941924	238.6978763	978.1304826	6067.768504	-0.004972390132	0.06604675543	0.01463365587	0.004809455912	0.01408428936	0.005830882875	1	-0.00158449902	0.1007937504	0.002583667475	6	0.9715109475
14	514.4619866	73.97623908	-17.61964645	9273.504094	1423.430319	496.2193823	1587.167265	3745.5	1217.630435	51.32071818	1744.550934	313.6770966	114.1778441	189.8015787	700.9440311	745.5590825	-0.002182017569	0.1512569532	0.05490011836	0.006006012583	0.01888277836	0.01035165134	1	0.003589173598	0.276607156	0.1433484463	18	0.9999964488
14	539.6456061	356.4974813	-103.5454436	16063.63597	5225.21056	171.5024636	1598.503644	7308.5	13747.68085	95.72058603	3051.07266	1075.554757	96.60333213	224.8060272	1419.352696	6674.789453	-0.007037112197	0.3354434147	0.01073520616	0.007079630195	0.02047593927	0.006561536433	1	-0.001701135201	0.6519864754	-0.001439964776	24	0.9822031778
14	543.5570309	250.4671382	5064.586593	17156.07249	2703.876497	-134.9215463	1624.725722	7093.5	5120.541667	968.7887607	3235.508109	610.0958873	233.2056463	197.9219701	1379.02665	3090.4747	0.2945893596	0.1592462165	-0.008853986767	0.01233251046	0.01580937658	0.01499523113	1	0.233662924	0.2890856002	-0.009450749839	76	0.9999999952
14	553.5622508	205.6787966	5.025959839	10990.18673	1633.758761	218.6034968	1981.258924	4453	2111.276596	57.98766087	2448.182843	393.5428883	83.91590943	211.3122508	958.4439435	1480.909691	0.0005083924617	0.1513030988	0.02221627735	0.005761736487	0.01901969866	0.009287416997	1	0.003742890696	0.2755141913	0.03265017868	17	0.9993741113
14	557.6672713	690.403633	-137.3885954	8546.31617	78.48002214	1872.273767	1961.722387	3085	1454.739583	51.05160168	1872.914247	118.0949007	429.2133846	200.3606576	667.2988029	819.2063071	-0.01640828109	0.009281442535	0.2219156422	0.005754157659	0.01546940672	0.01746334867	1	0.001508778008	-0.007876230721	0.7038164769	5	1
14	560.2524135	266.7084277	857.9134867	13887.67622	2218.671086	607.421372	2202.426865	5612	8537.505263	215.4699995	3050.352173	507.2804644	146.3852369	327.8691263	1190.561011	5509.254716	0.06436118668	0.1576049401	0.04496376455	0.009854050667	0.01980147411	0.01200203774	1	0.05546897628	0.288886675	0.1240918973	43	0.9999999999
14	561.3484489	377.3803718	2911.074285	16508.27787	234.7902621	102.6127421	2206.524419	6033	4364.631579	580.3410319	2953.799265	192.2934424	161.8744304	309.7322209	1095.489048	2661.399844	0.1832719251	0.01481706651	0.00712861716	0.01107327271	0.01289428352	0.01079691077	1	0.1459700956	-0.005321817936	0.01576997876	52	1
14	568.4706391	642.1280008	2904.827665	9910.957434	2233.804023	-119.3426014	1717.814558	4202	1793.645161	830.2089391	2729.693932	593.2022378	151.8962031	187.8634338	1136.919585	1318.883937	0.3012616627	0.2240524329	-0.01195884848	0.01857948638	0.01990593277	0.02076480769	1	0.2391536949	0.4215648138	-0.01625138535	78	1
14	572.4604917	412.6534798	-158.9213826	15092.02838	3656.535391	838.1360926	1983.992489	6481.5	26424.51064	78.13782912	2315.54919	537.0963752	162.1194462	223.0264721	961.6683761	6646.419175	-0.01071911521	0.2412661761	0.05654238896	0.006045603908	0.01583209026	0.008150556678	1	-0.002456293655	0.4609159789	0.1503386146	22	1
14	584.4907994	676.5864201	742.1661104	9204.843844	241.8775071	33.0605573	1671.583536	3456.5	16423.76042	200.5588549	1814.30691	117.8008417	81.31923307	143.4230435	640.4389239	8184.46512	0.08369933319	0.02631394973	0.003435940327	0.009920240334	0.01384659764	0.009108820741	1	0.06735837576	0.01860535467	-0.0178552136	30	0.9999999995
14	597.1700799	239.5370553	3554.202351	12155.47699	661.5274207	745.2233545	2107.524074	4690	21671.20213	734.7230992	2365.171371	188.4311498	254.0906347	184.7924077	866.1210745	10628.57839	0.2953785891	0.05643907587	0.06224808145	0.01745360718	0.01703281626	0.01967125494	1	0.2378972734	0.08123796072	0.2291036735	73	0.999999935
14	599.6709365	224.4950943	-36.96646333	11930.7765	1173.23274	144.3395349	1558.364619	4639.5	11206.7033	57.10968402	2608.414727	264.5966051	86.05108164	194.9749711	954.5458555	4742.381944	-0.003029367337	0.0979718858	0.01195683108	0.0053838435	0.0194459062	0.007205981543	1	-7.662989794e-06	0.1660222509	-0.004962455948	11	0.9999948048
14	629.2463814	532.4464076	5665.067249	11995.49952	190.5193641	-260.7307299	1917.76461	4556.5	11865.25806	1111.687852	2523.586571	138.337234	222.2649857	181.7310004	905.7019938	5896.460058	0.4676148132	0.01620239929	-0.02215705653	0.01910910268	0.01234798814	0.0225102816	1	0.3682813509	-0.005054940852	-0.02259025933	81	1
14	677.6324764	314.8534556	-10.86034794	9484.171512	1508.489264	152.6861863	1689.819194	3928	4953.193548	56.38883948	1672.298831	277.3456579	76.22659228	179.7686259	662.0367155	2287.787769	-0.001137202376	0.1618425103	0.01597940902	0.006647689717	0.02111546939	0.00887140206	1	0.002139131897	0.2968680848	0.01143978491	16	0.8780987707
14	685.3152651	261.5184145	-77.03473557	8731.197551	2939.906774	989.4485495	1797.53106	4055.5	7490.063158	60.51367384	1171.685578	409.7488724	168.8575213	188.4814472	521.063482	2722.262411	-0.008911972893	0.3302837746	0.1157978029	0.007433494814	0.02299030945	0.01299343641	1	0.003109847142	0.6452080228	0.3556808584	27	0.9999935005
14	689.1398969	470.1743425	732.1589115	11447.37948	3654.444942	322.8625174	1436.460332	5281	7704.526316	167.3937267	1808.235206	569.6152638	115.2364446	199.4938818	789.8043913	3045.621705	0.06480412743	0.3151440768	0.0279718044	0.009799252913	0.01939831991	0.00948550528	1	0.05581600526	0.6106790984	0.07200351506	49	1
14	690.4535486	444.6567277	3335.95515	10560.46702	121.4808972	-121.4631228	1748.903541	3969	2809.180851	656.8385137	2167.629859	214.3795826	186.4818476	978.1534636	785.027118	1231.71922	0.3034748319	0.0106832786	-0.01250209895	0.01542869749	0.02441144444	0.02055768751	1	0.2394829493	-0.01512754667	-0.02530233462	69	0.9999996629
15	8.158739652	414.422653	-58.05989991	12996.80176	2068.119558	742.8218195	1861.086685	5314	4544.40625	63.65023357	1904.443909	303.0767959	144.0098573	213.3206755	734.0492516	1580.261868	-0.004496740863	0.1602872846	0.05689234531	0.005465244094	0.01590907051	0.00873244599	1	0.001943521183	0.2951716277	0.1499574113	18	0.9999995949
15	9.280110731	537.5129324	-20.96998548	9347.995142	946.843147	246.9798313	1500.849929	3705	3459.494737	47.72375504	2295.123584	249.861134	92.02594132	201.9956452	864.2307716	2123.361601	-0.002050357782	0.1022645708	0.02785679586	0.006019886805	0.0156395573	0.008212241499	1	0.001748339101	0.1753726903	0.04953830901	12	0.9999275237
15	15.14193274	229.3659383	-44.2717489	10507.58823	3382.2633	238.384768	1283.5525	4819.5	11023.21505	80.34979944	1862.140759	576.8625033	89.79366331	188.756272	802.0938364	4778.380644	-0.003979333037	0.3166552223	0.02348201969	0.008521648882	0.02311945531	0.007966756458	1	0.001353721652	0.613977522	0.04194269065	25	0.8838351528
15	15.54000295	460.3301712	866.8404605	11764.03321	4848.329519	55.80795585	1598.015294	5786.5	5445.484211	213.4338403	2632.990569	1025.849916	106.6536877	225.4091336	1202.306695	2642.980663	0.072201884	0.4019190151	0.005094069766	0.01088440705	0.02587767421	0.009930915963	1	0.06083096692	0.7874038791	-0.001171608649	51	0.9999999992
15	17.1053485	487.8991244	790.9851807	13612.21776	2199.129791	1170.703152	1776.352132	5645.5	19727.28125	160.6777197	1893.89737	311.3097564	236.202381	205.551728	723.7269294	6351.882033	0.05783386361	0.1628618428	0.08669955775	0.008389498115	0.01354295299	0.01218723087	1	0.05287076303	0.3011777081	0.2649733565	44	1
15	16.72485857	576.5315874	1724.37706	10396.23711	915.4596395	15.90539474	1803.809868	4101.5	3197.763441	315.2119264	1742.399643	222.5835351	120.2237584	223.8575918	662.9301036	1394.344036	0.1716756227	0.09408315712	0.001338122957	0.01017244037	0.01675528243	0.01318021256	1	0.1369971215	0.1567506855	-0.003592602579	58	1
15	21.36583053	280.5359445	-46.80215549	12250.94047	1144.015872	353.5347772	2011.046027	4888	5652.247312	85.93193767	2174.297377	312.4948211	129.6598498	1374.018861	812.5756352	2066.118113	-0.00372864606	0.09489538796	0.0288279538	0.007418047526	0.02007231809	0.009150051241	1	0.0004365386783	0.1603354305	0.05221784233	12	0.9999098078
15	24.51752269	561.7519096	-59.85846057	11761.69586	293.0556301	312.00413	1588.579411	4313.5	15406.40909	39.69392867	2406.712143	135.4421058	88.32739487	204.7673044	844.0838058	6926.559272	-0.005178082175	0.02451362038	0.02738143056	0.004203030204	0.01217107635	0.007230016757	1	-0.001248550962	0.01625460369	0.04444752581	2	0.9999996851
15	39.6138433	561.3115909	786.8398541	13203.62012	370.2034057	478.5040187	1809.489602	4926.5	28905.28889	207.8193197	2435.408376	135.4732607	122.739192	192.430429	811.0673431	12280.43391	0.05948847236	0.02949764592	0.03568101911	0.008174447664	0.01474537807	0.008802287204	1	0.05024089196	0.02640728306	0.08682593467	31	0.999999999
15	41.44876043	123.1785501	1405.671746	8720.716746	1924.458743	361.035682	1281.974932	3758	1698.885417	242.3979485	1502.705884	367.4939819	158.5448088	185.9220899	630.8612899	788.7784809	0.1639891394	0.2207306974	0.04152082766	0.01327007971	0.02255904715	0.01745569451	1	0.1341783099	0.4174187162	0.1361195456	65	0.9999999995
15	42.32827385	289.5623033	2401.93415	14663.43423	195.8327381	2020.060627	2312.938448	5406	9009.010638	426.7289113	2454.752573	157.7877709	440.9983797	200.5178109	852.9719599	3111.348954	0.1634624743	0.0135822666	0.1376405335	0.01256870545	0.01239662258	0.02043746975	1	0.1382052327	-0.003058979445	0.4558139047	54	1
15	45.67836461	482.738827	880.6239629	14869.40788	2331.206281	1283.669224	1919.387178	5958	13990.26087	183.7502904	2084.504965	328.9267142	214.1645075	185.1855175	798.8069109	6152.18434	0.06109092791	0.160871999	0.08781457691	0.009280014332	0.0144722278	0.009990959088	1	0.05549155952	0.2971281233	0.2694002708	44	1
15	45.46427474	498.3482208	750.7972171	12787.22681	2093.783234	1088.980798	1962.81979	5263	10444.58511	196.4733971	2372.954239	381.8095354	258.2677326	219.7467165	937.7810444	6923.156581	0.06122701762	0.1638296569	0.08739906263	0.00908621722	0.0125584918	0.01454077583	1	0.05559295463	0.3031653457	0.2681213284	44	1
15	46.45766498	143.2716581	766.0820752	11571.41983	3514.331974	287.1892836	979.5990485	5131	4816.451613	179.8352705	1823.703843	549.5502523	112.7261846	199.9277007	786.9759838	2119.467019	0.06625365082	0.3043432097	0.02471724449	0.009633786716	0.023031614	0.009142790315	1	0.05669244814	0.5884505266	0.0608463965	49	1
15	47.30042601	201.3551238	-115.8663387	13323.91648	3966.384539	1344.575341	1547.709471	5997.5	9578.903226	109.7110372	1986.45366	554.363988	226.7791544	200.5467614	827.5557237	3213.627224	-0.008641829389	0.307548324	0.1028993756	0.009645418221	0.02214653065	0.01045713813	1	0.002399336576	0.5982154326	0.3110051486	27	0.9999986098
15	47.51640117	375.346706	-53.99127047	14820.7511	3437.142523	360.688176	1550.129642	6377	4948.340426	71.07334369	2856.291854	653.2110415	113.2267687	214.8045993	1178.827468	2174.499718	-0.003621528034	0.2301347019	0.02493629687	0.005142012259	0.01696096953	0.006264866419	1	0.001162763567	0.4369631251	0.04385767495	21	0.9999921054
15	57.50014215	443.7767653	6207.271156	13151.2573	599.8338846	1139.761276	2352.641227	5057	4186.5	1250.701455	2675.789559	189.0917284	460.6737686	255.3732702	971.5696525	3538.469108	0.4680726536	0.04465160373	0.081515897	0.02363653728	0.01535339561	0.03856415247	1	0.3750645968	0.05688495537	0.3315115573	84	0.9999966567
15	60.00273726	553.4704937	5351.455308	11102.4922	1071.818663	-195.3341904	1829.314786	4495	5773.311111	1404.90947	2975.527398	297.0626898	266.8621243	204.7236016	1133.451797	4202.625206	0.4673988314	0.09590430251	-0.018190361	0.02055526774	0.01765083248	0.02775667753	1	0.3688660905	0.1581989275	-0.006263052432	85	0.9999999956
15	63.5206328	283.7038501	901.8318457	16939.66456	2673.539218	1449.941566	1695.564311	6947	23980.17895	193.0998863	2600.535136	475.0495906	257.2477925	182.0652992	1086.725558	6205.164146	0.05459038107	0.1633082731	0.08864025291	0.006950758118	0.01299808872	0.01124471865	1	0.05043453984	0.3021782886	0.2708977368	44	1
15	63.40932525	393.1036553	-73.95926457	13545.18937	2102.615528	266.2886423	2303.660755	5555	6262.473118	73.73995375	2533.416655	325.8088785	95.27002369	263.7730981	953.894228	2673.441848	-0.005423123313	0.1559694707	0.02036970553	0.006594947758	0.01685667651	0.008214314938	1	-0.001012077035	0.2850293182	0.02525226727	17	0.8681318698
15	63.14941283	456.4732699	834.0615604	15055.31874	2340.817141	1321.715843	2018.130177	6168	14069.25882	217.7920267	2811.283263	441.8727709	297.9991865	194.0312578	1105.974433	6833.43521	0.05751199672	0.1592076744	0.08823376392	0.008677064591	0.01407914239	0.01278844234	1	0.05268577626	0.2937562151	0.2699960367	44	1
15	64.89503244	534.2439003	-257.7408089	14383.40147	147.1751217	3192.093805	2278.387843	5229	9357.147368	72.31511869	2193.308685	137.2189598	472.4938612	217.3474073	757.4849528	3070.877506	-0.01760397035	0.009866901236	0.2182259649	0.005300478284	0.01081841593	0.01716959459	1	0.00034834294	-0.006804132071	0.6910173859	5	1
15	67.11365134	475.963902	858.9683908	15993.98887	2510.413258	1377.17868	1873.199704	6517	20202.21053	223.8557201	2725.161882	471.5335475	264.3797361	239.3994776	1082.22772	7129.019551	0.05249759091	0.1650613648	0.08740233944	0.00845151416	0.01619537452	0.01200701086	1	0.04872227233	0.3057327362	0.2662948793	44	1
15	70.68711933	357.4732352	965.9311513	17285.65497	3825.205115	1484.454785	1837.244108	7320.5	11320.16667	211.2248186	2709.842102	653.6611057	269.2971357	205.386541	1165.204063	3812.617351	0.05784466239	0.2296293602	0.0871667718	0.008364164822	0.01446369604	0.01076312026	1	0.05333985768	0.4378344815	0.268969168	47	1
15	73.97180032	721.4771361	501.8353647	7595.99818	802.6042207	220.0154943	1226.932259	2953	9616.505376	124.0617182	1281.00712	175.4129499	102.2154112	140.7599039	494.7785576	4027.708939	0.06768649245	0.1078789026	0.0288060634	0.01083066221	0.01852702957	0.01281165788	1	0.05679501577	0.1865244334	0.06800655603	39	0.9995388226
15	74.20661574	242.1121846	2678.226673	16764.13579	3555.357957	749.6335857	1760.498854	7082	6064.178947	466.5646689	2469.897762	599.4958214	219.5908191	214.4972766	1075.541263	2364.387991	0.1568476284	0.2187938212	0.04613998939	0.01118078993	0.01497592205	0.01234073278	1	0.1288161402	0.4136587782	0.1502372823	65	0.9999999996
15	75.49945298	566.6299522	885.4054938	15882.73208	866.0978875	1429.742515	1846.699875	5936	16199.43478	165.9536305	2483.389376	197.6451607	277.1209413	191.2529293	905.1547154	5003.780782	0.05484153889	0.05581947504	0.0913865052	0.007420329874	0.01129684911	0.01172113344	1	0.05010146599	0.08229914426	0.2764339886	36	0.9999999928
15	76.55645443	333.5837451	2417.547446	14433.19677	2104.427118	2045.294843	2525.4247	5924.5	1761.702128	546.947896	3279.171264	523.7773779	507.1985953	288.4267374	1307.573647	983.4690721	0.1618697951	0.1463675796	0.1381459656	0.01359976311	0.02003369415	0.02405355782	1	0.1378406895	0.2687134739	0.4619699153	63	1
15	81.74084258	687.2288093	1707.510857	10423.45872	1010.376032	33.50331951	1607.690865	4051	3315.774194	303.3011712	1564.473616	184.5759294	110.5189733	177.470082	590.4749849	1373.799952	0.1659977071	0.09783865002	0.003183712952	0.01199892176	0.01301148619	0.01165534655	1	0.1326582567	0.1645328551	0.001602225176	58	1
15	85.63163408	504.4552071	944.4940646	16338.06162	2534.703535	1437.710708	2068.36389	6639.5	14470.45745	197.665707	2062.461166	372.4401009	243.7613848	205.6472678	807.1379333	5337.332687	0.05972251578	0.1606749846	0.08949045728	0.008713687516	0.01578240655	0.009908283228	1	0.05451280455	0.2967923821	0.274804107	44	1
15	85.59093832	672.2659449	-28.124619	9259.733473	3700.75191	227.4005973	1943.551289	4534	12639.92391	136.633439	1518.745582	545.661654	177.072664	1552.868942	692.0879122	5500.932729	-0.003119903803	0.4103212105	0.02705084868	0.01464537024	0.02438144385	0.01839518891	1	0.002852402642	0.8057889433	0.05764962923	29	1
15	86.49225511	101.6343798	693.2218057	10694.56969	1119.567496	13.08946792	1094.679343	4107	12513.63441	130.728144	1587.829365	185.8196529	88.24292263	167.0271701	588.813981	5246.18872	0.06497676544	0.1042512629	0.001314837528	0.007536711931	0.01617942241	0.008724455511	1	0.05298203496	0.178128228	-0.02630860798	38	0.9999999915
15	94.31288906	286.4064024	4739.342962	16763.07745	344.959764	3373.652152	2618.757225	6171.5	12179.31579	836.9440707	2691.430437	163.1276772	692.9864281	307.1614699	981.0122791	4932.605365	0.2801214317	0.02046219159	0.1995770546	0.01668076538	0.01107063331	0.02750293063	1	0.2339048143	0.01262132779	0.6920890491	71	1
15	96.73828559	39.72317764	1186.821432	7893.223838	384.9901676	952.551101	1289.684756	2985	1670.968421	229.2672698	1379.692047	125.9373967	203.8396508	172.8543603	501.555118	835.2078408	0.1537289837	0.04909799498	0.1224105661	0.01586422899	0.01576288484	0.02158177213	1	0.1298487953	0.06912945742	0.4031395467	57	0.9999999997
15	96.21554565	236.7726593	1229.506802	15308.3506	378.6280801	128.6590992	1867.644108	5668	24343.01042	269.6818034	2471.019297	155.6520989	108.2205965	214.453025	861.5719697	8171.898726	0.08074936615	0.02580422483	0.008595772433	0.008516301912	0.011502705	0.007453703437	1	0.06534095316	0.01776312997	-0.0009416444319	30	0.9999999979
15	102.9639418	158.4676226	3177.453441	11269.98008	3270.797061	-64.77247263	1770.258233	5102.5	1964.408602	704.9514553	2402.419787	707.4011811	188.8355305	259.6318436	1042.461261	1524.54873	0.2852407003	0.2932507624	-0.005468414308	0.02359444551	0.02835289916	0.01957593166	1	0.2273678076	0.5634979727	0.004883191479	80	1
15	110.9448255	137.1198446	1800.771897	11789.64406	1814.9296	552.1076093	1796.754936	4812	4637.8125	411.736169	2456.944868	377.1736653	185.5754059	220.2855402	955.0709212	2678.171671	0.1544717173	0.1515044337	0.04536282419	0.01328943366	0.02062332678	0.01585101113	1	0.1264612876	0.27593549	0.1446575057	62	0.9999999981
15	110.5833446	734.9730114	-135.1505872	8994.638648	496.7346195	1944.317954	1536.058236	3434.5	7181.236559	55.6826531	1414.644502	141.0279686	317.7599087	176.8330016	524.4403348	2166.826393	-0.01471716487	0.05407336536	0.2102985987	0.00635250366	0.01382484082	0.01907881509	1	0.002432502238	0.08336469882	0.6662399703	10	1
15	113.2623796	423.4625998	1159.106006	15513.02073	993.1230069	150.4343823	2132.016294	5788.5	14436	316.6725773	2969.67423	199.6263475	109.8548798	207.992073	1071.678167	6972.090211	0.07615893467	0.0667853459	0.009876668069	0.009496105392	0.0148873488	0.007898160463	1	0.06206617678	0.1017016665	0.003904618504	34	0.9999997859
15	115.7457946	302.535145	11961.66575	17031.41646	2864.847447	-690.0726341	1990.221576	7331	21807.39785	2634.206218	3649.690555	652.8788851	550.8022945	217.789329	1553.73145	11567.86428	0.6989126547	0.1715626665	-0.03547937155	0.02467334846	0.01409124585	0.03625208423	1	0.5507505713	0.3111783807	-0.01249408466	93	1
15	118.3828034	467.5378747	1196.701499	19026.915	3266.655098	1772.370905	2061.986708	7919.5	11283.72826	226.1027294	2947.611676	586.1529453	321.3874869	219.9332531	1245.794454	4814.186586	0.06319468824	0.1715341312	0.09385790254	0.00622540062	0.01216423124	0.01039190542	1	0.05758203893	0.3191539053	0.290813449	44	0.9999999999
15	128.6377204	100.6443236	-188.1178474	11137.79441	586.2022207	2376.523321	1830.542129	4240.5	7337.947368	74.95175357	1726.630017	142.0648847	364.478466	203.7173433	621.5370479	2524.261705	-0.01701156173	0.05348184483	0.2137526973	0.006628907322	0.01395559648	0.02103257501	1	0.0008285072463	0.08229036109	0.6774843499	10	1
15	130.7939281	158.1673573	-275.4094356	14077.33454	214.7258445	3147.034659	2204.023629	5175	5247.031579	77.59984965	2161.085889	144.6102991	513.2065682	257.1212278	736.3784485	1919.6582	-0.01920344052	0.01450648508	0.2215780091	0.005908319995	0.01162904682	0.01845584911	1	-0.0006803017627	0.002819641144	0.7022523625	5	1
15	132.5552394	592.6923004	-98.58372662	17498.63675	5869.940078	173.4337321	1513.581809	8137.5	12128.19149	85.92720004	2421.663382	936.2891223	88.48383395	253.3078677	1167.004376	3281.28425	-0.005659834299	0.3317733375	0.01028760635	0.005217552885	0.01718712444	0.005062539695	1	-0.0006665342965	0.6444522306	-0.002799079056	24	0.9818080764
15	141.8451268	139.3570985	-35.55757435	15101.38273	1443.945221	196.0416591	1562.157854	5859.5	7885.393617	53.27304872	2412.28982	278.3170455	85.97850796	237.4772511	917.9746486	2950.437482	-0.002510470204	0.09597688607	0.01310743432	0.003624893461	0.01276351242	0.005486857535	1	0.0004575437912	0.1619780013	-0.001004879691	11	0.9999758275
15	145.4477887	490.2680216	-60.08156494	17109.36246	5706.808204	244.0567247	1761.976617	7898	3890.361702	84.99450871	3142.480855	1064.74628	102.804101	294.9781545	1437.672156	1916.20333	-0.003633406673	0.3390047364	0.01381524429	0.005340177791	0.01938104993	0.006213999267	1	0.001189410979	0.6593671225	0.009908707375	24	0.991586616
15	145.5257245	703.9781763	-6.640659183	11809.53489	1822.087645	157.482592	1680.710926	4721.5	8439.903226	67.44678113	1679.419865	259.969666	84.15911437	179.6608049	640.4005628	2272.388281	-0.0004906871695	0.1564250645	0.01457710546	0.00614083225	0.0143782344	0.007583849167	1	0.002529121532	0.2857274753	0.006609730512	16	0.9119726643
15	147.5531235	738.6242668	670.6017377	10327.02586	1004.592317	334.5262228	1471.030575	4092.5	17084.20213	145.7146913	1626.437468	153.1221288	103.5498562	170.1843384	585.3901193	4438.31467	0.0638949515	0.1013677577	0.03267605392	0.008640940316	0.01285059351	0.009185228352	1	0.05399794125	0.1733584691	0.08013114991	39	0.9999999924
15	148.6191244	210.487105	2704.144441	16094.5735	5327.528485	56.73923537	1968.889513	7431	5191.172043	510.175727	2541.708894	942.0268425	176.6600336	263.731324	1209.78115	2233.6809	0.1706923609	0.3346802923	0.003493210806	0.01300213799	0.02169526283	0.01173550384	1	0.1379103943	0.6492165343	0.01219122585	66	1
15	148.4156346	573.1507488	-179.2744724	15560.89095	3658.447848	1813.617148	2098.744765	6648	5457.673684	94.18485334	2703.431038	700.6838563	333.2407219	243.335076	1161.744245	2362.883721	-0.01276243964	0.2437773317	0.1174058235	0.006586340305	0.01462578732	0.01068353946	1	-0.0003879202983	0.468250407	0.3572125665	23	1
15	149.3584184	389.4541715	-439.8792961	20911.40917	2359.584373	4987.282913	2167.593232	8277	3689.965909	118.9419721	3020.420507	388.5152244	734.3081935	339.1723642	1200.041178	1383.679963	-0.02066886842	0.1109344945	0.2360149614	0.005600411856	0.00983481904	0.01499227861	1	-0.0003417814764	0.2006860222	0.7545606141	15	1
15	152.411701	375.1004392	6265.276177	12912.8339	620.9617818	1205.892201	2468.516419	4924	1943.206897	2018.44503	4046.109652	288.1464351	526.6824535	313.3509779	1530.311405	1511.888332	0.481907483	0.04866841216	0.09214395506	0.03185667966	0.02051558662	0.05021013291	1	0.3866320798	0.06541300635	0.3708244474	84	0.9999999908
15	158.4122052	478.3304779	-110.172223	17903.24237	1895.289442	1085.265668	2269.08325	6979.5	4987.625	64.13057527	3037.449487	395.8658453	237.524637	238.6705871	1196.984382	2619.860664	-0.005877065053	0.1091144794	0.06277070077	0.003885997802	0.01278532463	0.007665635122	1	0.0008780654462	0.1906645662	0.1678325594	13	1
15	165.6563055	159.1553415	-100.0197152	14603.33934	4703.639352	393.0346033	1766.556548	6684.5	10669.18947	100.2381794	2557.349819	820.9099811	105.2969645	209.2148339	1121.171783	3464.204681	-0.006674263786	0.3219395057	0.02751423073	0.008262288892	0.02247076421	0.007914888546	1	-0.0004930519065	0.6249509327	0.05528049376	25	0.9405142834
15	165.6557134	707.477125	821.6561763	13677.21156	2096.268505	448.1597654	1607.194563	5580.5	22525.20213	186.2370681	1997.551279	300.0551198	126.9552017	191.7866926	745.5238889	5534.445439	0.0585372823	0.1556994504	0.03277145894	0.008658422173	0.01571789512	0.009312095779	1	0.05013371773	0.2845805637	0.08125616515	43	1
15	171.5282675	577.2802508	3027.046497	17581.88239	4286.345017	11.54487464	1954.86179	7678.5	5781.741935	555.1845871	2893.008662	728.8526877	154.6124266	233.0631407	1255.186945	2519.371285	0.1756253148	0.2524666691	0.0007830174021	0.01035144312	0.01576754102	0.009694334092	1	0.1411020031	0.4808423474	0.001068598922	64	1
15	174.4759785	62.68646535	627.9365566	10610.4983	1101.225902	324.0702334	1277.41241	4040	13014.82292	140.7105836	2032.861974	234.9099726	110.8815944	180.9471099	764.2035763	5965.409361	0.06050032609	0.1065557952	0.03307504308	0.00879022947	0.01645772053	0.009332116583	1	0.05138056175	0.1840082464	0.08094447475	39	0.9999999989
15	178.3216202	188.4932973	982.244906	18366.58882	1279.883487	1800.229709	1983.738125	6980.5	16946.11702	209.6253748	2788.925676	295.4637516	348.543283	220.2047837	1098.946996	6142.129244	0.05539153015	0.07087110761	0.09511174265	0.006886650278	0.01191622604	0.01292329045	1	0.05085651145	0.1132331535	0.2897776769	36	1
15	178.9766891	319.4873215	-457.5722371	20299.56553	2149.37479	4864.416478	2767.858548	8068	6309.904255	107.9104725	2475.171713	357.0772451	658.5379152	322.6304135	1003.918475	2058.319144	-0.02223083937	0.1077880044	0.2416324109	0.005753126095	0.01102048761	0.01435262774	1	-0.001254995525	0.1944566626	0.773236593	15	1
15	184.4407414	142.4465804	-34.35226145	14485.61475	157.8216473	855.3465015	1893.16695	5223	1180.958333	52.37433269	2862.284485	173.6155507	195.8122692	281.6884247	1000.917865	661.9201083	-0.002611914158	0.01170757382	0.05853270218	0.003900143072	0.01430761963	0.00940439445	1	0.002565090229	-0.008848685429	0.1506018463	3	0.9999999664
15	188.6410101	626.3472237	-193.9450018	16041.89688	5475.334398	835.9691175	1938.776922	7356.5	25239.96842	80.98014294	2663.556605	930.6428925	175.5432902	228.6560694	1204.93013	8927.70333	-0.01215955854	0.3434153613	0.05373123875	0.006101842131	0.01702106262	0.007576895303	1	-0.003098877426	0.6698715947	0.1441328557	26	1
15	188.7640147	677.2485269	-34.99567658	11576.45998	1871.92001	662.4111318	1814.02561	4775.5	2404.526316	70.17649703	2631.509129	461.202422	155.8909822	219.437945	1041.848841	1319.97437	-0.003630969605	0.1603886291	0.05833420971	0.00625242536	0.01807831436	0.009958372718	1	0.002713171855	0.2954261599	0.155056877	18	0.9999998262
15	190.7415232	106.1192002	-72.23874826	17160.40099	2643.53681	417.031628	1499.737712	6822	5160.505263	72.02223894	1995.784895	376.5926051	89.39904118	211.7014808	811.3252114	1411.284716	-0.004152004313	0.1581168202	0.02449420684	0.004552314041	0.01242762941	0.005127127363	1	0.0002516625812	0.2895651291	0.03964642643	17	0.9997540778
15	194.7099417	574.5147526	-241.7583497	18273.38146	3092.439932	2106.303939	2111.642798	7540	12653.27368	79.14819583	3108.108267	583.0245542	361.9085286	215.8907179	1284.009765	4326.622926	-0.01403385679	0.1706217003	0.1188562339	0.004539368061	0.01365886744	0.01037861469	1	-0.001776382901	0.3185958771	0.3592441082	19	1
15	198.9936	658.5604621	-222.4645466	16526.84963	3784.496337	1799.483065	1741.662749	6998	7661.566667	87.22335315	2390.901122	636.9376964	292.8187843	216.7374481	1052.82524	2365.730075	-0.0140410786	0.237760988	0.1115439652	0.005391084811	0.01606532133	0.008554322897	1	-0.001787186208	0.455734365	0.3367623072	23	1
15	201.4893565	93.64192839	2201.328602	13280.36513	647.955865	653.2070344	2012.881219	5087.5	4148.606383	407.3740606	2328.189181	170.2378524	211.1334221	244.0437425	826.8367327	1514.190335	0.1663103997	0.04789830744	0.05076209025	0.01015714451	0.01439569859	0.01560082079	1	0.135444061	0.06403564564	0.1618643936	56	0.9999998994
15	204.4860969	595.6376696	-27.96565181	18254.59538	3060.163547	299.4937606	2065.879948	7414.5	2899.086022	67.47800251	3311.219015	653.1486914	92.24229867	231.8185882	1384.519764	1371.202841	-0.001577205101	0.1664642486	0.01740981201	0.003830197618	0.01505770653	0.004862597066	1	0.001908412509	0.3063801814	0.01638139654	16	0.8216906087
15	208.5656922	223.2620111	-224.5119155	17527.70802	999.0558566	2105.926175	2334.93284	6526	7548.351064	71.90760873	3406.700223	292.8392304	445.0346687	238.1365053	1295.705545	3726.990186	-0.01333861377	0.06011906926	0.1232929015	0.005015767764	0.01458480463	0.01380624099	1	-0.001677320176	0.09260720896	0.3705230623	9	1
15	208.9932965	395.316603	-386.1386085	18722.97367	1960.86534	4804.608811	3280.937138	7500.5	3968.913978	106.9836018	2596.51829	371.431275	690.2796565	335.0097716	1065.678649	1526.657614	-0.0209107945	0.1040649385	0.254443878	0.006077910368	0.01318641654	0.01664682637	0	NaN	NaN	NaN	NaN	NaN
15	215.5848002	682.2892662	6128.779211	12819.43455	1318.631169	1089.188073	2077.764134	5179	4549.159574	1534.644799	3344.401965	301.2078211	412.5185042	252.8741097	1266.727274	3169.148274	0.4733793224	0.09823142588	0.07759268192	0.01833696674	0.01503333185	0.03392967704	1	0.3793572785	0.1663672115	0.3212262317	86	1
15	224.602474	124.6063037	7019.108545	14948.19073	439.0749083	-257.7306426	2012.859447	5728	16621.48315	1521.085257	2972.500348	171.0781111	295.4809436	252.4097305	1097.333252	5960.661676	0.4747265533	0.02962907912	-0.01750270025	0.02442825622	0.0134090036	0.02262617114	1	0.374252488	0.02255193052	-0.00472702818	81	0.9999699913
15	225.6270453	139.4934213	-62.75951477	13271.08168	5879.108752	325.9644184	1700.137902	6570	8364.333333	94.58994734	2532.712212	1040.834249	114.4355804	253.7193451	1160.891478	3762.687321	-0.00486046107	0.4397039284	0.02654453227	0.008415962193	0.02768216667	0.007257333167	1	0.001640683849	0.8659119392	0.05660790327	29	0.999999993
15	228.4964805	693.2739543	-207.9305389	12767.17727	598.5829335	3004.341372	2480.195831	4908.5	3712.03125	71.7354463	1875.172049	156.409193	435.7060762	251.0032043	664.8381469	1846.912487	-0.01676620494	0.04660032222	0.2318834245	0.005945311309	0.01281946823	0.01527684237	1	0.002068235683	0.06885670617	0.739019991	10	1
15	230.2990764	9.346042432	20.56268003	9677.411956	936.8733638	228.5360753	1108.757309	3701	4951.602151	46.32952074	1501.950128	172.8231301	81.09909983	151.9521843	548.6660811	2113.181735	0.002178554342	0.09971235432	0.02404347174	0.005070967915	0.01736479044	0.007607442132	1	0.004834769359	0.1699901398	0.03737477961	12	0.9972143365
15	232.6147385	265.6327602	-377.8493393	19405.63557	276.0528853	4831.607246	2998.317646	7213	3236.625	102.7580469	2798.155917	199.8371371	670.9870783	288.7355009	1058.618562	894.5677963	-0.01886740288	0.01515375581	0.245529785	0.005063858365	0.01032426138	0.01856077981	1	0.001029913138	0.005002137779	0.7838976397	5	1
15	234.5991476	108.3746662	5799.86384	18638.05536	358.46943	-155.0349136	1861.574906	7038	1539.084211	614.8752822	1702.929661	184.9354095	229.7891569	211.6172619	685.9421387	879.8283641	0.3092078785	0.01885982254	-0.008024977254	0.01217553134	0.009104091592	0.01227053185	1	0.2443229939	0.001735890036	-0.008528701112	69	0.9999597249
15	237.6516867	506.6407298	5980.737977	19238.76769	377.0372333	1431.774021	2646.709693	7265	10377.97895	1037.738178	3296.318577	196.4049608	384.1603447	252.6321765	1250.998108	3950.605787	0.309249192	0.02001340804	0.07569098213	0.0122153729	0.009643800735	0.01793044188	1	0.2494003632	0.007101115199	0.2765526888	70	0.9984676647
15	238.873194	187.9951086	-72.70126462	18342.54173	3190.566101	569.046195	2021.942	7636	2171.852632	82.06490257	2724.484055	617.8269623	131.7531139	1022.448554	1131.684396	717.799533	-0.004318506502	0.1718755106	0.03110279895	0.005145339226	0.01772536305	0.00869684522	1	0.0006072274768	0.3179604343	0.06260619033	17	0.9999999745
15	244.4415748	310.5758122	-433.9987122	20610.97164	1208.927397	5167.315026	3012.642771	8082	6344	107.4143259	3085.17574	276.133335	744.4489582	339.3203503	1167.155351	2488.886053	-0.02030536943	0.05788950262	0.2450510746	0.005446274102	0.01264155786	0.01491192988	1	0.0001447906626	0.09245155103	0.7834956701	10	1
15	248.2719609	217.2191297	-86.08627925	18992.65443	3423.252831	536.1250823	1952.922453	7903	5054.765957	75.63313612	2789.855735	562.9719154	123.8335508	220.3582439	1190.805321	1778.143555	-0.00461792236	0.1763169328	0.02966211487	0.004569336196	0.01264306708	0.005937755505	1	0.0003133651582	0.3269997176	0.05779632005	17	0.9999970166
15	248.4514342	649.2662457	-230.1143108	17891.42308	2981.612536	2153.822344	2264.070032	7395.5	5740.053763	72.80476683	2777.308626	501.9579714	361.7875148	217.5645919	1136.706749	1822.667445	-0.0129284814	0.1659237163	0.1209965226	0.004099830334	0.01282390051	0.009665637764	1	-0.0008069834114	0.3090523477	0.366600469	19	1
15	251.6405826	152.5121651	-103.0134715	18257.64107	3241.739279	511.2553572	1747.399117	7542.5	6560.734043	82.621756	2585.424689	519.9075102	115.1694702	233.4068231	1075.224737	1925.23642	-0.005737274011	0.1767764132	0.0287815461	0.00471984196	0.01527896438	0.00555899757	1	-0.0006187020774	0.3279144147	0.05457343352	17	0.9999840856
15	252.555646	39.66798009	-1.814855024	10013.65751	1565.358719	221.166541	1177.312529	4070	2119.457447	54.32950247	2205.664076	389.9172904	94.98086971	181.9075782	880.624792	1187.191514	-0.0002298133611	0.1602737622	0.02425349004	0.006294507528	0.02061498374	0.008184326879	1	0.003341866957	0.2939497552	0.03975003417	17	0.9996535329
15	252.4539612	516.9213991	4940.194008	16393.43947	1058.144051	-105.0863574	2136.753501	6223	14259.1828	1406.529259	4284.672891	321.7900442	239.722334	205.9219696	1637.31984	9264.364583	0.3081736958	0.06842326982	-0.005941888675	0.01810255226	0.01558126197	0.01914909529	1	0.2439544294	0.1032480173	0.0001243415175	72	0.9995306315
15	257.6047477	137.6184965	-108.6572245	14891.29958	6520.196592	379.0576201	1549.845185	7356	8957.770833	96.30965155	2683.107148	1157.004992	111.3920359	254.2993012	1259.487783	2842.540433	-0.007602252595	0.4375267252	0.02581473153	0.007275386702	0.02109417578	0.006820227074	1	-0.00057788545	0.8614447177	0.05345368379	29	0.9999999997
15	265.8674937	787.5716562	-94.43733267	9800.357705	547.9101754	1076.850653	1649.067055	3778.5	8379.583333	44.35328377	1448.569104	122.9675436	180.0049791	202.4018742	521.5504734	2864.782272	-0.009567242192	0.05587296089	0.1122367697	0.004801736518	0.01328841281	0.01079606548	1	0.0006017797517	0.08350059163	0.3335400689	9	1
15	266.4603438	359.2670826	-124.8463536	25158.06718	4166.138242	675.765686	1763.713469	10157.5	7558.043011	85.32035613	3627.17968	498.4811177	119.0134582	222.6161677	1300.820967	1992.959242	-0.005162455941	0.1689536217	0.02840092174	0.003986338943	0.01383971161	0.004680801455	0	NaN	NaN	NaN	NaN	NaN
15	267.2459367	74.48766426	-38.29238114	13728.68199	3067.430979	317.8118395	1392.654229	5870.5	2985.064516	69.02732783	2494.981567	511.7762685	103.3798738	249.8729	983.068102	1507.745465	-0.002922837493	0.2182661315	0.02398002211	0.005497237427	0.02056875735	0.006414983294	1	0.001578920395	0.4126359864	0.04032532571	21	0.9999984036
15	267.6264522	332.6178656	-341.8040452	19677.07639	1078.410806	4818.075392	2845.870464	7639.5	3827.010417	127.3383088	3526.486103	364.8898911	821.8839381	328.2083386	1383.503458	1923.933616	-0.01730244364	0.05549163142	0.2409195092	0.006417776546	0.01396325553	0.0164874023	1	0.002246984528	0.08737998829	0.7699898627	10	1
15	267.4482545	381.7341224	962.1911716	17992.70688	264.0985459	3978.475934	2943.005491	6716.5	12537.05319	213.876052	2764.8118	191.0084004	648.8143445	262.7626236	1065.029037	6000.411641	0.05371922703	0.01584852002	0.2244840127	0.006930375413	0.009916825207	0.01560658512	1	0.05696689177	0.005281337604	0.7279158523	33	1
15	268.2880167	103.5255085	-82.96183152	17643.45369	2784.705261	416.1422456	1509.604193	7092	5498.368421	78.34178102	2386.570293	508.8852364	111.0533694	224.9695944	1017.307085	1596.388171	-0.004774447096	0.1670184729	0.02437411614	0.004595687294	0.01598947164	0.00555215443	1	-0.0001883948409	0.3077814173	0.03942370084	17	0.9976952523
15	268.7492247	702.8089478	954.7854617	14902.48371	2291.226991	506.4781736	1694.947188	6092	7919.255319	203.348556	2509.748666	421.1625545	140.8757237	207.4608613	989.2476902	3345.786266	0.06665037091	0.1523597317	0.0348552198	0.007718615843	0.01346540254	0.008738269387	1	0.05663064739	0.2777773122	0.08997969882	43	1
15	269.2951011	211.4320323	-179.2501469	19688.62757	2262.915111	1167.548238	2033.532999	7756	9480.16129	78.57720801	3231.780498	441.7431616	199.5420925	248.8503312	1281.156514	3172.668861	-0.009231008499	0.1152960484	0.06000666123	0.004536954789	0.01404130225	0.006258530569	1	-0.001891146162	0.2032338702	0.1579211222	13	1
15	269.653303	543.6707254	3027.826822	17291.40024	948.497647	165.8328596	2272.99793	6508.5	3671.903226	746.9709507	4333.652775	360.4039493	194.1289823	927.009476	1671.349503	2284.954	0.1755162014	0.05722770345	0.009811877348	0.01053424446	0.01381465143	0.01221963576	1	0.1402946861	0.08160945056	0.02475998159	55	0.9999999989
15	277.9583352	653.4148665	7222.356489	14729.48001	3484.406173	-219.4675231	2308.922648	6558	9751.064516	1387.280259	2753.537948	799.1794594	397.9941708	1986.949528	1154.518679	4265.745472	0.5084623839	0.2389079132	-0.01645200445	0.02980293469	0.02652629369	0.03461172425	1	0.4022553707	0.4506998345	0.01365449708	88	1
15	282.4909383	9.725017	1442.322743	8509.092367	145.2140716	21.91862464	1295.183655	3163.5	3868.708333	301.0231083	1955.496802	128.183805	111.2560908	170.1298292	692.4951831	1960.273896	0.1678123527	0.01677713316	0.002715495456	0.0142791757	0.01704178246	0.01482027593	1	0.1335349801	-0.001386436276	-0.002517858598	52	0.9999999996
15	284.1659277	343.1168079	-193.6465891	20130.27303	1327.536774	1230.041614	2287.382891	7799	13209.86458	66.60728784	3830.516719	297.6471863	230.2306075	220.0426798	1429.191835	6246.929271	-0.009594283502	0.06560641973	0.06121185701	0.004736960577	0.0114986865	0.006474454903	1	-0.002426744643	0.1015889872	0.1601580174	8	0.9999999982
15	286.5359617	449.1025655	4700.123961	15027.56018	4705.730161	-10.15062023	2444.421218	6815	3593.526882	1371.914154	4284.542102	1431.855469	260.0257339	304.1301958	1970.609802	2917.290835	0.3164369962	0.3260965125	-0.0005326923191	0.01644287157	0.02854261117	0.0226877842	1	0.252460479	0.6307276634	0.02959548906	80	1
15	292.171319	59.28393497	835.054036	10045.10804	116.6828575	123.3724277	1747.456644	3613	5982.791667	201.7226889	2169.62791	138.019037	101.7348733	304.8445766	761.9687395	3070.456359	0.08517317371	0.01183062089	0.01341897634	0.01088839603	0.01717275805	0.01194085169	1	0.06902665866	-0.01068441641	0.01593094625	30	1
15	295.3095671	521.3088749	-57.42390239	22301.40394	3751.575167	330.4573817	1978.651205	9071	6548.731183	75.47919712	3484.11063	617.3203941	98.21592276	249.6629773	1364.21686	2498.573655	-0.002883360168	0.1686918852	0.01520617707	0.003636184484	0.01400932239	0.004269711639	0	NaN	NaN	NaN	NaN	NaN
15	296.4977344	358.3202952	-339.3804969	22842.5326	565.4784478	2874.320962	2649.795281	8547	23554.30851	66.57037296	3903.40776	193.6033861	459.3963152	231.5899173	1350.926614	7690.672426	-0.01500189371	0.02598843054	0.123380953	0.004468078556	0.01012716353	0.009020168921	0	NaN	NaN	NaN	NaN	NaN
15	297.2683541	505.5123864	982.1878804	20910.67108	626.5119795	4433.76728	2686.596407	7889	26448.34737	244.0976562	3506.512477	192.165194	806.0304308	281.8425682	1281.130242	7836.801951	0.04459845244	0.02953098783	0.212944998	0.006751977424	0.009449508463	0.01528452119	1	0.0491739506	0.03291709802	0.6871546094	33	1
15	299.988762	86.70786128	-91.67235878	15848.99263	4812.456717	394.7182097	1536.293221	7040	12505.19149	75.28102062	2421.760941	722.2890913	92.32253067	223.035688	1063.489839	4345.418446	-0.005435183782	0.3093530525	0.02503377715	0.005714755231	0.01849279544	0.005421630763	1	0.0002525735645	0.5990970561	0.04664937933	25	0.9610001223
15	299.4708236	630.6351868	-169.5396226	16265.94885	458.139032	495.4839094	2073.266024	5955	18945.88043	56.35973909	3466.856968	183.173859	117.2641315	213.1796599	1261.397574	9241.79763	-0.01081857441	0.03098457945	0.03129147754	0.004892023102	0.01137937008	0.00574634556	1	-0.005416114768	0.02966788384	0.05677707877	2	0.9999968969
15	305.6646106	760.2749537	737.3952828	11989.79749	2756.700454	20.74166196	1433.972248	5146.5	19607.21739	195.289221	2481.596716	520.7749646	85.56584595	189.9878511	984.9976796	9230.968292	0.06123987155	0.2329666254	0.001662490873	0.008386875802	0.01956321284	0.008118456561	1	0.05089197748	0.4415772849	-0.02129851698	45	1
15	308.4720548	41.31434574	753.5868664	11588.12589	3868.663176	21.99299564	1418.579832	5316	11507.45833	173.2997925	1699.442058	561.3211902	98.95202025	254.6762712	737.3713572	3654.743948	0.06395388217	0.333611676	0.002016033706	0.01106253785	0.02388117716	0.009165709087	1	0.05370381906	0.6475460986	-0.01588781501	48	0.9999997533
15	309.4186943	369.5461347	-152.5292388	22172.93618	1376.268013	1405.454226	2370.676787	8490.5	9045.778947	55.23242546	3221.649638	316.4733667	224.6593908	283.192581	1235.189701	3375.320222	-0.00675073497	0.06383431431	0.06257250822	0.002663243853	0.01114956578	0.006427666801	0	NaN	NaN	NaN	NaN	NaN
15	313.4778594	411.2290381	-178.822694	21524.96231	2450.054467	1264.488083	1967.457663	8501	9827.698925	71.68428924	4322.186363	465.8753856	266.6281975	209.6706494	1610.932988	4672.021076	-0.008831726113	0.1114080494	0.05976088991	0.004231844874	0.01273382741	0.006529106122	0	NaN	NaN	NaN	NaN	NaN
15	314.5910436	739.438379	-127.5439467	8982.22326	0.6352926738	2041.818932	2235.776389	3330	1335.032258	64.65491813	2042.082221	123.5439792	411.3236465	205.090874	731.9412828	786.1556082	-0.01423504888	0.0001047450801	0.2187519176	0.006514735036	0.01446081543	0.02048402402	1	0.002971495118	-0.02678153232	0.6931830977	5	1
15	318.4730947	251.6130019	3547.01679	19413.78327	463.2616491	174.0242934	2448.411047	7304	12572.07527	668.32229	3212.390425	225.9841114	171.245541	251.0946923	1219.499569	4516.438791	0.1827937696	0.02433660015	0.008609701938	0.01014182154	0.01146664816	0.009082990429	1	0.1457440856	0.01421566429	0.02105217895	52	0.9999999853
15	319.5112003	381.6472335	-309.9200448	21797.11553	2615.873924	2793.991022	2509.985767	8885.5	16691.74194	84.92120904	3725.624398	416.4197454	422.9119107	222.4524567	1383.290611	5269.859791	-0.01419954224	0.1145507864	0.1243846242	0.005095524345	0.01280476358	0.01000310926	0	NaN	NaN	NaN	NaN	NaN
15	321.7107029	209.0458147	1431.748445	7778.221884	1584.987481	855.5396823	3319.037341	3596	661.0210526	887.867436	4831.864612	1256.602691	509.6395198	2843.910084	2017.695948	672.3574116	0.1831049531	0.1924764401	0.08554313247	0.03395535307	0.1892460179	0.183177165	0	NaN	NaN	NaN	NaN	NaN
15	321.8900184	512.4382063	955.9935463	12645.95604	2020.92484	171.7070381	2060.714271	5241	2894.851064	330.7949787	4118.02928	664.2945628	111.0303628	214.9475592	1621.979782	2594.902662	0.07430232917	0.1588928308	0.01416727966	0.009754674211	0.01897715918	0.01153011797	1	0.06145793694	0.2903639998	0.02142741737	42	0.9999999483
15	323.4057154	274.1571796	1143.749287	18643.64339	485.3100118	1926.260868	2302.70445	7004	16672.14286	274.5353516	3410.735032	211.0669052	383.9962833	237.3862962	1266.923588	5009.8809	0.06119672916	0.02695646444	0.1029927069	0.009178258301	0.01105968345	0.01161855156	1	0.05562081886	0.02361349354	0.3162814706	32	0.9999999458
15	323.3262452	303.4807846	972.4384857	18755.28807	534.9770485	4323.055244	2754.644037	7150	23520.46809	286.2352613	3689.817152	212.1274495	844.8445322	271.5732257	1352.421853	9924.78487	0.05055126934	0.02833969819	0.2193017572	0.00869887078	0.01242675524	0.02105731091	1	0.05423959907	0.03067550483	0.7100381791	33	0.9999999882
15	324.5769116	287.9891859	-404.4586139	19009.95849	1145.281503	4835.399461	2774.809301	7423.5	11793.5625	94.57621288	3062.572544	264.3267594	779.5551367	299.3373666	1185.335028	5329.367611	-0.02167452293	0.06133052118	0.2484416454	0.00522870555	0.01064835933	0.01763150405	1	-0.0007078079096	0.09962260822	0.7948683399	10	1
15	329.4838644	409.9622753	1646.209564	24026.07727	7893.580287	799.2368611	1855.071171	10849.5	12187.82796	324.8994035	3562.943345	1025.645953	181.2934538	217.3799716	1475.062988	2979.052806	0.06795922032	0.3285279751	0.03280014255	0.008177565084	0.01477410421	0.007485225355	0	NaN	NaN	NaN	NaN	NaN
15	333.5188784	240.6731106	3124.668478	19409.11277	1292.384499	2920.64235	2414.148766	7645	14286.76596	609.5321882	3426.377848	348.3930895	548.6005785	275.3384251	1340.808364	4648.095761	0.1617703912	0.06654644289	0.1480278712	0.01142853483	0.01300955244	0.01813461338	1	0.1378399468	0.1057143128	0.492721294	57	0.9999044351
15	334.9205441	790.0766002	646.7604707	10511.78308	1089.562097	338.3860519	1581.476988	4050	19525.42708	139.0412009	1701.293955	182.6523221	114.1139082	177.3845121	624.1875485	4932.87721	0.06270822744	0.1068302121	0.03146446474	0.008623400672	0.01465677402	0.01088313271	1	0.05302527159	0.1845002568	0.07594674139	39	0.9999999756
15	335.9574193	425.3580045	-71.41503211	22462.20897	5428.554376	616.0964938	1982.597455	9698	7524.37234	87.75516112	3237.394422	715.3491289	114.5928993	223.8032037	1262.713257	2584.348956	-0.002904460196	0.2422437004	0.02731315693	0.004171227368	0.01352492609	0.00514632798	0	NaN	NaN	NaN	NaN	NaN
15	356.0714881	445.3061444	9746.897408	20206.91193	4944.184423	-425.7098929	1905.294682	8942	12037.82979	2017.813308	3948.835168	911.0844118	297.4190186	218.3776636	1653.809749	6106.102695	0.4864201606	0.2398958104	-0.02103520724	0.02070963894	0.0151076391	0.0162864836	1	0.3846165429	0.4526746842	-0.006666525927	88	1
15	365.6589638	777.4255648	715.2194433	11175.94476	3456.972833	310.9801279	1521.012002	5029.5	5583.463158	164.0894366	1950.38704	563.6388405	111.1748164	173.9154626	834.477466	1969.222418	0.06787626839	0.3118844139	0.027566654	0.009018624362	0.01791838495	0.01095701973	1	0.05819138435	0.6039772491	0.07116908591	49	1
15	366.9160134	271.855029	-385.1973976	18045.23459	301.7286849	4314.894737	2553.250349	6628	6232.030928	91.86615791	3080.765166	193.1133325	794.5899659	300.6762308	1160.292219	2661.154591	-0.02131366996	0.01735569313	0.241927685	0.005637365835	0.01118256059	0.01912982677	1	-0.001100247112	0.009392183857	0.7711852928	5	1
15	367.5930697	400.6205445	1519.628621	26980.95179	2665.319219	5703.299176	2722.12805	10407	7456.231579	262.100554	1911.835901	471.5009389	459.6668091	2367.535446	613.1099832	659.8377049	0.05613395563	0.1006856754	0.2124055406	0.007520729827	0.01685460319	0.009804745376	0	NaN	NaN	NaN	NaN	NaN
15	371.687491	562.4049016	-28.6880984	17065.75695	1706.446467	320.9261007	2321.853619	6680	3342.684211	90.09315611	3226.058221	426.7226198	125.118518	1046.457413	1227.445582	1450.734856	-0.001618963243	0.1013701699	0.01945633895	0.007296544134	0.01599048301	0.008462104102	1	0.001577017338	0.1732384941	0.02099776352	11	0.8870080454
15	385.2882313	81.53335472	-72.97652302	14795.23471	4520.29069	322.6263615	1392.707078	6611	12096.56383	82.36797968	2436.692718	728.32521	105.615367	225.3045494	1028.896843	4361.373628	-0.004568908576	0.3056555488	0.02202324526	0.006031185538	0.01746433607	0.006820717093	1	0.0007301063449	0.5914174239	0.03645299957	25	0.9359494514
15	389.6132478	544.6002052	-86.06799776	16516.57323	1102.320212	276.8115522	2148.037649	6296.5	9582.157895	60.25202842	3148.92478	302.8796997	88.32553614	223.4903961	1206.334238	4658.119999	-0.005130906137	0.06961609385	0.01633057894	0.004141759385	0.01238768417	0.004560515139	1	-0.001584184327	0.1081601691	0.008455522228	6	0.9348616892
15	394.3228973	318.3102639	19483.87795	18659.05805	2147.029346	-848.6635494	1877.824346	7890	5167.663043	3721.300946	3755.014262	498.0250556	560.5677197	359.6919374	1553.732316	2636.288184	1.045358234	0.1175231572	-0.04228768855	0.03058640763	0.01476736197	0.04063301159	1	0.8229927419	0.1984934139	0.03706903788	96	1
15	398.646479	94.24586771	2607.421726	15797.01588	853.2399056	19.9214192	1733.695699	5945.5	5981.043011	519.3902435	2807.990497	216.0968568	151.2709469	201.7327908	1031.064483	3006.698955	0.1674740825	0.05438845236	0.001346740138	0.01096794835	0.01447170439	0.01068679123	1	0.1334296791	0.07553799809	-0.005897531989	55	0.9999994834
15	399.0082506	291.543249	-176.1288295	20260.74998	6990.237043	1161.162978	1927.453921	9440	16116.93333	114.3303472	2988.608565	1063.529868	212.6356391	230.7728973	1320.872592	6466.207038	-0.008574585262	0.342145431	0.05710379056	0.006208433516	0.02101590705	0.006797305769	1	-7.918311943e-05	0.6673745913	0.1563426783	26	1
15	400.9939914	383.3683048	-157.4223095	19485.83151	2249.210133	1200.877172	2027.161905	7750.5	10136.1413	72.73793956	3518.780098	495.76116	234.2902544	245.7149675	1406.06501	3969.902727	-0.008187352676	0.1150529703	0.06268600875	0.004584104203	0.01365290142	0.006333265041	1	-0.0009090903462	0.202827005	0.1672598491	13	1
15	401.5697775	125.7126776	-118.3987413	17038.37189	401.660587	979.456496	1739.428446	6210	7819.688172	50.72007918	2716.819414	187.7496286	184.0983598	203.0250556	1021.625399	2676.323878	-0.007184053338	0.02407869766	0.05820874572	0.003227356795	0.0106743946	0.006922273866	1	-0.0009771535589	0.01648165003	0.1489583717	3	0.9999754851
15	401.8113767	250.3800324	5946.37706	19771.34125	2283.717466	-34.19868063	1967.185381	8034	22158.70213	1194.052832	3919.06514	479.1572844	279.6811481	221.4854851	1529.082609	10685.90112	0.2954863408	0.1149016605	-0.001697152512	0.01849690721	0.01734581259	0.01612500207	1	0.23451316	0.1985863198	0.01351396279	74	0.9999452201
15	409.4678535	656.2286645	2607.048281	16269.1289	1653.587629	2317.899242	2338.903835	6437	7558.741935	472.7370452	2695.526625	338.8172785	432.6656432	255.7155721	1061.976723	3321.330099	0.1613799228	0.1051900872	0.1428950182	0.009147797594	0.01213457736	0.0146585094	1	0.1374737072	0.184616588	0.4765517482	60	1
15	416.2526632	533.4451492	-94.15678024	17930.10566	333.1861057	1107.633243	2201.13931	6646	4769.88172	71.97162052	2788.40231	195.4874647	186.8774309	523.2391536	1048.199135	1879.819747	-0.005483089463	0.01805351772	0.06209149791	0.004746365655	0.01145448202	0.007406513394	1	0.0005578249724	0.004281368	0.162328004	3	0.9999990637
15	417.2976657	44.20907739	4616.154536	10507.73895	278.8173811	836.2709902	1705.87733	4036	9335.585106	951.2439021	1956.711149	141.0593227	288.9444006	173.6482799	689.3051082	5035.53275	0.446396824	0.02665206054	0.07600684314	0.02954927925	0.01670811715	0.02591754476	1	0.3575357929	0.0199667279	0.3074339471	82	0.9986747749
15	419.7289592	565.4546359	-124.0874153	16359.60061	313.7360476	948.2863301	2050.436988	5839.5	7323.16129	45.93124871	3421.12515	200.578596	215.4253871	211.5413238	1254.459625	3495.893219	-0.008214810927	0.01929379787	0.06066804131	0.003222105487	0.01148022161	0.007486704496	1	-0.001672411573	0.006783093979	0.1569372224	3	0.9999994067
15	421.1207552	232.9645508	5607.659904	18662.18124	3359.184962	1278.275947	2165.946932	7995.5	24309.23158	1067.084181	3233.167171	624.9116907	359.1406423	227.7572257	1387.706749	9864.006935	0.2982061276	0.1781141792	0.0675339773	0.01397649537	0.01643778432	0.01725242758	1	0.2412315821	0.3304213037	0.2520890256	77	1
15	421.6539285	409.6282522	-175.6288829	20097.4275	2253.595403	2494.162848	2584.472463	8018.5	9609.483146	92.04280056	2937.770795	384.5386952	362.3246585	228.3428197	1175.249544	2589.019155	-0.009110067002	0.1106828105	0.1240402017	0.004807913418	0.01086796715	0.008268836532	1	0.002027290277	0.1960904209	0.3757986558	14	1
15	422.3637488	95.3325075	2351.532732	14881.04155	3193.663032	664.167657	1806.104236	6401	5876.747368	472.7896179	2560.037405	548.8634542	195.3489599	237.1299336	1041.086803	2907.262319	0.1593911706	0.2206115475	0.04750572854	0.01496733816	0.02023777799	0.01111456679	1	0.1309144245	0.4174142105	0.15550103	65	0.9999999994
15	424.6388755	308.5217942	1364.364569	21094.4915	589.1963019	2217.350046	2213.26703	7928.5	25076.86957	264.7967888	3281.122175	193.8091956	333.4808498	240.0056494	1202.400466	7614.188874	0.06333938512	0.02921807478	0.1024854515	0.006695286713	0.008958259214	0.01061195258	0	NaN	NaN	NaN	NaN	NaN
15	424.2925802	395.0804431	3156.68984	17235.70037	4224.308815	201.2040939	2403.545242	7584	4629.94382	677.8530753	3540.673245	969.4258996	187.3202431	300.2820578	1575.867163	2469.412183	0.1810687322	0.2452644959	0.01091080014	0.01343710785	0.01764579914	0.01267578663	1	0.1459542158	0.4664375133	0.03646538826	64	1
15	430.2877815	720.2675649	-160.4576249	10169.64633	50.67316372	2276.107304	2142.339143	3753	1717.136842	67.4987892	2540.465681	120.0645541	555.8442753	226.7357828	901.2142568	1159.942502	-0.01655913766	0.004449922053	0.2180567057	0.005519086162	0.01271698799	0.01927941212	1	0.001126407465	-0.01790165699	0.6904714135	5	1
15	434.2881398	381.4077751	7534.310784	23659.81818	474.8712519	-107.2025904	2103.033419	8943	7238.595745	1523.129559	4391.581362	222.9812263	311.8472972	229.0411657	1534.496705	2870.516867	0.3213458243	0.01972993728	-0.004754671443	0.01682022942	0.01077868751	0.01448472097	0	NaN	NaN	NaN	NaN	NaN
15	441.8429877	326.4163605	3810.975804	21776.95427	397.1678371	1210.475427	2385.059373	8044	5056.170213	698.8663175	3668.239587	228.5128444	271.0077106	244.6591747	1354.834161	2003.522541	0.1760389291	0.02017545341	0.05625182297	0.01065718546	0.01041337323	0.01276990328	0	NaN	NaN	NaN	NaN	NaN
15	441.5763815	762.8081612	-199.8075014	10641.50952	544.5293437	2311.684536	1889.482514	4079	7962.4	52.65464001	1592.512399	115.4852829	358.4636035	199.6586629	572.8136061	2140.918248	-0.01923050348	0.05059456404	0.2173002747	0.004886889064	0.01074687482	0.01712136028	1	-0.0007252740033	0.07652069078	0.6889806507	10	1
15	445.6830345	105.5207325	-60.52075079	15746.24401	2407.547611	404.8664552	1458.233574	6281	5123.15625	64.87744803	2291.858887	427.3738105	104.4438008	218.9390565	921.4934522	2090.891672	-0.003924227864	0.1611702166	0.02684964586	0.004471686441	0.01582022145	0.005791327444	1	0.0005926609991	0.2958972434	0.04782506766	17	0.9999942522
15	456.2654671	207.4626571	941.0918064	16838.44081	2915.355435	644.2105387	1952.490228	7029.5	33042.11828	240.9057415	3109.619409	571.4520526	173.5354007	219.1268652	1276.046834	13094.78231	0.05669915961	0.1807939612	0.0374725525	0.008118328572	0.01701246787	0.009384209347	1	0.04913068003	0.3361151401	0.09776895764	43	0.9999984977
15	457.3264901	316.9625798	-101.4605051	19604.84936	2191.12123	1221.533041	2134.235205	7751	6961.347368	76.07435515	2874.153041	400.8718722	205.3989625	186.9392288	1142.283361	2215.821704	-0.005284352322	0.1104475405	0.0614682398	0.003981255328	0.01235146688	0.006270247143	1	0.001275390948	0.1933427738	0.1635737724	13	1
15	458.3427196	411.5583953	7807.384577	16165.75272	408.9614438	-161.8657965	2112.448452	6060	11162.23404	2110.456826	4296.218438	200.3745689	343.7871946	238.6722337	1587.827351	8215.466373	0.4863675374	0.02611114992	-0.01060403286	0.02417402755	0.01504211542	0.02641376464	1	0.3838179947	0.01553795763	0.02114415134	81	0.9999954869
15	467.5232364	295.3101978	3148.294744	18934.67441	3175.703965	2821.656747	2512.438996	7968	8521.53125	545.5799801	2821.777451	543.4562348	483.5111595	247.1502601	1192.959624	3604.346519	0.1652847198	0.1687673672	0.1482424738	0.01120939468	0.01471211957	0.01559879837	1	0.1412842924	0.3148989032	0.4978881875	63	1
15	469.7348083	94.83665951	786.130331	12018.60939	267.7129457	472.0369558	1987.998031	4495	20714.96842	165.102551	1916.91026	132.8744588	132.9994353	266.6432412	677.094086	8755.195745	0.06601798553	0.0224797079	0.04100460849	0.008657896453	0.0129322274	0.009707827749	1	0.05566107312	0.01220126628	0.1061064764	31	0.9999999998
15	476.7922465	81.16808357	-48.24692206	12506.63691	3745.03959	281.5095652	1388.891439	5619	11894.6383	84.04647553	2165.084285	581.4450282	91.8810592	208.4624567	897.3245607	6072.513858	-0.003821307732	0.2984239028	0.024108179	0.007521086856	0.02399207641	0.007223278878	1	0.001397834603	0.5766886646	0.04345258255	25	0.9662821967
15	476.4403378	714.2519255	742.5447574	11138.05733	2530.266301	45.55451777	1679.777264	4851	11792.08602	214.5716129	2138.079851	501.3073614	131.2319828	1150.987936	887.6149151	5543.179298	0.06635419192	0.2308285368	0.004405568212	0.01349403858	0.0180575047	0.01151917873	1	0.05507330951	0.4372728391	-0.01093342882	45	1
15	482.4955858	455.6187362	-125.0028554	19549.49735	6583.543331	500.1779805	1827.817617	9155	13960.59783	88.82319423	2838.904879	922.1641318	130.6329788	221.3726107	1254.940698	4776.916312	-0.006769165706	0.3297778242	0.02675636232	0.004913115003	0.0187974155	0.005983051563	1	-0.0005626667004	0.6409653972	0.05296176552	25	0.968617382
15	482.5028822	534.6482445	-100.3782617	16674.52627	268.634391	998.408738	2198.624101	6055	6805.56383	52.76704521	2738.698865	157.0895099	187.5828759	202.0544095	997.5513783	2317.602833	-0.006165212059	0.01714484735	0.06106368656	0.003400212381	0.008965925096	0.006861870762	1	-4.742404674e-05	0.002388520102	0.1586488196	3	0.9999996709
15	485.5685816	148.3891925	3980.499825	13542.90638	2206.905208	917.6984293	2024.831125	5711	15040.07609	772.204632	2478.05798	392.0642712	279.6061816	216.7771975	963.803984	8616.133953	0.298617278	0.1658889272	0.06621798454	0.01760315495	0.01531568048	0.02016148624	1	0.2413971998	0.3053528381	0.2472571055	77	1
15	486.9583342	298.416701	-174.1831318	18148.10633	2988.182675	2301.329265	2427.515277	7549	6055.688172	83.54734058	2156.304068	474.7734949	321.294123	236.8907499	933.6272637	2591.996238	-0.009508324968	0.1677993548	0.1252997454	0.004859001667	0.01341836636	0.009816185316	1	0.002159208821	0.3130270488	0.38205665	19	1
15	487.3456479	385.5776374	-191.3892932	16506.67701	5453.41173	1962.05727	2111.870378	7577	9696.425532	93.57031951	2743.609508	1034.841207	362.264438	230.5281039	1304.726986	4552.510645	-0.01205101886	0.338932663	0.1203553885	0.006479804112	0.01985327212	0.01089442074	1	0.0009665135046	0.6630883403	0.3708327612	27	0.9999970046
15	489.8274787	500.4468266	-136.3626437	16508.46174	7252.816339	398.5850746	1578.444744	8117	14368.90625	95.84358027	2930.777289	1350.205348	125.3270265	210.3307728	1438.605594	6346.896959	-0.008773510727	0.4459845686	0.02454705107	0.006616666159	0.02177806317	0.007362278293	1	-0.001522340971	0.8787144883	0.04918942744	29	0.9999992922
15	490.5644764	28.26146065	502.450814	8296.158259	1951.689417	700.1341735	1083.319897	3551	7368.93617	134.0380101	1371.043394	338.4080225	151.3000265	141.7110099	569.0119806	3302.689164	0.06214645172	0.2398520695	0.08277170374	0.01116576539	0.02539620343	0.01306652162	1	0.05653145796	0.4585746129	0.2553003909	47	0.9999999996
15	496.628053	336.9767287	1263.708719	19475.20123	6601.10098	736.8321508	2033.014436	9054.5	11306.33333	257.8678799	2756.524435	930.3493887	177.3924289	251.0272298	1231.216061	4157.084237	0.06483629632	0.3302503382	0.03952504689	0.008311760435	0.01533121554	0.007696533334	1	0.05663438176	0.6420086216	0.1118898467	49	1
15	496.3525715	408.9998829	-95.54500243	17854.87943	999.2115258	1068.845697	2346.711896	6761	9585.967391	59.71565941	2602.02964	235.5536704	195.7602709	215.545089	989.4007951	3261.62665	-0.005674303052	0.05746140531	0.06034063539	0.003515776341	0.01073933315	0.006791554981	1	0.000557050543	0.08486798992	0.1577437111	8	0.9999999481
15	497.5117376	475.2883455	-116.796766	15933.38111	1097.263287	231.9019106	1929.239652	6068	14223.36842	57.27346313	3299.895515	291.7249545	87.29999623	198.6161824	1232.567242	6802.731826	-0.007116984374	0.07190651042	0.01490414972	0.004478331943	0.01294486227	0.005309403012	1	-0.003220224926	0.1128069194	0.003253159818	6	0.9693108385
15	501.7233005	138.4586719	1080.548664	16037.70056	2527.229244	93.96860036	1545.9124	6376	9221.666667	216.8242818	2379.989684	426.4388305	100.8426987	204.5861962	963.2818614	4243.275515	0.06714020185	0.1658008969	0.006080454373	0.008563181474	0.01421625006	0.007432719357	1	0.0553722702	0.3042493638	-0.007401556573	42	0.9999999999
15	506.4827603	430.2920025	8561.006238	17379.67683	422.6641172	-343.647097	2203.174029	6528	17923.90526	1658.772864	3351.168478	179.2139651	281.0118216	229.1402821	1236.442684	8789.054203	0.4849495621	0.02484668227	-0.01882724171	0.02176660636	0.01137795741	0.01772070825	1	0.3821976231	0.01266264689	-0.007204924125	81	0.9999999677
15	507.6213891	582.4605026	1108.276717	13750.18782	399.9259556	120.1566517	1967.164578	5130	24646.52174	311.9670453	2960.396211	136.9141515	108.1254964	208.463869	1002.053573	13412.83511	0.0810229967	0.02743099383	0.00890113373	0.01013271584	0.01398751512	0.008975838074	1	0.0655854874	0.02110182063	0.0002155635931	30	0.9999999865
15	514.6365952	348.2822136	1067.518268	16019.28331	5027.385777	1501.256583	2087.80419	7309	5640.73913	283.1541478	3450.085476	1152.731886	342.5358308	260.1306624	1587.168764	3699.768674	0.06730087884	0.329275641	0.09618491581	0.01061887598	0.02114807759	0.01245000646	1	0.06197950654	0.642034313	0.3052981472	50	1
15	520.222621	625.4974903	6803.834338	14230.06315	2209.633216	-377.8337573	1784.465686	5886.5	10947.36559	1358.877502	2809.043234	438.7709012	268.6891621	214.8941271	1109.185999	5937.071108	0.4771465498	0.1596012044	-0.02586503721	0.02002283479	0.01639862226	0.0214950841	1	0.3764981534	0.2882275004	-0.02799962047	87	1
15	523.6295418	169.5329181	-156.1412852	14449.79606	4894.936483	724.7495628	1705.525181	6703	28375.6129	94.57020845	2075.90089	671.1126412	131.3209838	248.7159669	885.3592689	10334.47187	-0.01041530151	0.3389524356	0.05179741805	0.007569022781	0.01944681795	0.007393619841	1	-0.001869658174	0.6606594819	0.1377641307	26	1
15	523.6089731	256.4246137	-141.2879086	17006.70293	402.9748746	517.9465783	2010.245278	6196	21981.29032	53.80769986	2742.44283	162.9888733	105.7500167	375.1651294	998.7044141	9673.436638	-0.008664784792	0.02465322896	0.03221095984	0.003970235808	0.009988068386	0.005524404579	1	-0.003704594457	0.01673225222	0.06014415553	2	0.999993497
15	525.802867	332.5317577	-235.0724279	18211.7062	2160.421166	2205.857768	2122.776893	7315	17060.95556	76.84950132	2558.615087	407.0186744	299.4661642	223.5661978	1063.22883	5539.432604	-0.01235135003	0.1168756568	0.1179830057	0.004962563972	0.01289720541	0.008854853686	1	-0.0008512262074	0.208564009	0.354699575	14	1
15	526.2649298	127.5669714	828.5017912	13496.41575	307.570214	1285.933733	1835.130141	4997	22047.57895	162.5396212	1969.22243	148.9041972	232.4241206	188.9206814	698.9386205	7181.94161	0.06156898196	0.02298884432	0.09463661327	0.007688557289	0.01223839294	0.01123621447	1	0.05538565625	0.01519184638	0.2877686256	32	0.9999999913
15	530.696699	318.1146487	8256.551872	17511.23533	1022.327265	1689.134082	2128.128362	6973	7316.934783	1557.942644	3142.379886	266.1529737	480.220544	248.3544646	1228.310624	5168.017253	0.4845220519	0.05999869178	0.0929373397	0.02432984565	0.0112202555	0.02694636879	1	0.3888135097	0.08861500591	0.3744971151	84	0.9999999923
15	531.5168115	455.3636167	-58.26471713	15920.62143	1657.661494	226.4821629	1876.248883	6150.5	8102.333333	64.53700453	2956.984849	375.7168938	87.07194613	198.1226099	1146.877685	4370.488888	-0.003617501887	0.1032943005	0.01423837457	0.004406179891	0.01431910239	0.005414435716	1	-0.0002993582783	0.1769996238	0.002870346789	11	0.9999504881
15	534.5568576	40.61432229	541.5005971	8614.213579	538.0425705	685.0109182	1169.123318	3204	7920.903226	111.8053736	1325.515195	134.9579838	129.24035	148.9446384	476.4041101	3107.773221	0.06320756315	0.06253891049	0.08098155811	0.009885156035	0.01600900306	0.01270939595	1	0.0561113986	0.09563242432	0.2430532592	36	0.999999999
15	544.3489986	144.6987568	3695.267321	12851.85231	1991.166511	-94.28429465	1485.054937	5230	4691.344086	843.9342942	2840.455512	442.40125	192.5619988	196.0233624	1114.672317	3375.581655	0.2923486818	0.1513636717	-0.008450687325	0.01750435418	0.02194573211	0.01743249936	1	0.231870462	0.2729803622	-0.008844343118	76	0.9999993491
15	549.0135972	251.5423615	1.697395371	15506.95682	2452.633559	276.7491685	2126.008811	6354	4787.89011	73.39474809	2157.868035	415.1125833	107.2333687	243.5697771	893.4507916	1632.500287	0.0001209531983	0.1578387233	0.01922991297	0.004921066433	0.01372590526	0.006994744024	1	0.003300223573	0.2887842643	0.02263405766	17	0.806361024
15	553.5070725	402.4804167	5256.735762	17349.72418	4130.43223	-167.7411301	1604.067882	7665.5	10338.64835	994.6227311	2952.712309	798.2374144	232.199053	225.8321073	1332.453547	5495.261485	0.300959371	0.2365016385	-0.009796014899	0.01769315333	0.01459259977	0.01415480437	1	0.2391262653	0.4471214147	-0.008504665892	78	1
15	555.2946662	288.5119355	2750.604599	15363.2023	1438.153331	176.4080834	2422.241114	6009.5	3814.315789	478.4643418	2394.770462	275.8115932	164.8162148	225.5406377	929.9662408	1449.300897	0.1783914561	0.09787284022	0.0131385167	0.0120692438	0.0128788812	0.01165835461	1	0.1430238496	0.1648939831	0.03816886414	58	1
15	555.5728361	353.5260587	-18.79639357	14775.49539	6375.899986	387.2195236	1766.33012	7258.5	4865.208333	88.46670972	2369.158842	973.0212552	118.4246701	258.5811239	1115.156747	2329.435554	-0.001220302168	0.4355257939	0.02777137814	0.006685372742	0.02152076484	0.007779351158	1	0.004555916575	0.8573859758	0.06141939825	29	0.999999999
15	558.9194833	308.4763806	-14.61569927	15604.17699	5150.710723	431.6601793	1769.039975	7124.5	4421.436782	92.15669572	2395.216235	856.9356362	115.0575807	222.9168214	1111.155887	2820.202527	-0.001054489238	0.3315184662	0.02886668799	0.00621521476	0.01751575536	0.007002575268	1	0.004078800518	0.64457288	0.06144150983	25	0.8868110632
15	559.4174511	458.6324612	995.2689409	14739.17925	1047.468951	123.5434532	1836.460331	5711	29165.6383	241.4468436	2546.903013	173.9136569	90.28097867	191.687351	908.6536383	11856.79833	0.06837614678	0.07195303169	0.007901120971	0.008382179361	0.0132836037	0.006737098617	1	0.05584787839	0.1122479833	-0.004313485322	34	0.9999998029
15	565.517363	270.5888319	13772.67444	13857.00379	483.4354635	-680.8438886	1976.246597	5504	32345.9375	2939.123016	2764.339838	162.202241	506.2137774	213.9116498	1002.897671	17898.52648	0.9961070773	0.03509552042	-0.04823156741	0.03858542395	0.01673358395	0.03914054485	1	0.783290878	0.02985429051	0.003247589933	94	0.9999999993
15	566.1186008	647.7158986	-175.3769057	12864.54429	771.4275103	1468.403432	1775.456974	4898	15247.04255	56.6082142	2079.063596	180.9098023	232.9690939	159.9924422	753.0070705	4752.772492	-0.01305738429	0.05860939659	0.1122919215	0.004840598703	0.01377033241	0.01112272919	1	-0.002127436698	0.08912132247	0.3330739003	9	1
15	566.178303	394.5813748	-151.1213616	15717.5298	3613.986817	1804.127482	1903.712141	6787	4786.428571	77.28834417	2752.918594	713.9964584	315.6831587	218.3551622	1205.22343	2909.294505	-0.009882851535	0.2354164679	0.1160247984	0.004897589942	0.0159462377	0.01108713419	1	0.001743963528	0.4510749266	0.3528304521	23	1
15	569.22697	298.1034936	-200.8039022	13771.14609	117.768841	3140.451709	2397.845638	5015.5	2750.505618	75.3019982	2213.149468	133.2667252	537.7492505	297.4161842	771.5330149	1955.135255	-0.01536940237	0.008446673318	0.2270645436	0.004719580912	0.01045548911	0.01493545135	1	0.002631834431	-0.009405335314	0.7215410666	5	1
15	573.662645	245.6036141	935.9644261	16229.00066	904.9614177	1492.331884	1835.722706	6037.5	9940.21875	187.8450944	2446.051928	242.2246085	245.075684	181.6534001	928.2261586	3936.194409	0.05743634542	0.05896731341	0.0948380056	0.00765544363	0.01271336122	0.00980245079	1	0.05237426665	0.08885124354	0.2888581265	36	1
15	576.5151116	702.260495	5411.887439	7731.031324	1266.123173	-395.1505634	1688.887303	3348	14660.42553	1475.141298	2018.869494	313.0038603	261.1616215	181.543776	815.4922158	10843.15508	0.6895916943	0.1634234861	-0.05304836741	0.03510707544	0.02008367248	0.03391958764	1	0.5422957023	0.2939406753	-0.07461428396	93	1
15	587.8533949	470.0138706	833.2244135	13634.33695	732.0041994	507.4143073	1914.223594	5156	13524.31579	212.2698503	2663.373566	167.5191833	142.9246695	187.8428202	934.5921181	7046.672692	0.06266841691	0.05672513257	0.03763559714	0.007435624527	0.01462360203	0.009378127356	1	0.05304068415	0.08218165675	0.09514613662	35	0.9999999998
15	591.3221593	260.3512909	-248.5376578	14343.35184	177.154288	3318.585068	2207.465911	5292	4791.468085	65.69448005	2235.104621	157.7438051	533.6171426	216.9681633	772.2881831	1983.121742	-0.01843266121	0.01277739583	0.2289131403	0.004565980023	0.01260664605	0.01614527732	1	0.0003572468726	-0.0004597980775	0.7273305119	5	1
15	595.0788493	585.9237785	-42.0960833	11755.80547	247.7685041	144.8020017	1715.752677	4401	6317.135417	43.6873817	2183.921636	127.2740438	73.08166863	161.106067	768.2660781	2548.541071	-0.003282032942	0.02109435838	0.01228166695	0.0041510702	0.01076388018	0.006487098357	1	-0.0006851769227	0.008705008646	-0.00667751295	1	0.9997697322
15	603.48477	125.6293526	480.6839857	8032.035133	1391.500743	705.4714413	1544.940029	3375.5	14067.36957	119.9811576	1310.058809	238.6506299	142.3832535	174.888242	526.6490152	7172.618805	0.06059337667	0.1693380613	0.08845701891	0.01035468677	0.01912274586	0.0123949605	1	0.05519297917	0.314479675	0.271785019	44	0.9999999999
15	608.8164968	301.4043541	6470.572642	13379.05103	1393.616095	-258.0677129	1897.964247	5378	15661.89247	1255.61892	2597.76659	248.9756464	257.5595172	217.1689893	979.0373983	8337.932555	0.4826711471	0.1059734549	-0.018479438	0.02002079946	0.01603677393	0.02224203885	1	0.3809486229	0.1787136372	-0.003592451078	85	1
15	614.6009099	89.49853447	-47.83443925	7824.186095	1215.923482	802.9456356	1197.617615	3189	10112.35106	54.85132264	1137.909505	215.6200288	151.0000487	142.7919465	463.4656108	3702.477534	-0.006010812286	0.157055183	0.1029996146	0.007422609856	0.02042128991	0.01291863321	1	0.003503844058	0.2902200175	0.3064978938	19	1
15	614.6007864	151.6584701	3.053920167	8524.127404	2696.769566	121.4124412	1578.734677	3855	3804.715789	63.03521718	1357.984992	474.4601896	78.13377148	346.3807974	626.8813767	2053.053122	0.0003159800771	0.3303066426	0.01477897189	0.008014088451	0.0257668246	0.009617253972	1	0.004303208351	0.6415799461	0.01372835984	24	0.9531368732
15	623.4691229	247.3060823	-28.90956385	11548.75904	174.8086705	172.1522135	1856.02183	4206	5399.666667	177.4750538	2180.374119	187.1247201	198.4272223	2004.471053	748.8360869	2627.918707	-0.002522983485	0.01466922196	0.01483732471	0.01485173075	0.01689257358	0.01674879678	1	2.512124533e-05	-0.004356391073	0.001956254098	1	0.997296127
15	627.0872397	342.1967173	-81.78842536	11445.76621	538.5691182	1352.479968	2069.512569	4314	3008.106383	69.73264653	2421.628409	233.2417278	322.4410453	995.0898307	868.7046794	2356.21129	-0.00776461295	0.04819016757	0.1196660584	0.008136792463	0.02189805281	0.0153344162	1	0.002419536135	0.06803474078	0.3589469968	9	1
15	630.6487869	663.398889	-20.72520355	8452.678889	444.5567398	467.2774442	1605.145958	3224	5355.4	40.90145957	1403.860186	133.5814395	112.1666499	142.5127208	514.5471839	2623.416411	-0.002444827379	0.05400328748	0.05622652497	0.005408140209	0.01465882453	0.009773245956	1	0.002831950301	0.07762604478	0.1443080193	8	0.9999934262
15	636.9895962	484.4774404	1023.293604	16204.14451	920.7279129	505.587045	1683.613084	5979	15227.89011	221.5651168	2554.378831	223.4051052	153.9592518	206.9095585	949.7495374	6791.27498	0.06378380637	0.05676488099	0.0343546615	0.008585024621	0.01337277138	0.008120674634	1	0.05372245748	0.08213929569	0.08421729926	35	0.9999999997
15	648.5038255	208.7156849	-44.54556844	10060.89593	2359.114924	107.6503407	1402.892946	4218.5	14566	72.00108348	1875.018163	424.4879967	73.66457985	178.8349042	760.9613471	5958.631645	-0.00451934803	0.2322787019	0.01110198624	0.007751852104	0.02082809297	0.008421160417	1	-0.0003632741101	0.4408590989	-0.003360939105	20	0.983043827
15	648.4991313	396.7045444	828.1923223	10028.85886	273.4795217	189.8840948	2025.095237	3799	23643.62766	235.950834	2113.559023	124.57742	102.1917576	191.0595606	731.700982	11050.12612	0.08073523523	0.02949046103	0.01853108767	0.01228198495	0.0151754753	0.01269087077	1	0.0659515207	0.02566369214	0.03301511723	30	0.9999996375
15	650.9447228	701.3367516	-7.402617656	7648.96402	472.7632961	138.124138	1149.095807	2919	15765.6	41.48729444	1190.625179	119.3937133	63.17117313	122.765518	425.8915469	5208.122707	-0.0009557178034	0.063086102	0.01943963124	0.005564174375	0.01501383189	0.007716522089	1	0.001850677989	0.09488581689	0.01970614695	7	0.908333062
15	655.1882637	324.8203827	3373.600284	12013.4099	1366.411225	758.3930763	1966.896736	4904	40509.92553	666.1848835	2192.357269	219.1709487	218.3992763	192.5088455	819.1416722	16457.60342	0.2837453885	0.1128143997	0.06122009342	0.01858722746	0.01653475804	0.01828165373	1	0.2290335219	0.1966355207	0.2251244638	75	0.9999813834
15	663.6080429	213.3193824	1740.514932	10033.98694	176.339147	29.81155822	1639.409734	3751.5	10702.50526	339.2380009	1708.218465	131.8095808	111.6436442	195.4753689	605.0921614	4702.115366	0.1742967163	0.01911599303	0.002979660127	0.0126179237	0.01479163139	0.01181946038	1	0.1386757549	0.003374935629	-0.0001363495141	52	0.9999999999
15	665.4573899	483.6531192	641.6830539	11996.30286	2041.752111	1057.889941	1673.661143	4987.5	28476.5	137.4013764	1832.483681	321.1310907	194.2158458	335.0540691	729.3824931	9415.669624	0.0551027813	0.1732731092	0.09036874581	0.007739324665	0.01617391994	0.01072143258	1	0.05100686691	0.322630679	0.2772518707	44	1
15	669.4706686	376.4993822	-112.6955589	12823.34966	321.0383177	323.8618645	1662.95374	4725	27879.41667	43.74200555	2175.456354	144.6319638	89.41644912	165.5434526	720.0468873	9734.172527	-0.008952309429	0.02562146999	0.0258610168	0.004538866413	0.01396811456	0.006266984791	1	-0.00430698223	0.0184873924	0.03849711638	2	0.9999930288
15	669.9343292	196.491117	20.32260905	8463.259996	848.7735017	234.238598	1437.168919	3348	4987.860215	40.92159921	1166.178638	174.2971477	81.58565763	170.872015	448.8812245	2087.751685	0.002435335567	0.105548527	0.02808536184	0.005069243047	0.01913193678	0.008643206507	1	0.005318125431	0.1820775931	0.05140174202	12	0.9998334114
15	672.6128328	317.4844984	733.9558177	10107.92721	1643.096238	52.18032299	1573.621916	4196.5	7979.924731	169.2684036	1815.582972	316.9890301	90.51564577	186.7288346	716.8852921	4268.543778	0.07351070394	0.1651955428	0.005031926007	0.009757229101	0.01767641656	0.009444360378	1	0.06032526353	0.3029388809	-0.00961992363	42	0.9999999995
15	675.6530109	340.9916014	4512.007091	9721.499442	290.771568	-223.7570548	1712.454898	3723.5	14111.69892	1163.294644	2427.837873	130.4759296	219.2456997	176.1638411	870.6916389	9532.032503	0.466745336	0.02842847012	-0.02244875329	0.02428286082	0.0197030804	0.02711169884	1	0.3676578357	0.01995994493	-0.02333088081	81	0.9999971776
15	688.362865	228.2728925	2258.07927	7720.529285	850.6827051	516.8689592	1762.058049	3092.5	28805.95652	438.9891619	1410.318625	157.9000026	183.1345135	174.5773264	534.4040711	14043.96546	0.2908596366	0.115267951	0.07022731015	0.02013747671	0.0207267072	0.02074964148	1	0.2351974789	0.2019420429	0.2574137018	75	0.999988965
15	701.1222128	326.5489752	-24.03032998	9096.728788	146.3608983	524.2480748	1649.339693	3359	4977.553191	40.95802833	1445.602456	119.5311914	117.7870554	147.9834708	539.1000292	1830.832636	-0.002879594536	0.01637911073	0.05730138766	0.004765553007	0.01363103937	0.009092062889	1	0.002310324386	0.0006688739624	0.1465199474	3	0.9999987908
15	702.5119897	261.2762036	-17.2065031	8541.433931	2872.98543	111.3894352	1335.049726	3962	8489.4375	67.13981058	1225.593579	386.8259801	67.68362392	170.6267318	532.9663712	3436.717093	-0.001938070701	0.3382139932	0.01358088399	0.008465979821	0.02402824424	0.008161326436	1	0.002506125438	0.6577314056	0.009447804052	24	0.9877394845
15	713.3390953	213.9946618	-28.84345733	7631.279623	2451.214183	148.455103	1020.847176	3510	15051.46739	59.42669426	1033.705782	321.3912228	63.36116125	148.2286934	436.0436202	4627.694884	-0.003956312823	0.3225553758	0.02103624564	0.008033897394	0.02606954055	0.008246416276	1	0.001262912037	0.6259643127	0.03383275876	26	0.8239472037
15	715.0718702	457.7505745	1233.456281	7912.558429	399.2948049	1104.248155	1721.052946	3055	1839.755319	271.8150778	1756.146116	149.9781638	282.7342082	187.1249762	652.055959	1247.561326	0.1600115874	0.05213518404	0.1365973567	0.01405436729	0.01602412135	0.02077135755	1	0.1356728547	0.07582073328	0.4529055938	57	0.999999999
15	716.3042543	403.7145704	-109.2606768	9851.822894	1562.406991	1101.406372	1560.32048	4081	8634.117021	57.65220673	1638.657924	275.8144416	211.1070319	171.5007531	648.7019183	3035.587916	-0.01147131965	0.1611006121	0.11048475	0.005719480238	0.01883012174	0.01151944786	1	-0.0003224814997	0.2987967906	0.330951204	19	1
15	745.4915454	336.0962099	8.861950361	7752.607776	418.975655	211.0633979	1313.688675	2930.5	7902.119565	42.35416305	1198.671734	128.5963823	75.00529765	158.3561424	428.6470258	2995.525582	0.00146642854	0.05433851488	0.02807154869	0.005992622334	0.01813834272	0.00905746295	1	0.004222086165	0.0772807179	0.04930295167	7	0.9999999693
16	7.441129902	454.0920594	897.9492346	14186.21678	275.0911664	1322.40405	1896.205022	5247	19819.86207	178.0507182	2085.482716	141.7534307	233.0008242	188.195308	704.1629046	6081.478883	0.06205449475	0.02009149857	0.09100909886	0.00788903567	0.01125657587	0.01179607312	1	0.05553120311	0.009129628995	0.27541829	32	0.9999999989
16	15.65206911	527.5596746	710.4711924	9847.853649	651.3110212	104.0437398	1740.958125	3764	10582.55435	165.8662829	2036.308541	163.1220627	87.44818627	191.6033035	735.4721859	5910.3313	0.07187388866	0.0639011669	0.01193249246	0.009186387451	0.01627284058	0.009222331497	1	0.05879454755	0.09589582773	0.009876581034	34	0.9999999988
16	19.1088996	474.5754479	1859.00857	11922.06915	1149.30642	1637.815131	2008.230729	4726	5759.946237	429.1590539	2567.407812	260.9028287	420.1540786	233.8379554	970.2078722	2988.10608	0.1586942044	0.09946260077	0.135800063	0.01434067145	0.01424501415	0.02515870398	1	0.1348933249	0.1726549447	0.4516101664	60	1
16	23.5394964	676.2781277	-8.862906094	8444.390353	849.1538696	407.7187477	1156.442918	3216	8766.774194	44.69470262	1402.053568	165.0893244	105.1230931	129.649361	534.9409798	2665.178786	-0.00126033784	0.1026415398	0.0495240544	0.005498210014	0.0139953977	0.00999404393	1	0.003677081256	0.1769175978	0.1234935455	13	0.9999995398
16	25.66000336	367.2359032	-116.1992912	11197.91455	1159.776532	1343.966588	2086.424139	4437	5729.032258	62.89239077	2415.933589	227.1805468	282.2240837	237.6651839	896.5045689	3296.692375	-0.01160235976	0.1056802734	0.1187489586	0.007019316448	0.01639561008	0.01458743941	1	-0.0002874427921	0.1856760946	0.3570660307	14	1
16	25.5057324	706.3152751	41.78276133	7073.196422	2110.100921	34.79007547	1105.864197	3212.5	4919.308511	58.81116825	1106.070773	348.8568409	66.43752725	142.0758309	470.892593	1769.541761	0.006033340797	0.3114398194	0.005315121001	0.008481335151	0.0219272599	0.009939208526	1	0.00811687113	0.6025987271	-0.01793995882	26	0.9986583854
16	28.51793661	535.7147352	-18.43762818	11645.82814	200.5132427	154.473717	1736.188466	4237	5997.945652	39.25368349	1936.684899	127.7746701	80.16373752	204.9269444	692.624492	2530.740579	-0.001638597777	0.01738388749	0.01376828594	0.003419781632	0.0118465954	0.006193319185	1	0.0006752818501	0.001156098396	-0.001395191761	1	0.9986976674
16	32.31456425	151.4688693	569.5812592	9224.424623	573.666931	813.0302226	1266.843371	3512	10143.47368	134.1061584	1394.749834	132.9487122	157.6505955	171.8217486	504.3748775	3828.144942	0.06108056357	0.06338558956	0.0871903561	0.0102770509	0.01480498357	0.01242415152	1	0.05481438491	0.09759934435	0.2637645148	36	1
16	32.72984264	333.5146816	-92.77364155	15185.45023	903.7981115	440.1801268	1780.163988	5682	16788.82105	58.07371543	2470.113439	207.2344544	106.0589662	212.0643907	904.2631426	5166.366061	-0.006411101063	0.06126708529	0.02932815205	0.004464474526	0.01143433847	0.006021614474	1	-0.001864979317	0.09154720379	0.05213241927	7	0.9999958494
16	33.58799089	260.8084408	-141.4226951	12081.47372	3878.546833	1297.533367	1710.667448	5453	12504.5	78.73430634	2084.747146	645.4975382	239.1373304	207.513719	912.4888086	5453.166547	-0.01220611646	0.3209262424	0.1124194079	0.007440878797	0.02099202775	0.01281380219	1	0.0002501402916	0.6259541088	0.3431313926	27	0.9999993783
16	40.28773321	480.5526956	-223.7150239	11974.64523	609.9765742	2874.322758	2317.655593	4595.5	5339.138298	72.42007903	2183.630434	140.2019421	556.83651	354.5424904	780.991465	2566.703302	-0.0196355344	0.05299771856	0.237165881	0.005974299075	0.011951603	0.02451331305	1	0.0001664740521	0.08215391088	0.7566170128	10	1
16	41.67131305	122.2580686	13.67256531	7825.975032	226.5274757	55.43958499	1092.528687	2883	6229.354839	35.10942964	1589.281484	109.3415427	53.05642007	157.2389486	552.6922844	3371.198705	0.001813281714	0.02953942837	0.007684267654	0.00472517655	0.01609316473	0.006801533562	1	0.003108038702	0.02579569674	-0.02092807446	1	0.9999172619
16	48.96033597	96.10691784	2245.72011	7975.703605	1203.290858	389.5312262	1203.583261	3300	9299.736842	370.6560601	1315.591898	214.7623273	178.8264897	153.9501994	514.3676422	4496.142735	0.2797518776	0.1541241232	0.04840114387	0.02075743325	0.02265086016	0.02202349911	1	0.2253828387	0.2807373051	0.18210495	77	0.9999985767
16	52.35339588	401.4819881	2869.365723	17558.52015	247.1280284	935.5529266	2184.585401	6425	4307.043011	550.7577766	2934.974077	187.4469087	254.4167009	233.4090806	1101.968842	1646.016878	0.1622184973	0.01547453517	0.05293306244	0.01000622976	0.01057362393	0.01325533695	1	0.1321402229	-0.002220018043	0.1672070111	53	0.9999999967
16	54.72739671	508.6397595	942.5823761	14896.28897	1467.509537	108.1068852	1666.541493	5809.5	9318.152174	196.4197082	3066.003984	344.0899427	97.43474615	223.6971169	1176.746798	4401.26537	0.06385725232	0.1008342365	0.007319505344	0.008277468869	0.01299541123	0.007246291028	1	0.05243902849	0.1713567514	-0.00622860023	38	0.9999979008
16	56.53253469	167.2855149	832.9306468	10442.48462	325.311127	70.3386609	1503.11945	3882.5	23265.89362	192.0253011	1828.994049	132.6244954	99.479345	173.3677334	620.7323157	8481.541618	0.08067588346	0.0306874625	0.006528795649	0.00945841923	0.01523496946	0.01014554617	1	0.06519030457	0.02768290734	-0.007819270552	30	0.9999998129
16	58.29718318	346.4642981	14225.83824	14577.15631	1002.539358	-788.5454826	1915.369529	5910.5	20183.97895	2965.581121	2970.66976	210.8830206	575.4146113	298.0347591	1144.562918	9666.782811	0.988468774	0.06994720926	-0.05190382557	0.03541718797	0.01365746049	0.04680170851	1	0.7772766121	0.1010874027	-0.00964799419	95	0.9999998455
16	58.36088413	383.3675193	-58.25303346	14693.05028	2357.629415	815.839764	1801.755359	6032.5	5165.770833	81.69033294	2847.97968	434.6023424	197.1059708	231.4310021	1099.641787	2621.537502	-0.0034306564	0.1607170669	0.05584184735	0.006154151146	0.01670544377	0.008997638134	1	0.002723177651	0.296007788	0.1466260382	18	0.9999974543
16	58.50874734	673.7001607	-80.27654435	10514.75216	586.4511034	1110.04746	1441.600297	3944.5	11645.91579	45.03401984	1788.179731	139.4604789	207.4510276	152.5018961	640.0460414	2588.744687	-0.007573592642	0.05661166936	0.1074498117	0.004777346012	0.01229909203	0.01157593887	1	0.001889536265	0.08482991759	0.3176981113	9	1
16	74.39079218	378.296363	7396.313378	15914.98396	810.3983601	-151.5467212	2308.281299	6143	9002.861702	1458.317294	2783.979814	197.2675865	310.9190503	273.8875336	1051.102125	4436.36661	0.4737854009	0.05272283195	-0.009480973584	0.0222999673	0.0122215078	0.02311769013	1	0.374143119	0.0701063398	0.02321302489	83	0.9999795742
16	74.92191172	589.9267158	-263.3724799	14518.21982	669.2092353	3255.844363	2197.851383	5418	7101.333333	68.98286325	2122.171219	157.0361904	498.0687103	201.5316878	767.8642656	2333.194299	-0.01874858985	0.04770161864	0.2238967036	0.004840820914	0.01012221902	0.01570664275	1	3.265848489e-05	0.07083444276	0.7114395534	10	1
16	75.64792443	494.316783	1152.409969	14374.16017	324.793181	168.768837	1898.879585	5234	13395.07447	272.8635457	3073.851728	157.7292079	115.7358212	203.6711949	1046.640836	7343.833904	0.0805578471	0.02246278735	0.0122369876	0.007386976438	0.0132344186	0.009531076696	1	0.06538748975	0.01105656899	0.01129420605	30	0.9999999998
16	77.92797554	219.813434	-62.61931576	13184.83264	185.0324223	759.0507928	1802.485058	4747	2262.1875	50.95548085	3142.669264	152.7048652	194.9863025	230.6073371	1105.80474	1091.658731	-0.004816805778	0.0137836544	0.05840207726	0.004662288911	0.01375748443	0.01055482004	1	0.0008332055377	-0.004592899897	0.149756473	3	0.9999999568
16	85.04164588	145.0453883	782.8784863	12288.03897	1859.655621	46.5444027	1292.757509	4931	9129.277778	162.2923928	1769.707016	299.0990674	90.96505218	190.1526602	674.7186726	3315.300739	0.06595562612	0.1561427983	0.003759718657	0.008883444721	0.01985141122	0.007577090482	1	0.05423661399	0.2844070438	-0.01590599472	42	0.9999999998
16	84.48860583	469.6462989	2290.615624	14214.29203	4655.841564	75.53200659	1832.602194	6661	7184.840426	569.0862116	3195.592076	962.4679749	150.9060662	208.7427642	1401.158913	3778.625779	0.1622261432	0.3139660434	0.005715256002	0.01477769378	0.01955170561	0.01167225548	1	0.13123848	0.606949642	0.01718608504	66	0.9999999999
16	95.49506357	374.6801111	1010.319934	17869.96891	1994.316478	1710.565446	2342.210293	7128	26539.81915	227.4672977	2486.337547	364.0832156	300.5750304	228.0100799	1019.008725	7582.898006	0.05756162924	0.1130427497	0.09657030943	0.007890742425	0.01111747672	0.01218535183	1	0.052927489	0.1995784027	0.2967291735	40	1
16	96.30515225	507.4690945	-308.6755272	16193.40985	1564.336875	3793.835389	2488.039776	6321.5	4085.041667	76.95140163	2289.975204	270.8957216	593.7411991	255.2418185	876.2844682	1466.219686	-0.01985010651	0.09791708777	0.2352253231	0.005015207729	0.0113683133	0.01648211878	1	0.0001715780246	0.1740131242	0.7515801613	15	1
16	99.21153681	429.7196497	-366.7075592	18133.21698	1864.34768	4272.586106	2504.334667	7086	5213.389474	97.69016586	2378.565798	353.56091	664.527754	275.2908163	985.6102307	1409.606572	-0.02065268021	0.1026981257	0.2359437763	0.005303533114	0.01146391634	0.01686098745	1	-0.0003866576568	0.1838276105	0.7540253377	15	1
16	111.2433329	416.1415687	-220.1757887	17733.77478	4095.844206	2089.344369	2053.258828	7653	4375.322917	86.15776611	3143.911034	749.2577062	393.2920414	233.1106301	1344.030805	2102.100826	-0.01204131023	0.2348119252	0.1190838272	0.006284786148	0.0158134196	0.01159172576	1	0.0002232324767	0.4499590344	0.3627585599	23	1
16	120.4977762	138.3783021	1945.022641	11612.67175	475.3513231	97.54533111	2103.565141	4387	815.3695652	462.7368769	2435.318873	196.732028	145.7267613	282.5666895	903.751625	442.6572786	0.1762038864	0.04616632242	0.009067089109	0.01424744356	0.01707114307	0.01610787778	1	0.1407201244	0.05894187812	0.02197436415	55	0.9999908135
16	124.6884163	343.4482903	-231.0543672	17665.29662	1982.076522	2173.796008	2428.013952	6964	10663.95745	73.22860095	2528.703766	338.5069823	328.870095	265.6191268	999.4810081	3563.974473	-0.01369930771	0.1164982747	0.1237678252	0.004848927625	0.01161674145	0.01187705721	1	-0.001567788843	0.2080065082	0.3740911943	14	1
16	131.5374313	222.3154731	1038.92466	16950.05239	5721.284573	74.99387093	1517.273625	7840.5	18398.04255	226.8508932	2491.896526	904.8261288	104.1900557	354.7987889	1166.306089	5887.830772	0.06292645022	0.3407040596	0.004560359916	0.007974702423	0.01955746789	0.006481083978	1	0.05309323063	0.6621574971	-0.007191316233	48	0.9999994063
16	134.2872142	153.5658203	6598.915924	14271.19668	310.6305621	-255.6480186	1972.779531	5361	11542.47872	1301.068801	2687.113113	171.6369718	285.8275205	221.9352302	969.6770981	5302.764914	0.4633439868	0.02262904374	-0.01923885446	0.02288431797	0.01320567003	0.02291420329	1	0.3651331264	0.008224743232	-0.01334399491	81	0.9999999121
16	136.6893386	99.67208905	2040.409849	12930.86314	172.906909	588.5016326	1677.933575	4675	3952.271739	376.0080067	2224.037286	146.315868	166.6272459	188.3526378	785.7675395	1691.665816	0.1599571924	0.01465167017	0.04669187109	0.01450120426	0.01168382757	0.01452031638	1	0.1299774228	-0.004115951041	0.1454402702	53	1
16	137.7260484	414.8908089	12674.48185	17453.42431	495.0235075	-571.7295118	2258.745713	6689	10940.10526	2432.746696	3218.058334	191.1660208	481.0789969	299.4097971	1218.493839	4731.990109	0.7300986468	0.02859946305	-0.03038812841	0.0317272536	0.01110673384	0.03211163245	1	0.5747057173	0.01861979485	0.006418718876	90	0.9999808619
16	139.1507411	117.6199133	3300.733744	11705.80136	3543.198865	-94.53149167	1710.050487	5443	8502.361702	588.4691167	1929.194333	596.5284062	169.6887036	230.7796313	842.679679	4217.269006	0.2841928625	0.3038571863	-0.00905685797	0.01950752281	0.022075153	0.01564710138	1	0.2263948806	0.5850808718	-0.007178729407	80	1
16	144.2741969	545.5575385	1078.162353	16411.43462	364.5496494	672.8056292	2308.726765	6035.5	19787.31915	206.833089	2650.607385	150.9988271	181.0849517	268.6172209	968.0425466	7897.579153	0.06680209969	0.02350820439	0.04265998323	0.006831750665	0.00947881946	0.009084293355	1	0.05638523008	0.01436131847	0.1119486501	31	0.9999999992
16	150.0034618	460.9673403	-230.1945599	16672.51333	1873.389946	2038.434997	2416.141099	6563	9545.244444	62.21666301	2870.833137	338.5545735	375.9423233	229.3017101	1106.554348	4850.570098	-0.01369460923	0.1152510207	0.1266187256	0.004837724862	0.01246554293	0.01094403837	1	-0.001400621351	0.2055562923	0.3837538936	14	1
16	155.578599	206.0048584	-314.9407305	14897.03932	884.4567542	3544.924807	2444.313699	5694.5	7072.933333	89.34314032	2323.787134	173.7746579	563.3095606	296.6051822	831.3869379	2999.233392	-0.0203450432	0.05765397946	0.2351018088	0.006951771649	0.01321445693	0.02223452045	1	-0.0004866635899	0.09161267695	0.7496039906	10	1
16	156.3639565	667.8552769	2276.118937	13958.04866	2134.528437	729.325118	2191.093408	5735	5710.172043	395.6895606	2215.110166	330.5459661	200.9364488	196.6100736	858.7902777	2283.281623	0.1602590842	0.1560588659	0.05278324427	0.01368982622	0.01226572737	0.01295490105	1	0.1314977792	0.2854916039	0.171333664	62	0.9999999987
16	159.722704	372.5242814	1140.985496	18206.26261	3427.231382	136.0828031	1938.152825	7730	20542.75269	290.0940139	3380.716862	667.6506763	117.6488006	208.3697489	1428.456183	7448.798295	0.06253122735	0.1846588331	0.007813409966	0.007929299905	0.01244402097	0.007176630655	1	0.05196678494	0.3429290143	-0.00181628529	42	0.9999996286
16	164.515991	398.6516067	-212.2107962	18348.2624	8477.535716	220.1594335	2017.116162	9280.5	38168.31183	116.0046332	2998.095621	1353.480454	106.3330146	285.1323616	1402.716233	12372.27293	-0.01211656764	0.4517423444	0.01175976504	0.007925058633	0.02102977165	0.006491170288	1	-0.00488883594	0.8900566976	0.005138550727	28	0.9999999424
16	166.1562675	356.4238321	1254.365351	19295.00378	612.6519882	2090.012121	2547.625104	7457	25104.98947	286.322491	2668.317246	207.9669397	375.3991944	223.1862302	1011.152341	7077.199639	0.06378157969	0.03215625924	0.1060558434	0.009556934602	0.01053281426	0.01060206379	1	0.05787569665	0.03435104649	0.3274550278	32	0.9991660307
16	169.3597757	281.976521	-145.4745708	17037.05848	1957.039717	1081.124088	2005.761846	6741	6916.591398	65.45418048	3043.363812	401.1492002	240.4801698	200.6797388	1195.862987	3344.465959	-0.008329360095	0.1162073582	0.06338614031	0.004590017337	0.01257239254	0.007826605733	1	-0.0009713878331	0.2052153514	0.1696545422	13	1
16	175.6747155	114.5894914	-218.4702629	13511.07913	1225.518633	2983.303888	2092.94166	5277.5	1442.915789	95.26440231	2274.574415	248.3295587	477.969999	184.6439305	835.8256152	603.3864832	-0.01589860507	0.08868861324	0.2197092858	0.007092510385	0.01397402395	0.02220628277	1	0.002291988876	0.1545490389	0.699271889	15	1
16	176.5117238	92.65898094	3562.569653	12311.02224	1263.151166	-42.64372151	1614.344835	5033.5	14291.28723	721.7379609	2502.208224	276.8869059	199.73677	213.0603551	936.1992231	6411.427836	0.2870008399	0.1027237787	-0.003323524483	0.01552547985	0.01716417014	0.01948575582	1	0.2276497765	0.1736511265	0.005709005378	74	0.9999985325
16	178.5104099	478.6750209	4924.720749	16872.38738	345.1084753	3823.434388	2898.733718	6366.5	10520.81053	1051.734034	3446.364487	174.2198724	852.6000702	333.5327481	1292.922868	5813.826073	0.2918953961	0.02151932132	0.2239833596	0.01281971826	0.01024266563	0.03312657749	1	0.244658211	0.01559788858	0.7777624706	71	1
16	186.3289933	360.7606506	1174.880772	17390.52713	2997.631174	1840.074718	2650.40305	7363	9839.6125	291.8474807	3290.204287	664.8382594	380.6748649	337.2858346	1380.000212	4901.580224	0.06538540839	0.1726655219	0.1035533576	0.008403779734	0.01629388139	0.01130089686	1	0.05989906534	0.3218055904	0.3243369413	44	1
16	188.2626614	223.4215074	1204.097786	17395.95465	7406.752502	149.2733738	1629.418659	8546	6789.680851	312.1731907	3799.974448	1654.668538	115.8645019	293.3775056	1813.883242	3377.425765	0.06729250881	0.4325889868	0.008706128275	0.01014718406	0.02834403345	0.00729407126	1	0.05737834247	0.8503259651	0.01117183134	51	1
16	189.5576767	347.446726	-203.8023557	17430.2089	571.223359	647.2274885	2710.231648	6528	25721.0241	68.50426792	3438.577854	189.0654501	168.575564	402.3058635	1238.838465	10441.62192	-0.01105822771	0.03132342278	0.035320335	0.006437859399	0.01257251495	0.006767930501	1	-0.005360344997	0.03050720575	0.07045481406	2	0.9999351499
16	198.4928578	491.2573212	4769.498331	16207.0725	3859.087462	1190.520535	2379.697854	7139.5	10293.85106	1264.759116	3923.193537	942.02779	384.1990292	348.2438488	1708.883175	6579.698462	0.3003618303	0.2423659928	0.07022676146	0.01773530766	0.0174723186	0.02526618656	1	0.2435084998	0.4619981097	0.2640341985	79	1
16	200.880791	44.69968924	1568.521514	9796.818947	1043.107531	432.7282503	1343.47356	3879	3609.619565	369.325116	2167.72528	257.4082943	176.2679611	158.4898046	823.1537078	1909.483457	0.1633579784	0.1053711828	0.04381063361	0.01611621655	0.02161595071	0.01846279479	1	0.1330715158	0.1814204359	0.1396282614	59	0.9999999997
16	200.5284575	139.2392151	-258.7855678	14752.52253	1390.953471	3459.922802	2475.55392	5732	2083.483871	82.46282875	2252.969229	213.2490608	585.3336068	261.1444596	793.2558692	787.5780377	-0.01816080427	0.09868145246	0.2330804948	0.007136525743	0.01564361127	0.01956966786	1	0.001378654381	0.1754914075	0.7446692757	15	1
16	200.5013626	635.3143225	866.3414602	16753.13798	1951.88519	1605.681479	2212.260718	6688.5	42303.37234	189.1041646	2186.648391	302.3558927	259.1332181	222.2570149	854.7627029	9348.331875	0.05283468926	0.1221403931	0.09776759886	0.007459622386	0.01198323138	0.01030042482	1	0.04933359384	0.2182649685	0.3001139693	40	1
16	201.5695152	121.5336201	-78.19794047	12140.2116	1266.186592	780.3036215	1879.05504	4763.5	4327.739583	127.9402819	2449.95981	280.4336057	204.7326072	1183.466988	917.0979712	2341.59664	-0.006243987034	0.1029948074	0.06261314988	0.01310429267	0.01919172992	0.0164573836	1	0.0005398090466	0.1781369295	0.1669968103	13	1
16	206.2927309	441.5422367	-156.0528055	20580.5932	2322.567899	1219.602564	2193.285125	8162.5	7794.431579	68.87474602	3054.276998	449.4008611	225.065623	227.2313562	1235.827832	2680.980488	-0.008245490129	0.1135787234	0.06037216676	0.003559016529	0.01102711467	0.006266461901	1	-0.001103680323	0.1997272159	0.1593162349	13	1
16	209.7387212	231.455396	-203.813518	16744.25139	4226.826509	2041.451648	2212.082639	7335.5	5469.946237	102.3776914	2984.736435	840.5311371	383.7303956	209.4337954	1323.881148	2578.306895	-0.01328248874	0.2546720977	0.1241871988	0.006692437603	0.01808578959	0.01214892652	1	-0.0003191069479	0.490792764	0.3805813296	23	1
16	210.4455569	652.2338005	-61.0569693	14303.99146	4760.658462	399.0608299	1849.95311	6563	4371.648352	79.85467853	2731.961084	856.9680604	116.4067461	197.4424989	1184.771754	2943.743714	-0.004755568774	0.3355935214	0.03028930141	0.006458063505	0.01927616744	0.007247624501	1	0.001274316968	0.652983307	0.06563388847	25	0.949457836
16	212.3502913	54.69210121	726.1022652	10661.04947	4344.875589	78.34314592	1355.493582	5124.5	3266.277778	188.7264095	2042.904943	841.6600243	101.4506688	238.1798287	947.7767542	1809.370857	0.07032114643	0.4039958871	0.007246592035	0.01360152912	0.03007928043	0.01016595076	1	0.05949190445	0.7917414984	0.005826448793	51	0.9999999834
16	217.5053724	718.7063036	-96.10178883	11593.634	532.4069564	1414.038207	2301.432183	4412.5	3153.715789	57.97662907	2441.193706	170.6656643	278.3549312	231.3336955	890.2369907	1311.176519	-0.008679298646	0.04694361621	0.1265690596	0.005214285282	0.01360050143	0.01263529452	1	0.002106048442	0.06573630124	0.3822078611	9	1
16	223.2898827	100.6682207	3715.35249	13056.06005	810.5760669	868.3041858	2039.849546	5142.5	20597.19565	923.5817888	3043.672005	188.083119	312.0050667	200.3792154	1082.438906	10631.92247	0.2836302704	0.06060521385	0.0651913328	0.02505897077	0.01853608691	0.02420706586	1	0.228843591	0.08993230252	0.2367418431	73	0.9999999018
16	222.768668	283.912304	1358.829019	8106.477063	1725.137811	543.9159216	2311.801303	3480	493.0638298	737.226045	4297.145279	993.126119	308.6542738	464.0311484	1826.312571	333.6069353	0.1738907493	0.2195951732	0.06684942176	0.02845973574	0.05239511289	0.04704028053	1	0.1434975697	0.4159510913	0.2244505629	65	0.9999999999
16	225.486134	510.6664031	-61.73140282	10835.27562	1119.72854	1545.391555	2695.217306	4404	2440.074468	68.79100445	3677.687184	406.6929261	472.5122901	375.3137826	1422.796117	1992.13834	-0.006950894949	0.09973742018	0.1326319852	0.006254865156	0.01813256138	0.02421799021	1	0.004174821899	0.1739874691	0.40512303	14	1
16	228.3419655	604.8893768	2492.539832	14889.11889	2332.835225	950.7576404	2680.552535	6189	2326.244681	582.5917798	3281.580712	579.074982	283.4179021	275.0795729	1346.539407	1542.250378	0.170696618	0.1674652589	0.06149666155	0.01240206065	0.01665620529	0.01842897015	1	0.1403208234	0.3090918857	0.2036612242	62	0.999999969
16	229.2971637	34.32507317	-63.66225191	9470.096772	567.7629524	1109.4175	1614.130552	3642	7430.923913	47.3882995	1493.525469	115.7749421	201.3311703	165.5618447	523.2482015	2693.221239	-0.006756485418	0.06054371157	0.1158713474	0.005476403425	0.01408957548	0.01245180948	1	0.003065631345	0.09317475724	0.3466888973	9	0.9999999938
16	234.0120702	323.5943378	5593.695528	18316.595	2018.092742	55.92013905	2266.598735	7405	15326.3871	1436.133521	4320.379649	548.8665593	261.1487887	224.6684061	1729.276409	8721.815723	0.3021060629	0.1153123353	0.002846932356	0.01831410048	0.01483344334	0.01717277131	1	0.2400056395	0.1995545386	0.03042727417	74	0.9999911949
16	235.6009641	54.62422993	-77.99843601	9451.378737	980.9671329	1076.8479	1866.304925	3798	6684.885417	61.27406828	1583.193201	193.9650116	200.9361388	220.6549654	593.2940381	3244.96256	-0.007860252146	0.1059359863	0.1132605856	0.007407181579	0.0181869444	0.01530723824	1	0.002332778649	0.1859824643	0.3391954979	14	1
16	236.5071026	164.717616	1010.638411	17413.23296	4276.283718	1661.85307	1817.792367	7582	8276.4375	175.0030274	2382.230851	711.5516489	294.9438463	211.9185975	1089.493209	2740.240527	0.05805219767	0.2548746448	0.09854207206	0.008142061954	0.01491630877	0.0111563821	1	0.0543513905	0.4899062447	0.308652329	47	1
16	236.8793954	251.310086	-334.2468743	15954.50854	934.6889037	3845.435025	2522.581555	5972.5	4678.347368	102.231288	3434.409898	264.0390061	853.8759588	291.7067881	1296.397715	2733.839264	-0.02109960581	0.06069191542	0.2446614429	0.008055271603	0.01429733818	0.02273151976	1	-0.0004863667479	0.09817695656	0.7820987002	10	1
16	242.8818047	212.040497	2580.42666	14337.68463	125.8359457	2364.291387	2995.320048	5333	1777.458333	643.7435782	3571.977367	221.4795076	636.9111113	705.3626152	1297.071264	1238.043083	0.174347862	0.008925500981	0.1588916299	0.01749057881	0.01887374562	0.035166771	1	0.1480315587	-0.01188443613	0.5303474774	54	1
16	247.5077788	473.709043	-189.087757	18594.1	1270.33127	613.5014349	2277.253834	7147	18980.56842	62.65166548	3758.864728	302.9043219	141.6812963	239.8374256	1432.801773	7629.713527	-0.00993996936	0.06741315047	0.0340087234	0.004460734592	0.01022705221	0.005996427943	1	-0.004324307263	0.1043119749	0.06752894834	7	0.9963023934
16	249.47781	445.7389691	5839.089428	18827.57737	3325.008942	-65.8597728	2211.461247	8001	16893.95745	1257.412498	3780.081716	666.6880071	248.2588404	252.2380348	1575.582067	6822.425589	0.3094733871	0.1766736715	-0.003200633167	0.01616574862	0.01315374223	0.0147224274	1	0.2458447111	0.3248744634	0.01363336709	76	1
16	251.6592076	77.45852204	-69.30736055	12425.13056	3811.053473	1381.331866	1901.052007	5664	5747.105263	90.16056016	2235.713335	667.1412721	242.6795403	281.0707213	961.3380575	2842.158977	-0.006143365534	0.3067700066	0.1127086101	0.008005881984	0.0179524396	0.01388872785	1	0.004953344074	0.5969613321	0.3449136508	27	0.999999898
16	253.4857969	206.6172927	2382.350849	13477.93966	30.89736924	2179.62111	3161.458613	5089.5	2721.405797	595.0454606	3385.477806	199.6269192	598.6669974	819.8630182	1227.117359	1355.471183	0.173823601	0.001928790346	0.153619666	0.01272507182	0.01617449447	0.03002622461	1	0.1472558936	-0.02638965727	0.5120330065	54	1
16	253.7586783	220.1399761	3024.481575	17322.37643	254.7088424	2721.808456	2920.616894	6491	2521.464789	564.8392071	2850.64554	191.4478179	489.4002459	294.7662989	1084.752231	1161.084048	0.1741792071	0.01452104108	0.1585723336	0.0143262286	0.01106487726	0.01970584481	1	0.1479156886	-0.0004436948913	0.5294253625	54	1
16	254.3681357	504.594537	965.4379995	14342.68508	4699.460571	532.3879526	1844.423056	6652.5	4592.595745	319.6104383	4478.790401	1558.931833	208.2250496	229.9000849	2068.897223	3502.751224	0.06520808782	0.334064228	0.03832399447	0.009169700308	0.02397995567	0.01152099823	1	0.05687979054	0.6497686758	0.1080179788	49	1
16	256.82862	190.791991	-161.8183408	19575.00911	6784.801022	539.9415317	1716.536904	9229	18558.47368	95.50669664	2690.708548	941.1031261	132.0759678	272.3267373	1181.874964	4874.715915	-0.008545785595	0.3406411509	0.02852983361	0.005441419273	0.01701520691	0.006020067372	1	-0.001785579459	0.6632703807	0.05900789498	25	0.9794120923
16	256.4350632	276.5894227	907.5385243	13711.27539	2387.382411	1427.577934	2305.040937	5716	8512.333333	304.6682296	3893.373784	750.6950973	391.4831261	349.5303031	1588.001352	7525.343607	0.06375579416	0.1701428917	0.106566741	0.01119184197	0.01688745365	0.01901917631	1	0.05877989736	0.3167598623	0.3341546233	44	1
16	265.5151879	581.6496856	-97.95637402	18905.44506	6588.452888	257.9148491	2033.517159	8870	12170.63441	91.28199627	2635.176377	977.6927933	95.61959884	221.5353125	1238.799766	3701.375123	-0.004839881503	0.3463225356	0.01347265164	0.005100418652	0.01628629837	0.005133754831	1	0.0002654842527	0.6743371769	0.008745514731	24	0.9962153371
16	267.4250954	465.1510689	-97.75003011	18585.82004	424.2701264	625.3903931	2375.012667	6824	11238.83333	55.15540734	3588.996745	166.439048	143.8151325	233.3156162	1291.022847	6129.436235	-0.005473587771	0.02319751446	0.03437747639	0.003693445844	0.009835254656	0.005901111703	1	-0.001068971682	0.01381385615	0.06815616524	2	0.9998705653
16	270.8753304	128.5224381	-84.27390535	13505.16372	2245.693453	778.8762994	1766.966954	5509	3068.946237	75.68875218	2875.028487	486.9101752	180.7304534	233.0226484	1129.098053	1618.224049	-0.006446016205	0.1681250964	0.05896593139	0.006554611541	0.02082641326	0.009104517267	1	0.0005830158969	0.3112965722	0.1568792531	18	0.9999999573
16	273.5436474	196.5471326	-203.1676208	12629.36014	610.8457021	3319.601411	3047.198935	4948.5	1975.739583	103.8086118	3047.781124	214.3346896	745.8883977	309.5636116	1121.275656	1260.531377	-0.01602381941	0.0469660941	0.2567055132	0.008888562074	0.01744236331	0.03375573754	1	0.004149200902	0.07049218207	0.823705928	10	1
16	273.6778621	645.226464	2610.903651	15613.53713	262.0061353	2313.906332	2532.066623	5801.5	3172.182796	646.1702607	3450.952489	182.471976	569.0723741	309.4923357	1263.849082	1867.637533	0.1741258907	0.0177708469	0.1545692417	0.01178251042	0.01291310368	0.02201483792	1	0.1476538514	0.006063659744	0.5159013358	54	1
16	274.5126452	613.6696033	4715.967022	14722.1964	3573.720234	-68.98046485	2008.181437	6477	3142.978723	1285.507053	4097.90198	978.7180333	227.7539227	220.0776605	1770.607046	2381.915187	0.3137131077	0.2376493242	-0.00497295335	0.01483665682	0.02040568159	0.01997833667	1	0.2494739573	0.449575214	0.01070741046	78	1
16	280.4562806	95.59325987	906.1454838	15367.11057	844.3232437	1504.015112	1981.74021	5800	11862.92045	202.6360834	2243.486359	190.0736524	286.5149176	671.3747074	812.3502115	2989.519749	0.05823620017	0.05879030272	0.09550038123	0.008821585101	0.01214967277	0.01307275436	1	0.05304326834	0.08850849574	0.2912794089	36	1
16	280.306269	110.3548204	854.8239044	13774.84283	1454.673202	471.4211038	1638.271647	5461.5	9587.425287	237.0600592	3026.958444	331.0689663	146.2618395	226.1550741	1122.225942	4807.246854	0.06128791624	0.1063100525	0.03490356908	0.01009672845	0.01858739755	0.009112556006	1	0.05210962304	0.1835667576	0.08733107697	39	0.9999999994
16	283.9834842	64.5851189	3730.506487	12796.44954	1923.349617	-95.1989376	1749.341487	5276	4628.945652	666.9639032	2146.354588	333.7144029	178.1758309	235.7677874	829.7647968	2083.558612	0.2966418355	0.153488153	-0.007248543544	0.01590129966	0.0170071744	0.01639080402	1	0.2353395972	0.2773483634	-0.003749366324	76	0.9999997491
16	288.4968123	305.3435513	-122.0503744	20313.27543	1292.603614	1311.876109	2480.822747	7768.5	8693.446809	68.72954925	2930.062904	290.4400072	240.9979453	300.1312427	1153.076428	2847.142244	-0.006186782348	0.06243399963	0.06581973502	0.003694736915	0.0107888033	0.006779005633	1	0.0005151090908	0.09524381264	0.1764670783	8	0.9999999527
16	289.7086064	149.5116401	2846.457952	17362.58853	1897.185088	2703.22167	2545.56274	6997.5	6896.368421	477.667475	2685.438044	392.9736973	451.8045975	270.3830114	1112.446484	2685.36047	0.165735907	0.112421834	0.1562926718	0.01296900159	0.01408915374	0.01811245705	1	0.1417592607	0.1998740043	0.5233665886	60	1
16	295.36842	183.2470896	3227.192421	20007.45723	2308.82999	1124.24619	2035.325534	8241	7008.946237	611.3341979	3508.633885	473.5351655	315.3072849	680.3732222	1403.268611	2943.94967	0.1591923531	0.1138346463	0.05328722398	0.0107431072	0.01355697783	0.0129795925	1	0.1304140139	0.1991033045	0.1713001026	59	0.9999545283
16	296.6909191	118.4471843	-140.3993622	16717.94668	1785.173298	919.3661579	1656.096292	6456.5	7855.319149	65.70826369	2763.681856	384.9674447	168.532616	239.1380544	1095.660595	3246.190234	-0.008310784948	0.1116251238	0.05775071883	0.004497918859	0.01462792527	0.007377617515	1	-0.001325524473	0.1956354271	0.1503065095	13	1
16	303.9982186	678.6269131	-60.21110407	18090.52762	1941.916448	263.206621	1828.60007	7197.5	8201.673913	69.85326877	2715.964065	347.4719123	98.14403975	210.5716015	1071.048021	2639.788299	-0.003302372699	0.1051794094	0.01456248792	0.003900213974	0.01033339401	0.005586790474	1	-1.932110289e-05	0.1808674599	0.00410964393	11	0.9999265097
16	304.4902513	484.8568335	1214.778763	17668.42158	2967.113521	808.0972072	2338.131178	7366	12198.1828	276.6527816	3251.22088	629.1924941	182.7643092	392.713971	1367.619837	6465.208827	0.06988596485	0.1753056627	0.04642163541	0.008091765019	0.01365101196	0.009235798895	1	0.06002492068	0.3251341395	0.1308836146	43	0.9999996571
16	310.2841549	314.5237052	-96.98876566	19509.11929	5076.365095	1420.904431	2800.291894	8727	8712.947368	93.30422574	2708.168513	783.4172249	192.5591664	311.6340629	1191.590425	2514.000852	-0.004939188264	0.2541254377	0.07120428654	0.005032482918	0.01595976608	0.007915314184	1	0.003063860845	0.4877279098	0.2019673713	22	0.9999979865
16	312.1718802	367.4997039	3205.164912	17904.59676	195.4979872	1191.105254	2586.946572	6579	1473.425532	810.5115937	4185.342203	202.3466075	303.9551027	315.7762718	1551.107112	837.2647542	0.1783532992	0.0112372758	0.06626809374	0.01239497612	0.01330283799	0.01579995482	1	0.1456295221	-0.01049907501	0.2159352402	53	0.9999999923
16	313.0698497	127.3312381	4382.680539	14359.04542	3184.134682	-44.73369828	1898.283614	6250.5	1744.452632	894.0880992	2863.431946	646.0830546	232.5543639	217.2263703	1175.94159	1030.947682	0.3060030559	0.2247985421	-0.003141408628	0.01857927357	0.0276478733	0.01973293104	1	0.2434253445	0.4233828964	0.01481871547	78	0.9999999999
16	314.5901314	235.2898819	1348.283499	21567.5234	5463.359285	156.5077943	1787.359339	9532	26540.06383	292.9127064	3235.579128	698.8355573	119.4744051	265.3077077	1254.735628	9015.128871	0.06291442404	0.254912897	0.007398798279	0.007495954283	0.01770317001	0.006111238239	0	NaN	NaN	NaN	NaN	NaN
16	314.4654067	414.6707222	6221.745347	19985.00519	6729.013649	-112.5464139	2145.281029	9529	10666.64211	1239.152863	3738.189349	1243.333725	245.2047853	230.7980097	1672.676722	4592.63719	0.3115173846	0.3280989905	-0.005416662665	0.01577745587	0.0186406685	0.01369507422	1	0.2483028793	0.6346767044	0.01197831562	80	1
16	320.4786655	256.6575477	1270.697476	18662.89248	4764.52271	747.1310989	1681.871395	8187	8347.755319	307.2088397	3643.230819	977.3979797	193.2733485	229.6530338	1599.01536	3041.584939	0.06804647278	0.2480069539	0.03823500257	0.009179273716	0.01885631924	0.008360432252	1	0.05855368843	0.4736336905	0.1052299809	46	0.9999724015
16	320.3395154	599.317815	-155.4108946	17543.7307	6049.02285	458.8492072	1856.30956	8173	13561.6413	94.65913235	3126.805139	1106.995574	118.2584684	219.7761134	1448.945246	5943.453879	-0.009057255761	0.3528875638	0.02717295314	0.006645151947	0.01857749765	0.006533251648	1	-0.002190944517	0.6882867563	0.05471851418	25	0.9883570968
16	322.8632823	88.7079359	5.01174945	14016.30672	1235.847054	220.4383786	1819.645278	5482	1941.715789	64.48029929	2906.426633	309.8210178	79.33259598	247.3657424	1070.796638	923.8260252	0.0003195451059	0.08950751039	0.01571432678	0.00514725733	0.018423827	0.006045870629	1	0.002802575836	0.1488168548	0.00824820467	11	0.9973682844
16	324.3754095	160.40481	-57.16675945	17618.60467	993.6977105	1244.380419	2415.696896	6682.5	1733.336842	68.80263628	2641.564256	302.3955941	230.6286	299.4349233	1046.484635	904.2068184	-0.003430612459	0.058171561	0.07165748862	0.003993570939	0.01347913553	0.00824942329	1	0.003010652113	0.08671552594	0.1967839012	8	0.9999949693
16	325.8414359	436.6099105	2973.809567	17865.51237	3048.356537	1116.443229	2730.649265	7491.5	5485.606383	659.8478784	3640.946987	713.3203248	286.578972	256.2473621	1552.525579	2949.436594	0.1643805541	0.1715193143	0.06306135907	0.01274131879	0.01516799315	0.01403610336	1	0.1354641248	0.3174783885	0.2077728557	62	0.999998085
16	325.4297217	579.6261658	-64.90821147	15844.29182	3942.689171	252.2595348	2210.001191	6991.5	15250.08511	78.76374521	2793.588941	721.3773861	109.5819638	211.0665277	1232.556391	6884.266779	-0.004219117286	0.252121488	0.01563362245	0.005756467756	0.01485350261	0.00705052719	1	0.0002745142231	0.4816285028	0.01284689951	20	0.9865570102
16	325.299808	760.4052418	-33.96961159	12656.2585	4072.837787	93.74739883	1452.234727	5816.5	10203.55319	71.12166306	1908.547296	580.8973032	76.65823913	193.0033827	819.8950704	3163.00171	-0.002839168262	0.323005428	0.007677077537	0.006240304636	0.0180496564	0.006419462688	1	0.00134230045	0.6263999158	-0.01139468318	24	0.942004542
16	326.381955	380.6829765	3337.411952	18110.79204	362.6088798	1150.017862	2519.825033	6828	6260.2	811.167799	4069.889827	225.1559284	338.0677721	238.3487263	1553.077342	3425.233493	0.1811543435	0.02126089225	0.06391406697	0.01438058428	0.01145123444	0.01465828757	1	0.147760047	0.009914873904	0.2088849731	53	0.9999758484
16	331.3542092	681.5853394	-152.6193494	15307.4322	3613.625423	846.0492821	1881.211253	6664.5	13364.21277	79.15890704	3011.575654	682.0255196	181.2829396	203.9779339	1258.01887	5637.888224	-0.009807955966	0.248229031	0.05713817915	0.00616420934	0.01730431558	0.008294683703	1	-0.001657342778	0.4751820184	0.1528141266	22	0.999999999
16	332.5579081	24.71397747	702.9566149	10892.58607	1849.650508	355.564225	1396.211277	4537.5	19587.65957	146.6909925	1527.588704	292.4184569	115.3244339	173.7588033	609.6916911	5475.843437	0.06437299816	0.1722851544	0.03322016691	0.008421803642	0.01800526442	0.01113184645	1	0.05486673803	0.3185082585	0.08463885412	43	0.9999997923
16	335.1508588	297.5998617	3309.467083	19384.16898	2018.406647	1154.132495	2546.885598	7863	3438.793103	679.9905534	4041.271582	540.3897077	320.9548145	728.1726695	1644.243689	1840.965748	0.1695495931	0.1074506793	0.06088162355	0.01144857875	0.01478769719	0.01376569422	1	0.1389912193	0.1862557906	0.1991601737	59	0.9999999359
16	337.4952887	351.110618	-14.81067478	18860.19488	3218.203828	378.8691566	2346.539505	7850	4676.51087	74.74028067	3524.164262	653.7654358	105.7067362	293.054719	1444.269614	1694.661693	-0.0008639668955	0.1659879217	0.01994791412	0.004581441735	0.01604176082	0.007269563814	1	0.002620086807	0.305492665	0.02515959294	17	0.6349240086
16	344.5620699	286.5333593	-138.0622968	19472.80005	6877.758164	241.3956396	1798.595309	9195.5	14704.42697	108.2472222	3504.246212	1194.453624	105.4075856	232.2832888	1541.83653	5934.942101	-0.007170438366	0.3373798739	0.01290677615	0.0063768444	0.01824252885	0.005996648996	1	-0.001662986965	0.6560280997	0.005994607376	24	0.9794388119
16	348.5441209	455.2600489	1185.942314	16697.54191	1121.43243	262.0852671	2567.619625	6376.5	19066.36559	341.6618425	3317.713129	248.5409742	142.0319029	237.3515783	1236.067413	9751.367469	0.07217540283	0.06878951266	0.01644772494	0.009469656134	0.0151416565	0.009991762564	1	0.05933549607	0.1060602983	0.02549068518	34	0.9999957112
16	350.5006729	124.6818556	-69.7987436	12949.19848	212.2633802	795.4767857	1886.570669	4705.5	3562.819149	55.5042486	3223.704277	165.1363666	189.1627984	227.6372802	1132.420306	2179.55726	-0.006117889171	0.0159725577	0.06138575947	0.005052233504	0.01494132687	0.01003123611	1	1.653228615e-06	7.303382628e-07	0.159713409	3	0.9999998429
16	352.3138881	268.6304921	-86.80639518	18911.80164	515.6118363	279.4735611	1973.470438	7021	10168.2766	53.4973944	3077.440807	221.6402175	91.14679744	219.5250099	1177.255806	3772.097182	-0.004401111397	0.02739536863	0.01524535634	0.003370419667	0.01024200685	0.004301087607	1	-0.001347875625	0.02171239792	0.003398571397	1	0.9943043468
16	353.3463728	577.5144396	2932.651973	18170.32697	6023.004394	932.4400221	2206.865352	8637.5	11157.26596	597.4965635	3474.575421	1158.590265	257.2809034	224.1459466	1556.786006	5078.828563	0.1610349165	0.3244316603	0.05137785293	0.01214049931	0.01638098601	0.01378988432	1	0.1331151743	0.6300127999	0.1727751101	67	1
16	358.3832541	485.4131215	-190.9941819	19572.70813	1070.805921	2666.390802	2935.007552	7431	9968.568421	91.2332117	2931.023967	292.7862806	385.6843101	384.3832897	1129.254065	3634.079434	-0.009955686696	0.05557494187	0.1303191405	0.005126229682	0.01190216329	0.01511440154	1	0.001381801244	0.08354175629	0.3950113496	9	1
16	364.8107102	226.4303029	5297.945807	17797.54383	5797.632115	-10.70301622	1977.788848	8315	2808.884211	1158.025687	3649.768764	1276.081771	270.6478316	300.2228702	1718.574269	1255.536419	0.298811591	0.3214610591	-0.0005463588544	0.01906591633	0.02518760907	0.02029080501	1	0.2385406723	0.6213347355	0.02558237582	80	1
16	364.6389904	432.5989714	-230.4476897	17094.30212	2991.049678	2306.419969	2736.128547	7209	10564.53684	76.38487343	2984.599671	590.3452121	391.6419554	234.2945659	1259.977756	4798.634801	-0.01318968114	0.1767400768	0.1335412578	0.004782759852	0.0124029315	0.01161986726	1	-0.0001879106941	0.3316397176	0.4096449492	19	1
16	364.9373203	788.8148703	-69.93827587	11440.97031	1117.813478	600.444915	1466.430766	4505	6180.1875	46.69739513	1690.663115	196.0278626	123.3264298	178.2538307	628.3127602	2066.927841	-0.006043057847	0.1030748732	0.05430367652	0.004536002054	0.01244464577	0.008231791812	1	0.0001986652966	0.1780014794	0.1387514231	13	0.9999999999
16	367.8259378	467.0379774	-315.1536157	21976.57387	595.0655143	2704.109997	2390.212737	8326	26061.29787	73.15612034	3281.094552	203.0872062	426.6134718	223.4426462	1185.289306	6680.82483	-0.01523170447	0.02673982052	0.1241641718	0.00401208587	0.00953464886	0.009107986281	0	NaN	NaN	NaN	NaN	NaN
16	367.8710615	571.530062	1191.417619	15013.1423	466.2883334	212.0773907	2434.454481	5648	27282.86076	310.1607897	2966.492393	164.0146031	118.8900942	226.254985	1072.858419	9930.154069	0.08171753061	0.03184830223	0.01397253885	0.009423690754	0.01367822671	0.009491969153	1	0.06646655347	0.03032017535	0.01779106822	30	0.999993329
16	369.3154718	137.5138414	2395.117154	15335.4817	1607.362812	2265.891974	2370.048243	6060	8687.034091	534.8448842	3036.653547	367.4805178	534.569004	219.5724885	1185.466648	5027.523388	0.159267631	0.1099785084	0.1542473253	0.01109459764	0.01767773893	0.02406753061	1	0.1365233094	0.194834829	0.5149203296	60	1
16	370.4929234	66.30032772	-185.7114292	13693.26133	1396.1352	1515.653048	1831.294256	5317	12752.25263	59.89589988	1927.607818	213.7310255	239.5874774	223.1543366	706.3604112	4913.282176	-0.01371281498	0.1049970343	0.1121591919	0.005219339793	0.01351850928	0.01017253289	1	-0.002351442075	0.1840525911	0.3341500272	14	1
16	371.6360389	245.4531525	1293.39324	20101.58391	5030.459205	844.1790464	1910.67228	8928	19524.84043	295.7573742	3158.006619	760.3081957	188.6266703	245.0097257	1321.832502	8023.16315	0.06473588001	0.2430904943	0.04236393231	0.008836510696	0.01548222462	0.008603368805	1	0.05616151497	0.4637379852	0.1183972677	46	0.9999999798
16	374.3781769	513.3094832	-152.6419787	19383.05922	4851.653159	259.2299954	2020.189174	8482	20243.29474	82.30781633	3561.750409	881.4783667	93.0148213	241.6745195	1493.593179	8527.507714	-0.007937622279	0.2508280834	0.01365774863	0.005593351212	0.01672286613	0.004964260072	1	-0.002782966922	0.4789304686	0.005271367228	20	0.9642594761
16	374.3975922	583.5349868	-13.08712582	10492.78928	2430.373933	766.5231904	2504.013647	4679.5	2340.1375	83.0490378	2896.984274	715.1236213	204.4313287	320.8456137	1236.553884	2660.202932	-0.001398877355	0.2357731608	0.07460426975	0.008996113223	0.02285166123	0.01672250719	1	0.005939364282	0.4502730207	0.2136462251	22	0.9999999973
16	378.7262895	730.6293467	1006.222446	17013.04512	894.8973528	564.6054511	1666.817295	6281	15758.54839	237.5551226	3266.689227	266.8516129	148.0317295	200.3069412	1234.290689	6416.85121	0.06114341186	0.05573993017	0.03282519302	0.00651182034	0.01285368279	0.00950558568	1	0.05154313584	0.0800009229	0.07840374544	35	0.9999999963
16	382.3600571	195.3274772	3272.049876	18048.10301	437.7220209	168.9125868	2327.478531	6738	14258.53684	609.7315585	2959.204013	206.0738523	168.246687	275.9254192	1143.722145	5833.676451	0.1836529363	0.02703485149	0.009056482014	0.01083897894	0.01112747354	0.01061415924	1	0.1464654767	0.01974910044	0.02285567269	52	0.9999995451
16	383.9119292	137.5266342	1113.037442	15608.49602	4951.473173	599.7591643	2068.10244	7180	1957.26506	196.0801504	2236.213173	805.5965483	146.3653874	237.6324474	1019.488122	1024.16492	0.07251904124	0.3194448577	0.03830469144	0.009781873847	0.02465874337	0.008771190791	1	0.06254502463	0.6198103596	0.109002284	49	1
16	387.2118971	447.7861496	-63.18178088	19870.24526	426.7682646	312.605863	1944.903202	7299	5223.113402	59.77423292	3638.125713	213.211832	91.53089229	243.646474	1334.231025	2188.386467	-0.003278235222	0.02255356513	0.01580967735	0.003473468187	0.01041711943	0.004343236189	1	-0.0004604457805	0.01181788525	0.005387771464	1	0.9942295358
16	388.3374699	348.3315715	9110.663145	18763.28728	4667.626952	-276.1272677	1963.802766	8545.5	5599.604396	1950.63138	3799.070505	953.3229461	367.289531	256.530718	1651.292845	3025.995098	0.4931598042	0.2454323589	-0.0155373388	0.02204473787	0.01891917506	0.02397505162	1	0.3902941141	0.4641666214	0.0137044858	88	1
16	388.5453538	476.3569411	-208.7933257	19871.941	2201.990523	2587.507959	2691.330323	7913	9306.521277	73.41819017	3291.379102	445.3852942	420.764771	212.7769939	1327.539656	4087.399583	-0.0104432631	0.1099449683	0.1290820138	0.003896750143	0.0103660056	0.008874481398	1	0.001275316971	0.1947684906	0.3926507397	14	1
16	389.5477742	123.6410498	-69.00882599	15432.33708	259.2888318	902.5564641	2084.36592	5549	6246.105882	59.59042356	2378.204433	169.3521819	177.2033141	220.1663581	864.2460864	1758.229304	-0.005017907628	0.01755288953	0.06040351617	0.004131969346	0.01172867781	0.007029863483	1	0.0008195803067	0.003193764973	0.1566631373	3	0.9999992297
16	389.4186986	548.4654514	-256.1258191	16193.3937	144.9132769	3900.239543	2648.372957	5906.5	1893.65625	88.83848451	2925.770712	175.774581	685.3346693	298.5305759	1077.170837	1006.609231	-0.01665075512	0.009612033488	0.2429505941	0.004973796996	0.01147463503	0.01898319774	1	0.002585559262	-0.006443421113	0.7753946154	5	1
16	391.2690252	103.2149589	-51.33816932	14657.14396	1490.615902	434.2911225	1700.225909	5737	7466.157895	70.57880961	2542.072269	249.5826357	102.7069233	204.3033377	927.4852806	3594.398539	-0.003627403182	0.1014746982	0.02973558217	0.005602034231	0.01870201051	0.006875783732	1	0.0006135485684	0.1738320576	0.05556667377	12	0.9998660544
16	392.7440225	327.5097796	3501.46067	19376.62429	501.0080928	267.8129851	2416.133762	7069	15878.47872	770.867151	3960.446575	221.1146153	181.3976548	208.0941474	1502.485222	6561.400594	0.1786649945	0.02487138765	0.01345595102	0.01084909115	0.0106319392	0.01139921048	1	0.1427856496	0.01550607439	0.03668153539	52	0.9999337861
16	402.2049787	115.7637868	2259.688887	13376.61221	2145.195703	116.3842264	2031.954065	5505	2237.544444	537.0001007	3043.364478	459.1661647	163.3148297	423.7109617	1181.395478	1283.235405	0.1680983793	0.155897431	0.008320719844	0.01204042922	0.02077153452	0.01478756235	1	0.1349987692	0.2835236069	0.02163460742	61	1
16	406.5677957	453.6378298	1107.538074	16825.57781	337.887392	1735.544868	2315.145523	6265	15731.8617	261.3370027	3357.913846	198.3505659	363.8523343	324.3287426	1234.075051	9642.960397	0.06567870456	0.02148154932	0.1060522795	0.008992672834	0.01253849722	0.01289381962	1	0.05930128856	0.01249494847	0.3274677373	32	0.9999999795
16	412.2847854	243.4209053	2796.195521	16308.64146	2592.400079	1261.532891	3473.022691	6880.5	3499.298851	544.4847945	2631.030948	478.9181187	293.1730351	407.2495775	1122.487145	1127.73262	0.1735813685	0.1642397568	0.07848886205	0.0133044991	0.01392828324	0.01300980267	0	NaN	NaN	NaN	NaN	NaN
16	415.3938226	205.3044191	3358.275649	19781.08814	505.4803742	1100.919488	1992.534486	7478	8159.468085	610.3684401	3294.944672	211.3385901	308.240761	233.2635896	1241.530801	3353.791678	0.1685978022	0.02597595388	0.05483196177	0.01186664355	0.009944445476	0.01245436627	1	0.1373494466	0.01930530419	0.175425459	53	0.9996794124
16	417.4716531	256.9770866	3357.183764	18309.70305	284.7492175	1109.357916	2480.607571	6894	3149.628205	532.6218963	2676.202195	250.5870702	264.1471656	318.0900007	1055.773607	3767.632586	0.1785644566	0.01618510365	0.05936503245	0.01085714016	0.0132644387	0.01338892897	1	0.1454125945	-0.0006222028264	0.1926556982	53	0.999999986
16	418.6234127	302.8586327	3101.476901	17741.14523	4384.157758	1021.308224	2153.299079	7948.5	3389.659574	683.0761046	3517.979145	977.4442563	263.1246069	234.6426566	1582.692453	1746.222846	0.1737965927	0.2423362688	0.05831427729	0.01497033619	0.01930347461	0.01455726567	1	0.1430570988	0.4621850282	0.1961887039	65	0.9999997993
16	421.8020077	177.5649413	2950.209729	17378.1825	956.282032	1053.424897	2276.197758	6536	1945.468085	473.9327069	2722.98306	309.3750012	249.3637855	247.7031676	1074.703596	822.9575787	0.1680170422	0.05747634784	0.06100909083	0.01114589001	0.01461462836	0.01340015053	1	0.1374675292	0.08399582026	0.1974653613	56	0.9999965695
16	422.6187789	754.7705906	1672.9586	10352.8384	968.6585022	478.8628193	1674.460766	4045	5031.159574	419.2332914	2446.333446	243.1521028	167.0066044	178.1783944	930.7590937	2871.069855	0.159543716	0.09326373152	0.04411318858	0.01171423759	0.0148048044	0.01613522568	1	0.1300056286	0.1566736858	0.1394003784	59	0.9999999987
16	424.3835065	269.3954589	11802.47985	16184.47504	457.9316786	-424.616096	2296.128021	6267	15080.90909	2756.486613	3664.116638	189.1910915	440.1581408	305.0440639	1397.557789	10085.83397	0.7340239665	0.0307217056	-0.02530032383	0.02741692684	0.01306456453	0.03379788587	1	0.5781187892	0.02312463621	0.02466397554	90	0.9998442106
16	426.308371	463.0406643	-279.3087921	17807.67234	1732.4419	4446.819096	3087.895714	7111	2795.663158	77.64043521	2759.695752	374.6100833	692.2361728	349.2882221	1099.646564	2629.500995	-0.01638672447	0.09695913258	0.2505494399	0.004342374976	0.01214539847	0.01677860335	1	0.003816625666	0.1725841787	0.8044669536	15	1
16	429.6074194	356.3000207	3041.903278	18063.41758	4424.098854	1124.608821	2222.053789	7997	6214.043478	692.5990718	3534.819876	931.7457297	291.4834076	245.0611589	1561.724969	3809.245975	0.1709005476	0.2458196326	0.05952403657	0.0122552363	0.01477189062	0.01437297005	1	0.1408703484	0.4693726211	0.1998086299	65	0.9999920903
16	430.2565414	240.1859995	-27.09642356	17744.37546	3039.301885	527.4262509	1966.171389	7304	2361.170213	77.72867575	2999.886596	611.0535945	130.1672092	214.867139	1270.499076	1073.834498	-0.001560578765	0.1700452811	0.0306127406	0.004525441833	0.01452144531	0.006147611697	1	0.002739153823	0.3141825566	0.0614663728	17	0.9999999573
16	434.703978	743.5538583	-54.55910561	11464.02583	739.9264399	134.844131	1600.559716	4395.5	13623.61053	44.43488903	2083.701198	179.7489325	72.17643922	137.807041	768.2666373	4706.35682	-0.00520978822	0.06543629675	0.01173618564	0.004516784983	0.01421641394	0.006690459781	1	-0.001949870776	0.09944171791	-0.007354609445	6	0.9801209957
16	435.2880851	477.3233332	11723.96974	16573.07153	2918.920674	-477.1059521	2449.458911	7165	39986.25	2830.434317	3882.945915	581.3808847	435.4364659	226.9873312	1569.848858	23166.27587	0.7060132755	0.180576875	-0.02857361809	0.02566815624	0.02375020506	0.03131940249	1	0.5568198363	0.3298359708	0.01287337835	93	1
16	437.6624773	385.454024	-351.1652848	16121.28198	311.349437	4051.460239	2629.36176	5986.5	6871.723404	79.30666097	3220.374998	164.8173552	811.4775256	290.3311807	1174.692776	3309.411342	-0.02254348837	0.02125350841	0.2529523009	0.005406787078	0.01186941682	0.02254815636	1	-0.001380735309	0.01777132587	0.8085963691	5	1
16	438.1701655	308.4021646	-181.351735	22120.52258	1161.166334	2818.114307	3120.762334	8516	6751.2	97.27270607	2324.861792	342.3195537	292.4197871	1392.013062	854.6181855	1821.23673	-0.008045620151	0.05243475142	0.1292480313	0.005016283009	0.01432367271	0.008539645536	0	NaN	NaN	NaN	NaN	NaN
16	439.3180541	326.5172375	-406.9955013	19498.32089	1221.365696	4881.721067	2693.471474	7642.5	9675.189474	96.45222877	2964.078787	264.2338645	776.4720158	287.7675883	1134.14929	3251.077197	-0.02070218674	0.0606936893	0.2456635613	0.004711253025	0.01152244903	0.0156757068	1	-0.0001128865838	0.09821443311	0.7855963928	10	1
16	439.5276252	447.6818428	-80.56721966	18162.46541	294.2685855	1128.883243	2403.217634	6673	5779.989474	57.26187571	3197.93961	197.4813399	203.9746159	223.7509319	1186.354419	2726.250428	-0.004843492192	0.01632143772	0.06374356118	0.003273648283	0.01035363141	0.00724463397	1	0.00115002119	0.0007925386594	0.1680284034	3	0.9999995623
16	440.5671103	45.30892968	561.215445	7706.881837	3026.887449	50.41487758	1290.731312	3743.5	668.4148936	226.84939	2675.909367	1076.868517	88.4059928	248.6651254	1260.810872	558.3805965	0.07232104751	0.3939229988	0.007356330877	0.02517752839	0.05625561191	0.01692541841	1	0.06100920064	0.7711205496	0.006268739084	51	0.999999375
16	444.8723575	359.025775	-117.5365257	19289.9483	3399.59217	1262.883596	2488.229555	8191	8973.451613	80.18126543	2395.689897	513.8765296	179.7298761	303.1042477	1040.638942	2495.374989	-0.006859014396	0.174003971	0.0657525768	0.004434100163	0.01317145282	0.006915890715	1	0.0007040139899	0.3235735001	0.1801085327	18	0.9999999999
16	447.2477962	23.56359891	579.9801358	9052.790051	236.5973128	322.7642163	1437.884671	3367.5	18545.37634	130.1567404	1390.074102	116.5582999	103.6549424	158.3188992	500.5021445	6713.562927	0.06548233053	0.02717583032	0.03583044857	0.009262708814	0.01335965821	0.01046066287	1	0.0549580522	0.02162905823	0.08854333259	31	0.9999995665
16	447.5342153	288.8512342	-31.39831135	11225.84454	3575.65732	1401.373825	2156.886209	5289	1602.760417	159.9411261	4703.930357	1510.197877	582.810004	1519.544011	2119.305669	1847.687583	-0.003010169983	0.3156048349	0.1238861473	0.0171445955	0.03612284516	0.02948807332	1	0.008152125509	0.6154263054	0.3839636499	27	0.9999999021
16	450.3181588	219.5230909	19.47911577	15493.10854	1551.606899	503.7774994	2204.282982	6131.5	4020.71875	64.40026775	2288.807177	277.4754601	130.467816	247.4182291	863.5601674	1479.559947	0.001294332777	0.1021007542	0.03291186435	0.004251301534	0.0138858053	0.007067771243	1	0.004687093426	0.1752010232	0.0674646654	12	0.9975470355
16	451.2914438	779.243359	-47.07822687	8984.996096	499.402823	233.3166669	1481.260538	3391.5	10948.88298	43.05969041	1956.116802	128.2085923	82.68884772	138.9428662	692.3709041	5699.566757	-0.005572044938	0.05940589774	0.02693362228	0.005021996539	0.01358905509	0.00759633383	1	-0.001359935082	0.08764785579	0.0440935807	7	0.9999997746
16	453.1782857	163.4574755	-104.3876789	17835.7578	1951.892274	1033.545951	1842.510361	6993	8512.614583	75.24942152	2667.344003	420.6542565	177.1725709	167.7378764	1100.604195	3204.370589	-0.006268956159	0.1126769702	0.06187525687	0.004523402682	0.01327673109	0.006532323674	1	0.0005384469066	0.1979251745	0.1648275234	13	1
16	453.6341538	607.4317868	1020.320607	16284.60303	931.5324905	1591.198486	2055.351982	6091.5	6454.680851	192.4505013	2418.283105	257.9311823	258.7302536	228.8094679	941.6144347	3166.296878	0.06348468567	0.05948100772	0.09967851666	0.007289992039	0.01277980933	0.01026243411	1	0.05743499652	0.09004397974	0.3066612178	36	1
16	455.7071011	241.0861972	11987.33203	16735.14603	477.3535794	-421.3960721	2374.024442	6461	14948.40449	2379.846561	2898.111828	165.3292233	404.130938	269.1186491	1123.226481	8526.676254	0.7265222022	0.02992931043	-0.02412317544	0.03564502227	0.00987065195	0.02840602251	1	0.572273038	0.02158527032	0.027026077	90	0.9999416465
16	466.4186999	487.3070491	11352.30696	15710.91434	1665.871894	-442.2440402	2101.858825	6399	11571.32394	2537.447658	3338.544625	406.5082291	407.6098241	280.3898333	1363.223226	7038.145764	0.7228417321	0.111123324	-0.02704299163	0.0228885769	0.013604305	0.02928428153	1	0.5697230241	0.1876640731	0.01921331616	92	0.9999999981
16	467.2951796	171.359266	4662.949563	16324.2032	348.2329733	3497.68386	2647.863276	6079	12027.10753	808.2346208	2407.761217	183.3817662	637.7588622	270.8414993	877.6224416	5323.652259	0.2876846654	0.02188894632	0.2144605081	0.01807007304	0.01294609164	0.02386984819	1	0.2407695086	0.0160350125	0.7444451815	71	1
16	469.7766155	346.2812321	-41.57508188	18830.86574	369.094889	307.0819761	1904.353107	6981.5	4827.478723	48.48924076	3375.536449	175.1961814	73.19006651	192.0664009	1209.96236	2804.792625	-0.001985387997	0.02090044897	0.01703794246	0.002872660204	0.010179953	0.004396582556	1	0.0006215273525	0.008471959947	0.009788921177	1	0.9542438434
16	470.185584	239.5729169	4931.594286	16437.39424	1095.402345	-61.41886257	1955.529943	6310	20283.26966	1202.057324	3724.191957	296.5952592	225.3378481	235.3505341	1429.761666	12298.00701	0.3053507831	0.06958268095	-0.003355853748	0.01571105923	0.01360195465	0.01670180267	1	0.241893068	0.1057286345	0.008362261368	72	0.9990826793
16	470.6432199	516.5063382	-250.8218773	17113.66354	1576.774591	4280.20964	3207.820694	6702.5	2953.489362	89.52424422	2416.393854	348.5470518	584.242654	262.8696043	981.8046876	1098.901003	-0.0147186062	0.09500926414	0.2511481562	0.004882858751	0.01263250619	0.01463680837	1	0.005154512123	0.1686063511	0.8067948778	15	1
16	474.2217076	667.4192075	-255.5567497	11669.22784	661.2403768	2833.138092	2290.259488	4541.5	6979.268817	60.41811939	2579.13697	151.2551674	590.949054	246.2832951	922.2731239	3400.502927	-0.02159775488	0.05927502221	0.235284281	0.00525217459	0.01365735338	0.01895550229	1	-0.001452330713	0.09494338212	0.7500135312	10	1
16	476.4875935	73.39503005	6538.608215	9219.210318	609.5505807	-329.4327737	1752.802819	3752	12931.98936	1510.733901	2104.840343	170.261008	297.3392208	216.2379385	809.3314264	10697.63547	0.6972725321	0.06598037034	-0.03579528832	0.03499711647	0.02105513957	0.03828996768	1	0.5487552462	0.09510108969	-0.017722841	91	0.9999998895
16	477.3891215	481.6648492	8266.177669	11186.81488	1106.591882	-300.7656036	2308.731423	4618.5	6184.410959	2843.655941	3837.007136	395.4231202	427.3341996	334.4883923	1519.000824	5504.192038	0.729704249	0.09405551537	-0.02509202796	0.03883174118	0.0219083978	0.04469507051	1	0.575137582	0.1527681225	0.02672107748	92	0.9988167016
16	477.1285737	494.2901336	11540.42439	16222.29916	1752.839154	-490.611097	2063.77974	6654	10040.52174	2520.618884	3368.189974	432.2988429	419.6657272	258.3605173	1390.32557	7527.734802	0.7211971537	0.1138171857	-0.03073750043	0.0270167552	0.01429188415	0.03031420037	1	0.5682222269	0.1930532509	0.006376876159	92	0.9999999987
16	488.3466734	99.45154855	836.7211846	13357.20322	1434.433213	97.80531346	1568.041605	5266	19887.26596	224.6105044	2100.184486	270.4961744	132.9513106	1585.436998	763.8411439	7930.537869	0.06408608808	0.1077234662	0.007783239662	0.01368599858	0.01968896686	0.01217109376	1	0.05269188011	0.1854710176	-0.004352452	38	0.9999989623
16	488.6096483	526.1397885	-91.95728755	18508.2365	499.8970155	259.209748	1913.72857	6859	12015.91489	55.29705618	2672.650509	173.426375	90.57600347	213.0444023	990.2262262	4341.796139	-0.004958942523	0.02735323185	0.01489963082	0.003427233359	0.009049590435	0.00462462442	1	-0.001808526849	0.02161673279	0.002099690105	1	0.9968439541
16	490.3947114	182.3652869	907.3475465	16223.21607	3858.978764	1478.841436	1550.897259	6987.5	15116.03158	221.5749107	2838.955584	765.5745743	302.9857283	235.1855926	1256.632271	6725.437508	0.05629905936	0.2450508747	0.09260672568	0.009487515977	0.01965745069	0.01187118312	1	0.05254913166	0.4695981795	0.2877125506	47	1
16	495.6892473	231.4288852	2626.296038	16510.3948	847.3153651	2482.145796	2269.414718	6227.5	2766.882979	574.817199	3346.265295	278.5785701	557.6104922	278.3566576	1294.133465	1600.809411	0.15928209	0.05491128714	0.1495207842	0.01337904657	0.01266080661	0.02129104372	1	0.1358936128	0.08196976587	0.4968491224	57	0.999999999
16	497.7827336	79.83103459	1874.942246	11356.55206	143.6868419	599.4967939	1780.771963	4188	1828.354167	298.8236181	1709.5205	141.862481	164.8720875	203.2045751	613.8600578	751.4697736	0.1659772602	0.01233660963	0.05198100016	0.01049472635	0.01351060853	0.01462522951	1	0.1350245453	-0.008696023881	0.164662896	53	1
16	497.3466	161.635386	-69.15401567	14572.13794	378.3273272	207.1040242	1845.295389	5397	17543.6	46.03922267	2200.690237	119.2115905	71.6814256	206.8478279	760.2670706	4934.831443	-0.004825121499	0.02607758006	0.01444758407	0.003428932465	0.009934181231	0.004639936882	1	-0.001738538052	0.01898916664	0.0005435323267	1	0.9985456463
16	497.9508851	370.008081	3190.701039	19306.61535	3254.567639	2917.969169	2389.127788	8188	9502.288889	584.2455038	2879.394189	567.8345993	454.4204473	248.7753882	1229.638612	3616.11917	0.1643219329	0.1681210831	0.1500988047	0.01204420585	0.01515407658	0.01632783596	1	0.1406331213	0.3136480415	0.5039776894	63	1
16	500.6115243	41.61810253	16.31566317	8646.230075	1978.82815	225.6744791	1277.699549	3738	3142.604167	61.71253324	1120.541929	289.752664	74.30544605	166.3782255	476.0986873	1149.158149	0.001911711665	0.2285977135	0.02697016376	0.007758638846	0.01946233034	0.009320808138	1	0.00563542637	0.4338611445	0.05192003103	21	0.9999993279
16	505.7063897	468.8870818	5.983599736	12505.76764	5418.467603	391.2360008	1769.42799	6114	2962.962963	85.24701571	2849.499636	1271.590939	106.9900045	216.681064	1369.84404	2337.797844	0.0005504759998	0.4339493738	0.03243607337	0.008097396884	0.02560472573	0.009630399511	1	0.006221776132	0.8543177953	0.07762648935	29	1
16	506.8720292	297.7722249	-216.6508133	14694.84363	154.6218684	3504.279338	2547.507167	5378	4543.86747	96.08976836	3197.682508	152.715314	816.3088916	320.397178	1136.177733	3092.146956	-0.01582031364	0.0113701408	0.2394601644	0.00653689062	0.01401661441	0.02309642064	1	0.003041315985	-0.002975150553	0.7637529132	5	1
16	510.4607752	119.297487	-198.512887	13989.60329	2197.323978	1542.572072	1786.511579	5625	17412.66316	70.91258453	2013.825016	304.6059022	247.7707554	225.2362561	762.9006531	5891.370856	-0.01441349779	0.1593420722	0.1121069236	0.006722973843	0.01772027072	0.009989777792	1	-0.002554722657	0.2952718488	0.3357767087	19	1
16	510.3487693	174.9156655	2197.20492	13061.48835	1267.963564	721.4012371	2147.968016	5180.5	4762.694737	522.5037838	2813.396746	302.7999745	228.0644664	222.1462294	1066.381461	5007.103431	0.1711711572	0.09918687692	0.05374947514	0.01200484785	0.01452451014	0.01918965297	1	0.1397863434	0.1690792472	0.1749292693	59	1
16	510.7702308	309.1055878	1066.513098	16361.49825	2681.828364	1889.8436	2979.353955	6742	11144.68919	482.4080821	5942.493106	1074.449321	690.5628617	665.1064106	2436.848851	11888.53089	0.06578821248	0.1652643886	0.1146889772	0.009461086948	0.02133713073	0.02072167491	1	0.06083858946	0.3070566499	0.3620713127	44	1
16	515.6854861	576.5379364	-177.1100394	16734.87485	3837.850377	1905.570568	1963.237178	7138.5	8223.989362	73.35968085	2743.868365	659.252813	306.2516613	224.2639695	1173.288684	3503.071778	-0.01155054199	0.2312234011	0.115659387	0.004588913022	0.015129735	0.01022424949	1	0.0003806630609	0.4424895773	0.3510758987	23	1
16	515.3719903	739.9779941	1579.352757	10588.49603	4162.326057	-49.93504673	1473.742674	5060.5	18512.17204	282.2366821	1743.594256	629.7663525	112.7698185	162.5569399	785.2021148	6399.916436	0.1533169348	0.397383293	-0.004527073536	0.01325877423	0.02268902732	0.01131734715	1	0.1241419704	0.7773433964	-0.01660514973	68	1
16	518.6008486	197.3698589	2613.683681	15511.21592	943.2647041	843.0382456	2109.253832	5952	8745.854167	490.6458406	2577.85948	218.3312146	217.4864949	200.4094674	986.3797433	3527.640917	0.1684761251	0.06152126585	0.05777472724	0.01248421307	0.01175655687	0.01214910517	1	0.1376608727	0.0921552323	0.1866977328	56	0.9999096809
16	518.6665069	224.7148043	-33.60248119	14920.52745	4977.352426	184.9447502	1781.490468	6807.5	8938.483871	86.36768751	2758.559439	930.6897558	91.66962924	231.5103719	1234.639988	3488.293281	-0.002058133049	0.3374910461	0.01396553813	0.006661943603	0.01965761188	0.00686117775	1	0.002429977963	0.6562663367	0.01070555081	24	0.9876265644
16	519.2034727	468.7830794	966.1789528	16862.17329	4073.014464	1507.647456	1691.739874	7375	13924.44578	237.6401689	2986.153017	789.7466015	321.8004278	199.3055135	1288.420881	5943.440615	0.05852008535	0.2492726639	0.0927480769	0.007863581712	0.01732672353	0.01187257053	1	0.05433516885	0.4782313151	0.2888245619	47	1
16	520.7026703	304.9746441	884.2859869	14233.5303	2370.398877	1458.261006	2255.369982	5853	12402.08434	211.5685483	2789.680864	429.2182193	317.4310205	249.9789776	1093.611996	9886.822947	0.06383921106	0.16437542	0.09989819806	0.01008920188	0.01393199264	0.01419855596	1	0.05840701462	0.3047169184	0.3112604081	44	1
16	520.2981484	420.1815132	1026.935236	16923.31016	2817.523928	1612.441637	2238.814569	6997	15372.92553	235.2555153	2335.034328	432.4178858	289.2774843	853.4789647	975.3820166	8505.013238	0.06360688211	0.1737125008	0.09766573785	0.008995221228	0.01201033237	0.01232882392	1	0.05815008527	0.3237464164	0.3039453884	44	1
16	523.1686435	551.789853	7210.680176	14798.51013	2366.346882	-259.2628863	2119.345964	6236	17387.50526	1383.143062	2836.411823	457.7089978	273.3911947	219.4621042	1145.307245	8501.387522	0.4898939271	0.1694613975	-0.01689283451	0.02328176408	0.0161247829	0.02224495614	1	0.3871469291	0.3086604399	0.005651360784	87	1
16	524.3523788	102.266402	-89.10162461	12383.70758	1246.779997	650.1306343	1556.000913	4836	8052.554348	52.71219743	2014.852521	214.872482	135.3988215	197.713294	738.067745	3014.098452	-0.007198457657	0.100471428	0.05260924181	0.005042487826	0.01621455507	0.006988028025	1	-0.0008306194023	0.172618866	0.1326395397	13	0.9999999985
16	529.4651948	347.2774386	-42.58764163	17874.36873	1873.056947	288.2801745	1954.840594	7025	6691.806452	68.89036558	2611.490097	349.9362569	83.44268079	226.0453918	1048.402063	2360.442287	-0.002515723045	0.1080986238	0.0166882052	0.004015083635	0.01227215857	0.0052383594	1	0.0007473819298	0.1869137435	0.01162179839	11	0.9990650161
16	534.6402307	132.5118786	-158.382263	12309.01841	1391.013163	1442.656379	1956.62102	4914.5	17226.7766	60.56983504	1722.622084	217.7172939	215.7554489	232.9147652	646.2214619	6483.413264	-0.01296000223	0.1121031679	0.1173420636	0.005330098076	0.01596140854	0.01065453845	1	-0.001400328387	0.1987773298	0.3522143722	14	1
16	536.3540236	148.0031776	776.3019908	12617.17251	1446.088995	93.35904885	1699.84265	5028.5	20395.69565	190.3435316	2252.130707	229.5798203	84.68564492	193.4937819	824.7930063	9779.384041	0.05995444489	0.1150121111	0.008250971838	0.008771583852	0.01519160458	0.006983049014	1	0.04951146736	0.2004260981	-0.003388371022	38	0.9999909421
16	542.6789834	183.4509166	-95.60937045	14257.67524	1434.589782	781.1703193	1660.364916	5494.5	8276.329268	65.35812515	2852.527416	257.9387207	170.9379277	203.7257517	1033.908821	3950.624602	-0.006336885639	0.1033931039	0.05587165775	0.005647316831	0.01596171341	0.007933994055	1	6.353622093e-05	0.1787105839	0.1440380968	13	1
16	543.3355221	513.1228116	-70.13252844	16089.70355	5259.928232	441.5472274	1857.502467	7381.5	12356.91579	77.61647115	2211.853779	767.7352483	117.9248268	226.9705069	1024.987329	3775.134887	-0.004638232607	0.3384656779	0.02908710628	0.005155093872	0.01599329303	0.006686615387	1	0.001313044294	0.6588174161	0.06166938339	25	0.9774732926
16	544.2562061	477.2043576	9521.919483	13116.02174	316.5245118	-418.6493701	2189.843378	5154	12505.93684	2301.172431	3224.107053	151.5585551	382.0186441	248.630027	1144.26609	8812.314696	0.720254339	0.02307903535	-0.03053713431	0.03337043006	0.01639043631	0.03596717812	1	0.5669036012	0.007369388601	0.003590448664	90	0.9999998021
16	547.6878128	381.3753899	-107.6575823	18767.12881	4558.731182	514.8769685	1692.84588	8200	6946.915789	85.78601176	2752.907187	716.5446469	112.7855686	208.3821133	1204.005635	2504.619144	-0.005650968351	0.24690432	0.02829619373	0.005151634125	0.01650287322	0.005359770382	1	-0.0001256588662	0.4714136508	0.05546321266	21	0.9999983263
16	547.9790976	528.4691282	-85.35757763	16323.73615	347.0587352	941.0914564	1927.765128	5935	8262.285714	51.9466278	2593.715689	171.0733717	164.118458	216.788054	946.2970314	2779.998802	-0.005524167976	0.02149900882	0.05973108502	0.003641548289	0.01109494115	0.006328312893	1	0.0004057418491	0.0112480852	0.1544065507	3	0.9999892856
16	552.4035131	543.5704254	-169.2306784	15396.54521	825.8261852	1805.512783	2161.908508	5763.5	12354.32967	59.27358199	2411.744388	185.8979752	305.88503	218.3360179	894.2665274	4683.667077	-0.01144753703	0.05513577637	0.11761026	0.004131838418	0.01074550288	0.008101313141	1	-0.0005613497669	0.08219483071	0.3514035076	9	1
16	556.4059294	182.9011174	963.6110956	10858.55452	208.2678417	199.5768915	2107.830745	4098	8693.296296	245.2946887	2410.78429	121.6635595	111.8197401	209.4184282	848.2363337	6384.505753	0.08810375117	0.01832496621	0.01873730722	0.0101992339	0.01268137242	0.01345859901	1	0.07169805634	0.002781536666	0.03490397106	30	1
16	557.486827	750.3402415	11.5851222	8257.482182	108.0823611	429.6853143	1411.1131	3008.5	4004.893617	41.6762134	1274.650075	97.89329009	98.19257898	192.35607	451.1424166	1555.007765	0.001411569908	0.01427223307	0.05358709766	0.005287784547	0.01227701605	0.01010472666	1	0.005454653615	-0.003799066213	0.1347230502	3	0.9999837927
16	560.3704791	225.7518085	5868.518615	12032.39373	680.4576217	1243.44853	2185.805904	4765	6127.086957	1250.201777	2619.485695	174.8399701	328.7543432	258.0903252	958.9784983	4805.071471	0.4808753107	0.05397165031	0.1006102387	0.02426848538	0.01554217478	0.02870509799	1	0.3863625022	0.0765754784	0.3996182565	84	0.9999999997
16	561.4122391	211.5334278	37.3275962	13674.93395	4467.700661	372.5326165	1698.658224	6332.5	5317.697674	77.519666	1814.435381	608.6979426	102.2260671	185.6439713	794.2732169	2590.041894	0.00274786085	0.3233866664	0.02818711468	0.005812875871	0.01860959606	0.007012073747	1	0.006981519467	0.6278864323	0.05965483221	26	0.7401081521
16	565.441764	718.5698379	1549.43756	9777.269156	919.6864822	1313.502093	1787.706336	3907	4883.375	275.7984802	1660.314668	178.5835672	238.7428847	179.6239401	637.7940376	2137.811218	0.1563341348	0.09748428171	0.1324406957	0.01156529798	0.01349072363	0.01482304855	1	0.1328186179	0.1684983269	0.4395924103	60	1
16	570.3895729	481.3535832	-102.2219559	15533.77209	1575.830649	877.4403796	1760.347166	6040.5	6279.989474	63.30596547	3060.548426	328.3330621	184.9316902	189.1016241	1158.853096	3246.831799	-0.006720343753	0.106536712	0.05717552142	0.004586564282	0.0132892731	0.007616413933	1	-0.0001398139307	0.1851928364	0.1485078723	13	1
16	571.6426539	231.7445969	7191.543593	15017.05354	819.3282813	1421.816538	2100.009619	5839	10616.2	1207.853764	2404.898889	203.7027988	384.9751156	326.7283761	917.7227954	6723.473688	0.4760370945	0.05834970546	0.09329435178	0.02100035483	0.01258238591	0.02545547628	1	0.382138097	0.0852984325	0.3738240794	84	0.9999999949
16	571.8654256	197.7951436	9041.698818	12947.25262	844.9817774	-328.0083119	1848.808064	5233	24571.76667	1839.285091	2654.212736	175.5530849	323.2933685	229.8129555	973.0398061	12490.23765	0.6965798133	0.0653574903	-0.0259061115	0.03010565172	0.01755577291	0.03063217156	1	0.5488003935	0.09418498837	0.01577546743	91	0.9999999883
16	577.2434449	343.0937673	-171.2988092	13575.20986	1454.402896	1639.84574	2152.982315	5417	11319.32979	67.80878243	2554.227449	257.3003238	313.3376164	200.3558867	930.0535773	6395.663015	-0.01321568619	0.1116492261	0.1201913984	0.005829237918	0.0166067629	0.01180670725	1	-0.001433300018	0.1979519646	0.3618441555	14	1
16	578.0882265	221.8083615	5100.152726	10675.11909	604.425861	1049.980212	1967.363057	4246	7342.356164	1197.79184	2370.481179	191.4373988	334.5619978	265.0580692	913.2411821	3733.1228	0.4815654984	0.05684701561	0.09441540985	0.02627507173	0.01445317969	0.02978525232	1	0.3865522459	0.08223390856	0.3787787517	84	0.9999999994
16	578.273153	278.5377043	-217.9807187	15102.77035	2443.198999	1769.274501	1909.208637	6257.5	13085.58065	69.47856233	2773.254924	464.2737895	318.7138165	179.9576182	1119.464135	5616.183932	-0.0145212395	0.1621046762	0.117332253	0.005619235795	0.01325329812	0.01100233258	1	-0.002307312223	0.3011136477	0.3536437794	19	1
16	579.6233094	124.3826516	-51.30867236	10581.85265	773.7548939	133.0557018	1488.095529	4062	12730.47917	46.22278064	1899.815545	183.3658547	70.03789701	194.3716991	694.5212082	4845.222767	-0.004994583466	0.07334647071	0.01273345094	0.004773791931	0.01708789069	0.006495959507	1	-0.001669044026	0.1156645733	-0.003628125844	6	0.8890073031
16	580.4133924	309.6457218	-68.81447131	15298.29127	1625.459126	437.8080568	1870.731185	5979	11979.37234	55.37909472	2380.380769	306.0303593	101.3255967	204.6464759	927.6126241	3304.805657	-0.004361995341	0.1090701541	0.03049471287	0.00418692154	0.01356793766	0.005619347834	1	0.0001295602969	0.1894073616	0.05826628395	12	0.9997657072
16	581.5491103	621.2592316	792.9785165	12814.89366	2162.226514	62.2369445	1466.371448	5195.5	17330.62366	189.442767	2539.434173	379.4020993	103.1195266	188.9421676	970.8602317	8317.291773	0.06262329789	0.1692184309	0.004676555629	0.007721879735	0.01736790795	0.008512068834	1	0.05175057518	0.3112170778	-0.01303225466	42	0.9999999997
16	583.6352556	233.371515	5182.897709	10968.87164	606.8408701	1016.410062	2006.178373	4369	4218.618421	1387.507275	2997.045634	187.6928807	422.9665363	258.1877087	1110.929663	4020.175044	0.4692483895	0.05318422682	0.09032231896	0.02573282827	0.01849277557	0.03609052104	1	0.3765762527	0.07465680744	0.3620556547	84	0.9999999978
16	586.2113813	196.3244585	3771.723703	12575.54403	270.1991006	-26.66964716	1682.931042	4679.5	5392.11236	801.2743006	2556.453361	156.9949747	174.9307853	188.2086668	915.5846691	4897.558312	0.3031607388	0.02119966273	-0.002017636653	0.01852664678	0.01513198676	0.01638187248	1	0.2399344282	0.006772257569	0.01070525643	69	0.9974171986
16	588.4640952	372.6760339	-78.64008598	16542.8756	980.2315795	483.6477783	1996.780844	6199.5	21318.27368	59.00356404	2447.479435	246.5205468	100.2306542	191.5172296	930.3543213	5156.446014	-0.005277428282	0.06308653557	0.03143719387	0.004164998805	0.01212495007	0.005354656377	1	-0.0008329461795	0.09534036427	0.05962303413	7	0.9999365083
16	589.2581967	253.4464673	1062.672883	16481.68882	5126.526435	549.8705103	1444.433404	7398.5	10167.16129	207.3274501	2445.835001	906.3355193	161.930349	202.2777402	1139.343805	4180.763588	0.06478826508	0.3217445965	0.03314587163	0.009690466592	0.0204776451	0.008774562828	1	0.05615759208	0.6243728811	0.08985397329	49	1
16	593.1763076	553.140132	739.1745234	12434.29235	646.9201146	1231.906229	2070.786294	4750	3999.357895	156.934223	2385.396401	200.8265967	230.0923531	318.7585108	878.3161057	2199.257461	0.06055590037	0.05345512742	0.1014185971	0.008333223073	0.01283199742	0.01115511481	1	0.05519276293	0.07779006468	0.3117374841	36	0.9999999894
16	595.5347845	387.2541041	8858.819584	12326.39138	399.8833995	-429.0539156	1991.056831	4883.5	17304.67742	2418.498476	3459.981688	147.2027877	372.8828022	186.2492109	1228.841982	12794.59466	0.6958802349	0.03090757256	-0.03147789841	0.03130010977	0.01995690868	0.03692734607	1	0.5476907137	0.02348681446	-0.004585568066	90	0.9999932879
16	602.5887781	229.6250458	-53.03853328	13383.25211	227.0221089	779.7306842	1746.497781	4871.5	6103.2	47.88331223	2408.617508	124.0528557	147.8795411	180.2188725	827.0681137	2744.203844	-0.003952283226	0.01657628061	0.05991231049	0.003597626663	0.01037499762	0.007208651434	1	0.001623418288	0.001171814435	0.1551852977	3	0.9999992844
16	604.574708	362.6600925	1004.081751	15054.21867	1638.752777	110.3200993	1809.844026	6057	18356.65263	198.3746802	2265.785658	286.5284733	93.93690947	179.9687044	870.7061318	5838.395152	0.06679435879	0.1072040633	0.007448623425	0.007748824041	0.01321773658	0.006656189888	1	0.05480252015	0.1843815973	-0.004926562725	38	0.9999998046
16	606.6744209	607.4475228	-27.35582337	12249.91022	1250.240569	158.1828797	1582.987277	4815	8048.521277	55.62184324	2163.165901	202.6742582	76.18277467	151.1264285	781.7943617	2922.898259	-0.002269037033	0.1024502291	0.01330797952	0.004975007787	0.01295735899	0.006247970959	1	0.0007017918838	0.17523164	-3.707220052e-05	11	0.9999700165
16	607.3004964	453.4550488	866.3662264	15419.71485	945.4890974	1450.927824	1820.454573	5908	17241.10526	199.8960126	2429.164903	174.1364047	272.7866549	217.5626175	879.1395594	6164.045262	0.05654677719	0.06072312184	0.09169484365	0.009129950737	0.01138394197	0.01102215227	1	0.0514955229	0.09233645036	0.2780278897	36	1
16	611.8710578	556.6972566	-90.41611	11253.53519	1232.871993	621.5845396	1723.792821	4447	9005.221053	52.7858044	2113.873671	249.1222958	147.8958211	180.6647401	800.6425305	4059.879212	-0.007809119432	0.1096587395	0.0585643332	0.005845551504	0.0148866259	0.008787292871	1	-0.0008939882272	0.1916377362	0.1531140416	13	1
16	612.9594237	485.2675812	-151.6693822	13775.85817	1452.099759	1562.713996	1965.172964	5385.5	11377.31579	58.33419331	2060.986579	215.2928233	256.6951622	195.5682749	754.1221965	4887.32644	-0.01104102693	0.1046777771	0.1154026936	0.005014940623	0.01406146797	0.009729891198	1	-5.295238316e-05	0.1835013857	0.3457578107	14	1
16	619.6393033	290.4305145	3763.557431	12319.12387	2799.087184	-54.43050268	1771.716871	5395	2888.425532	745.9694287	2504.728881	576.937206	161.6002763	215.4503313	1033.69239	1228.459709	0.3020256879	0.2280130516	-0.005119988007	0.01731770868	0.01970888318	0.01525993345	1	0.2401929135	0.4299116151	0.007340389484	78	1
16	619.4463155	373.3387937	4186.560068	14290.63755	2345.754182	-138.5670125	1657.658585	5972	14023.47872	872.366017	2717.696283	389.8514733	203.3252352	183.6795	1045.280931	6922.57578	0.2938443073	0.1654050898	-0.009411726916	0.01651150695	0.01678778907	0.01571033613	1	0.2330821495	0.3016737231	-0.01128869375	76	0.9999999999
16	621.3533691	581.2761996	-161.3266396	11047.52534	283.5631241	1346.405027	2010.394791	4212	18707.44565	49.24715447	1868.622096	111.1323804	227.053963	176.4545607	656.6253458	6877.597233	-0.01445667417	0.02457485829	0.1213361604	0.005638074714	0.01182839803	0.009578667381	1	-0.002906331189	0.01980153792	0.3623407152	4	1
16	622.4707016	350.74674	1.800448232	13295.49366	2155.326894	409.2640801	1838.00591	5425.5	2025.612903	91.20330108	1956.820452	377.6079042	111.9649451	718.9808242	780.1612486	726.5853287	0.0001527830151	0.1632986808	0.0317576337	0.007666417554	0.01615036415	0.009702475314	1	0.00411448719	0.3004075543	0.06549102151	17	0.9999999997
16	622.3724229	461.1607601	809.8335507	13931.61889	754.9976238	1361.0881	1954.950713	5334	7250.27957	143.6521272	2033.693125	161.6711768	246.802411	200.4797764	735.7162953	4337.535672	0.06035937528	0.05568791189	0.09806172844	0.007399436602	0.01070029288	0.01097656736	1	0.05485037306	0.0822400375	0.3003462062	36	0.9999999999
16	623.7803209	132.809411	1466.050174	8997.736403	2860.143987	-30.7031248	1269.847055	4182	9174.736842	231.9560047	1341.646865	435.5612331	115.2770989	162.5025409	588.811659	3344.972265	0.1621475857	0.315370525	-0.004099097511	0.01430932535	0.02072372121	0.01305155306	1	0.1305951257	0.6094720956	-0.01619561769	66	1
16	627.9803627	424.5627881	812.1361444	13805.33879	1544.950506	90.43070134	1625.455815	5521	30374.53846	211.1942059	2399.55961	269.4083904	87.11954716	198.801529	897.8353669	13356.59978	0.05928690219	0.1131149093	0.006550630103	0.00880833685	0.01338025787	0.006216551306	1	0.04887083704	0.1964860004	-0.009389776386	38	0.9999972358
16	633.4077102	152.6779894	-15.28301366	9454.642675	2241.354816	108.1167296	1377.018715	4075.5	12897.04211	50.49162575	1282.267808	341.3568534	66.607736	177.5123082	546.5970997	3892.740576	-0.001716414689	0.2380312108	0.01198723039	0.005380793623	0.01914859267	0.007051434553	1	0.001935987	0.4526484542	0.0004643691939	20	0.9953748533
16	634.5893874	301.2960589	742.0410333	11218.67052	790.1048704	102.7002127	1868.622391	4383	19739.43617	193.9609734	2278.37747	142.6075898	104.3006941	183.5415094	804.942935	11816.13797	0.067537694	0.07132446862	0.009216436495	0.009673441125	0.01755821225	0.01070934672	1	0.05526224449	0.1110133071	-3.855710246e-05	34	0.9999999446
16	635.4229081	559.7112961	1667.467357	10367.45712	1758.773838	75.63505714	1689.825811	4257	3796.755319	388.0796575	2256.498006	395.2419667	130.8533202	175.0004647	913.7199858	2338.977948	0.1641848573	0.1687116006	0.00674805051	0.01057078433	0.01892117655	0.0142843268	1	0.1319032534	0.3097123066	0.01589752327	61	0.9999999237
16	639.7609933	603.4174798	1664.064148	10066.55967	3250.249376	505.0791537	1675.84238	4749.5	6076.62766	284.333982	1669.599807	510.6243012	162.5532454	179.9472367	734.4219981	3095.811669	0.1632193105	0.3239889073	0.04926974782	0.01390708488	0.0205951047	0.01614967527	1	0.1347067777	0.6290193872	0.1660525517	67	1
16	650.4392795	371.2801266	3903.78926	13596.69588	3100.794871	-136.9742856	1477.866508	5887.5	7857.820225	807.7424809	2645.056849	575.3100711	188.8340638	185.1457753	1100.163005	4529.662529	0.2919932348	0.2308599157	-0.01036151204	0.01581360801	0.01836190021	0.01553026157	1	0.2319903087	0.4356031437	-0.01256602459	78	1
16	658.9771089	177.3334987	-48.08401568	8444.524519	2056.229984	474.4204132	1398.981839	3659	11567.73118	54.73830079	1121.712226	288.4697584	93.60848556	154.420105	471.9755501	4489.172382	-0.005550420502	0.2478299388	0.05709020436	0.00729059945	0.02397861189	0.009346057704	1	0.001692157222	0.474340836	0.1535542825	22	0.9999971876
16	662.821187	363.1223989	-68.10197357	11753.82589	1974.763483	668.5116272	1636.451212	4876	7123.644444	64.32001915	2225.412525	348.7995771	147.4293575	179.146746	854.48909	3262.453551	-0.006041225468	0.1722564783	0.05813376664	0.006131308112	0.01778168069	0.009597057068	1	0.0008786814677	0.3197194394	0.154281891	18	0.9999997687
16	664.4611297	438.6475989	1847.011966	11722.37958	1872.499753	1585.62133	1785.51836	4880	8765.978723	314.5563529	1898.142429	318.6431551	315.8919215	174.1456843	757.747715	3420.760857	0.1581631277	0.1585288815	0.1365592027	0.01120008336	0.01644436106	0.01869224106	1	0.1349031	0.2935644669	0.4562059464	63	1
16	671.4689883	306.2750289	815.9555463	12637.8702	2124.857231	27.29968188	1335.451753	5215.5	11072.84946	161.7329827	1841.923433	320.7211556	90.80135525	191.6817756	718.7838957	4031.535776	0.06549784861	0.168639335	0.002290633922	0.007523742562	0.0159738659	0.007412966324	1	0.05386842776	0.3099309852	-0.02055682531	42	0.9999999999
16	678.0111617	269.8428993	1791.065091	11111.90287	3496.042453	20.49335167	1657.162835	5076	6457.989583	299.4323538	1687.654851	554.4059685	123.9724205	181.8970743	750.2270663	2448.739257	0.1648359446	0.3200554136	0.002054541334	0.01306637327	0.01946163477	0.0122956176	1	0.1331141949	0.6192662585	0.005504077507	66	1
16	677.5501121	400.5678939	719.4279542	11583.10559	3765.049162	1024.494886	1650.016977	5466.5	12952.5	191.9171303	1898.855452	606.7815868	195.1299672	187.1016722	833.050929	5192.43295	0.06174405076	0.3256571942	0.08714923592	0.01137450104	0.02039749307	0.01280275349	1	0.05703355085	0.634334495	0.2732058349	50	1
16	686.111181	527.3256427	2763.026022	9907.180168	223.4953763	1970.013983	1929.075493	3785	15261.90526	457.2327474	1557.523374	119.6637847	398.9281335	188.6839348	563.3838275	5989.791115	0.28135042	0.0242874708	0.1998222019	0.01676994819	0.0128446208	0.02527437039	1	0.2349127953	0.02045202224	0.693326322	71	1
16	690.6158	572.2343889	-38.29204008	7317.738244	2483.990281	183.5244839	1444.940514	3450.5	6392.148936	55.40029764	1378.404699	440.6976141	86.48502201	144.3348387	604.7280527	3069.981366	-0.006311794884	0.3417271408	0.02610586335	0.007904241276	0.0289963303	0.01051220082	1	-0.000163997479	0.665393947	0.05127560495	25	0.9669145282
16	691.8198231	392.9904989	-50.73930915	8684.714609	3890.926828	235.3658985	1461.676978	4336	10333.35789	64.1019983	1485.909088	637.376682	98.3431936	169.0459159	705.4730614	4207.950651	-0.006632888117	0.4511180527	0.02683254935	0.007944128728	0.02714186779	0.01136918963	1	0.0003352602668	0.8892907962	0.05761717453	29	0.9999995051
16	691.2652001	414.4579896	-197.0756732	10732.61495	1056.97969	2415.055687	1925.916914	4233.5	4814.935484	60.7397437	1396.619555	205.3711576	335.5270308	199.3302072	550.7179365	1605.305313	-0.01838062066	0.1038720306	0.2263229042	0.005851662326	0.01485559833	0.01611704746	1	0.0008324416152	0.18587259	0.7218008479	15	1
16	709.5878321	540.9843414	-44.06837994	7703.928398	486.0727184	425.1750981	1433.541589	2983.5	9701.771739	41.92609872	1427.029133	129.9254682	112.2440281	136.6372484	522.3912507	4430.467314	-0.006289000333	0.06504003	0.05670754291	0.005759274873	0.01501132807	0.00977552083	1	-9.685670508e-05	0.1002505691	0.1455141907	8	0.9999999859
16	711.2227701	477.53342	-43.25720604	8720.926267	527.7985992	516.1947016	1637.094523	3290	7116.182796	44.12717521	1559.527587	146.1009672	117.9585307	301.2431493	570.1282532	3294.729437	-0.00546650463	0.05965184478	0.05889862248	0.005233877852	0.01596299604	0.009334796589	1	0.0006482168998	0.08929787177	0.1529576587	8	0.9999999618
16	722.2686915	328.3608204	-81.60279112	7483.36681	3241.168513	86.38831449	1440.293603	3801.5	38547.6087	59.41424126	1497.085668	617.1896807	66.95935118	208.1987013	696.5559905	18443.72556	-0.01106038385	0.4421288541	0.01209418152	0.011024214	0.03725954905	0.009812089342	1	-0.004098701556	0.8703890082	0.006158890902	28	0.9999974827
17	5.868421884	505.1854732	-15.72848292	10610.04774	159.1712708	339.4864311	1769.975728	3808.5	7243.726027	45.44521557	2278.308158	135.0682821	107.6882086	216.0814433	794.6738359	4504.749534	-0.001389609124	0.01681042237	0.03309961323	0.004822269026	0.01580534245	0.008555156458	1	0.002030973583	0.0006749860979	0.0644559681	2	0.9999593802
17	7.343711985	300.6397253	11824.43797	12085.31303	374.9823887	-789.7153398	1668.530354	4774.5	16764.93258	2410.32447	2431.81541	146.9655212	466.876704	207.5556994	903.9760526	8123.430899	0.9618414351	0.02978026937	-0.06035578161	0.03372456106	0.01401259296	0.04401960374	1	0.7555253153	0.01872428187	-0.04561061822	94	1
17	13.27826095	519.4916917	736.3981171	10943.75815	165.5045146	402.8280247	1748.614104	4019.5	8310.677083	175.6791001	1907.692755	131.8151188	122.5496124	187.6619117	672.0827323	5214.240023	0.06971422178	0.01613218796	0.03817560766	0.008565059752	0.01311662776	0.01145199602	1	0.05836239583	-0.0009102218147	0.0970428935	31	0.9999999999
17	24.45203551	404.9263044	-28.68204174	14390.54052	2246.382924	410.1020058	1838.676388	5817	3315.978495	73.42036621	1779.786267	288.7826778	89.36905532	217.3732422	678.5593074	927.0965544	-0.00185111187	0.1596326586	0.02943284391	0.005309507178	0.01431258167	0.006677542494	1	0.002371769407	0.2928322749	0.0570117826	17	0.9999999931
17	27.68348403	172.456259	2382.486437	8085.447237	1824.025	499.4682073	1465.709583	3587	6588.319149	489.2002699	1557.611926	357.4088392	198.970719	202.0989976	653.6691676	3518.411097	0.2963477438	0.2294073297	0.05972715899	0.02091079591	0.02352551175	0.02727871772	1	0.2396296506	0.435122719	0.2269540803	79	1
17	43.5479924	510.7894624	2019.224152	12269.68414	2802.413598	597.4160151	1951.654365	5399	3259.956989	434.204271	2379.232901	571.9933272	194.1848334	238.3656794	1015.364124	1706.611453	0.1675356372	0.2265684015	0.04817704721	0.01241005703	0.01899625672	0.01676890994	1	0.1374113076	0.4295855812	0.1597568845	65	0.9999999986
17	44.65034913	373.172066	2434.664661	16385.44121	4890.34641	695.4575832	1665.132773	7392.5	8235.893617	391.2635567	2470.639584	864.5148817	219.2789178	212.4847569	1136.389136	3258.459298	0.1535916105	0.3064774274	0.04348209452	0.01235473591	0.01646895452	0.01352385047	1	0.1266583932	0.5930257011	0.1436413394	67	1
17	44.45835824	448.7480759	742.0553173	9997.04193	455.579727	428.477953	1912.003464	3834	1803.612903	243.8455664	3325.88257	220.4891984	165.9097127	196.7688293	1209.211363	1385.017258	0.07279783872	0.04473251036	0.04160518868	0.0105589565	0.01942217426	0.01851050661	1	0.06118392695	0.05772712009	0.1104137323	35	0.9999999996
17	45.11367313	479.6931998	8001.686226	11733.25513	1948.912699	-391.6474684	2124.342773	5078	22581.66316	1891.106887	2616.667045	368.2789448	359.5401095	237.1899493	1037.952058	13242.82718	0.6869717433	0.1693488923	-0.03118919953	0.03693637349	0.0201865204	0.03720019375	1	0.5415848465	0.3068655695	-0.0005411139928	93	1
17	45.39294805	537.5878469	-110.7329879	13229.04844	2964.258614	1442.105019	1917.61277	5683.5	5062.244681	75.7553239	1984.692598	454.3267404	245.3175043	204.4490685	808.6491178	1645.334922	-0.009003761812	0.2257496404	0.1120737808	0.006668773842	0.01879421093	0.01110500296	1	0.002136338519	0.4311452199	0.3392199106	23	1
17	46.37915808	104.4460274	614.9060039	8060.378156	3198.846482	-18.52883607	1069.484252	3945	5965.107527	127.3601458	1260.115818	493.8491673	77.40406612	187.0717612	569.568271	2203.898776	0.07628824739	0.4034562724	-0.002226785843	0.01229353267	0.02866863988	0.01039660653	1	0.06362050176	0.7902653299	-0.0251609311	51	1
17	51.31017479	68.50053405	510.1014159	8018.534557	478.1224456	212.008848	1019.825738	2928	14835.8617	103.8738939	1178.616438	128.271571	87.91390038	155.6498515	420.4145698	5046.31352	0.06397523905	0.06081527621	0.0271963747	0.008871250485	0.01761870392	0.01047701382	1	0.05346881635	0.09017051247	0.06003223318	35	0.9999998051
17	51.32941453	356.4824111	2315.187463	12715.95529	115.1526033	123.2181079	2340.988837	4731	6517.521277	476.6889415	2495.626678	130.316422	175.9806801	256.1201276	872.1297152	3168.280517	0.1811932609	0.009483788244	0.009385587171	0.01114806119	0.01231042963	0.01616910227	1	0.1444333526	-0.01614430375	0.02281431678	52	1
17	52.23619309	265.3762422	713.7779345	11338.18697	145.2228554	1037.49139	1977.084884	4167.5	5203.904255	194.888873	2205.774113	132.8032049	252.299007	236.4348618	770.0643325	2968.421742	0.06325568536	0.01296019391	0.08873850774	0.01003582641	0.01431648604	0.01612481465	1	0.05629493377	-0.005552524291	0.2676898468	32	1
17	60.04937799	559.8611597	1891.603759	11451.64954	1628.012089	1667.173498	2327.681195	4770	1558.78125	444.2961343	2455.664233	366.3069236	398.3630811	249.9351019	974.1986451	808.5588505	0.1640538798	0.1453343492	0.1420097793	0.01862829952	0.01849253638	0.03072140557	1	0.1397875658	0.2667259845	0.475558864	63	0.9999999999
17	62.73369642	226.5287172	724.8228448	15037.81838	1384.686326	2936.379857	1979.372154	5892.5	6538.086022	131.0470408	2110.962622	234.6274454	436.1160821	212.6224278	767.9009845	2205.031088	0.04957003267	0.09562307469	0.1960984997	0.007421346903	0.0142876789	0.0185589595	1	0.05250600787	0.167543729	0.6332469157	41	1
17	62.45355867	329.6988264	953.4197223	16969.79086	2679.852666	577.6475261	1845.081318	6931.5	31563.07368	197.6613176	2536.38136	439.95361	159.7492093	213.3924542	1032.040079	6774.348778	0.05668768593	0.1615449373	0.03455005437	0.006949208111	0.01391106971	0.009358893454	1	0.04882110529	0.2966170858	0.08712343291	43	1
17	64.62907428	597.2475544	8346.82369	12441.75887	1939.431309	-477.175327	1775.540858	5210	19385.95699	1761.253498	2571.930614	362.3090987	318.3975145	216.8325217	997.6887404	9651.477006	0.6719640149	0.1566773533	-0.0366656593	0.02952416699	0.01959297914	0.02929545429	1	0.5293470317	0.2808167214	-0.022878472	93	1
17	68.56290121	163.6646859	4.809451953	11468.28441	1700.305265	291.2480458	1514.814557	4662	2489.755319	59.57285202	2036.5161	337.2739091	83.42828413	227.6315958	787.9285457	1148.494374	0.0005112295917	0.1510161749	0.02662545074	0.005530579897	0.01872565352	0.007194652044	1	0.004008575888	0.2750852336	0.04765254829	17	0.9999999205
17	69.53350297	451.4495464	1002.794292	13762.87675	1186.643708	158.3432675	2026.073212	5320	4110.854167	245.4657831	3008.620636	329.1096479	121.7342432	259.0639046	1121.259671	2546.864078	0.07366423527	0.09251973891	0.01079443834	0.01063634641	0.01827062543	0.01138542268	1	0.06032224666	0.1544134821	0.007417663009	38	0.9999553887
17	71.31057192	124.632244	2783.663098	9982.4853	990.845172	-128.2454733	1346.794927	3974	9755.617021	619.6336611	1953.175535	329.8708017	154.186165	1394.455357	738.2868268	4772.895407	0.2907388341	0.09855590874	-0.0134121619	0.01730013311	0.03553374657	0.01714940387	1	0.2299612975	0.1647395266	-0.02798430268	74	0.9999653478
17	73.20140038	292.3158485	2605.276814	15211.32455	305.3208221	94.50255756	1934.339745	5670.5	9453.947917	616.6721649	2914.477708	149.9650784	163.2926943	220.6635026	1014.274089	4817.732654	0.1743670938	0.02085094099	0.00612471462	0.0142379858	0.01222514116	0.01180712724	1	0.1389316943	0.007038018217	0.01064934668	52	0.9999999857
17	76.6386635	258.9833223	3618.356641	12726.77892	2103.166324	874.7498662	2069.096703	5405	13643.11364	884.2323581	3076.164518	440.9414738	329.230394	204.3849562	1193.872161	7662.392042	0.2767896416	0.1564678521	0.06455449976	0.02131334935	0.02103047416	0.03156678779	1	0.224035731	0.2861293191	0.2365486367	77	0.9999993113
17	79.51147115	244.677971	801.6191724	13799.30766	2262.004377	516.42223	1940.76477	5662	19926.04444	229.7011641	2681.464327	401.184998	138.9550656	234.5949354	1020.622005	6071.643594	0.05978080897	0.1628932829	0.03676388409	0.008897186324	0.01782476439	0.01129434381	1	0.0514004546	0.2994394344	0.09537629723	43	1
17	92.48544849	286.9815846	940.0296276	15698.87509	3553.17382	115.9136443	1821.654532	6646.5	21056.44681	226.0744636	2751.958428	623.231653	115.1072594	238.4558761	1152.139298	8514.509975	0.06036086203	0.2382227413	0.008100522516	0.008026092729	0.01588515346	0.008014261	1	0.05062074444	0.4525697083	0.0006209479211	45	0.9999999942
17	96.38451822	137.2114859	527.4658618	7903.450289	1683.217045	697.4691289	1554.473057	3375	1692.595745	199.4947898	2553.898169	543.7500531	269.6265027	236.7550421	1051.39506	1470.317158	0.06773190761	0.2146707408	0.08182273176	0.01815593818	0.03588727342	0.02716004875	1	0.06071263363	0.4069770356	0.2523673355	47	1
17	95.90421197	230.0111124	-20.19202355	11666.36677	1874.263342	731.0493556	2028.28273	4834	2885.561798	65.01188577	2259.389909	392.0668238	157.9272126	217.2063254	886.4250593	1255.012957	-0.002034902676	0.1577962655	0.06190589137	0.005913807975	0.01739825176	0.009496865151	1	0.004169008398	0.2902405491	0.1674683169	18	0.9999999886
17	97.40435538	214.5589031	6327.563882	13613.58287	3029.933905	-382.2061703	1655.547921	5896	6514.021505	1551.378338	3247.527502	665.042065	325.5388571	191.3904798	1330.829084	3440.814732	0.4548748562	0.217574553	-0.02435584566	0.0247010095	0.02288429272	0.02799207169	1	0.3594142025	0.4070432497	-0.02557638521	88	1
17	97.21176211	267.3605234	1834.646775	11421.53665	3314.364076	638.264681	2165.153837	5232	2354.630435	547.2353012	3191.049416	964.1900302	249.5399127	266.6065831	1402.266908	1426.979233	0.1611694741	0.3056161971	0.05396983797	0.01928154405	0.0282212881	0.02498360547	1	0.1332552981	0.5915991695	0.1809520444	67	1
17	97.27091244	422.4258413	4852.018133	16171.39302	2297.948458	-71.64000544	2008.838156	6531	1734.189474	1090.142143	3505.812704	567.362283	253.1304812	217.4816464	1425.406258	1106.006178	0.2990634715	0.1465473751	-0.003824778508	0.0165279723	0.01648956036	0.01925157164	1	0.2374089225	0.2632539869	0.008179951183	76	0.9999582592
17	97.31030509	520.4617525	-163.7473262	15837.08702	3520.908525	1776.419368	2016.076736	6683	4534.957447	78.63000929	2439.802034	576.7366025	312.1375961	203.4564962	1012.6774	2040.31847	-0.01113377266	0.2306110287	0.1149084106	0.00558423573	0.01515356694	0.01062952395	1	0.000659926476	0.4412071774	0.3485868322	23	1
17	99.36000409	246.5153881	-17.74810914	14153.17571	1324.199365	449.4479591	2065.814152	5491.5	2921.170213	60.02782396	3184.196175	322.0092817	118.6919065	338.7456872	1182.63778	1313.021179	-0.001592459772	0.09449780138	0.03238358101	0.004870530033	0.01989669045	0.007634551806	1	0.00233124373	0.1596379839	0.06477004528	12	0.9978700314
17	101.5450516	65.33112437	3724.826414	8097.378647	243.2971806	-215.7447159	1287.909906	3093.5	11246.44681	722.988657	1552.240845	121.6517726	183.2447438	180.1058776	557.9138993	5450.416229	0.457387598	0.02934541364	-0.02711660353	0.02253037203	0.01738877843	0.02558105163	1	0.3600089301	0.02171887073	-0.04120807871	81	0.9999974499
17	104.5186017	392.2829425	-78.86722905	16713.46361	342.5468771	245.3347471	2086.428929	6026	6609.378947	57.18705297	2533.566558	154.2262865	77.31908041	200.0171841	894.0635208	3023.997074	-0.00476918125	0.02075713362	0.01538208069	0.004009426054	0.01098171598	0.004890202421	1	-0.001672688356	0.008134087362	0.003545843781	1	0.9984424203
17	110.4503538	10.71402252	1113.275324	7020.800231	1536.432472	253.350571	955.7201649	3070	4316.638298	196.275305	1095.587299	258.4543605	111.0641815	152.989996	434.7031357	1636.686397	0.1566767114	0.2198621837	0.03680965097	0.01592579424	0.02336440245	0.01561657605	1	0.1281269528	0.4155112268	0.1184715174	65	0.9999999986
17	110.0043916	232.4681791	-78.44665333	14501.27786	267.8039856	852.9199063	1948.445651	5265	5455.270588	53.66796228	2600.0959	171.4903056	184.9973071	218.3848713	888.2566173	2675.30257	-0.005660962119	0.01974860941	0.05873834175	0.004774438898	0.01493587683	0.008554230479	1	0.0002268739765	0.007630983559	0.1509340375	3	0.9999975574
17	110.5344253	259.3917811	2746.258376	16769.04956	1658.929571	923.3833193	2167.199158	6565.5	2215.673913	529.4032232	2848.667301	422.6932365	276.4764622	240.2567485	1154.469268	868.7181172	0.1674946532	0.102771692	0.05308124875	0.01157185776	0.01537349617	0.0148079605	1	0.1368722405	0.1764112225	0.1719905406	59	0.9999999998
17	112.6080716	466.4729621	-215.9015712	17138.13569	5726.337727	929.4271705	2020.514797	7835.5	27156.6383	97.0174124	2706.282966	967.1157574	181.3123048	283.0023184	1254.704206	9575.68403	-0.01295029669	0.3378986937	0.05485634837	0.00671746893	0.01721837136	0.006366074371	1	-0.003690018488	0.6586263066	0.1475945624	26	1
17	114.7296932	658.6075859	856.6476634	12873.70995	2828.981207	64.90267196	1534.880363	5483	7766.946237	193.8987593	2526.271236	575.0759698	93.27863571	195.7439508	1036.116616	3932.263894	0.06973410845	0.2217859523	0.005025229038	0.009697134091	0.01501418895	0.007968871136	1	0.05771542534	0.4187713504	-0.00842039996	45	1
17	120.1541946	218.4020201	-75.71530317	14223.4907	1005.796767	219.2586107	1987.599988	5467	13054.42553	54.2925968	2239.460666	182.3422701	81.50129777	231.5497677	791.1667767	4770.64399	-0.004981746364	0.07277707204	0.01569242007	0.004501302052	0.01447809506	0.005907698161	1	-0.001484569878	0.1146054271	0.006428667695	6	0.9378658335
17	121.5978114	636.4929337	-60.52600078	13139.99757	277.663108	158.6639605	1786.821689	4831.5	9579.231579	45.36078729	2174.535384	143.9216164	75.31734488	201.5860608	735.0672298	3862.152342	-0.00509037354	0.02156588264	0.01245834112	0.003877191432	0.01212253014	0.005527801269	1	-0.002096478675	0.009685974915	-0.006448865517	1	0.9998131721
17	123.0023915	76.57179329	15.84134309	8418.470002	622.3617862	79.21633901	1148.642591	3211.5	7642.877778	40.9335752	1566.194727	153.0760809	56.55749606	145.0464874	577.8971295	3678.801783	0.001872866774	0.07518222584	0.00960018342	0.005447241342	0.01725304491	0.006958168228	1	0.003565917598	0.1192723585	-0.01274950319	7	0.9712726678
17	126.5126273	675.6478844	-2.798601086	8802.906137	1312.963892	531.2060944	1918.01384	3538	1380.44086	56.87712079	2479.774733	430.5669462	163.7889318	171.9500651	999.3916072	938.5960082	-0.0004045939636	0.1528894904	0.06313371338	0.007666663669	0.01903934644	0.01254581141	1	0.005495802337	0.2802341779	0.1718236211	18	0.9999999942
17	128.3746385	246.4577893	-251.0259319	14694.42944	699.5334677	3624.322094	2842.53798	5566.5	5206.612903	76.38749063	2023.099573	174.4073188	526.4307222	276.8659502	713.6412157	1729.465537	-0.01753150278	0.04896477669	0.2456028383	0.005953147363	0.01230446569	0.01866989144	1	0.002306012274	0.07419205731	0.7856511131	10	1
17	130.2904634	340.5456471	2548.915274	15425.4275	1523.068147	863.5654378	2344.25964	6070	4433.252632	601.8430479	3136.811849	392.2182138	283.0144397	222.383402	1237.664241	2118.923532	0.1684283701	0.104378245	0.0571292709	0.01279693717	0.01525004713	0.01645213563	1	0.1378619998	0.179839346	0.186032108	59	0.9999999978
17	131.6225869	739.9416879	31.77523218	8579.876175	412.3650443	237.4703179	1420.813363	3241	4906.042553	48.52492265	1535.861331	142.3670473	81.6638398	238.4735026	559.9665858	2976.033645	0.004266949758	0.0495062704	0.02941485309	0.006183412822	0.01508006614	0.01001674501	1	0.006478448394	0.06742477495	0.05430640526	7	0.9999999885
17	135.4457043	526.7259067	-242.2143653	14514.83106	1391.394115	3548.597901	2760.865004	5716.5	2298.574468	97.38147943	2617.106133	294.5692378	628.7508261	266.3569334	988.4407889	954.5348525	-0.01851721923	0.0954907586	0.2429850216	0.006944741526	0.0136279153	0.02204543485	1	0.001673102966	0.1693190188	0.7781999416	15	1
17	136.156074	113.3002074	1861.095866	10659.57539	113.3524297	79.8274408	1840.638356	3936.5	1906.936842	391.7437523	2057.065391	149.3252954	125.7378757	262.9939446	722.0869119	1158.326855	0.1747489315	0.01047594526	0.008162945924	0.0141409315	0.0169723815	0.01406188994	1	0.1392880278	-0.01412334677	0.0172979484	52	1
17	136.7916752	282.3360886	-47.12846959	14595.39772	74.45948693	1004.508871	2816.186321	5276	2380.787234	62.24990415	2939.938278	160.9018589	199.6974687	767.0374071	1059.096663	950.4242049	-0.003834905719	0.005515359062	0.07036986823	0.004447453889	0.01218738423	0.01189362958	1	0.002273518298	-0.02108971437	0.1904178085	3	0.9999999975
17	140.3303201	223.3327561	3936.141508	12796.11434	941.3304997	-59.44674298	2103.023468	5140.5	12053	1198.03638	3615.404426	241.0392744	244.6352589	202.1044008	1312.882204	7416.934943	0.2992084252	0.07074716475	-0.004960194764	0.01936968853	0.02402333036	0.02363032654	1	0.2369638477	0.1080869485	0.001617606904	72	0.9969592039
17	142.7320043	84.44685535	19.3512481	9419.934283	926.8173771	130.8455438	1421.124616	3692.5	3974.574468	49.94867916	1958.097894	208.7575758	64.82748706	198.5762594	718.8685256	1898.375058	0.002071690787	0.1036578612	0.01493087476	0.005610055984	0.01872499875	0.007524188476	1	0.004227794621	0.1777381519	0.006467715256	11	0.9995101611
17	146.2945175	362.6642458	5898.762092	19181.03258	2177.026715	-130.2973147	2055.542909	7828.5	13546.52174	1197.303816	3666.051651	472.2903123	265.1700864	252.7559601	1473.490664	5980.367089	0.30644498	0.115241776	-0.006312195387	0.01495573079	0.01244687935	0.01577710615	1	0.2428731622	0.1990582603	0.0001757021016	74	0.9999825403
17	148.6405635	136.3211087	3888.267653	13076.41978	2043.194277	857.4314927	2000.725338	5464	12725.05319	768.3306752	2260.917242	341.0948291	269.9999993	211.8495419	884.5436133	6166.832683	0.2964808962	0.1586831664	0.06347087561	0.01798456135	0.0169457095	0.02196857323	1	0.2395017417	0.2905190151	0.2371840346	77	0.9999999992
17	149.196487	398.8322348	-350.3853325	16432.83131	972.3831745	3990.34806	2836.778187	6213	6860.789474	94.55499759	2973.829707	261.5206977	764.8167061	253.1309149	1148.533534	2894.554296	-0.02209344287	0.06136508363	0.2451118132	0.005942437662	0.01125236715	0.02302420257	1	-0.001238058344	0.09957606549	0.7834420626	10	1
17	149.3597636	491.5757861	28.12908042	10958.5708	622.3650164	283.9859094	2266.306104	4168.5	4258.78022	106.0036954	3877.259267	316.9811256	156.854689	1002.522604	1386.048767	3382.662981	0.002869420873	0.05680402408	0.02563384521	0.02048447748	0.03569035872	0.03624693422	1	0.005196944004	0.08223141824	0.04139439739	7	0.999999993
17	154.3158955	422.6524953	1160.879975	17829.01968	4357.322196	128.7506127	1823.200218	7773.5	17900.3871	308.6769904	3544.413373	961.6879272	128.3910385	255.5004753	1544.848782	7796.491056	0.06642213557	0.2546469463	0.007273789433	0.008588236199	0.01778995898	0.008235072213	1	0.05545371429	0.4861199147	-0.0002960916918	45	0.9999998665
17	156.4640466	181.4488243	-257.0796662	13464.17339	242.4181664	3197.112835	2334.887171	4973.5	4359.572917	74.73212592	2584.143431	168.650184	651.8065748	254.2378835	896.074653	2346.455202	-0.01931201713	0.01671429161	0.2358098529	0.006307130889	0.01461349828	0.02230813099	1	0.0001047955777	0.007849298991	0.7507641167	5	1
17	157.8332235	218.134341	2510.980242	16064.32433	1560.315189	931.853425	2273.768403	6298	3292.125	596.6282394	3596.955572	461.0520108	294.268646	251.1796151	1415.976795	2877.522927	0.1590392038	0.1014224428	0.05997744514	0.01316067413	0.01807325629	0.01792617977	1	0.1306154964	0.1739426014	0.193598867	59	0.9999999933
17	160.8298583	165.1711844	2308.180797	13568.33136	250.5899003	2059.348667	2298.012542	5061	5691.189474	518.9411527	2783.508404	145.4529377	486.7578886	206.691527	968.9896901	2623.921368	0.1691332884	0.01769463488	0.1442049955	0.01340177648	0.01327052597	0.02734978411	1	0.1430955119	0.005562349408	0.479534714	54	1
17	161.8486215	500.1872763	-254.9926868	19519.97317	3281.83447	2337.225154	2226.045664	8110	15442.84615	73.53344846	2657.063694	483.6362122	318.982793	224.2369276	1077.450084	4171.13734	-0.01292095133	0.1723436622	0.1215671784	0.004350210175	0.01238415904	0.008907958861	1	-0.0007251284568	0.3222112405	0.368776059	19	1
17	166.6796133	231.438502	-136.1398287	16714.04595	497.8073536	517.7191925	2164.352016	6106	19117.01064	58.18826357	2986.062504	197.4834876	121.7648496	234.8160126	1074.990972	6641.673608	-0.008264292749	0.03008740752	0.0311563024	0.004848141056	0.01341217189	0.00518971133	1	-0.003417265502	0.02781333688	0.05683522054	2	0.9999933532
17	166.5630157	266.7096503	1115.361787	18076.0588	650.6379948	777.1207263	2207.976553	6864.5	29681.46237	272.3451148	3289.084045	202.5551774	192.8886506	222.212348	1215.929585	10822.64331	0.06121853166	0.03614813055	0.04158579664	0.007264088528	0.01185751895	0.01079824782	1	0.05200257071	0.04022022947	0.1075424627	31	0.9999738471
17	167.5447364	573.3173928	-106.9760911	14805.12275	6411.478681	389.5780994	1716.612168	7274	9837.840426	86.47864978	3083.568688	1371.462388	119.2919072	242.2608198	1496.231635	5027.725036	-0.008537085077	0.4415637727	0.02667193903	0.006287572642	0.02431179452	0.007239094735	1	-0.00123681204	0.8697423095	0.05631599575	29	0.9999999999
17	169.9283628	513.8280112	8874.402351	17917.2651	1093.490827	1833.41904	2443.100316	7071	9438.297872	1591.789877	3201.829093	275.3972075	527.2823825	285.9174738	1247.946601	4114.937044	0.4938787201	0.05987256834	0.09911671199	0.01958372461	0.01231366541	0.0294967753	1	0.3965576457	0.08852875275	0.397548879	84	0.9999999976
17	170.3637112	604.3644725	7502.699156	16242.50664	381.8714046	1628.013325	2525.185145	6112.5	12513.75281	1518.031198	2835.658556	177.4258299	486.8176768	256.4265767	1040.074374	6256.733061	0.4742714279	0.02520541168	0.09612322231	0.02103813624	0.01291326716	0.0295846391	1	0.380702271	0.01757941857	0.3818822404	82	0.9996063982
17	173.6967096	533.4217762	-332.5979683	17193.97661	302.292878	4215.630936	2688.890331	6283.5	5616.053763	86.4595789	2512.49438	172.6710825	615.1559689	266.6814219	907.4992108	2139.426809	-0.01928438799	0.01828671276	0.2456856301	0.005192771518	0.01087411895	0.01843006493	1	0.0007309960747	0.01142156828	0.7844511003	5	1
17	178.3041212	751.3323205	1561.75442	9408.795427	2833.530439	539.6361484	2009.609307	4408.5	2563.597826	310.6542857	1790.330538	531.1909497	166.8183632	216.8807457	787.0119314	1204.520515	0.1649049422	0.3013183032	0.05747109777	0.01461601104	0.0206229669	0.0173823837	1	0.1363817152	0.5829092398	0.1935235621	67	1
17	180.9479043	177.5110579	2911.519921	16682.77558	317.0703227	106.7253649	2309.346163	6101.5	8351.091954	493.0789523	2358.51264	176.590034	186.5454709	331.5925885	884.0343109	2824.772827	0.1794387376	0.02022903837	0.006124620196	0.01301235177	0.01039740637	0.01240316664	1	0.142924156	0.005738227903	0.01172001379	52	0.9999999999
17	182.8386726	247.9352149	-233.3857329	17047.37952	2849.379121	2042.286576	2092.642097	6916	10035.22917	101.5824591	3201.457528	590.3840359	385.8920328	192.5397613	1307.128108	4306.740314	-0.0132966907	0.1676263883	0.1207789634	0.007402312508	0.01628996696	0.01262667901	1	-0.001099197512	0.3125310308	0.36584163	19	1
17	184.7248219	104.5230209	5328.926465	11234.44979	1788.287097	-286.7048116	1724.986204	4775	8072.967742	1263.633932	2695.505612	420.5302177	300.5597246	206.5904853	1070.518622	4725.419106	0.4767437104	0.1589032536	-0.0232494913	0.02428532655	0.02217886511	0.03221319568	1	0.3763335741	0.2868951637	-0.01920633294	87	1
17	185.6534629	330.5920373	-170.4015469	18635.74791	2092.607076	1132.178171	2053.935871	7297	9416.315789	69.40528008	4037.696975	490.6133079	236.530337	205.9837955	1565.797572	4770.454631	-0.009106751961	0.1139547069	0.06001465837	0.004810612921	0.01328933823	0.009224168147	1	-0.001801438068	0.200488432	0.1579268678	13	1
17	184.9547439	602.321762	2593.511814	14921.09479	4860.44648	0.07015213185	1925.020829	6892	7809.818182	509.1300485	2879.575275	943.4582385	154.0835145	267.9086556	1291.087163	3735.480143	0.1730221832	0.3324467894	1.761243913e-06	0.01374869603	0.02020102726	0.01141179241	1	0.1395217589	0.6445079178	0.0007256499585	66	1
17	186.255927	204.6397443	3545.09759	11099.50337	2648.531797	886.2163859	2486.795429	5031.5	2334.483871	1088.682893	3412.242258	816.7314421	393.2662801	336.2217509	1473.888413	1986.484357	0.3105646991	0.2347835922	0.07348501893	0.0320291473	0.0366181356	0.04075035912	1	0.2516953833	0.4465431917	0.2770544308	79	1
17	195.0832906	178.7243578	-0.2091298796	12962.20981	2031.860303	308.4159537	2600.448139	5318	2675.816092	79.16874483	3120.970242	589.8467064	121.6838653	861.4549423	1219.615446	1950.920603	-1.766095147e-05	0.1534487119	0.02349327243	0.006783761815	0.02798545751	0.01159921091	1	0.00341909329	0.2799538386	0.03696181773	17	0.9998563632
17	200.19966	126.5616775	-188.0971632	15528.25925	2476.909498	1779.416553	2201.400984	6398	12667.92222	115.9123755	2157.184158	436.1707747	270.0626358	1248.929106	859.4894901	3918.530905	-0.01240659846	0.1621710553	0.112460046	0.008406270731	0.0189891144	0.01310364864	1	-0.0009336979054	0.3010633429	0.3375134605	19	1
17	202.3084337	522.3642127	671.0649496	11262.85712	1059.288081	2321.495064	2445.227001	4411	1133.957447	246.2046795	3929.567939	446.1424955	890.5975559	356.8006035	1519.36847	783.3834244	0.05886747124	0.09906117664	0.2141250624	0.01370329376	0.02273356731	0.04159238597	1	0.06093942399	0.1751772015	0.6967507634	41	1
17	203.6713747	110.3437671	962.7815865	16262.6883	1030.973646	529.4996039	1732.890589	6075	25099.40659	214.3184812	2523.106822	193.6090737	133.6629015	251.5633175	894.7448538	6207.167318	0.05837075505	0.06652789652	0.03440720453	0.007955170913	0.01440917887	0.007416686484	1	0.04952332946	0.1021501239	0.08358056208	35	0.999999771
17	203.4312415	584.2217854	2643.342923	16834.54382	868.6386038	2514.957759	2683.617575	6507	1501.602151	619.1778621	3014.998295	296.0161654	534.2288572	491.0628057	1155.806613	909.7766584	0.1693881918	0.0523398538	0.1522025065	0.0144390583	0.01579143598	0.02072111562	1	0.1440020094	0.07674964176	0.5080658694	57	0.9999998936
17	206.3804901	290.3545701	-147.7750309	17704.51392	6258.36489	475.7834907	1907.730121	8355	13322.67368	97.84892649	3084.845606	1088.578106	120.6482184	250.7568781	1410.696248	5916.893131	-0.008455458723	0.349483727	0.02804828912	0.006425761688	0.01825530847	0.005773205482	1	-0.00168610072	0.6813489925	0.05770604991	25	0.9910129478
17	206.9248101	146.1114335	939.8757377	13579.75876	4462.157653	117.9116914	1878.431418	6298.5	7449.413793	264.1962539	2577.221623	840.1817372	113.0628327	248.3678712	1129.503162	3784.81616	0.07000678127	0.3360381121	0.00905128175	0.01210510343	0.02338788229	0.009609623466	1	0.05891259203	0.6527320168	0.009457598341	48	0.9999998967
17	207.2278557	270.4286009	1021.812743	17232.4327	1124.902759	1790.907923	2380.741901	6571	9239.127907	243.7679368	2883.464105	271.5585159	396.1699187	263.2547968	1110.961407	4101.864824	0.06024741335	0.06555097437	0.1043955574	0.007431621108	0.01328817931	0.01396081984	1	0.05520715004	0.1026527679	0.3222420407	36	1
17	207.1552012	338.5271381	2425.473639	13983.72527	1277.102433	2311.188373	2882.236684	5620	1705.189474	505.5441877	3009.53964	360.2633508	552.2659533	325.9675701	1155.687504	870.2745629	0.168739205	0.09552222162	0.1598492674	0.01294513714	0.01891012138	0.02827976537	1	0.1442304266	0.1654004866	0.5355151711	60	1
17	207.6627129	385.6031586	4833.99837	15739.5087	1790.767403	23.1821277	2334.099602	6449	9274.4375	1278.244028	3748.327378	490.8112148	252.3810298	229.896766	1517.633748	5873.485743	0.3207374352	0.1131471717	0.001341380302	0.02049471956	0.01313204624	0.02008263184	1	0.2545826927	0.1949700762	0.0292399845	74	0.9999999701
17	208.3171205	711.5903895	621.8239658	12759.04961	1295.212741	2571.244284	1920.756358	5060.5	9865	176.667682	2386.653219	238.8099433	486.5006397	279.4628066	876.4314103	4064.346785	0.04997898487	0.1025374554	0.1977485286	0.008999141216	0.01547607866	0.01707399197	1	0.05297233708	0.1817510828	0.6392018225	41	1
17	209.6979749	70.31549186	815.0247275	9922.776885	237.673558	106.33411	1722.214788	3708.5	12677.89247	199.1951302	1834.44043	122.7691123	97.1834149	219.2857914	645.0195383	5781.557545	0.08417372338	0.02446222659	0.01086275621	0.009343248251	0.01548637231	0.01087302887	1	0.06816708991	0.0150798166	0.00746678801	30	0.9999999987
17	215.5296236	126.6105303	6534.47505	13366.41655	4419.873367	-270.0751615	1949.570335	6372	6042.05618	1245.372523	2481.608431	776.0402027	259.5657018	252.8227627	1109.291541	3044.473142	0.4812688006	0.3243300362	-0.02002861051	0.02360374753	0.02447129262	0.02063867787	1	0.3811647033	0.6255333676	-0.00131137347	89	1
17	217.6774788	678.4749423	-245.2216471	13075.1282	1265.856313	3119.325931	2273.314341	5107	4052.712766	162.3581917	2505.949807	282.8846792	566.5531812	1690.936095	938.47825	1686.576781	-0.01924254622	0.09682216301	0.237340054	0.01447904721	0.01556918062	0.02399963817	1	0.0007704954312	0.1718450127	0.7588718452	15	1
17	218.6816401	466.4104358	1424.887008	18299.38751	8297.905791	122.9354291	1965.975546	9216	7451.831579	353.7381594	3392.160281	1443.290653	150.7353828	246.621924	1599.18184	3671.36705	0.07642569686	0.445810695	0.00659567397	0.009076449584	0.02025312596	0.00913092862	1	0.06453401804	0.8772597813	0.006431066869	51	1
17	219.3800732	262.3572853	-55.8994025	18321.34565	3221.228185	254.8608204	1945.730579	7589.5	5959.022727	82.5615997	3477.080976	661.2029774	90.93947935	274.5672841	1449.908986	2415.035703	-0.003062072926	0.1760898929	0.01450083681	0.004995518229	0.01555347307	0.005227406071	1	0.0006256345391	0.3259826287	0.006503376268	16	0.9327263769
17	221.7206314	95.42192826	-144.8233497	13320.65571	4022.572262	1437.527731	1627.294606	5991	5896.819149	91.60747562	2539.131473	700.1657195	282.7377928	227.7753114	1070.836686	2596.484161	-0.01099204709	0.3020112559	0.1056504737	0.00845759915	0.02363063994	0.01362705582	1	0.0006770197984	0.5869950735	0.3196659871	27	0.999999915
17	220.8731545	148.2099797	-217.8114138	12199.17088	1192.745119	3225.808207	3242.518022	4901	2588.602273	78.42437567	2076.287622	223.4773421	538.6329297	400.5438874	774.2892641	1361.331621	-0.01806879973	0.1008808034	0.259301652	0.007560584085	0.01644734359	0.02309415318	0	NaN	NaN	NaN	NaN	NaN
17	223.3625806	558.3852724	2603.703781	16066.93286	868.8085721	2588.98076	2800.365859	6056.5	4697.463415	625.9749772	3144.78532	237.497942	564.1126681	275.5062722	1184.079361	2658.656939	0.1670292977	0.05707843679	0.1617687539	0.01336381826	0.01156060645	0.02013262534	1	0.1427494938	0.0868031015	0.5402984269	57	0.9999999906
17	227.4259747	592.297987	5427.946999	17484.14357	5884.928431	-161.1296757	1977.228622	8236.5	17289.6129	1076.973631	3268.741763	1074.055358	221.2143789	219.8122943	1495.954568	6981.884863	0.3082344407	0.3340419216	-0.01030357762	0.01584483066	0.01668735238	0.0144129311	1	0.2454603328	0.6466810644	-0.005154239094	80	1
17	229.76757	393.7957635	-99.93109145	16336.80737	814.0666453	1072.859117	3031.647923	6252.5	4653.010526	99.28116903	3277.255557	289.5516437	240.631307	1605.5538	1287.549767	2204.191903	-0.006990647965	0.05239598255	0.06728046086	0.005665108963	0.01737494424	0.01173881894	1	-9.546792867e-05	0.07475767547	0.1809059321	8	0.9999999599
17	230.8793818	754.9112736	1907.458987	11521.44569	3408.172132	-50.89515286	1483.468351	5215	6893.458333	378.7036518	2212.012392	661.7331897	125.1082547	334.5012331	960.7708173	2621.623422	0.1649867516	0.3011115632	-0.004336340613	0.01027448874	0.02036773018	0.01135760312	1	0.1327257764	0.5802673947	-0.01690442052	66	1
17	234.4914243	550.1977649	-169.041928	14311.36791	583.455113	3615.883232	3036.925043	5530	3842.835821	152.6612678	2692.304333	169.2573306	747.1769768	289.4538332	954.0504448	2160.107514	-0.01162046209	0.0432951934	0.2493595494	0.01247063546	0.01286332775	0.02410471162	1	0.007153283953	0.0626925188	0.7995120334	10	1
17	234.4623963	617.6650734	-364.6786025	17263.5243	967.15794	4198.919757	2636.475818	6556.5	9869.6	82.03459635	2463.72586	220.3372908	629.8276895	241.7863653	941.2953276	2528.32691	-0.02057228702	0.05816487199	0.2401815168	0.004440479355	0.01062738292	0.01534561611	1	-0.0003567690484	0.09284174801	0.7668684642	10	1
17	237.5929328	165.2646642	955.9327129	10983.90716	236.2263101	191.116491	2184.832823	4125	6888.329787	319.9487497	3418.708461	134.6291824	114.3644951	230.2946595	1192.556106	5268.844968	0.08634013824	0.02275924882	0.01783051365	0.0103114453	0.0171253548	0.01468183479	1	0.07028247402	0.01183318286	0.031595943	30	0.9999999996
17	238.365284	78.12899774	-40.43639506	12914.29833	1994.989385	338.9940032	1571.445662	5272.5	3007.5	72.28941182	2217.207089	338.8473586	97.29735427	252.2119567	836.802108	1288.959777	-0.003019708559	0.1576948224	0.02724717616	0.006345631862	0.01783626517	0.007285800705	1	0.001306838411	0.2887942731	0.04924848705	17	0.9999993288
17	238.2920484	503.4357446	3190.456918	18773.9834	1037.872389	2939.608129	2904.600541	7252	5443.817204	536.1489466	2953.815569	253.1386109	571.2352959	285.6061446	1157.96183	2434.908712	0.1670456714	0.05682071371	0.1561861217	0.01078127084	0.00971952556	0.01747690305	1	0.1424248099	0.08607521778	0.5212852781	57	0.9999999972
17	240.7196263	134.4609635	-63.68359365	17942.51477	1959.40639	255.0042763	1821.703678	6999	7449.075269	60.30880823	2746.981173	390.9252981	91.8343202	232.790478	1099.204304	2464.208662	-0.003688902859	0.1076960676	0.01451589981	0.003552072279	0.01341968513	0.004616298955	1	-0.000310412127	0.186018204	0.003958259794	11	0.9999504368
17	240.8890156	196.0308387	970.5900495	15667.97647	5279.665359	1523.90248	2144.928159	7239	8026.842105	249.1633385	2942.440452	1052.613833	320.1392855	237.5600562	1361.125795	3818.941488	0.06237858471	0.339605923	0.09999274011	0.00929378141	0.02098783769	0.01447024997	1	0.05839673555	0.6633382162	0.3175733754	50	1
17	242.5147538	252.8370431	-176.7686676	17714.18612	4447.525705	2290.826843	2597.389685	7807	4785.244681	94.65617631	2169.444275	703.7671585	316.0492456	222.4193667	1029.533788	1286.785348	-0.009648912424	0.2512143725	0.1297362715	0.005490126062	0.01637408062	0.01044860305	1	0.002855681208	0.483896285	0.4001333837	23	1
17	242.4305027	561.1492313	5231.299979	17087.02241	977.8637477	-52.04096558	2378.049697	6474	9265.915663	1195.174986	3635.175283	290.2355563	246.3375752	239.77115	1383.279675	5194.756355	0.3114798801	0.05966699678	-0.002752184852	0.01509730992	0.01360226574	0.01799328813	1	0.2466949423	0.08542510063	0.01138210317	72	0.9999988107
17	244.3183678	358.6464437	5750.240839	18234.26284	4687.029087	1478.974563	2768.974659	8322	16266.88298	969.1553032	2972.993435	808.2267909	402.9296347	261.5082961	1344.221716	5860.529691	0.3074820882	0.2462298299	0.07857703736	0.01714534897	0.01667851553	0.01923289497	1	0.249646798	0.4701671788	0.2941387716	79	1
17	245.6940359	33.32224191	-35.05091219	9871.212746	2414.127193	76.04836393	1174.416844	4253	9407.641304	63.0940754	1825.227147	418.6038225	66.30802211	202.0713349	739.7451826	4611.659441	-0.00358559656	0.240996378	0.008495176843	0.007361402631	0.02396526515	0.007344713119	1	0.0002721398363	0.4586013246	-0.01172142124	20	0.9892920431
17	246.625362	486.2669274	1238.274964	18852.20456	4585.347687	116.6412041	1768.87329	8178.5	16129.09677	330.4884757	3890.806572	946.6176566	110.5097347	266.5793928	1660.526063	9845.63161	0.06744378396	0.2513981644	0.006215532357	0.007857574626	0.01618754218	0.006757958526	1	0.05617406081	0.4794278333	-0.003795841685	45	0.9999999482
17	247.384967	759.2704219	4812.228069	10105.70009	1558.214051	-270.1859459	1579.447229	4192.5	1094.645161	1082.720501	2204.028872	357.9475056	225.1123335	1093.449165	884.0326896	523.1575256	0.4819273869	0.1592820882	-0.02808802007	0.0213091637	0.02140485895	0.02487124665	1	0.3801296631	0.2874691346	-0.03454910492	87	1
17	261.7393867	672.0929228	-25.96410362	13387.51437	185.9033976	462.7879114	2141.975259	4874	5962.340426	45.66532819	3252.060648	151.8866585	118.3886205	235.478851	1123.218216	4713.016746	-0.002287809779	0.01392263642	0.03478280904	0.003957419689	0.01417004123	0.009007710713	1	0.001405760288	-0.005169678924	0.06988924991	2	0.999881809
17	261.1259959	774.7596574	-105.6721131	9800.25619	581.2904978	1123.347893	1732.428914	3756	10103.4	51.04378425	1768.705885	143.5128397	225.0494268	178.331447	641.7165952	4019.116351	-0.0110233827	0.06047821422	0.1147862533	0.005882018253	0.01440915995	0.01113637396	1	-0.0003624339339	0.09302453805	0.3420722007	9	1
17	263.3736288	44.63452706	-1.348790957	9130.396586	958.5194018	267.3108367	1646.77959	3592.5	3936.072917	45.49652147	1789.899563	216.2655087	93.20284165	259.710008	679.9997811	2019.915174	-0.0001228638351	0.1071469567	0.03036974247	0.005575985438	0.0183019828	0.009101309863	1	0.003450052807	0.1854444251	0.05868547475	12	0.9996442778
17	264.3752374	701.4936685	8.835842142	12284.44381	139.1698355	222.1495483	1900.622371	4507.5	3256.304348	38.94703131	2212.565372	134.4513604	83.86144039	213.6288187	778.2824857	1567.444717	0.0009099357327	0.01145234511	0.01843898802	0.003302102702	0.0116338326	0.006903109519	1	0.002926170884	-0.01082879607	0.0148432968	2	0.7697376598
17	265.2979981	372.408956	858.3959828	10466.61999	4488.591619	198.231542	2149.27038	5151	841.1808511	392.6000768	4573.653304	2023.642859	135.999018	345.9582854	2210.599046	638.4383326	0.07979847731	0.427076594	0.01890034424	0.01575219165	0.0438387001	0.01742793952	1	0.06781084421	0.8393439767	0.04837819601	51	1
17	266.1696695	510.1263894	6036.237056	18437.14772	1047.419722	-7.982787657	2615.025766	7152	12349.54167	1349.20869	4130.837358	309.6077601	255.5524815	277.3278477	1566.815781	6333.631897	0.3180638842	0.06120785531	-0.0005033311736	0.01364625629	0.01421053588	0.01667923944	1	0.252028488	0.08862405906	0.02051372333	72	0.9999981886
17	269.9796741	135.4072154	-61.51922558	12908.46637	1323.556401	810.0024755	1957.669831	5150	2970.827957	66.76048745	2294.994753	281.2747383	154.4111828	226.326083	856.8003062	1603.142211	-0.004759994308	0.1012210441	0.06160659917	0.005699559426	0.01628471538	0.008061979064	1	0.001637151948	0.1744628703	0.1638258624	13	1
17	276.3201711	402.6139038	-97.10203694	21415.33595	398.867042	773.2834462	2700.137802	7892	15499.69474	54.24614064	2953.07039	186.7544034	142.5950933	233.7505487	1078.45265	3812.077624	-0.00446038057	0.01948409632	0.036720161	0.002889668751	0.008759738817	0.005037587153	0	NaN	NaN	NaN	NaN	NaN
17	277.4167587	658.6469468	673.047367	10080.07476	525.412593	1066.458309	2176.797068	3937	2080.648936	199.7616127	2879.635106	214.0112865	324.2249544	287.1062793	1070.305903	1777.663767	0.06755818899	0.05184911172	0.1048990185	0.009858482453	0.02094975874	0.02196865887	1	0.06090964267	0.07459089915	0.325039201	36	1
17	278.830614	597.9682413	3100.468432	17090.97258	1672.232175	143.4090786	2194.455305	6615	2988.212766	688.702951	3795.239702	445.2409367	194.3480573	245.7356607	1484.507106	1626.471548	0.1822911132	0.1026314411	0.008321384555	0.009181538783	0.01347723732	0.01417317164	1	0.1458377775	0.1744387866	0.02277974041	58	1
17	280.3356769	242.3584426	5798.605849	18559.79412	2172.978936	-13.25945838	2285.364904	7488.5	21821.83158	1195.584309	3690.544707	465.3177434	256.149355	215.2291551	1463.465204	9622.898897	0.3079575907	0.1183255012	-0.0005931259227	0.01544947431	0.01373640237	0.01652989384	1	0.2444292124	0.2055663105	0.02008470822	74	0.999962649
17	281.4662327	57.32423106	-39.86813204	11313.54208	1877.796903	667.5055271	1760.753349	4679.5	3582.978947	59.58227786	1587.033446	280.6577827	141.2923671	273.1800722	621.1603903	1557.790463	-0.003680898215	0.1672227926	0.05900521057	0.00550564696	0.01665307921	0.009672661332	1	0.00275846986	0.3094366592	0.1575766347	18	0.9999997986
17	289.2008576	41.34926841	1796.516766	10419.12783	2243.621805	17.27599031	1681.770807	4514	1396.852632	377.9090036	2170.656213	491.3282178	132.7039953	444.0917989	908.3716688	680.984159	0.1713736166	0.217741215	0.001680446266	0.01619100443	0.01948225338	0.01507903509	1	0.1375807045	0.4098314245	0.001957854649	64	1
17	294.4871871	530.2406887	-93.6600512	17555.66315	1225.388692	338.4350624	2433.737786	6697.5	14589.11828	67.44773545	2901.082036	287.4725139	97.85575398	224.2473749	1115.059732	5681.387512	-0.005583143468	0.07424823922	0.0198128233	0.004860158706	0.01372185978	0.005346384399	1	-0.001701014237	0.1177672713	0.02038085458	7	0.5787001218
17	295.6589095	548.9896107	3619.924642	21724.80705	2308.704343	1156.671699	2347.205988	8665.5	7992.731183	587.170838	3404.011341	433.6511412	268.3764932	272.4104601	1342.199432	2707.914865	0.1666755093	0.1057544261	0.05433812275	0.009834409205	0.01182028516	0.01204005326	0	NaN	NaN	NaN	NaN	NaN
17	296.4768716	116.9558365	3814.35421	12304.62979	1211.254092	924.05912	2413.695669	4995	6941.580645	901.5762531	2884.771951	314.3113206	339.7930632	251.6783375	1092.108266	4439.594124	0.3005451087	0.09644024459	0.07196435863	0.01813620563	0.02074673126	0.02629175026	1	0.2428122768	0.163421713	0.2647383908	75	0.9990378518
17	296.8475725	367.345981	-137.6703215	20842.77825	485.8250909	1272.765494	2281.24063	7716	8784.031579	59.24096446	3312.23215	220.1692438	229.4594633	207.4977836	1218.546483	2814.900117	-0.006445256447	0.02505320389	0.06167432022	0.003180617547	0.01060727327	0.006712465571	1	-0.0001801336563	0.01859642207	0.16095209	3	0.9999211543
17	297.6653786	72.33936805	-33.10565091	12311.26405	2826.569096	139.20738	1774.662119	5359	10409.50549	80.57530858	2276.328825	480.8697032	85.37521782	261.1223432	910.5612554	4664.840801	-0.002570883884	0.2290211731	0.01230365108	0.007205687879	0.02024883148	0.007365879666	1	0.001223337545	0.4342252822	0.001033247105	20	0.9872144592
17	298.7251181	57.00457184	830.0817268	10113.6171	236.8083652	77.63223891	1685.233588	3734.5	9534.414894	230.233423	2185.588496	136.1673779	100.3967097	212.9464459	741.0900369	4094.336604	0.08468755551	0.02355934012	0.007899356026	0.009464472295	0.01649420432	0.01125703716	1	0.06838783226	0.0131229547	-0.002544532941	30	0.9999999998
17	298.3634557	252.3173921	5714.98221	18149.16858	3121.140147	1518.211043	2477.432748	7636	7205.946809	1172.493134	3368.710581	647.7316719	462.8024607	266.3310377	1436.395612	3518.882592	0.3081433805	0.168765237	0.07791261417	0.01835882169	0.01685971429	0.0229156957	1	0.2496261621	0.3116081223	0.2892314548	77	1
17	298.313223	684.5974204	2843.259136	15702.78101	189.5604667	166.1727358	2334.675472	5788	2868.421053	533.0414913	2747.160307	149.1051055	152.7268034	228.576909	991.3581354	1031.255098	0.1828948558	0.01299854184	0.01029386772	0.009688274826	0.01010421638	0.01120613904	1	0.1458516419	-0.008927822839	0.02640009693	52	1
17	300.3230643	473.6371133	-120.8849782	18226.50616	366.4666828	1143.803446	2429.389842	6806.5	7939.297872	54.99485498	3398.006238	184.9178608	254.0670023	229.0426824	1257.559174	2801.746655	-0.006549634536	0.01972330225	0.06469267793	0.003379622259	0.00978919833	0.006943672858	1	-0.0001152876096	0.007797639365	0.1710145016	3	0.9999981103
17	304.7019498	11.87325855	28.87948199	10486.34836	989.733883	141.6829459	1212.014176	4072	4569.610526	47.99066245	1654.856605	189.2587825	67.34360785	178.5973109	616.3446159	2234.69743	0.003008886837	0.09395944104	0.01391416789	0.004901181103	0.01361039809	0.00634815343	1	0.004842316049	0.1578487952	0.002859125111	11	0.998996076
17	306.8890539	608.7857733	-9.729294529	11335.56022	1128.255293	746.3798162	2133.571463	4440	1885.673684	56.08344363	4030.024214	434.6849061	244.9512866	280.8665051	1533.205086	1785.049337	-0.001166582063	0.09777525723	0.06459685455	0.00572457176	0.02215306092	0.01402317741	1	0.004626399123	0.1674991995	0.174657583	13	1
17	309.5022445	353.4537633	6667.120617	21501.09625	3709.674302	-137.0388924	2045.296123	9072	19420.64583	1331.187789	3937.302476	599.1714689	303.8917131	219.0911448	1489.325447	8711.477176	0.3091583158	0.1690144654	-0.006034999116	0.01415582028	0.01487042217	0.01637803676	0	NaN	NaN	NaN	NaN	NaN
17	310.6793585	328.2454982	3592.11163	18592.43513	329.3496911	245.7378449	2871.373633	7039	5821.804348	705.6012407	3285.799931	188.6745992	200.8690747	313.7127521	1206.812906	2156.779158	0.1915432575	0.0165350987	0.0130590356	0.01056439696	0.01088928959	0.01152681055	1	0.1528559436	-0.001637141505	0.03780650317	52	1
17	311.531644	443.593802	1249.366376	19903.22374	4976.293156	138.5296011	1966.101784	8781	25853.7234	335.6079999	3703.608141	877.1628143	130.9583313	234.1771427	1527.38922	11730.77287	0.06334595112	0.246956769	0.007882051399	0.008065788582	0.01584697683	0.007525337286	1	0.0530164453	0.4704201722	0.0008349590945	45	0.999999976
17	311.4971476	569.981142	5426.14206	17829.90482	2919.987367	1342.734688	2551.032807	7465.5	15886.12766	863.432236	2659.767417	524.8995487	338.852846	239.1600874	1133.551238	6014.524644	0.3098094997	0.1698282626	0.07590262848	0.01616520342	0.01459438422	0.018149113	1	0.2508250183	0.31370258	0.2827854232	77	1
17	314.7080531	377.7642313	-293.0267163	17145.99433	1754.724851	4440.034935	3255.241746	6798	3824.271739	109.3570761	2871.208923	406.190726	745.1003289	319.4317232	1172.744079	1550.494342	-0.01704869947	0.1031717764	0.2609626096	0.00628989984	0.01335110916	0.01763610276	0	NaN	NaN	NaN	NaN	NaN
17	316.0052137	185.3179395	-183.3443465	17577.75216	7794.269945	457.5920139	1704.128139	8652	16948.52174	117.630083	2387.45121	1187.772408	110.9307148	282.7987776	1213.981481	6103.740382	-0.01056809475	0.4537963923	0.02693782267	0.007906303916	0.02435294503	0.00603392819	1	-0.00274203097	0.8947968068	0.0572236169	29	0.9999999906
17	315.6038179	502.3776405	-9.9648429	21251.37146	2189.472564	376.7568053	2231.450859	8202	4430.197917	80.08611452	3449.346228	399.9118897	91.94262057	332.6631187	1321.969298	2959.181806	-0.0004785175536	0.1000723333	0.01799525899	0.004034772143	0.01236324526	0.005137296848	0	NaN	NaN	NaN	NaN	NaN
17	316.4813225	81.24388465	951.3645408	11256.35204	189.8696746	120.3817747	1710.175349	4163	4780.849462	280.2841504	2931.915571	144.414532	111.0190862	243.1512746	1010.32383	3914.475549	0.08343771437	0.01755735769	0.01107728736	0.01028464393	0.01739232767	0.01102736559	1	0.06755529291	0.0009605941464	0.007790054902	30	1
17	317.6656278	139.2127519	0.231370601	10751.31104	3545.101779	336.2825726	1858.753167	4940	1600.606383	86.84368907	3469.941676	1160.512041	132.8368724	309.8923877	1543.110542	1438.409719	5.796790959e-05	0.3310384767	0.03287628302	0.01260853294	0.04692856121	0.01349269298	1	0.005193581199	0.6437285507	0.07531568883	26	0.7093624712
17	319.8871049	518.2760273	1469.667946	17039.51978	409.3288148	203.7333472	2373.519876	6287	18087.71579	313.7780282	2757.377617	177.6333131	135.8664743	238.3071542	969.5284271	8500.854929	0.08801369147	0.02197590839	0.01208251194	0.007944914484	0.01252350305	0.008552461371	1	0.0712503056	0.01001484337	0.01235810159	30	0.9999999998
17	322.66341	696.500977	994.9105413	15839.686	2605.476188	71.04080799	1850.724643	6522	26230.7234	226.5221047	2275.104691	440.585112	102.7517959	184.6586139	914.4897032	6756.306694	0.0649344606	0.1712271232	0.004492651192	0.007955605722	0.01411403401	0.006780688018	1	0.05357373476	0.3153089449	-0.01308786373	42	0.9999999999
17	324.7908649	366.4216087	1272.192409	20797.77888	5327.792627	2041.335398	1964.835244	9247	12970.49451	331.0572478	3947.383808	1022.38812	421.9506569	223.5125983	1653.881013	5332.009326	0.06147419221	0.2525538148	0.09933841183	0.007530867084	0.01754814865	0.01105086952	1	0.05708083392	0.4851669773	0.3120178685	47	0.9999999999
17	326.3091608	466.3687616	1548.790024	21949.13774	7290.077861	793.5279858	2024.493043	10092	9655.882979	345.9671051	3559.52951	1135.096674	198.9294932	237.2796329	1518.627239	3187.832347	0.07012907389	0.3313975907	0.03538594782	0.00811112698	0.01606615359	0.007815142952	0	NaN	NaN	NaN	NaN	NaN
17	329.6534033	550.458027	-362.372964	18085.09951	258.9607729	4394.72105	2909.766642	6608	7143.170213	73.5323812	2675.243466	179.2994053	636.5503489	357.9287439	966.4150782	2482.75644	-0.02005364221	0.01404186525	0.2421255183	0.004463849897	0.01056050363	0.01476524354	1	-0.0001168958408	0.002610795753	0.7720112526	5	1
17	334.5285737	220.6128645	-75.20908872	13529.83637	2086.663528	1889.24533	2945.458535	5585.5	3416.27957	82.53034723	3738.17033	596.8752405	457.4272483	336.9840157	1464.356432	2568.011036	-0.006212375326	0.1533907751	0.134841315	0.007034703382	0.02285027243	0.02324410898	1	0.005237248517	0.2838646855	0.4147352407	19	1
17	336.4712887	192.2945513	5472.710264	18322.2112	447.2963428	4272.796946	2859.754663	7058	13558.48936	787.9923368	2684.958667	207.1437245	781.0395318	275.7656334	1046.202667	5050.678646	0.2904620426	0.02530265566	0.2273395488	0.01485796514	0.01072390247	0.02835048494	1	0.2437551708	0.02346860528	0.7890165582	71	1
17	337.0079842	320.9648463	3077.596672	17561.85751	1907.043167	2886.777717	2761.495531	6950	7571.011236	700.0798387	3509.394366	445.1441697	649.4485341	280.4404433	1406.286208	3834.564363	0.169379286	0.1086617225	0.1576132855	0.01351799914	0.01757519762	0.02348644096	1	0.1446853807	0.1922068754	0.5285130759	60	1
17	341.2419779	484.4879284	-366.7729253	18101.42473	1054.657635	4461.692271	2795.122072	7078.5	8497.247312	141.8881582	3488.252144	302.3478464	909.5683331	1411.002417	1340.313128	3674.84744	-0.02043397563	0.05826578762	0.2456106339	0.008378353017	0.01322231249	0.01991074544	1	7.955496077e-05	0.09324238939	0.7853866389	10	1
17	342.4806622	774.6767065	-157.8063313	10933.93168	1157.700818	1243.056642	1855.584126	4340.5	22305.65957	81.1438756	1649.860498	208.9641933	191.2925012	642.5230348	616.0148212	4553.689242	-0.01457791201	0.1086698925	0.111856981	0.009680565564	0.01560697107	0.01447752815	1	-0.003027539851	0.1915628832	0.3330667503	14	1
17	343.2990141	365.4703328	1274.884118	19463.62789	1219.746032	2127.234042	2749.730562	7567	9088.197917	291.8779333	3370.571089	305.1363543	419.912892	276.7855984	1293.4999	4920.535188	0.06512152697	0.06226154286	0.1076041936	0.007215119832	0.01219359593	0.01261151104	1	0.0592197532	0.09601008385	0.3340990173	36	1
17	343.6164376	560.4064177	1497.405381	8059.415075	3465.71412	167.0235997	2493.947367	3996.5	1472.031579	656.8654378	3723.917648	1650.637944	146.9700001	432.132229	1835.181789	1398.662328	0.1772409829	0.4335004294	0.02264573888	0.02275534732	0.05588103829	0.02978858265	1	0.1448632888	0.8521049029	0.082368572	68	1
17	349.6231211	330.2657994	-112.5589563	20531.11692	9338.695056	513.4864879	1644.815232	10056.5	15480.22826	114.1196904	3549.733541	1469.921708	115.2962321	281.4405252	1594.105139	7077.878338	-0.00598166736	0.4487120505	0.02550953038	0.006977458239	0.023717727	0.005965706662	1	0.0007532345804	0.8843159419	0.05316644978	29	0.9999912941
17	350.4018279	396.5791591	18627.93489	17501.30985	2082.941459	-683.134014	1769.047329	7422.5	4949.532609	4243.892024	4042.495397	562.1349844	682.496411	374.8843511	1708.272164	3295.616327	1.070428013	0.1182573915	-0.03326122981	0.03271539103	0.01702765983	0.04916275183	1	0.8432958211	0.200186233	0.07323285495	96	1
17	355.7491653	734.4528683	-45.20800408	12976.5103	1967.934658	320.3451513	1558.466608	5188.5	2728.935484	55.97011868	2845.942085	414.8284336	96.77958847	162.7073924	1080.117896	1455.835684	-0.003300135513	0.1493366519	0.0248280325	0.005118334817	0.01685635526	0.006403250723	1	0.0008861572374	0.2716039063	0.04065069631	17	0.9999886892
17	358.3811601	139.4415258	-63.04870042	14812.58007	1618.73095	467.7098672	1912.821145	5850	6356.516129	70.8927763	2970.556432	373.3034669	125.4906754	226.8824622	1135.134999	3305.748549	-0.004481813715	0.1108687852	0.032685523	0.005533325589	0.01608961091	0.006476130309	1	0.0001786177447	0.1931675384	0.06576431581	12	0.9990860598
17	359.5058401	71.57741147	5310.493279	11489.09477	555.9622295	-135.912047	1848.708501	4380	2603.3125	1173.088533	2433.439674	188.8276654	236.9228169	241.5715451	901.866075	1666.314334	0.4672358034	0.04958168841	-0.01078828821	0.02353334475	0.01716160779	0.02508887324	1	0.3688829747	0.06366599895	0.01723692781	83	0.9996710644
17	359.6608551	466.6408027	3256.750729	18133.56831	3070.954688	120.3515867	2300.358207	7715.5	4710.052632	748.987518	4112.440222	698.4933815	161.7471731	245.6403441	1682.993546	2288.628291	0.1741642243	0.1659046945	0.00675137854	0.01182553329	0.01255911198	0.01132584071	1	0.1397490931	0.3039148328	0.01795924193	61	0.9999999997
17	362.3559635	556.1712642	-322.7124452	16320.03203	1626.389126	4033.575447	2869.576316	6395.5	5006.842105	85.43863211	2639.852096	355.1001538	695.0867239	306.172348	1060.647881	2323.980716	-0.0202440621	0.1040925676	0.2469441646	0.005159440174	0.01350436597	0.0160610278	1	0.0006062822634	0.1870739747	0.791617059	15	1
17	374.339064	239.6392579	2960.389637	16810.44755	354.5931285	185.1635187	2460.131058	6145	11494.45263	588.6246105	3254.376439	205.312475	169.7629429	274.7586535	1214.419281	5595.081753	0.1811934908	0.02251507152	0.01156052927	0.00997020657	0.01280607634	0.01184558918	1	0.1446488113	0.01060234248	0.03068842867	52	0.9999999284
17	374.9861209	347.3790623	9832.975895	19819.71082	1412.28996	2149.391414	2358.829788	8077	13788.07527	1726.880235	3423.546098	330.9279911	545.4111252	242.2916409	1347.434423	5923.654865	0.4906720153	0.06767719025	0.1008803551	0.01772748786	0.01352346499	0.02421508569	1	0.3941874112	0.104581359	0.403143169	84	0.9999884504
17	382.4969104	74.27795312	2055.749233	12691.14731	3830.205197	682.6468738	2040.799361	5869	2262.041667	433.3658964	2446.937634	694.1019049	212.728361	277.5885203	1049.920172	1289.238665	0.1642074749	0.2964801007	0.05236623253	0.01295227855	0.02522523926	0.01605364829	1	0.135493598	0.572828338	0.1758183555	67	1
17	384.3948604	326.4034171	1177.495772	18873.60754	1339.107413	829.6044844	2190.752147	7259	25161.90426	318.7381924	3597.207883	306.1291246	201.2882788	258.0479441	1340.051637	11055.29196	0.06264655848	0.07147425952	0.04322588333	0.008910250703	0.01399875	0.009041197599	1	0.05345537148	0.1125665758	0.1147056604	35	0.9997597638
17	384.5673119	561.2005441	1160.034581	17220.80834	4214.923623	144.2055336	2030.543588	7517.5	13246.81915	266.8686383	3097.628535	829.0005819	126.3600803	333.6726955	1343.146464	5717.312689	0.06866222671	0.2540625272	0.008264091954	0.007564370708	0.01674837147	0.008151878841	1	0.05727472677	0.4849474885	0.003537527729	45	0.9999998745
17	387.0253579	419.0189191	6766.762167	21213.48829	5071.350291	-157.4521537	1957.445648	9309	7328.636364	1197.725611	3583.894847	826.983632	268.0997913	235.78147	1485.551633	2316.602358	0.3193570619	0.2395365568	-0.008543693643	0.01516681611	0.01622067964	0.01493361907	0	NaN	NaN	NaN	NaN	NaN
17	388.3527255	136.3266094	-145.3360565	13555.08092	4557.194751	1678.86255	2328.451059	6326.5	6044.670213	111.2157475	2518.196756	787.3614345	331.3565826	247.6577144	1092.581875	2611.291776	-0.01065867017	0.3309205831	0.1253151648	0.0103058638	0.02576163725	0.01110158618	1	0.002310237616	0.6468621593	0.3877313446	27	0.9999998108
17	390.0207563	435.121939	1226.175799	18249.49863	6072.892475	1814.981762	2364.443962	8584	12611.06316	322.3215296	3583.389076	1109.141169	386.9807855	277.9274112	1608.551008	6523.978423	0.06722357351	0.3254719327	0.09708658215	0.009756954464	0.01999109247	0.01192642296	1	0.06194820655	0.6342827786	0.3082145369	50	1
17	392.3813209	265.5432058	3421.799936	18733.38099	4729.923176	163.5935344	2218.727201	8314	12109.27174	629.7839029	2827.012694	870.2251274	190.7758387	231.0492923	1311.978177	8725.113296	0.1818422579	0.2479572882	0.008594518731	0.01212641064	0.01674341349	0.01088443014	1	0.1464418274	0.4718610662	0.02884272021	64	1
17	392.2545182	709.2726684	-13.56284562	14394.29971	1334.646572	209.303405	1916.355381	5497	5597.663158	53.52327124	2279.360558	193.2729655	78.78515177	177.0195936	800.7845865	2211.102871	-0.001117645823	0.09481380104	0.01455724991	0.003844568995	0.01312471704	0.005920839839	1	0.001634804884	0.1596423453	0.004189779671	11	0.9997123454
17	393.4562862	405.2712474	-59.50319948	20179.57837	2298.676363	318.6263667	2066.605718	8071.5	12143.57143	80.29288705	3206.659607	419.9007131	101.0685301	267.5925251	1249.583308	3140.919162	-0.00270610277	0.1129824506	0.01586994169	0.00429842739	0.01382783375	0.005036513519	1	0.000579758709	0.1968801674	0.008970534683	11	0.9998624204
17	394.3488798	281.485139	1079.602841	18698.13678	2320.564718	1981.419205	2526.681127	7693.5	32149.65591	213.5121645	2446.597153	371.215275	321.7582827	326.3624674	1004.128802	9678.928363	0.05628039846	0.1210354079	0.1055418303	0.007426622384	0.01095930967	0.009532984694	1	0.05250947243	0.2162642489	0.3272862738	40	1
17	398.6696349	542.4611609	1143.863321	17329.39774	409.5478292	769.615412	2755.647774	6424	26567.02105	239.4314573	2657.470614	187.0896856	179.3842207	259.2179639	967.3362923	11865.93004	0.06625830079	0.0242388848	0.04601970941	0.007850094456	0.01261799718	0.009664708168	1	0.0561636059	0.01598014413	0.1232967	31	0.9999999999
17	399.6872134	381.2703685	6026.582445	19354.50944	3380.403321	1526.228725	2326.521465	8326	15094.56989	1219.40119	3557.273072	612.6904475	379.0991306	238.1099695	1464.101362	7212.882591	0.3126313786	0.1740467314	0.07788200422	0.01952061547	0.01640067821	0.01932020205	1	0.2531951081	0.3223916826	0.2902848431	77	1
17	403.1995163	793.4980485	-28.26123138	8288.319938	1878.331897	440.6523545	1416.438801	3643.5	5240.913043	57.29946429	1526.018796	372.6769385	126.892289	165.0687483	636.3513949	3098.060548	-0.003290368346	0.2313835649	0.05338419554	0.007582325431	0.02113670441	0.0113325722	1	0.003143571174	0.4405381785	0.1408316729	22	0.9998497402
17	414.6921393	517.4587225	1229.756974	16932.17996	4045.255678	154.1927725	1941.019409	7259	9148.295455	237.5194862	2577.901892	754.4610556	109.6192736	241.6666395	1161.109455	3593.53318	0.07408861685	0.2440363162	0.00910420615	0.007954747036	0.01684556248	0.007348930667	1	0.0615363739	0.4644299965	0.007206933653	45	0.9999999968
17	416.8014623	204.9986985	1379.606811	19760.54591	6773.227555	685.9342984	1699.017085	9310	8050.148936	287.6132516	2854.533083	942.601871	174.3458358	226.9512279	1243.00033	3037.420988	0.06928045337	0.329694816	0.03457415744	0.009032220796	0.01883578814	0.008361348094	1	0.05983491051	0.6406703394	0.09597146246	49	1
17	418.9703159	702.5820359	6454.594856	12953.20524	244.9976222	-279.3421972	2163.384972	4898	14170.84946	1160.030218	2167.515447	135.9441684	226.4181739	204.2256976	776.710914	5516.889688	0.4948893115	0.01849218759	-0.02305517078	0.02107612846	0.01212407383	0.01937797936	1	0.3897346626	-0.0005466362583	-0.01968573733	81	1
17	423.794197	529.1459865	3233.12683	19273.26746	1981.860969	1141.047644	2481.399342	7852	3840.921348	488.6739657	2916.604976	400.1097598	256.2917265	557.3919885	1171.814659	1368.019838	0.166554854	0.1019992575	0.05762393973	0.01046585132	0.01190618324	0.01185505652	1	0.13640001	0.1749984862	0.1872268128	59	0.9999999994
17	425.4404697	131.6663824	-225.1110421	11680.11903	595.7747947	2866.634641	2524.474801	4508	4235.088889	76.27137139	2371.207612	173.5252873	589.3522545	297.4742378	881.0955018	2676.635095	-0.01867234454	0.05190869828	0.2412772618	0.006567525985	0.01299189341	0.02308797866	1	0.001165810698	0.08006764668	0.7707836494	10	1
17	425.4593093	598.6655355	1338.403571	19754.36382	4998.453819	100.9010204	1663.161093	8664	27984.34737	261.4082369	2642.759969	694.3837714	103.2755516	250.4237003	1148.701606	7432.906756	0.06775102626	0.2480497164	0.004932173012	0.007119735671	0.01447597169	0.005382368734	1	0.05631725927	0.4725275175	-0.008219607765	45	0.9999999743
17	429.597289	353.6532044	-207.634338	18482.61018	1136.369124	2356.48498	2433.651881	7232.5	8180.915789	71.55351479	3794.100116	327.4749872	496.6744979	238.7038423	1467.317276	3990.91031	-0.01178182811	0.06051154009	0.1287781423	0.004346862797	0.01294074422	0.01272667822	1	-0.0001179616318	0.09359896549	0.389548617	9	1
17	431.6271492	370.8115697	918.358772	14397.5157	2272.162683	1392.877526	2167.677029	5857.5	5852.457447	245.9136544	3011.286161	530.0202773	310.3541821	258.5505404	1197.160718	4528.608948	0.06654021296	0.1625458474	0.09960640806	0.008373703206	0.0195725925	0.01419654378	1	0.06050601738	0.3009478048	0.3107833938	44	1
17	432.7703949	267.4000718	1107.599425	16471.54095	2736.143557	742.8937149	2207.321902	6773	8906.368421	240.2968725	3135.307331	597.6194045	155.5316584	231.2535009	1294.828682	6863.160411	0.06826280539	0.1697255776	0.04565622816	0.007229347728	0.01586801484	0.01026566292	1	0.05866365839	0.3136956567	0.1277268658	43	0.9999999927
17	433.9161958	436.9982392	-82.58212691	20820.08199	2228.256904	286.8735332	1945.293377	8142	12481.73404	75.53156314	3172.006093	371.3296225	96.75528441	222.7094439	1227.384491	3736.36145	-0.00369479435	0.1049485687	0.01336215681	0.003958743934	0.01085553022	0.005169256212	1	-0.0004022738119	0.1803540564	-7.00772015e-05	11	0.9999843264
17	436.3227407	121.3149411	-175.2907348	13189.98554	4394.640868	706.2850263	1825.146123	6043	24547.77273	84.61318375	2377.950335	810.421164	154.1962774	190.000585	1042.211124	10002.21602	-0.0137714684	0.3402989726	0.05411114568	0.008366334692	0.02471852463	0.008473250538	1	-0.004366401236	0.6635161251	0.144966688	26	1
17	438.3676646	196.9961872	-151.5488583	19067.61561	2248.038428	1130.688707	1872.586574	7633.5	9544.967391	69.37511892	2488.450876	367.835426	182.0871583	234.5700035	1005.024359	2663.779973	-0.007732470699	0.1142073665	0.06035447621	0.003822451933	0.01095032958	0.00587248899	1	-0.0006964095115	0.2010103649	0.1593892251	13	1
17	441.7508938	65.21990322	-149.4426855	10120.74191	459.4315804	2303.754208	2028.80434	3835	3145.393617	60.89395231	1678.079806	151.4648979	402.5355878	232.314987	598.8372553	1457.508105	-0.0149450595	0.0472555014	0.2251064274	0.006979631478	0.01789930121	0.02094396204	1	0.003099772268	0.06994458548	0.7163622753	10	1
17	445.3467511	560.8060282	1020.232063	15531.29321	2535.593302	600.7907939	2055.271064	6391	7664.6	233.0151668	3033.87311	563.733827	170.6045927	237.306192	1222.311553	5268.343961	0.06792747997	0.167792482	0.04028689517	0.008464625827	0.01543992182	0.01018250982	1	0.05806381554	0.3095486466	0.1093038331	43	0.9999999953
17	450.5188973	769.6529291	2862.328341	9694.978635	124.5887858	596.7678376	1916.902818	3701.5	6539.531915	483.0013536	1650.295433	109.3975634	199.5363239	209.4919532	593.8031513	2266.343508	0.2992429507	0.01323189281	0.06200371989	0.01778094531	0.011819961	0.018887585	1	0.2406478523	-0.007215146973	0.2275499001	70	0.9999503257
17	461.4165076	601.6162595	-80.80604794	13756.93353	6029.723639	382.7406757	1836.157663	6824	10847.36842	80.67714831	2637.258282	1093.7939	109.7093004	211.0289233	1226.624943	4749.516403	-0.005994038952	0.4406120789	0.02796167406	0.006390102405	0.02114976261	0.007548505023	1	0.0008385698244	0.8678273842	0.06122120011	29	1
17	463.8349621	216.4890296	-74.1235509	17564.3407	4475.333975	503.0533779	1751.201901	7712	7256.670213	80.02156085	2284.332437	663.2632127	115.4226677	213.1060917	1018.521082	2111.866689	-0.004488597592	0.2513866095	0.02897252685	0.004843393067	0.01673123708	0.005808562277	1	0.0008600277723	0.4806047512	0.05817784233	21	0.9999962263
17	464.7340301	410.7317773	4590.285596	14254.35849	1333.978008	-44.414721	2261.970584	5643	3325.947368	1188.384814	3692.690168	408.4852718	242.6894049	292.6327157	1436.178106	2633.469265	0.3193554482	0.100248844	-0.002683669233	0.01838758972	0.0173475557	0.02545765538	1	0.2531679353	0.1684364949	0.01477363912	74	0.9999959979
17	467.4276199	119.2181938	-82.47663421	12641.61048	1342.644232	744.7419796	1756.250024	5006	5975.344086	81.4012586	2310.696065	268.7017998	162.6837478	831.9671083	858.8512854	2501.049095	-0.006729606962	0.108636027	0.05800601974	0.007824503149	0.01879613876	0.009911169315	1	-8.354296047e-05	0.1895189519	0.1514090525	13	1
17	476.0654925	646.3017017	865.1955055	14501.84514	3458.473835	1305.688647	1733.103732	6219	10102.29213	216.9091242	2730.714869	623.0283376	281.2424444	189.1943302	1116.47151	5000.028953	0.06008592036	0.2422277547	0.09192188153	0.008379949271	0.01931762694	0.01089153069	1	0.05547371373	0.4637758655	0.2860956297	47	1
17	478.8847228	573.0077859	4945.687559	17034.11304	1869.20176	1142.873855	2317.86839	6901	31623.38947	885.5772989	2771.943381	360.3709953	301.120463	255.6348988	1097.770508	12948.65928	0.2944141841	0.1119523547	0.06830351527	0.01356065645	0.01419108341	0.01654453372	1	0.2378612562	0.1950686465	0.2515106715	75	0.9999941332
17	479.5281742	391.7199706	12376.28225	17024.85598	431.4113156	-464.2909471	2389.539358	6586.5	14484.39785	2419.186652	3245.229234	233.179244	437.3923283	268.7368839	1273.300614	6876.751494	0.7289657935	0.02542872986	-0.02726588073	0.02654126692	0.01496463551	0.02952859598	1	0.5739803535	0.01224897748	0.01669082647	90	0.9999977352
17	485.6582857	225.5405515	-17.48995642	15748.83336	2582.531365	297.481605	2224.667349	6452.5	8419.659574	76.15789235	2268.757006	444.490088	95.16252707	201.3353994	929.2845957	2874.53113	-0.001352878126	0.1671744795	0.01987189157	0.005096019088	0.01552123416	0.006443012673	1	0.002237932127	0.3079208416	0.02483805453	17	0.5765347333
17	486.468173	635.7957635	-29.51114809	14275.6842	1383.967987	429.5204972	1964.652142	5544	5576.034091	61.80826648	2802.744006	305.3495435	118.3730369	191.25608	1035.463742	2675.888661	-0.002366418034	0.09948118348	0.03089964338	0.004434784704	0.01474890982	0.007197845386	1	0.001664346009	0.1697873705	0.0597301072	12	0.9996208729
17	488.3427265	257.4782978	2768.710795	16566.80817	307.5344333	939.4205581	2172.950389	6069	6094.734043	641.0102125	3197.40829	175.1651633	259.531488	229.6525929	1185.903993	3423.560915	0.171854395	0.01893181225	0.05810957539	0.01277746307	0.01125065224	0.01378268476	1	0.1400672608	0.004989692903	0.1870334533	53	0.9999995892
17	489.2506343	121.4857728	5943.837018	12218.65469	1979.580505	-280.9513542	1906.69631	5173.5	9354.548387	1109.777161	2163.819019	333.0981414	251.688053	234.0857608	862.4896361	5381.013137	0.4928572938	0.1641033212	-0.02359096523	0.02125706435	0.01969537549	0.02535510854	1	0.3890443411	0.2974388977	-0.01670798722	87	1
17	496.32596	397.4830888	1272.023209	18426.67422	3055.042336	151.7196506	2194.392078	7819	11715.40426	235.5924036	2449.850302	580.4849535	143.6194215	1260.131428	1069.575573	6079.994767	0.06807828565	0.1660952707	0.008167548234	0.007780619979	0.0180462236	0.007970574418	1	0.05623897867	0.3049217036	-8.271720904e-05	42	0.9999999996
17	496.1706642	466.10615	6646.146948	14092.6743	268.8531965	-174.1482357	2414.15804	5372	13537.54167	1717.074473	3451.705899	165.1174414	299.6637473	246.1892163	1200.180427	8253.888955	0.4799981981	0.01794817854	-0.01306245959	0.02077837643	0.01863692727	0.02684483814	1	0.3785981029	-0.001221855354	0.01110696024	81	0.9999999992
17	501.7751661	196.5986405	2113.958196	11815.72085	1128.251394	212.6152971	2434.220586	4744	2656.914894	508.1888797	2726.174246	316.0728529	159.6964158	446.6161462	1032.65846	1536.099597	0.1796686168	0.09470243807	0.01783886947	0.01280556159	0.01860190989	0.01881342168	1	0.1442925555	0.1585676238	0.05433358132	58	1
17	502.0652505	341.889395	6515.862984	20684.5997	443.3225915	-8.182284598	1988.616423	7781	7126.322917	1035.436087	3149.855746	180.8304761	231.2917778	280.7179667	1185.527734	3022.936504	0.3162951746	0.02210727181	-0.0004639402298	0.01335702049	0.008494604976	0.01228620857	1	0.2503838356	0.008615367833	0.01885943206	69	0.9975197087
17	503.451893	686.6031062	2568.480295	16667.90037	847.0163915	2276.626064	2087.916164	6244	11265.62366	305.2796849	1483.079905	187.5884024	282.7785776	210.2516716	557.3403128	1850.914744	0.1586334515	0.05187672939	0.1382177832	0.01086803169	0.01057931073	0.01259235108	1	0.1346827026	0.07535731595	0.4581163168	57	0.999999999
17	504.2934083	133.5280972	-85.16857433	12583.76964	2129.706829	746.2878287	1713.276428	5262.5	7298.715789	67.9673947	2276.409432	377.1436585	156.4289015	209.0189243	880.5267322	3079.561784	-0.006593926665	0.1662900379	0.05807400038	0.005927295449	0.0179487527	0.008898812264	1	0.0004009059742	0.3075098929	0.1537445361	18	0.9999999286
17	504.682262	264.2022546	2467.371523	13747.51273	2149.703943	122.3421974	2162.348878	5673	1293.979167	561.1512376	3303.021984	531.2796731	158.9918953	284.3252916	1300.85616	817.8076209	0.1702027666	0.1553203767	0.009328698414	0.01401686035	0.02171483584	0.01503718439	1	0.1367139573	0.2823676114	0.02549941855	61	1
17	505.4477353	181.2703596	818.1884781	13792.77741	370.8903838	1397.358094	2211.710894	5161.5	22438.70968	230.8573679	2308.447737	144.9415253	288.0680291	235.14581	779.2746672	10190.96335	0.06068749645	0.02615640654	0.1002703287	0.009352295678	0.01410544237	0.01257138587	1	0.05505054678	0.02188117989	0.3068739098	32	0.9999999768
17	507.4608027	327.3514154	8461.699716	16981.00637	1860.277867	1774.362358	2232.613086	7058	17329.82796	1404.897093	2701.969049	410.8299209	451.2159206	249.4467464	1134.625364	6223.703089	0.4782050618	0.1133412285	0.0986420443	0.02072282123	0.01397154312	0.02551421688	1	0.3845244484	0.1980192281	0.3944779185	86	1
17	510.7111289	490.5026394	975.9479778	13491.52489	454.8819916	189.9612659	2383.986451	5186	37400.55789	322.323342	3031.935206	153.6205444	109.2227552	229.9470438	1036.713663	19532.97659	0.07297809506	0.03454950223	0.01386928616	0.01193735281	0.01869242184	0.01017284701	1	0.05959109237	0.03589111881	0.01565263845	30	0.9999689939
17	517.0269037	108.0186307	1852.498409	11947.72139	678.0941603	1694.76747	1929.582361	4615	8302.511111	339.536803	1935.276317	146.9407716	343.0932176	222.9254512	694.4791842	3240.965358	0.1570980054	0.05759411476	0.1397157362	0.01274239901	0.0151152097	0.01823595527	1	0.1335999265	0.08711992914	0.4630911863	57	0.9999999985
17	517.8058143	35.80325992	-2.143716885	8151.168058	2626.401856	167.041404	1057.321588	3715	12982.90526	67.53419403	1132.903627	386.7288193	75.15439651	167.5228193	506.126598	4057.244925	-0.0003498458281	0.3232191927	0.02015009103	0.008957393069	0.02402252219	0.009671345029	1	0.004055814866	0.6272717699	0.03161702151	26	0.8933342933
17	520.1176958	361.5529247	2830.778912	17336.87592	2955.620605	1023.813977	2283.677959	7225	7463.819149	465.6985893	2436.273013	516.7425596	277.1642833	269.7154892	1050.786062	2728.952125	0.1652688394	0.1707011362	0.06156856714	0.01113857162	0.01527303866	0.01248346306	1	0.1360689771	0.3157456659	0.2028523465	62	0.9999988181
17	521.35733	585.5553036	6045.057392	12165.24884	248.1076925	-193.3511964	2087.794455	4617.5	13021.43617	1538.701701	3222.359951	153.8489385	263.3518432	251.5656487	1129.444099	8490.753262	0.4875131527	0.02210308052	-0.01477288369	0.02265134028	0.01672852806	0.02600058354	1	0.3844439399	0.007179687689	0.007053043418	81	0.9999999913
17	532.3433089	634.4094689	662.2166872	12949.63571	256.9395902	2751.700268	2066.924812	4837.5	13768.26596	185.2103828	2321.069923	136.796575	497.5930798	189.3609099	804.3916824	5634.075137	0.05140814529	0.02034818207	0.2073959671	0.008430672085	0.01195698749	0.01956594737	1	0.05414666774	0.01388894722	0.6693992158	33	1
17	535.0694226	321.9186707	1046.449103	17826.02663	4462.089494	1633.03179	1670.212795	7816	17914.10526	231.8229167	2239.437273	693.564577	249.1737081	197.1698951	1027.515402	5396.516988	0.05931462322	0.2511906676	0.09357810022	0.008521219907	0.01816989688	0.01016230956	1	0.05502363847	0.4821820702	0.2918908873	47	1
17	536.3231287	575.4721804	880.271952	15839.88173	1701.112392	1518.03454	1962.34649	6236	26867.32632	179.3345117	2213.456799	284.5022119	247.9867108	225.4789981	843.995647	6879.238065	0.05691967494	0.1112542715	0.09723780963	0.007574837449	0.01335779705	0.009946034671	1	0.05245020414	0.1959456554	0.2987990804	40	1
17	536.2475835	726.4503762	3096.850909	10724.87932	1660.264734	-165.8145632	1571.88134	4433.5	16167.7957	613.7612706	1996.209824	286.9411521	160.0966713	181.5704345	775.5181263	6435.3042	0.2928659136	0.1527687421	-0.01605123803	0.01597730143	0.01772175889	0.01583654698	1	0.2318298068	0.2755802969	-0.03456016141	76	0.9999998701
17	538.4869626	204.6436799	-100.0599327	14173.84607	4675.525442	362.2742671	1672.43369	6548.5	15222.10638	94.49247919	2356.006196	748.6109107	99.84872573	221.8918771	1027.448316	6703.534913	-0.007174863851	0.3355745519	0.02585552683	0.007762768507	0.02322470201	0.006866077007	1	-0.0008990179357	0.6527982628	0.05001579877	25	0.9664428596
17	545.636378	371.4441477	-315.7495603	16024.92863	252.0179359	3929.915033	2470.553862	5785	7988.580645	67.45522887	2241.057303	170.5572926	557.8536984	254.7427924	790.1934758	2716.549023	-0.01975572215	0.01723624904	0.2442999299	0.004780447521	0.01179704221	0.0126139216	1	0.0002693967666	0.009224569997	0.7795937383	5	1
17	546.681778	236.4926592	-59.37489853	15385.66997	220.268901	932.5857524	2048.583131	5527.5	5442.180851	48.87218395	2311.662086	167.8104733	161.7622774	261.0435494	810.1048902	2184.509738	-0.004215353583	0.01364837241	0.06143285215	0.003607145273	0.01202350888	0.00753726142	1	0.001488645634	-0.004764187527	0.1602002652	3	0.9999999224
17	548.5607061	404.2729948	-40.09916856	9096.770145	1398.9321	1469.458025	2474.67425	3894.5	3648.719512	223.5471316	3637.799276	751.8757556	520.8853359	2192.071383	1416.420014	6317.691615	-0.004805205988	0.1556645015	0.1368764227	0.04021447797	0.07874973849	0.09255383555	1	0.006483292837	0.2885834117	0.4220494387	19	1
17	550.3095895	488.266558	4375.079425	15014.11199	902.2351391	1100.420893	2584.254675	5804.5	36244.06452	1021.00866	3097.197149	192.2128148	340.5577822	243.1246741	1084.235248	19562.85511	0.2951479803	0.06291365378	0.07194943889	0.01592837003	0.02073769682	0.02183031597	1	0.2383412379	0.09483763644	0.2623175438	73	0.9999946181
17	550.6632927	718.4767313	-19.72157576	10692.72937	999.7531178	120.555502	1531.749089	4083	10075.5	49.52680274	1679.278563	188.2301671	63.86956424	157.1336993	633.2940062	2860.619862	-0.001861813999	0.09709799473	0.01172968033	0.004862177165	0.01250123858	0.00590686179	1	0.0008930498017	0.1642194463	-0.005515586729	11	0.9999920116
17	552.3340305	257.3543013	-240.6236533	14883.13927	1383.344709	3489.831679	2420.724887	5838	3036.574468	74.34690877	2088.385172	229.1768209	524.4740365	269.5742568	772.7737565	1615.027757	-0.01665292136	0.09696764195	0.234572895	0.004773468481	0.01222891599	0.01617585853	1	0.002645577701	0.1720296036	0.7500139105	15	1
17	553.4695959	106.7058269	2930.745494	9890.874858	1600.838575	-63.74528357	1631.35302	4190	11513.37234	530.5573204	1709.723641	331.5767289	163.4488436	212.2269972	708.8877896	5264.242387	0.2984485697	0.1629028868	-0.006795104524	0.01610149741	0.02167065052	0.01832608505	1	0.2368515842	0.2966222981	-0.00147721562	76	0.9999999993
17	555.6550062	151.4678975	2222.835144	13253.89411	4208.285113	-0.07659592503	1541.149511	6096.5	9900.43617	390.2724985	2057.381312	635.8138014	141.5419737	201.6077075	900.5973227	4143.601552	0.1657902104	0.3206918435	-3.416773962e-06	0.01194825431	0.02061320471	0.01110398369	1	0.1337464552	0.6204897623	-0.001274104078	66	1
17	556.6126615	394.5052664	-120.6115043	15772.80868	890.3868825	958.8093407	2308.053156	5887	16360.87654	66.75304988	2204.272566	212.1631754	165.911702	203.1621476	842.9604688	4379.401498	-0.00762113459	0.05794768254	0.06209557758	0.004730678841	0.01221735021	0.006875179802	1	-0.0008683203481	0.08593653234	0.1633166232	8	0.9999999685
17	560.6046762	560.9660667	2095.048996	12721.03005	126.218775	1859.772622	2549.032311	4672.5	6173.042553	416.7750031	2501.812542	133.4518192	399.1825469	307.7148526	887.9031328	3137.244328	0.1684178116	0.0111833224	0.1517293535	0.01391029053	0.01247319265	0.01956118523	1	0.1429422892	-0.007489212353	0.504764621	54	1
17	563.487682	238.2841954	-221.5159062	13750.07361	4429.073391	1564.603973	1766.990247	6238.5	21741.36842	85.93193866	2505.120876	716.5064225	273.7500171	218.9088604	1050.525792	10328.91698	-0.0157609433	0.3234327208	0.1135752127	0.008668540916	0.02317712703	0.01278095976	1	-0.002465309447	0.6311440793	0.3463904393	27	0.9999993126
17	563.4102249	706.78086	492.4203434	8784.709958	1500.242272	784.1285086	1737.859145	3708	23407.52128	167.110579	1663.568135	273.3110856	163.3289002	225.6157981	656.2636503	10591.08211	0.05663286223	0.1726145643	0.08892632488	0.01282993072	0.01842014267	0.01359737664	1	0.05212152416	0.3212230303	0.2726469674	44	1
17	563.2889943	752.4398481	-8.326862172	8145.112626	798.3479743	417.1874862	1344.483749	3123	6294.819149	47.53892702	1339.703996	154.8305364	114.5829442	130.0208357	502.2685792	2257.115173	-0.001095186207	0.09972997925	0.05366678082	0.005773503881	0.01589066333	0.01022284514	1	0.004037638456	0.1711068788	0.1375292734	13	0.9999999999
17	565.0348452	652.8198249	4850.169916	9649.08245	195.749663	-167.1980302	1970.076127	3721	8461.765957	1075.171403	2088.924541	115.9888843	207.8481127	222.3051349	764.5508261	5483.885806	0.4955858579	0.01990752861	-0.0172019933	0.02259298527	0.01520852384	0.02546568695	1	0.3906449106	0.002556224665	0.0004439009467	81	1
17	565.6515159	534.4327122	-142.1183592	14362.77432	1514.614659	1671.607208	2046.107596	5661	7685.670213	66.30276738	2851.236754	324.673428	335.5496685	205.2429158	1069.449651	3674.459909	-0.01049729057	0.1061832612	0.1184712048	0.004944973963	0.01445113484	0.01228053421	1	0.0005699055429	0.1866895966	0.3563766882	14	1
17	568.3393112	73.64487876	-21.51330516	9480.398556	905.8908831	455.4376732	1087.116641	3677	6605.042105	47.61488581	1449.584787	172.7935501	106.4159515	144.2753204	521.1557462	2431.46524	-0.002319266333	0.09811968126	0.04860156552	0.005308270648	0.01636676126	0.009186054337	1	0.002757840005	0.1676361326	0.1199616964	13	0.9999993471
17	568.3218962	318.7819288	-22.30649038	12074.2759	1114.327243	767.8329104	1930.467912	4723.5	2831.744681	54.65829889	2804.783044	327.1774984	199.5453792	217.2992128	1065.827496	2556.667665	-0.00202633964	0.09669369284	0.06467211837	0.005538533993	0.0214088886	0.01017168398	1	0.003946426487	0.1652930611	0.1746895641	13	1
17	569.6998941	263.4421783	-45.19944598	13579.89122	2199.650997	202.0523707	1728.57397	5559.5	7151.542553	69.76055763	2533.507139	384.9469944	82.34674596	197.8124204	962.4027074	3287.877688	-0.003105162821	0.1593572622	0.01577188924	0.005588351156	0.02078472403	0.0061697069	1	0.0005597789396	0.2917850642	0.01021953627	16	0.886703483
17	569.4914618	434.6755603	928.874064	15088.6793	3642.308587	1397.935234	1853.349719	6515.5	17031.69474	209.2285525	2327.811797	611.8776444	240.2171718	212.3683885	983.0338837	4981.905696	0.06110232698	0.2461006708	0.09412647228	0.008645827742	0.01853865195	0.01142559001	1	0.05643239044	0.471775509	0.2939601804	47	1
17	572.7691292	122.5263247	633.1901171	9948.29424	1164.150264	62.81211684	1443.359411	3988.5	19758.58065	168.6677871	1966.160496	208.5514399	88.32591708	237.9825368	730.4367363	11628.73721	0.06047691563	0.1143376456	0.00641680211	0.0108330531	0.0219063468	0.009585562566	1	0.04980844441	0.1989771838	-0.009544874819	38	0.9999987762
[truncated: 3,914 more rows]
