# Supplementary material for: Phosphatase specificity principles uncovered by MRBLE:Dephos and global substrate identification
Source: Mol Syst Biol. 2023 Nov 2;19(12):e11782. doi: 10.15252/msb.202311782 (PMC10698503; doi:10.15252/msb.202311782)
Supplement: Supplementary file 4 — Source Data for Figure 1 [file MSB-19-e11782-s002.zip › Figure 1/1D/Complete MRBLE-Dephos data with scripts/ToRegeneratePlots/B55_Pilot/20200906_B55_Pilot_15.csv]

1	89.34574832	44.5442979	121.5998248	934.7894063	84.76659233	-7.758768326	1072.43027	411.5	203.9368421	81.64796939	1017.956659	69.34371436	56.20850408	156.8079685	381.8398044	370.0663198	0.1300182437	0.08658646799	-0.008825286665	0.1572850343	0.2210696158	0.1963447794	0	NaN	NaN	NaN	NaN	NaN
2	105.913044	457.3435623	2525.906363	8122.217692	100.8124942	-26.71153133	1787.98359	3073.5	5122.021053	566.6811954	1724.257147	101.1641823	151.6315382	153.9884678	600.0875591	3494.346169	0.3158419031	0.01270507901	-0.003132206884	0.0186501103	0.01529144951	0.02179288406	1	0.2491655134	-0.01493276007	0.007078137499	69	0.9999976862
2	119.1127437	249.6244872	2227.986059	4436.13719	978.8788768	-16.42262502	2063.403456	2049	534.5957447	1549.653336	3112.949163	708.093898	214.6268613	382.9384041	1355.306645	601.0137014	0.4918456699	0.2157133902	-0.005206944743	0.09984208614	0.07159023783	0.08855171267	0	NaN	NaN	NaN	NaN	NaN
2	393.3580507	376.3749478	3614.048854	7267.217512	681.2809014	6.418142762	2217.79663	3084	1457.536842	2191.737318	4477.081043	440.1173741	276.814068	388.9386718	1761.879835	1868.839752	0.4869578312	0.08936229572	0.001520274584	0.04394447625	0.041483498	0.07000925358	1	0.3858751867	0.1410545367	0.06483397024	85	0.9979829752
2	427.3362006	680.6441791	162.3552691	2232.488602	-29.20399685	331.7038054	1954.205009	911	282.9578947	198.2793161	2824.51506	126.7880764	324.4550966	990.094312	1035.256031	353.0149149	0.07320476876	-0.01495853821	0.1147515642	0.09555701821	0.0623594487	0.1201855814	0	NaN	NaN	NaN	NaN	NaN
2	564.7087136	283.6510199	726.3615074	3579.023741	-30.56520049	216.9487417	2241.150819	1527	534.3548387	587.4804611	3086.356786	123.8740404	189.4767346	589.9783218	1131.419496	796.0134318	0.1879248357	-0.00814810938	0.05239260527	0.04868925632	0.05224119113	0.0852993877	0	NaN	NaN	NaN	NaN	NaN
2	568.2596817	177.1980689	377.3735005	4754.57311	219.2124794	152.828414	2023.462201	1869	937.7684211	214.5440727	2512.13176	174.8153549	111.0564738	358.4346026	943.1797684	1210.009262	0.07850387308	0.04522361226	0.03176993083	0.02152342745	0.05230558573	0.03880661777	0	NaN	NaN	NaN	NaN	NaN
2	584.245316	243.2815495	803.232777	2883.617509	662.1733767	324.0938054	1841.265434	1417.5	531.4	874.7602249	2902.973826	618.430554	329.8378383	529.172372	1262.287957	817.4418504	0.3032502018	0.2141653598	0.09729906786	0.09884491782	0.120273053	0.1678268904	0	NaN	NaN	NaN	NaN	NaN
3	56.17072644	343.7451754	5536.889631	12042.54638	578.6177987	1012.067554	2169.263664	4674	10234.73684	1389.313101	3117.524704	181.6690533	417.1985755	231.1362027	1129.615612	6281.359258	0.4462800466	0.04789844068	0.08489036179	0.02010274962	0.0147283312	0.03531150433	1	0.3587044155	0.05892299561	0.3396950108	84	0.9868438635
3	80.85135763	83.13430793	-49.0092702	7021.300399	1098.450545	709.4908523	1245.491896	2839.5	6395	40.48814503	1254.200745	193.2155125	163.2945642	156.0485511	477.9285051	3264.135948	-0.007275301545	0.1602743248	0.1041036004	0.006234341778	0.01874573614	0.01266610162	1	0.001734225818	0.294555989	0.3092727555	19	1
3	88.65163188	29.28838279	22.16543641	5655.816606	1711.934716	73.46568531	927.8481364	2542	2196.344086	51.99304482	1160.072822	342.0096246	58.2416489	167.535882	487.2278499	1123.038459	0.004501233191	0.302696391	0.01405398689	0.01047308377	0.03284041969	0.01063529617	0	NaN	NaN	NaN	NaN	NaN
3	113.9789531	360.8909939	4172.988141	13448.84848	1963.523769	54.29397826	2388.11841	5437	1902.4	886.8260048	2932.530567	442.8785517	192.1047002	250.3875606	1147.986578	1103.956332	0.310186025	0.1431493657	0.003601362694	0.01793671336	0.01728195713	0.01741828614	1	0.2464952416	0.2532350011	0.03489526395	76	0.9999512818
3	114.4645263	184.1211893	1879.358665	12200.64483	2623.57747	609.4039728	1854.330179	5212	7521.55914	447.3448731	2505.595102	514.1393481	185.2497944	210.6998156	1004.301585	4069.272447	0.1540362247	0.2166567744	0.0501727664	0.0149890276	0.01868506055	0.01346290595	1	0.1265980946	0.4071359654	0.1630282171	65	1
3	120.1462168	478.3849174	510.3381454	6870.889185	2077.599567	755.0823054	2340.045752	3216	966.5638298	224.2145847	2939.262999	889.3554435	278.8273176	294.7309713	1303.342149	1067.426576	0.07249406925	0.3005512515	0.1100212662	0.014907061	0.03153146714	0.02823680695	1	0.06680763411	0.5820950233	0.3538546974	50	1
3	134.806709	193.3892125	1019.14792	5938.071854	478.9131858	189.7740335	2458.884202	2404	716.1702128	525.1350403	3149.169686	286.1478089	117.8469041	381.4460316	1200.643714	807.3104776	0.175382601	0.07490146613	0.03380297828	0.02260332385	0.03687722452	0.03378053931	0	NaN	NaN	NaN	NaN	NaN
3	152.4597939	330.3171078	815.1526053	16668.00802	1733.161599	3490.633772	2497.900943	6434	10220.26596	225.3495613	2819.613152	399.3598185	665.3574877	220.7127566	1140.636101	4322.543375	0.04980682671	0.1055369143	0.2154278843	0.009178824591	0.0135199399	0.01680901388	1	0.05373689895	0.1851391641	0.7012456597	41	0.9999999647
3	157.4708531	357.6288867	-371.0897481	17050.80372	862.937583	4211.236634	3084.815016	6443.5	10100.03226	82.18097866	2501.355612	213.0766298	667.4796679	272.8915793	926.4062943	3121.428556	-0.0227043451	0.05243254178	0.2489025446	0.005109615445	0.0107545612	0.01798693946	1	-0.002072804872	0.07781416178	0.797364679	10	1
3	168.5736655	310.7607671	7091.731014	14612.76639	2355.566427	-146.2773504	2460.003107	6192	16660.47872	1893.639719	3798.276135	656.8801044	324.7761852	219.1937482	1574.725715	10880.4388	0.4858178039	0.1668843825	-0.008430391181	0.02151022331	0.01630470319	0.02748213115	1	0.3851282233	0.2999611583	0.03402131424	87	1
3	314.7742757	32.80421501	565.4851437	10011.05615	622.618569	341.9869324	1553.812857	3832	17974.56383	176.1985326	2032.152511	159.6927284	103.4603289	199.9784666	744.1237463	8216.220438	0.05788392006	0.06314732943	0.0365445229	0.009003950783	0.0160416649	0.01116510883	1	0.04789491266	0.09232859536	0.087734517	35	0.99994965
3	330.3053384	245.4706371	4290.900961	14313.51338	798.8531302	51.89683079	2591.301902	5563.5	14732.44792	1282.251857	4022.277295	286.2714483	227.8466549	259.9427499	1505.613852	9887.832674	0.3047914135	0.06276734103	0.003767946187	0.01697745716	0.01869494168	0.0212195204	1	0.2413886049	0.08820518214	0.03056614655	72	1
3	369.9218422	232.3375307	25.30446926	6701.965767	502.0711857	270.498079	2392.482137	2742	463.3684211	44.08195834	3848.942845	364.1735866	107.1217062	374.5933368	1454.299438	508.0778976	0.003413332244	0.07714504524	0.04110843544	0.008887410323	0.03846996608	0.02617126692	1	0.00517798644	0.1217294139	0.09184110009	12	0.9989239466
3	424.4018196	512.5903685	-60.54945729	14453.96266	189.1536036	206.2894451	2032.300621	5297.5	4648.595745	44.19025716	3489.125662	161.0748884	90.18835745	209.6771904	1219.494941	3247.556254	-0.004246136921	0.01384881088	0.01517724893	0.003629767328	0.01250432355	0.005732255231	1	-0.003265558998	-0.009017422228	-0.001695848772	1	0.9999980066
3	425.6969933	262.4680763	1144.359201	15350.09127	863.8382298	249.1549903	2493.961493	5816	16987.55789	272.7928707	2677.672684	217.2259093	124.5954009	225.3623586	984.9383909	6920.855052	0.07588766484	0.05992788209	0.01649809071	0.007659212218	0.01192760337	0.008602770183	1	0.06080589718	0.08491250011	0.0228773467	34	0.9999999625
3	453.1387551	264.9825145	6949.537996	14588.27148	807.6016288	-172.56186	2404.373052	5658.5	17419.65263	1737.371392	3426.101718	240.9566037	289.7171064	217.9814148	1290.216643	11156.11638	0.4831078046	0.05697561296	-0.011716562	0.02102350667	0.01520901801	0.02405637298	1	0.381611701	0.07415586272	0.01709695792	83	0.9999903069
3	507.5017673	26.70406146	481.9489164	6844.051549	2264.981748	-6.741670565	1200.259394	3226.5	12877.76596	134.6156591	1388.969899	429.9736319	73.89103255	162.5128776	606.8807433	5146.878096	0.06970146076	0.3206020357	-0.0008451196471	0.01350634598	0.03161036336	0.01157927382	1	0.05749271318	0.6197820297	-0.02599672498	48	0.9999999376
3	510.9950916	152.3583289	5819.097642	12088.41993	2024.642238	-210.7142159	1938.738813	5175.5	16161.98913	1345.740421	2846.611576	415.8531183	262.2325513	200.6710879	1122.430764	9920.685227	0.4745007976	0.1658718695	-0.0180197487	0.026142402	0.02148158491	0.02439663243	1	0.3755170936	0.2976829116	-0.001437756316	87	1
3	668.0805809	58.35979882	709.8475591	4072.21438	1300.813573	-37.99691753	1094.052469	1902.5	3717.715789	184.1340847	1047.255995	309.7915378	70.31367173	124.4256784	460.3746856	2804.721151	0.1711430971	0.3086979597	-0.009213159657	0.02264477144	0.03553174749	0.01895191731	0	NaN	NaN	NaN	NaN	NaN
3	683.6194655	173.464326	3.748108314	7117.312462	1708.854316	235.3499759	1645.440695	3135	4004.271739	54.42653379	1156.392093	283.4124039	84.89614913	217.7084793	496.3102106	1535.967942	0.0005505085994	0.2383269397	0.03380661705	0.007390366417	0.01951661593	0.01136379228	1	0.004117593809	0.4525533685	0.07356970898	21	0.9999867619
4	18.54338467	312.6724372	-160.4751068	10440.54158	929.7481328	2343.992651	2041.430855	4071	1196.968085	72.91802253	1674.910814	222.0806804	355.4946926	194.2888229	646.9178465	483.1250968	-0.01518856535	0.09059749127	0.2237208846	0.007079747356	0.01474236411	0.01811594059	1	0.002622270861	0.155326542	0.7144546953	15	1
4	23.48361815	121.2389347	5626.181131	6028.913991	410.5630709	-482.4012108	1169.235775	2347	9842.258065	1192.598392	1235.944057	127.6513414	220.2239646	130.252692	466.6478958	5319.772555	0.9642295617	0.07190082446	-0.07770315866	0.04240005419	0.02686401957	0.04607902563	0	NaN	NaN	NaN	NaN	NaN
4	49.55543157	149.2778668	-52.1082467	8038.128618	437.4179015	831.6034317	1312.725585	3006.5	8977.43617	49.38766723	1671.894491	147.2498325	191.0893928	172.4379664	601.5477505	4158.599854	-0.007382910107	0.05731209539	0.1028652049	0.006385289723	0.01884040704	0.01452515593	1	0.0004878298633	0.08305794108	0.300271356	9	0.9999999999
4	66.71579407	204.8755458	-63.67032399	10049.77959	474.0197815	1130.003034	1962.341104	3794	6552.819149	50.55801282	1867.151593	141.1827896	218.2354338	178.4908509	677.2257975	2261.964461	-0.006633002142	0.04605003343	0.1128783462	0.005513424996	0.01491614773	0.01402924044	1	0.001624430345	0.06023915542	0.3342555409	9	0.9999999714
4	82.18139521	155.7724819	1422.414884	9090.650733	857.5336737	1191.03668	1841.333643	3643	10111.23404	287.5806618	1624.363692	184.4188929	254.2673844	256.8873298	612.2097392	3788.94075	0.1586024699	0.0969950727	0.1343077987	0.01599545169	0.01766310756	0.02001537623	1	0.1345111493	0.1640070922	0.4470406865	60	1
4	92.68214174	274.0410404	576.7299539	8368.355044	1253.77864	812.6537742	2153.45576	3359	2897.705263	210.785992	2712.586371	430.6976929	263.9182696	285.1218657	1069.353183	2685.249804	0.06683588384	0.1508399109	0.09615765014	0.01334436828	0.03708979219	0.01940135156	1	0.05983993273	0.2742365858	0.2981730737	44	1
4	96.96786198	98.84566313	2309.239209	8831.28575	130.3543098	1666.554284	1636.455709	3267	7548.084211	404.4065532	1382.295641	117.963991	335.3281168	198.5911903	500.0573481	2958.270062	0.2667960858	0.01583494334	0.1898216633	0.01884332071	0.01402780307	0.02649240927	1	0.2230586536	-0.001923602403	0.6578662843	71	1
4	101.2231212	313.0791735	11912.75341	11073.61123	1175.914208	-782.8290856	1914.129112	4639	1694.361702	2818.514986	2761.485865	279.1162652	465.7977239	273.6924278	1084.033761	1378.007139	1.058127049	0.1080032426	-0.06761701813	0.03781247062	0.01646685878	0.04681367136	1	0.8341281859	0.1718173652	-0.04359584478	96	0.9999999998
4	109.919404	477.3562702	4.348972834	9003.922428	343.3892106	403.9094943	2250.073017	3477	1815.273684	44.56571412	3374.966611	207.6477588	145.1500436	291.314029	1229.757641	1769.317199	0.0004982351213	0.04257461016	0.04379009485	0.00630048345	0.01977412435	0.0166253329	1	0.002682381387	0.05084231859	0.0987955805	7	0.9998856973
4	153.3150575	122.5023325	-65.5368452	12391.4495	173.373225	677.4529816	1677.270036	4531.5	7127.404255	45.23835629	2343.921552	143.5095521	133.7626337	225.694172	816.577464	2705.705037	-0.005068131246	0.01339468724	0.05292853092	0.004151842773	0.01264371294	0.007714498945	1	-0.001431828124	-0.008744311818	0.127544168	3	0.9999999909
4	161.4668523	160.6763717	9121.521314	12387.87559	207.2653164	-457.4679563	2085.621809	4840.5	6494.926316	1831.133736	2483.536249	147.7750029	343.9630965	230.5021728	911.8971305	4012.657548	0.7289958716	0.01631005133	-0.03636786438	0.02211484894	0.01317690897	0.03110833051	1	0.5744111089	-0.01243708723	-0.01428992761	90	1
4	171.249901	44.48312637	-107.8786389	7775.307073	764.6741887	1707.748903	1517.952035	3068.5	2986.795699	54.49578917	1198.79222	155.2553242	314.3505244	163.0529778	452.8503599	1188.826738	-0.01386073106	0.0974721864	0.2157309447	0.007238219136	0.016007057	0.02134225733	1	0.003219599945	0.1691795593	0.6876710544	15	1
4	189.3557862	404.5854003	-346.765657	17408.15919	1661.586941	4280.178332	2818.133847	6798	5991.191489	94.72671384	2591.467593	402.0959016	676.0788218	254.376599	1067.214688	1926.826581	-0.02083487364	0.09974890352	0.2438267963	0.005217761888	0.01411263806	0.01597583208	1	-0.00043007016	0.1748121078	0.7825528889	15	1
4	204.5599014	475.5572499	11094.07535	15835.91964	2713.720352	-527.6333073	2515.786265	6839.5	25781.09375	2500.586641	3280.750464	603.6668487	402.7236593	222.5634506	1379.788806	12259.78045	0.7180894486	0.1739763523	-0.03491277942	0.02637575609	0.01576181388	0.02703050142	1	0.5675173456	0.3115196156	-0.004495899306	93	1
4	226.1534339	112.4864291	1920.628113	12841.20281	1856.020639	-24.97260268	1716.058174	5100	5540.053191	491.9306367	3110.846428	469.4127033	131.5414797	250.4177969	1198.854705	2907.152386	0.1559324664	0.1540552449	-0.0017519306	0.0120502351	0.02395363408	0.01161448371	1	0.1240197692	0.2769018139	-0.01746782009	61	0.9999999998
4	233.6780783	247.4692324	-140.2578451	17452.99266	1925.161816	1043.537127	2102.989053	6867	9128.484211	70.19995885	3079.418087	438.5462244	210.6385177	230.2642352	1240.866627	3247.665076	-0.008126539858	0.1118795348	0.0598662636	0.004434137847	0.01344560534	0.00658611694	1	-0.002365354205	0.1937686733	0.1551739271	13	1
4	236.6899036	35.37692325	2202.282168	7549.801833	1673.629413	-127.5500188	1294.222652	3209	4589.157895	599.8188279	1895.034226	428.7821901	133.03749	201.4480333	791.8936826	3422.672874	0.2923955656	0.2267006393	-0.01721901353	0.0249633163	0.02537801653	0.01779285899	1	0.2319001062	0.4243344481	-0.03663623697	78	1
4	237.5420434	131.6821507	929.5748947	15018.28958	1637.399164	98.74460562	1954.672167	5915	25941.2766	191.5471082	2493.313501	270.4066546	110.535701	243.1856249	920.7796238	8567.629453	0.06087085295	0.1106381388	0.006486985357	0.006776221466	0.01368185164	0.007682046045	1	0.04877733209	0.1888815508	-0.01247892989	38	0.9999999994
4	245.4857937	194.2189222	6380.011193	13079.66302	1368.438916	1263.919578	2492.065832	5332	10739.63441	1618.285697	3323.726062	319.547825	426.7875448	233.8691504	1271.873602	7911.552196	0.481969882	0.1099414422	0.09158110582	0.02433507062	0.01614886469	0.0326398653	1	0.3880782165	0.1862239363	0.373471856	86	0.9999999999
4	257.3400223	222.457053	-97.54041214	18344.0053	4630.640656	502.4803456	1837.24551	8036	8226.894737	75.21539478	2700.68997	766.3128048	113.7227065	245.3430847	1205.791757	2764.182729	-0.005372256829	0.2505445295	0.02786227155	0.004471005725	0.01292696643	0.005371340662	1	-0.0008398135802	0.4775119548	0.05242362897	21	0.9993765605
4	274.6840788	151.4958529	1127.748492	16265.77547	5573.877775	76.04221973	1765.230026	7613.5	12348.20213	215.8781821	2379.957972	915.8145632	103.2970644	239.0843037	1134.322792	3712.678231	0.06975386536	0.350631415	0.004745576114	0.007823547888	0.01853312886	0.006675886129	1	0.05821779787	0.6816321217	-0.005435333352	48	0.9992160699
4	310.8620229	405.2805723	2693.294644	8833.056805	2727.863219	82.44508492	2638.525489	4202.5	2190.989474	1178.313623	3871.733808	1165.685929	179.4423714	647.8617872	1721.40423	2348.566758	0.3051631859	0.2988350473	0.01079489012	0.01818052863	0.02975056605	0.02624119908	1	0.2446215798	0.5732512327	0.06559096781	80	1
4	325.1075805	95.47429674	2443.557015	13353.56461	616.5695175	15.57525948	1970.022867	5016.5	2016.204301	447.2013549	2319.703601	174.2754006	126.5438629	261.9139266	834.5135512	1304.856335	0.179764409	0.04406749828	0.001110630976	0.01199031326	0.01374111537	0.01022191548	1	0.1419408605	0.0508819161	-0.007374762634	55	0.9999196256
4	358.3475622	11.2695219	-43.60826109	9424.459523	845.598624	962.7098908	1330.502074	3667.5	4402.934783	57.02531325	1599.741787	177.5304164	190.1393587	179.675504	594.0962302	2092.800394	-0.00508334638	0.09225841753	0.103948306	0.006405954331	0.01830313689	0.01102483855	1	0.002747905745	0.1548422407	0.3061053727	14	1
4	368.6823176	67.69397894	-56.79369662	11242.688	1120.206208	318.4168444	1657.802208	4339	7187.478261	52.77300983	2532.181172	271.498807	98.24759802	199.7409904	943.0895161	3453.455532	-0.005149765614	0.09631509862	0.029266102	0.005617050426	0.01566575582	0.006886408415	1	-0.002187837707	0.1608041362	0.05020028719	12	0.9976172922
4	374.2868012	39.67747173	676.190569	11085.39782	171.8352036	987.1500155	1786.968448	4090.5	14338.04348	156.9283891	1878.899848	135.5641292	217.3517407	204.5609915	663.8119904	5047.326582	0.06077835613	0.01689666251	0.08970114866	0.009279089047	0.01287143638	0.01303613177	1	0.05320962114	-0.0009991657883	0.2685247781	32	1
4	390.5925155	215.7718637	-33.46765155	17409.30124	4154.874411	566.1716331	2160.688732	7470	2217.378947	91.65824143	2794.956578	868.0450554	130.7724106	263.4570031	1293.26216	1149.994248	-0.002015016488	0.2484883094	0.0344098021	0.005849651736	0.02020559567	0.007447974901	1	0.002230881928	0.4734654577	0.07553092663	21	0.9999953351
4	398.0033876	545.497383	29.67544271	6084.97673	884.3897167	349.1375092	2304.856775	2539	337.1086957	52.7151743	3696.918442	574.9046902	173.9972349	409.2527055	1467.446355	393.0660112	0.0046810137	0.1517059936	0.05667279725	0.01365054217	0.03649225285	0.0233578251	0	NaN	NaN	NaN	NaN	NaN
4	417.1260734	135.3291497	1317.629052	7528.674238	1105.789637	91.42679418	2272.609262	3139.5	673.5578947	610.8537649	3457.983333	546.0729311	138.6393017	474.2971891	1396.250491	750.9775575	0.1758048055	0.1497185157	0.01481900006	0.02067389205	0.02792011208	0.0243422562	1	0.1408148756	0.2683357804	0.0435983946	61	1
4	430.167662	30.16311521	4309.544694	9287.573554	1507.116312	-283.8530437	1584.498033	3911	24725.24211	839.6874732	1768.040232	252.5992687	176.6932349	175.2019515	679.3138551	11721.50304	0.4679341785	0.1687135564	-0.03027610848	0.02547285743	0.02458427241	0.02115795388	1	0.3695348679	0.3031913215	-0.04480185338	87	1
4	450.266385	11.46768279	1622.340437	9791.276583	532.8498222	-47.52787356	1125.667387	3658.5	6556.548387	317.3804687	1798.295866	145.73365	109.4444646	186.8744065	662.8008574	2728.077132	0.1658086289	0.05442799709	-0.00529311033	0.01293241025	0.01364403162	0.01206353921	1	0.1305679999	0.07208682256	-0.03197847109	55	0.9999999123
4	512.4935487	64.73892429	2666.19469	9701.967822	906.3186302	-77.10000628	1430.909874	3845.5	7090.531915	728.848054	2472.852678	263.7785636	158.6790962	195.4142468	943.7741434	4700.496226	0.2826882929	0.09289128031	-0.008909390222	0.01938000075	0.01937311809	0.01866438803	1	0.2233528882	0.1498763422	-0.01646354063	74	0.9853809237
4	581.8341518	81.56750991	6875.925382	6861.581633	679.4637973	-482.0486113	1557.129421	2823	1862.1875	1766.702114	1687.871309	210.6949742	309.1836029	204.7187539	683.8844007	1360.705555	1.023110383	0.09953894274	-0.07110624443	0.04508150631	0.02207043963	0.04800009056	1	0.8060606999	0.1546495675	-0.06378257279	96	0.9999975525
4	603.7545163	295.5564035	-64.0502993	11838.90457	189.1747343	400.2420574	2169.127732	4402	11281.25806	49.59959961	2323.792734	142.405609	106.5456311	202.9931666	804.0447306	5468.633445	-0.005161386344	0.01690133014	0.03405140577	0.005463056569	0.01373122059	0.007525316693	1	-0.002713998487	-0.002140737482	0.06295695681	2	0.9999999574
4	631.8617305	174.028045	2668.295009	9391.07466	1467.611116	637.2883756	1742.180409	3926	12118.68421	651.9523992	2069.821178	331.7229293	211.7701104	211.7471653	828.5455007	6797.939084	0.2833735627	0.1558275064	0.06526920145	0.01818045333	0.01851471651	0.02158110707	1	0.2294481645	0.2814800713	0.240931418	77	0.9999991898
4	640.2655979	148.629406	581.2333507	8979.808173	1474.508255	52.35128496	1407.817695	3707	10460.86957	137.4796004	1791.251378	301.4397795	78.80828688	163.3651296	709.838039	4943.29307	0.06641119398	0.1594585592	0.005939359482	0.008527629727	0.01907045003	0.009324630688	1	0.05364343092	0.2890779444	-0.01087398532	42	0.9999999998
4	644.3009768	283.6357432	-62.97459797	11151.6567	718.0556159	168.6379158	1811.529425	4249.5	11964.70213	53.66171226	1998.889146	180.8518292	76.4178925	173.2385007	743.2223322	4153.582091	-0.00585005554	0.0647892289	0.01581492549	0.005375196082	0.0133288734	0.006583633602	1	-0.003960457268	0.09563718746	0.002472515553	6	0.9927816479
4	660.7193845	109.4617238	-67.09569022	6346.536684	2014.70758	662.2185133	1260.619781	2881.5	9651.075269	61.63556226	1238.635867	376.0806361	145.2823902	152.8366843	525.0726338	5029.316021	-0.0110561047	0.3211840838	0.1038411419	0.01127084038	0.02972619753	0.01272736771	1	0.0004078148509	0.6250530109	0.3149206467	27	1
4	739.5791986	333.2487261	3245.286367	6791.205026	372.8834681	553.7421183	1762.295403	2613.5	9423.12766	891.0201671	1893.452307	136.5105566	239.010528	197.2917284	695.5923712	6056.560016	0.4709316162	0.06160527043	0.08121682964	0.02752121821	0.02232416123	0.03641143978	1	0.3781407266	0.08672704046	0.3332435621	84	1
5	15.83833843	229.5579879	-20.59471375	8869.84293	914.302168	428.606263	1096.684775	3470	6266.350515	50.00780666	1881.516373	217.5620637	103.4585714	130.7309459	709.1912139	2911.3272	-0.002590770679	0.1046847633	0.04915909886	0.005747240413	0.01765097463	0.007946942345	1	0.001239795609	0.1786008958	0.1193681249	13	0.999967462
5	72.76788239	318.2499532	425.9392141	7083.159757	1113.152768	293.3356853	1878.666696	2919.5	3386.031579	230.2248264	3247.865421	519.8283361	139.1593986	233.8048535	1284.906776	3888.851741	0.06260520984	0.1556025925	0.04520061506	0.01242378109	0.02860395968	0.01713436715	1	0.05317645332	0.2824402364	0.1227196904	43	0.9999999992
5	78.76092609	33.79777948	981.7934578	6624.378818	1926.039637	-70.28170354	866.8739075	2993	12099.87368	179.5450884	1203.320675	339.6304655	90.7359809	140.6707478	519.9762002	4481.622235	0.1503066325	0.2957535376	-0.01009019879	0.01622716509	0.02622213756	0.01505222006	0	NaN	NaN	NaN	NaN	NaN
5	88.63947345	148.3425352	1.132129159	10558.00581	650.4775477	100.9156828	1256.284836	3971	7163.694737	42.29508498	1907.086161	172.0639893	57.03740636	164.2374261	690.4139966	3353.820315	9.140922184e-05	0.06375392891	0.009830914927	0.004152010545	0.01487973751	0.005621395491	1	0.0003422713528	0.09326560284	-0.01676435745	6	0.9997658448
5	128.5409576	139.2713261	7.262710013	7967.498905	2401.137952	137.7540226	1537.703778	3707.5	1415.537634	58.49806278	2019.431683	648.6298399	67.94819411	195.5838686	895.1462689	895.0274778	0.001176554541	0.3088454556	0.01819456141	0.008809121101	0.02810798267	0.009927662477	1	0.004323318209	0.5968801878	0.02341808762	25	0.9767521101
5	142.4878142	52.70138016	526.7467263	7535.541008	2162.777591	186.7985608	1133.102008	3321.5	934.0421053	136.3694989	1720.605392	490.0513285	95.94464282	185.548365	733.2325627	626.5456108	0.07196153523	0.2908134307	0.02562567353	0.01179072255	0.02661184612	0.01291563103	1	0.06071725917	0.5594223925	0.06390540809	49	0.9999999991
5	165.2407925	101.8141636	782.1377906	13022.34606	3737.359287	1076.88484	1587.572064	5809.5	4360.56383	164.5404211	2097.061434	633.1201912	225.8098905	188.5286954	915.6517638	1796.42736	0.06078783234	0.286203813	0.08135431886	0.008600152604	0.02123984197	0.01297836663	1	0.05549000446	0.5518282032	0.2522809791	50	1
5	183.2379775	107.2352327	-129.1525868	12468.75446	633.281569	1296.74462	1772.861922	4670	5918.347368	61.09579467	3286.549275	214.650369	363.5697366	190.2265331	1169.615375	3461.61719	-0.01030329357	0.04983883428	0.106022028	0.005809967797	0.01663637873	0.01190658627	1	-0.001696541259	0.06783707789	0.3100990231	9	0.9999996145
5	183.6280445	170.5813539	-272.2762473	13885.80149	203.0345841	3267.253018	2347.076929	5098.5	5315.12766	71.07425343	2326.274122	136.8845943	520.2277082	238.4677401	819.0474276	1718.795579	-0.01970262515	0.01418953859	0.2298410095	0.005328646853	0.01107877904	0.01702884558	1	-0.001352253693	-0.001360751314	0.7309191764	5	1
5	186.1496857	214.347129	-315.2609667	15345.2673	196.0696881	3642.956568	2582.288918	5651	5253.326316	76.92581917	2488.716469	156.6811911	610.6219503	252.2881654	882.4238073	1947.752745	-0.02030247611	0.01191573663	0.235199048	0.005401441848	0.01162477359	0.01818077733	1	-0.001498050396	-0.005854954163	0.7490525969	5	1
5	215.3677001	147.9199692	-150.1397887	16833.47532	1123.267357	474.7908818	1827.814597	6258	18546.12632	57.83483526	2482.098064	281.0264286	116.3105598	347.6561683	963.9065209	5184.399518	-0.009745727314	0.06980157934	0.02944586631	0.003980578942	0.01289053215	0.005502848437	1	-0.006095971409	0.1064002898	0.04857023666	7	0.9997594927
5	216.7789822	77.40736954	2695.787101	9509.021567	1987.747627	-101.7422702	1462.402989	4116.5	2246.670213	821.8407754	2895.285277	604.6866173	139.2873488	198.0093193	1188.881384	1818.793174	0.2844728981	0.2111538338	-0.009709427134	0.02075819025	0.02459124179	0.01645746157	1	0.2259541666	0.3927172558	-0.01337349112	78	0.9999999997
5	252.6866656	100.566245	848.7612983	13151.50253	3933.538819	403.7894767	1801.982904	5871	2549.234043	229.4012106	2985.39261	885.5312242	119.9266806	236.1414569	1293.513234	1361.393423	0.06754017562	0.3010091482	0.03127628795	0.01004022569	0.02481978259	0.009962606865	1	0.05769317088	0.5805825216	0.08276008214	49	1
5	259.414087	20.29919347	-2.965497809	8513.736213	869.2621096	203.3625362	1141.810185	3300	6086.840426	50.29754862	1850.382266	177.8346739	75.32051811	162.5810688	669.9409832	3180.838107	-0.0003177725287	0.1004512228	0.0228559996	0.006581395513	0.01705344322	0.007650329206	1	0.001261814758	0.1690502425	0.02949181424	11	0.9557030491
5	271.658107	224.4745687	-131.7567673	18030.26616	1954.054918	1085.766019	1892.273206	7077.5	3422.202128	67.11367237	3830.280581	523.9360119	219.8990898	213.942021	1542.688565	1787.995235	-0.007406152016	0.1099695235	0.05944487841	0.003924169675	0.01340720296	0.007181716041	1	-0.001842306526	0.1898258755	0.1538024424	13	1
5	279.3549203	13.61398248	1489.658012	9945.550326	2909.317856	377.4529328	1145.930451	4464.5	12070.89474	303.5158818	1638.769428	483.0760124	136.5990579	191.8311929	699.4472293	4320.868548	0.1509545408	0.2918037691	0.03844490032	0.01398552292	0.02399057562	0.0132944686	1	0.1241703694	0.5611264229	0.1255782421	67	1
5	292.2485362	75.52443207	1088.542795	16677.63287	4988.009601	562.1626028	1874.528103	7419	6952.677419	152.783977	1391.57819	515.9095043	132.3406783	241.6132845	658.2793565	1404.259662	0.06670674675	0.3066609774	0.03492363917	0.007080582213	0.01666105987	0.007543939245	1	0.05733254126	0.5923135529	0.09533967486	49	1
5	293.6066293	372.9913914	-243.4024929	18705.45517	6720.482272	1135.205488	2413.76377	8985.5	26256.03261	93.82230518	2786.971608	1075.237159	219.3869635	259.9701837	1285.41592	8272.07921	-0.01352937612	0.3579290647	0.06150938253	0.00584865172	0.018204271	0.007718525806	1	-0.003958851878	0.6991979893	0.1709050414	26	1
5	297.4858054	122.2403608	-282.1294232	16943.43471	2788.491998	1908.376483	1971.734029	6893	19131.04301	79.73069378	2748.602389	523.6652437	333.6221589	222.0117814	1141.612763	6598.133089	-0.017178751	0.1688925601	0.1140233858	0.006233882725	0.01695518468	0.008158070549	1	-0.005369057696	0.3126629662	0.3414670293	19	1
5	299.1223626	18.77509538	-10.78682185	8254.563027	578.8731397	80.39776162	1230.460182	3150	8213.104167	45.32094161	1814.039286	162.4453894	57.50101532	142.2616292	660.1945914	3758.78178	-0.001487129588	0.06814476167	0.009843836992	0.005812177987	0.01721212892	0.007013055314	1	-0.0008617411138	0.1022984536	-0.01687143294	6	0.9998516416
5	315.8043752	136.188867	2370.222455	13992.80031	3192.081144	706.6154933	2335.151638	6122	3615.305263	583.0765405	3045.652958	704.9734167	222.6834361	374.5482165	1295.09315	1986.088255	0.1667912083	0.2326716503	0.05252692247	0.01409423374	0.02123028876	0.01457420866	1	0.1370288232	0.439982437	0.1746896563	65	1
5	341.7362592	20.4696611	2342.933806	8986.813624	200.124233	1650.034421	1863.831925	3384	10385.02151	552.1625931	1979.024204	120.0750482	407.9423203	395.9931541	747.9222282	5733.132693	0.2689726072	0.02191895573	0.1848807915	0.01679298367	0.0142389606	0.03091357183	1	0.2245213275	0.01039439441	0.6416910755	71	1
5	342.3930426	78.59520138	-188.8243211	14917.92319	4516.198303	1576.778005	1580.200808	6631.5	14297.70213	91.86557597	2267.943807	715.3638515	256.7072345	424.7609052	1001.859251	4771.881622	-0.01299197207	0.3061256881	0.1035345403	0.006382276623	0.01855249011	0.01013715616	1	-0.0013043368	0.5941349985	0.3127443503	27	1
5	367.5008781	165.3431961	-179.8060455	16594.07874	4162.642443	969.5825409	2094.189511	7257	19325.35106	79.95486888	2292.032018	678.8462044	179.6511473	191.0620436	1029.585558	6024.627794	-0.01071796693	0.2614762364	0.06112912065	0.005181210115	0.01545003137	0.006580503281	1	-0.002767258816	0.5010687018	0.1657982027	22	1
5	368.7499323	218.5398213	-93.57882723	16953.1357	5765.288333	222.2059724	1854.136464	7882.5	10278.55914	89.6817555	3222.178805	1241.449789	102.1998104	275.2733071	1538.819583	3729.363739	-0.00604619035	0.3425061107	0.0131073537	0.005291500457	0.02250749339	0.005927803996	1	-0.001382906312	0.6659170193	0.00590550009	24	0.9999965989
5	374.755202	270.4409548	4582.170965	15087.15129	2603.870267	-0.6403705295	2516.081531	6395	22591.91304	1238.979926	3762.458078	654.9955474	207.114406	226.4813848	1563.434002	12072.1491	0.3049062587	0.1733574866	-3.624923433e-05	0.01728028673	0.01664998864	0.01640877178	1	0.2423881232	0.3152090388	0.02262919964	76	0.9999999989
5	377.5877036	151.4294995	7137.068698	14194.47095	1597.537707	-272.4798482	2206.296266	5779	19748.21739	1484.147515	2777.354851	299.9752449	287.2032233	247.9507435	1061.954711	9188.004633	0.4995888095	0.1108735929	-0.01752059182	0.02346823388	0.01600353883	0.02122070907	1	0.3948541707	0.1845114877	0.003359169006	85	1
5	397.3707851	315.236303	3271.277731	18155.76933	264.5847705	155.4001054	2525.26155	6759.5	9953.148936	688.3942641	3515.918713	223.5445102	178.0599528	268.8380411	1336.602462	4224.534482	0.1825194612	0.01490551712	0.008794519019	0.01056732903	0.01262333239	0.01007557843	1	0.1443251321	-0.008791638699	0.01824877397	52	1
5	404.8373001	362.9421989	3073.865924	17920.73397	3110.494411	1053.048987	2665.022389	7567	15022.69792	553.4316335	2906.998828	617.3548886	241.9017394	266.9127734	1246.146492	5077.220711	0.1688148351	0.1748951448	0.0601579321	0.009695400207	0.0145572206	0.01051760302	1	0.1385300048	0.3215466491	0.1986534416	62	0.9999997941
5	417.7225372	204.5187452	1035.875369	15251.78568	5042.852568	68.68641955	1563.358526	7023.5	6687.947368	258.1482227	3245.228405	1192.901858	109.2347775	215.346558	1519.644486	3120.987161	0.06876967805	0.3373447991	0.005224092997	0.008631982122	0.02107989496	0.007434623732	1	0.05733015321	0.6543689617	-0.004625235604	48	0.9999980982
5	422.7473854	154.6482883	3356.175904	11128.0772	1078.937427	775.5403349	2040.839012	4467	4279.075269	1023.746477	3344.987308	356.369869	276.8151243	286.9436041	1293.375079	4003.798906	0.308745153	0.09724534833	0.06950215072	0.02458648001	0.0198938409	0.03296762742	1	0.2492186486	0.1610640673	0.2584298491	75	1
5	426.3193261	59.35231672	1865.165537	11966.78379	1873.054677	555.7911088	1801.920252	4925.5	9550.893617	409.1920435	2192.391856	356.4900118	177.0134573	212.2229907	866.6055908	4072.127862	0.1564919737	0.1601962651	0.04719353635	0.01382555146	0.01870111469	0.01345539601	1	0.1277557091	0.2910621528	0.1507678591	62	1
5	444.7684002	29.35836413	2299.476305	8401.629464	1387.542418	434.1519401	1619.55452	3539	22424.88298	615.0026874	2092.576659	296.7700958	178.7373117	185.0981047	814.0558278	12813.00567	0.2740244272	0.1673944448	0.05234668787	0.01926691237	0.0265942763	0.02182490926	1	0.2213084992	0.3049128666	0.1950615909	77	0.9999999883
5	460.3255046	69.43227916	10801.75018	10964.70482	1127.83641	-760.8316459	1503.910472	4579.5	3857.021277	2445.431358	2493.227295	278.4129298	376.5020412	213.3147831	988.2045413	2318.914985	0.9866085162	0.104652124	-0.06819467609	0.03979196594	0.01769481715	0.03660036708	1	0.7773807877	0.1655836553	-0.06173010311	96	0.9999997556
5	485.5922399	87.30744672	935.1671471	11730.82641	308.2622783	69.37800317	1651.983456	4274	20588.15957	210.6098234	2128.009096	121.0622747	92.98340998	186.1218736	723.9601812	8359.915669	0.07820766407	0.02767213107	0.005855657788	0.008182353412	0.01314100947	0.008325943829	1	0.06160427417	0.01830752186	-0.0145774308	30	0.9999999722
5	501.3384677	21.5870165	26.8175227	8242.040721	142.86167	95.01946701	1285.486704	2995.5	4884.473684	35.39401962	1198.958659	113.521125	63.71622424	146.2016945	442.9948713	1351.486485	0.003300538056	0.01551154839	0.01151484189	0.004486407136	0.01402212446	0.007741643538	1	0.002490609378	-0.005789175022	-0.01248913525	1	0.9999999998
5	506.9810069	253.3202814	-141.4579041	15206.0055	338.559594	460.4442464	2168.991449	5530.5	15275.16129	52.27672914	3112.708657	176.7247379	125.1688326	209.5325378	1108.791465	8414.112571	-0.009049324475	0.02277727836	0.03206649351	0.005289787562	0.01395711848	0.00534469091	1	-0.00586426872	0.009900318334	0.05555113801	2	0.9999999852
5	551.6329901	231.11461	-73.75979543	15008.05689	4906.04438	400.5662142	1822.828566	6825	12020.49474	74.86500346	2130.743504	740.1241252	110.9543091	236.2280852	953.3344928	4344.63745	-0.005424683963	0.3357800576	0.02715585952	0.005105923849	0.01726284048	0.007329091764	1	-3.435027391e-05	0.652543376	0.05390618244	25	0.9999878098
5	552.7136994	642.621378	22.43881364	7784.448868	22.8456394	146.6161323	1889.285426	2859	1663.129032	38.04972577	2479.300017	113.1614537	72.20112757	164.0409471	880.0208157	1196.132729	0.002721488564	0.003715718877	0.01928213381	0.00601535221	0.01654666083	0.01148089516	1	0.002420370222	-0.0297630729	0.0134724622	1	0.9998759417
5	563.6547412	287.6544066	-257.6627396	13844.14909	104.5355156	3184.197516	2319.144083	5068	3869.414894	73.12188754	2624.810499	137.6525643	592.5663433	253.6109703	925.8874221	2030.463088	-0.01925455668	0.007505955141	0.2344347553	0.004664344022	0.01050456161	0.01926904068	1	-0.0007642771585	-0.01494561837	0.7464637328	5	1
5	564.4491121	86.83510145	-37.06843995	8654.980421	872.6167702	200.5848075	1483.28223	3386	8870.804124	41.29693214	1761.576154	214.9593763	79.7227592	202.2779047	675.2003968	3460.837042	-0.004561081409	0.1011654698	0.02394269704	0.005512719362	0.01868245601	0.008824588626	1	-0.00202159328	0.1705911981	0.03230151361	12	0.8041156582
5	573.9865302	159.3651171	5322.924697	11161.42482	1999.148831	-247.79415	1735.170217	4839.5	23416.83871	1087.138628	2205.416321	366.4288818	226.54182	214.0807528	885.3293774	11585.54104	0.4707735867	0.1741837449	-0.02526618871	0.02861537561	0.01788189483	0.02109225286	1	0.3721727058	0.314558295	-0.02673685933	87	1
5	583.8803782	223.2982601	1366.556944	8258.190016	2542.100052	61.23726301	1857.713183	3823.5	1709.326316	485.9355705	2790.120137	876.9845887	115.4581926	227.2001039	1253.844998	1624.013189	0.1674716465	0.3110918745	0.007102538244	0.01745838331	0.03401517972	0.01741035288	1	0.1353942286	0.5995908164	0.02269025701	66	1
5	593.2746029	571.4538281	2161.757782	12397.07142	59.82781607	639.4181809	2214.209513	4560	1572.276596	423.8995253	2565.224512	131.8655164	198.9378854	214.2303646	918.2850377	793.2041108	0.1741416966	0.005760308775	0.0519468529	0.01038345906	0.01101609993	0.01291762999	1	0.1404364745	-0.02612605273	0.1639187089	53	1
5	609.5683474	142.2854264	6250.865317	9239.918357	1531.649489	-368.1109812	1490.46272	3932	8809.148936	1586.819259	2336.472632	372.6505451	245.5522007	190.629833	935.0644442	6810.417932	0.6901801648	0.1636238363	-0.03925444791	0.02849522748	0.02182220869	0.02982993271	1	0.5450060169	0.2903805336	-0.02610230775	93	1
5	610.3181659	218.4684592	-177.3288015	12259.62208	1930.559322	1396.151855	1798.726192	5049	13248.85263	65.52795764	2427.255016	374.5212627	267.8020907	175.0281922	942.7383907	5539.291609	-0.01429066214	0.157396983	0.1124974345	0.006176168652	0.01538110268	0.01056043126	1	-0.003301581714	0.2889784406	0.3363526088	19	1
5	615.1515294	569.1340757	1902.058733	11402.0991	1064.326812	577.7485093	1988.747175	4472	5098.25	451.5956181	2406.412287	240.4082252	188.5045005	186.2226362	909.8490839	2771.845701	0.169643976	0.09690752859	0.0519199925	0.01288053987	0.01426334508	0.01282745368	1	0.1378261053	0.1611095928	0.1670085369	59	1
5	621.7543987	460.4100807	2046.187817	11293.29345	211.9599129	83.12976056	2119.995209	4207	15683.02128	542.5313383	2970.775183	139.5878007	125.2089006	182.8922559	1036.400945	7879.519503	0.1765639971	0.01954405215	0.007646538988	0.01340120108	0.01519294216	0.01295330174	1	0.1395786977	0.0007539112676	0.01319331052	52	0.9999999989
5	644.2467728	246.5115662	-57.49061917	11583.20101	147.1714219	696.5648513	1793.976989	4215.5	6347.956989	44.84929664	2303.314886	132.8824035	166.5333033	211.8837002	794.017275	2491.506118	-0.004758069256	0.01296551116	0.05988991751	0.004128028167	0.01269475903	0.008631184001	1	-0.0007314860053	-0.00940769624	0.1514636007	3	1
5	656.3540522	114.5421911	458.138276	7267.989945	879.1366775	26.18290392	1241.424278	2912	27218.17021	116.9213691	1164.55723	170.5000275	62.44369949	138.3069614	447.3099972	9239.944144	0.06111444187	0.1204117007	0.003743604145	0.0104239705	0.02019288438	0.008875117198	1	0.04889188791	0.208864767	-0.02138208717	38	1
5	658.4183022	222.1953314	1536.375822	9827.6266	2257.163611	448.5456343	1646.699376	4360	8377.446809	393.6815226	2378.32236	505.9429877	172.8330728	194.048385	985.9013348	4499.132463	0.1595276572	0.2272405307	0.04594164978	0.01261861841	0.02563408378	0.01681480741	1	0.1307816239	0.4286869668	0.1502350208	65	1
5	700.3041261	151.4373382	-46.23764021	6092.152644	1994.072539	281.08693	1173.799493	2829.5	16314.3617	50.41412462	1219.994044	411.4145644	88.05513689	152.4622804	539.3191707	6924.988103	-0.007332920335	0.3309454282	0.04797053719	0.009889994233	0.03299853268	0.01154110681	0	NaN	NaN	NaN	NaN	NaN
5	706.8261487	310.6655363	2630.584625	9306.556505	223.546403	1953.103005	2187.690557	3589	24415.65263	487.5765574	1498.281098	123.1641915	343.0219412	203.4258268	538.2480249	8318.420079	0.2772868788	0.02454780779	0.2044131411	0.01770687666	0.01529502291	0.02559330638	1	0.2324257014	0.01633577802	0.7106460354	71	1
5	723.664457	253.4492042	507.1971983	8866.837612	1490.334404	271.2941801	1451.331228	3681.5	22517.61702	143.5294089	1455.921919	249.1858116	91.70607031	355.0171369	576.5629248	6857.546781	0.0602006321	0.1686830599	0.03258427505	0.0105561396	0.01824667609	0.01105090023	1	0.05057599671	0.3089264061	0.07952282317	43	1
5	746.2667045	301.4387544	-114.7205855	7074.906138	657.0481612	1590.442635	1796.903703	2797	1223.87234	52.19560248	1177.172354	167.7542465	267.2407915	185.2491097	454.0055158	489.3055038	-0.01632361907	0.09529468311	0.2259489025	0.007576331431	0.01911267162	0.0180901493	1	0.001919001587	0.1650547448	0.7220562165	15	1
6	59.27757611	407.4849152	-44.52487962	13715.37081	4334.692834	127.3251527	1640.255673	6179	9625.905263	81.28786845	2243.929212	649.9473916	74.39029196	230.3267696	943.768593	3106.431	-0.003023221859	0.3151614618	0.008634042146	0.006480934572	0.01974127983	0.005699545083	1	0.0004309016429	0.6095875001	-0.0100131519	24	0.9999928669
6	75.34193351	253.3080291	-148.3624715	12159.30091	2688.259376	1359.794767	1939.441962	5163.5	4314.107527	76.94292869	2219.531239	481.5861101	273.7663673	198.6685045	900.7506942	2259.514951	-0.01140762807	0.2217444752	0.1116908501	0.007834587831	0.01590390098	0.01080844671	1	-0.0003955353905	0.4210802844	0.3371885965	23	1
6	165.4760246	221.8120516	4863.744619	15481.30719	260.3589464	-52.58099233	2171.410442	5682.5	6121.926316	1192.226044	3683.223721	180.0480745	236.8644553	222.4926693	1367.53432	3605.118631	0.3117236166	0.01769305168	-0.003037711748	0.01414678727	0.01044891023	0.01880589666	1	0.245960543	-0.00464725115	0.006710032515	69	0.99997858
6	175.6579712	403.5286097	8055.862528	16507.52713	1856.128738	-214.2516059	2444.883491	6646.5	25336.40426	1680.561436	3262.999865	424.0370778	335.900071	258.2899054	1324.759974	10261.51911	0.4948620881	0.116740638	-0.01380214208	0.01988615582	0.01288742763	0.02371368514	1	0.3914152849	0.196723088	0.01532146293	85	0.9999999991
6	267.9159134	278.2029336	12434.70644	16818.37931	501.041114	-408.2259553	2624.666897	6671	26286.8617	2509.74348	3319.430128	199.9995659	456.9437183	763.1112625	1258.604429	15812.66363	0.7365173431	0.03221189666	-0.02473779229	0.02917951028	0.01415113163	0.03175573152	1	0.5813051966	0.02052044522	0.02800155994	90	0.9999999527
6	316.6819808	131.7103863	3417.786623	11003.48556	1039.095262	901.977271	2483.506921	4377	4665.826087	959.8224282	3154.758379	350.9696945	307.1755316	303.5683217	1215.160886	2826.699985	0.3141487614	0.09168111101	0.07271712343	0.02050697555	0.02104840973	0.0388388301	1	0.2536543931	0.1496880933	0.2704067991	75	1
6	398.6892842	449.2575184	-9.89316619	10927.47085	1.019699575	739.2667803	2530.101546	3834	925.7934783	50.3651692	3809.246588	152.5366926	246.0381765	320.6219135	1346.311573	1222.529997	-0.001127992062	7.627947975e-05	0.07352964777	0.005717259544	0.02073989482	0.01794113327	1	0.002909607998	-0.03548006418	0.1984525006	3	1
6	433.6421859	33.50718934	-40.67334646	9635.640114	993.2358855	231.7160903	1341.721849	3745.5	5081.617021	53.34211804	2081.755141	242.3714782	84.05061373	215.0310474	782.3398055	2819.975033	-0.004193247666	0.09934296543	0.02319228695	0.00606607627	0.01802574087	0.007491851074	1	-0.001798706987	0.1668209646	0.02972699092	12	0.5680733408
6	472.2131822	161.4922873	2123.442361	11317.62977	42.85251279	87.51512715	2277.679679	4106.5	2600.268817	627.1392899	3340.566453	173.4514242	152.2134292	357.2039785	1175.828506	1691.790081	0.1888931977	0.003808168723	0.007782508371	0.0147030586	0.0196254301	0.0174169716	1	0.1491928475	-0.03167449598	0.01569467613	52	1
6	481.0104703	306.8262271	2804.398317	17153.65007	1687.874968	1066.686461	2400.015605	6838	6002.378947	719.4122872	3878.05714	489.2250004	311.5765471	446.2280503	1539.720842	3303.363164	0.1671421649	0.1007135546	0.06050513769	0.01356520874	0.01603672612	0.01691345362	1	0.1364497018	0.1692220566	0.1960612032	59	1
6	492.1569337	21.69758751	6827.157311	6962.966858	217.6168253	-570.1496136	1399.496304	2743	12128.31579	1721.94173	1765.399163	111.2540367	335.3988825	173.7451001	643.1017125	8852.965723	0.9968287966	0.03179899163	-0.0765462107	0.0499575405	0.02201952448	0.05596746082	1	0.7841651428	0.01560040708	-0.09142767676	94	0.9999921479
6	496.6291585	64.40355353	653.9984439	10642.1724	3391.435449	-6.701903157	1371.206069	4866	12990.16842	149.9988175	1744.669259	553.5942965	97.72442225	222.0125747	750.5436329	5542.526894	0.06552179295	0.3210310054	-0.0006906341558	0.0104132559	0.02550057763	0.009366057743	1	0.05419526234	0.6207069153	-0.02638234334	48	0.9999999789
6	500.621795	118.5142253	1046.727066	12254.99889	291.9639016	72.60624657	1675.856919	4530.5	16534.54839	246.1757102	2488.184241	142.5546323	92.81706636	183.0675542	861.8960116	8855.226878	0.0826283598	0.02470320853	0.006383102694	0.008713321305	0.01264916023	0.008076954114	1	0.06511107314	0.01218557612	-0.01191633955	30	0.9999999966
6	519.6097633	291.9562787	-174.9871765	17387.2539	909.2107396	2150.457852	2451.859806	6575	7623	67.37289825	2197.475252	237.0494673	314.0975946	217.5659258	860.6580066	2548.489285	-0.01079390537	0.05546934127	0.1268226348	0.004064310329	0.0117942388	0.009956019403	1	-0.0006543950867	0.08006551072	0.3815708549	9	0.9999999999
6	554.3189748	112.4730082	8860.447856	8849.229323	188.8510564	-661.7039648	1698.781043	3537	5568.638554	2373.715159	2320.826055	134.9938473	434.326488	248.1715844	882.6375982	5817.538884	1.027788225	0.02044753468	-0.06864291507	0.0531575008	0.01895687681	0.05935420895	1	0.8091008924	-0.007750683489	-0.05792378327	94	0.9999999997
6	560.397979	19.52727549	29.47228228	7279.225242	670.1693461	54.43181787	1106.722567	2788	5295.93617	40.8815748	1140.229655	144.2389723	51.91857097	126.410991	414.4584681	2064.750785	0.004638551487	0.0948442396	0.008276061587	0.00566302911	0.01788183347	0.007234583072	1	0.004169007603	0.1570258965	-0.01964995046	11	0.9999998236
6	566.7560798	109.6708875	9104.7015	8917.646756	254.3481807	-584.5669759	1688.217102	3603	12243.87654	2222.030402	2191.107311	161.5394524	343.3305666	199.0359541	826.7502164	7463.429346	1.020955353	0.02932083796	-0.06293174244	0.05099925719	0.02302610948	0.04257124145	1	0.8041559551	0.01071793655	-0.03946170992	94	0.9999995814
6	600.111137	108.5841067	4390.038739	9409.338686	265.2176988	-213.2628871	1564.519821	3629.5	18024.32258	894.5570315	1848.14796	121.4766603	203.0646523	186.3805079	675.9164301	7983.55247	0.4691703531	0.02640256462	-0.02200702329	0.02065718259	0.01543599979	0.02284974662	1	0.3695678745	0.01116954827	-0.02271061834	81	0.9999985279
6	638.4126621	105.6972158	-88.70833226	6488.705259	63.44064778	1453.628296	1574.165421	2408	2107.776596	52.12159127	1217.100314	83.67038348	291.1809804	174.1437482	439.9615428	1264.152878	-0.01322311744	0.009598779455	0.220573559	0.008145918369	0.01408986702	0.02221398462	1	0.0031230086	-0.01114362108	0.7003807649	5	1
6	643.7568575	222.4807126	-85.03685866	10912.06554	1120.107908	614.9488586	1517.597878	4207	7565.053763	54.35127211	2320.476355	262.065998	131.3870427	176.1509165	862.8733028	3911.248815	-0.008448962065	0.1033341511	0.05706146586	0.005354292792	0.016914372	0.009336762352	1	-0.002895432911	0.1761324944	0.1450918189	13	1
6	646.3804905	155.953611	1177.149795	6922.592985	995.7513731	434.3106528	2112.791584	2880.5	2471.946809	291.2615565	1701.788388	280.2922484	159.842764	244.3397481	672.2636611	1108.235829	0.166598061	0.1449928815	0.06390788618	0.01554479056	0.02651535144	0.02341261733	1	0.1367071786	0.2602742512	0.2096417017	62	0.9999999999
6	701.0348041	311.2825942	354.2673186	5415.256563	906.8060129	247.0358198	1762.305772	2286.5	3380.873684	186.6032011	2492.069372	420.7769736	126.7616367	181.3414984	989.314509	4886.562657	0.06515911697	0.1638734373	0.04493691563	0.0168995609	0.04320208462	0.02256115088	0	NaN	NaN	NaN	NaN	NaN
6	716.6697943	141.2799003	19.89640417	6035.039683	395.2482192	38.28961517	1070.932032	2284	6720.934783	36.26509788	1097.880013	97.04437375	50.73084745	117.225705	382.51419	3807.160893	0.003900544954	0.06664632838	0.007324277842	0.006338490932	0.01897757688	0.008626677798	0	NaN	NaN	NaN	NaN	NaN
7	41.4059712	486.3054051	754.3021587	9484.475	74.9517972	112.5949138	1884.996761	3497.5	5053.297872	263.1779967	2798.309939	131.6151658	101.551024	251.6045571	971.7728049	4197.988883	0.08295894186	0.008460251828	0.01180888758	0.01095929382	0.0179359461	0.01332035964	1	0.06556060616	-0.02100445109	0.006015655999	30	0.999999992
7	111.6910989	399.4471824	2344.074519	13653.0938	605.4527492	63.28984122	2017.178705	5043	1814.06383	622.2605656	3429.583139	215.8878506	149.5984385	225.9079649	1242.88826	1174.354014	0.175594668	0.04556720093	0.004990819185	0.01091622216	0.01315520928	0.0134884722	1	0.138908229	0.05412397991	0.005066041948	55	0.9999109342
7	129.5229124	208.6849985	2291.655754	14085.23206	2203.909324	712.2194584	2247.32707	5756	13134.63542	402.8853369	2394.108786	380.0437899	207.7381168	214.8937915	919.6976396	4646.603672	0.1618703302	0.1562150067	0.05169070498	0.01145059034	0.0176985708	0.01339318552	1	0.1322726057	0.2829781665	0.1672083976	62	1
7	129.8168254	258.7766903	-106.3410931	15179.66845	4937.585105	387.0777343	1740.997222	6826	9181.210526	102.375434	2798.807852	949.2349115	131.2739352	537.5892512	1247.002291	4104.319092	-0.008054558336	0.3313863272	0.02673055799	0.007062116092	0.0200369164	0.008033198914	1	-0.002192482673	0.6435307364	0.05165765072	25	0.9996054265
7	146.5734724	453.5633797	1115.97128	17752.54456	2083.043415	94.54016272	1964.179276	7023.5	29666.38947	261.3635211	2937.816984	390.9115692	116.3536203	225.3467955	1149.448327	10990.32737	0.06039250193	0.1170729133	0.005685484507	0.007867209172	0.01254271439	0.006913461449	1	0.04841286622	0.20207606	-0.01503852491	38	0.9999999999
7	214.3443802	273.5734784	5347.90771	17351.6805	4176.89361	-141.5443213	1670.849227	7720	13490.44211	1298.428178	3944.562237	1012.489239	264.2856634	212.5809532	1720.296759	7290.096196	0.3046070364	0.2399580652	-0.006526789199	0.01456672484	0.01564976558	0.01752422439	1	0.2424211591	0.451787471	0.003367180081	78	1
7	260.4492886	226.6225599	4795.839904	15834.18088	2718.714367	1196.620895	2274.186234	6691	16528.53763	1097.235376	3471.726747	614.1016383	378.8487872	236.6550958	1437.47959	8980.989675	0.2994600899	0.1697596722	0.0709923655	0.0189906757	0.0183335479	0.02104907482	1	0.2427193093	0.3101250053	0.2647944032	77	1
7	301.3102346	80.65673454	3398.195698	12330.35661	3757.080942	-155.5964153	1535.856375	5651.5	12057.4086	1084.45563	3647.053428	1058.722932	217.2650824	210.7972414	1568.154349	8779.707146	0.2779042146	0.2979733122	-0.01167271955	0.0233823368	0.02876890333	0.02044454685	1	0.2215295947	0.5710226161	-0.01758561887	80	1
7	344.7014839	107.4019166	890.0105045	14047.38214	630.1132251	535.6394737	1837.15043	5250.5	2749.946809	195.3725136	2684.386889	181.2373703	146.5503435	194.9021865	939.8860202	1398.809712	0.0646070489	0.0466412275	0.03923311266	0.00871686862	0.01469514147	0.009402159352	1	0.05322686769	0.05845164093	0.09769898578	35	0.9853913636
7	345.5573639	90.80295986	917.1556251	12767.86936	696.0418889	109.0068132	1817.673026	4778	8722.787234	190.0443667	2331.259003	158.550955	87.5367681	187.2211679	813.9728622	3624.480014	0.07389978992	0.05408817375	0.008749669588	0.008316239576	0.01329323045	0.007311867963	1	0.05865835761	0.07269176816	-0.004404132105	34	0.9995674874
7	365.484513	12.38033983	1388.155952	9389.335881	901.5506557	1201.852939	1596.643436	3646.5	11631.7957	293.2989351	1602.039419	185.4463208	250.7918984	165.39122	603.5060454	4924.517585	0.1496864636	0.09854195535	0.1298088433	0.01555121748	0.01617223875	0.01858674949	1	0.1271652369	0.1671243912	0.4296907493	60	1
7	414.862261	32.96060505	2698.459115	8660.341658	1968.196971	-103.3157289	1508.122713	3834.5	3212.684211	601.0691982	1935.889313	464.2362532	188.7820669	878.423414	816.878596	2079.464192	0.3079205207	0.2279120682	-0.01257270178	0.02242755698	0.02798876966	0.02293190342	1	0.2445218525	0.4268250983	-0.0171757891	78	1
7	443.3385765	325.4894436	1542.333043	18406.99787	532.8592074	196.3334515	2171.153338	6887	33511.41489	318.9370408	3031.446194	178.9724459	120.6162226	232.6025124	1104.432667	12409.59723	0.08056195793	0.02993639727	0.01117727594	0.007492663455	0.01016787042	0.006732040083	1	0.06384463533	0.02310471595	0.004300506066	30	0.9999970295
7	451.7458315	193.3011695	14635.99176	14182.46895	490.4457928	-619.2709336	1979.181123	5553.5	23277.84043	3787.448762	3755.409562	185.1702196	562.4324478	302.7225924	1386.806136	16209.96202	1.011758895	0.0353851398	-0.04019163878	0.04536668786	0.0212156865	0.04871561005	1	0.7984317049	0.02398002862	0.03673276203	94	0.9999972695
7	456.2351541	109.4501585	-91.19359082	14996.22736	276.4111254	409.1664327	1741.628701	5438	16271.95604	48.06223787	2767.074841	172.7049331	99.84912327	205.3058191	980.4919314	6114.697227	-0.006055961199	0.01765245218	0.02791416891	0.003759933056	0.01211539721	0.005628730195	1	-0.003819800378	-0.0007845458547	0.04174746861	2	0.9998501297
7	472.341616	92.2693685	-14.38939531	12562.57597	543.0937625	358.4588831	1650.465608	4682.5	3961.217391	44.9000699	2370.11524	172.5625588	113.3673842	274.523194	833.3547237	2487.719627	-0.001150680632	0.04458770264	0.02838894491	0.003656623337	0.01453661729	0.008419141372	1	0.0003810414272	0.05450332347	0.04571043852	7	0.9996248994
7	513.8331279	150.4309001	991.6744069	15759.90825	969.2497017	588.3347821	1800.153352	5924	24321.52083	213.8717914	2260.042303	216.5959882	140.2371974	205.9823082	828.7852714	8468.984957	0.06257959881	0.06162694294	0.03721364211	0.008172475188	0.0135928491	0.008078649211	1	0.05164414964	0.08918352723	0.09100946883	35	0.9999992271
7	527.5094972	117.2954032	5203.384704	11066.03844	192.273563	976.5402899	1772.178303	4226.5	8680.526316	1304.131389	2811.84587	147.020311	375.1049255	216.6628026	998.0148408	5860.700826	0.4600266642	0.01851626472	0.08254143866	0.02428434392	0.01660117599	0.03451228694	1	0.3691348271	-0.001623708863	0.3333660275	82	0.9999993111
7	559.4645558	171.9947813	2224.168181	13162.94517	693.6419587	0.477984618	1672.982003	5017.5	8368.188889	526.8627016	2887.316997	162.2622255	141.2270746	170.7191587	1018.535365	4768.197838	0.1717055053	0.05228124754	3.45834509e-05	0.01339801325	0.01331761086	0.01221897661	1	0.1355698023	0.0677920001	-0.01248986505	55	0.9999997681
7	570.3654302	157.4245062	-67.13710435	12082.10357	3930.176037	287.1299181	1536.232003	5487	11217.11702	68.06259567	2300.250854	702.1730504	99.38561231	221.3472285	988.602805	5273.010874	-0.006056900798	0.3262009025	0.02498463225	0.00697774779	0.02496752424	0.008769436112	1	-0.0007789737384	0.6328070753	0.04587970851	25	0.9998707318
7	581.272923	84.87519251	21.41420733	7605.270028	2292.449114	70.49682903	1443.443054	3488.5	1884.094737	70.84724818	1496.095808	504.9902757	77.67436083	404.2421785	662.477689	1008.860428	0.002817995328	0.299024856	0.009084744569	0.009968948531	0.02947993824	0.01090583372	1	0.004920268986	0.5764066039	-0.00790245584	24	0.9998472725
7	581.4435206	360.3277341	892.6035748	16025.8617	2656.189495	1479.293422	2005.77496	6557.5	36353.18085	226.0506468	2394.437185	470.5629612	296.215346	184.2910758	986.4326847	11809.94985	0.05754714409	0.1722122008	0.09551318594	0.009710059654	0.01510594454	0.01184688843	1	0.05266072046	0.3181963266	0.2948673131	44	1
7	606.4278461	176.7403557	-42.56378871	10522.54493	1063.479363	284.4662132	1592.456827	4086	7396.414894	47.83807714	2221.394395	261.7633741	83.65879064	173.9979329	831.321942	3556.009786	-0.004527274848	0.1032543466	0.02770006716	0.005361790764	0.0158939783	0.007153831797	1	-0.001725087947	0.1750001822	0.04528864528	12	0.9932664405
7	612.3110051	75.6259235	1123.816088	7199.987478	85.02295094	276.1787098	1317.276236	2631	6578.989247	282.1606004	1633.568652	144.8780321	140.6468027	595.9713538	575.3235011	3687.340554	0.1594452852	0.01242366268	0.04041607635	0.01463064283	0.02325921645	0.01834525999	1	0.1280997954	-0.01267000429	0.1213994221	53	1
7	620.3281844	98.66645029	1350.281523	8705.10389	142.4775452	370.090562	1333.285661	3190	8384.131868	299.1241931	1882.150187	112.3506378	144.2289254	148.0566236	664.9613231	4921.976923	0.1573139464	0.01818973558	0.04323958198	0.01314381356	0.01462856957	0.01547274936	1	0.1266575109	-0.0007183851337	0.1308690351	53	1
7	623.3300049	226.5819185	4553.609237	10013.15476	3341.256768	-177.9333169	1813.069309	4883	29080.60638	1259.53907	2573.824323	773.0601234	213.6429318	192.0078313	1130.286076	19430.32746	0.4530913062	0.3269605171	-0.01951566765	0.02525974761	0.03080834152	0.02279317844	1	0.3601415229	0.6286725958	-0.003954787906	89	1
7	625.4708846	7.203250998	331.5089199	5128.105154	1444.981782	85.94650364	907.2255865	2289	5794.127907	114.3001947	1200.592909	333.906591	73.39971435	131.0307718	499.4775432	3919.983679	0.06579871584	0.2911390633	0.0171690929	0.01550968476	0.03759500935	0.01553937552	0	NaN	NaN	NaN	NaN	NaN
7	625.2524647	67.39868518	1224.419245	7841.822301	104.7156646	307.9809593	1126.001761	2815	9138.806452	232.5862302	1308.38249	105.4427073	119.3339471	132.8122047	445.0775397	3067.432063	0.1593349427	0.01333967647	0.03946266487	0.01258228234	0.0145424494	0.01407174758	1	0.127959077	-0.01081796057	0.1181476895	53	1
7	627.255019	84.53661492	1378.890728	8671.587477	69.85265849	344.3638271	1380.760939	3194	10729.35484	262.7827979	1511.01259	129.0934787	145.6577356	543.6424457	524.2996596	3100.45946	0.1588088808	0.00806628761	0.03993112184	0.01240274433	0.01598311368	0.01475209052	1	0.1275178157	-0.0216284641	0.119393981	53	1
7	629.8402577	435.2586934	2616.54037	8745.991674	2702.552726	2.940860614	1708.174853	4034	2198.65625	971.2381509	3060.592661	972.7498121	157.1060914	212.0313061	1382.622938	2685.530365	0.3022821707	0.3104912844	0.0002910207626	0.02218025406	0.03285054863	0.02711864591	1	0.2417679708	0.5968838614	0.02946549107	80	1
7	667.5201527	214.7814256	1432.791986	9228.504899	2723.004412	469.3250837	1627.549704	4129	3708.967742	344.54523	2234.602764	710.8934956	161.3610296	167.4241441	995.6558448	2794.423852	0.1586407279	0.2981799136	0.05072667335	0.01621120406	0.03179184234	0.01958915896	1	0.1311381007	0.5745395951	0.1697034891	67	1
7	682.680349	209.4243672	584.9153226	9548.745754	3018.454992	290.285312	1335.377912	4414	10273.1383	172.90036	2125.519788	660.2876631	122.9518032	178.4436646	933.3744566	5925.236282	0.06177824843	0.3108195221	0.03177964923	0.01203098488	0.02913723592	0.01231449785	1	0.05326323756	0.6008003927	0.08364781414	49	1
7	721.2770242	234.5052793	-24.29669064	7962.058634	1884.407399	178.0057319	1277.281379	3436.5	5252.697917	51.62134147	1494.732207	354.9103376	75.37813002	168.0776457	617.8757802	2529.907708	-0.003144763187	0.2302346901	0.0221596532	0.007267991197	0.02259622417	0.008567196963	1	0.0003363017022	0.4355986534	0.03243511149	21	0.9885763941
7	725.4890386	282.6428372	-21.28414019	7777.779016	1192.492207	433.4053948	1520.589985	3146	2380.12766	52.36711774	1471.341304	258.7631253	120.0757444	155.9638873	584.6526428	1434.262166	-0.003059777741	0.1588654223	0.0580354539	0.006945614192	0.02041995206	0.01095847001	1	0.002021596607	0.2901610687	0.1521887427	18	1
7	731.5179493	214.3032783	984.9380523	6596.266277	666.4627296	887.4225571	1420.288793	2655	14183.61053	263.5191839	1552.026936	159.9802572	235.4185285	153.8393875	569.0140695	8840.974486	0.1472670625	0.105866576	0.1322194088	0.01619708513	0.0242422211	0.02262793286	1	0.1254837846	0.1822664752	0.4377516091	60	1
7	748.6108157	461.5422808	-69.08217817	8616.590373	436.5079675	903.4402492	1503.50879	3245.5	8045.086022	44.65597134	1334.762817	134.3256051	165.3310083	150.4784867	477.6244887	2643.965449	-0.008161113495	0.053188909	0.1092553522	0.005388402719	0.01607713004	0.01124895677	1	0.0002493831665	0.074799965	0.3218188814	9	0.9999999999
7	753.6729292	425.5416965	2564.869799	9092.308088	148.9355638	554.8669355	1538.66538	3416	20796.44681	466.2584003	1617.092276	115.6387823	169.7150724	158.8741993	570.4468046	7691.413287	0.2778309341	0.01882023854	0.06211692967	0.01459669385	0.01430539988	0.01810820029	1	0.2234116862	5.162128292e-05	0.2225873439	70	1
7	774.2509665	321.5054171	4322.568657	6272.648092	647.7544101	-235.5382183	1394.907423	2614.5	25446.48936	909.101247	1308.490725	143.4808927	185.7177494	164.7144163	502.806532	14104.53958	0.6702899167	0.1070945221	-0.03557806933	0.03141790303	0.02214166247	0.03217981012	1	0.5288940103	0.1745850501	-0.02054358438	92	0.9999999998
8	49.54757607	230.3477979	2.026571185	9414.285879	3048.948771	123.5211629	1542.738205	4389.5	5410.489362	74.97992623	1754.932673	573.2899106	72.38507828	253.1372175	772.0687409	2529.233888	0.0002092308006	0.3191674438	0.01285145699	0.008577775298	0.02411302701	0.008164550303	1	0.003312583814	0.6179185271	0.005355084498	24	0.9997531618
8	52.54778065	539.0690135	9673.211071	9469.654057	633.515111	-676.9703128	1781.749667	3863	9931	2422.433133	2364.880528	162.2963917	412.8269189	205.5640101	906.3888914	6631.868328	1.011168386	0.06648208436	-0.0649092712	0.04488260083	0.01675364217	0.05178936037	1	0.7966595349	0.0870667503	-0.04672436727	95	0.9999998122
8	70.50382019	295.2743415	-86.34893921	13303.37197	1267.602422	738.8085574	1923.499728	5137	7050.875	57.92461045	2389.315466	228.3315242	145.7875281	211.5401208	870.5584675	2952.200297	-0.006217616238	0.09482955472	0.05714252758	0.005279594918	0.01473102219	0.007699882095	1	-0.00121103944	0.1586478531	0.1454781714	13	0.9999999767
8	92.53654024	88.30145036	2085.537981	7029.165667	2169.095413	-138.9301777	1183.123852	3236.5	6286.084211	507.1172166	1637.800832	492.326533	126.6276323	173.5755811	719.8731224	4403.893487	0.2849174681	0.3104317412	-0.02077270433	0.02605839875	0.03354896715	0.01938009079	1	0.2266176056	0.5962550304	-0.04664701122	80	1
8	94.28756195	319.2681986	690.0884178	13290.94918	1403.440812	1212.466087	2261.67145	5307	22133.01053	227.9917585	2634.415403	231.1984346	282.706111	201.8062098	934.0743814	10143.78896	0.05336594963	0.1090651383	0.09260137767	0.01086423175	0.02039949968	0.01344200993	1	0.04849329937	0.1884539751	0.2810461321	40	1
8	103.8601436	363.2451771	-18.62397649	15423.63395	595.5762908	1256.316975	3104.360117	5801	2207.885417	61.63991177	2180.475885	202.9875837	209.9632123	231.8716991	792.6667323	943.6589244	-0.001319808472	0.0378382466	0.08230537623	0.004039803437	0.01239234387	0.007721839377	1	0.003732297493	0.04235427085	0.2302356699	8	0.9999727724
8	120.6573948	38.35192335	11.66441632	7791.317085	1187.686187	136.1347127	999.3642443	3086.5	3511.263158	42.06702512	1432.570519	230.9107221	64.0018598	170.4686136	549.107285	1741.217074	0.001830684725	0.1551895201	0.0186515346	0.005776454514	0.02350566722	0.008267608859	0	NaN	NaN	NaN	NaN	NaN
8	121.617612	315.5804014	6155.157067	12627.13655	242.8341497	-221.5194028	2416.438491	4837.5	10149.48421	1535.008957	3119.242465	163.2081472	298.4240199	294.5981121	1116.93943	6116.607125	0.4859552555	0.01859101183	-0.01621283448	0.02293375702	0.01520066812	0.0277285436	1	0.3831691657	-0.004846164881	0.0005530354196	81	0.9999999984
8	122.4616947	115.2357108	2987.181414	10626.16595	560.7080926	-91.49664003	1560.395343	4064	10088.22581	746.0713051	2480.213443	161.8959306	179.1517057	195.9350012	886.8680429	5881.328041	0.2821161473	0.05333179808	-0.00930854161	0.01955089003	0.01902865784	0.01952109659	1	0.2224584338	0.06862331275	-0.01977789892	72	0.9999995273
8	141.479401	212.2776609	2625.956292	15682.46782	1679.643779	34.86447731	2074.214283	6262	17077.11579	522.4484926	2660.075886	331.7435802	140.6776141	219.343134	1039.927883	6542.846687	0.165499847	0.1125644121	0.00239585994	0.0126091642	0.01515192229	0.009610230736	1	0.1314399279	0.1917319922	-0.003011650868	58	0.9999999662
8	149.8002297	648.1326112	1886.60213	11532.82922	148.2055234	537.0582038	1873.706153	4330	6179.042105	488.0596474	2777.316726	135.0372409	187.3902743	202.5093445	962.6848535	3487.049597	0.1645957576	0.01455636766	0.04784060431	0.01210340166	0.0147468025	0.01464496643	1	0.1326932785	-0.008102344343	0.1481074868	53	1
8	184.9376	682.9323812	-175.6368151	10613.37762	83.09733503	2376.197733	2249.71459	3846	2331.159574	54.43530233	1769.564928	128.7621357	424.4349558	241.0548234	636.5708873	1216.149718	-0.01672838586	0.008597970136	0.226681567	0.004803217647	0.01335556898	0.02135308579	1	0.0007376519703	-0.01297250303	0.7204942601	5	1
8	196.6085207	301.4621683	8800.270369	18103.99705	355.9862128	-85.51555017	2731.148396	6859	13850.02128	1998.868395	3906.400784	216.9323809	374.3881532	231.0371636	1466.897372	5666.700236	0.4842228532	0.01879799951	-0.005214806655	0.02096915236	0.01215826395	0.02461817128	1	0.3825238816	-0.004055862221	0.03788595064	81	0.9999999999
8	200.476464	317.340725	1060.339314	17504.80086	1099.189112	1804.885089	2403.754789	6666.5	11277.65957	236.9556033	3124.834122	311.8380556	391.4735619	240.6776734	1216.591563	4927.325937	0.06025329282	0.06341746964	0.1026647316	0.006881844108	0.0134734898	0.01399995139	1	0.05413626762	0.0949597451	0.314995524	36	1
8	203.5194022	605.3061939	972.4715937	14594.53561	1564.844897	147.3458941	2089.079163	5793.5	13094.54737	266.568325	3217.845577	359.4041037	112.1967045	215.8252266	1222.124541	7834.70252	0.06891043762	0.1078573888	0.01091014051	0.007613536415	0.01424143166	0.008503019039	1	0.05541079751	0.1832359521	0.00435833589	38	0.9999999992
8	205.1601637	418.4204046	3423.212042	19105.62735	1056.917573	162.5177971	2595.587112	7280	8808.03125	628.3221634	3332.778066	262.0410754	189.3445543	244.7893915	1257.216438	3669.353026	0.1791940727	0.05570607616	0.007988219392	0.009649886765	0.01182178692	0.01129410166	1	0.1420645297	0.07500835833	0.01661488135	55	0.9999999959
8	205.6081975	482.9649635	-96.51427563	19460.37765	3342.504103	270.0081051	2068.299573	8045.5	11239.68085	71.05598496	2998.107081	552.5132463	100.6338722	248.2430642	1227.101537	2917.49946	-0.005275121355	0.1718152977	0.01450632974	0.003855996851	0.01305626031	0.005158877965	1	-0.002469114787	0.3153961958	0.003031852552	16	0.9990635632
8	213.593944	51.11570088	1534.646539	8458.090345	97.41773198	27.7117533	1735.25759	3134	5693.170213	356.8472528	1951.275937	120.9119791	128.1514923	206.0775798	687.724788	3290.498147	0.1802751338	0.01249151826	0.003162784583	0.01488740406	0.01798988108	0.01645042357	1	0.1421498894	-0.01390721549	-0.001674794959	52	1
8	228.2853078	188.3382213	4108.128396	13695.29892	4421.552795	-71.1941381	2352.612337	6352.5	6748.763441	1143.379669	3546.55738	1177.261055	225.555844	307.9646128	1602.929183	4521.321309	0.2980511363	0.3205434585	-0.005407066204	0.02158822573	0.023067293	0.01939123188	1	0.2381446991	0.61738724	0.009442764912	80	1
8	229.7962105	652.1867151	-64.71643279	13390.39406	254.744384	178.8020024	1940.32387	4818	10454.80851	47.96705053	2539.643252	145.014843	75.544438	175.4603384	868.6090435	5201.138548	-0.00519147946	0.02075431617	0.01338388253	0.004346858673	0.01297515639	0.005482401463	1	-0.004060570839	0.005116732039	-0.007739277892	1	0.9999996964
8	237.6608664	444.30191	-162.7485387	19801.64873	6955.93308	555.8990296	2162.869453	9318.5	17399.86022	109.9022039	3071.357715	1056.628955	128.2577077	278.3035876	1351.971039	5468.563082	-0.008204491218	0.3453283112	0.02949742039	0.006481684692	0.01631672728	0.006715572362	1	-0.001982641819	0.6722534407	0.06175197981	25	0.9999661865
8	239.4514853	705.715505	5052.13917	11157.54377	2459.076051	-290.2656825	1856.688168	4895.5	10273.09574	1303.318964	2759.973819	602.8263168	206.8522297	194.003729	1151.243938	5439.378651	0.4646683931	0.2196937503	-0.02513950708	0.02155278181	0.01896238054	0.01988534497	1	0.3678201815	0.4080859021	-0.02557714877	88	1
8	247.9098572	131.8118677	-54.59991033	16607.65431	5220.019861	436.5784583	1863.165548	7545	4154.747368	73.32325997	2522.161583	894.0045026	113.2733865	459.9453172	1149.254669	2260.829221	-0.003698722557	0.3181858683	0.02772386907	0.004773185275	0.01880043368	0.007202697727	1	0.001186378418	0.6164110565	0.05543150432	25	0.9990616781
8	251.7256833	216.3306916	5480.177177	18025.09132	1110.402072	51.63152826	2426.162189	6992	16335.05376	1184.359005	3904.284683	327.3283085	271.8654128	245.3521816	1485.467627	8166.640846	0.3011346425	0.06194297552	0.002851690145	0.01353540032	0.01594894934	0.01844101115	1	0.2384217583	0.08651715876	0.0265684683	72	1
8	261.6229934	243.0277281	5503.928394	19355.7417	370.452599	4284.251197	3289.330541	7354	16790.75532	910.7158678	2823.678961	174.3741856	754.2683402	305.9776927	1078.131472	5601.40451	0.290828125	0.01908381339	0.2231620982	0.0138246501	0.009150220503	0.02718674807	0	NaN	NaN	NaN	NaN	NaN
8	262.488219	398.7267338	-162.2531647	18185.73929	1148.323916	642.1794522	2518.213166	6961	18329.61053	70.12551567	3756.867867	321.9539106	151.8057095	207.009617	1428.592912	6727.761903	-0.008626847391	0.06203301714	0.03453229087	0.005017862174	0.01181962375	0.006218103918	1	-0.004955297189	0.09059651613	0.06590434659	7	0.9994139567
8	270.4400754	649.2768511	4041.925233	13621.34808	877.5970969	973.3100654	2555.308948	5363.5	22850.01064	1051.089141	3338.131884	171.8585056	311.9181105	233.9704834	1194.702108	12574.4964	0.2985960789	0.06316254824	0.06782473363	0.01732449347	0.01800006978	0.02099392806	1	0.2407081596	0.09110758192	0.2488416397	73	0.9998696078
8	271.4700854	173.6878277	4874.01493	16285.90776	401.1349618	1358.194842	2629.345806	6151	17654.16667	1131.963652	3434.039052	205.2638321	419.240613	211.6012274	1286.462349	9091.434319	0.2997184045	0.02537005949	0.08185990852	0.01718996765	0.01268046822	0.02418851812	1	0.2421270086	0.01392582967	0.2954811796	70	0.9999999681
8	272.5518119	694.6468094	5591.262781	11169.10211	482.1480378	1009.578829	2536.07297	4357	5035.744681	1167.730909	2451.096185	174.0152219	329.6479777	241.3264777	920.2413072	2715.353114	0.4919054291	0.04396137216	0.08834587993	0.02237755209	0.01314046186	0.03287345058	1	0.3950464383	0.05052134196	0.3615696245	84	0.9999992628
8	273.2918562	131.4620497	-130.1002281	14911.90732	886.6188887	898.7498565	2187.345505	5643.5	10096.87368	60.9242628	3140.21095	248.9894305	202.749189	287.3482109	1158.211897	4457.816762	-0.009033639781	0.06272042281	0.06119073877	0.005088692641	0.01540496889	0.007886653252	1	-0.003512200099	0.0928581307	0.1572536579	8	0.9999999998
8	274.5258539	219.6476719	1298.123295	17245.3152	1119.296667	210.5005181	2313.696694	6650.5	13282.64894	307.0933651	2792.467661	275.6663945	122.8343333	225.5490397	1077.388629	5253.294163	0.07614125125	0.06532703627	0.01242143065	0.008582538706	0.01245480677	0.007875414184	1	0.06079457864	0.09586932386	0.009203767611	34	0.9999996032
8	283.4175173	340.2281429	-340.5195198	18316.93192	170.6601696	4639.53265	3272.604762	6761.5	4393.810526	93.14849488	2865.200789	188.0949887	815.607614	302.2862148	1065.579082	1575.632135	-0.0197011816	0.01025990531	0.2522066445	0.004923027266	0.01047210709	0.01712086743	0	NaN	NaN	NaN	NaN	NaN
8	287.6019277	74.48765746	819.8690871	14148.60557	2221.453498	517.9876794	1864.009437	5808	24947.75789	185.9528293	2284.076447	334.653656	129.3281371	238.6676973	860.5534424	7607.711	0.05866017928	0.1559044439	0.03619210166	0.007999490608	0.01644936706	0.008677417112	1	0.04945926325	0.2828110587	0.09096186034	43	0.9999999969
8	287.7727589	249.0874786	-64.68411432	20144.25001	1152.639965	642.0658681	2156.515196	7499	3540.446809	58.68727964	4162.765889	339.5572821	138.9943667	265.9031895	1563.252595	1756.54945	-0.003490048702	0.05482469996	0.03165785541	0.003269170285	0.0138237079	0.005648123114	1	-0.001149844616	0.07565322601	0.05686618901	7	0.9999994908
8	300.4681062	167.6907043	-187.2821302	18364.83355	505.7157275	585.0217226	2317.790774	6815.5	29557.125	57.24121393	2724.616943	185.0195745	111.438349	240.5849492	1015.704443	7776.678944	-0.01060393608	0.02758039133	0.03294333489	0.004098921384	0.009673391349	0.005612243276	1	-0.006988018492	0.01980708874	0.05843063845	2	0.9999999448
8	306.7104327	371.5234897	-98.47433477	19518.17703	1083.599598	1358.12415	3058.34178	7425.5	11568.15789	68.15353984	2862.575306	281.8145567	192.4862337	272.6654541	1108.514989	3192.441003	-0.005600790784	0.05576647296	0.07028277594	0.00391712255	0.01124122546	0.007296531459	1	-0.0002651144135	0.07883291968	0.1888776429	8	0.9999999926
8	307.4718888	138.6790832	5169.726521	17247.05997	496.4927581	1322.707243	2684.557103	6604.5	30726.83158	850.9546201	2667.983678	213.023973	366.3584673	213.0931649	1009.199092	10096.09216	0.2989753909	0.03073739183	0.07320693523	0.01396554648	0.0127342932	0.01979201958	1	0.2410237813	0.0246813562	0.2658915388	70	0.9999893823
8	307.5047892	316.0826539	7635.562707	15997.94827	224.5712265	-56.75154729	2750.125115	5943	6902.054348	2110.720778	4066.580615	210.5736954	371.7138785	296.3061179	1515.957667	4276.652543	0.4966195834	0.01387359265	-0.002933026784	0.02624425794	0.01655390674	0.03107645776	1	0.3924464171	-0.01421261574	0.04825693554	81	1
8	309.7185864	87.54202643	6540.514812	14292.65441	3083.126321	-249.2395058	1868.355679	6287.5	10707.90426	1313.206696	2812.030779	646.5322691	322.4005514	208.6053427	1190.596389	5250.676569	0.4591288189	0.2176263019	-0.01617603183	0.02295721982	0.02100807614	0.0261904113	1	0.3639999079	0.4041759956	0.0038233031	88	1
8	316.2896885	183.2758032	1364.790956	15928.44935	277.1611091	270.5171937	2635.659742	5827.5	14485.15789	323.3553367	2952.731253	187.9647372	120.3648957	384.495881	1046.913923	5567.857691	0.08698173225	0.01827534433	0.01713494706	0.008577821686	0.01442177043	0.008640507879	1	0.06920260616	-0.0007150893041	0.02562903729	30	0.9999999927
8	327.6077262	324.5959884	3017.246535	17846.15812	4390.712578	1147.766084	2779.891293	7974.5	6059.946809	658.0014705	3482.809957	956.8848176	285.6336167	278.3704211	1578.933484	3237.118812	0.171884766	0.2358479834	0.06257082263	0.009571247454	0.01935172157	0.01479582229	1	0.1417609059	0.4467771205	0.210414466	65	1
8	327.4177821	409.7227518	13495.62854	18169.30858	2194.227806	-459.1348077	2658.061213	7662.5	28333.53191	2708.477897	3605.823841	467.1523693	454.1839916	255.7646728	1492.943111	12362.73446	0.7300786835	0.1175795623	-0.02537494764	0.03146818776	0.01270990795	0.02880357333	1	0.5770559051	0.1958850047	0.02829898117	92	1
8	333.7951842	63.45741896	1851.195514	11275.09659	960.275465	628.9097665	2244.225485	4473.5	2034.236559	409.8631873	2411.766181	287.5931406	194.8799721	280.4106572	915.2869714	1138.735191	0.161850646	0.08500708321	0.05371097206	0.01473763849	0.01850782991	0.01943851113	1	0.1316437171	0.1367984539	0.1708593232	59	0.999878585
8	338.7069111	36.52728437	1645.691579	10671.28447	2409.819056	462.9754329	1619.881378	4686	6526.863158	396.319127	2263.682477	490.3646507	170.8409915	202.1667077	926.1544952	3914.821032	0.1562775772	0.2179947515	0.04776378884	0.01469158107	0.02197017626	0.01512228464	1	0.1282293765	0.4097864925	0.1553310083	65	1
8	344.204775	100.5250903	-122.655238	13807.26642	3148.969471	1673.235283	2463.983373	5959.5	3328.462366	83.01659196	1939.037603	410.9997737	267.4827782	310.6770959	775.529507	1448.537325	-0.008578001687	0.2276245156	0.1226921588	0.006236872612	0.01749081523	0.01249720361	1	0.002634007896	0.4334792345	0.3758140131	23	1
8	350.3590107	239.6520758	-131.2151522	19803.43945	342.9724704	1291.286519	2440.503375	7410.5	8739.073684	61.62331848	3296.339243	217.7199594	243.511167	249.0006001	1240.577665	2689.162728	-0.00682890253	0.01797146856	0.06514056128	0.003396748658	0.01067408878	0.007034823323	1	-0.001973711342	0.001059293104	0.1692341985	3	0.9999999997
8	352.6857673	177.5103388	987.0534385	16481.70182	3896.332185	1668.001938	2139.365869	7114.5	12641.35106	267.7442313	3046.170477	867.327932	354.5394043	209.111885	1358.438894	5222.734923	0.06156638316	0.2477659026	0.1028272197	0.01034158553	0.02122231215	0.01321532906	1	0.05712021874	0.4735601654	0.3243170566	47	1
8	355.0540209	286.1439185	1016.809053	21616.39231	1462.93281	4855.688691	2893.840058	8465	27958.58333	257.1166701	3066.578558	272.3864649	697.6871823	286.7422262	1156.904443	8314.549763	0.0469473158	0.06597526075	0.2184420264	0.008355225407	0.01089899737	0.01750427535	0	NaN	NaN	NaN	NaN	NaN
8	358.1979079	64.77815574	-94.10838337	20458.12535	6627.608167	472.5917904	1447.293996	9390	21034.02105	90.04029839	1030.615228	365.6227439	103.3946417	226.692369	445.3418017	4821.528896	-0.004703131012	0.3230949638	0.02329872213	0.004504067331	0.01490491533	0.005108975383	1	0.0001500520142	0.62636209	0.04025905778	25	0.9999472498
8	358.8383906	150.2342479	4837.938095	16746.02745	308.1181675	3682.504594	3174.332475	6230	17819.55789	800.2655494	2290.085543	186.2471105	626.6426775	279.4632456	884.5280647	7264.837054	0.2899289567	0.0189034759	0.2248244969	0.01624872036	0.01152371514	0.02433946526	0	NaN	NaN	NaN	NaN	NaN
8	360.3357574	505.592922	1427.349196	21266.14766	7272.038421	78.82203832	1784.979408	9865	23189.90625	298.1328171	3219.436686	1072.520873	124.4150476	248.8756331	1380.880536	6822.764674	0.06737696192	0.3343544771	0.003555612093	0.007454508165	0.01791077354	0.006086130891	0	NaN	NaN	NaN	NaN	NaN
8	368.4907922	366.1437232	8009.376736	16449.52559	103.144029	1893.484831	3231.592392	6136	3098.098765	1750.554093	3395.637524	193.5680045	542.4492853	308.2860754	1277.946647	1974.581675	0.4867665623	0.007456224565	0.1119921748	0.02116829403	0.012791311	0.03289673307	0	NaN	NaN	NaN	NaN	NaN
8	369.9224667	397.0373497	1421.62243	20967.13239	6942.861508	785.7342275	2241.76653	9793	15427.21505	389.3517917	4110.136569	1259.903327	194.4121903	373.101843	1739.600735	8847.148799	0.06732081056	0.3232759992	0.03709990817	0.008440069777	0.02065378712	0.009184976232	0	NaN	NaN	NaN	NaN	NaN
8	372.2973755	260.4029746	5430.839145	17981.13594	4142.374293	-13.93460236	2060.804167	7945.5	6496.457447	1408.407912	4458.460782	1053.164396	273.2059725	266.5744468	1911.349105	4564.82219	0.3019335238	0.2320180076	-0.001000218673	0.01623390975	0.01934769059	0.01800662147	1	0.2405838205	0.4356808253	0.0213542157	78	1
8	375.0893101	411.7155478	1398.597742	21067.5047	5344.812241	230.3469924	2380.817195	9490	34990.21505	306.8983252	3093.639458	693.9904789	134.9906025	241.6605235	1241.312809	9963.936561	0.06596312184	0.2462546151	0.01156745694	0.007661586483	0.01734865745	0.00685657376	0	NaN	NaN	NaN	NaN	NaN
8	377.8405182	358.019744	7501.086966	15921.64132	113.799942	1688.759811	3007.833361	5972	3271.012195	1846.799096	3797.610245	189.7487393	548.2818924	338.7178227	1430.694225	1758.484677	0.4815507579	0.00928719312	0.1065184652	0.02218398815	0.01421517909	0.03699678588	1	0.3876760263	-0.02001780084	0.4199716063	82	0.9999999989
8	384.5621599	472.8269494	3694.731995	21677.69429	2298.363461	174.7253048	2452.668406	8826	18441.44792	702.527076	3785.065023	423.2930603	190.2176423	246.1118864	1434.5156	6257.753738	0.170682246	0.1034673213	0.007562113877	0.009896717038	0.01184657631	0.01022041093	0	NaN	NaN	NaN	NaN	NaN
8	385.3005685	8.668936174	1463.482868	9671.777707	901.2566945	442.4836443	1482.419578	3774.5	6226.130435	287.7880152	1659.003015	214.5603482	153.7100692	193.7379116	638.8947167	2736.312206	0.155470884	0.09411124597	0.04736887581	0.01390816728	0.01690092125	0.01503075651	1	0.1262652929	0.1553544458	0.1481041074	59	0.9999999955
8	397.3238508	82.47604298	837.4082136	12264.66113	3788.072752	470.1217616	1941.405604	5551	4570.531915	231.5858494	2636.512724	808.2478029	130.3803389	340.0003829	1136.598285	2574.438411	0.0670123404	0.3064560295	0.03852644315	0.01203644594	0.02502994038	0.01166024054	1	0.05781017907	0.5920041304	0.1077522202	49	1
8	397.4837123	405.656932	-242.3609663	19033.40852	2197.242303	2485.037821	2722.434332	7701.5	12405.04255	83.60688217	3161.295295	461.3570335	382.7397969	257.2239845	1280.502639	4632.969096	-0.01238073531	0.1123661618	0.1287041085	0.005050979653	0.01298030787	0.01032874597	1	-0.001191271099	0.1969924587	0.3902815694	14	1
8	398.7702118	498.4530043	2726.726286	15710.83133	6878.690542	58.41506645	2383.368195	7775	7780.184783	660.2095851	3465.759189	1545.211488	207.2705286	208.1026277	1720.558776	3938.020398	0.1728731108	0.4436050081	0.004099153046	0.01113282994	0.0224054272	0.01524626201	1	0.1408657323	0.8715953472	0.01968921521	68	1
8	400.006126	249.8378989	8740.09682	18025.69333	1074.907905	1998.988393	2770.489676	7136.5	16118.04167	1635.19702	3141.631523	314.1692216	522.0313269	272.44617	1253.930684	8158.648514	0.4863880714	0.06169840442	0.1077232498	0.02623847367	0.01379696699	0.02739385617	1	0.3921382429	0.08761538985	0.4275930808	84	0.9999999999
8	400.6183946	36.65423871	-48.23320403	10875.50947	741.5856688	157.5121665	1608.28487	4250.5	10492.57895	45.8618228	1840.710547	188.6475447	65.81767478	226.5116569	682.8857594	4081.71945	-0.004394147872	0.0683574281	0.01470600624	0.004411791548	0.01607360051	0.00620020647	1	-0.002842467178	0.1029166416	-0.0008401808996	6	0.9981017664
8	404.3970785	608.432179	7926.37248	16787.9279	361.6627261	-270.5702834	2327.174009	6222	21730.63043	1607.773319	3210.427165	187.1073584	315.818235	210.0161145	1206.119278	10265.74706	0.4811462232	0.02316799723	-0.0172209864	0.02006473731	0.01136863959	0.02114160718	1	0.3793397871	0.004566722388	-0.003769331195	81	0.9999999099
8	416.6213874	165.4602967	-243.8641835	16384.43162	2666.37742	2049.66643	2605.890044	6760	18791.90217	86.61295626	2427.374412	479.1368462	331.6315175	236.337273	1003.280067	6901.338712	-0.01598497711	0.1680812726	0.1256644112	0.006307973517	0.01572675419	0.01118110776	1	-0.003663788663	0.3113550914	0.3816125407	19	1
8	422.2011621	109.2387897	-186.3763343	15300.47195	2340.566369	1844.703371	2334.253787	6234	11295.48421	86.3870938	2276.296997	368.808799	289.9461749	283.2469825	885.3662734	4034.758518	-0.01287421614	0.1566303256	0.1220002118	0.006638500505	0.01693176894	0.01074997268	1	-0.001560417875	0.2876922872	0.3692181805	19	1
8	423.440072	368.6540257	1390.892075	19947.94554	8540.488053	175.2036376	2202.143973	9766.5	19245.84211	362.094906	3654.656068	1548.034341	144.7330756	288.8066113	1705.568909	7928.709601	0.06993865578	0.4249926058	0.009294459943	0.01003804685	0.02178520076	0.008375090435	1	0.05944384787	0.8344948338	0.01362042443	51	1
8	425.6569923	138.5131179	4352.840925	13980.13505	2292.2834	-43.1723708	2163.3591	5929.5	9569.308511	1040.54182	3144.689007	506.4677231	240.4518964	211.9204821	1255.07689	5999.272011	0.3082990639	0.1606220894	-0.003161255632	0.01608883778	0.01985426508	0.02091586845	1	0.2447370934	0.2889227637	0.01208774724	76	1
8	426.7319515	64.08554032	1835.175979	11430.77216	621.1664299	644.1466522	2075.185924	4388	11493.12766	438.2059766	2505.107475	154.4610864	201.4681548	199.2508683	905.7813173	6850.317769	0.156798104	0.0541446378	0.054270572	0.01331334135	0.01590718588	0.01579962595	1	0.1273532291	0.07347926841	0.1702297137	56	0.9999999936
8	426.6371491	351.4879629	-31.07682206	19044.93706	3200.556617	371.6329416	2534.758001	7919.5	8844.72043	75.45885697	2687.55044	540.6372189	99.12483655	236.3629843	1131.564656	2854.592015	-0.001624121779	0.1681290346	0.01884825211	0.004262477322	0.0128985247	0.005379318776	1	0.0006718080262	0.3079292423	0.01856719386	16	0.9503830958
8	434.9324933	724.3360142	808.8810545	12100.41636	2471.033585	615.9851506	2397.446266	5195.5	17631.23158	172.6091782	1809.007251	374.8813864	228.5517156	850.5715656	715.4309018	8813.074751	0.06798803775	0.2122971743	0.05208927196	0.008972178847	0.02014773895	0.01905788519	1	0.0584907418	0.399045744	0.1501493595	46	0.999948766
8	445.2985533	547.3921628	-124.9229377	15559.56162	6872.399295	398.018296	1935.471866	7705.5	14102.26596	83.67150029	2842.551945	1226.590169	113.9993974	213.3762291	1367.782562	5993.317187	-0.007843515214	0.4480971684	0.02602306029	0.00639241442	0.02198315823	0.006866310744	1	-0.0008483228231	0.8832024176	0.05464168209	29	1
8	446.6563443	150.4316459	4068.042151	13040.12142	2031.556999	-33.53140671	2288.464856	5427.5	6180.421053	1086.309675	3311.768501	514.1589377	247.8608527	251.5701229	1306.084712	3944.612099	0.3127410192	0.1550056229	-0.002377289928	0.01800151533	0.01885347314	0.02350741355	1	0.2482499016	0.27737134	0.01551152265	76	1
8	453.2771629	310.4864963	5268.83124	17348.70534	5641.689455	114.8911604	2734.354431	8086	11771.03158	1027.337636	3101.550658	1152.149603	234.509072	284.4705869	1486.76893	5475.811756	0.3065973513	0.327590681	0.006254999396	0.01987179429	0.02222267736	0.01616109192	1	0.2457601141	0.6321509569	0.05166634093	80	1
8	455.1431676	376.0129886	7717.627891	15867.59343	3675.431864	-147.086979	2422.903537	7092	12889.6	1950.859533	3667.69231	935.2191902	327.998072	231.4389986	1635.351252	8998.091317	0.4949008345	0.2414864793	-0.01068985909	0.02169199233	0.01970860134	0.02582171183	1	0.3929590803	0.4530195685	0.03173373519	88	1
8	460.4597119	673.1996767	2183.608798	13126.75795	653.7689712	728.7358644	2540.847391	4969.5	10536.46237	391.3563654	2256.644174	135.834298	200.0135103	249.4022834	791.6037834	4735.587119	0.16654639	0.05164645178	0.0561162182	0.01088259132	0.01314811007	0.01300757227	1	0.1351737019	0.06831625038	0.1786242404	56	0.9999999058
8	461.3175377	448.5902368	1196.029773	19175.6655	3378.961808	822.3522528	2412.165794	8052	29310.22105	213.7364631	2781.266019	566.1273443	158.025889	214.696978	1192.192314	8018.400201	0.06305995948	0.1716092136	0.0433000113	0.00605049582	0.0135896072	0.006789633692	1	0.05357927321	0.3152494405	0.1170399614	43	1
8	464.6514962	536.4753191	7097.211227	14886.51032	296.036926	-187.8375148	2519.412739	5692.5	17796.09574	1955.246805	3836.574791	185.2811348	297.641599	234.6470422	1413.233208	10575.44781	0.4820425292	0.02068918587	-0.01175065291	0.02378986083	0.01458811662	0.02470122723	1	0.3803848625	-0.0003589106696	0.01507442428	81	0.9999999978
8	476.6478899	723.3457092	-81.69948142	11352.65061	568.3947652	648.2872357	1974.971616	4328	15488.66316	51.74033583	1770.258776	148.0584824	111.8461721	179.6031289	625.0088083	5162.764453	-0.007407257996	0.05215030172	0.0571264693	0.00520109963	0.01390179589	0.009708108978	1	-0.002602263181	0.07100547926	0.1431959034	8	0.9999958784
8	479.5514855	82.81311001	1552.701976	10594.66213	467.2601954	1484.631049	2372.622171	3996	6755.126316	359.9433944	2217.316786	157.4844019	330.865838	205.4321825	827.6855904	3919.869253	0.1537668218	0.04488977128	0.1510530573	0.01296704206	0.01514045904	0.02326646937	1	0.1312373486	0.05757182864	0.5009822596	57	0.9999929545
8	481.6843767	199.6661356	6707.284772	13972.33648	3197.354224	-107.4376446	2151.330567	6197	11625.75	1642.434347	3433.048868	818.8263616	303.252647	238.1195156	1474.464646	7884.598729	0.4797335301	0.2316090256	-0.00685600215	0.0210278021	0.02209513405	0.02861610097	1	0.3810892039	0.4329967778	0.04103261914	88	1
8	481.7356533	270.1940217	-42.86340525	17568.42989	5840.411744	631.5981992	2285.831562	8125	3056.568421	96.40106462	2668.57623	977.5854239	139.6263759	247.7643165	1250.686939	1498.113073	-0.00227349245	0.3387162583	0.03636181914	0.005818994367	0.01883669983	0.007362629582	1	0.003100739637	0.6588364069	0.08631222656	25	0.9996575555
8	481.5564908	446.7818706	2781.716838	17103.54094	4005.981404	1009.927078	2382.706879	7474.5	8976.457447	651.8059743	3903.474475	915.2240592	243.2729789	204.6532435	1668.578102	5141.789878	0.1597723564	0.2285653492	0.05854554986	0.01175920602	0.01494490372	0.01402976419	1	0.1318207087	0.431805552	0.1935679505	65	1
8	485.605181	547.4034119	4811.93698	15800.90616	2425.796046	-8.94770589	2357.776746	6486.5	8469.191489	940.3041638	2920.782505	492.2157858	217.9917553	232.2180835	1189.567882	3454.241259	0.306325989	0.1566346268	-0.0007521615089	0.01519931464	0.01479038123	0.01459442906	1	0.2432906363	0.2808283299	0.01972363147	76	1
8	487.3291657	321.4973198	1200.502134	17768.96555	5801.63332	756.1348273	2266.910752	8092.5	8232.457447	333.1713893	4132.913904	1358.72551	207.7412707	220.409704	1852.464724	4185.238803	0.06735136337	0.3163226778	0.04291533873	0.009234176011	0.02458509824	0.009270198147	1	0.05847174353	0.6124039895	0.1233304409	49	1
8	494.4443646	61.29945877	1784.0565	11069.22837	164.2217105	86.45797832	2007.893528	4081	15210.18085	369.664813	1864.529168	140.5897687	123.2488794	251.41143	648.3451037	7288.619032	0.1660168032	0.01573767365	0.007560627625	0.01191956534	0.01447080426	0.01244147807	1	0.1311751045	-0.006967836228	0.01036429707	52	1
8	496.170783	231.7762699	961.9166121	16688.3774	940.7866	1731.236353	2487.054737	6353	21367.88542	222.8178774	2830.39063	269.1530916	337.0645791	235.7720709	1076.316574	9708.788687	0.05751190942	0.05957441251	0.1059535221	0.007768512061	0.0129823348	0.0137020127	1	0.05214050589	0.08719696983	0.3254825408	36	0.999999999
8	496.8782107	469.6004872	-151.421634	17524.52703	4296.762166	1120.196959	2546.936007	7669	23189.73404	71.84531799	2416.458076	615.7162381	174.5840252	259.9961775	1034.741233	5848.386281	-0.008462442068	0.246802926	0.06589253577	0.004866112461	0.0172333372	0.007991935627	1	-0.0008195539536	0.4710633775	0.1819617655	22	1
8	497.7162504	255.8843671	-19.79936432	19060.50135	1823.369234	384.8758142	2254.81833	7533	3714.857143	69.4803581	2893.553898	432.4904306	105.5315211	223.9955057	1185.731821	1660.496743	-0.001086935243	0.09472600898	0.02098601894	0.003824153961	0.01322929149	0.005312104494	1	0.0004689427753	0.1572398514	0.02264472836	11	0.9929352375
8	504.7711537	338.2249743	-158.7845836	14356.54421	-37.53253954	3558.750002	3161.400751	5253	1951.208791	103.1767001	3120.193303	148.7982869	750.9203708	285.9227797	1112.900134	1739.195443	-0.0106146281	-0.002590828454	0.2431998575	0.007574438577	0.01260408944	0.02238623703	0	NaN	NaN	NaN	NaN	NaN
8	506.3103224	598.4181438	-61.69633954	17003.59403	2799.380688	468.5815599	1902.107168	6970	8262.817204	68.93227036	2175.165731	401.7942093	101.0978048	213.3110222	892.6596858	1768.720865	-0.00367412198	0.1645150263	0.02876021709	0.004446861686	0.01208473066	0.005872760091	1	-0.0003368432174	0.3008406288	0.05192950396	17	0.9999995999
8	511.1970172	370.1679249	-337.7569816	18519.14986	239.0102399	4563.21416	2875.857838	6891	6707.463158	76.94187452	2608.810037	207.2750388	687.8119688	244.9785575	1008.803373	2312.728879	-0.01820336095	0.0137697327	0.2459440582	0.003954581149	0.01074556871	0.01293788105	1	0.0008934936869	-0.001725855545	0.786450779	5	1
8	512.1984054	251.6991291	-165.6070106	14904.36116	2322.537844	1967.311161	2714.294944	6187	7942.89011	85.59811447	2906.854829	510.6614064	342.7347723	246.8950599	1168.579365	4046.991713	-0.01021191962	0.1558209116	0.1302522255	0.007223596556	0.01668911846	0.01154845929	1	0.001085066156	0.2862670076	0.3980717756	19	1
8	515.7738915	200.9906978	2621.918076	16747.84108	936.6788517	2576.009215	2710.191554	6422	11173.53684	463.7215897	2626.160728	238.672037	455.6341	222.0412286	1000.968469	4748.52429	0.1602357424	0.05576020323	0.1565731755	0.01282191532	0.01228665417	0.01932603068	1	0.136841624	0.08001194976	0.5218567664	57	0.9999999999
8	515.694069	586.2949794	-18.65245077	13877.32236	2098.169321	217.3196092	2128.206535	5637	4018.252747	67.67604957	2851.908888	411.1969193	85.06768512	205.3971907	1087.02272	2067.333643	-0.001674046728	0.1551618643	0.01706463513	0.005663290419	0.01734672208	0.007713672476	1	0.0003786612408	0.2812416409	0.01184438055	16	0.9170099119
8	517.2579839	611.7756135	787.8287542	13843.34153	801.2401296	1317.861416	2131.09032	5285	21030	205.6627057	2606.388124	187.3648973	259.22602	212.4644864	926.432425	8325.905567	0.05579367014	0.06049687347	0.09799707407	0.008297084945	0.01250210328	0.01187036046	1	0.05026380995	0.0888549965	0.2978587973	36	0.9999999998
8	518.0121475	331.3305716	9699.474621	13449.63385	892.7800808	-158.2774065	2872.131494	5566	33953.04494	2386.361531	3227.404348	198.5826136	415.700239	260.9838225	1197.026012	21393.02737	0.7174460762	0.06788490454	-0.01005201615	0.02444280775	0.02073825231	0.03700732833	1	0.5675349438	0.09442820384	0.07573005259	91	0.9999998688
8	527.7288564	63.07536075	1743.208573	10407.75798	107.7150939	98.06318963	1853.505565	3801	8727.407407	359.4429087	1903.765037	111.400363	126.3296663	194.2260441	670.1166943	4441.069457	0.1693602297	0.009994071783	0.01019893803	0.01492030942	0.01207770062	0.01372265848	1	0.1339383639	-0.01871126918	0.01989480982	52	1
8	530.4688402	34.32168207	-111.5447225	8148.673552	83.19736774	1828.570352	1790.101708	2999.5	2611.726316	51.10669931	1324.891693	105.9065549	323.3916206	255.0196371	465.6170167	1354.202077	-0.01482077868	0.009926490578	0.2204867018	0.006352632637	0.01388523167	0.02166942857	1	0.001854664521	-0.01045843693	0.6997405836	5	1
8	530.5885342	102.8722871	6.847537692	12011.77752	1061.258913	246.7454561	2070.692286	4577	2638.378947	55.71491066	2087.424225	235.458633	78.82117019	323.7126816	768.5945866	1623.349933	0.0005206169988	0.08799464315	0.02181060242	0.005194030136	0.0160356911	0.00810612283	1	0.001726646165	0.1434264157	0.02552245886	11	0.9953148044
8	536.3566193	73.81345103	451.8332398	9713.642363	83.61079522	1921.8711	2039.305262	3588	9011.530864	144.5936023	1867.198933	125.3320831	356.361672	235.9728377	648.8058673	4584.910793	0.05000410061	0.008249663576	0.1981530609	0.01283316597	0.01513352761	0.01997216411	1	0.05173392272	-0.01521562591	0.637586172	33	0.9999999564
8	536.5210336	318.2085844	1042.871006	15438.42805	5025.375173	210.2326288	2200.824224	7070.5	11375.68478	271.6634366	3046.331127	1026.377531	132.2374337	233.6357705	1383.495423	6161.502644	0.06860893312	0.3414126403	0.01580652363	0.01042833676	0.02457332718	0.01058367078	1	0.05794337995	0.6630606848	0.03181164595	48	0.9999514253
8	536.6609555	383.5547317	7831.233427	16440.43482	167.9764277	1821.595961	2858.848335	6113	6054.712766	1475.653678	3132.33405	217.1953233	466.6598177	509.3438027	1213.647662	3038.796913	0.4764368866	0.01033660626	0.1101565519	0.0193984343	0.01348849217	0.02755840855	1	0.3838745394	-0.01769940188	0.4313503691	82	0.9999999982
8	541.6980765	140.5144079	708.4971163	12675.57024	695.3807418	1280.664062	2156.824736	4883	10080.16842	188.3235103	2549.590185	182.9536468	265.8204235	196.6980193	922.5817274	5001.887281	0.05928160712	0.0551505966	0.1033083881	0.008042721375	0.01428655368	0.01498288922	1	0.05332204789	0.07801105871	0.3166053151	36	0.9999999771
8	543.5594367	623.3306029	3608.766916	11794.58205	1127.093714	831.4131806	2217.208005	4677	8691.180851	819.755767	2651.733142	266.1856311	242.5142897	267.2652392	1006.295066	5752.3374	0.2978335606	0.0949950031	0.06907051913	0.01513634399	0.01677626285	0.02607121185	1	0.2405198027	0.1565304658	0.2544053788	75	0.9999999927
8	545.4299449	213.5919891	2501.045641	15161.2861	4869.578194	170.1119297	2547.662184	7000	20541.91304	440.8029915	2227.104673	666.3451366	158.7333949	242.6937119	953.7207455	7502.972568	0.166802818	0.3233756508	0.01253209599	0.01309990233	0.02258417512	0.01123271195	1	0.1353511084	0.6249973043	0.04172238388	66	1
8	547.4498638	701.7977571	1499.842575	8454.402754	366.2559636	7.963686973	1766.679555	3190.5	1646.691489	417.6410053	2326.843254	157.3984179	113.47062	174.8526939	848.2183308	1211.450042	0.1762079141	0.04376905438	0.00100598591	0.01443743584	0.01656655765	0.01534585738	1	0.13911252	0.05029883242	-0.008542922298	55	0.9997319184
8	555.7333842	395.5058573	7302.100702	14783.49465	1661.263704	-100.483885	2519.375402	6144.5	34398.53684	1468.493019	2847.365002	300.664792	287.5070162	237.6095931	1096.542747	15382.52867	0.4882386673	0.1120347898	-0.006522780828	0.02033315018	0.01625005829	0.02274000606	1	0.3865973917	0.1873512005	0.03858358163	85	1
8	557.5230843	224.5223255	993.5846838	15576.69581	1630.620515	254.6058524	2337.202859	6194.5	23797.27083	195.5700886	2249.971299	308.8266641	113.0361879	230.1179503	887.7658956	8491.407733	0.06373649561	0.1064912129	0.01656033169	0.007594443526	0.01131300437	0.007528758995	1	0.05166909108	0.180657728	0.02251193956	38	0.9992990756
8	558.7899294	492.8097179	-21.91821075	12765.87675	1913.058447	749.2194097	2042.629057	5189	1889.147368	57.30562382	3017.45385	443.6685551	167.4650807	203.4620614	1161.531925	1352.681757	-0.002111620924	0.150278959	0.06036346206	0.005081062461	0.02049495119	0.01005059288	1	0.002836477739	0.272591571	0.1599887877	18	1
8	560.3587632	240.3702424	2137.82903	12872.56543	1187.848166	2136.238263	2836.836295	5160.5	7591.378947	488.2514968	2779.802855	254.0646895	469.7834267	314.9663841	1032.596129	4705.66972	0.1646293097	0.09404815362	0.1584945997	0.01316466309	0.01548829223	0.02252609802	1	0.1408513972	0.158666229	0.5311872943	60	1
8	565.4437418	202.4320172	-70.41411655	16446.80523	1581.55848	332.8759604	2132.120944	6381.5	13119.44792	71.18141564	2373.498295	339.298084	91.37595188	240.3115936	932.4769926	4775.005338	-0.004518607588	0.1001987401	0.02088816531	0.004665732589	0.01422320661	0.006217907264	1	-0.002199531027	0.1685084297	0.02179295975	11	0.8448573635
8	570.5899077	548.1318053	-45.50596151	14478.21555	217.6277812	206.5329239	1951.566705	5289.5	9686.210526	49.96465816	2349.323302	144.6527369	76.41241938	169.5779769	799.3747056	3616.195429	-0.003078741581	0.01527705129	0.01495986335	0.004036540331	0.01168917568	0.005894511976	1	-0.002339831983	-0.0061019455	-0.002114452148	1	0.9999990322
8	575.6638442	99.44047685	-103.3890689	11523.59558	629.4842236	690.654732	1848.215287	4239	17185.19149	57.89513028	1784.643814	155.095829	130.6829795	316.8703273	633.0852976	5785.324526	-0.009258533635	0.05711837479	0.06040229944	0.006101000935	0.01411156072	0.009608748003	1	-0.003801147555	0.08132994128	0.1542424708	8	0.9999999841
8	579.8053774	175.3731106	707.6536544	13593.97247	559.5887633	2980.051929	2645.944505	5110	3850.265957	138.4268367	1954.457267	156.7843745	446.299156	247.0326964	701.7898892	2136.882495	0.0519274073	0.04277468947	0.2163967805	0.009058819014	0.01090176702	0.01946865598	1	0.05482324345	0.05625156455	0.7021584308	37	0.9886065304
8	579.3277066	697.4314834	-34.20047475	9857.506194	3022.324781	97.32636741	1476.796611	4455	7626.510638	58.16944929	1778.754058	576.7405204	70.19050295	168.0190213	787.0747959	3097.456358	-0.003452321341	0.315077506	0.01071457972	0.006646196064	0.01838208904	0.007088930128	1	0.0002272069092	0.6094851066	-0.00297908193	24	0.9997564916
8	580.5696884	291.6496988	2406.143204	14133.62384	696.3161615	173.9236918	2354.230977	5452.5	7875.542553	648.2180707	3495.183721	254.7178172	156.9116	201.0937024	1296.212154	4730.721384	0.1751902188	0.04966626109	0.01149237068	0.0117204853	0.01704759028	0.01402705617	1	0.1390595089	0.06275257792	0.02745697653	55	0.9999988858
8	585.4975364	222.2389867	5459.106434	11673.17772	656.9638597	1271.300905	2443.267523	4603	13877.24468	1463.156575	2982.439821	183.8399477	420.246082	213.1299198	1074.605313	9772.928414	0.478732807	0.05728211553	0.1035978274	0.02642561622	0.02129166577	0.03533496119	1	0.3857535122	0.07848585978	0.4115319867	84	0.9999999778
8	594.5108681	403.4830242	-148.2631312	12725.2978	45.02117469	3010.527793	2800.228035	4707	2323.9375	255.0866337	2022.168285	155.8141392	480.87356	506.6717946	738.9274176	1995.201954	-0.01182776894	0.003498304189	0.2406088054	0.02238285713	0.01407533486	0.02054131206	1	0.00548620028	-0.02304969449	0.7691111496	5	1
8	597.1846304	272.714644	2297.856029	13890.34998	1184.502324	828.7890159	2392.868537	5460	7273.553191	514.049167	3094.129991	333.2934642	237.780903	241.8599344	1187.266916	4287.371826	0.162249424	0.08996998015	0.06192039377	0.01222513607	0.01519576221	0.01464371868	1	0.1325532051	0.1472478768	0.1993257309	59	0.9999972532
8	599.0103112	443.3691614	-81.49663788	13474.04799	885.1728267	191.1953056	1900.483542	5115.5	14266.93548	48.74101419	2628.245714	176.8308944	72.73702846	185.1048898	926.8100475	7127.31616	-0.006250796847	0.06597188615	0.01459351462	0.004564529194	0.01403875916	0.005504117001	1	-0.004346179723	0.09803105591	-0.001750869571	6	0.996834592
8	610.5923459	477.6723195	-62.49901432	12789.53199	802.8355855	174.7157617	1898.136787	4867	14940.04167	53.23445752	2224.345332	167.5250431	81.79583286	181.722249	798.8020547	6539.84699	-0.005286634372	0.06644299896	0.0141100446	0.004697485502	0.01193948555	0.006499291314	1	-0.003609086549	0.09897427268	-0.003171290377	6	0.9980885629
8	611.5276298	718.7089116	461.9543189	7112.232129	1093.708138	210.5446653	1426.451798	2904	10430.07447	108.355832	1344.319649	206.1230727	84.63428905	207.7191244	528.0791653	5005.499548	0.0655495932	0.1573606142	0.03172909799	0.009784499863	0.01580855454	0.01159338513	1	0.05463962277	0.2855957879	0.07726689197	43	1
8	615.5946802	292.300175	769.1060854	10264.86262	435.9102122	251.0595787	2402.774296	3872.5	8508.978723	221.7293233	2432.204985	165.9835586	99.17505842	417.2674175	870.2187811	11196.18762	0.07643841808	0.04355617899	0.02439246258	0.01120897307	0.01572788137	0.01396459408	1	0.06159136778	0.05153435028	0.04931718025	34	0.9718735384
8	618.4365666	568.2813717	-114.8725705	16865.82123	5052.349537	1818.015099	1907.181068	7560.5	2615.829787	86.48710634	1462.928436	510.1568086	187.9435434	230.9507149	674.0766841	1668.056616	-0.007082301717	0.3106492499	0.1098109615	0.00524014074	0.01428829458	0.008273012511	1	0.003840107849	0.6035693877	0.335795389	27	1
8	624.8628914	252.2250922	-85.19873219	13911.13414	168.5755204	469.6585921	2247.334328	5090	19522.61856	164.8509879	2286.295006	203.6498093	191.2192127	2072.818135	773.9983259	7895.749596	-0.006511144238	0.01230126186	0.03467106321	0.01240419303	0.01597301181	0.01396008175	1	-0.003790958322	-0.01155592106	0.0645683648	2	0.999999858
8	630.9276687	102.9189028	3894.653368	8462.8554	1297.943753	-141.495855	1626.209705	3583	19570.47368	694.2127381	1488.504781	240.4535306	164.9740193	180.3054715	588.0820882	9444.244008	0.4627512718	0.1516695673	-0.01608974765	0.02300583062	0.01894725423	0.02177991252	1	0.3661846933	0.2686856198	0.001898902011	87	0.9999999992
8	630.7223182	731.4217837	518.0814217	7837.152745	1706.412089	-2.488352709	1084.181493	3328	7556.294737	177.7734241	2153.711217	462.9436107	71.9647487	124.1006266	863.1372526	5316.777649	0.06528082927	0.2218449607	-0.0002903497061	0.01067450653	0.02164602654	0.009973009491	1	0.05299085812	0.4170174964	-0.02962122012	45	0.9999999999
8	631.6421094	217.02138	-8.99008911	11158.33153	3596.540714	352.4616674	1901.075891	5118	3263.623656	76.080398	1939.035841	615.4218527	88.96295446	202.4971981	864.5950598	1915.9314	-0.0009201156077	0.3185734349	0.03285589639	0.007554442076	0.02279320328	0.008875317657	1	0.003730802862	0.617343985	0.07366804765	25	0.9827786308
8	634.828944	513.1304336	-161.9032635	10385.26247	480.1932905	2476.902823	2436.118341	3970	10614.33333	57.52006436	1966.85047	153.0925642	454.4053207	227.199902	712.7917294	13338.28675	-0.01571818748	0.04983888369	0.2411898691	0.006074820443	0.01589388033	0.01990069616	1	0.002927429283	0.07217747739	0.7723625195	10	1
8	640.6153699	527.3082256	746.1248946	12531.82577	2869.696242	471.8655459	1863.440566	5428.5	35945.1413	181.127285	2202.110201	442.3278395	123.9555258	160.9355702	867.7981391	11909.378	0.0597424108	0.2309188125	0.03769172382	0.008477160992	0.02327175762	0.008706275338	1	0.05120221652	0.4369100976	0.09979283426	46	1
8	646.8595728	484.2166947	762.1209633	13293.28456	3121.803676	1196.166915	1647.843231	5733	12948.26316	172.8627353	1942.323747	460.2088726	197.746329	159.1471272	802.4384959	4623.928405	0.05780737477	0.2346917683	0.09049554984	0.008937538448	0.01894123112	0.01157469652	1	0.0531910301	0.4463527169	0.2805915103	47	1
8	651.6940985	262.6743651	-65.79668573	10953.87436	134.523278	707.3121231	1973.714011	4026	8352.880435	48.77124358	2477.613654	127.7878265	150.6939775	192.9944065	858.1346831	4647.862536	-0.006457472915	0.01198592123	0.06513986179	0.005081869721	0.0126966344	0.01107011538	1	-0.001742173503	-0.01123707327	0.1690398634	3	1
8	653.7162725	310.5649451	789.7654147	12621.11872	1198.195615	1238.134967	1980.210876	4945.5	7169.797872	172.3236981	2138.318441	235.5694302	199.7478903	188.0591739	789.9374527	3657.478297	0.06441833578	0.1000160448	0.100333427	0.008331550064	0.01557702759	0.01279594715	1	0.05766675044	0.1700116157	0.3096151886	40	1
8	661.2776325	609.6516066	6168.321232	9226.224023	1535.474627	-362.9973223	1693.89355	4019	22889.17391	1325.749767	1865.009067	302.4238802	254.4308033	200.1503939	758.6193248	11117.16611	0.6754202845	0.1692870341	-0.04076100837	0.03017028226	0.01669300317	0.03080990443	1	0.5332697008	0.3021012296	-0.0343098735	93	1
8	667.6338886	227.7345039	-53.78524623	11284.26386	485.4299996	456.2632448	2154.120413	4221	14491.64773	52.90746818	2418.673086	160.303784	167.5298188	596.1385496	883.0468553	6672.347696	-0.004555891708	0.04491900237	0.04437579152	0.005619436957	0.01725365078	0.01074250331	1	-0.001259504534	0.05572286395	0.09978092007	7	0.9944252212
8	673.5534484	241.3446134	703.5370826	10436.28069	104.9243492	1038.2966	1988.072745	3826.5	7440.555556	167.227536	1833.335096	127.598425	214.7176883	198.8259731	652.3697726	5648.195739	0.06517388468	0.01091436367	0.09881416063	0.0105692502	0.01363794294	0.01360795243	1	0.05723114295	-0.0130371512	0.3004806926	32	1
8	676.5215166	328.4318083	685.7564036	11054.21695	230.0224055	494.9671368	2156.700954	4184	23600.91667	157.8885245	1721.695234	131.6060439	120.2796128	158.2884694	592.3436557	10271.28985	0.06163101989	0.02188441126	0.04633337539	0.008895372911	0.01376648361	0.01004950042	1	0.05107729016	0.007860167924	0.1202416399	31	1
8	677.6449312	525.466667	1781.652177	11403.68961	1228.463191	58.69765031	1689.329493	4513	19624.6087	328.4134625	2016.29119	205.5241088	130.3379301	156.0958444	733.5930088	7765.645993	0.1603278325	0.1104820592	0.005262780542	0.01049894019	0.01716839528	0.01194244812	1	0.1275086708	0.1875945621	0.005565963953	58	0.9999992773
8	678.2530123	129.9321432	22.8937763	7922.934927	1138.973073	241.6807429	1449.566837	3225	1805.589474	51.79527308	1137.264941	207.3520669	66.25331129	274.9056333	449.8774555	741.7063205	0.002542815162	0.1509720654	0.03024801401	0.007019438553	0.0171808272	0.008784651272	1	0.004545852463	0.2730158676	0.05779950539	17	0.9999999313
8	692.389528	521.2688118	1602.285841	9811.93086	2331.604926	2.943641459	1632.858479	4263.5	12865.89011	400.9020033	2215.007013	468.2266491	136.3220227	159.447435	906.1952702	7674.157867	0.1633281382	0.2338300658	0.0002557313323	0.01239314715	0.01823592328	0.015403219	1	0.1308491626	0.4407349225	-0.005263706121	64	1
8	695.5112551	289.2524748	9860.958834	10068.55761	572.0764401	-493.4777345	1824.713735	4105.5	7815.989362	2466.377711	2473.131202	169.3725693	416.8419687	286.3425672	937.6532521	5956.929478	0.9802602178	0.05657201212	-0.04602751186	0.04213179385	0.01812993176	0.05240757565	1	0.7733081017	0.06760134844	0.01064911187	95	0.9897510655
8	696.3064222	226.6549871	620.1999994	9460.666548	3059.132768	88.88613971	1511.651249	4321	12456.76344	145.4001137	1816.410983	559.8429855	97.1337608	194.3076241	783.8162427	5529.357415	0.06447768132	0.3193238297	0.009164004713	0.01097639838	0.02351545382	0.01129120095	1	0.05399992783	0.6175232782	0.007096048579	48	0.9999335458
8	706.3423221	241.645345	-91.35486429	8252.617587	2621.629129	951.2286057	1956.583568	3826	9537	67.47735953	1437.599328	517.7088628	179.3789124	317.9666041	653.8198466	3740.489531	-0.01082108601	0.3173018907	0.1182919994	0.009494287578	0.0307284053	0.01292302484	1	0.001506454149	0.6175363487	0.3643451567	27	1
8	710.3882487	402.3083874	514.5647874	9110.094605	2195.12213	819.2854805	1490.062503	3983.5	6841.361702	164.9876806	1957.537806	479.2999117	204.3871276	893.1089352	834.1273273	4259.010332	0.05784760553	0.2433114483	0.09085403139	0.01124547925	0.02145722903	0.01298661646	1	0.05333692187	0.4640664762	0.2822257678	47	1
8	712.3266074	579.6231917	-75.26568004	7648.429174	775.6740766	792.1238095	1529.934132	2998	10375.53125	46.97372457	1556.754806	178.6284958	192.7068232	134.14505	588.8032721	4837.244644	-0.01083918031	0.1046736433	0.1077601736	0.006223199738	0.01484502614	0.01207641223	1	-0.001431678604	0.1805147979	0.3184586435	14	1
8	713.9405292	163.3570704	7.211662541	7655.105852	122.3618362	458.1815646	1343.475253	2809	4441.389474	38.45773508	1175.738001	96.27014579	88.58377501	173.4457694	407.4519578	2159.84151	0.0009815862766	0.01699328509	0.05890863429	0.005227965524	0.01389819248	0.01062615683	1	0.003794354781	-0.00122028741	0.1495679963	3	0.9999999994
8	716.3365404	252.6628051	-123.6485639	8356.843812	80.01990457	1901.33134	1963.737079	3085	3657.929412	53.27635464	1700.606357	112.7766847	368.9190369	201.1776051	622.2298468	2107.552992	-0.01375002139	0.009103219255	0.2283008392	0.006428941881	0.01506634813	0.01819090428	1	0.003209923491	-0.0119112296	0.7267360685	5	1
8	717.769561	302.207721	-1.062311354	9692.400397	1518.830184	274.4349018	1526.100796	3944	1570.915789	57.11093141	1492.863508	261.8199226	86.46748511	162.2906831	596.0114548	895.2776779	-0.0001106292124	0.1561818317	0.02912189676	0.006233234009	0.01624562094	0.008519981346	1	0.002423502174	0.2837044873	0.05358395589	17	0.9999996633
8	725.9950065	434.574878	9352.616005	9159.857479	654.6719084	-562.5077365	1580.440678	3769	19955.48889	1751.538299	1717.352243	153.7655251	306.9851484	382.9804633	657.3230999	10755.01895	0.9952106409	0.0734375671	-0.05627997484	0.03617521652	0.01543365201	0.03613019476	1	0.7846560381	0.1017743416	-0.02038585142	95	0.9999999933
8	728.4709289	410.6474381	3356.643855	11449.11621	203.3399896	-67.34205913	1585.349334	4261.5	12081.03191	596.0016917	2001.475294	123.9878344	161.6998007	161.6554071	709.3247178	4409.090427	0.2920303879	0.018158657	-0.006275205343	0.01585392224	0.01179924064	0.01505243843	1	0.2301461888	-0.003610088111	-0.008775175956	69	0.99999667
8	735.6505153	543.652779	-17.27865828	6608.863971	2089.194204	162.4837695	1386.328698	3062	5377.106383	55.92203474	1187.475773	356.4452775	75.07726138	142.7792472	522.9967125	2489.807966	-0.002872960001	0.3131975317	0.02552788406	0.008724237048	0.02374523666	0.01041267511	1	0.001643613301	0.6060888135	0.04785725003	25	0.9995408898
8	736.3615446	345.0924871	2664.294506	9218.787203	162.6039475	-49.37312546	1657.888226	3413.5	8807.473684	622.2272685	1879.614763	126.7513324	137.4552387	184.3955376	659.6490048	5048.369241	0.2954181903	0.01825193935	-0.005550010273	0.01812247294	0.01717440934	0.01649837483	1	0.2328796279	-0.003427089495	-0.005526387695	69	0.9999947542
8	748.0919507	416.0002795	-151.3918526	9063.458746	459.5572094	1969.252909	1726.424179	3421	9972.150538	53.34841369	1228.552094	125.2685313	297.7962856	169.4870219	459.0118748	2931.470817	-0.01655671181	0.05401631885	0.2212421297	0.005969505162	0.01259542366	0.01465997498	1	0.0009910980651	0.08013167117	0.7039683926	10	0.9999999999
8	755.4988305	486.6877462	-32.39467407	8732.332011	1343.373539	193.3585995	1288.933543	3536.5	8211.553191	48.89452415	1229.497157	210.7309226	68.96531493	136.2031549	484.9441183	1921.038791	-0.003847192675	0.1569154094	0.02295332687	0.005652558407	0.01480200669	0.007504430478	1	-0.0009366564681	0.2850501586	0.03163043722	17	0.9980902046
9	11.45522353	206.255242	18.75987972	8820.371628	119.0467237	459.1180201	1346.937149	3147.5	2940.849462	38.13505881	1468.68957	115.6487109	104.3386934	169.7994439	510.3611412	1251.778282	0.002081318758	0.01364356166	0.0537856898	0.004789964134	0.0148522261	0.008946434351	1	0.004292826867	-0.008272659285	0.13209412	3	0.9999999641
9	14.39075818	469.763927	-55.66386306	8466.382701	1764.405253	951.6738583	1890.259858	3651	2884.105263	70.79046028	1812.686079	433.1341502	218.7284382	605.3300524	761.7704592	1564.429795	-0.006487435427	0.2228660779	0.1114320635	0.009351825791	0.02224709608	0.01458708519	1	0.003498114033	0.4233296864	0.3374534898	23	1
9	19.9941017	559.3224495	1628.908742	9563.127931	947.1068168	-13.91641505	1547.787865	3700	11396.43478	297.6297533	1536.168391	165.8938957	118.8404124	148.7593459	567.4193267	4419.632565	0.1726279449	0.1010624066	-0.001579307352	0.01356221391	0.01540286156	0.0129989446	1	0.1367057531	0.1679169897	-0.01557590351	58	1
9	24.32500898	502.6497547	505.3380503	9683.322877	1617.806994	830.0883149	1724.946355	3974.5	23470.05319	176.5422073	1941.251454	312.9676344	202.0419387	176.3976181	750.6869384	10352.13726	0.05398591441	0.1735397719	0.08738548715	0.01234107304	0.01800138754	0.01478339634	1	0.04931651704	0.3206981061	0.266262686	44	1
9	29.7334689	457.7097812	-51.10286566	12466.64466	692.5866577	367.8856958	1777.967348	4723	15968.08421	53.30522032	2040.906461	151.5333811	85.60556404	242.916338	717.5636719	4826.383051	-0.003804012597	0.05511380623	0.03093193134	0.0045116637	0.01300534667	0.006010533686	1	-0.001443489376	0.07622687069	0.05432012611	7	0.9999995313
9	31.86284522	221.6175237	27.77584965	9820.284743	145.4126873	277.6128785	1560.347203	3544	7123.1	43.63768996	1791.317654	121.7832141	82.29154562	186.1153988	612.1648844	3488.492028	0.002730536642	0.01543202432	0.02920403406	0.004689013646	0.01547808533	0.008335867586	1	0.003204768372	-0.005385783756	0.04803388559	2	0.9999169969
9	37.71298714	235.4507062	-31.19301882	10030.65967	612.7714505	291.277164	1596.120321	3778.5	11417.62222	44.16711301	2005.870722	162.3690687	85.58990211	182.4570885	710.1820129	5370.272003	-0.003266851658	0.0608958278	0.02908035244	0.005146617779	0.01616755348	0.008100484977	1	-0.001079323606	0.08803798454	0.04835712396	7	0.9999872189
9	46.22965148	455.6954558	3867.114846	13024.12008	1307.153916	-170.684206	1739.92204	5128	13256.54839	1160.164008	3783.512717	344.309169	220.7578569	186.8933254	1412.616468	9618.228763	0.2942424475	0.1020125342	-0.01409169368	0.0237455645	0.01768547006	0.02058331963	1	0.2322626948	0.1683369824	-0.03122914317	74	0.9999936029
9	49.59230707	200.6109035	2678.746637	9144.790898	1399.004429	612.1493387	1990.252779	3827	10545.75789	536.9531954	1740.557974	292.9311129	205.53836	190.2004681	709.82961	4638.834271	0.2956720546	0.1496260581	0.06814694017	0.02135297545	0.02129066464	0.02370545413	1	0.2393187698	0.2687204107	0.2532652209	77	0.9999975332
9	52.17184653	387.1693634	-155.8059905	12908.64053	224.3830097	1542.952498	2171.878569	4736	18874.80851	49.24332435	2107.490447	134.6176205	264.7124219	194.7134106	717.9135821	6406.367015	-0.0125480714	0.01767220392	0.1163077476	0.005041161557	0.01188875706	0.01107315138	1	-0.003134233808	0.002121898335	0.3433873562	4	1
9	54.1477584	368.7491454	4840.094015	10440.59577	1646.870899	-247.0816675	1990.733337	4375	7322.958333	1249.927978	2657.424491	417.5085013	242.5711434	192.977581	1065.69826	4124.391339	0.4697964408	0.1542461669	-0.02616317653	0.02566619518	0.02162451094	0.02711371706	1	0.3711301921	0.2735919328	-0.03094723768	87	0.9999999915
9	57.06002791	479.0740697	774.5925971	10794.86997	3599.113396	43.55726929	1637.236209	5014	7464.252632	208.8422508	2338.704357	694.5933355	103.7883561	250.9764874	995.1706154	3334.346792	0.07057270064	0.3198681826	0.004627790049	0.01061110082	0.0230532452	0.01148801547	1	0.05853638906	0.6184404384	-0.007069564521	48	0.9999999909
9	58.67785619	273.4521117	-40.67480762	12337.26459	153.1193753	710.2002828	1803.89717	4479	4411.478723	47.42055431	2529.527948	138.9993776	148.8657088	184.6019719	850.8532006	2203.67758	-0.003276689214	0.01128555826	0.05491771078	0.004377460938	0.01301331267	0.008042777721	1	9.686653061e-05	-0.01302953506	0.1346686901	3	0.9999999998
9	64.51454214	177.5925578	2630.881864	9839.913629	1545.925863	544.3768116	1642.592064	4072.5	14380.31522	649.7305916	2151.691416	333.5384194	213.6891375	162.9428032	852.1032289	8645.880101	0.2778144346	0.1570594908	0.05443647511	0.01970623363	0.0220502072	0.02276102061	1	0.2243413345	0.2837183231	0.2026002187	77	0.9999999934
9	66.74275199	243.4372644	2179.336058	12756.24248	143.9971392	96.72708224	2263.040985	4771.5	12471.7766	402.8082111	2301.164587	148.1676688	158.6839427	549.8230237	786.7656016	5257.366646	0.1717302293	0.01144754872	0.007553203338	0.01082626557	0.01404613391	0.01425216121	1	0.1356571866	-0.0158322468	0.0114198752	52	1
9	66.28141659	350.3919699	1968.5868	11545.49258	1035.161183	101.6466718	2276.379554	4527.5	4598.775281	463.1191019	2656.869897	253.885899	139.1101378	312.099421	983.5166465	2369.193696	0.1685871337	0.08996700189	0.007232229557	0.0116031496	0.01931056508	0.01295060291	1	0.1339684906	0.1454470236	0.01322403516	58	1
9	66.9557484	491.6318828	3249.166524	10920.08045	1641.091435	-50.61746107	2000.379534	4570	8013.085106	807.043349	2699.994578	374.2299335	164.3643671	214.7048491	1048.179543	5232.406272	0.3008561292	0.147973383	-0.005006774895	0.01861614519	0.01761239123	0.01679859284	1	0.2385846839	0.2629561971	0.003513406092	76	0.9999999879
9	76.28640486	310.5487705	-130.4636282	14045.42432	3078.052582	1526.230075	1999.24794	5980.5	6488.87234	78.694838	2194.422329	450.4743377	270.6305624	204.9703934	874.3007703	2543.84098	-0.008804446304	0.2208048198	0.1109066724	0.006307704818	0.01711666888	0.01203355341	1	0.001605759284	0.4191012916	0.3350389289	23	1
9	77.36403944	185.6823852	18.78020123	10607.88254	41.22414315	603.7353864	1873.318329	3860.5	2955.777778	47.259132	1876.090456	110.8363115	123.3703936	203.2082782	670.7694433	1683.106016	0.001817974705	0.003881062596	0.05687377306	0.004813776896	0.01131123559	0.009366537989	1	0.004185466977	-0.02822203121	0.1421753095	3	0.9999999999
9	80.42273992	355.3251339	964.0390663	10477.76855	89.03863113	163.7670815	2097.417126	3853.5	5542.522222	292.2629977	2895.621122	161.6473249	123.4212998	317.2314076	1009.079242	4040.909096	0.09210116666	0.007400772173	0.01639929224	0.01142593357	0.01994521897	0.01752267518	1	0.07309692453	-0.02311994866	0.02375216545	30	0.9999999999
9	80.34425394	398.2662444	-82.26087171	12558.47113	190.3450121	725.6518251	1903.215055	4547.5	5954.494624	43.69837116	3139.683687	134.4112465	183.3880368	202.5771119	1057.274332	3440.79626	-0.007236005572	0.01517186378	0.05643163337	0.004169414072	0.01467437686	0.009569401779	1	-0.002900061388	-0.004963021038	0.1391525805	3	1
9	85.37807484	159.6118931	-83.28586044	9763.20446	1470.927591	1068.465594	1705.422647	4019	11458.71875	69.54793097	1828.66588	279.2149724	220.0456429	160.2107432	699.0184528	4718.247388	-0.008686593906	0.1548068292	0.110522124	0.007895975713	0.01777434103	0.01165034137	1	0.0009818718748	0.2835439289	0.3307141806	19	1
9	85.88784227	435.7484052	5636.465051	11626.93281	88.88946657	-243.2466015	2211.663463	4371	4098.968421	1293.868923	2663.28713	145.6408082	281.1019395	202.9257678	960.0467734	2624.340093	0.4854164983	0.007583814643	-0.02182669862	0.02251266211	0.01485345323	0.02800538403	1	0.382256574	-0.02762545192	-0.01932255059	81	1
9	92.34587241	517.4821317	1976.260822	11273.35512	3608.902086	0.6761453131	1899.663438	5268	8192.117021	414.7849955	2400.062305	706.1647049	128.8251682	215.1185552	1032.606264	4565.302392	0.1696856954	0.320613359	7.036678183e-05	0.01287981323	0.0204325495	0.01161619012	1	0.1367847478	0.6189018361	-0.000489432392	66	1
9	93.00351532	569.3525923	-44.30413257	13133.2504	121.7439344	752.5793883	1865.430254	4678.5	6231.271739	50.60659808	2418.374654	135.8167195	147.0782651	172.5685391	809.015618	2781.409794	-0.003704963692	0.01063955406	0.05731741267	0.004041807536	0.01163084897	0.008939976976	1	-9.101651296e-05	-0.0142761197	0.1427714966	3	1
9	94.48016005	282.689779	-95.77871692	14479.49373	758.0942359	848.1966202	2091.116584	5438.5	13550.63542	53.44003444	2380.067827	167.5514294	145.9960299	207.8098785	832.9869692	4626.237121	-0.006172810257	0.05330611499	0.0583072267	0.004395181956	0.01241972864	0.007881091606	1	-0.001534043183	0.07340520315	0.147573853	8	0.9999996172
9	99.66632661	480.5998994	-25.53122453	15086.81316	206.2201084	450.4207393	2134.624677	5404.5	14412.36458	54.11491558	2464.769125	160.5246103	103.3945953	218.5732501	845.2281153	4714.470198	-0.00163368412	0.01400690785	0.03065741334	0.004066745939	0.01212502154	0.00744999476	1	-0.0001726995831	-0.008225802971	0.05197554347	2	0.99999364
9	102.299514	349.4528002	-14.08514221	15686.00196	5009.357767	202.6509087	1812.898524	7056	10124.02198	89.94952015	2362.760904	776.8391973	106.5225727	265.8385557	1049.289802	2855.91132	-0.000925894416	0.3262889028	0.01284887615	0.00640084073	0.02059700844	0.008352854948	1	0.002487555235	0.6325548024	0.005419517826	24	0.9999583907
9	104.4419607	156.2998737	-16.50044673	11784.32136	615.7703413	656.5556662	1697.154229	4404	9492.426966	74.08715333	2443.588256	143.3238985	147.5750978	181.1293364	847.0030365	3923.309731	-0.00127907202	0.05161926207	0.05576299352	0.007734005958	0.01482852425	0.01022883372	1	0.0021584633	0.06981442412	0.139867251	8	0.9999909385
9	105.7954663	175.2425563	664.5695276	9807.664476	2085.260147	891.8598037	1813.81642	4211	3065.25	198.4701676	2328.333192	580.6159069	298.4477474	199.5719608	978.1689593	2548.088302	0.06946880987	0.2172559556	0.09759905003	0.02318248889	0.02873321906	0.01937523902	1	0.0627177349	0.4106604173	0.3067562348	47	1
9	106.6773836	363.5555118	4090.236431	13678.79443	1429.026355	-7.198750552	2357.289307	5506.5	16502.37349	1092.177399	3392.848991	333.4644294	260.2302546	263.0629429	1280.848995	7813.240154	0.2969623867	0.1075194184	-0.0005301142513	0.01663970126	0.0175537618	0.02186024282	1	0.2353702673	0.1800518369	0.01613346079	74	0.9999996983
9	108.6463529	378.3339805	2651.691916	15505.35907	852.3295205	866.5952154	2743.083628	5860.5	12846.05556	441.5089365	2371.049066	174.3660102	224.4953064	299.9129225	860.670411	4868.558007	0.1698093256	0.05588644512	0.05974311783	0.009640946884	0.01268458747	0.01435641633	1	0.1380430461	0.0771088552	0.1919852405	56	0.9999999987
9	108.4164293	494.186934	6780.398216	14176.77686	-4.662773666	1149.105334	3353.499856	5344	1616.852632	1261.125003	2709.421077	158.0773091	413.3370317	647.1005975	974.4560352	882.1988482	0.4804104759	-0.0003305960781	0.07640107654	0.01984405111	0.01185875057	0.02781817552	0	NaN	NaN	NaN	NaN	NaN
9	113.3173167	472.1575486	-101.3948863	17183.53955	5465.368822	438.3442212	1709.822123	7741.5	13230.81053	79.19162674	2473.113529	815.8362939	101.6145894	234.3816029	1123.542695	3698.696689	-0.006210423704	0.3277014544	0.0260572739	0.00510615561	0.01790768148	0.00600218189	1	-0.0008141541284	0.6359243235	0.04959227644	25	0.999837308
9	114.8522972	145.719632	5109.959236	11223.47254	1737.642595	-254.7905505	1516.514738	4668.5	4599.866667	1041.40809	2149.913678	349.3729561	245.9092915	184.8325367	854.8730215	2499.536821	0.4652341573	0.1516944689	-0.02229332669	0.02632712932	0.01789522331	0.02368275928	1	0.3677433378	0.2685167234	-0.01881585645	87	0.9999999822
9	115.4693794	556.7134832	-53.3941451	15412.35232	1507.988414	424.0168978	1763.150828	5945.5	8883.042553	63.89320278	2497.304169	297.4255167	112.8278904	194.8858941	932.9667706	2396.141059	-0.003649435816	0.1023536255	0.02906039084	0.004526166155	0.01255147366	0.006422879514	1	-0.0009491762999	0.173185302	0.05010803352	12	0.9960529698
9	118.046281	353.6106551	-298.4592682	17105.58021	1695.604563	3889.347259	2591.149524	6627	6677.252747	88.67424635	2135.35877	326.6619599	562.9850999	277.0876237	868.1945024	2348.913222	-0.01773694882	0.1014220511	0.2312257947	0.004941284688	0.01372677795	0.01729881453	1	0.001211296476	0.1778195435	0.7401154362	15	1
9	119.2673066	172.5845599	6129.715367	13361.53297	224.7815151	1157.950988	2150.217277	5032	10494.83133	1197.404622	2537.697614	145.4463867	383.6593778	243.9856087	895.3132471	4481.689794	0.4525012109	0.01610757342	0.08543381086	0.02337587654	0.01419522087	0.02553915353	1	0.3633368677	-0.006408602802	0.3414894254	82	0.9999999744
9	119.9670131	240.1431714	-168.5730641	13986.78798	792.964114	1717.016753	2231.608407	5287.5	14408.43011	57.16707973	2492.544662	176.4572126	317.8753618	198.6455125	876.1147486	5088.938675	-0.01192349578	0.0563397138	0.1196803058	0.005161924628	0.01335723869	0.01226532151	1	-0.00201147308	0.08163690774	0.3568679259	9	0.999999998
9	122.6541916	212.7025943	-202.930746	14189.96746	2189.937468	1576.497614	2023.348244	5754.5	17700.02151	71.55765435	2637.773634	409.0778939	298.0616149	186.7944485	1016.773657	5907.060655	-0.01439980719	0.1616489209	0.1124206496	0.006185755497	0.01506713469	0.01287645104	1	-0.003348560123	0.2977094833	0.3362602775	19	1
9	122.3462002	255.6331058	-96.11299957	17547.94396	398.9464622	492.2855347	2033.922937	6383.5	18724.25806	50.60809438	2581.748154	181.7801558	121.8263984	227.8481347	959.8679396	5207.606381	-0.005906162841	0.0246864813	0.02955346114	0.00353056306	0.01005873151	0.005796303067	1	-0.003519231166	0.01371229337	0.04772513009	2	0.9999997432
9	123.7732676	303.2380063	2694.30207	15393.42297	2530.675982	885.2963599	2484.629894	6421	16132.72527	431.1918538	2291.239823	404.819349	237.8558507	308.6479782	925.4539812	5280.640313	0.1717673264	0.1672505876	0.05722622272	0.01330150862	0.01469413447	0.0144147654	1	0.1405961732	0.3057259808	0.1889101977	62	0.9999999992
9	124.6285069	132.0338453	8489.352027	8401.535679	802.4191541	-658.9299211	1780.57013	3540.5	817.2021277	2395.863715	2274.735581	253.4520476	387.9840205	204.6199731	900.2731063	406.5608865	1.006582013	0.09479135702	-0.07684619601	0.06695879647	0.03042463169	0.05585143589	1	0.792534604	0.1448711482	-0.08737994379	96	0.9996753138
9	127.43297	319.2914631	-110.1402577	16614.22251	4088.490967	951.4932857	2139.477138	7202.5	16428.39785	81.74755802	2340.832245	602.4002577	193.0007359	251.7785079	1009.743338	5857.982013	-0.007000514863	0.252918611	0.06067305351	0.005701499095	0.01569891829	0.007863903466	1	5.880300133e-05	0.4834442448	0.1646728257	22	1
9	131.836627	152.0029214	5494.828654	12007.27989	260.2038442	-241.296154	2043.173086	4678	17399.85227	1364.63509	2884.470407	143.2587289	254.7264461	202.4408584	1004.78572	7187.825631	0.4544313904	0.02324825687	-0.01845015304	0.02405472925	0.01541986392	0.02394037323	1	0.3580896495	0.004941702675	-0.01395674264	81	0.9999999745
9	133.5829475	291.9402512	15558.86726	14871.08723	1018.96706	-843.7557511	2130.303433	6071.5	21778.17073	2816.28617	2694.067341	195.7455814	528.5825718	300.8928558	1033.58834	6235.093819	1.037822664	0.07200534878	-0.0591727631	0.03301212482	0.01234464221	0.03950878973	1	0.8182177137	0.0983436792	-0.02083787441	95	0.9999999907
9	133.9604598	354.8392404	1184.832634	18332.31188	5993.86678	1670.90811	2061.243662	8442	10980.95789	234.4240247	2904.788274	958.0481863	299.5355295	214.9286845	1321.837763	3754.789577	0.06338115133	0.3238171518	0.09096237037	0.007804221994	0.01659781637	0.01075239602	1	0.05857308483	0.629357731	0.2875343267	50	1
9	134.3933905	81.38171395	-131.9415194	9503.594892	881.7145784	2039.053412	1665.118029	3734	5914.989583	68.54798832	1393.485292	171.4151685	338.0026401	172.1151189	519.2132142	2084.13386	-0.01418259063	0.09494031569	0.214257934	0.008056764639	0.01632895033	0.01720248276	1	0.002840849675	0.1639359567	0.6824319308	15	1
9	135.2158845	165.8637638	5704.549932	11601.91618	629.7906598	-271.187132	2305.745216	4573	12016.66667	1089.479742	2057.024188	158.8215625	234.5246108	246.1510248	766.8713923	4858.943077	0.4927506679	0.0556980383	-0.02301165378	0.01992274751	0.01387115788	0.02214084122	1	0.3884947363	0.07108362609	-0.01953408234	83	0.9999997819
9	137.3102105	525.2401862	4497.966046	14703.48981	2317.963677	-161.8420034	2052.356586	6043.5	15663.03226	921.2417936	2872.599371	379.9852301	198.5537039	234.3191497	1086.403304	8132.907715	0.3078411863	0.1620666507	-0.01109263874	0.01424409673	0.01812566558	0.01577993536	1	0.2438662857	0.2916421001	-0.01514410333	76	1
9	140.5976853	207.6303213	-106.2700038	14149.28091	4717.440625	364.80656	1904.588206	6481.5	14161.32632	76.62668472	2730.795287	855.8734631	103.72157	230.5117774	1168.280419	5637.603647	-0.007921437492	0.3297454704	0.02681235201	0.006473158086	0.0229300569	0.007882876431	1	-0.002098800217	0.6401621641	0.05189249794	25	0.9994569807
9	142.3806327	303.4675942	10349.6417	13903.02341	962.1657596	-533.0098211	2685.000949	5703	25921.82353	2048.554218	2830.358373	197.6132019	371.731338	230.0371612	1061.938536	13191.67515	0.7299294077	0.0671580309	-0.03376389261	0.02434325146	0.01750969334	0.03040822878	1	0.5758557092	0.0920664144	-0.002815953097	91	0.9999953634
9	142.5934386	412.3026179	-62.10010567	12588.03325	2776.941921	1528.834536	2343.379544	5366	1851.053191	95.83750971	3351.367332	754.3144078	385.1816243	255.7015317	1388.224782	1388.668817	-0.005451477386	0.2186610376	0.1204184921	0.008538869994	0.02200640779	0.01757411528	1	0.004867660655	0.4149690798	0.3683054515	23	1
9	145.5159063	143.1811997	2133.85347	12868.0188	673.2090106	57.22018414	1866.712556	4925	7869.698925	534.849901	2922.503431	188.6947251	158.9219074	236.5526397	1031.464324	3405.795252	0.1666771039	0.05432971474	0.005507815487	0.01430354508	0.0185769094	0.01368588949	1	0.1319675555	0.07221966125	0.005246424816	55	0.9999998658
9	145.3558645	237.3811394	897.9826336	14517.56522	4590.736785	1319.309311	2149.270565	6689.5	13411.69474	240.5834576	2951.695559	939.3515174	295.3721757	228.3625552	1315.482006	7043.747073	0.0624436992	0.3181685659	0.09223082374	0.01079502791	0.02094565726	0.01109626076	1	0.05785465127	0.6178058889	0.2914144402	50	1
9	148.7757581	491.370141	802.599241	11244.13172	1766.056077	502.3654854	2397.553316	4631.5	2595.159574	253.5998727	3404.304306	544.5089309	165.519476	322.4358485	1346.026399	2170.445241	0.07027561105	0.1553302498	0.04952611754	0.01023325959	0.02253168585	0.01472202014	1	0.0595372201	0.2819466493	0.1392547844	43	1
9	151.5518183	319.4365705	8.420263705	12673.62071	633.183197	805.7757685	2350.351119	4831	2982.09375	49.92257321	3025.338546	198.9971526	188.1252445	250.0689365	1081.92582	2108.803108	0.0005023385298	0.05027963427	0.06406601952	0.004554315556	0.01499455797	0.009626603153	1	0.004103703596	0.06731004683	0.1686743338	8	0.9999999924
9	152.6316232	454.5065224	-221.1534058	15688.40936	385.8931147	1926.94816	2381.109508	5713	14928.18478	56.53732992	3258.311258	170.4639653	378.5111642	238.3753519	1147.826916	6794.095321	-0.01430776375	0.02423891721	0.1236720859	0.004934314583	0.01286757155	0.01286260773	1	-0.003974127733	0.01585848638	0.3685468888	4	0.9999999982
9	153.7934037	111.6092888	-3.055429102	10343.45929	150.7744145	316.5279539	1806.426577	3789	9174.010753	47.87191543	2154.769868	112.2887665	91.50291201	198.4848647	746.2035474	5286.221953	-0.0002457022358	0.01391108448	0.03172353191	0.005350081909	0.01312689595	0.009349343632	1	0.00099650407	-0.008401711036	0.05593724581	2	0.9999990176
9	157.335119	715.2996596	687.8209518	9930.722511	3866.963935	27.53254318	1309.027333	4736.5	7024.402174	173.1885963	1958.637272	749.8092365	83.23058625	158.7456129	901.1223258	3143.586253	0.07233592512	0.3917697326	0.003335098621	0.01065847432	0.0208869856	0.009017250324	1	0.06060218804	0.7660515234	-0.007803795041	51	0.9999981481
9	158.2565186	151.5258749	-66.74000025	12791.7604	5347.980931	314.76953	1642.944971	6163.5	12334.17582	90.69186787	2275.875387	913.407656	96.30335867	258.429635	1037.346413	5437.01692	-0.005222136598	0.4168390517	0.02556942314	0.007861113305	0.02357758525	0.007228725852	1	0.0008713370647	0.8189668903	0.05223636764	29	1
9	162.2798811	70.69685454	1634.789301	9530.33776	478.0000579	21.95546245	1447.404852	3580	4187.925532	299.0994216	1590.591044	145.9859624	110.2235154	177.8134176	578.6638725	2999.683658	0.1699075348	0.05110661774	0.002250843916	0.01480732533	0.0153510245	0.01271802599	1	0.134278876	0.06546669777	-0.00534676531	55	0.9999986668
9	169.6116049	581.0766907	-30.68725803	16912.31756	1688.504373	240.0801561	1889.001399	6625.5	7645.741935	62.88942541	2676.305645	310.417257	77.807485	220.0762824	1019.230705	2440.176094	-0.001852744517	0.1027200118	0.01469896425	0.003963741959	0.01044353583	0.004871866695	1	-0.0004687677058	0.1734652292	0.001283141695	11	0.9999906858
9	170.2537533	31.48781586	575.2719896	8587.560069	2500.352827	700.3789327	1296.999751	3905	5671.62766	146.4544353	1524.009615	452.5606334	159.4604362	160.0499802	642.3366527	2684.130623	0.06522679149	0.285228017	0.07959775743	0.01315632369	0.02950467357	0.01233787514	1	0.05888153095	0.5497270046	0.2472061451	50	1
9	170.4893559	549.2836849	2634.652492	15778.8385	1437.586166	855.6075145	2493.189621	6086	2878.157895	476.9047215	2738.935675	311.9081666	238.7542877	422.4065654	1041.817597	1267.044209	0.1672586319	0.09472684901	0.05333110099	0.01088661871	0.01140205166	0.01829599618	1	0.1360060698	0.1566980305	0.1712132342	59	0.9999999993
9	171.9632701	419.5063236	842.0629093	14955.19381	156.6519927	3198.493765	2734.324961	5459	6160.659091	190.4172176	2634.852342	162.5534216	629.3978208	285.9009393	934.7509055	3598.694779	0.05728085077	0.01075858462	0.2141659821	0.00821812684	0.01224018896	0.0215283607	1	0.05858274284	-0.009622570875	0.6942358033	33	0.9999999843
9	173.6034463	451.345953	1158.597349	18085.77759	6068.760272	1738.221551	2316.948485	8445	19466.35789	236.9648878	2790.080993	951.6021657	326.7613493	205.7982373	1278.655686	7860.712777	0.06584169793	0.33267175	0.09448717302	0.008457341275	0.01831591206	0.01134445146	1	0.0608482289	0.6476318717	0.3005777805	50	1
9	174.7160787	337.5355533	923.40868	15230.38569	1698.335643	1575.521109	2455.694578	6125.5	16931.2043	224.8704766	3015.963799	372.6949707	306.813254	216.7001045	1172.437223	8024.319414	0.06124015371	0.1113728045	0.1033252319	0.009038700934	0.01423678058	0.01398496414	1	0.05546461746	0.1934602706	0.3196845753	40	1
9	176.5681748	95.73596398	-72.60658882	11702.6831	267.1137841	352.2409376	1869.792865	4339.5	22876.92632	45.38505972	2295.056884	133.2519319	84.44769948	201.7893727	787.7344451	9542.62656	-0.006647969167	0.02324707611	0.0293697031	0.004951869488	0.01472606005	0.007950213523	1	-0.004134278647	0.01075718658	0.04686295484	2	0.9999992586
9	177.4862648	703.6092493	-49.18888475	8910.982003	1899.382582	1020.995857	1993.272767	3787.5	2107.612903	58.85265287	1906.460938	465.8915932	231.1119169	245.7229528	803.5559275	939.2139178	-0.006004589071	0.2157653206	0.1151574764	0.00687743607	0.02085453522	0.01563198718	1	0.004052005757	0.4088601617	0.3500092452	23	1
9	178.6839334	466.5574097	1119.83697	17788.64493	573.7595499	737.4033599	2437.151989	6744.5	41701.87234	257.2483702	2643.413226	166.7677482	165.5531706	210.410702	953.7396017	9183.856787	0.06185416875	0.03369815236	0.04407756237	0.008534302358	0.01021709655	0.008710151636	1	0.05122919486	0.03204908798	0.113099469	31	0.9999943585
9	178.4622447	730.6258032	709.6840539	11269.17195	1086.17288	25.1591133	1315.898392	4345.5	16824.52688	171.0969092	1871.078846	217.9623712	117.8572537	653.5771103	689.4236358	4636.268028	0.06102405253	0.09530115889	0.002386454896	0.009325296369	0.01485059843	0.01089974188	1	0.04846749329	0.1572515022	-0.02720962016	38	0.9900414567
9	180.6343558	172.4732155	4890.918635	16282.18314	2610.590885	-162.6633006	1797.105452	6675.5	17006.34783	995.9019164	2914.820671	560.3200533	230.4264532	205.2883488	1215.379043	7417.480227	0.2984069835	0.1660145358	-0.009005299257	0.01690739107	0.01750508564	0.01604886638	1	0.2365693023	0.2999043437	-0.009916001257	76	1
9	181.3582875	78.5746484	5113.599202	11978.95386	652.718827	-172.7727563	1665.305122	4633	17049.2	974.7332693	2186.550609	152.8887699	227.0734568	158.3339334	787.7452027	6600.614533	0.4387702693	0.0579998192	-0.01419487422	0.02219921957	0.01528749492	0.02156521289	1	0.3463241333	0.07659419748	-0.001272666093	83	0.9869592387
9	184.3259285	12.56428632	-13.66867969	8629.914535	1869.537215	852.0240029	1187.475886	3618.5	6213.255319	67.45745871	1244.656595	303.1633163	149.1812348	169.2605693	518.6204781	2121.955367	-0.001533341396	0.2110545201	0.09657326241	0.008398141753	0.01942268229	0.01232169373	1	0.006320099355	0.3985538013	0.2870699432	23	1
9	184.3936914	265.5422164	-315.075575	15742.18973	1659.378518	3781.026889	2509.409017	6235.5	7264.135802	105.8250968	2827.144667	328.8213695	710.3109599	256.6693367	1083.679097	2794.700582	-0.0200561139	0.1063504375	0.2382255414	0.006829985721	0.01418041256	0.02021373313	1	-0.0001131687285	0.1881850477	0.7638243862	15	1
9	184.7745592	412.485593	2953.236264	17954.1503	2014.752634	2728.05928	2703.734191	7217	15932.57471	522.1763166	2921.26768	385.7215766	472.8135863	256.7274776	1168.330586	5399.967506	0.1642710741	0.1124564978	0.1514577233	0.009763586593	0.01312904139	0.01798777411	1	0.1402963931	0.1962525703	0.5078243633	60	0.9999999948
9	190.2409775	314.3388091	4053.941189	13700.467	3289.751406	1043.440668	2638.5994	6074.5	11600.77419	1148.602215	3476.477828	765.0089936	400.2940509	273.3024715	1454.420097	7920.530004	0.298736994	0.2430007695	0.07264025255	0.02086791513	0.02295055292	0.02469000842	1	0.2430228364	0.4606037128	0.2736484068	79	1
9	192.3116778	89.66979899	-48.32423166	13537.31028	4035.805405	284.0768871	1593.398197	6048	16116.89773	86.82229143	2112.850558	608.6689089	97.33299085	227.531317	887.8710931	4500.905582	-0.003200449993	0.2973770752	0.02325638491	0.006951800977	0.02110969192	0.006491854359	1	0.00106842115	0.5735283506	0.03926834497	25	0.9978184931
9	192.3885143	451.2725822	2483.166859	14912.21572	3157.756515	791.3901087	2276.811773	6342.5	1682.602151	748.1431865	4275.034592	1023.815342	311.9338984	667.0278368	1818.155292	901.7184939	0.1667968547	0.2273850656	0.05066825133	0.0157661127	0.02525178514	0.02042142188	1	0.1368552856	0.4290660179	0.1680748381	65	1
9	194.4311665	275.5201352	1062.407569	15363.76224	3405.694594	816.4280033	2389.415628	6657.5	8356.183099	280.929254	3280.425789	834.3532822	186.8926651	294.0534506	1400.741677	4895.781838	0.07058612871	0.2340360614	0.05256529124	0.009869481819	0.01972644417	0.01584555695	1	0.06080887752	0.4436830856	0.1533616787	46	1
9	195.1054059	74.27954306	6792.402081	10048.03918	1561.899117	-419.5976792	1785.384265	4274.5	17208.67816	1437.214058	2072.254786	294.9459906	280.9116294	181.7367726	817.3824227	6633.955163	0.6690452949	0.1583085289	-0.0402097633	0.04014973632	0.02317768785	0.03193945738	1	0.528139162	0.2796309616	-0.0343503311	93	1
9	196.2898474	383.2742121	2824.264809	17169.96586	2864.252091	93.88460166	2191.607205	7072	8086.452632	764.7822089	3855.253598	671.0623977	178.3397987	248.3759568	1569.898076	4412.125528	0.170514142	0.1747057782	0.005599031397	0.013425161	0.0188713024	0.01134686818	1	0.1362762045	0.3194103614	0.01194874461	61	0.9999954938
9	196.2461378	709.4033622	-33.81499988	13362.35727	1206.557733	134.4108086	1531.204557	5130.5	8317.861702	57.06534365	2307.616748	220.5645002	78.68149167	202.008651	835.1322456	2411.288767	-0.002645187936	0.09270098856	0.009986713148	0.004688533037	0.01318303719	0.005734832956	1	-0.001512565083	0.1527463949	-0.01551226471	11	0.9966134058
9	203.516017	30.6400314	670.9281171	8889.029203	556.5509311	49.61704779	1261.663185	3419.5	10050.53191	196.6560397	1408.11117	181.4908944	172.5322557	2035.719097	507.828271	4022.187859	0.07587842733	0.0639025304	0.005959040777	0.01927322604	0.02165862954	0.02140161405	1	0.06014514724	0.09274108571	-0.01307927024	34	0.9999999436
9	204.3645301	283.0785458	-169.9965019	12789.2394	1135.070784	3189.798785	2731.955279	5024.5	1948.121951	115.9986776	2945.705368	348.7912561	738.0009107	269.7173716	1121.584089	2186.652565	-0.01254200183	0.09416212871	0.2408488336	0.009903666584	0.0215783516	0.02541556873	1	0.005886553855	0.1631663564	0.7739403079	15	1
9	206.6007734	501.158501	1210.634909	17593.27935	921.4625999	687.8339629	2173.67765	6561	3477.893617	238.794509	2852.997875	243.8659121	159.8452744	315.6807841	1080.85493	1999.914888	0.07042344689	0.05474025118	0.04068472923	0.006415622132	0.01129034534	0.007714028894	1	0.05801666592	0.075076918	0.1043497511	35	0.9999998658
9	208.3615149	485.3311618	8250.114844	16809.58385	196.7895899	-183.9362328	2636.882141	6333	4902.549296	2071.095175	3827.675817	189.7063387	345.9995898	272.4630638	1414.528758	3174.768522	0.4994673892	0.01137761153	-0.01127325005	0.02505407372	0.01265858834	0.02280019609	1	0.3941268889	-0.01963001505	0.02018167654	81	1
9	208.8641196	262.1482245	-175.4314667	18360.74978	311.0642931	2401.138029	2726.04063	6846	12016.81053	73.72862362	3288.894489	214.7637079	437.7147848	243.6648308	1217.002879	5261.243958	-0.009552718019	0.01791670858	0.126903531	0.004088365925	0.01117115128	0.01101684028	1	-5.919039046e-05	0.002932392497	0.3804004015	4	0.9999999996
9	210.7455619	65.63752367	22.26566114	10410.94233	166.4557636	140.3194061	1615.028682	3792.5	5308.688172	46.22334666	1610.238905	119.9410797	74.36500177	192.9442541	560.2354304	2106.291172	0.002319737658	0.01566896441	0.01424959093	0.004723691767	0.01244962722	0.00727336066	1	0.001895403429	-0.005369940578	-0.003324181303	1	0.9999999656
9	210.5834069	188.2094664	13.00229552	12909.42512	4362.915265	171.813196	1970.342491	5914.5	2720.075269	80.92105346	2513.665399	826.5893193	90.98374085	257.6660263	1088.73476	1300.591021	0.001060138615	0.3336730079	0.01355765641	0.006767271333	0.02492713406	0.008277153522	1	0.004185529322	0.6477239565	0.008633434934	24	0.9999962063
9	211.7000513	47.51828673	1636.658491	10718.86354	585.2202322	1467.838143	1623.959739	4090.5	10192.21053	314.9561423	1854.439097	146.38427	282.296023	181.8592851	665.7829531	4079.166433	0.1518448131	0.05692648753	0.131779135	0.01407504729	0.01384714083	0.0205306067	1	0.128569258	0.08169859256	0.4350173113	57	1
9	213.5546928	568.3193988	-139.4706128	16075.4728	5177.646793	1908.93772	2394.840979	7283	5170.648936	95.60914289	2478.084904	914.6045678	291.7691525	505.821941	1147.030671	2424.854239	-0.009175921175	0.3265610546	0.1206955884	0.006011329149	0.01757445758	0.01099982847	1	0.003065749006	0.6366133914	0.3733802775	27	1
9	214.3435029	209.4178788	-199.9741443	16127.62791	385.1910632	1925.697892	2309.083503	5898	13170.91579	64.44100979	3281.581449	182.473497	396.9622373	213.8592721	1196.199885	6102.18733	-0.01197268657	0.02402030949	0.1214446704	0.005086030635	0.01282093126	0.01143179281	1	-0.002272918817	0.01531704934	0.361421679	4	0.9999999781
9	215.52562	537.564009	1282.335073	20654.37802	1382.393242	779.712877	1787.809529	7878.5	19484.125	293.4129706	3318.813121	282.6144632	173.9796034	239.7682277	1235.245405	6629.428548	0.0621459148	0.06690338162	0.03643032112	0.006884721571	0.01033707063	0.007386177097	1	0.05130413488	0.09999925267	0.08846897861	35	0.9999999768
9	216.7053965	475.6977265	6661.994897	13264.92775	101.4008604	-209.0719818	2534.122004	5109	7138.557143	1671.818876	3352.827522	152.7883839	281.7517878	282.1349791	1202.823278	2482.95382	0.4967930996	0.008606747759	-0.01552105045	0.0233289446	0.01256727548	0.02389574765	1	0.3916984624	-0.02543057518	0.004890871825	81	1
9	220.2835888	100.5919315	893.2723976	14840.69478	1438.407432	496.208997	1884.658695	5706	20381.04255	185.8703734	2170.201052	242.0020949	126.990669	222.047969	793.6995738	5011.029965	0.06213028741	0.1004758976	0.03484011513	0.007483165617	0.01402763324	0.007899957568	1	0.05153884014	0.1688988339	0.08455547387	39	0.9999999816
9	221.5023736	486.7509474	7853.691872	15991.23657	232.4003618	-196.455303	2634.088811	5867	8432.888889	1862.881646	3605.855526	187.3459822	315.1677036	286.2732571	1357.964993	4614.372423	0.4988721752	0.01441736656	-0.01360171812	0.01941786053	0.01218338888	0.02376378355	1	0.3935335124	-0.01345543345	0.0122041464	81	0.9999999999
9	224.5076022	167.9828976	-203.7562666	16825.81648	1788.000572	1944.627424	2326.431242	6668	15747.23404	73.30283755	2167.767416	337.0879538	308.6415659	226.2554292	889.2173211	3969.191262	-0.01307195055	0.1129819663	0.1185753751	0.005053323159	0.01306337438	0.0103664247	1	-0.002400599126	0.1979421667	0.3554249781	14	1
9	224.1591185	261.2919763	1161.759154	16535.78541	3887.876196	723.2116642	2288.703005	7099.5	12122.02128	264.1301997	2751.432987	714.3812783	162.2981607	228.4230252	1194.519809	6100.515485	0.07256601594	0.2417649535	0.04654658725	0.007927737392	0.02023371652	0.007748998327	1	0.06206188714	0.459346898	0.1335222993	46	1
9	225.487436	84.61834834	-29.37387529	12039.52079	1833.783509	660.368193	1819.416375	4868	4743.634409	70.69438988	2079.071781	322.483508	126.7298741	236.344483	800.8625348	2995.446493	-0.002497921779	0.1504481148	0.05583913427	0.006282440508	0.01629589995	0.008091120119	1	0.002233730253	0.2727989917	0.1443967442	18	1
9	228.5421903	312.1605331	-108.8271343	18703.3889	4904.247979	280.3850291	2251.320814	8376	26171.48454	91.06953286	2494.581635	718.6743706	114.5060121	247.8396396	1109.756919	7296.172483	-0.006487194583	0.2608253115	0.01618855037	0.00533111954	0.01554430611	0.006183802482	1	-0.002385488995	0.4982661294	0.01261875781	20	0.9980725163
9	228.3118922	600.3937143	-109.1917035	16249.33737	289.3573561	982.5066584	2112.475583	5791	8418.053191	54.01947947	2905.494252	179.6337832	197.5093534	204.654626	1047.009873	2997.972424	-0.006824880355	0.01999874357	0.06074326439	0.003665685848	0.01181615168	0.00668685256	1	-0.002239292538	0.005083236538	0.1542504278	3	0.9999999998
9	230.5483711	183.1362655	1064.741642	16812.16408	2842.495809	149.8359053	1725.125569	6878	16684.50526	297.7669052	2994.420897	550.1080257	116.975968	276.7348646	1217.425344	7272.321245	0.06655916979	0.1772832907	0.008709473481	0.009524954938	0.01640146585	0.007797920576	1	0.05413026737	0.3257722067	-0.0005234527511	42	1
9	233.533569	130.2005139	4642.835826	16091.31882	287.3239334	3310.430186	2681.51389	6044	15540.57955	723.1980619	2278.278872	165.1981291	621.5376032	337.6596519	847.8213872	6935.411388	0.2826322879	0.0208456848	0.2075329024	0.01463352782	0.01066739662	0.02830006952	1	0.2368285691	0.008781661718	0.7223690592	71	1
9	233.1365292	283.5901766	5792.424639	18855.5792	3099.218068	-50.66583367	2097.384205	7903.5	8953.473684	1259.977157	3967.039039	768.4842035	243.2505166	423.7501775	1660.419084	4116.353765	0.3063159319	0.1646295776	-0.002657439174	0.01538681406	0.01928847465	0.01499662615	1	0.2432408229	0.2971876696	0.01355576513	76	1
9	234.0593753	767.5722225	19.40456892	8469.266654	1348.762461	439.6024143	1396.057022	3513.5	2121.032258	50.51214759	1329.145394	247.698426	103.6198528	145.3262869	531.1560011	786.2816932	0.002359802205	0.158146919	0.05012037241	0.00595733024	0.01837177125	0.009979298594	1	0.005786720797	0.2883836899	0.1262282557	18	0.9999950641
9	235.4681356	70.67557374	853.998823	12255.24193	745.2226753	103.1354953	1755.796323	4613.5	15600.34737	181.6827389	1923.925713	158.0467804	95.99783351	211.7204155	704.2365881	5360.724315	0.06779642906	0.06053992372	0.008551992707	0.008255175298	0.01317960725	0.008602691578	1	0.05387641032	0.08599276612	-0.006150886996	34	0.9999992032
9	237.2022363	484.2364775	5406.60769	17416.57381	232.5688792	-0.2431276043	2375.259168	6452	3964.989474	1357.853545	4189.539355	191.5722721	246.5849227	281.1342356	1523.349869	2567.309547	0.3162995919	0.01468410285	-1.265014005e-05	0.01505852506	0.01243239912	0.01724819012	1	0.2497547017	-0.01077358314	0.0179680609	69	0.9999915835
9	238.1476336	224.1454948	3033.820503	17039.59241	916.7801599	94.74989391	2164.781875	6365	7363.957895	654.8692719	3317.118786	315.8352281	184.8639437	219.7672519	1277.172649	3921.684592	0.1795645726	0.05791585996	0.006553307006	0.01224818844	0.01421631356	0.01180390888	1	0.1422866566	0.07949772978	0.0118791556	55	0.9999999994
9	240.0682101	117.0289277	3592.70165	12224.85679	2637.878146	892.4663651	2489.845509	5344	12090.36585	594.5820676	2013.73824	442.1231298	267.5133975	251.2773893	826.9157193	4423.871012	0.2910395424	0.2188134542	0.07064460568	0.01967733946	0.02013031721	0.02032065192	1	0.2365378662	0.4109372175	0.2639721694	79	1
9	240.6814199	452.1406343	-32.9218253	10223.90793	1504.704255	1335.171572	2595.570979	4190	1339.2	74.98382131	4062.751473	625.3684836	483.0762036	378.3896223	1602.612022	815.508099	-0.002893564024	0.1473018225	0.1327137248	0.009549515138	0.02004079266	0.02445650843	1	0.006957460122	0.2687807053	0.4077577322	19	1
9	240.8760661	386.7426029	-164.2369493	21034.40119	5290.495404	1371.070062	2567.24385	9285	21241.94737	91.05997458	3071.537834	782.7845327	211.1134475	237.664175	1276.819775	5988.904731	-0.008007747514	0.2485980553	0.06619952465	0.004718249438	0.01501248022	0.006746971903	0	NaN	NaN	NaN	NaN	NaN
9	245.2034812	22.1902685	7.002134867	9680.424338	1494.760339	250.4083006	1152.317542	3892	3583.255319	56.85086651	1674.719724	270.4854578	68.19412429	181.6851665	634.2645505	1595.034539	0.0008820728524	0.1553635873	0.02559586053	0.006121845638	0.02045983905	0.006269859861	1	0.002969022347	0.2819028457	0.04167806795	17	0.999695914
9	247.9843897	611.1332117	5039.366031	17079.52634	5252.377753	-127.5384332	1982.22513	7745	9282.705263	1065.841716	3651.984672	1179.193879	231.8704672	259.9582105	1675.629969	6714.86008	0.3002535315	0.3143574678	-0.008589130698	0.01281921592	0.0180168963	0.0162111301	1	0.2396152405	0.604561168	-0.001259703476	80	1
9	250.3892516	127.646464	1157.399072	17368.10101	5477.020491	601.5448658	1660.159921	7822.5	7119.033708	225.7006666	2731.916857	1049.580841	181.7460144	256.2230365	1312.187989	2847.909375	0.06577922785	0.3189669382	0.03390674096	0.007587975409	0.02240129098	0.00948728156	1	0.05665948307	0.6175634252	0.09221079812	49	1
9	250.3902311	531.6079244	1227.193076	16221.3696	7012.458677	123.0802403	1948.5068	7953.5	6019.010417	290.1334912	3357.331118	1475.939565	133.9574828	241.6698573	1625.130566	3360.800711	0.07456652201	0.4337557631	0.008582672646	0.008773021096	0.01790092587	0.008772000559	1	0.06315608177	0.8524265074	0.01261775584	51	1
9	251.1908748	51.89363207	657.1017975	10319.37147	160.2050104	994.9728617	2029.093249	3825	14427.78022	129.5354526	1368.618357	122.0850377	166.9401611	229.1262298	478.0692621	5543.106493	0.0639618936	0.01572558222	0.09765746421	0.008625010645	0.01305471497	0.01416077421	1	0.05624486315	-0.00318146731	0.2964644483	32	1
9	253.9070674	425.4754357	5972.251809	19226.29711	1200.550115	-58.52738461	2402.22323	7478	20733.91398	1370.364685	3884.70229	296.644313	254.1914125	232.2916523	1483.785513	9335.549184	0.3095233249	0.06366682482	-0.003268542797	0.01688132783	0.01331253776	0.01576534722	1	0.2446837028	0.08978505841	0.007538756679	72	0.9999999233
9	256.829369	228.140183	8551.569713	17221.42762	1019.649163	1841.042757	2683.763258	6764	9030.072917	1537.474877	2963.902932	275.2025347	546.9206313	284.3238239	1161.820435	4255.510709	0.4955238055	0.05961915075	0.1024181203	0.02172969882	0.01338245243	0.03128971219	1	0.3990060699	0.08309152867	0.4113506403	84	1
9	256.5709897	745.3178296	6481.055174	9546.20032	582.6989095	-345.9299572	1944.512944	3787.5	31145.87234	1430.11659	2096.249425	104.8683186	256.1888885	191.1568258	750.3359109	13182.88705	0.6927522202	0.06535851796	-0.03429794438	0.03097663685	0.01653540987	0.02993386091	1	0.546340919	0.08870043013	-0.0130468244	91	0.9999320114
9	258.2313173	162.8106187	6964.157384	14867.42903	946.6442042	1486.339538	2244.065666	5726	13664.74468	1713.34841	3356.451455	239.098863	497.4544136	275.5912672	1272.494513	7486.018508	0.4740421502	0.06473797994	0.09672487207	0.02433176607	0.01388959792	0.03633987215	1	0.3816613098	0.09362404055	0.3872586521	84	0.9999999996
9	258.1546024	378.6535798	-310.9404237	31680.12872	1575.732185	3782.181388	2730.060086	11610.5	17902.17895	92.09945279	1508.192292	246.1859261	236.6143324	268.5652269	542.7673359	2981.43693	-0.009636495695	0.04997686861	0.1189921033	0.00289310796	0.007927083148	0.00519030396	0	NaN	NaN	NaN	NaN	NaN
9	259.4995317	114.3084175	-167.8551172	15725.06744	2429.626089	1755.343808	2156.406079	6372	17428.94505	69.90549198	2275.329476	378.90119	267.3011704	232.4182617	887.5329337	4839.679591	-0.01088800957	0.1602900708	0.114261322	0.005487807981	0.01544902825	0.009012710553	1	-0.0004585153184	0.294944395	0.3432949236	19	1
9	259.6034998	208.9764251	8795.389017	18768.97501	1225.468201	1833.421201	2361.490175	7401	17183.43617	1527.7417	3048.182985	268.2944291	478.4429616	260.5144182	1176.669148	7295.47606	0.4746216425	0.06552932941	0.09798791717	0.01723722852	0.0113695344	0.02519614868	1	0.382212123	0.09528396313	0.3917554885	84	0.9999999993
9	263.3643998	316.3728322	5290.382761	17723.20642	3144.832619	1441.141941	2626.330489	7587	32226.77083	1323.187439	4061.754163	660.0514827	466.3997497	246.0835842	1647.319373	16751.8784	0.2936095015	0.172827293	0.07615899413	0.01713152919	0.01708407199	0.0229690374	1	0.2384559912	0.3166437013	0.2813422814	77	1
9	265.1984758	57.15637648	657.3261175	10160.56342	478.4345435	998.5655052	1921.202723	3775	5564.857143	163.6820925	1995.667808	159.3243235	249.0463926	215.702237	719.4239939	3214.622378	0.06442680763	0.05246565795	0.09609216004	0.009942810915	0.01523869397	0.0155192711	1	0.05689521953	0.07221983127	0.2928893781	36	1
9	266.2546616	182.5405322	968.6545912	16993.06525	1099.974111	1665.326287	2078.545063	6332.5	15468.03226	247.9603988	3099.05711	298.0751154	353.8219591	224.8397284	1205.831051	7628.482372	0.06038193076	0.07059174746	0.10236956	0.008002181051	0.01292502133	0.01438147292	1	0.0542939519	0.1096834252	0.3143418435	36	1
9	267.8510027	73.56432279	-129.7709745	12748.9768	1325.117556	1432.970452	2059.626703	4967	14622.66667	67.04502851	1888.883887	208.5396689	230.6573686	234.4962461	692.8466214	3796.966938	-0.01043787138	0.1034385871	0.1143440565	0.005951116046	0.01430367425	0.01063326786	1	-0.0006923756342	0.178183497	0.341067043	14	1
9	267.5267782	416.5815187	1260.046454	18022.69262	2921.304866	671.9242248	2119.785649	7365	9290.041667	296.0631189	3703.520327	703.7820791	183.9442084	188.1310905	1529.567486	6373.369967	0.06820820668	0.1651119925	0.0396422508	0.008258933026	0.01474972884	0.009274126078	1	0.05734958915	0.3017416042	0.1053511083	43	1
9	268.1992278	270.5551094	1440.041765	20669.10079	7082.015654	721.0925311	2053.758682	9626	12673.94624	259.840105	2850.466815	973.5432878	157.1290827	245.8283556	1244.166674	4420.798598	0.071380061	0.3317353901	0.03633614782	0.006846423622	0.0175007425	0.007279612086	1	0.06139190264	0.6438116313	0.1023806241	49	1
9	269.3928544	529.3576492	953.8595675	16841.23256	1630.873328	3508.487526	2417.748939	6499	2781.642105	260.2608692	3790.86414	481.9410368	851.6655653	303.0823318	1504.232723	1511.317819	0.05751398032	0.101492238	0.2104944555	0.009393059281	0.01487044925	0.02278153344	1	0.05947657136	0.1766039158	0.6858678381	41	0.9999999992
9	272.4503065	122.2846577	2279.175208	14675.62102	4468.789455	717.8036516	1983.164224	6678.5	13200.69231	553.618717	2964.256925	911.2446813	226.3861391	455.1320207	1308.764442	7195.044255	0.1563572275	0.3077847922	0.04650742727	0.01434803482	0.02396357272	0.01389595458	1	0.1291509805	0.5941531059	0.1551666711	67	1
9	274.5409563	106.6555117	2.101725392	15369.95673	2326.857991	219.7925216	1893.077392	6205	14840.78495	70.51738469	2250.522788	353.9725603	90.26226578	247.2758842	865.4514479	4066.496489	0.0001243168062	0.155996493	0.0146353982	0.00485171296	0.01376366653	0.005895958881	1	0.00165228759	0.2828618997	0.003955474376	16	0.9964487161
9	279.8386984	298.8250168	2704.857839	15933.06482	2374.591948	305.629336	2953.359801	6533	1964.568421	696.786176	3906.590889	728.9688508	194.0233463	371.2358762	1629.482927	819.124632	0.1744235978	0.1543129873	0.01821685396	0.01270014117	0.01848618645	0.01625443192	1	0.1399926233	0.277892443	0.05515136066	61	1
9	280.3325586	651.3293045	991.9844851	13555.91341	4198.576229	526.4248201	2162.368406	6109	1546.769231	234.0341735	3213.984741	1010.236491	156.4450799	269.0342721	1414.765437	854.9843413	0.07352663326	0.3183936233	0.03947143833	0.009304665415	0.02067476932	0.01162385499	1	0.06315984641	0.6164903233	0.1129983453	49	1
9	282.6487782	23.55191492	-64.69597363	9852.840859	985.8768722	1065.708356	1568.413953	3873	9474.778947	54.12952435	1556.952774	193.1605516	175.6435933	166.0438712	579.886076	3225.662281	-0.006967605748	0.1008945935	0.1087455164	0.005781426086	0.01632067938	0.01312353481	1	0.00166168185	0.1727486985	0.3225297437	14	1
9	282.664067	378.5576923	-247.4909886	19012.47996	3313.080885	2390.877374	2495.916565	8020.5	17542.75281	93.74051382	3370.113914	636.0582914	424.4146306	475.2106546	1375.590162	4958.343598	-0.01343006952	0.172115092	0.1245397816	0.006259686382	0.01377648836	0.01079903446	1	-0.001671061425	0.3195800694	0.3785132294	19	1
9	282.6467089	393.6282606	-117.9564675	17876.11851	474.8742398	261.6731066	2105.141107	6557	11096.46667	61.14996647	4015.691557	211.628634	95.5894899	192.9394852	1468.18801	5420.675382	-0.006693641342	0.02735385754	0.0150692549	0.004360156564	0.01193950334	0.005265051581	1	-0.005070597391	0.01873810697	-0.001993140605	1	0.9999649849
9	282.9846047	265.3370083	6042.77979	19656.59168	3428.20394	-55.53713269	2187.80021	8285	22144.44565	1047.792681	3273.880879	601.8487847	240.8124986	271.4726252	1345.472107	8366.400342	0.2982323912	0.1744420675	-0.002801076396	0.01450446263	0.01495171229	0.01320077664	1	0.2369284991	0.3174110052	0.01170573856	76	0.9999999778
9	284.114399	466.5982571	1440.65518	21329.15899	1329.514327	838.4771587	2172.431626	8086	17500.47872	279.9300813	3062.096051	324.0258693	189.8931898	221.0511234	1184.802324	5526.239521	0.06653652553	0.06153359772	0.03948174027	0.006125539102	0.01117897985	0.007244315339	0	NaN	NaN	NaN	NaN	NaN
9	284.2240785	158.5581266	8438.98985	17503.09543	1017.930336	-244.3611052	2129.783804	6717	10539.18478	1675.230471	3309.33197	294.5363913	350.144331	235.7574268	1289.833511	5690.346607	0.4885949196	0.05886156913	-0.01395433431	0.02170353198	0.01271405853	0.02479126912	1	0.3858320925	0.07790696944	0.01073808724	83	0.9999997017
9	284.6943569	202.4233157	8433.161709	17176.79115	1044.487191	-143.9578996	2359.653623	6667.5	10866.62766	1668.633452	3231.022507	294.7672669	306.1057511	257.2003892	1260.676081	4691.927994	0.4890281152	0.06062358434	-0.008260848817	0.02220392807	0.01582815269	0.02107827069	1	0.3865693589	0.08170237936	0.03043826346	83	0.9999997858
9	287.5114655	316.2348367	1161.658474	18825.83387	2258.42075	776.6538889	2134.241455	7617.5	23515.93103	341.4961434	3821.11113	471.5402096	201.4056768	219.4893551	1496.640173	7622.992545	0.06131304792	0.1190982823	0.04199245221	0.008123885944	0.0130592676	0.00771308382	1	0.05155819169	0.2073793645	0.1097528629	39	0.999999983
9	287.543953	330.8978807	5293.549526	17655.00927	1146.869495	23.43047425	2780.362027	6915	22779.26136	1375.615853	3866.672097	238.5090774	234.0119433	247.096236	1449.441281	13065.23266	0.3030016438	0.06590098197	0.001217753647	0.01962252503	0.0125475811	0.01578406152	1	0.2398349748	0.0945766871	0.02156542635	72	0.9999999979
9	289.4559196	101.4751556	2426.295082	14521.4645	208.0661932	761.2242997	2134.760133	5307	7810.095238	478.4969834	2697.859373	160.4746049	189.4806964	281.0499009	938.1840495	3810.212471	0.1650281504	0.01428258967	0.05094346287	0.01268212988	0.01223832128	0.01408346068	1	0.1332377017	-0.008570176624	0.158830981	53	1
9	288.9325976	185.1227784	5106.383265	10301.36697	453.1604233	-82.27027972	2283.399947	4044.5	2357.833333	2016.603212	4180.905418	262.0086784	303.714243	711.1357133	1559.445373	1972.472628	0.4899816897	0.04758740313	-0.008833621715	0.04014723843	0.02858368845	0.04275342335	1	0.3871505628	0.0549021152	0.02808861815	83	0.9922816432
9	289.9745002	543.5464484	2311.251496	13054.75916	528.229463	112.2126062	2372.177033	4894	2396.341772	986.7775352	4923.120091	322.352612	173.2160186	366.8568075	1838.389819	2088.032934	0.1818639803	0.04489743093	0.009380842776	0.02801989263	0.01703882198	0.01945119931	1	0.1441588053	0.05282928738	0.02149066963	55	0.9999098488
9	292.7237142	58.42405022	3048.087666	10494.03682	1633.560035	644.8686926	1964.409445	4391.5	16732.32222	744.0397381	2284.379447	326.0347577	221.3046133	189.2192808	890.766269	8292.704758	0.2870876328	0.1547119587	0.05751640069	0.02314166504	0.02024338462	0.02063826083	1	0.2318683145	0.2789083151	0.215127586	77	0.9999999925
9	294.9849857	72.94846817	2102.203296	12099.32309	525.3295427	58.58252141	2001.423396	4591	5458.546667	418.4251687	2179.107823	148.6363036	136.5545604	256.0510618	776.527026	3381.12746	0.1756133844	0.04370850004	0.004887793597	0.01172820057	0.01374240182	0.01338382267	1	0.1388967792	0.05030320938	0.004631560784	55	0.9994364735
9	297.6019821	88.37035106	-270.3529986	14763.77374	703.1361264	3212.433489	2270.041791	5590	12700.39362	78.12655106	2212.354704	159.1774046	503.9482001	249.1455939	769.0461129	3847.685142	-0.01780010195	0.04856589969	0.2210026094	0.006647507269	0.01244238963	0.01597058948	1	-6.715344531e-05	0.06894181105	0.7026185028	10	1
9	297.3009013	284.5814743	-182.0055185	17343.349	978.6317595	2230.57073	2801.047425	6557.5	11603.78313	78.02650726	3075.125211	318.6054625	427.7136456	319.3229294	1215.816187	4165.54832	-0.01067852272	0.0584127845	0.1277960538	0.00497346546	0.01300529083	0.01063373504	1	-0.0004679009656	0.08614045494	0.3850696568	9	1
9	297.7791	552.8449028	-11.32707158	16872.88646	200.383554	259.2690783	2282.252076	6029	6192.240964	55.58469005	2815.317561	170.8828169	97.11810842	219.5128883	1025.234446	2987.460732	-0.0007352158848	0.01207402637	0.01657239398	0.003511076493	0.01055642142	0.005488915019	1	-0.0004099540516	-0.01265087155	0.003791827692	1	0.9999955424
9	297.5248254	753.5904658	684.1988684	11671.44775	1853.24942	372.5637392	1543.019285	4771	17686.11458	162.705522	1796.618492	274.1106112	114.3734562	193.0169905	681.0935784	6554.85564	0.06140624065	0.1567628579	0.0323023867	0.008299431476	0.01468371371	0.009826425581	1	0.05138780756	0.2844249772	0.07827824847	43	0.9999999999
9	298.6443272	413.6457406	3238.795352	18087.29268	2026.003876	198.6303775	2576.562225	7314.5	19269.49474	706.3057889	3706.470657	454.3022873	192.7465975	247.1513064	1454.445587	8223.171081	0.1726737665	0.1116920655	0.01170907683	0.01063666421	0.01400894349	0.01205998334	1	0.1377299352	0.1901690656	0.0304870997	58	0.999999945
9	299.4845522	121.3435427	766.4398212	14196.9101	1476.289759	3033.693888	2198.02305	5655	8016.643678	202.8687043	2648.077216	286.8661243	593.4978842	227.5903051	986.9600872	4058.697082	0.05296753236	0.1040491192	0.2061725425	0.01055951115	0.01440693274	0.02114246944	1	0.05561553857	0.181760376	0.6701488899	41	0.9999999997
9	300.3454513	352.3014545	6061.670078	19816.56686	2323.418723	70.41371615	2427.224476	8132	25779.22222	1324.255975	3823.632908	436.9087101	222.5318192	230.5886936	1479.016737	10814.83605	0.305108102	0.1139266584	0.003212785911	0.01697496983	0.01452038841	0.01249719125	1	0.2421392948	0.1932535894	0.03108413263	74	0.9999999206
9	300.4113301	706.5276237	42.13277103	11296.60736	2329.864717	361.1299731	2157.662243	4863	1220.260417	68.53522726	3237.090011	749.1092352	113.157524	267.4264821	1348.081466	733.8355365	0.004296133644	0.2122653058	0.03596044229	0.007373955549	0.02352532366	0.01184223457	1	0.006954605523	0.3990624389	0.08059536168	21	0.9999999445
9	301.1235003	270.1486881	951.3481135	18494.79031	2054.912616	4069.989471	2460.649821	7334	11350.46154	267.9509212	3320.442154	429.9258088	791.628376	253.2934712	1324.9719	3698.96561	0.05277860227	0.1133045618	0.2149734305	0.009343119281	0.01180566037	0.01876278771	1	0.05614331544	0.2010499115	0.7007091281	41	1
9	302.7941122	107.1379069	2056.694917	12762.34273	1261.797545	1843.687542	2463.110875	5167	11455.56962	483.7836004	2566.323729	250.3059114	384.1394685	245.5947871	946.0996327	4197.640899	0.1591769321	0.09919104434	0.142461145	0.01461347949	0.02056970351	0.02228696281	1	0.1355271499	0.1687704952	0.4752269833	60	1
9	302.3486853	298.5490049	-185.7102414	17058.7957	971.155012	2243.752611	2683.648216	6481	10305.76136	64.2112169	3151.705394	268.1921481	415.7341063	272.7099877	1206.751761	5370.31684	-0.01091890893	0.05890174429	0.1313370898	0.004452128367	0.01238094993	0.009927508466	1	-0.0004197186287	0.08725928434	0.3971801489	9	1
9	304.5001642	368.2580772	1273.658978	17874.67841	6042.998157	1902.504029	2676.42166	8475	9144.946809	301.9286096	3469.408705	1188.273127	401.9095926	271.5354769	1570.29354	4074.161095	0.0696962866	0.3317022542	0.1044708581	0.009551695041	0.01983180138	0.01273578276	1	0.06455106678	0.6459216601	0.3356284506	50	1
9	305.3966732	499.6620415	-85.32585509	18947.26879	400.0555847	257.9467688	2041.403086	6884	9894.541667	55.17868545	3750.566477	181.3306208	82.94333229	231.8445298	1340.14813	4908.867471	-0.004778392421	0.02086284727	0.01345163522	0.003358746857	0.01065350843	0.004639866534	1	-0.003727617595	0.005337926514	-0.007409562318	1	0.9999997141
9	307.8887378	67.63352125	57.77966882	11621.41216	990.5831383	179.5525901	1859.497679	4450	4457.907895	82.70857478	2324.646027	225.0809539	84.82685143	283.4784277	850.0451365	2687.547815	0.004925581595	0.08657824558	0.01661513065	0.007888310406	0.01422249845	0.008228074508	1	0.004859802588	0.1403115038	0.008628149405	11	0.9996792165
9	309.372738	335.4661062	-339.4530276	18438.46235	1099.799515	4771.371106	3116.515516	7205	12655.95652	83.65816457	2538.092216	253.9171498	717.9963207	255.4821516	999.1720079	3408.205115	-0.01830457604	0.05691946204	0.2535951391	0.005017551061	0.01047483084	0.01587266623	1	0.001770288267	0.08713711442	0.8146454928	10	0.9999999977
9	310.0633338	142.7355112	3298.618845	10466.24195	1083.458948	831.8583583	2619.072789	4342	7399.473684	997.9589066	3039.590213	322.1627706	302.4449074	286.0651422	1162.36474	5740.896972	0.3100824483	0.09813491398	0.07725544263	0.02457877408	0.02908388994	0.02939818723	1	0.2507990671	0.1631246144	0.2853550327	75	1
9	310.8443653	394.9116877	1424.032039	22598.20598	1503.71688	932.5598564	2228.682973	8628	21292.61856	299.1370965	3363.860332	277.6914819	190.5411791	223.6690723	1217.476464	5818.53616	0.06495689544	0.06693163174	0.04138557908	0.006574229497	0.01113989059	0.007455200829	0	NaN	NaN	NaN	NaN	NaN
9	315.703008	349.9160645	3027.701117	18478.63146	1109.260842	2938.354627	2670.495732	7081	9936.747253	688.4840734	3674.118067	301.0938445	661.471485	279.3192543	1427.140404	5273.291495	0.1676236727	0.06086721854	0.1574705221	0.01078595491	0.01309080135	0.01955909174	1	0.1428088431	0.09046011086	0.5268210952	57	1
9	318.5958841	268.6578917	-0.3879235973	19064.77336	6498.6106	317.9811807	2189.02682	8902	6221.536842	107.3632082	2496.123186	958.5698897	124.9340572	280.9904767	1174.879494	2395.130271	-2.028218388e-05	0.3415456945	0.01723817428	0.00577067363	0.01658809519	0.006502494616	1	0.003654644067	0.6640194529	0.02137354334	24	0.9998333666
9	318.698221	794.2574461	-16.3540747	8879.984872	926.8173471	461.7638591	1345.291371	3459.5	10045.7033	47.14042477	1554.36865	174.8562768	102.9332613	148.4075729	567.6017373	2565.090016	-0.002276390868	0.1058324613	0.05302563816	0.005508231746	0.01431710872	0.008849592169	1	0.001755971491	0.1810777721	0.1327491065	13	0.9999999673
9	319.3923405	78.57759658	-10.58646724	13218.93467	183.9888622	170.7884229	1849.742862	4785	12565.55556	50.64650867	2129.888036	133.9693354	66.23242941	203.1799505	725.4892124	3726.952595	-0.0007924022302	0.01357288569	0.01299813519	0.004002761215	0.01165490677	0.005106314333	1	-0.0006752959919	-0.009685475853	-0.008407813893	1	0.9999999813
9	319.1400707	322.7775141	-153.2019273	20183.13663	2388.376086	1265.888762	2085.343323	8224	12357.2268	83.43029289	3812.00407	509.3804844	243.0381326	240.5075699	1501.564725	3703.426214	-0.007171651942	0.1123447819	0.06161954357	0.004721338839	0.0122619875	0.005899772082	1	-0.001488147956	0.1947709169	0.1614207185	13	1
9	321.3271947	63.34787204	3621.211823	12830.78758	728.8351029	-73.93803423	1852.479048	4880.5	23608.6962	869.7342784	2694.86866	179.4360075	189.0893924	204.3674903	946.3098289	10261.80107	0.2845545423	0.05994718388	-0.006167092596	0.02085178319	0.01857484062	0.01615489094	1	0.2246672645	0.08228668795	-0.008156765492	72	1
9	322.5382109	439.6799437	2947.337616	17204.83635	1841.625778	247.6355023	2717.387847	6877	14567.06383	735.432705	3571.982735	465.8273228	181.0326568	247.7165088	1435.290592	6748.635981	0.1721804173	0.10795191	0.01548188865	0.01171125669	0.01483165906	0.01235482662	1	0.1375486086	0.1826120206	0.0431414099	58	0.9999999763
9	324.2739646	725.4887781	1681.250199	10216.5371	4249.472018	47.36717654	2037.567456	5042	11031.58333	424.8615245	2342.833421	900.4041184	124.4157749	211.0034269	1076.259006	5469.086021	0.161762541	0.4099167359	0.004312811061	0.01229641152	0.02765359153	0.01305479823	1	0.1317221768	0.8025181117	0.0163883134	68	1
9	327.3954748	245.5369261	-149.3247318	19698.13038	6942.886125	519.8977644	1899.301389	9176.5	18042.27473	99.63837712	3096.549784	1069.740014	120.5844546	220.6629872	1356.76572	5570.351547	-0.007427549246	0.3382165652	0.02665149484	0.005793619632	0.01766517285	0.005579261853	1	-0.001629222535	0.6575500517	0.0518406644	25	0.9999645061
9	330.4681326	126.2469477	3032.799507	16584.75273	897.692988	72.11318012	2221.574088	6245	6461.010753	581.2074087	2705.498637	237.1918819	160.1139918	215.6075561	1024.235219	2797.684677	0.1807710148	0.05717594097	0.004278130146	0.01147141426	0.01295983481	0.01051682623	1	0.1430848743	0.07789465471	0.004313734772	55	0.9999999995
9	331.4249066	557.6375354	886.9521102	17253.173	286.406437	3774.043836	2738.54043	6367	21396.80851	201.09846	2788.564731	167.6816211	644.6498528	273.740203	1012.187673	8298.485995	0.05171542197	0.01790613705	0.2199082226	0.007278489007	0.009668016293	0.01806704679	1	0.05462613458	0.005290935617	0.7130086502	33	0.9999999598
9	334.6443309	55.62777126	779.8812235	12551.71012	1979.513702	419.9894551	1651.714106	5152	17396.51613	180.7286716	2392.356471	353.6670066	119.995216	229.7701768	902.2249027	7037.112477	0.06246351275	0.1567894148	0.03505526875	0.008388350902	0.01950841646	0.01049027652	1	0.0524074764	0.2845570256	0.0879553069	43	0.9999999999
9	334.8037054	145.1431803	3105.693735	18022.54665	3118.284464	61.85888029	2048.574257	7514	9373.452632	554.3180162	3013.520089	571.0880522	180.4215373	241.430247	1256.610605	3526.690953	0.1705388617	0.1751372769	0.00333714333	0.009995049151	0.01653103285	0.01146988099	1	0.1361511351	0.3202245406	0.004218349424	61	0.9999933068
9	334.5952405	338.6355897	8874.175123	18027.90399	1023.140738	-103.9021263	2484.263349	7128.5	7841.933333	1878.378978	3662.78629	306.8555181	336.5593072	221.3351808	1440.336697	4232.225857	0.4914555277	0.05887005429	-0.005870961832	0.01988436077	0.0114758355	0.02316997904	1	0.3886321787	0.0781542569	0.03909537752	83	0.9999992347
9	336.1726008	323.7507216	3198.070614	19639.29099	1202.784297	3160.798409	2771.829026	7567	13292.23077	632.5997823	3340.259124	296.0396014	581.9331916	260.2144821	1291.892517	3880.251034	0.1648521473	0.06073570946	0.1571248246	0.01202244057	0.01246089874	0.01707369644	1	0.1405883957	0.09020490004	0.5250096721	57	1
9	338.4449339	603.2078821	941.9429666	14918.53724	1461.027002	1465.116226	2363.940526	5823	8519.404255	238.0245496	3031.3525	310.3307864	336.1134274	199.1683856	1131.822752	4311.435071	0.0644564665	0.1011426365	0.1011711927	0.007844052651	0.01331836067	0.01189046572	1	0.05776403238	0.1723515975	0.3125480862	40	1
9	339.482652	160.9540758	2701.638248	15808.0589	1605.943789	196.9557043	2400.531525	6222	8748.924731	581.4252098	2725.213183	354.5672806	157.6866839	241.3974642	1073.171087	3855.57896	0.1722743866	0.1059317825	0.01286443058	0.01385431361	0.01482506564	0.01101904799	1	0.1374292613	0.1783792167	0.03409464859	58	0.9999999994
9	341.4808994	655.6131803	7486.247125	15834.07863	893.8912846	1390.964431	2298.801468	6089.5	15443.92473	1463.439472	2834.9804	259.6190025	391.2839804	279.6227058	1112.879398	5295.281555	0.4843318125	0.05937950404	0.08787237159	0.01928225557	0.01250238187	0.02528662059	1	0.3891752113	0.08224209827	0.3589601578	84	1
9	342.6409333	248.3642551	-149.6036729	17416.56447	498.2289424	561.3604357	2229.494241	6432.5	22218.17204	60.75728345	3473.313413	188.0539362	138.6416199	242.9332567	1269.718036	11241.2286	-0.008719943921	0.02989426905	0.03281786066	0.004913722288	0.01164090946	0.006205743838	1	-0.005479084387	0.02453768595	0.0585281939	2	0.9999999599
9	342.5266875	270.6586787	-90.58090014	16798.92528	1185.150193	256.5430678	2090.307127	6266.5	12410.59574	61.73190526	3094.366981	303.0952181	78.33878173	230.6939406	1188.083101	5749.702753	-0.005594600175	0.07237920702	0.01632624269	0.004455820503	0.01271258456	0.005161812251	1	-0.003644727898	0.111239029	0.004631663339	6	0.9946191518
9	342.9677104	421.1155282	3607.41371	21170.08936	2167.038263	1213.92644	2655.076736	8459	4609.547368	643.3425525	3455.10038	420.1898105	285.4508123	222.6482767	1355.043336	2427.104618	0.1728654199	0.1030543293	0.05921955125	0.009408589325	0.0111232567	0.01148300602	0	NaN	NaN	NaN	NaN	NaN
9	343.6465569	189.6326953	1134.499556	15196.1882	6332.938262	153.1569182	1914.083379	7344	3721.364706	266.9756363	3132.365348	1520.392403	146.7745374	313.2458887	1580.554679	2149.900789	0.07500658592	0.4300868614	0.01014498694	0.009996058952	0.0333423111	0.01199830934	1	0.0635693837	0.844936941	0.01790461581	51	1
9	343.1553047	546.4317244	54.94203972	16489.11413	2534.081662	335.5923064	2325.744617	6650.5	5611.298969	89.25722684	2699.202995	541.7761661	88.09510686	246.9767891	1128.72146	4074.268723	0.00404027028	0.1564299502	0.02143130836	0.006290906994	0.0152398173	0.006455814137	1	0.005208213187	0.2839312751	0.02815382596	17	0.6543328439
9	344.3481946	293.9789271	-167.4224962	18983.1061	551.6562331	585.6708723	2194.387365	7113	23220.13978	64.26837596	3602.682471	179.5000811	129.8120844	225.2348035	1274.889081	10573.70891	-0.009373631094	0.02833267453	0.03141544455	0.004607037898	0.01075218368	0.005486217083	1	-0.006105959909	0.02129213339	0.05350148012	2	0.999999994
9	344.8547524	369.918255	1448.647511	17190.52075	541.4743758	230.6610461	2395.298354	6368	27663.375	383.5233721	3338.7231	190.256359	132.9664648	201.7697749	1215.294244	11706.75784	0.0834468208	0.03172996434	0.01246918939	0.008543609013	0.01350105045	0.008769766022	1	0.06623472817	0.02680236848	0.009458118754	30	0.9999511802
9	346.2574103	175.4634296	-228.6018082	14954.3151	731.8781286	3610.416462	2782.327275	5689	5137.39759	103.3164037	2733.343857	208.3900849	703.1847833	235.7067938	993.3670211	1643.452678	-0.01568123742	0.04932928841	0.2413071269	0.007569114522	0.01319792568	0.01947921278	1	0.002959101156	0.07113426756	0.7727494337	10	1
9	347.1701603	691.1716726	-49.27005764	13635.01336	246.518275	182.4316753	1903.344616	4912	12311.1383	43.80810222	2351.979754	117.886839	92.90732595	189.31525	821.7600207	4499.231044	-0.003650654589	0.01833353374	0.01395331438	0.003705928125	0.01001623403	0.006607168391	1	-0.002827381668	0.0001487264035	-0.005553293487	1	0.999999694
9	349.9626043	669.5950862	-118.6723995	17039.37205	3989.218127	946.3314653	1959.9429	7328.5	21416	74.00782167	2268.034021	592.5235505	152.6630852	212.1720306	970.4905584	6043.954642	-0.006884779772	0.2380296446	0.05747900026	0.004961485004	0.01475143238	0.006985192577	1	-0.0002162408502	0.4527634268	0.1530625453	22	1
9	355.4060018	86.76432154	1046.611691	14864.47546	5787.853687	71.46264418	1507.934748	7002	10469.09783	256.3191895	2742.385922	1147.945294	116.784356	278.3718343	1295.627462	4161.711908	0.07050158813	0.3987065859	0.005261588605	0.009330023673	0.0263246683	0.008678361055	1	0.05934837172	0.7803764065	-0.001289705809	51	0.9999998587
9	358.1593624	101.4418971	2718.177666	16404.89843	1475.632599	772.7557769	2078.732015	6285	7915.732558	428.0391242	2332.466201	333.6871794	227.9882323	220.0979737	929.1095162	3441.943573	0.1689443391	0.09701697829	0.04798345954	0.01353689404	0.01498995968	0.01224343226	1	0.1370131996	0.1612159684	0.1533591332	59	1
9	358.4021296	607.5519329	-104.3524305	17897.10045	1854.71603	1047.692173	1972.041382	6968	7550.978495	69.53700926	2967.794958	370.3275834	213.8014388	183.3471505	1159.201627	2708.579601	-0.006138788702	0.1049694974	0.05850842441	0.004211735113	0.01180739216	0.006513593315	1	-0.0009521800165	0.1795154797	0.1506452283	13	1
9	363.6616467	44.62020409	-6.621695438	13099.99166	4033.516229	112.2996645	1407.650072	5849	6275.978947	76.13750196	2033.778111	630.5365607	71.9561515	239.0200442	875.2586322	2429.858204	-0.00060076431	0.3073479669	0.008605522018	0.006248937807	0.02152121812	0.00541212888	1	0.002266757739	0.5935169556	-0.009928033491	24	0.9999720893
9	363.402969	197.5820825	-164.7450663	18157.09082	2052.618487	2269.023726	2326.878189	7224	8847.293478	85.30652463	2838.720831	420.8414974	360.7323368	218.8048133	1152.588544	3660.273483	-0.009479888478	0.1118486498	0.1222597501	0.005037951468	0.01379269949	0.01059183405	1	0.0006770157233	0.195698035	0.3688097858	14	1
9	366.4198062	313.6829103	3339.706903	18487.82218	943.7149664	180.2122144	2472.055813	7119.5	2653.819149	711.0131589	3370.973046	341.3907977	193.3169329	267.2249253	1337.687149	1480.471227	0.1822708132	0.05065511069	0.01028912365	0.01190222515	0.01406865815	0.01146157865	1	0.1446014644	0.06467921364	0.02496063258	55	0.9999997284
9	367.2655506	8.522020772	1518.032271	9051.949316	196.6709399	21.75473418	1503.25864	3332.5	12245.51613	322.3793042	1789.305988	117.1999799	114.8562262	149.3574342	617.1472458	6297.29927	0.1692125082	0.02072435404	0.002511160331	0.01320922522	0.0153362724	0.0135985385	1	0.1334267537	0.00308355171	-0.006005690841	52	0.9999999935
9	367.6046499	406.6374764	1478.787968	22177.29505	7438.345288	123.254407	1795.109871	10083.5	20690.72826	288.6565791	3161.53645	1032.60226	130.3086696	216.2459185	1330.011438	5347.838512	0.0684229846	0.3304019759	0.005735531222	0.007369669764	0.0186837907	0.006358940126	0	NaN	NaN	NaN	NaN	NaN
9	367.4066938	576.4639932	5018.532122	16063.1354	3764.719774	-132.560592	2103.831058	7009	9655.170213	1042.811165	3149.037903	808.3394861	215.8881247	260.467934	1386.122391	6696.231732	0.3144480383	0.2402849105	-0.008756594971	0.01810221725	0.01434388864	0.01538466331	1	0.2500759259	0.4522961837	-0.002061996997	78	1
9	369.5894797	178.1420667	-93.34187349	17329.67774	4331.012149	239.7562906	1835.756572	7595	17731.11828	82.63980622	2831.146355	793.9425834	88.08387053	247.7332167	1276.231716	7053.346446	-0.00541535135	0.2529237364	0.01442942454	0.005440879818	0.01616433817	0.005607670414	1	-0.001734979039	0.4819723618	0.006463633861	20	0.9989314994
9	371.213136	498.107049	901.3650336	16987.64761	333.1742787	3745.287364	2757.485002	6262	20537.92473	209.79407	2933.808213	187.7136213	693.7801232	253.8574257	1055.760954	6701.437737	0.05324060762	0.01856039038	0.2218082163	0.007564735355	0.01321456851	0.01748538264	1	0.0559669257	0.006680690267	0.7198947732	33	0.9999999288
9	372.6867022	102.457937	12383.31993	12402.71582	485.3217347	-755.8944474	2075.335028	5010.5	26181.37975	3122.25487	3006.99023	161.6989383	529.4825777	251.2681014	1068.560735	14453.33546	0.9993571988	0.03946011558	-0.05544677989	0.04845873352	0.02126794282	0.0476284334	1	0.7876406748	0.03198056748	-0.01816251745	94	0.9994873828
9	373.4548189	163.3633551	2355.223149	13987.16942	6034.005246	126.9629482	2310.277373	6852	18541.28916	536.6175853	2740.946177	1176.451216	146.0653517	268.9922354	1310.103425	8146.285882	0.1651140737	0.4321026564	0.008116620481	0.01514779313	0.02682578553	0.01212923075	1	0.1348615401	0.848172139	0.0312003343	68	1
9	372.9123242	375.82792	62.37924278	10729.50927	2208.317857	289.7355673	2728.329488	4582	2381.680412	176.7217587	3914.666595	957.7567436	133.3913112	1387.951263	1662.436846	2184.092768	0.006317271	0.2160937988	0.028938239	0.02519273121	0.03972015003	0.02038005265	1	0.008133226593	0.4066835337	0.05714510809	21	0.9741422444
9	374.5900794	512.999032	3446.904971	19984.122	313.9709484	3138.716903	2792.002127	7567.5	9712.233333	616.9945112	3056.736523	214.8692646	528.8985534	294.4887475	1161.660871	3342.14551	0.1738113754	0.01512767166	0.1549271686	0.01034273923	0.01070354645	0.01554733431	1	0.1470649536	-0.00361638647	0.5173828077	54	1
9	375.4698293	268.264219	5730.308282	18114.49624	3001.527649	13.66366443	2333.295697	7489	5359.462366	1027.098811	3128.919032	570.8580778	195.9217869	238.1388481	1308.149396	2905.002636	0.3153855699	0.1653902616	0.0007404132839	0.01452286718	0.01275362872	0.01209744465	1	0.2506600485	0.2987731811	0.02727054736	76	1
9	376.0044855	444.8260408	1119.312764	20103.36979	455.7998184	4482.141169	2685.149206	7455	21158.25263	232.1068954	3099.648135	198.9442663	722.1281808	292.2877197	1148.397056	7513.422425	0.05331932152	0.02284319728	0.217490763	0.006217636625	0.009958016046	0.01515831061	1	0.05578944604	0.01533879313	0.7053051259	33	0.9999956337
9	375.4217385	473.6793047	5661.662038	19426.18493	375.1546851	4391.267791	3037.219949	7356.5	20734.125	969.3091842	2900.360929	207.4986129	778.4631558	280.0858051	1102.418651	7632.817503	0.2899278428	0.02028049818	0.223277552	0.01375399242	0.01053310104	0.0202765497	1	0.2436423684	0.00805254674	0.7779617724	71	1
9	378.4704782	124.6287752	-106.7324779	16199.2592	6745.38241	359.9497262	1519.088754	7773.5	16694.57143	112.254275	2933.50279	1377.719602	100.3043598	224.5905373	1455.920904	6360.244305	-0.006714560353	0.4279007964	0.02391191573	0.007580321086	0.0232503704	0.005888828695	1	-0.0003046698829	0.8416463784	0.04672736964	29	1
9	379.6734618	251.4099168	-131.5443586	15742.64055	429.2219589	518.9078341	2400.217965	5718	23140.97917	68.56771758	3241.897491	184.1133967	121.5784022	247.9752904	1157.355624	11741.63135	-0.008079458269	0.02714216742	0.03475596829	0.006533160357	0.0150908065	0.007347292491	1	-0.004872563239	0.01894106448	0.06519056852	2	0.9999994682
9	382.2241445	402.6009685	979.9538999	16771.72346	202.4439542	3680.771254	2931.034972	6184	9395.425287	219.3348583	2815.003411	212.8956713	692.2594436	314.7110325	1063.4892	7089.260257	0.05802822312	0.01307717066	0.2241405642	0.007776407832	0.01377124705	0.01974946436	1	0.05985716884	-0.004551159655	0.7287112227	33	0.9999999894
9	384.6134257	110.6146695	2196.094699	14057.51843	735.5026694	1996.994913	2227.617915	5287.5	10167.95294	499.0891961	3041.034225	209.1143807	454.1750976	256.6699324	1090.691363	5206.051838	0.1589240278	0.0541381217	0.141258303	0.01265987971	0.01720766199	0.02410049731	1	0.1347750754	0.07620677148	0.4689758631	57	1
9	384.8181907	609.5786251	4416.727724	15072.587	1431.851264	1110.951692	2256.543016	5882.5	10689.90625	1274.342931	4071.176656	446.6753508	388.1245855	2057.663616	1533.764286	7958.85885	0.3029945615	0.09955032708	0.07646456007	0.02715655888	0.03455750376	0.06090245468	1	0.2451450167	0.1660725389	0.2811225793	75	1
9	384.5525898	724.9263241	-24.91602219	11251.77807	3489.800768	585.9346424	1874.671066	5077	11063.45977	63.06876457	1735.946382	575.8788532	119.9813512	206.9589062	764.5907062	4143.162456	-0.002108052321	0.3173354941	0.05337037059	0.005876528927	0.01860893202	0.009264433354	1	0.004129480857	0.6154636945	0.1436871657	26	1
9	384.3449041	739.5866562	5360.53019	11945.7977	2657.383241	-356.0693649	1638.891573	5244.5	18236.1236	1098.319755	2364.932418	491.4178389	229.9547539	195.8935858	965.8561498	8381.676645	0.4498624809	0.2159213657	-0.02899831893	0.02262267854	0.01766725908	0.0197433647	1	0.3557933244	0.4003539492	-0.04229416549	88	1
9	386.7134886	157.7157364	1062.610078	13964.66426	919.3824095	171.6145233	2105.858136	5363	17648.32927	242.8646881	2664.400692	192.8462408	116.0585529	211.3747201	944.833685	7310.741097	0.07282705554	0.065968287	0.01303645996	0.008156739082	0.0167182745	0.00838638038	1	0.05821556331	0.09723672814	0.01060067126	34	0.9999990615
9	387.9560304	562.6757361	6013.849478	12216.07382	74.58885832	1238.491925	2569.303919	4719	3041.597561	1841.345644	3419.164277	202.4364474	396.0938363	373.8437259	1210.029811	2770.484349	0.4806805324	0.007433010098	0.09676592963	0.05928415175	0.02312825649	0.03577773046	1	0.3863237602	-0.02412724669	0.3862514137	82	0.9999999996
9	389.427765	470.0277234	1236.37321	17802.10216	214.4096971	1908.554113	2798.460489	6578	13753.6375	258.1248434	2882.016456	168.4958325	336.6506549	358.4002422	1067.1626	8905.774539	0.07041841614	0.01197989916	0.1066440973	0.008245017529	0.009742621061	0.01422243653	1	0.06191471277	-0.01064921256	0.3285508635	32	1
9	393.0247195	550.8042032	-24.31680811	16901.36796	2760.012719	231.1063112	2028.196543	6894	9562.365854	78.07500486	2845.548491	566.6775446	91.12918871	203.3720464	1189.558085	3276.908975	-0.001460777408	0.1662778707	0.01510811722	0.005128185402	0.01369982748	0.005408424097	1	0.0005351619335	0.3040071719	0.005694187511	16	0.9987201706
9	393.0906546	529.8388907	711.8910892	12653.25571	32.49682176	2790.165847	2645.265921	4725	3674.316327	237.1955435	3837.827518	164.890023	804.6084536	751.4832521	1370.880681	2844.747309	0.05726657858	0.002534013506	0.2187883532	0.009579907254	0.01566697506	0.02618319494	1	0.05879007444	-0.02636703685	0.7097042745	33	1
9	394.2300185	36.49338563	939.0849328	13605.0284	1331.551976	442.6557976	1626.29371	5309	4207.288889	214.5804306	2678.538145	288.3499227	152.1051493	306.9448226	983.6299405	2105.57519	0.06961343446	0.09447713018	0.03267098535	0.008777394986	0.01590495916	0.01081672352	1	0.05726283266	0.1564401702	0.07851621173	39	0.9999999998
9	394.6941835	59.53478144	833.1034414	12103.9066	770.09019	113.1008718	1825.888529	4583	27420.31579	220.1256915	2197.471883	168.7026551	90.60971993	260.5820896	770.9765009	10750.58545	0.0683901543	0.06595318571	0.009653999378	0.009255346149	0.01609932955	0.007915602707	1	0.05447633664	0.09713974599	-0.001990676323	34	0.9999997613
9	394.8609029	361.3093033	12166.48999	17352.83366	3126.880794	-445.1907773	2179.521786	7609.5	32633.37895	3078.785192	3903.005147	698.6627641	499.34332	266.1357102	1650.314397	19261.68945	0.7124228423	0.179979355	-0.02479782054	0.02785535725	0.02277005096	0.03504354922	1	0.563756962	0.3242222108	0.0291952671	93	1
9	394.3705314	447.941098	931.4301598	18550.63848	406.0940356	4102.758905	2636.941924	6904.5	21580.11828	236.1786149	3264.599063	166.4295843	710.9461928	282.8050662	1184.403962	8354.371968	0.05043478855	0.02260882783	0.218899795	0.006788806637	0.009487677508	0.01402227191	1	0.05359410105	0.01492907524	0.7094804598	33	0.9999993254
9	395.5171433	497.1610976	5717.355469	19499.58928	453.2653923	4390.810262	2888.084577	7472.5	24041.92391	888.7778142	3032.050117	181.8123815	744.1545636	285.9459816	1118.361522	7544.552191	0.2871481613	0.02294359087	0.2244745791	0.01488370043	0.01083247226	0.02291986231	1	0.241546506	0.01358581557	0.781566758	71	1
9	396.3970794	315.32869	-6.955969812	16190.43484	870.8795182	308.8071208	2599.23117	6095	6261.59375	83.67324028	2984.925493	253.4841236	114.8022481	956.5493553	1134.658216	3181.264831	-0.0005571370546	0.05846605907	0.02172041039	0.005430864127	0.01265157355	0.006411414458	1	0.0005570674411	0.08278896852	0.02361528544	6	0.5429400612
9	396.4338586	406.8234667	-316.7390481	20021.19655	3477.78765	2462.632797	2343.910417	8387	24436.50549	69.43590666	3503.094793	633.8250282	461.2996419	292.4104208	1418.954339	8650.335633	-0.01649278675	0.1722929727	0.1245774536	0.004498381312	0.01416660818	0.01060843296	1	-0.004093732409	0.3199751537	0.3779654092	19	1
9	397.9870104	167.6218317	-55.69729974	16340.65406	400.2609897	237.0174413	1927.479653	5856.5	10491.475	49.01746926	2450.500855	150.5930571	74.73716416	208.0068647	891.2146932	3891.047931	-0.003450063471	0.02393271244	0.01486291704	0.003339465053	0.01009678676	0.004731388231	1	-0.002549731474	0.01167509492	-0.002132220055	1	0.9999972564
9	400.3114774	22.63048946	2898.304527	9892.727152	2195.327676	-139.1279505	1423.808121	4256.5	8271.538462	563.7662925	1692.689585	433.3115419	146.6998976	182.7211757	721.4627815	3000.720652	0.2974541112	0.2202032395	-0.01298851084	0.01847081987	0.02316024014	0.01700630118	1	0.2361196049	0.4110774298	-0.0212972248	78	1
9	399.7932938	107.9753668	20.72043	11576.59052	131.3525493	457.4151237	2129.919065	4265	8413.046512	53.05073653	3465.16422	201.3010192	106.9084342	318.5187773	1213.559063	7246.421483	0.001912579899	0.009232005842	0.0390641303	0.006209722458	0.02199924925	0.00937119759	1	0.003141905565	-0.01779857948	0.08137514215	2	0.9999980978
9	401.6687811	461.8628134	-38.63059178	18511.25756	261.2690343	680.9578083	2635.432326	6753	12720.31818	56.83601097	2902.146584	201.3860371	140.3467127	270.4993949	1072.731459	5838.124871	-0.002026281796	0.01427356328	0.03620129396	0.003340857103	0.0111518557	0.00654892574	1	-0.0001153694046	-0.007498549973	0.07090929173	2	0.9999997607
9	401.3951539	511.6084438	3272.173079	20135.48152	1106.959182	3184.913823	2588.612622	7802.5	6574.585106	578.4613408	3447.162784	281.4577028	587.7237274	259.5511584	1311.870888	2750.158238	0.1631057914	0.05435700628	0.1508461075	0.009570465496	0.01052158293	0.01748893965	1	0.1387235286	0.07692159305	0.5027969026	57	1
9	402.8025421	198.1424065	-221.039501	16793.84384	5509.586337	1937.840028	1982.528682	7694	13447.56383	102.1096174	2785.454815	1046.22266	379.7727145	245.8367982	1302.985248	6104.831814	-0.01336453741	0.3390461588	0.1210089966	0.007147873461	0.02466345471	0.01228258413	1	-0.0001019160461	0.6623038156	0.3740915523	27	1
9	407.3200618	120.610303	1113.132771	18174.90924	3044.318837	669.4501827	1878.412341	7505.5	25849.06742	219.6363187	2292.953127	471.9435047	166.8165177	271.3545827	985.0411386	6810.883372	0.06134214301	0.1693533957	0.03767818758	0.008149205715	0.01280524547	0.007844229387	1	0.05182357097	0.3104541335	0.09727543021	43	1
9	409.6973683	756.4455572	4615.638064	10216.65517	471.6907228	810.6987941	1898.191001	3960	11973.44681	893.3569788	1937.71425	148.7716238	213.0107312	190.2196729	727.9593825	4819.217184	0.4537837116	0.04762760662	0.07858529316	0.02152082409	0.01455818007	0.02425589891	1	0.3642319338	0.05809668161	0.3197418763	84	0.9998099294
9	410.2206455	160.684601	-91.11434898	13210.89537	1342.010277	1600.73643	2291.857716	5123	5176	74.65638879	3018.129167	325.4385781	370.7618088	249.8602928	1129.810372	3174.264744	-0.006434176058	0.1008374384	0.119014508	0.006708930677	0.02127970814	0.01503143391	1	0.002761081751	0.1729522456	0.357857635	14	1
9	410.2835222	430.5240215	1297.541157	20419.48808	359.0349312	2163.932301	2515.901585	7569.5	19696.91579	266.2722257	3245.891105	165.7378102	379.3040641	265.4445119	1168.450559	8528.172868	0.06492879735	0.01754188717	0.1029517574	0.005950106294	0.008278195929	0.01122245589	1	0.05737930192	0.0007077939877	0.3149177318	32	1
9	412.4622526	382.9855219	-71.29503861	19315.64429	6911.863209	574.8732455	2134.705263	9193	11754.41758	96.87148879	2255.693593	852.3317205	125.4574828	178.8159166	1038.535913	3054.377111	-0.003687164961	0.3502120493	0.02972696937	0.005165135911	0.01681813975	0.005476014649	1	0.001663409879	0.6822486228	0.06377405975	25	0.9999999743
9	412.2531299	572.5292285	4671.482406	15099.22939	2404.202851	-63.56150618	2188.356294	6256.5	10566.7957	1074.181463	3173.222888	551.4683592	234.3224977	242.5870417	1299.345924	5401.298414	0.3113426618	0.1638788662	-0.004359324975	0.01629455039	0.01423424136	0.01740747514	1	0.2471040885	0.2955449938	0.008810241304	76	1
9	416.397684	205.8533182	-86.10090264	19278.15375	4929.635534	273.0982469	1900.091853	8603	19924.9881	93.75058014	2480.159998	742.0114209	98.92279986	218.7174909	1127.828243	5160.711694	-0.004737435638	0.247248408	0.01431724792	0.00502677516	0.01593331544	0.005425815991	1	-0.001264669408	0.4703067144	0.005969875449	20	0.9977959223
9	417.719101	225.1166359	2755.551341	16291.57536	355.9124603	2489.049784	2510.596271	6089	11813.8427	594.4515816	3216.924615	176.4502639	603.4703733	236.8281721	1185.731473	7280.243302	0.1682734757	0.02486928648	0.1534414158	0.01182935933	0.01336052466	0.02276106665	1	0.1426806365	0.0163950524	0.511497056	54	0.9999999988
9	418.8864803	299.2558001	3186.09699	18365.87963	6320.013248	123.3270335	2303.790992	8742	16330.06316	544.7802835	2510.113358	946.8633121	155.0436561	225.0408043	1186.2393	6164.557608	0.1755746397	0.3408623344	0.006197124829	0.01124567513	0.01813135532	0.009205326794	1	0.1420677608	0.6606279003	0.02276635908	66	1
9	419.3105079	323.4699091	10842.64315	14936.76004	1653.835418	-415.3391469	2457.692915	6207.5	21289.73958	2680.717083	3438.900608	392.7057453	468.9311209	232.3783254	1377.752368	14000.54019	0.7245326833	0.1164061058	-0.02727912576	0.02987440481	0.0188133943	0.03760713501	1	0.5725231393	0.1934662984	0.02047514887	92	1
9	423.2873453	269.7461467	-127.0841388	17089.38284	1668.913709	2120.262132	3056.768054	6753	9860.518072	95.19520676	2715.47315	398.4498684	357.0480082	745.5181407	1056.559511	5975.930136	-0.007477675615	0.1013952734	0.1256733078	0.007172352827	0.01350334072	0.01164566491	1	0.002379197879	0.1743189664	0.3804820768	14	1
9	424.1475418	163.0287641	1028.604025	15737.12014	5051.994245	618.5212252	1990.55049	7221	8451.5	266.7127582	3068.466131	1061.785354	186.2009787	249.3968286	1424.214173	4887.0373	0.06547881588	0.3263090375	0.0387289382	0.008812837968	0.02271036538	0.0121118543	1	0.05681644469	0.6327981809	0.1090157102	49	1
9	425.4570149	256.29047	1144.568954	13999.19495	5623.195979	157.6876756	1868.843039	6881	3360.928571	408.8812492	4249.042252	1957.239526	182.56221	1768.852967	2043.507085	3150.081289	0.08192251806	0.412631594	0.01155986731	0.02362950107	0.06637000184	0.02536731878	1	0.0689601658	0.8090684064	0.02350120186	51	0.9999999999
9	429.8529537	348.3433249	-193.4850078	14643.74821	1154.362785	3885.432249	3775.584248	5826	3515.126316	112.1852454	2757.563636	381.7857725	684.6082821	1663.608314	1039.561412	1933.379481	-0.01439103636	0.08467180229	0.2721040633	0.00841046854	0.02251537531	0.02432648748	0	NaN	NaN	NaN	NaN	NaN
9	430.6655405	207.4015665	-152.6504144	11629.03071	458.3284819	2821.688499	3214.442019	4526.5	6324.32	104.4816359	2116.75255	250.2201785	537.7827877	1039.303563	770.3455119	4620.413572	-0.01316818291	0.03987591617	0.2448261977	0.009185687015	0.02468873286	0.02472849049	0	NaN	NaN	NaN	NaN	NaN
9	430.7314513	490.3875257	901.8481978	16833.64909	316.9149297	3780.558742	2850.584799	6306.5	17756.51613	224.6430599	2577.722045	184.6803847	589.7846203	535.5670087	924.3364456	7732.806493	0.05386759545	0.01873618874	0.2256149639	0.008936169893	0.01274206125	0.01730272989	1	0.05671669194	0.007156704397	0.7330960125	33	0.9999999572
9	430.8257285	622.6730299	-143.8965664	13153.09686	1371.808855	1582.217527	2282.202254	5151	7842.589474	61.27129742	2681.041186	271.6510538	310.6390954	230.8837377	988.353634	3468.925407	-0.01185109159	0.1054379781	0.1224833858	0.005462495723	0.0160475268	0.01346633347	1	-0.001254480098	0.1825612638	0.3687515762	14	1
9	431.4600964	96.35634725	4093.864778	13438.53736	3014.96015	-112.866809	1670.215024	5792.5	9503.311828	805.9756403	2552.138625	537.1699814	215.1472322	215.0680099	1043.891787	4477.17936	0.297592744	0.2215655115	-0.008312327658	0.01519587192	0.01649447527	0.01826611988	1	0.2365521612	0.4140223242	-0.005169525421	78	1
9	431.8045368	220.7258353	2769.630972	16495.84231	3808.673378	120.7847198	2135.128712	7173	15336.29487	619.6792451	2994.111038	767.1744699	162.9160607	248.0973018	1311.633435	7657.025102	0.1718164494	0.2383064963	0.007478506573	0.01289754145	0.01944693655	0.01211784621	1	0.1380989484	0.4500784998	0.02160697834	64	1
9	431.4578454	731.2082629	2177.246652	12370.0181	128.9852318	30.94343179	2083.921643	4602.5	16103.72043	392.404363	2209.279295	120.6246182	131.4991744	186.8197325	737.5591578	5753.125049	0.1751752447	0.01166522953	0.003250671017	0.01168213348	0.01146928204	0.01103040483	1	0.1381056656	-0.01555386118	-0.002552316196	52	1
9	432.2813303	308.5866074	-126.8139468	19500.48447	6900.05741	570.1070811	1999.070394	9190	21818.51765	99.12616706	2539.147912	945.1080007	119.659749	231.483832	1152.557596	6016.040852	-0.006605829833	0.3454848633	0.02865508659	0.005470065592	0.01962161288	0.006372086087	1	-0.0007697127082	0.6725333183	0.05922854797	25	0.9999970407
9	433.7109624	64.58436303	2007.730246	12040.23147	3729.96349	-11.36977085	1702.740651	5474	8887.010638	361.7053113	2025.740666	576.8258057	141.0850871	218.0673514	857.3651392	4869.979138	0.1663978888	0.3100295129	-0.001018047076	0.01377994649	0.01972178804	0.01207089602	1	0.1339966115	0.5971612732	-0.005443316433	66	1
9	438.324543	251.4931874	9702.655715	13343.54343	2141.910017	-376.2943911	2088.624206	5806	16472.24658	2785.50689	3651.800817	596.136321	403.6639506	276.1062557	1512.8475	13988.20981	0.7182660298	0.1641229023	-0.02691226726	0.0478311967	0.01823460449	0.04003461245	1	0.5680816443	0.291535254	0.0225236774	93	1
9	439.7673336	467.2563694	5649.543452	19077.79028	4460.802168	1350.87486	2209.306238	8362	22110.14737	1104.96775	3481.135939	824.9948527	332.1694591	230.4550621	1484.50277	11090.21856	0.2942266471	0.2343069738	0.07019615694	0.01337493518	0.01600455613	0.01683934324	1	0.2391963115	0.4427132375	0.263859396	79	1
9	439.2858253	762.6529759	-15.2499912	10271.15518	1515.482657	238.6448467	1459.713408	4147	2767.043011	54.6930579	2009.83114	323.6624627	89.10402895	159.8581431	791.4673744	1175.553569	-0.001667275385	0.1478419656	0.02453188124	0.00548694498	0.01478463718	0.008043297677	1	0.000799785855	0.2664452462	0.03711387537	17	0.9999296795
9	444.0116396	514.0397602	3558.364121	11772.15971	3576.391201	-30.60264875	2233.633542	5546	4175.111111	1275.263169	4016.413233	1334.815046	277.2773369	2059.484891	1776.666401	2963.741854	0.3047509515	0.3035891018	-0.00329831918	0.02308527907	0.04207268699	0.03561274153	1	0.2434152366	0.5825714929	0.01739320771	80	1
9	446.2841592	263.4329829	11090.63311	15386.58987	1184.244839	-354.333715	2911.837932	6348	47657.55814	2535.002366	3138.158604	215.0119796	428.9621738	247.5248352	1185.915863	21573.51884	0.7244762927	0.08241756528	-0.02294585365	0.03268022578	0.01917926927	0.03377491225	1	0.5724079206	0.1238000303	0.0337590824	91	0.9999874216
9	446.4554653	310.5214188	-72.21009377	15581.24132	4953.678993	1899.391991	2285.691532	7037.5	3341.494253	104.8775339	3277.888075	1173.075611	419.3007152	263.3353658	1521.403382	3648.679621	-0.004951426528	0.3276182642	0.122994855	0.007763820766	0.02554312449	0.01560105515	1	0.006576139774	0.6388182182	0.3822578443	27	1
9	448.4963255	597.6903845	-35.50864891	15111.50995	2320.137393	230.1985879	2063.799713	6135	7448.393617	68.65687827	2876.448275	491.9675084	95.01217934	218.4054717	1147.611879	3075.039285	-0.002486637148	0.1601554846	0.01600352598	0.004856104248	0.01616516128	0.005978849275	1	-0.0002829006808	0.2914712429	0.008253625763	16	0.9857824085
9	449.572904	28.99370217	-10.52468748	10641.63351	233.9365195	98.2478359	1411.027552	3842	10824.44444	44.40962862	1341.438424	129.5323627	65.81792681	197.835286	466.6398472	2285.310193	-0.001125408526	0.0229331951	0.009479500617	0.004317382698	0.01313042313	0.005926234813	1	-0.001073121522	0.009429792425	-0.02011720498	1	0.9999999999
9	452.1120612	525.6594151	928.467205	16894.95382	277.7530391	3669.947825	2578.624721	6225	13020.01176	221.4340412	2816.631469	166.4411294	670.4653866	253.7790102	1060.620521	6871.09164	0.05480108364	0.01831352471	0.215251688	0.008037782471	0.009991564773	0.0174407803	1	0.056768488	0.005951050259	0.6977509511	33	0.9999993951
9	451.5724526	743.6237274	3396.137738	11574.89097	151.3165065	730.4996394	1964.643215	4337	15569.93617	555.5085716	1871.139476	128.0328091	223.3344876	186.4594094	668.5991578	6105.824668	0.2855121008	0.01300321805	0.06209409748	0.01659415743	0.01167945787	0.01792224963	1	0.2294360612	-0.01196750806	0.223960138	70	1
9	454.4137932	556.6205384	1337.73795	16526.03957	480.3703643	223.9600261	2387.813076	6160	33833.01053	309.8057226	2543.697336	160.6599365	114.0077577	230.4233179	933.9463099	12640.98032	0.08141887228	0.02979745093	0.01353180751	0.009381101745	0.0101742009	0.007402008915	1	0.06467752444	0.02288608677	0.01255923968	30	0.9999885066
9	454.3009965	687.4420268	913.0097641	14188.30358	1373.892734	1299.001446	1749.713345	5532.5	4191.553191	177.5056177	2327.364052	252.8666737	239.0219396	173.6673169	854.3184672	1489.856287	0.06294183389	0.09975146248	0.08980884897	0.0073287168	0.01302262036	0.01030699264	1	0.05579979196	0.1691479811	0.273185161	40	1
9	455.6796658	452.32842	1060.008971	20326.82899	441.8489686	4497.550617	2499.641477	7560.5	19464.80435	208.5736427	3086.190673	154.9260595	642.1148727	255.9899557	1118.677233	8074.579642	0.05259603036	0.02208673096	0.2200092374	0.006374627951	0.007869789457	0.01399062756	1	0.05537445542	0.01387186668	0.713744115	33	0.9999990477
9	457.3384535	177.5199052	-284.198406	15282.90555	235.147279	3696.237252	2370.749527	5557	5363.382979	89.7709869	2840.161744	184.3490962	690.7142903	260.2892122	1033.00069	2412.99888	-0.01857489528	0.0155576963	0.2411850632	0.005601041488	0.0125296358	0.01902346312	1	0.0003039417987	0.001798623078	0.7701317747	5	1
9	460.4228872	106.7351906	2780.566461	15622.03728	423.6445439	64.06765455	1951.762217	5863	26757.9186	515.8141351	2573.170943	186.296864	165.5924739	238.7404129	926.1057201	8890.446606	0.1739073114	0.02650418273	0.003616591358	0.01169322603	0.01333876224	0.01151754663	1	0.1372806083	0.0149452317	-0.000899434634	52	0.9999920131
9	460.8058203	150.4093227	-11.80353993	10785.11242	77.10297811	707.5923655	2305.464706	3894.5	2770.861702	52.27277551	3011.199644	141.9981443	184.102069	356.7066972	1063.769131	1802.210552	-0.001036623619	0.007437773187	0.06578662559	0.005751670872	0.01621734307	0.01064745211	1	0.002548500661	-0.02060791094	0.1722612678	3	1
9	462.3415891	121.8579914	-68.26385649	15083.27514	4772.849399	389.2829169	1790.706339	6832	8625.73913	112.9400589	2492.40804	846.8186116	126.7341347	865.0371091	1112.417176	3508.987033	-0.004316268308	0.3155522296	0.02642829436	0.008043529519	0.02210466271	0.008275683233	1	0.000583950312	0.6109668358	0.05072996325	25	0.9989288253
9	463.6875533	92.22375312	-140.5729681	10719.62101	57.12562153	2448.175396	2257.713931	3934	5727.287356	86.83286707	2111.749949	140.2844837	525.7250574	520.0694837	733.4614246	8182.860184	-0.01193806662	0.00586410629	0.2265507397	0.01044924839	0.01435667889	0.02310425654	1	0.004496403706	-0.0186360333	0.7209917021	5	1
9	463.8754247	194.7025203	4698.708349	14955.77485	2299.377897	1224.469948	2854.633235	6241	8164.926316	806.9786346	2370.023265	405.2285827	304.3876927	307.2395354	948.3817723	4381.082634	0.3122241062	0.1536324439	0.08317426923	0.01642899439	0.01460978349	0.02044271337	1	0.2534684074	0.2772711138	0.308679174	77	0.9999998362
9	464.2843439	591.5322264	837.81537	13037.23251	1260.521018	1298.883327	2326.665444	5111	8315.148936	193.8170321	2674.06146	311.4076931	283.4913156	237.2230318	1015.77977	4237.897117	0.06469727386	0.1011249788	0.1035877309	0.008377403054	0.01661843281	0.01346807346	1	0.05811405468	0.1723897802	0.3208871758	40	1
9	468.4344771	414.0944344	-6.70765146	15071.20465	6470.276433	403.2338672	1899.461833	7330	3665.956989	86.46142616	3122.130554	1335.150292	132.7637131	297.9275462	1482.41461	2033.531918	-0.0004061048457	0.4386626787	0.02666978205	0.006406259387	0.02597828648	0.009200993245	1	0.004989124931	0.8637773961	0.05808954887	29	1
9	469.9625115	488.007018	-80.39394674	16504.93088	5383.37231	467.7708278	2071.370454	7545	12060.74444	85.71596443	2731.886222	981.3389861	110.2511756	246.3647822	1274.246083	4687.145775	-0.004697108646	0.3379994634	0.02890413606	0.006069721937	0.0197409223	0.006561390407	1	0.000680784721	0.6571502028	0.06016556701	25	0.9999935329
9	475.1905057	309.8689861	5227.730331	17461.68018	310.2258946	3981.354418	3051.899566	6635	18543.22892	895.2861881	2629.087484	186.7027467	714.0203	316.8476221	998.4607093	8307.020188	0.2975668826	0.018389408	0.2263188921	0.01748548465	0.01105810116	0.02535059976	1	0.249876616	0.004193977515	0.7900122269	71	1
9	478.5288771	341.2797433	5344.198308	17183.56174	1851.468018	16.97236029	2364.745222	6884	21293.68817	1123.666281	3303.221266	417.4649733	239.7288921	405.7269278	1310.081967	10896.02656	0.3102673777	0.111697953	0.000889721982	0.01538326237	0.01477828597	0.01581941291	1	0.2460511303	0.1885545178	0.02417040072	74	0.9999999955
9	478.70165	656.5100939	1095.546313	16585.7858	888.0800577	580.5406837	1818.599131	6042	6452.790123	253.4718716	3930.269852	290.5543595	170.7235531	207.6152509	1470.400757	3819.079194	0.066067381	0.05554034454	0.03599578801	0.006729830612	0.01245430596	0.009037121957	1	0.05426387436	0.07661193289	0.08733417391	35	0.9999972975
9	480.5380659	365.2673953	-0.9564293786	16425.57895	872.4494007	318.1498879	2235.351984	6078.5	5631.204301	63.66824258	3273.488253	267.8335178	90.46353291	269.0997718	1206.922345	3779.276747	-6.387291961e-05	0.0555099632	0.02070359993	0.004531673276	0.01518527339	0.006515600933	1	0.0008498950339	0.07668098516	0.02010327963	6	0.7286717944
9	481.2394485	297.8789011	2545.04433	14500.11059	80.51620473	924.1905852	2459.784287	5325.5	4448.012048	664.2500668	3801.470205	181.1585804	301.60054	534.4266315	1357.129012	5997.286027	0.1776075611	0.005317845075	0.06173192188	0.01453203377	0.01602889872	0.02876814085	1	0.1438236974	-0.02675654468	0.1982256018	53	1
9	485.3567194	174.3484339	3034.750999	17081.90789	270.7482885	114.2444239	2147.10921	6172	6958.975904	571.1171314	2722.728657	195.1098838	149.9210026	273.9201535	1004.890568	4686.186525	0.1806834029	0.01686060492	0.007492042299	0.0144672306	0.01299688724	0.009613261517	1	0.1428047581	-0.004800569257	0.01346181818	52	1
9	488.3662833	647.636262	842.1025334	12451.05323	578.8287663	463.8051441	1870.7316	4739.5	3911.560976	181.6434414	2754.687192	200.710005	131.5811598	258.0303268	990.5904221	2667.240679	0.06594597146	0.04827801486	0.03829127561	0.008173104072	0.01404244901	0.009275717832	1	0.05424292521	0.06177083162	0.09484427745	35	0.9991550199
9	491.4362051	572.3317385	1067.21309	15590.19122	759.257881	593.3324342	1949.999133	5751.5	4326.021277	196.8791982	2379.279532	209.2403744	160.8113564	216.0211888	875.209138	1933.34368	0.06859860173	0.04961457398	0.03928341665	0.007694186046	0.01170051404	0.008921867269	1	0.05642442497	0.06452255142	0.098901053	35	0.9999736954
9	492.1702457	123.1900273	2337.532833	14990.13839	6050.111726	5.901076962	1828.690546	7311	31121.82609	378.8988634	2218.224964	810.952049	148.0930031	224.05253	1000.111342	12985.88043	0.1542788575	0.4038875656	0.0003659702054	0.01254594921	0.0252528904	0.010193128	1	0.1254682827	0.7900801769	0.0009038289453	68	1
9	492.7607006	467.8847013	5108.490366	17203.67383	4034.712516	-124.8698353	2132.221497	7600	27300.97802	976.5738997	3029.286231	715.9831228	216.8265282	221.3718177	1305.86601	11503.36466	0.3002614855	0.2356421383	-0.006450375565	0.01425968783	0.01526271662	0.01510095551	1	0.2389373617	0.4429665452	0.002458729096	78	1
9	496.8074593	289.8447662	-43.14000706	16829.3425	914.8859547	576.5438044	2277.890599	6356	8354.602151	64.29798975	3072.706751	288.131989	128.0876473	389.7869793	1157.44543	2899.645387	-0.002559042696	0.05741740454	0.03490999362	0.004603873655	0.01487863667	0.006300257289	1	-0.0001704026278	0.08107254945	0.06834480365	7	0.9999842741
9	498.4578361	172.2657829	26.1838779	11692.17758	1796.671557	217.6928908	1984.547744	4791	3545.925926	90.21330432	3207.714726	495.5396189	90.3932158	307.6238946	1238.947047	2972.754076	0.003128206473	0.1502573726	0.02072654476	0.01080509159	0.02453785415	0.009449476413	1	0.004374262015	0.2712404192	0.02524960981	17	0.722637673
9	497.8364786	271.6517045	10014.73836	14124.52763	1629.897527	-283.8384229	2234.607235	5810	22437.03409	2528.763835	3439.047328	344.9546875	412.2903814	213.9335154	1335.14421	14713.96518	0.7185428556	0.1192847102	-0.01791772707	0.03372045499	0.02233381702	0.03349338247	1	0.5684241655	0.1997312271	0.05136657316	92	0.9999999992
9	500.529842	304.8044525	-165.2173765	17621.85193	4297.519627	2184.192194	2421.672391	7700	7969.21978	86.66440366	2039.007865	691.9431952	307.7811524	627.4720295	957.5383513	2234.842673	-0.00991246954	0.2455042799	0.125095202	0.004921981584	0.02040128843	0.01008766682	1	0.001922463199	0.470288697	0.3845767906	23	1
9	503.4759085	340.3102666	1203.205702	19040.27638	6123.005077	1878.078261	2279.790157	8802.5	17436.15625	265.7224141	2773.285576	913.0465313	299.7275318	250.1731832	1259.086743	6777.375308	0.06381903603	0.3187346944	0.09862194624	0.008237722474	0.01956740103	0.009825020897	1	0.05937198317	0.6191585879	0.3136625514	50	1
9	504.4724248	458.3664878	-14.36217455	17217.1964	300.2022009	259.521777	2020.600721	6242.5	9668.767442	58.49691373	2784.967705	173.4028952	80.57494352	206.8687734	1017.886401	5448.453168	-0.0007419914247	0.01784304665	0.01529341107	0.003588714373	0.01043721161	0.00457487157	1	-0.0004391963851	-0.0008432138311	-0.0003300916441	1	0.9999992266
9	505.4910715	109.0434794	840.4563127	12308.2579	3778.510695	407.0506277	1785.394756	5655.5	6181.837209	200.6453609	2105.575667	679.9333821	157.5066847	772.4960561	926.8415799	5125.9812	0.07000714769	0.3048095241	0.03478694659	0.01207624548	0.02009552957	0.0115596978	1	0.05991948597	0.5884759921	0.09552423877	49	1
9	507.4957006	123.5721449	2055.663629	12304.30725	338.8697994	123.0033398	2116.823174	4562	25073.44706	505.9003768	2638.150241	142.3229532	139.2400041	209.6804671	914.2507812	11098.1167	0.1727994444	0.02765768324	0.009789216303	0.01262533293	0.01628606361	0.01294165765	1	0.1368218965	0.01752047731	0.02007094038	52	0.9999391326
9	512.3508785	271.5955128	-143.0723947	18093.86192	4341.36677	2189.919867	2380.28597	7822.5	5252.235955	79.72571013	2455.5317	713.3412624	340.1122089	265.5319348	1118.054364	2352.121021	-0.008366263841	0.2352707511	0.1218947058	0.004558300839	0.01690092759	0.01022285055	1	0.00282936404	0.4491554867	0.3734783445	23	1
9	516.1842765	136.6858355	2709.019254	15126.1175	279.6569875	74.55716404	1984.628458	5532.5	17466.26316	475.7991439	2342.369113	168.3468183	153.1302248	228.2737585	824.9778125	6484.648648	0.1760225668	0.01870531417	0.005269979514	0.01245414524	0.01292371155	0.01070936569	1	0.1389841081	-0.001039030328	0.004884699733	52	0.9999999996
9	515.4704823	689.5995282	4964.303038	10403.12885	569.5108978	859.6757703	2090.169161	4109.5	8696.946809	1146.22335	2407.714342	168.209733	318.3770988	255.2334889	887.3997027	4956.244076	0.4752931872	0.05841882642	0.07834590686	0.02202329824	0.01547482293	0.03157443595	1	0.3813742541	0.08005105582	0.3242288224	84	1
9	516.0545751	317.9568116	-73.11678675	16385.23933	2426.256618	1995.526787	2592.955577	6504	5734.582418	74.62801592	2295.602328	458.6101192	324.7310288	285.0263599	965.6750063	3180.814791	-0.004240352592	0.1550355754	0.1286436305	0.004896724382	0.01420261753	0.01308288721	1	0.005702848697	0.2845473697	0.3938559156	19	1
9	518.4728966	464.7935023	851.4006536	14840.53601	2578.200824	1501.666493	2444.680361	6319.5	30928.82051	208.3190333	2506.743081	375.4127455	283.469425	223.0569806	960.555827	10659.79994	0.05720768935	0.1763653814	0.1023744594	0.008373573658	0.01636467158	0.01260609714	1	0.05288779735	0.3269468853	0.3185087194	44	1
9	522.274076	73.36009321	691.7853133	12008.27029	625.8218352	1070.343868	1668.557891	4491	10502.90217	145.7345379	1890.930236	176.0965191	217.7840704	263.2925833	671.0176138	4818.068185	0.05774715615	0.05195066708	0.08716503875	0.008039492833	0.01712239414	0.01184850078	1	0.05100781019	0.07094114288	0.2607613315	36	0.9999999788
9	522.6801395	345.5028591	-67.49413631	16928.81261	5696.999147	448.9517388	1929.664068	7802.5	19475.95349	117.6264259	2643.444864	976.3562072	121.2007669	229.2631165	1249.847343	6598.013378	-0.003768633096	0.3396464028	0.02652240996	0.007906543954	0.02254346523	0.007356326606	1	0.001276726525	0.6604483739	0.05228229042	25	0.9999992898
9	524.8425101	520.6930091	911.4279959	15424.07411	3559.444794	1400.671646	1777.581227	6631	13897.63158	236.5033164	2616.971745	633.5832947	282.1878757	174.387467	1100.7661	5881.110714	0.06130231556	0.2375631203	0.09482993076	0.008932756612	0.018850395	0.01189963379	1	0.05627653756	0.4523547497	0.2963673965	47	1
9	524.5164951	544.2204351	-11.05214743	15968.80402	1501.047784	217.6271178	1855.489483	6155	4898.419355	61.19287898	2999.41465	336.1721165	88.25155422	204.1272764	1135.655784	2561.931508	-0.0006663164325	0.1009746358	0.01430737542	0.004331858369	0.01365514006	0.006076089432	1	0.0004272802617	0.169857152	0.0001256489225	11	0.9999985222
9	526.4422861	29.70449986	13.07392369	8653.370547	2579.015614	407.1203973	1166.555257	3906	6532.882979	61.77719296	1345.918008	438.6001687	95.51886992	171.2336829	588.4503123	4948.683965	0.001547998345	0.3013011353	0.04945017732	0.007537518087	0.02411914732	0.009594610235	1	0.006600025194	0.5823744508	0.1303264168	26	1
9	526.353257	331.6519084	13469.92923	12946.8936	770.4516032	-690.490712	2034.914486	5229	8533.166667	3994.347268	3721.430779	256.1381696	562.4846106	315.988505	1412.466518	7675.985139	1.025465047	0.05835759685	-0.05179590061	0.05436302922	0.0240765945	0.05839597122	1	0.808768497	0.07066383829	0.001064884551	95	0.9996137777
9	526.7130466	617.7421835	976.1342593	12765.97465	305.5826489	128.1573027	2001.280997	4770	25267.30526	265.0950762	2326.596203	153.7094357	154.9008336	1119.574684	815.9035257	11142.59033	0.07817557972	0.02544954332	0.009699718258	0.01248673495	0.01432123265	0.01332423664	1	0.0618090816	0.01386515662	-0.001505896031	30	0.9999999678
9	527.6137351	492.9783368	-302.7998894	17239.16089	926.7925003	4082.361173	2632.735186	6504	9572.053763	82.9711998	2223.587862	212.6062485	535.2765369	281.7806281	853.8958441	2751.984515	-0.01786262934	0.05523759886	0.2428334958	0.004784137045	0.01060944149	0.01597425026	1	0.001393091553	0.08333730839	0.7777666532	10	0.9999999998
9	528.7282232	182.4661807	1138.720909	14137.99059	342.2527895	136.503564	2028.345947	5329.5	29756.09677	258.4738673	2347.866249	141.1217372	106.7343808	194.3904284	793.7654386	10159.96548	0.08092236944	0.02477609835	0.01059741093	0.00851585539	0.01322672301	0.007633357831	1	0.06403789513	0.01248493398	0.002155733938	30	0.9999999758
9	529.1469762	473.2366456	1020.297465	14393.69616	680.0035883	564.7726018	2044.555287	5311	4347.807229	254.153173	3265.336349	203.3061046	170.6284318	308.8912579	1176.68323	2912.832749	0.07064454076	0.04813860301	0.0407791418	0.007826305385	0.01374435492	0.009735114248	1	0.05812888561	0.06151964879	0.1044196031	35	0.9999854107
9	529.5454648	635.4206065	-98.57056268	14344.06355	289.1656256	408.8921264	1929.306676	5208.5	25726.08333	56.3511138	2341.952046	136.5923835	98.69109488	174.337586	789.6360462	8701.710862	-0.006728780627	0.02078753824	0.02932101674	0.004826102887	0.0113609518	0.006084794266	1	-0.00422731352	0.005705093651	0.04656492313	2	0.9999971962
9	531.3284109	319.3309915	2360.761882	15087.11629	1623.041143	2299.545566	2527.548834	6071.5	20038.62667	579.6009547	3205.868831	350.9993718	556.0728537	240.1262664	1234.690269	9052.453266	0.1643407898	0.1125343861	0.1527026717	0.01295969948	0.01492101792	0.02115804212	1	0.1404345653	0.1964513946	0.5121123224	60	0.9999999958
9	531.2185592	367.2663469	5281.022207	17333.15364	2745.144213	-33.39942188	2056.0728	7135	10452.37805	915.6880597	2726.320041	528.8416964	214.9180326	209.2382992	1148.211045	5332.523931	0.3095732902	0.1616962188	-0.002689177072	0.01529653112	0.01716845407	0.01342834643	1	0.2457892385	0.2911318663	0.01404086486	76	1
9	536.3552061	230.6038489	-11.8377744	15068.88091	765.9800419	510.6291751	2031.337906	5619.5	6910.440476	59.99186747	2630.086416	216.5419842	111.6794122	235.7889238	974.5155586	2760.578555	-0.0007629488721	0.05283972007	0.03464620393	0.004347236055	0.01212151269	0.006298173417	1	0.001187504373	0.07164595927	0.06763176715	7	0.9999990044
9	542.6780541	339.3800703	26.0112824	16977.78362	2539.629015	275.253843	2020.370255	6768	3988.684211	87.77545118	2970.087369	553.4356143	100.0259852	314.2208138	1203.405973	2072.735438	0.001550048143	0.1567065681	0.01757566849	0.005652694674	0.01725740574	0.006681502378	1	0.002983463434	0.2844002414	0.01438890111	16	0.9667151008
9	542.6949753	359.6018311	-143.183238	17152.0118	242.6362778	2152.417117	2428.040342	6214	12244.0122	60.02613271	2644.516099	178.3408829	331.9395464	294.6522068	974.1122022	4647.905575	-0.009417261394	0.01492662572	0.1270301844	0.003610003956	0.01073221105	0.01067428273	1	2.51565764e-05	-0.003205765015	0.3807275931	4	1
9	542.3513438	654.9718259	1933.433558	12448.8279	2021.224825	650.5721868	2246.882448	5203.5	23562.88298	365.2166436	1939.849817	305.3092951	178.6154303	185.2761864	761.0396301	8567.036665	0.1615379133	0.165704592	0.05222236035	0.01234247946	0.01532539525	0.01342550426	1	0.1321437381	0.3024874741	0.1693930536	62	0.9999999996
9	544.5118841	514.4537325	8807.183776	12273.97888	1399.433524	-314.3507823	2102.598457	5121	17820.84375	2198.116795	3095.276585	291.3898883	350.1654854	218.3567988	1174.396104	12385.58639	0.7083231917	0.1156488936	-0.0249513292	0.03076122781	0.01978038576	0.03297146523	1	0.5598236757	0.1921362207	0.02479584235	92	0.9999999999
9	545.2731775	241.423646	-27.1262916	12550.7176	4101.038511	361.1895324	1968.17797	5768	6329.988095	84.81035828	2265.311599	729.6452172	105.1014707	552.7186199	973.6535114	4139.139677	-0.001962195408	0.3243973351	0.02821033931	0.007459046794	0.02412061994	0.008392647527	1	0.0026596778	0.6291671644	0.0577734471	25	0.9999562366
9	548.6900545	122.5931655	-4.899345747	9887.090779	961.3994344	299.385117	1767.861478	3829	1948.523256	59.30049332	2343.228652	244.4488525	107.7303796	304.9277193	878.6540701	1277.843539	-0.0006807040445	0.1019765951	0.03215440577	0.006306168096	0.01765351322	0.01097193889	1	0.001603478331	0.1724814783	0.06136386917	12	0.998952639
9	549.1899547	161.233942	-269.1894645	14123.7326	178.0782012	3329.073515	2214.556259	5201	6508.702128	69.92885886	2131.663038	151.0726634	536.2059202	237.8666349	732.2289541	2413.113216	-0.01870914842	0.012172012	0.2317418482	0.005418325682	0.01229931882	0.01581942216	1	-0.0004607650516	-0.005453206643	0.7375664813	5	1
9	553.6313319	75.51824966	1672.847029	10339.31435	161.5916547	1400.714314	1758.268236	3765	8873.44086	291.3800684	1655.111082	133.2859527	277.3504747	201.0960911	596.6631738	4053.067589	0.1582388694	0.01481504033	0.1378346374	0.01257165881	0.01414750419	0.02086961702	1	0.1335940627	-0.004655681644	0.4552763761	54	1
9	558.1090433	111.7119077	22.98394517	10455.60958	2318.813161	308.9188035	1740.591778	4427	3439.908046	61.85322752	1443.060872	336.0944754	91.45159852	221.8476605	590.7705849	1659.588844	0.002136461689	0.225553097	0.03100423082	0.006129303195	0.02102942782	0.008864018101	1	0.005055616918	0.4262152261	0.0637285027	21	0.99993103
9	558.4284887	390.7038153	-306.1713549	16575.1241	904.8234102	3805.396611	2394.634499	6139	9573.516129	93.95481824	3437.833157	283.0170126	834.4028254	277.1608262	1312.797531	4805.63338	-0.01928655017	0.05782347704	0.2375736792	0.005799003252	0.01420982225	0.02026541037	1	-5.508006439e-05	0.08849443298	0.7595316219	10	0.9999999997
9	560.9184747	539.6310343	1475.623801	22234.08195	1331.771051	698.0617068	1679.466388	8302	11640.25556	380.5739895	5033.598127	336.4351105	208.5210184	214.3683178	1825.060178	5491.391702	0.06650269088	0.05738635711	0.03266507706	0.006604588124	0.01339555165	0.008159763492	0	NaN	NaN	NaN	NaN	NaN
9	562.3017684	333.466274	3.757334888	15438.9164	4925.935489	230.2637224	1944.627298	7030	5542.436782	87.27528651	2305.315608	826.5930735	100.8024998	228.4128063	1056.878919	2309.540011	0.0002504836725	0.3247989065	0.01592091742	0.006072346918	0.01957714014	0.006904358818	1	0.003606759127	0.6295812322	0.01614789761	24	0.9944855037
9	565.9676894	15.60222751	25.23628692	6960.656067	2091.746747	138.728786	1076.47496	3111.5	11091.97872	61.76807797	795.4955305	280.3402504	63.25726348	146.4919959	352.589282	3447.077169	0.003537175818	0.3068636657	0.01989096852	0.009235839132	0.02770846709	0.009118438865	1	0.006285078705	0.5928418883	0.02967190921	25	0.9962633487
9	565.5401182	653.2135995	4386.724537	8984.327583	559.6467788	794.3640448	2033.877644	3548.5	13963.41304	1218.575456	2442.375305	152.4071607	305.937535	212.1196664	910.7134029	9369.198799	0.4869831802	0.06607069344	0.08353325837	0.02688896243	0.01967397429	0.03659899328	1	0.3910602268	0.09582176045	0.3449824375	84	0.9999999991
9	566.4481823	553.3063306	2383.827334	14573.75715	2254.471178	812.7746966	2255.712459	5999.5	15030.02247	459.1459363	2457.523043	378.3361268	197.6437437	239.8051644	955.1448345	6037.654841	0.1625645322	0.1597391557	0.0578595996	0.01286863365	0.01558491577	0.0129050117	1	0.1332665335	0.2904052305	0.1886780552	62	1
9	567.2680627	686.5055286	-122.8022821	11449.94274	613.4873336	1238.102078	1774.187217	4212.5	11896.92632	45.46023547	1783.171459	138.2675264	202.2617831	195.7470278	643.181563	3871.259697	-0.01071593961	0.05613103925	0.1120897843	0.004458196669	0.01261513396	0.01041967288	1	-0.00155737497	0.08095617901	0.3311014634	9	0.9999999993
9	570.6169517	249.3807371	-137.1641786	14426.07324	3468.468493	811.0975148	1779.720928	6191	14824.97872	83.5040084	2565.249588	598.9479987	165.4254954	214.846696	1040.437872	7326.797068	-0.00898736864	0.2391386536	0.05761830538	0.0073153024	0.02040261736	0.008110116809	1	-0.001861602419	0.4550650964	0.1531207899	22	1
9	573.92023	500.9102197	753.3457858	14536.8764	211.9992315	3101.609724	2386.809836	5447	22749.3125	167.2867187	2244.057877	147.8243653	469.9798509	228.980025	756.6970193	8070.584748	0.05247309546	0.01485009712	0.2121643385	0.006714500507	0.01209578873	0.01670442059	1	0.05468376108	-0.001238270771	0.6864848473	33	0.9999999488
9	573.9165725	341.9167388	2049.670384	11383.03364	985.9493345	244.9034555	2717.145077	4517	2644.056818	473.5352944	2518.528933	272.8397563	150.1195565	256.1058715	954.9472633	1699.749856	0.1803847238	0.08710119523	0.02206991539	0.01373345225	0.01638767275	0.01489557285	1	0.1442659461	0.1399222139	0.06660832311	58	1
9	576.4217514	80.65959221	5626.362194	8176.219619	1284.977981	-287.6547117	1670.851256	3504	17576.33684	1151.722317	1601.960575	269.4609294	230.7797824	199.0892893	661.1592688	9635.918298	0.6775996983	0.1561421817	-0.03276711176	0.03845171642	0.02093404031	0.03228556226	1	0.5353861817	0.2753382268	-0.00701615961	93	0.9999999999
9	582.3750652	239.749351	-62.41274815	16250.80547	209.5676147	469.5676655	2004.885357	5811	15332.53846	62.45315255	2186.200473	179.5527679	98.76392953	312.8286453	810.0415812	5347.133183	-0.003947441805	0.01352401455	0.03028444233	0.004114054027	0.01055904489	0.005338272372	1	-0.002035876159	-0.009207807737	0.05015686519	2	0.9999868626
9	587.8383804	286.0335383	33.08631686	8495.392873	1855.640322	218.8399404	2103.298123	3697	3044.305263	70.91527341	2584.652226	577.9458341	97.62356924	265.6688349	1071.436073	3233.800593	0.004253950469	0.2243462451	0.0285025549	0.0103210927	0.0365917778	0.01633698389	1	0.006555950621	0.4236374975	0.05556879982	21	0.9771439202
9	592.5155062	105.2687206	1743.021492	10561.77109	1004.632076	528.0583036	1755.13506	4175	4608.284211	316.1361283	1740.234488	197.4852125	161.4984782	220.5714524	659.9955801	2475.254157	0.1634387123	0.09358685209	0.05195364528	0.01343633129	0.01591630794	0.01429995688	1	0.1328762103	0.1543486604	0.1655831545	59	0.9999999965
9	593.5069384	426.3503167	-65.83259397	13728.86922	2291.935226	797.4419686	1818.799718	5599	7942.106383	67.26305471	2547.136232	378.0325482	154.5033878	189.6176436	969.5104043	3162.498531	-0.004659740082	0.1655869575	0.05785389761	0.005590820168	0.0160758822	0.008282511233	1	0.0008122153426	0.3039746515	0.1515171242	18	1
9	599.3979081	354.7181758	7055.82649	14704.65616	827.5408557	1359.087263	2078.787443	5711.5	18750.97849	1385.946165	2772.205679	183.42717	399.966551	226.6913221	1011.404012	8498.576119	0.48452009	0.0572452495	0.09251896997	0.02099138441	0.01435094946	0.02708444004	1	0.3896084995	0.07800456306	0.3748368585	84	0.9999999999
9	604.4418383	277.1252105	2172.08458	13728.67803	2205.298712	774.2515653	2056.501362	5647	11861.46154	573.3674653	3136.076731	456.6208967	230.8463777	282.0760106	1197.512943	7837.888445	0.1593372272	0.1634031783	0.05501796688	0.01292370552	0.02270027304	0.01651669491	1	0.1305600813	0.2978701702	0.178380797	62	0.9999999999
9	608.7489178	511.0429903	-58.69133724	13203.53312	4371.653986	140.3452462	1717.549093	6075	13338.69474	86.37583614	2425.733205	733.0533818	82.05658973	163.9184038	1027.172265	6431.088548	-0.004421321111	0.3281058256	0.01094557304	0.007910130761	0.0215025607	0.006928181421	1	-0.0003888449938	0.6362585218	-0.001805171269	24	0.9999934042
9	608.6813643	568.4385835	2241.943437	13031.05793	191.0322045	677.4742543	2037.575749	4770.5	8121.670213	379.2284924	2167.889478	118.3435775	199.8886113	200.9725009	765.1269164	2990.073439	0.1679103418	0.01588843564	0.05357996122	0.01095893845	0.01027290847	0.01338701961	1	0.1357123912	-0.005215360508	0.1685897964	53	1
9	611.5404521	425.9163317	3981.844151	13067.00557	716.4367687	-8.140649461	2109.764738	5089	18310.93548	814.7028597	2417.781428	140.1760397	181.0920516	211.2187357	852.974468	9279.569431	0.3076052883	0.05727362561	-0.0006849226205	0.01673972964	0.01460461227	0.01507735339	1	0.2432671496	0.07675484354	0.01567484207	72	1
9	612.5697907	589.9413528	1057.801259	16093.23328	806.7771033	542.1670665	1575.477612	6018	4170.741935	280.4191777	3941.855524	336.770094	187.6697896	167.345971	1482.215551	3634.952945	0.0653860833	0.05163749656	0.03580915864	0.007425740507	0.01568470397	0.01013590819	1	0.05367076051	0.0685968494	0.08636249696	35	0.999907995
9	613.3260458	298.5481966	2099.927681	13623.90935	1389.108193	2056.589073	2263.772281	5420	21682.88764	477.5016307	2718.571015	261.1000965	413.9547602	436.4912831	988.8097816	11153.97746	0.1552397147	0.1035627072	0.1534543698	0.01385119155	0.0171208984	0.02008571039	1	0.1331780267	0.1781344536	0.5122415486	60	1
9	613.9345211	640.8163538	-90.31890797	9795.139253	4275.737407	83.79578642	1558.374223	4874	29087.21875	86.42854766	1756.104738	764.1076396	80.61277944	181.5932766	820.9584334	12528.15418	-0.009248326604	0.436276723	0.009205681994	0.009479334612	0.02566166729	0.008424709956	1	-0.003194660806	0.8584054269	-0.003880571006	28	0.9816490148
9	619.6400781	123.4784819	592.6395985	9698.290519	1060.928508	874.5867406	1620.890525	3875.5	19348.63043	130.1551719	1287.590181	193.2260914	166.4134201	176.8560606	496.7629953	7063.896845	0.06198270014	0.110395248	0.09026839077	0.009775620036	0.01671576542	0.01250642796	1	0.05518163294	0.1910312961	0.2750353782	40	1
9	619.5203539	194.6026991	-40.9718711	12361.83706	2039.605315	166.1167881	1695.458518	5085.5	13641.17021	51.36177535	1779.697446	285.9837819	78.0410964	181.9078946	691.4346257	4640.714745	-0.003364758136	0.1650462825	0.01391386885	0.004434220969	0.01442462169	0.006199735046	1	-0.001065307184	0.3014576407	0.001116714546	16	0.9989650568
9	619.8569698	276.455823	2289.49936	14211.33542	4412.140185	40.13374736	1773.295973	6479	20342.93478	398.7808027	2213.002506	674.3028898	118.9864423	185.1553337	950.8735989	8541.687781	0.1619386621	0.3159238632	0.002982865275	0.01130449625	0.01980590133	0.009139752981	1	0.1307886152	0.6094354217	0.00754860547	66	1
9	620.6145042	542.3634547	3078.146945	11098.96283	185.3045059	2408.771512	2341.390079	4227	15055.14737	612.8503617	2176.712084	123.0178696	546.6018092	384.730955	790.1108162	8389.162378	0.2773648919	0.01767325958	0.2195820856	0.01741894549	0.0124921427	0.03075838326	1	0.2334159128	0.002697789485	0.7623601632	71	1
9	621.6201622	333.2727034	-75.51235968	14977.69312	1401.214148	1716.086641	2006.625267	5627	4665.585366	86.69617886	3667.430354	418.1643339	423.8119756	228.0061721	1393.355988	2427.792433	-0.00541273778	0.1013166427	0.1169894752	0.006716182446	0.01809007131	0.01182943543	1	0.003441974152	0.1738626219	0.3511645592	14	1
9	621.6894436	617.2610806	632.4227203	10965.12573	695.3236801	983.3466137	1654.204819	4168.5	13091.2043	165.9205641	2056.920285	150.8430304	201.8806673	196.5005032	747.1464072	6121.554698	0.05671232348	0.06598297764	0.09291838805	0.009365288067	0.01314036166	0.01181004972	1	0.05071434052	0.09995239084	0.280902166	36	1
9	626.377838	305.6420347	-194.5529582	13315.80249	1243.544993	3204.666003	2426.397065	5228	4028.444444	78.27572564	1681.634147	197.7664216	379.1451858	245.322522	605.2199593	1278.12672	-0.01491184863	0.09464584159	0.2428228425	0.005951378191	0.01480864238	0.0147432182	1	0.004143858078	0.1642445379	0.7802010187	15	1
9	626.8999255	398.8695617	3076.945914	10470.04499	1679.554267	734.7641406	2041.0295	4350	8868.854167	930.5722574	2722.614772	398.7709181	251.2045365	244.1538764	1073.173204	6644.00962	0.3014430093	0.1614106575	0.06938376367	0.02505109235	0.02561157631	0.02607292965	1	0.2440970296	0.2929085841	0.2593386679	77	0.9999999999
9	626.4594522	439.7469628	-95.47859391	14083.09545	2054.895723	1777.403697	2620.783819	5788	5580.505376	76.05779911	1943.818938	323.5197805	242.2785792	229.5917123	742.9692895	2008.839962	-0.007437641513	0.1492820109	0.1293882097	0.005657557743	0.01472039326	0.01128547854	1	0.003157976895	0.272784377	0.3954293488	19	1
9	630.1650888	344.1284483	2134.167381	13483.81016	1972.045823	1969.116941	2136.019436	5516	5875.176471	457.8112047	2643.126058	387.8214038	427.1069443	224.6711943	1021.894986	3497.291412	0.1614993294	0.1506029321	0.1431351701	0.01426005547	0.0189633186	0.01893264585	1	0.1379509627	0.2743579255	0.4804200103	63	1
9	632.5984512	501.269497	839.6963432	11694.20485	808.8317456	107.7914166	1878.010284	4597	23283.60215	191.2642791	1919.856131	140.7942674	98.84659995	187.9237677	655.4931935	8531.922952	0.07148759386	0.07033959205	0.009231208183	0.009740437257	0.01731358033	0.009293179031	1	0.05694897407	0.1061060673	-0.002545892917	34	0.9999947209
9	647.006904	558.6441952	-29.38608521	10621.20656	730.6179938	135.5956301	1611.879107	4022.5	11645.54348	47.61622879	1881.277178	176.0695361	69.41155268	154.5021607	689.64511	4947.442468	-0.003122454295	0.06744835161	0.01266737926	0.005046122059	0.01526874159	0.006629519433	1	-0.001978713582	0.1009730563	-0.007587674685	6	0.9994939801
9	648.463343	365.3040734	833.2413591	12769.49552	4156.32643	51.42029718	1474.133303	5819	18417.91579	213.5849682	2385.746702	771.5024166	100.2140602	178.8624892	1034.875611	8173.249027	0.06550776974	0.3293886073	0.004463036322	0.009498324208	0.02232132348	0.008518840089	1	0.05461167859	0.6380351189	-0.008330117932	48	0.9999999675
9	648.4080717	448.2499363	881.6053147	12318.29376	811.6315291	99.54940634	1832.502078	4685	21157.79787	191.2837189	2133.8147	154.6395568	101.5051074	172.1533979	744.4071235	8474.688961	0.06999734723	0.06576168828	0.008556536943	0.00866383239	0.01660693755	0.008641653204	1	0.05567555065	0.09669663669	-0.005402998633	34	0.9999998685
9	651.210457	278.6373192	-123.0233965	13515.22552	3069.084776	1485.111091	1705.61813	5812.5	14646.31111	88.86341743	1781.115338	402.1306803	208.4707317	167.5002737	715.7805717	4261.470782	-0.009002623427	0.2280510698	0.1128196676	0.007152604753	0.01641918463	0.008805542832	1	0.001650855596	0.4340459135	0.3418869913	23	1
9	651.5936774	383.3608893	-62.88270402	11143.58138	809.1287971	164.6497347	1785.32623	4327	14635.38298	54.61824526	2175.711598	183.2795798	79.98753922	165.0871948	793.0559342	7268.458024	-0.005451910013	0.07397048422	0.01556405152	0.005620151012	0.01407851425	0.006553853075	1	-0.003565241758	0.1144816108	0.002123237175	6	0.9978448883
9	651.2014068	642.7890287	5641.206976	8149.99733	1331.55838	-323.3220256	1657.757032	3487	16059.05208	1176.413926	1637.071655	278.0543449	235.9551676	166.3945185	669.9297835	7379.228189	0.6914772941	0.1663634933	-0.03853265429	0.03197745887	0.02152548843	0.03428310058	1	0.5461102423	0.2960179425	-0.02321129313	93	1
9	652.7023551	160.5888114	-30.45028566	9379.116696	536.1269032	523.3716658	1587.198744	3567	9076.904255	52.98806485	1774.597859	165.8020277	130.3522448	208.4570275	653.5361776	3601.415009	-0.003053898456	0.05831915314	0.05697033126	0.006073244215	0.0179328685	0.008894813343	1	0.0009018898116	0.083629265	0.1439178755	8	0.9999999852
9	656.3221666	615.29332	672.3583553	10418.48092	4229.99282	64.92402818	1438.421033	5103	17376.3913	161.3214348	1724.524994	711.9865428	84.48952697	167.9463611	790.9661454	6578.133547	0.06467475027	0.4098771177	0.006784862569	0.01016456361	0.02069825052	0.008510215947	1	0.05494852833	0.8034206901	0.003143165235	51	0.9999999961
9	658.5426536	265.5999902	7537.200308	10908.99729	1162.116916	-224.9936589	1590.584456	4444	13149.77778	1847.77174	2614.769579	271.7813726	317.1783622	192.8458654	997.6510602	7380.386453	0.6836025568	0.1063611756	-0.01850662799	0.03698677279	0.02333677339	0.03660950641	1	0.5405617355	0.1734965648	0.04093691178	92	0.9999999993
9	661.6223296	463.1568847	4249.941811	8869.046518	2075.774887	-155.1233714	1711.55944	3998	3178.365591	1331.761751	2654.832469	619.2742697	244.5067694	219.4732863	1149.947604	3046.669731	0.4825429324	0.2331415966	-0.01639203431	0.03066941871	0.02739744828	0.0373053948	1	0.382702609	0.4358154662	0.009033586566	88	1
9	663.6615699	498.1796267	3137.211637	10560.57461	2382.725108	717.3809319	2095.807098	4683	10369.66316	625.2737734	2015.118433	466.7878492	221.8923722	399.0746899	828.7009183	5273.832176	0.2953434305	0.2274456674	0.06805092329	0.01679720329	0.02294255911	0.02359753139	1	0.2398678743	0.4285432596	0.256438206	79	1
9	665.6036834	180.0407381	570.9634344	9505.27511	636.1155788	337.0254257	1520.372846	3738	20490.82979	174.8001334	1786.536924	145.5103017	116.2238148	165.1271104	631.3327446	10927.16481	0.05924865717	0.06837371044	0.03686505041	0.01064128659	0.01877929203	0.01063387134	1	0.04905231842	0.103059774	0.08937902379	35	0.9999998481
9	667.8425294	215.4744474	9926.506378	9944.672239	307.7207726	-450.2613114	1617.539794	3966	23959.19101	1897.93579	1870.892867	130.4201583	346.1202905	211.2846279	689.6277732	10958.31382	0.9944093081	0.03211267333	-0.04387559921	0.03980070322	0.01615392382	0.03822279623	1	0.7844059106	0.01730406048	0.02006921062	94	0.9999998921
9	669.5809962	435.7762098	-138.550346	11478.6607	1199.651482	1355.299426	1797.933231	4500	13335.06452	65.55529614	1960.113482	230.1286875	226.246943	172.1006612	737.2604561	5574.224674	-0.01251085597	0.1075910524	0.1168564489	0.006695600143	0.01454702938	0.01122963716	1	-0.002125854126	0.1868107348	0.3494087959	14	1
9	670.498473	385.7016535	3713.911759	12219.05863	2777.270114	-15.21678416	1839.687667	5243	6744.574468	580.3683274	2054.511454	484.7237403	183.2086031	197.5177299	857.1359846	3101.237136	0.3027528064	0.2311065089	-0.001085131788	0.01467662829	0.01827060752	0.0171825563	1	0.2412178965	0.4337984896	0.02120445938	78	1
9	672.3118717	313.467439	3.132883812	11679.68418	146.3782532	361.6945008	1855.491123	4245	7916.40625	36.95273683	2032.950315	126.7395933	93.03140371	173.1040038	700.3537317	5078.638969	0.0002498445042	0.01319331641	0.0316429105	0.003539653949	0.01180981359	0.006855736241	1	0.00137635291	-0.009883015064	0.05573868337	2	0.999998471
9	672.6097926	364.3070693	-210.2540797	12174.04868	185.9607568	2814.077061	2070.332101	4449	6501.797872	61.9386083	1757.793458	135.2820311	404.4291693	205.0485221	617.1961408	2504.360114	-0.01786832903	0.01597550082	0.2361514241	0.005367736124	0.01229947442	0.01547926841	1	0.0005362415754	0.002490352025	0.7530492744	5	1
9	674.3647168	420.6411534	3562.897823	11423.22816	1795.791897	-55.51715879	1849.191086	4767.5	7497.395833	637.7074561	2030.72784	329.5419808	159.2230124	175.049327	798.3561255	3590.657704	0.3052458086	0.1555516303	-0.004441027974	0.01805487789	0.01720031767	0.01524286962	1	0.2421800059	0.2784971159	0.006783523695	76	1
9	674.523349	585.9819684	-133.1014193	9237.959014	436.7936213	2128.067226	2134.309468	3538	4716.72043	53.88966714	1409.428395	112.1428811	317.8823013	265.4777134	509.6555943	2942.429842	-0.01556801408	0.04894431771	0.2293408478	0.00570480578	0.0132640229	0.0153575074	1	0.002255555939	0.06996280248	0.7317260893	10	1
9	675.7498876	508.7945398	1973.966099	12827.16398	625.8290807	1852.597404	2069.45572	4840	6605.021053	375.2475805	2235.801436	157.9451088	347.2360062	215.6264911	810.0207634	2192.529453	0.1586723282	0.05006834185	0.1427067699	0.01224102447	0.01200563959	0.01640424254	1	0.1346284845	0.06789673601	0.4736991779	57	0.9999999957
9	676.6784912	227.1693626	1402.542944	8922.387408	1442.294416	515.8226405	1928.259114	3715	8281.674157	317.7825217	1685.968681	261.5088124	149.3079275	244.7674503	668.622957	4792.638853	0.1627617368	0.1621491113	0.06163213707	0.01483498165	0.0213346839	0.01678810079	1	0.1336968885	0.295472591	0.2017685013	62	1
9	683.6240552	200.154575	-91.50211047	9867.547717	1068.318652	1091.985721	1627.438645	3888	16855.86022	57.60062961	1367.762848	185.2108771	194.1161718	254.0123768	519.7633718	6035.789509	-0.01021439559	0.1094439784	0.1117018543	0.006081230915	0.01594742834	0.01105017152	1	-0.0006265901192	0.1904311925	0.3323331738	14	1
9	682.9082184	260.4426769	7074.216286	10407.6159	1750.373394	-302.0121364	1645.074983	4484	17819.92135	1298.990738	1835.290505	289.4567163	258.3710904	205.3347686	737.9366908	11039.99623	0.6848950632	0.1685699919	-0.02781897088	0.03256171568	0.01968241031	0.02954035712	1	0.5416239676	0.3009509691	0.01215354859	93	1
9	683.0844626	484.5489313	1644.337426	9864.873793	107.1413706	1441.040471	1964.259398	3649.5	7518.88172	343.2855167	1960.516461	128.3030359	305.831503	210.4058197	716.5433505	3836.300397	0.167995738	0.01208343387	0.1460057711	0.01372184915	0.01321670233	0.01801958753	1	0.141836085	-0.01009741858	0.4853514613	54	1
9	685.8096403	523.1648701	727.0965512	9533.061007	631.5681856	105.4757383	1715.560572	3678	16650.13684	147.7491923	1402.529967	145.161374	96.9279621	147.7133447	502.3408815	6880.317344	0.07719396572	0.06706342309	0.01113407518	0.009523750004	0.01629517417	0.01029039157	1	0.06156208897	0.09938477164	0.00510486494	34	0.9999993955
9	686.2998851	566.2708003	-96.40559489	9860.848998	570.8807383	1083.869587	1620.463833	3709.5	8279.642105	48.71107809	1949.307066	141.8928858	248.7027991	154.7668197	702.83322	4109.209871	-0.01067527635	0.06001031906	0.1152664834	0.00581973125	0.01563049125	0.0119313403	1	-0.00127496369	0.08902372928	0.3421813426	9	1
9	696.6185031	178.6085334	-75.09413735	8515.460471	1942.272973	886.9375395	1449.574275	3676	12715.5625	65.4204664	1216.254388	299.7985315	140.6111234	158.1373665	513.1306207	4560.402456	-0.009054958349	0.2284316471	0.1061857622	0.00837670301	0.02229672688	0.01187622719	1	0.001175836195	0.4346174772	0.3191458771	23	1
9	697.3251624	257.3601021	1527.880501	9559.148131	3011.14251	39.34118144	1567.380363	4346	17028.01111	325.6650966	1806.490214	579.4080999	131.0785017	201.9501523	776.7328062	9867.426376	0.1612304678	0.3171896033	0.004138216753	0.01303380904	0.02619029661	0.01482725519	1	0.1303168842	0.6120782206	0.01140989978	66	1
9	702.2787189	531.4800992	2476.088311	8567.480752	917.8432055	-63.23598471	1653.174689	3473	16366.46316	583.4522238	1867.566762	191.7359309	130.399896	180.1191835	709.5981949	9182.050843	0.29152469	0.1078945238	-0.007992302083	0.01727371433	0.01683179644	0.01731444318	1	0.2305729838	0.1806361022	-0.01065275938	74	0.9999997842
9	718.694006	402.6004344	-45.7765982	9317.557762	513.0431999	557.3362764	1656.596286	3580.5	10061.52128	45.74149663	1875.827594	148.6235214	121.9122754	147.2282345	679.5892057	4765.261833	-0.005093409954	0.05883571281	0.05947057007	0.005636953192	0.0148527806	0.008701173324	1	-0.000543983283	0.08478852593	0.152058377	8	0.9999999994
9	729.3251172	377.6495297	-75.21501134	9511.607925	2174.579482	1058.046089	1635.698006	4111	4678.819149	65.27253412	1402.299243	370.7955101	195.864364	184.1033242	593.9914538	1840.289148	-0.007965940694	0.2335894743	0.1132883014	0.007468444195	0.01947544127	0.01106831984	1	0.002561337357	0.4454256734	0.3439802846	23	1
9	732.6110495	345.5901136	-155.792215	9402.884928	468.6877579	2138.571444	1954.003773	3583	7650.021053	54.64345397	1394.643458	142.1635972	316.7637878	186.6643839	508.5166835	2940.29891	-0.01700534653	0.05138467156	0.2265723559	0.006402310399	0.01638099701	0.01963314582	1	0.000959545246	0.07490024676	0.7220238346	10	1
9	734.5408046	216.3376916	-39.53818802	7463.784119	1648.585698	782.7754935	1293.819299	3132	4024.273684	62.35261242	1001.935851	244.4530508	137.1640649	140.6102114	421.4511842	1748.939694	-0.005473235145	0.2255716917	0.1078235641	0.009046228274	0.01950165458	0.01133471066	1	0.00409217517	0.4287623877	0.3254315725	23	1
10	8.40756368	557.2754166	-22.19206579	8156.328138	439.1963577	873.5576179	1398.314247	3059	5753.387097	39.22296128	1529.129449	121.5255637	204.7130242	157.5698919	547.9646097	3080.665809	-0.002465560156	0.05434783785	0.1064947859	0.005143084058	0.01632795597	0.01428039314	1	0.004592846917	0.077039396	0.3136806346	9	1
10	11.54849098	503.6583889	4177.202756	8793.776602	2808.705637	-293.8916959	1561.225151	4156	14334.73404	766.148163	1601.602496	489.5098234	194.3080343	158.4641878	710.7476592	6766.166125	0.4757745496	0.3194249137	-0.0339468996	0.0293197788	0.02136873567	0.0247704189	1	0.3770858292	0.6125267153	-0.04870954988	89	1
10	13.64679291	307.654963	-23.64575409	11214.74651	288.5473463	308.523423	1573.52304	4134.5	16235.54737	41.77788044	1903.127639	120.8401999	86.11008996	172.0614995	650.0724162	4876.029047	-0.002097333647	0.02652167821	0.02844517958	0.00414976483	0.0124285997	0.007349377686	1	-0.0005548178204	0.01741065171	0.04486136733	2	0.9999985994
10	14.34662364	361.1727685	-21.60322476	11094.21501	1107.07751	316.2572487	1498.171528	4410.5	6302.2875	51.94220142	2044.864032	221.256201	93.59595844	174.0568135	755.7331979	3117.838728	-0.001770159094	0.1026934917	0.02897139665	0.005189408206	0.01475418836	0.008098607364	1	0.0005377318172	0.1738629543	0.05023891607	12	0.9892482243
10	17.6406247	292.3220204	735.7135214	10971.07966	2668.648912	35.94058054	1456.052523	4844.5	22492.68085	176.6587586	1678.319823	393.6746437	96.21126151	183.6874317	697.6144437	5628.857353	0.06789136658	0.2456456503	0.003165463518	0.01014541531	0.02038825011	0.009461320147	1	0.05553700386	0.4659837391	-0.01609401044	45	0.9999999995
10	26.8270196	356.0977722	625.8370442	9034.003689	444.2872702	360.7389359	1767.776489	3399	2530.716049	168.819693	2286.896749	179.6980823	130.6148596	335.8468335	836.9660108	2088.680685	0.06870831762	0.05007141667	0.04172671599	0.01100947004	0.01853318304	0.01433858383	1	0.05667730474	0.06553731609	0.1073243797	35	0.9999824273
10	28.32512663	516.5985281	-75.44331217	9568.9704	2219.063484	1092.198965	1683.674803	4172	5583.916667	69.94916211	1672.808179	421.6334402	223.3012821	186.7521926	715.9558065	2385.203399	-0.00737265093	0.2318047456	0.1116032801	0.008547452673	0.02068290868	0.01377087639	1	0.002901638149	0.4417012579	0.3382532613	23	1
10	30.5168836	135.7080645	2104.050634	7704.791409	134.8818535	1353.421211	1502.419726	2852	11294.29474	354.0137281	1217.137698	102.2079538	301.7562541	181.0384289	446.391655	4141.747326	0.2756167007	0.01807595272	0.1757900167	0.02252844517	0.01377563674	0.03445468236	1	0.2291465061	0.002151308678	0.6118296432	71	1
10	33.27443442	424.2360056	7562.880825	10460.59256	1664.378835	-498.6215483	1872.583294	4512	8169.212766	1859.047056	2568.571455	386.6204631	335.0753529	246.3786119	1027.765869	5618.614131	0.7133564126	0.1608266691	-0.04507514244	0.0434577801	0.02441219173	0.04305708949	1	0.5629585821	0.2842349388	-0.04100451684	93	1
10	34.78819505	304.6938107	1599.868605	9079.856205	431.8898427	27.14601398	1778.708669	3443	1316.516129	426.46175	2398.320345	183.8835212	111.7881343	191.9011583	890.8268377	772.401332	0.1764602721	0.04956493226	0.003672655587	0.01656730157	0.01765361344	0.01560801114	1	0.1395491412	0.06228445482	0.0009235494338	55	0.9999986039
10	38.31557486	493.4105976	3215.371665	10610.32382	221.3831793	683.8625874	2141.446762	4016.5	15209.83158	659.105767	2261.714887	122.3760961	255.6485578	193.7428403	795.1447574	7718.281126	0.2949147229	0.02082275877	0.0635640978	0.0177085121	0.01412859533	0.02148831855	1	0.2370660103	0.004050914462	0.2314633785	70	1
10	39.6453986	276.7565906	17.67334254	10699.27596	1038.238266	149.964572	1651.979332	4191.5	5740.354839	55.51703114	2071.111279	242.8092042	77.50030786	209.620198	774.3976079	2429.680126	0.001984970755	0.09795480638	0.01443422824	0.005575299185	0.01703358372	0.007425852516	1	0.00250497401	0.1636344445	0.001014979238	11	0.9999996944
10	42.74517187	463.4584578	10.44724039	12076.68252	1887.719495	182.660375	1873.546663	4919.5	7326.172043	59.31628728	1937.072708	306.6191566	81.9294374	237.1911566	742.8112581	2539.186743	0.0009330436085	0.1584956461	0.01701143926	0.005037987684	0.01593573616	0.006810936488	1	0.00247606713	0.2880624266	0.01239839944	16	0.9836852691
10	46.32940544	578.6466855	1407.846067	9206.622429	3756.657117	-32.9347874	1660.079176	4572.5	20565.19355	349.0388468	1949.130972	741.334212	121.7318157	303.4107496	891.5485803	9360.048143	0.1570695639	0.4087024662	-0.003529976317	0.01506837523	0.02408831985	0.01466895593	1	0.127473274	0.7998191565	-0.01160936598	68	1
10	47.54435818	258.7460183	19.51339741	11162.00713	1733.038439	142.8282849	1633.213556	4558.5	6230.365591	65.85613877	2231.366482	374.5408514	74.76181416	233.0971356	876.0607641	2734.022605	0.001634797366	0.1584322081	0.01336256114	0.00668132437	0.01776837736	0.006960162986	1	0.002790839455	0.2878097916	4.089485409e-05	16	0.9994102339
10	49.43456382	333.6200406	-139.4692982	11722.15857	1845.566153	1295.968969	1777.347935	4763	10691.93617	69.99519902	2382.087782	368.1678949	277.0900743	189.4811386	926.1606821	5349.90107	-0.01180674249	0.1581650841	0.1115937728	0.00710261186	0.01566318471	0.0150531943	1	-0.001384771744	0.2905040907	0.3338450338	19	1
10	61.30152845	238.5738584	3686.203217	12371.16666	202.8185559	-88.35342379	1872.12811	4571	7575.976471	644.8797949	2066.008682	126.7755461	185.803904	218.7597256	726.1953654	2751.319346	0.2997473377	0.01737373321	-0.007162441021	0.01507701366	0.01116830081	0.01681340989	1	0.2361946643	-0.005322263695	-0.01012709634	69	0.9999960462
10	62.6514946	206.4181881	3.472087882	11101.4842	2513.0431	142.4506723	1683.974768	4764	11943.02128	70.9227016	1643.802236	373.6167557	77.89798203	229.2147728	658.785576	4374.254473	0.0003301695378	0.2221912722	0.0137589919	0.006642181868	0.01761598302	0.007427798607	1	0.002451589245	0.4187803811	0.004038014166	20	0.9940449789
10	63.76361882	224.4640737	2879.753458	9817.226731	2171.294086	-100.3897566	1623.922877	4322.5	8228.870588	719.9467207	2285.501228	531.8150756	170.6787653	180.3977061	955.9471048	4519.526313	0.2884127631	0.2227722809	-0.009846095269	0.01985672607	0.02308408678	0.01991052192	1	0.229189067	0.4165376796	-0.01242685916	78	1
10	64.45571347	345.4825051	949.006699	14812.9541	1489.178146	105.1614573	1895.845199	5771	20524.02083	194.7004133	2136.824626	230.708653	104.6669451	222.5185499	768.1957643	6612.903122	0.06386511349	0.1022259526	0.007993724385	0.007699565441	0.01433964965	0.007803623904	1	0.05116128881	0.171624829	-0.007029175727	38	0.9999996358
10	66.5522415	381.2668487	-38.35394771	9357.590368	2703.203715	1160.687834	2185.071124	4386.5	2735.3375	89.53632419	2762.531793	824.9751231	321.7054892	250.755996	1199.479019	2086.085808	-0.004312347313	0.2950138705	0.1206979651	0.0117923438	0.02553823979	0.02230438849	1	0.006589260421	0.5717777493	0.3730269055	27	1
10	67.73513489	141.1790115	1516.327219	8365.533661	141.5342507	7.320336606	1381.692472	3127	5442.797872	320.5820839	1637.376309	119.4405104	104.8384711	176.6021439	563.6374079	3356.709694	0.1765075192	0.01618608973	0.0008203856875	0.01455194998	0.01733891854	0.01462138339	1	0.1390485211	-0.006358652539	-0.01037970829	52	1
10	67.57987942	300.1416402	-117.6638425	14673.53207	3199.895781	1564.154154	1829.008294	6279	8137.402174	85.85503708	2364.821093	465.0385843	257.1908345	218.8340732	935.7975783	2699.49303	-0.007834332892	0.2144877007	0.1043208613	0.006409331149	0.0168906276	0.01164341662	1	0.001873923269	0.4059093822	0.3123837063	23	1
10	67.4484573	315.4845708	5069.286345	10880.41694	686.0972073	-268.6548933	1985.452279	4346	13661.4086	1347.213048	2764.023088	165.5670693	288.5543497	180.4653671	994.0148356	9492.57761	0.460535981	0.06311009464	-0.02215156076	0.02310647856	0.01914410332	0.03171863758	1	0.363100955	0.08663396091	-0.0234511592	83	0.9999945722
10	70.00648413	284.9784466	3580.679799	12356.206	685.3379433	740.5423329	1989.572671	4767	14718.41111	927.6202333	3027.894711	163.9414879	299.7507616	185.7792603	1077.035738	7247.293556	0.2870355058	0.05622337758	0.0539643687	0.02030486083	0.01900352843	0.02485263852	1	0.2305601905	0.07652412406	0.1984109667	73	0.9999624247
10	69.68368139	530.0317209	1570.311652	9090.400856	1288.592023	652.5354922	2528.169924	3897.5	1853.557895	381.4397793	2314.146785	342.3565875	217.4734053	355.6460862	913.6778618	1253.008233	0.17142619	0.1451432925	0.06889529293	0.01529043254	0.021781134	0.02405694732	1	0.1408637022	0.2606964143	0.2278299635	62	0.9999999986
10	73.7596698	179.3935567	780.5517706	11329.98233	1724.265295	79.14079858	1577.793989	4581.5	6788.515789	137.2080512	1701.095727	286.4228227	89.89831215	199.9775937	666.994655	2531.288528	0.07175042923	0.1551044255	0.007798873343	0.008717996462	0.01449560069	0.008332565795	1	0.05795145138	0.2801448159	-0.003503544625	42	0.9999999999
10	77.4577204	335.6003565	-61.07230237	10831.09944	442.5042941	1288.760098	2261.166626	4120.5	3778.882979	56.22958085	2862.786333	174.5521087	337.4697934	254.0755473	1033.39291	3592.213622	-0.00576828053	0.04443874089	0.1211020197	0.005795088789	0.01577681688	0.01831444467	1	0.002835167624	0.05718287496	0.3625729759	9	0.9999999848
10	77.69028011	388.5685599	-110.8131745	14391.66685	1440.370481	794.3581076	1797.762023	5545.5	7488.9875	60.35816303	2966.870331	298.9551041	162.7349836	199.2029986	1089.703864	3615.712898	-0.007917334284	0.0994380558	0.05509509324	0.004873725632	0.01532450125	0.008688391183	1	-0.002644687328	0.1680634835	0.1382892648	13	0.9999999991
10	80.36433886	589.5828898	1675.475479	9557.101008	-0.2657064834	628.3202364	2390.86935	3563.5	1388.531915	408.1039438	2383.282076	125.4235042	195.9175743	226.9862481	846.1384134	844.4664626	0.1706793488	-2.565692871e-05	0.06132357074	0.01166863891	0.01440451744	0.0211360306	1	0.1382505495	-0.03767916121	0.1950299601	53	1
10	84.83332692	210.9439965	-115.4255374	13567.396	1309.666737	1450.867648	1876.937342	5240	9164.232558	64.37186064	2016.178089	230.8301289	236.842416	209.5187185	739.9468463	2691.483582	-0.009222373037	0.09866208093	0.1077448087	0.004697827953	0.01379368246	0.009345524662	1	-0.000214493337	0.1681529225	0.3184914327	14	1
10	85.01169253	82.90278909	18.06689885	8224.848415	1294.638239	405.2780308	1132.413481	3336	6400.585106	47.62771713	1158.526282	194.0269925	94.44458281	157.3765371	444.5565441	2302.248379	0.002314502518	0.1612316234	0.05034113877	0.006205440141	0.01911338862	0.009570586239	1	0.005797723771	0.2947263625	0.127116843	18	0.9999917745
10	88.30317225	296.5578445	1976.06425	12462.8328	614.0202103	1810.831291	2330.070642	4894	4593.011111	501.861058	2893.579593	172.0077712	495.0658061	233.4921995	1040.680668	2049.715483	0.1546003591	0.04799770227	0.1398317216	0.01635288419	0.01493316619	0.02618210528	1	0.1311903609	0.06359087084	0.4628348779	57	0.9999999465
10	90.68949202	311.3108761	2116.882474	12979.27336	1132.251651	792.3865516	2661.159067	5101	2761.910112	490.5130321	2887.373975	270.3793967	251.9651577	364.4973504	1081.290778	1470.99493	0.1668737273	0.08694788814	0.06053619103	0.01250542704	0.01713507148	0.01813519308	1	0.1360947114	0.1409541651	0.1954751102	59	0.9999360389
10	91.55161735	353.65736	819.0025923	14614.85434	3247.795619	1334.120235	1849.057382	6167.5	5018.734043	207.9211683	2855.834535	613.8004782	288.1614384	200.4592935	1168.1467	2393.463263	0.0593728511	0.2219101137	0.09085889868	0.008201066269	0.01624054162	0.01368073548	1	0.0543215397	0.420099192	0.2816003031	47	1
10	92.7346412	163.146119	692.9577119	9638.677108	667.9324385	76.67567982	1683.04626	3755	19063.3587	164.84863	1655.951869	130.5374111	88.39147326	173.6267949	596.6838632	8974.21247	0.07026960878	0.06865991258	0.008733245492	0.009268730045	0.01450007091	0.009799950789	1	0.05593334109	0.1026519639	-0.004603006803	34	0.9999988423
10	95.35534357	233.3874196	735.6167393	13268.86939	2159.54008	1152.693251	1866.5155	5388	10895.68235	206.0135312	2625.448938	391.3200768	280.2808725	250.3988188	1000.893143	6003.446124	0.05755133624	0.1632950483	0.0872114	0.009159070644	0.0169960839	0.01351312016	1	0.05202301452	0.2996191206	0.2659926543	44	1
10	96.66200795	148.6077349	23.69028137	9055.80619	909.0138182	271.1114586	1702.406833	3615	6162.945652	53.01603361	1821.166207	227.5669903	94.92033001	240.4759181	704.5070374	6321.552305	0.002462551968	0.09983426981	0.03140856109	0.006160847146	0.01722344733	0.009256989739	1	0.004022669178	0.1680286691	0.05941120062	12	0.9911975869
10	96.12874751	219.2539083	1592.645791	10196.33962	911.5095255	1392.963564	2476.339738	4079.5	3823.04	458.8352472	2448.336534	223.5013087	391.8970109	307.51089	916.3359858	3270.881324	0.1637466206	0.09166627555	0.1376586749	0.01519621103	0.02044635759	0.03211728951	1	0.1387527209	0.1531213888	0.4594364085	60	1
10	96.51076228	406.2724907	911.0704809	15351.13067	2473.011311	578.3849019	1962.278613	6220.5	18612.74737	235.4559047	2912.940775	471.4312785	145.9547261	201.259197	1142.133471	9272.576748	0.0596557503	0.1653752349	0.03842786035	0.007728066068	0.01752035225	0.00860596699	1	0.05049494328	0.3023234648	0.09928591249	43	1
10	99.26773321	489.4948528	762.0716198	11068.45409	1175.589937	577.5168376	2419.643929	4401	5459.7	194.1208616	2572.063069	302.0752708	167.6496426	290.2816544	968.4258967	2978.374782	0.06952828878	0.09935570133	0.05133904379	0.01073649479	0.02689989411	0.01513416302	1	0.0584777518	0.1670528451	0.1427319392	39	1
10	101.6117484	79.73210362	2005.645682	7047.361118	1604.695034	439.7923621	1490.653856	3097	10621.65591	366.023156	1255.321813	304.3954982	150.4561893	164.9814903	530.8504591	4282.746321	0.2885842249	0.2282742038	0.06046525062	0.02324471386	0.02244590569	0.02444905588	1	0.2340199832	0.4300671696	0.2289537679	79	1
10	106.6527884	499.6257907	980.625523	12084.06254	4806.422933	128.4791387	1816.561308	5807.5	3020.242424	230.6586316	2845.576568	1205.97645	106.3932166	229.7225959	1341.089605	2944.036842	0.07964971295	0.3995463074	0.01032730073	0.01184804458	0.02574753089	0.01154987046	1	0.06694062526	0.7821764427	0.0181651642	51	0.9999999134
10	110.4300844	183.6929172	891.8590774	12876.09595	5084.628691	69.0507524	1592.386538	6100	11811.76596	255.3625244	2608.182673	973.1037961	120.4733361	272.8634423	1170.180168	5691.112527	0.06895180482	0.4006905928	0.006884734715	0.01191117985	0.02724969571	0.01005631585	1	0.05824811517	0.7845170488	0.00402033217	51	0.9999998349
10	110.6387716	725.3470826	12.86872158	8146.839616	1325.438132	394.1365164	1176.170892	3307	7470.473684	58.3428093	1183.846373	175.5794072	93.98048052	154.6465565	435.9255889	1943.231657	0.001601785147	0.1627314094	0.04863879355	0.007198964202	0.0165999273	0.01015149866	1	0.005136383792	0.2977591837	0.1211891686	18	0.9998592818
10	113.4234001	211.7165973	2223.650296	14091.57403	5889.415776	-24.90170044	1780.55889	6942	23723.19149	456.7646056	2401.021988	951.0055721	143.1506819	247.973951	1113.522177	8306.839802	0.1597391097	0.4163392687	-0.001879493627	0.01594844053	0.02568952145	0.01094878687	1	0.12977765	0.8155308026	-0.005001939109	68	1
10	113.8633459	234.7764075	826.3195155	11972.47381	3770.621953	410.2044591	1805.801232	5530	1868.164948	236.938293	3120.403421	930.1726935	151.7503515	236.3529595	1348.224304	940.2307416	0.07146422414	0.3038444749	0.0349211943	0.01206681711	0.02862280767	0.01456890865	1	0.06107286884	0.5864846833	0.09626618109	49	1
10	113.0339725	372.6129893	2152.321307	13458.272	2135.170583	807.2354072	2574.677181	5593.5	13247.38298	493.9030412	2578.155723	392.2747966	240.4432199	257.1033506	991.0608938	6877.006912	0.161841481	0.1626031411	0.06235485124	0.01256649814	0.02141632957	0.01734306653	1	0.1330200671	0.2964365789	0.2040615944	62	1
10	113.3508088	558.35177	-52.8695096	12504.39205	2059.130169	732.9996097	2064.250453	5144	2985.670213	67.86047462	1930.208074	307.0818294	130.362032	211.2935177	736.8447137	1433.312731	-0.004303070512	0.1647283974	0.05903319312	0.005731672141	0.01702244587	0.008675816519	1	0.001163633673	0.3022454755	0.1556011332	18	1
10	113.1841294	634.9933737	-124.0447037	11318.56353	3551.425253	1228.965555	1676.156481	5178	13115.62105	76.5560247	2000.502838	591.4935682	225.2675803	184.7252007	848.1747784	5363.00807	-0.01153624095	0.3117712076	0.1072487979	0.006957734347	0.01767548921	0.01312966984	1	0.0001534028135	0.6058338446	0.3260651799	27	1
10	117.3098928	507.5231029	3862.263508	12895.44037	4075.080938	-104.2183033	1955.486022	5973	12031.78049	963.1647901	2933.947093	894.7719555	207.9124029	208.7062581	1289.349874	7127.715308	0.2940330257	0.3195589738	-0.008269639331	0.0180561391	0.02036006112	0.01914656571	1	0.2347614651	0.6153119704	-0.00131680252	80	1
10	121.3518055	429.5008742	-103.9330441	16610.16624	307.0738217	983.8605824	2067.978016	6095	11227.74468	60.26133231	2731.836647	170.4595773	174.6094015	218.1319016	966.6643014	3534.479226	-0.006224957455	0.01950410243	0.05800243159	0.004309856118	0.01133315399	0.007778599442	1	-0.001949845946	0.003974781689	0.1449639113	3	1
10	122.720757	106.6267891	-35.08939993	10184.59254	490.5056351	1086.769978	1749.874537	3811	7261.150538	65.77347057	1900.130468	126.8649274	188.4409232	234.0502634	675.0259655	2132.171301	-0.003192875252	0.04923998241	0.1092467946	0.007556483932	0.01248904607	0.01551947601	1	0.004144450767	0.06664320808	0.3227195439	9	1
10	129.2555947	294.6261028	17.73635342	13158.48222	1285.869455	435.4122916	2276.694533	5083.5	3161.467391	62.1995554	2802.585571	290.850189	135.8711488	296.5045277	1051.150934	1763.912288	0.001120881355	0.09869337018	0.03545244195	0.005137031513	0.01531625552	0.008136481616	1	0.00321422709	0.1658263876	0.07292462864	12	0.999820585
10	133.4047837	496.3910751	2513.056397	13987.8112	3342.30676	6.825431812	1944.597576	6204	13050.49474	611.5084514	3106.404486	709.9606582	161.8460023	221.853161	1282.444507	6971.23214	0.1733125712	0.2446346585	0.0006077844107	0.01178514714	0.019029764	0.01270976448	1	0.1388977232	0.4628430201	-0.001326458992	64	1
10	134.3873068	391.3041474	-191.6336489	16850.41991	4293.565473	1042.747533	2191.804189	7396	26006.37234	101.5106771	2500.105987	680.1235487	210.121373	604.0603241	1101.194415	7728.239874	-0.01216298935	0.2601581586	0.0604435036	0.006891949836	0.01672988147	0.008910408603	1	-0.003971391015	0.4983534036	0.163063468	22	1
10	136.3184648	239.3080249	803.5978167	13535.21632	3358.867772	1279.787769	1902.301189	5985.5	5700.630435	202.4822402	2704.992187	646.4192053	317.0877746	203.8293852	1114.361875	2602.686299	0.05865361027	0.2447834359	0.09264758623	0.01000278381	0.02388754159	0.01580683879	1	0.05410935796	0.4671389904	0.2886236089	47	1
10	137.450759	156.6099245	1.163164185	11944.13469	162.4446879	383.8978521	1903.744284	4379.5	3727.204301	52.04762063	2316.507627	157.8056465	111.2146812	391.8815747	803.4178318	1503.5328	7.556700762e-05	0.01305582337	0.03171659715	0.004616669591	0.01514873299	0.008095028472	1	0.001241666918	-0.01016142884	0.05594604072	2	0.9999986056
10	138.6653679	331.4271448	1301.106285	16131.6499	498.8222953	156.573386	2218.347793	5915	26856.58242	291.121049	2466.664982	171.3859008	113.5446508	202.7462758	876.4257689	8977.68747	0.08191201328	0.03160406065	0.009913217663	0.008275721308	0.01171564812	0.007635656474	1	0.06484858664	0.02647698848	0.0003448477126	30	0.9999921597
10	146.2009645	95.15773135	-44.10423967	10272.52509	294.3496567	246.9737331	1492.579553	3815	16244.1087	45.60439772	2207.933535	124.610939	82.01508544	177.8798092	748.5083553	8585.534895	-0.00484478954	0.02811360774	0.02532233208	0.005336363764	0.01754542804	0.006803976882	1	-0.002921289305	0.02060660848	0.0336119936	2	0.9998013007
10	146.3170842	448.4259883	22.61878141	14626.25065	646.8257642	527.1518449	2418.603176	5384	4203.382979	55.92742003	3131.922785	205.5406763	120.4010938	237.9492627	1118.256581	2447.488399	0.001617953783	0.04667865789	0.03748963328	0.004310746737	0.01284345137	0.008146804329	1	0.003197173093	0.05906064967	0.07763109895	7	0.9999994369
10	149.5372147	80.59378301	26.60284135	8028.363942	2502.153945	903.3489251	1537.09303	3695.5	6308.593407	85.9844778	1661.591387	552.6772189	189.813105	163.0301683	752.2171377	5784.475372	0.003780949758	0.3048501085	0.1107507923	0.01287446954	0.02438245961	0.01826436178	1	0.0124497746	0.5915878518	0.3411817352	27	1
10	149.5700463	342.4080704	5036.772542	16291.21876	3909.945065	-103.4061318	2032.270399	7197.5	12293.8764	1081.065831	2887.092438	792.7756179	228.7234663	219.8032874	1297.405412	6363.136351	0.3103186279	0.2433285664	-0.00597933454	0.0170346946	0.01607181136	0.01540336807	1	0.2470186974	0.4586737781	0.00667696153	78	1
10	150.4755148	26.30155397	-86.82526622	7735.772868	417.297246	1615.137599	1375.178459	2909.5	6515.378947	53.59646577	1156.110326	125.3485206	289.6705773	166.2658648	406.6649287	2301.489814	-0.01175472809	0.05290601698	0.2047080394	0.007740235806	0.01903747627	0.02011306569	1	0.00369424269	0.07728185217	0.6482981564	10	0.9999999898
10	151.6547242	571.5565728	-104.4830602	12615.01886	160.675632	1649.122585	2264.627088	4691.5	4285.276596	57.16234698	3319.796644	132.8818077	389.8301308	217.0381334	1158.044664	2998.687324	-0.008086894082	0.01339962364	0.1249830306	0.004852763352	0.01164331367	0.01987562472	1	0.0009283649561	-0.00641923922	0.3739355947	4	1
10	151.1089403	610.3595752	1982.919407	11121.94897	90.1557232	69.95692252	2104.99536	4016	2149.389474	574.4109011	3424.252885	131.2926097	145.2570387	267.9647399	1219.482835	1810.706887	0.1799053073	0.008948924937	0.006176312707	0.01735727867	0.01577410253	0.01758908449	1	0.1420184401	-0.02108376439	0.008412730692	52	1
10	160.9058184	653.0507239	774.2535311	11854.81196	3749.164322	395.0220697	1696.864131	5434	8867.361446	178.5946515	2422.28476	724.4204042	136.1710778	210.6182549	1041.746492	4176.217108	0.06541794798	0.3150504038	0.03432598082	0.0104211245	0.01855609875	0.01029269759	1	0.05635978065	0.6095364768	0.09338753954	49	1
10	163.7520982	175.6992702	-13.4349848	13898.04505	2149.64415	200.9565407	1970.255881	5628	2718.744681	65.86146651	3020.007588	546.3628068	97.5969418	653.6677018	1181.757831	1650.570575	-0.001006669281	0.1511682365	0.01596251252	0.005406539668	0.02594770481	0.008284849579	1	0.0007929591312	0.2729984842	0.008031126936	16	0.9499474579
10	164.3774899	666.6422252	1798.254311	10941.38025	482.9726863	1521.453547	2146.933678	4182	2107.482353	380.6048289	2362.131279	156.4328522	371.6422117	244.2243748	869.2881841	1226.579726	0.1631474769	0.04779779528	0.1414071689	0.0139720585	0.01134705336	0.0221565478	1	0.1380652537	0.06315059471	0.4701398118	57	0.9999999694
10	166.1616802	694.3460292	-149.0332736	10974.57461	90.45733292	2438.073437	2114.04835	3993.5	1666.263158	53.46132708	1619.696738	126.5488734	397.2867413	200.076775	576.3063287	728.8827097	-0.01411618222	0.007749230386	0.2210648436	0.004935193053	0.01231436796	0.01614858457	1	0.002428320143	-0.01491823072	0.7017805488	5	1
10	168.5355912	330.2417114	2825.268236	16819.66654	330.0679149	953.4592042	2393.106357	6125.5	6968.451613	660.7483694	3559.4608	170.3422127	275.5454155	226.0141454	1294.53283	3698.277997	0.1743762848	0.02210380067	0.05847428934	0.01002446651	0.01222572497	0.01612660271	1	0.1412242299	0.007644535727	0.1871039796	53	0.9999999883
10	172.5840657	46.6057116	648.1770618	10371.85612	1721.177721	290.3691686	1213.089686	4266.5	27236.56383	155.6328629	1445.921896	264.5883891	96.22368799	169.5044113	559.976884	8153.19029	0.06315078312	0.169022199	0.02927513176	0.009996809547	0.01578770021	0.009577571841	1	0.05269911727	0.3094903804	0.06885172147	43	0.9999999991
10	175.2804386	144.7198562	-83.08784294	11572.36617	2019.916781	705.6541836	2058.98861	4905	7173.905263	65.50835713	2121.694202	370.9027729	153.2312722	218.4424683	835.0068769	2740.929296	-0.006519016886	0.1712522955	0.06233840299	0.006373435081	0.01758369068	0.008984386114	1	-0.0003059816538	0.3157695628	0.1667383477	18	1
10	175.7751597	648.3738494	-59.96402808	13806.98004	3313.303459	162.7188061	1759.326134	5958	19333.12903	73.25991111	1943.773249	416.938251	89.87481471	234.0142151	764.2372686	5534.897661	-0.004379991986	0.2399759651	0.01191722162	0.005812799482	0.01590389594	0.006752186319	1	-0.001215953082	0.4552913564	-0.002513733747	20	0.9987133579
10	178.57498	367.2810281	-90.15609586	17349.71489	2990.836447	1095.789552	2305.531264	7096	4811.776596	80.84624267	2524.398524	539.3309486	194.968989	240.6447386	1066.611113	1737.868972	-0.005502843927	0.176452001	0.06480293643	0.004826106457	0.01417953546	0.007786973759	1	0.0007163353562	0.3265172511	0.1756551988	18	1
10	179.1543157	92.78717406	-81.02041971	10455.0294	2417.223985	602.1726972	1747.303321	4575	19149.79787	67.02822184	1788.05801	406.7484229	133.3434507	256.3984595	730.0664139	7007.695238	-0.008074803189	0.233182084	0.05820020748	0.007202702437	0.02177761463	0.007997349794	1	-0.00116251765	0.4428416865	0.1550465183	22	1
10	182.8313406	531.5740231	7528.001044	15216.76905	2408.11765	-262.562321	2476.520893	6392	10565.07292	1377.1634	2803.165602	411.39525	290.8110367	292.1451724	1114.219169	5219.515614	0.4998241055	0.1593099348	-0.01627155058	0.01899705088	0.01658523519	0.02286216034	1	0.3956308102	0.2840255742	0.009920226673	87	1
10	183.4131682	129.5222172	15.37533801	9944.401635	930.6245783	628.5846589	1964.75339	3927.5	1820.240964	57.45738291	2341.459521	270.5380165	149.9239404	196.760624	878.5491872	1176.813832	0.001481742549	0.0929478159	0.06281390681	0.00687845204	0.02190918265	0.01143995778	1	0.005244568614	0.1548913958	0.166560649	13	1
10	183.8473389	720.3868588	-144.6272302	9259.752164	472.5220125	2036.643009	1840.988954	3512	6402.638298	67.16833878	1943.364047	139.7791068	417.7999297	176.4352067	700.7272997	3103.981085	-0.01630625016	0.05097746042	0.2166128829	0.007087297887	0.01526597264	0.02077990998	1	0.0008523944746	0.07374133063	0.6880116405	10	1
10	184.6590829	107.4681121	-72.99775	12054.48987	1969.788935	664.3653063	1747.03113	5009.5	6783.043011	66.212616	2306.236637	382.1493029	144.4137486	240.6309511	899.7259011	2765.855253	-0.006109763905	0.1626304471	0.05648917159	0.006099607908	0.02015959661	0.00871276766	1	-0.0004578477267	0.2978728991	0.1463774003	18	1
10	185.4787032	668.3473947	5088.398811	17131.8992	2655.853186	1050.686712	2114.155691	7003	21682.96809	438.2342156	1480.316204	299.0282962	213.9376309	212.4820846	612.3723761	4323.924306	0.296446911	0.1581944858	0.06099527605	0.01142113994	0.01188705779	0.01194891333	1	0.2395509421	0.2860837104	0.2293100483	77	0.9999999997
10	189.6606996	248.6283108	7925.561365	16510.19576	1050.780521	-244.4297359	2178.239804	6490.5	17577.62105	1644.497392	3145.758752	256.131285	327.0203298	197.8998718	1211.523104	6857.487931	0.4836428942	0.06665049239	-0.01391453604	0.01995078342	0.01272118165	0.02408005346	1	0.3819921913	0.0939509997	0.01012461653	83	0.9999999624
10	190.1302142	149.6552739	-42.51931635	13496.82834	4441.570039	190.9859652	1843.210325	6160.5	7705.926316	86.09092735	2377.043426	794.4966458	88.15757908	270.3803834	1037.861238	3399.955504	-0.002910396754	0.3247283298	0.01505218112	0.00719054188	0.02482810155	0.006896991723	1	0.001043913013	0.6294381937	0.01245873158	24	0.9895074695
10	191.6004761	61.97887641	1829.069779	11735.58105	1201.948682	12.57210071	1383.509993	4661	15687.13978	346.9163234	1823.201674	197.4267688	128.0548499	191.9280397	669.8947573	5632.283813	0.1590172442	0.1040582839	0.001126856486	0.01196941717	0.0142215856	0.01175480813	1	0.1261299782	0.1742826291	-0.009204000974	58	0.999999999
10	192.4355256	199.9588345	2678.763879	16230.22809	5082.876824	64.00546818	1998.494943	7412	6837.455696	441.9658491	2309.729729	770.8906195	164.519106	234.2297611	1046.634417	3082.089808	0.1647357983	0.3174336626	0.004237819358	0.01174175226	0.0206502885	0.01099005425	1	0.1331037772	0.6125499286	0.01254682443	66	1
10	193.276761	469.1519596	3032.950456	17260.2094	173.6746723	1032.180704	2888.682407	6343.5	1772.325843	600.4574654	3111.285313	195.1833885	287.9459138	438.2309896	1141.309976	996.7267084	0.1753855085	0.01094090121	0.06067342997	0.01237656441	0.01207670858	0.01385384266	1	0.1420519924	-0.01522100388	0.1943574296	53	1
10	195.2086942	124.1197376	-2.912031113	12372.96174	1967.804985	745.2430696	2109.026226	5063	3728.771084	83.78866087	1924.44943	307.4673986	145.8258888	258.0950425	742.2445309	2214.707217	-0.0003061653995	0.1593221568	0.06093654353	0.007349119116	0.02020759059	0.008515407663	1	0.004399798711	0.2911654817	0.1627732457	18	1
10	195.3888961	326.7002401	626.0711062	12656.31443	2011.997005	1322.806673	4033.189429	5425	16212.56757	304.2639998	2824.988508	711.7224314	321.9476137	3384.120504	1068.090473	11803.15727	0.05181133606	0.1617413926	0.1020148145	0.02099910336	0.05269072637	0.02147505646	0	NaN	NaN	NaN	NaN	NaN
10	196.3461032	230.4928875	1038.412781	16289.94542	548.2104632	708.8189325	2339.00714	6207.5	25072.3871	293.9360065	3159.017583	154.575871	176.5493236	218.1210664	1139.26612	11021.5737	0.06234240669	0.03465787128	0.04319085652	0.009652704011	0.01089543165	0.008974513843	1	0.05156767347	0.03398742592	0.1102123802	31	0.9999599112
10	196.1435218	579.5612256	-137.2098982	16688.99312	5350.129842	1999.445124	2331.344951	7593	11851.25	104.9136536	2270.948324	833.2981495	316.3386669	345.8936633	1065.947447	4964.918041	-0.008360724686	0.3336997613	0.1222267074	0.006834633529	0.01696154174	0.009664901149	1	0.003887569402	0.6513155743	0.379140693	27	1
10	200.6059212	313.103144	933.7880098	17056.26385	337.4635541	3767.400826	2969.05784	6294.5	15161.20238	191.4817999	2176.069954	160.4169061	619.7579684	261.9262342	808.0849591	5769.164291	0.05490753936	0.02074891804	0.2235939235	0.008337797508	0.009979969541	0.01935103506	1	0.05742858957	0.01121652769	0.7264912297	33	0.9999994396
10	201.5750361	271.7434235	2780.79365	17167.39063	1158.042485	1012.694098	2488.324161	6631	17416.03226	647.6706185	3338.547029	263.3902299	280.746654	209.2292984	1270.639213	7179.405332	0.1641715023	0.06622357217	0.0594966742	0.0109229517	0.01213443268	0.01529935557	1	0.133667527	0.09838359717	0.1903539456	56	0.9999922853
10	203.1318911	191.4513069	5.023601518	13435.45122	4447.455167	391.2916127	1925.264676	6136	6371.337662	79.05491521	2747.307531	883.1719232	118.6999419	265.364219	1190.1072	4842.671758	0.0005417028042	0.3342881509	0.03008003734	0.006390733931	0.02308333489	0.008319355154	1	0.004870877141	0.6495165157	0.06519905029	25	0.9999998763
10	203.570602	458.662544	-58.7393646	18145.71809	4484.597301	536.8726253	1930.915918	7941	5555.068182	86.28038219	3233.792738	873.1920671	146.4163678	279.3761452	1430.506747	1988.512693	-0.003227089873	0.2421278892	0.02926593886	0.004889575745	0.0177573068	0.006065394071	1	0.0008644424149	0.4602507332	0.05732980502	21	0.9998956473
10	206.9181431	689.9988509	-62.91268365	10425.60329	1511.002732	1180.830806	1981.892722	4231	2508.244681	66.04385421	2502.854057	387.0300647	264.0444671	187.1830552	980.7080755	1822.568922	-0.005572770035	0.1446480018	0.11364212	0.007199207701	0.01834959685	0.01694857097	1	0.003548665622	0.2627501091	0.3416420973	19	1
10	206.8578494	407.694059	-92.87660276	13446.79898	4542.310985	1667.830841	2265.580861	6200	2549.968421	107.6916481	3438.245388	1182.267012	415.7391403	268.0523151	1552.525447	1538.184046	-0.006964312134	0.3297568925	0.1223943496	0.008713060855	0.02700405142	0.01584278323	1	0.004963863143	0.6432101632	0.379846742	27	1
10	208.439112	205.5166492	1305.141486	15432.05739	410.8985159	179.7894307	2271.390347	5725	18277.48913	297.4062218	2790.015788	163.9829359	117.3644942	256.1191395	987.0187658	7438.488213	0.08578726631	0.02714333961	0.0120067938	0.007973106989	0.01332175808	0.008144851235	1	0.06801080866	0.01734603715	0.008185452816	30	0.9999990662
10	208.2204164	326.6933364	-26.7656419	12098.3298	3827.280355	1562.484157	2385.415292	5593	3362.746835	85.92339631	3870.008503	1290.242884	456.2860488	310.5973975	1729.386763	5205.061202	-0.002431793115	0.3135572244	0.1271503475	0.009444412403	0.02859900779	0.01449758084	1	0.008699458538	0.6100485942	0.3964241286	27	1
10	209.0595213	26.83956007	1278.299583	7960.778367	1750.999444	334.9399363	1265.525005	3451	7992.854167	294.6831403	1656.610618	385.9719746	121.0053516	163.5355334	682.1053986	3074.533676	0.1644931988	0.2257123391	0.04177542421	0.01434066745	0.02455178448	0.01644876985	1	0.1344257157	0.4253698937	0.1369901483	65	1
10	209.5241561	285.0035063	3178.112525	19033.79363	1063.858237	2984.972827	2731.732651	7328	3599.853933	529.9443672	2901.194618	271.8383731	545.1849881	282.3545363	1144.585197	1908.612731	0.1650472366	0.0564400907	0.1547031491	0.01087278376	0.01005715074	0.02236533732	1	0.1405382367	0.0813040526	0.5165522919	57	1
10	212.6600576	349.3171691	-8.090740946	16308.96772	1063.326612	295.7105715	2388.749718	6178.5	6803.576087	61.68288142	2708.061827	256.9223782	89.97125481	290.3497253	1024.642687	3077.571539	-0.0005459072839	0.06835449244	0.01849828895	0.00387412378	0.01142172567	0.005179857824	1	0.000457121656	0.1029950767	0.01302388008	6	0.9969425718
10	212.2860411	423.73346	59.60693139	13322.10529	1186.610136	324.1150135	2339.917548	5178	1844.882979	59.89663064	4392.51154	451.8682696	115.3136606	316.8116534	1661.120018	1453.048104	0.005120899243	0.09040209983	0.02571852461	0.00552050906	0.02134276566	0.01011109282	1	0.005655080352	0.1484518753	0.04006203008	11	0.985585812
10	213.3125944	578.4755119	1167.541987	19235.93838	2273.990014	744.7769352	1901.254623	7637.5	29192.35417	232.4417453	2812.702228	379.0464274	165.5604411	191.6771164	1117.043659	7166.670596	0.06054423395	0.1172827107	0.03815772812	0.006909766892	0.01204981109	0.007454267775	1	0.05067700033	0.2035360839	0.09634862154	39	0.9999999912
10	214.0231656	132.7240032	-76.0498307	13078.53628	1266.42355	1503.686082	2156.079047	5136	4676.234043	99.47147147	2062.703169	281.4846244	265.2690717	242.2834826	792.0724383	2081.155342	-0.006137250446	0.09746479824	0.1157219234	0.009237023363	0.01560728869	0.01160572263	1	0.002743857857	0.1659183854	0.3464792001	14	1
10	214.6389158	562.3533548	907.0372351	17405.59026	1915.668286	3638.104516	2191.514152	6888.5	11694.77895	189.4955073	2592.846792	338.7255026	565.0114428	237.7000847	1013.08939	5999.78341	0.05183413975	0.1132851222	0.2087837872	0.007643762468	0.01307569717	0.01667312062	1	0.05498644562	0.2008223562	0.6792733773	41	1
10	214.8906765	307.8296628	-158.1087654	16626.67262	3989.600946	2075.317213	2433.286451	7255	6213.010753	93.91139949	2725.113519	817.5595075	398.1604927	250.2273982	1233.734222	2545.124865	-0.00972605004	0.2493157152	0.1257934331	0.006382102698	0.02075991088	0.01119244263	1	0.00215619979	0.4781368928	0.3871877802	23	1
10	216.5768654	53.82535473	-5.824329355	10140.81874	1615.870017	533.4907582	1389.455733	4110	5122.96875	62.94360697	1780.504086	299.246418	114.7096919	186.3545644	700.2916866	1905.150512	-0.0005338963215	0.1643817327	0.05217174649	0.006961825021	0.01734679719	0.009401967562	1	0.003694300309	0.3012805955	0.1329013081	18	0.9999999546
10	216.4240701	222.2839043	6.469567264	16353.62304	2661.921631	290.3193549	2221.076115	6659.5	4663.989362	73.915369	2587.253921	481.8810568	87.34454241	227.6377435	1056.774057	1615.781748	0.0004575363943	0.1665485958	0.01783616286	0.004786256953	0.01460788731	0.005213888409	1	0.002238076664	0.3046318647	0.01548992944	16	0.9880194704
10	218.9263982	151.1004562	2129.561127	13630.52623	2236.164973	824.6823317	2436.680701	5623	9065.013889	490.4500347	2664.732669	397.4003232	226.4460847	264.1969831	1023.943411	4225.671199	0.1616867805	0.163387249	0.06137007174	0.01672193259	0.02002612451	0.01617759547	1	0.1328407459	0.2980171378	0.2006863202	62	1
10	220.169547	483.3257312	-109.4284821	19537.34067	1254.3681	641.9730347	2333.152001	7425.5	20189.90526	65.00790896	2989.322691	257.4575087	121.7826664	199.3759495	1117.931729	5194.32155	-0.005848304942	0.06399190684	0.03332281073	0.003775475128	0.01064958612	0.005057135939	1	-0.002812702301	0.09455530707	0.06246878164	7	0.9998378872
10	220.3555181	447.63901	949.4038599	17873.14165	512.5865664	3957.131156	2715.519115	6676	24556.92308	245.8098504	3110.477548	179.6415104	751.5783008	220.3923844	1138.838897	9522.956325	0.05282375111	0.02951545993	0.2200795886	0.008122438414	0.01172702872	0.01894240958	1	0.05563743248	0.02912880489	0.7143776276	33	0.9996374184
10	220.3487264	528.0902707	3571.681749	19670.91614	1148.332623	150.2288372	2268.973995	7593	4927.905263	672.8375784	3491.379045	311.6879113	181.0547243	238.9067718	1351.124147	1801.505523	0.1827353094	0.05877674127	0.007527913069	0.009762911376	0.01161435217	0.009774917119	1	0.1448725814	0.0812671327	0.01596985549	55	0.9999999997
10	221.3113156	619.6465263	-152.8060088	14899.59357	421.6919164	452.3092968	2125.982214	5468.5	26097.40426	48.35009357	2913.13192	143.716629	121.1032481	192.4331882	1037.278918	11868.45939	-0.009864814284	0.02892811482	0.03178732324	0.00503554591	0.01149351005	0.006647345464	1	-0.006464423589	0.02253140834	0.05469408538	2	0.9999999897
10	225.6470339	415.6016872	5103.534067	16831.80535	5489.775747	26.64178136	2250.234104	7951	17533.59574	1174.983557	3642.063235	1248.648335	268.8321126	199.4672817	1677.774371	8996.853022	0.3033449075	0.3305864787	0.001292553219	0.0155567126	0.02264471844	0.01995489181	1	0.2428868578	0.6381764493	0.0340607309	80	1
10	227.4663698	162.3506544	-70.91461183	13154.74121	602.4002277	1632.741808	2593.036967	4933.5	3986.493976	64.54679494	2779.619918	164.5622323	358.5046681	293.352857	981.4681644	2516.868381	-0.005738259623	0.04774604475	0.1254323168	0.005589357153	0.01391405737	0.01468410835	1	0.003179234117	0.06411243445	0.3775797465	9	0.9999999999
10	227.6593507	727.6856613	-33.86924002	10704.81054	173.2650936	304.1643317	1736.444528	3962.5	11631.86957	43.44811602	2000.255068	120.9698725	88.71324324	160.8581804	675.2779091	6105.351521	-0.003307448155	0.01678820145	0.02958769051	0.004614528708	0.01297438658	0.007530378831	1	-0.001540452069	-0.002532031557	0.04806094431	2	0.9999864088
10	228.335495	327.3743538	-99.39057806	9612.71205	817.635237	2457.03752	2890.68211	3935	1064.189474	102.5219173	4167.956581	407.2642694	1033.29092	512.7544968	1594.887997	686.8642483	-0.01011053107	0.08689268234	0.2472404654	0.01455867643	0.02682561571	0.04951730808	1	0.008158695117	0.1484168282	0.7960663985	15	1
10	228.2835977	469.5219055	3200.599449	18246.9497	1099.827492	1156.046395	2779.065395	7165	15240.29474	582.0793751	2833.828523	265.5519637	269.7667206	276.8338288	1104.00315	4489.009709	0.1735310095	0.06008166133	0.0614168571	0.01084528461	0.01131901866	0.01250998495	1	0.1411466314	0.08574323294	0.19874965	56	0.9999999999
10	231.8883532	147.8200991	3157.313397	11172.56362	111.4636367	2386.993001	2702.046507	4241	5679.16	868.5140939	2850.588491	162.2282856	702.9224968	396.2255298	1035.241522	2876.102811	0.2807271966	0.01003844702	0.2075941634	0.03002662552	0.02008521355	0.04890310087	1	0.2352096366	-0.0133941031	0.7216563423	71	1
10	232.3850303	567.5765392	-186.0343471	19061.82553	4726.957556	2211.257488	1929.880497	8332.5	10031.11579	89.6217726	2567.811419	693.0640836	326.437518	216.0798985	1135.216737	3091.44616	-0.009748879156	0.2429629054	0.1157067681	0.004985743118	0.01416494381	0.0084328382	1	0.001406244282	0.464769838	0.3523047619	23	1
10	233.4656075	99.45085672	-176.284661	13680.88791	2100.57456	1503.826013	1899.132788	5566.5	16236.55208	74.45300968	2464.102377	355.3468709	299.4021541	196.7829402	933.9119189	6377.705446	-0.01274347365	0.1532385016	0.1094321973	0.006649575117	0.01747203723	0.01068724648	1	-0.002321290989	0.2803262056	0.3259973122	19	1
10	235.4526339	448.2283292	1370.803639	19283.11799	8223.844983	215.250163	2114.760366	9578	8280.727273	343.4153068	3958.115385	1608.058319	140.2178761	279.9027082	1817.274804	4834.823711	0.07214359585	0.4230425899	0.01179724999	0.008949168094	0.02170107889	0.00819028114	1	0.06133575814	0.8305488345	0.02260587192	51	1
10	235.6500838	597.9285044	-131.555709	27538.56313	500.4431613	726.3913333	2281.412349	9847	26705.23158	66.16899679	6696.014066	235.6877565	148.1889627	296.8460349	2255.917116	6937.169561	-0.00494177668	0.0181262942	0.02711090643	0.002801291978	0.009139556828	0.005204672989	0	NaN	NaN	NaN	NaN	NaN
10	239.4228901	347.672761	17.47652862	16493.27365	3880.915822	582.288065	2435.107472	7100	3244.765957	78.72118521	3225.133414	883.3952562	151.232232	393.3256037	1429.995631	1592.37431	0.00100952955	0.237652423	0.03711949922	0.00519698322	0.01881450423	0.009647126183	1	0.004692768987	0.4512689321	0.08500089337	21	0.9999997128
10	241.6793946	551.2945994	4723.57498	16132.10561	3895.364326	-122.4601444	2068.591791	7058.5	24362.62353	1242.387008	3782.310298	920.2468728	230.4277983	226.3449046	1612.918872	12555.26345	0.2996286698	0.248479095	-0.007187101482	0.01694811509	0.01874565181	0.01792528952	1	0.2385218837	0.4693130991	0.0003808580697	78	0.9999999959
10	245.795961	436.1313406	-38.6469042	17839.0279	1798.686177	615.2817006	2608.776178	6980	4609.336842	75.45541641	3745.577665	412.0696169	157.0081371	298.0011892	1449.480091	2056.602412	-0.002160683612	0.1033541358	0.03596180733	0.004457277522	0.01325721189	0.006804819021	1	0.0006962407931	0.1754452546	0.07415121551	12	0.9999579994
10	246.2429688	86.58722686	-96.92318099	10014.06157	775.9194792	2335.759609	2532.305338	3921	1742.37234	105.8675946	2178.162474	250.9034041	515.7977067	276.1029564	833.6607907	1134.712279	-0.01025142514	0.08251922952	0.2276092448	0.01295679899	0.02272573137	0.03206961633	1	0.006706423544	0.1388130858	0.7285207414	15	1
10	246.4456106	109.2818395	-108.7085469	15098.77544	4741.343837	400.446825	1741.13582	6801.5	16210.48936	89.62352685	2205.104529	645.128307	99.68578281	253.5705877	945.0050335	5704.093728	-0.007168986539	0.3198075198	0.02666585415	0.007065675091	0.02194409847	0.006952891234	1	-0.001616378363	0.6197403277	0.0511018672	25	0.9975946445
10	246.2557876	149.4674101	-53.07514413	15421.68328	241.2871375	955.7350919	2292.335442	5613	6680.579545	55.55248207	2267.902711	170.4894185	192.3055022	274.2303204	819.990583	2425.986822	-0.003494232482	0.01602318005	0.06120727737	0.003944155162	0.01228216259	0.007628395882	1	0.000388971461	-0.003097955361	0.1564039074	3	1
10	250.9191735	216.6615591	1183.596085	17377.59411	2918.315596	221.7225543	1982.50008	7143	11922.15854	244.869809	3285.614562	646.4741796	123.8354777	447.6450245	1350.932142	5760.322283	0.06790552293	0.1731263857	0.01383305447	0.00646815038	0.01585988258	0.008091319073	1	0.05549151539	0.3173849691	0.01715490279	42	0.9999999709
10	251.0483748	233.1537998	-27.03263436	17979.73234	3055.255117	1091.240961	2163.024055	7454	2627.860465	78.30525266	2953.508292	590.7805492	183.1913004	230.5281697	1219.912967	1232.362353	-0.001328220985	0.1683396916	0.06309736183	0.004620015834	0.01737147777	0.007964232808	1	0.003826935584	0.3097634471	0.1703681419	18	1
10	252.066014	251.7791285	5900.63858	11997.37412	194.054413	-138.2457676	2532.75058	4507	4993.086957	1901.84184	3648.316085	201.4864043	323.8495376	364.2375172	1295.241034	4146.599825	0.4798206671	0.01511597123	-0.01016910711	0.04754424592	0.02519025963	0.03951487675	1	0.3786700508	-0.01173404274	0.01974422075	81	1
10	253.6333575	613.3523717	1148.126664	18093.88712	4495.456214	102.8752546	1924.705379	7915	32459.57895	241.5068911	2673.810935	705.3268297	128.4139842	226.8144399	1166.911582	8633.007609	0.0631743168	0.2497430038	0.005965637572	0.007369950445	0.01567221277	0.007656417102	1	0.05202666434	0.4745315837	-0.007359529407	45	0.9999999954
10	254.5686266	263.3722863	2708.90539	15489.05561	2331.442046	203.6433365	2334.532555	6250	2555.780488	708.5874778	4089.022487	774.5729596	206.8390713	486.9242662	1674.762485	2387.926468	0.1765099079	0.1559665403	0.01308350492	0.01815820609	0.01940118075	0.02351115917	1	0.1413246668	0.2811060706	0.03809241314	61	1
10	254.6406235	557.8645629	5382.709775	17723.73653	2954.461762	-74.35620067	2068.501174	7454.5	20784.11494	1138.060664	3443.786905	607.7360093	226.0530633	225.7135837	1428.114078	9789.485294	0.3012307646	0.1702010624	-0.003918725728	0.01441971279	0.01347874477	0.01482426991	1	0.2391863545	0.3086375619	0.008349350692	76	0.9999999999
10	254.7210844	668.0109968	858.1516787	13498.49541	2357.861032	1309.198961	2180.172954	5671	25447.5875	167.1636402	1981.188845	380.5117061	236.5577206	190.6667712	788.5698903	8238.125385	0.06402953486	0.1747585875	0.09503411713	0.008387070389	0.0150062529	0.01183888142	1	0.05779272726	0.3233503325	0.2947918343	44	1
10	257.3384745	48.5098312	1869.772006	12059.25946	649.4120558	1678.430459	1877.494891	4601	7130.180851	353.9892836	2045.710274	154.0753947	336.06472	193.8851284	729.5321234	2972.379258	0.1537121289	0.05683677641	0.1365608209	0.01531732582	0.01438334313	0.02059862603	1	0.1303634283	0.08164868735	0.451826777	57	1
10	257.4893453	379.9967099	12599.49428	17159.342	3011.356299	-568.7119594	2704.359963	7451	28028.42169	2269.192943	2793.428383	532.4329122	414.3941523	256.9429966	1198.086879	11697.45157	0.7387048171	0.1800412156	-0.03039123837	0.02539907551	0.01452434338	0.0276375223	1	0.5842155941	0.3239266215	0.01589852139	93	1
10	257.6311076	634.9702015	-131.3478765	17542.33256	3028.639492	1032.65933	1923.049546	7266	8249.946809	70.67530938	2246.372659	502.777541	162.6314471	214.9884113	964.2221563	2189.166461	-0.007485063839	0.1733234206	0.05974802905	0.004430984643	0.0138993315	0.007081327917	1	-0.001220649982	0.3199499572	0.1577353053	18	1
10	260.5006848	679.7768281	3488.403622	11258.28195	113.0225542	-75.43465844	2020.824799	4227	2474	1046.499427	2951.624558	183.8638853	211.9458081	196.8273388	1056.011203	3605.552819	0.3134329344	0.009651039685	-0.006135900022	0.03284133541	0.02570907729	0.02537389101	1	0.2470264238	-0.02127788544	-0.003900423656	69	0.9999994436
10	261.4045779	223.6407392	-19.4257265	11097.28448	572.5426665	1452.235938	2550.656959	4371.5	3055.902778	98.59722685	3704.210566	281.884176	488.224172	339.9807764	1359.844902	3316.975999	-0.001755082175	0.05090743371	0.1277562557	0.01106441949	0.02703132682	0.02389206899	1	0.006522082656	0.07064177517	0.3865846112	9	1
10	261.3363398	311.0770296	18182.14973	17211.43935	1334.585605	-543.072601	2082.789551	7081.5	15552.47368	3995.902138	3775.449811	342.3117927	697.1412806	493.6635684	1510.653032	9251.270293	1.028141185	0.07903652431	-0.03050301204	0.04071817721	0.01464338903	0.05189145847	1	0.8125103375	0.1137842098	0.07562459337	95	0.9999999879
10	260.9388653	366.3992071	5497.754741	17354.131	4263.165831	-83.86303755	2099.737577	7826	17289.58333	1219.948706	3684.740014	937.0275954	255.9537513	223.4602487	1610.62596	8445.630845	0.3085569445	0.2458404964	-0.00403249569	0.01529409428	0.01774502865	0.0172431836	1	0.2457774065	0.4639108972	0.01307375737	78	1
10	263.2342877	244.4626441	5067.748035	17389.38047	4083.022782	-93.32577172	1940.130598	7688	18239.91176	1296.344918	3835.158648	999.2237931	221.2424042	227.0095013	1682.000095	9083.741598	0.2978006475	0.2443226236	-0.005302853771	0.02244264613	0.01864527434	0.01555000885	1	0.2371539841	0.4608535518	0.006241788954	78	0.9999999999
10	265.4455232	24.2985317	4238.761037	9238.156643	549.0584798	-222.876626	1499.071613	3539	7886.756098	825.3056724	1773.25637	149.6847104	189.5802153	184.8554681	647.7934201	4206.918477	0.4676633553	0.05786786511	-0.02219954734	0.02348907113	0.01921838427	0.0233058649	1	0.3686908496	0.07579968108	-0.02226209552	83	0.9999647425
10	265.0349597	135.9867192	-168.4190309	14871.19347	302.7086563	1757.405635	2325.556285	5419	15005.29213	64.2094097	2734.985049	158.6236808	337.8960141	208.7780089	933.7703739	6499.478958	-0.01156900629	0.02137697593	0.1181661422	0.005359009155	0.01428600297	0.01191695002	1	-0.002196972961	0.009780460618	0.3501488351	4	0.9999999978
10	272.6994653	11.60379535	1420.513939	8693.322927	107.5079549	403.5420069	1351.441687	3155	3101.793103	323.6162186	1886.764157	117.1232052	149.9885535	173.7220258	664.335194	2927.738981	0.1669540843	0.01206845827	0.04853571221	0.01819232564	0.01614423233	0.02009923096	1	0.1345818742	-0.01321184855	0.1509042004	53	1
10	273.6792291	538.4772862	3086.124529	18469.12481	3254.453797	2717.67044	2533.48068	7937.5	17616.12766	596.346653	2969.462381	518.9748403	471.6713123	259.4227819	1226.007206	6604.405102	0.165812579	0.1696390397	0.1472742805	0.01260999005	0.01311167937	0.0169256545	1	0.1418415215	0.3135446641	0.4964521562	63	1
10	275.5511242	386.5655099	16269.75245	15362.73638	545.4203804	-501.6626374	2431.39514	6101	19908.19792	3901.664057	3699.819079	205.1757253	585.2226924	301.3788303	1406.568154	11904.73459	1.031793853	0.03528857683	-0.02973654748	0.03594071282	0.01815399863	0.04937052254	1	0.8149967622	0.02392666651	0.07705968305	94	0.9999987312
10	276.1845451	323.4561635	1200.964372	17220.85616	5448.824483	775.1395081	2464.469865	7963	3568.227273	325.3819201	3541.618729	1281.687324	213.4431175	366.4267043	1671.905533	3417.892113	0.07287821699	0.3206915423	0.04525233883	0.01109968997	0.01874432466	0.01186099336	1	0.06305138374	0.621399213	0.1327809121	49	1
10	276.5051015	351.6292493	-45.66138541	20837.66102	7338.884262	244.1604039	2007.015974	9821.5	13998.40217	106.5919639	2860.410834	966.8117324	101.1998808	226.4807099	1224.371823	4036.362711	-0.002187508117	0.3445811063	0.01212510489	0.005342539939	0.01666173592	0.005228785526	0	NaN	NaN	NaN	NaN	NaN
10	276.9070687	245.3821262	50.53730989	14767.33776	160.3193227	281.6001745	2356.723804	5316.5	5543.219512	65.07357563	2907.563647	157.0444992	105.6685984	359.9050353	997.4162593	4559.099925	0.003727960791	0.01108995603	0.0197795686	0.005713119086	0.0127099371	0.009745639489	1	0.003328058193	-0.01461175658	0.01574210724	1	0.999822341
10	278.284525	31.46489521	3109.726144	10398.6426	224.1796618	-84.66041666	1500.758077	3850	7756.022472	638.7687836	2178.872032	137.6949249	177.8773072	158.0178682	751.0569246	3720.441433	0.2898254552	0.02090794794	-0.009246306208	0.01853233189	0.01799299735	0.01929038486	1	0.2282317766	0.001962567792	-0.01932967948	69	0.9999915175
10	279.2995137	581.4003522	-362.6101541	18344.31079	1886.717425	4388.71869	2606.038897	7205.5	7315.244681	89.08094246	2586.475766	358.5599453	683.130311	270.7406496	1033.231882	2348.236601	-0.02056344673	0.1076020293	0.2389051434	0.004804837293	0.01202060338	0.01449951072	1	-0.0004572552262	0.1907818173	0.7660986759	15	1
10	279.5155408	792.4540619	-7.992362528	7726.749564	2512.178664	158.3933514	1188.949424	3571	11882.75	58.42830321	1364.348491	403.6356378	78.69598785	166.0123765	580.7261331	4847.063219	-0.0009698725908	0.3184751297	0.01987914595	0.008003578657	0.02566692603	0.009961280884	1	0.002834465536	0.6167307131	0.02915662521	25	0.9957370448
10	280.1052949	135.0834908	2557.72903	15474.23633	1467.339176	2255.051204	2507.227548	6107	5378.346667	432.5363835	2359.756711	310.6368479	413.5920345	242.6152818	932.8295114	2508.591429	0.1682441998	0.1011553953	0.146274376	0.009981673228	0.01367974773	0.01814029725	1	0.1429845125	0.1728412554	0.4904208276	60	1
10	282.4256376	197.4780226	7805.50073	17147.78221	678.8407902	-123.1610087	2351.300684	6528	26276.88506	1858.900404	3594.226202	199.877105	323.4724504	230.3997692	1341.096451	13158.76174	0.4627882101	0.04087590662	-0.007864361955	0.02128050885	0.01406791178	0.02235206763	1	0.3655949188	0.04140269085	0.02502020273	81	0.996796706
10	283.3823039	121.5824379	-12.9690989	12776.9081	1925.877809	782.0199991	2286.106029	5248	2737.435294	179.1560658	2565.773227	625.2173203	233.5119204	2908.557939	966.2829156	1223.673708	-0.001248232538	0.1523040273	0.06148291799	0.02014793625	0.04822742412	0.01902093828	1	0.003615725413	0.2767780517	0.1641134727	18	1
10	284.6448978	290.6217412	-52.73417615	19317.79999	2153.470526	1251.686635	2403.661293	7690	4018.210526	85.3144818	3140.143574	468.3698768	195.8070061	304.3633327	1271.324206	1399.254907	-0.002751758543	0.1099196964	0.06546687807	0.004867345359	0.01481345643	0.008532546581	1	0.002242678965	0.1898712524	0.175490136	13	1
10	284.6665757	756.4002272	-19.04773487	10655.33388	3313.525422	234.8762016	1527.380985	4851	12319.23958	159.3890945	1632.263712	497.451155	179.5176674	1479.293891	701.196345	4303.07499	-0.001720204894	0.3118410902	0.0240006347	0.01778527866	0.01965309769	0.01998893802	1	0.002442152879	0.6032437864	0.04281604694	25	0.9998646791
10	285.1291286	148.2056642	6723.243888	14071.33785	709.6481047	1309.660231	2302.985492	5464	3234.651163	1643.256316	3486.157203	222.1858569	494.8495612	285.6491645	1298.233438	2265.931258	0.4782243296	0.05283668334	0.08748086062	0.02407710968	0.01704127949	0.03823526424	1	0.3842409796	0.06884924843	0.3559507587	84	0.9999999916
10	286.4322734	212.0194147	3132.100411	17854.79712	2993.832175	2804.579168	3081.595234	7610	9577.988636	488.7029184	2370.677538	489.0084823	446.2123688	276.6180324	1037.656757	2299.406178	0.1717683217	0.1680287829	0.1547577142	0.01139647596	0.01322070057	0.01693214597	1	0.1470377776	0.3104195364	0.5233703651	63	1
10	287.3251576	228.5840825	-20.48123143	18958.52857	2160.772747	334.6378981	2189.317418	7610	11097.61702	66.91808155	2989.653114	422.1585116	102.0178108	252.2348041	1197.271609	3795.281018	-0.001237329809	0.1104242582	0.01793715557	0.003665689387	0.01133360804	0.005057003641	1	0.000313256001	0.1893849354	0.01287820275	11	0.9991115375
10	287.281633	510.4339688	-46.75860532	18973.53445	3159.85971	523.3260606	2014.318434	7830.5	4800.351064	63.39721048	2870.665214	574.3468875	116.8494027	218.8445015	1204.43081	1597.505453	-0.002632247796	0.1720457711	0.0284863303	0.003651849884	0.01323392311	0.004703274786	1	0.0005496672397	0.3162885648	0.05156948784	17	0.9999943186
10	290.2278313	320.2704637	-18.43570232	19152.51505	3426.786212	340.4042665	2360.205798	8088	10593.38372	75.92280317	2816.696591	563.3556763	113.0148582	223.5900871	1185.030792	3459.579472	-0.001052493475	0.1758414746	0.01747619535	0.00412666406	0.01370767976	0.005470423809	1	0.001115152142	0.3237198701	0.01434482918	16	0.9970646216
10	290.5139288	539.5724987	1371.508948	19903.65122	6775.786572	734.5525252	1955.896649	9253	9010.708333	274.3819816	2907.359291	965.8285585	171.877399	245.5029929	1272.557968	3180.869484	0.06894482551	0.3306681744	0.03636064482	0.0078772862	0.01643153693	0.007629974545	1	0.05945255105	0.6416433158	0.1018707925	49	1
10	291.5138038	59.37259728	2945.947992	10732.74478	2483.618267	687.6239672	2021.404218	4799	22942.02174	792.2391249	2644.817436	529.4104482	262.4511033	213.7517457	1062.615582	15527.98018	0.2682837874	0.2305214174	0.06200248401	0.02538629146	0.02740331586	0.02546278026	1	0.2180580461	0.4349205269	0.2297865684	79	1
10	292.2708863	261.5402015	-339.15187	17093.97132	1863.883476	4367.323626	2886.076019	6846.5	8541.129032	102.8901639	2755.158579	360.164006	723.2801958	255.4199266	1100.559277	2338.544769	-0.02073570716	0.1102690223	0.2577161575	0.005949245038	0.01317059741	0.01815577914	1	0.0006748733235	0.1968577901	0.8306834731	15	1
10	293.3354131	98.36596595	2658.39347	16148.22866	896.2648064	77.34062463	1871.78533	6030.5	12061.69149	497.0610253	2630.394944	252.2810877	151.8137663	294.4222075	1000.789028	4245.703741	0.1636106766	0.05868333301	0.004988681141	0.009746781402	0.0136270247	0.01051276414	1	0.1295489985	0.08117307341	0.002980421013	55	0.9999999871
10	293.5948584	187.6577409	66.94773641	17052.30373	2777.02692	547.8123646	2138.808676	6947.5	4737.292135	90.82064523	2137.67265	518.0568587	116.410591	680.0842416	936.3024398	4791.279283	0.004311248957	0.1672022235	0.03331710275	0.005835788581	0.01598853233	0.006542476258	1	0.006319806552	0.3064296333	0.06946443457	17	0.999999994
10	296.6461605	279.5687752	-40.1835772	20115.11893	3641.624094	643.6269263	2148.832885	8447.5	4699.351064	79.10869225	2839.995765	556.9588487	138.215141	262.5769732	1177.646506	1241.912977	-0.00226563827	0.1752605601	0.03234606851	0.004086549999	0.0113595294	0.006170069291	1	0.001128454642	0.3230100477	0.0650338144	17	0.9999999687
10	298.5628444	83.62424201	-11.10091343	13243.04581	2999.927719	174.3410833	1625.813031	5692	13896.05435	77.0233452	2408.587204	521.6538037	78.52959696	229.6713489	970.4301871	4566.128522	-0.0008372363079	0.2276652203	0.01338716873	0.00657044077	0.0176392162	0.006876847615	1	0.001559354619	0.4300216462	0.00275343529	20	0.9965581086
10	298.3189083	587.4474795	4323.133467	14519.4121	92.87463828	3338.210328	3176.317022	5441	4868.393617	852.1857311	2890.605126	153.0685867	737.9588263	486.3215206	1042.309966	2122.628854	0.2984720234	0.006248345228	0.2255261868	0.01834758169	0.01219987332	0.02862657192	0	NaN	NaN	NaN	NaN	NaN
10	300.4249423	396.2920578	9922.468493	20114.4694	3694.858761	-280.6338966	2408.434246	8837	34293.64516	1854.293023	3637.240229	598.6416631	334.9596348	241.492668	1446.870439	15620.74079	0.4780305255	0.1807341816	-0.01318125214	0.01880395841	0.0156195519	0.01935352833	1	0.3787891284	0.328327178	0.01662543886	87	1
10	305.3124597	11.82144412	665.4563606	9964.4844	3178.101038	23.48317032	1063.857148	4552	13857.32632	126.5067555	1363.845132	418.3172763	82.42675231	158.2012425	579.6967763	3766.282541	0.06850423375	0.3148384501	0.002454825822	0.009863816595	0.02395258637	0.008723967445	1	0.05670120428	0.6080609016	-0.01521425925	48	0.9999999973
10	305.4204719	145.2965433	-196.1101867	16626.36517	1041.181864	2020.846738	2293.789474	6266.5	16612.43617	91.92353427	2495.578393	243.4827299	387.4591904	733.7425105	957.8175428	5833.716298	-0.0126059214	0.0645793242	0.1213082464	0.005856593168	0.01219358647	0.01346956392	1	-0.002358501183	0.09861712353	0.3626758807	9	1
10	305.6232409	204.6270488	-36.50656796	17543.89979	2090.15766	564.7133193	2198.951365	7019.5	14380.44792	73.19442086	2746.030457	421.9778729	117.4288994	259.2500947	1120.366879	4140.089208	-0.002147731705	0.1167552673	0.03142466214	0.004545521842	0.01313449362	0.006136568782	1	0.0005477544816	0.2028238524	0.05921253624	12	0.9999710705
10	305.5784983	418.6543977	-151.7966604	20590.67601	533.2865823	648.0710694	2443.814457	7682	30085.55319	59.25088972	3230.361595	193.4272146	129.2314528	240.0143896	1177.714543	8426.672147	-0.007285544052	0.02634625179	0.03188299041	0.003679188727	0.008985928118	0.004740885618	1	-0.004441264225	0.01720786088	0.05548049675	2	0.9999999928
10	309.6626997	323.6659708	-150.7089742	18003.09201	6380.713718	568.9759002	2319.898277	8532	17688.32184	101.3195062	3258.251918	1148.764585	128.9434254	245.5974539	1488.962115	7319.446499	-0.008122152818	0.3435477692	0.03235259067	0.006225533127	0.0196899308	0.006863566945	1	-0.001747748752	0.6686864801	0.07147863396	25	0.999538042
10	309.951431	188.8068769	9023.283153	18326.72786	2195.657044	-198.0186973	2249.58267	7538	18936.59551	1609.973358	3082.027453	440.190797	328.7180647	255.5796431	1277.544773	6769.690279	0.4815898048	0.1153315512	-0.009429332275	0.01865084391	0.0127527973	0.01960154756	1	0.3811714275	0.1940917244	0.02728140579	85	0.9999999992
10	312.5892005	354.5753569	-102.7276193	22171.79015	2461.056382	1474.076949	2653.961791	8865	7536.382716	77.12282004	3376.8978	425.2155554	238.0500081	251.7278366	1286.172109	2165.048854	-0.004750080223	0.1073513776	0.06784896955	0.003854817495	0.01132606523	0.006825401238	0	NaN	NaN	NaN	NaN	NaN
10	313.6360678	61.36071594	-59.05528175	12415.91427	5185.505741	114.1121385	1552.957161	6062	18928.30208	110.7055324	2274.307706	911.6616484	96.13537955	1300.074099	1024.108638	9004.360055	-0.004371154569	0.414149897	0.00926117417	0.01049906013	0.02931645276	0.008605422708	1	0.0004418915562	0.8129185022	-0.003615918216	28	0.9603101527
10	314.6551157	340.5233826	780.4093167	10553.27712	3639.126343	155.5683004	2176.429497	5022.5	4605.349398	325.5237678	3664.252305	1274.155778	103.4266692	296.870496	1653.067308	2796.349709	0.07529038703	0.3282990682	0.01514747506	0.01302891057	0.03250217599	0.01211230962	1	0.06305708461	0.636045319	0.03044401082	48	0.9999915299
10	315.6347888	80.65268044	2437.330908	15534.97854	4440.831972	708.1157686	1759.19501	7046.5	8916.936842	466.3276058	2522.975878	750.9016946	208.5670317	215.6312586	1118.110847	3400.261181	0.1589632031	0.2909193141	0.04580346963	0.01256553647	0.01855705272	0.01502843659	1	0.1309928154	0.559468809	0.1525609181	67	1
10	317.6410983	40.72734225	3178.82601	10834.98856	198.672603	-12.75396136	1746.490684	3997.5	3694.411111	713.9640547	2396.793228	159.3397091	177.9532466	247.7276683	862.0159846	2221.744172	0.2957285245	0.01678723651	-0.001072990055	0.01659641816	0.01791741491	0.01909405647	1	0.2334054738	-0.006296046168	0.009826919927	69	0.9999944227
10	317.634292	457.3621763	15164.20043	14073.83525	823.552106	-726.0236776	2302.086053	5769	3470.747368	4244.62156	4048.673908	286.2327379	707.1048402	374.2852364	1593.337559	2786.644199	1.046777134	0.06001780473	-0.04552990633	0.03793181328	0.01531232778	0.06863057443	1	0.8260877306	0.07407360284	0.02739430825	95	0.9997762639
10	321.3245366	179.7101726	131.616798	14723.10129	2235.381259	478.1173791	2062.142712	5988	3427.576271	253.9969268	3163.047612	547.1647087	114.2395116	265.3974121	1263.131686	3319.216246	0.009456814175	0.1541052166	0.0350927125	0.02357232194	0.01960606944	0.00851879825	1	0.01037716189	0.2795398813	0.07610212523	17	0.9999999829
10	321.5377784	733.1985041	-36.23826649	8979.292668	769.5508074	1056.730072	2105.224438	3537.5	2954.827957	52.32554273	1982.896826	210.237795	231.9409467	365.2044918	740.030735	2335.421848	-0.004734914384	0.09015752259	0.1198256303	0.007120106852	0.01486671854	0.01498008108	1	0.004049175403	0.1510281518	0.3605282934	14	0.9999999997
10	322.4530919	222.8021581	11133.40844	15592.71869	661.033153	-406.4855753	2362.943731	6012	25425.30851	2826.01003	3610.979021	194.2185113	528.4265055	232.9239559	1384.665151	14629.25066	0.7203648461	0.0437786944	-0.02632683093	0.03024692936	0.01429156731	0.04060552077	1	0.5685217678	0.04437609162	0.01947090549	90	0.9926448007
10	323.593539	317.5595794	10.45467062	18072.24991	2043.749864	343.2007301	2356.929915	7138	7942.797753	126.1197322	3417.107714	476.9252709	103.5714481	267.5166624	1369.812946	4373.419681	0.0005808971108	0.1096260221	0.01956168401	0.008353962135	0.01594738501	0.005917795277	1	0.001852868873	0.1877801494	0.01881860369	11	0.9984179849
10	323.9867422	17.47841639	4284.581021	9243.516596	135.269672	-207.1148922	1800.949502	3547.5	6914	785.7561559	1507.220263	142.5013977	214.2409007	562.0224679	560.305096	3631.468203	0.4637266846	0.01552498528	-0.02375426185	0.03017936488	0.01675852721	0.02522531729	1	0.3650248145	-0.01117507472	-0.03041932491	81	0.9999999998
10	329.8556251	204.222534	22.02529148	17504.53396	2898.939733	1104.751859	2401.277985	7191	2184.25	82.78779886	1514.854125	437.0484884	148.8150743	262.7200951	682.2200622	799.903481	0.001244732719	0.1663031731	0.06247156144	0.004952405525	0.01579872743	0.007102416188	1	0.005803222655	0.3055370686	0.1687043696	18	1
10	330.8738856	449.38928	5.018632001	18560.4323	6119.71185	248.2384948	2086.51124	8671	11648.53191	82.72376392	3178.149624	1051.91189	97.37056579	247.3116383	1425.373438	5087.068892	0.0002760478696	0.3363664691	0.01339241456	0.00480643326	0.01640417712	0.006144474373	1	0.003581523708	0.6532577491	0.008015191099	24	0.9999982797
10	330.5801816	188.8450366	995.2479124	13453.21085	2059.783889	204.1022378	2190.011394	5486	4529.91358	266.9475609	3146.535911	506.8375646	109.374048	375.3110113	1231.478474	1606.686623	0.07599731132	0.1555835234	0.01430863587	0.01344775857	0.01916269842	0.009353964081	1	0.06175122386	0.2812957586	0.01978976974	42	1
10	332.3675487	36.36083044	-87.12315295	11905.31086	2696.220961	1279.537455	1675.484327	5093.5	9008.180851	75.19836341	1660.673699	370.4336204	212.1954141	213.1784766	668.4437503	3148.673754	-0.007322599059	0.2282806015	0.1083186232	0.007220147839	0.01932847158	0.0104456935	1	0.002687716074	0.4343587989	0.3268398195	23	1
10	333.1991568	173.2961921	15311.66887	14769.50301	1143.083722	-761.346837	2188.687954	6162	20493.17742	3414.149923	3121.63303	250.1592164	544.6102045	325.0858241	1222.395467	9719.507677	1.018939453	0.07958708278	-0.04810920734	0.0577168895	0.01744409612	0.04188683817	1	0.8040630761	0.1144419805	0.01322174866	95	0.9999999987
10	335.1670549	659.4832362	-102.4348174	12111.86503	1211.414524	1497.162227	2367.440791	4782	4052.06383	63.40756966	2259.76391	252.8825075	298.6735128	308.020992	855.517283	2622.862086	-0.008922635325	0.1007185491	0.1248511483	0.005633263886	0.01508088657	0.011255129	1	0.001172833636	0.1729165205	0.3773086374	14	1
10	335.3942018	486.2995236	3520.750799	19880.91491	2127.927283	164.6783502	2594.57664	8047	17750.85106	667.2219505	3085.301829	396.5591237	161.9481713	230.6014302	1213.048052	6025.446693	0.1776572721	0.1092372418	0.008130968822	0.01133110518	0.01236148817	0.008556523163	1	0.1414173367	0.1849674096	0.01922025523	58	1
10	338.1631815	94.59579887	33.58879929	13932.70542	1210.95323	207.9492574	1715.923866	5299	3193.515789	63.90530862	3096.8566	340.1064514	81.45567287	273.7526648	1147.623042	1566.950208	0.002276740718	0.08968394165	0.01566429565	0.005812077504	0.01921313989	0.005854970609	1	0.002730602139	0.1466843874	0.004917972408	11	0.9996587122
10	340.8431809	13.31588729	645.2041295	9730.890013	2931.935876	263.2943559	1301.314244	4385	7288.242105	161.5051285	1902.784773	553.3671469	95.91212055	237.1781325	813.5879253	4363.846117	0.06784128361	0.2991803299	0.02550735521	0.0107938611	0.02361568744	0.01053203897	1	0.05753211981	0.5766406713	0.06296240909	49	0.9999999998
10	342.491162	326.4279528	1419.525187	19970.5079	6957.886107	175.4049552	1977.550856	9474	9477.776596	282.7799428	2586.399877	966.844528	148.7000733	230.991048	1172.520359	4277.866402	0.07252571688	0.3433106072	0.008872968571	0.008587588597	0.01740663449	0.007486630178	1	0.06060979493	0.6667020752	0.009000730051	48	0.9999856798
10	343.2973712	230.3192563	923.691806	19988.79149	1403.724962	4333.845586	2526.775457	7827.5	26996.19565	254.3030405	2865.669599	250.4895447	738.7487391	245.9831641	1086.445953	9428.948033	0.04626654554	0.07236918537	0.2154542193	0.009293833805	0.01096757162	0.0163413047	1	0.05058544766	0.1170544502	0.6990199323	37	1
10	344.8046323	179.0337522	6464.565761	13302.81868	2022.138324	-183.3200421	2288.568494	5721.5	7600.904762	1655.222025	3262.560268	574.9204021	280.6664018	891.4290145	1340.632882	5497.756958	0.4858647317	0.1603722536	-0.01317604862	0.03934834467	0.0232134844	0.02733888663	1	0.38478414	0.286435756	0.01746027705	87	1
10	345.2656736	431.4273448	13593.66398	19047.5045	3355.828857	-508.9656294	2448.535891	8300	38168.53684	2946.886049	3869.645822	608.2088307	468.4914389	1286.71276	1576.983203	16958.55091	0.7138908399	0.1772008176	-0.02312100223	0.02661101917	0.01703397176	0.02916681139	1	0.5650017266	0.3185552865	0.03514562058	93	1
10	346.0886937	192.0169285	1471.613696	15992.0845	294.7015814	228.6486595	2236.396577	5865	9414.656716	319.8535992	3597.836059	179.774377	115.4473145	322.806712	1309.752648	6763.093459	0.09095808257	0.02079039684	0.01568288768	0.01489818373	0.01174713191	0.008941055091	1	0.07228422377	0.004367056745	0.02165521535	30	0.9999998866
10	346.6788077	636.3156983	1272.135867	14456.09261	186.0202168	207.5037476	2231.620858	5244	5183.228261	398.1597355	4303.765274	165.7165178	111.8692125	262.4134178	1541.409222	4449.966552	0.08919625357	0.01275025062	0.01449506636	0.008015066128	0.01511881227	0.01199108872	1	0.07072544513	-0.01216674307	0.01681873466	30	1
10	347.6268193	162.9790805	-220.2587753	17448.22139	2954.980468	2126.088205	2150.087333	7191	19324.3871	74.67688376	2690.784989	553.1509315	350.348456	207.3418778	1118.358878	6512.761918	-0.0126423613	0.1763492918	0.1243203394	0.00517325945	0.01521307442	0.01135690124	1	-0.001016932049	0.3282617902	0.3781315646	19	1
10	350.2669672	313.1184969	1386.127652	16673.38597	507.456098	252.9301838	2623.048256	6210	24332.34409	338.606954	2875.083729	192.1573336	129.6441871	322.732649	1050.89487	9446.325427	0.08397196429	0.03166524752	0.01598771318	0.009710906339	0.01360777237	0.008133333984	1	0.06688225761	0.0267762246	0.02163723653	30	0.9995398716
10	351.6855393	86.58277668	-145.5572446	15008.79268	609.592216	1787.294339	2675.358494	5827.5	4289.623656	202.1901555	3099.072614	763.428088	390.6909583	4577.635845	1144.856738	2443.283811	-0.009798421884	0.04018177444	0.1133766391	0.01599513467	0.05540497813	0.01602251632	1	-0.000912633211	0.04823249408	0.3349863463	9	0.987240656
10	351.2874437	346.5219205	3272.76474	19955.69731	3486.062153	1271.661877	2588.707403	8530	17025.02532	579.7220943	3206.589311	594.3845504	292.0084551	221.171986	1330.809612	4936.36247	0.1635506144	0.1716173653	0.06220194428	0.0101049688	0.01295485149	0.01157989958	1	0.1344588725	0.3149288425	0.2043338425	62	0.9999999899
10	351.2803523	361.3287144	-121.4757938	17998.56851	4363.156749	2410.714267	2794.550958	7960	3440.348837	93.95829423	3235.414479	860.3831891	448.6532371	274.2072284	1445.886401	1312.97098	-0.006693243408	0.2421173614	0.1327984823	0.005800722833	0.01484389648	0.01223577787	1	0.00494606689	0.4635472314	0.4115550008	23	1
10	355.2166942	47.52029199	5135.67603	11440.67764	1207.687504	980.7421085	1832.606255	4607	13920.29032	1143.915924	2471.67252	258.0691862	382.9537175	189.8400483	933.812048	7508.050456	0.4499104107	0.1079511876	0.08182881192	0.0247867198	0.02067485276	0.03370143086	1	0.3620089251	0.1821259262	0.3327688304	86	0.9999999998
10	356.621791	610.5834094	-133.6440175	18600.75687	1118.757974	1151.46334	2220.967	7075.5	14602.15789	55.25456718	2873.454388	253.4705483	197.9291224	259.8095258	1078.287345	4638.278967	-0.007230718536	0.06093837881	0.06237450909	0.003826782025	0.0112406508	0.006805375896	1	-0.00202410025	0.08921899344	0.1616341213	8	0.9999999999
10	357.6514941	199.4815059	8252.555101	17028.14619	1184.620759	-154.9205219	2363.798115	6744	20313.09756	1523.913028	2910.049756	285.1516227	336.7717878	234.9110121	1169.182733	9454.947608	0.4863525138	0.07015657221	-0.01036309139	0.0221147885	0.01201935324	0.02256036408	1	0.3844103947	0.1012390878	0.02306938418	83	0.999996458
10	358.8170641	689.3050937	1129.437977	16042.81695	2548.953053	58.183879	1780.696603	6506	11068.02083	173.8067149	2089.441831	358.4651874	103.8132617	223.6343715	817.7348957	4138.505438	0.06968306564	0.1620337779	0.004125864094	0.007294376093	0.01230968113	0.006788614904	1	0.05614358365	0.294278757	-0.0162419652	42	1
10	360.0291726	132.4048161	70.10100559	13755.86552	1161.467244	336.8460797	2230.433988	5372.5	1793.096774	60.76521798	3484.345081	321.2734628	93.69745158	306.4204967	1272.406618	928.4190169	0.005311885609	0.0836536932	0.02435105417	0.004980255587	0.021326773	0.009618228315	1	0.005645485035	0.1345470846	0.03510577576	11	0.9981737268
10	361.2797077	150.5359488	-299.5547598	16924.08817	956.499239	3995.890101	2577.464806	6310	11074.01075	90.95853552	2225.314535	223.5189897	632.7805654	300.6051143	866.5265517	3130.645348	-0.01849512171	0.05728140582	0.2406158731	0.005267962441	0.01028452867	0.01587911116	1	0.0007670435973	0.08747031684	0.7701150967	10	0.9999999993
10	363.3441238	76.60896499	-57.99841296	14708.04414	1460.401004	823.2236762	1816.159642	5738.5	9999.516129	60.4545366	2326.662477	252.9722108	140.4620356	227.7095231	856.3790332	2730.622964	-0.003991221291	0.1005738405	0.05565260273	0.004364106413	0.01359453632	0.007191442939	1	0.0005152005615	0.1703771898	0.1411314072	13	1
10	364.3438933	326.323599	-18.90064398	17509.64566	4288.981381	289.6189869	2226.082493	7703.5	8979.532609	150.4979018	2867.261071	862.7819234	168.3271701	2295.271634	1264.810865	3901.625653	-0.001182579893	0.2459785629	0.01644301654	0.01014032846	0.02360524071	0.01070502573	1	0.001679232936	0.4677330675	0.0139958057	20	0.9996036257
10	364.9010156	350.3930444	45.49213036	13556.29422	139.6338343	659.7370164	2691.69877	5020	3533.507042	54.32073885	3850.994149	173.6302813	256.0993206	297.3691789	1349.931922	3104.475488	0.003462995036	0.01028635011	0.04853371407	0.006486165298	0.02002068866	0.02550201605	1	0.005006133859	-0.01534713457	0.1142405406	3	0.9850236557
10	368.4262015	378.5591306	1243.21648	19771.64269	555.5142268	2124.418206	2652.615222	7503	26430.75581	244.9674147	2775.90402	200.2820788	373.5116307	224.3448443	1059.467029	9602.333942	0.06400412355	0.02879933673	0.1070341345	0.007708692762	0.01008805356	0.01050760934	1	0.05703382683	0.02396608362	0.3292261378	32	0.9999999999
10	371.476285	284.2914856	3429.107039	21544.0446	7066.146005	1129.632467	2018.807055	9942.5	18476.2561	645.4776446	3184.142096	996.2237377	259.7894587	235.1242881	1350.037622	7401.969551	0.1623375077	0.3248167935	0.05242198371	0.01131079322	0.01699676756	0.0120269958	0	NaN	NaN	NaN	NaN	NaN
10	372.3196323	62.58921943	-0.6983318358	10973.43901	688.5992894	176.1546468	1862.245563	4099.5	9641.27381	52.51499221	2051.04907	172.5628126	86.02864018	246.0270664	727.781655	3346.511891	-7.07724965e-05	0.06361550059	0.01611288975	0.004886163122	0.0162972396	0.009100313022	1	0.0006266263231	0.09318218667	0.004733163962	6	0.9978519175
10	372.3758751	271.2559704	145.1913358	11637.07245	2581.256944	862.8543878	2518.996122	4979	10277.63492	722.6006961	4100.83315	1063.402799	238.5089291	1941.779148	1670.002445	7857.6768	0.0129699577	0.2214172458	0.07659610442	0.08431224745	0.05892437388	0.02401008305	1	0.01660415265	0.4190670806	0.2222913016	22	0.9999999987
10	372.6792825	408.0764383	3693.812788	19111.47589	282.7130847	266.0931599	2872.51155	7152	9231.516129	630.9433578	2926.272157	179.3504273	196.0333608	316.6370365	1087.391998	4681.198489	0.1929190433	0.01578108182	0.01429268956	0.01036971039	0.0097539906	0.01151798298	1	0.1529379893	-0.006915935978	0.03946810682	52	1
10	372.3364321	576.5043978	3024.797174	17767.74247	4341.398808	968.9754294	2260.570002	7917.5	9755.616279	546.5306906	2868.22053	735.9251178	237.6500546	214.1726688	1249.80269	4021.94495	0.1680551555	0.2399624288	0.05258255945	0.01073954828	0.01564150944	0.01150838595	1	0.1381105311	0.4549459267	0.1754981932	65	1
10	373.5792296	497.2618997	2893.983956	17234.48859	4052.315367	103.8208404	2248.042683	7445.5	15262.73404	755.4964177	3693.185139	965.6691736	200.1161311	735.6887894	1600.032465	8587.535315	0.173746705	0.2448705589	0.006200649725	0.01367958037	0.01701714524	0.01411722175	1	0.139613097	0.4635009538	0.0179587887	64	1
10	373.3738249	674.5783115	817.1246591	13435.77822	2272.055629	1320.664254	2371.321811	5698.5	19469.19149	188.3072045	2227.057694	357.2190889	255.4016465	259.1797594	863.8014226	6964.035549	0.0606354552	0.1716325116	0.09989346375	0.008155037163	0.01677995257	0.01316530376	1	0.05539084497	0.3171159967	0.3105510345	44	1
10	375.8239708	36.8074021	5071.026323	10701.74625	282.6901611	-195.7139298	1841.357542	4126	13914.48936	971.2697877	1995.921627	130.2916551	244.0911758	171.2407626	727.2283847	6095.388337	0.4705351891	0.02636568027	-0.01712260907	0.02191282596	0.014323117	0.02532807892	1	0.3709711888	0.01123608321	-0.005658892275	81	0.9999994714
10	375.6779296	342.4561592	-295.6135326	19327.75423	1958.653238	4870.875849	3194.886439	7764	4613.024691	103.3924891	2458.509378	368.6773685	672.1369699	309.7600866	1011.073455	1501.267514	-0.01524515229	0.1009633647	0.2512946756	0.005368616317	0.01309601411	0.01537187804	0	NaN	NaN	NaN	NaN	NaN
10	375.8340051	613.9732782	-141.1550705	15518.89747	152.6226836	1910.009972	2488.389832	5578	8888.736842	54.0728109	2627.845438	135.5917636	337.4075439	314.803015	916.3166584	3853.511367	-0.009501941499	0.01024319058	0.1241976205	0.003610033025	0.01005186496	0.01176849569	1	-0.0002778687764	-0.01291352538	0.3707809166	4	1
10	376.3298943	441.4238794	1271.891209	19840.12284	525.6153849	882.1604187	2523.74581	7462	30494.11702	345.1013249	3648.511319	187.878437	216.81785	590.040134	1330.783914	12716.79789	0.06363814935	0.02745068957	0.0439682176	0.008381356679	0.0110057174	0.009535524076	1	0.05257018345	0.01919818778	0.1128365717	31	0.9999997004
10	377.2960611	367.302788	5106.087246	17078.58688	3762.029093	-15.08246165	2176.117855	7282.5	7009.357143	1348.287776	4116.854426	1103.414688	258.2584945	263.0690233	1834.542114	8387.963494	0.3105587696	0.2305895547	-0.001165079787	0.01826023716	0.02122325048	0.02012753884	1	0.2473929636	0.4326614499	0.02265286125	78	1
10	380.5949179	155.3383137	920.3641206	17820.01492	2057.648888	3842.160886	2247.37718	7195	14260.30208	217.8819004	2106.563246	360.3436517	541.4910073	247.0621784	886.655016	4771.801626	0.05152576277	0.1175734386	0.2164065836	0.009424478196	0.01274555564	0.0161844085	1	0.05528979251	0.20987433	0.7055391192	41	1
10	381.4772144	263.2558393	16794.88418	16340.43926	947.9809605	-419.743064	2206.600533	6479	13796.70968	3661.478938	3387.169618	373.0381851	579.3059151	617.2883128	1381.250193	12188.44765	1.012100949	0.06211258549	-0.02564836555	0.05735647195	0.0180030039	0.04365695253	1	0.7999421665	0.0793301649	0.08790458234	95	0.9979783814
10	382.7734045	396.6528479	3798.946168	20635.36162	5121.532865	133.848471	2309.798449	9244.5	14825.72527	645.6618788	3353.122192	834.8144101	200.0448633	207.8740644	1404.066977	3793.997725	0.1808587252	0.2441081418	0.006674958936	0.01097893417	0.01597579436	0.01065781768	1	0.1452722381	0.4618838546	0.02114115219	64	1
10	383.6530138	70.60447176	71.31151265	10131.62859	1348.465885	253.5827162	2498.746598	4219	2863.169014	153.2668301	2247.933882	379.593731	147.9112322	1331.158887	905.7367445	2151.889004	0.006906492681	0.1304922772	0.02517806434	0.01996480473	0.02167957	0.02042150573	1	0.007454711632	0.2307536879	0.04045041658	17	0.9999300124
10	383.674441	533.3101514	-103.3563982	18239.23204	343.5913974	1136.042463	2245.220409	6735.5	7373.413043	57.4613778	3256.867976	195.46356	235.8573646	205.213685	1173.374574	3210.643892	-0.005542792577	0.01945373794	0.06244611072	0.003449790353	0.01088593691	0.007195938563	1	-0.00111671765	0.00400601108	0.1603510666	3	0.9999999993
10	386.8581199	15.02392921	-134.0334238	10469.12767	982.0261034	2222.003313	1544.155085	4136	5221.957895	74.62853421	1510.763581	193.431887	343.0183318	193.4300826	581.4317387	1952.838131	-0.01271840867	0.09459012481	0.213316335	0.007397679571	0.0149402401	0.01719041963	1	0.003935352227	0.1631732094	0.6795147609	15	1
10	386.3070752	277.4607377	1397.343648	21813.2861	664.1974978	2265.257807	2568.72645	8084.5	39691.23596	256.8437331	3078.565994	225.3767307	361.8056743	242.1448872	1130.329083	12337.42748	0.06376150317	0.03070878053	0.1036820196	0.006288408672	0.01106165302	0.01082502693	0	NaN	NaN	NaN	NaN	NaN
10	386.5217416	573.502398	-50.10626691	15798.16131	286.9274933	525.2891208	2460.48104	5831.5	10487.2	51.87411254	3051.702928	179.7622396	112.2301321	243.0335021	1091.262269	4173.924914	-0.003382331613	0.01959311018	0.03421755583	0.003516084125	0.01314993666	0.006364903924	1	-0.001265025155	0.00337621445	0.06404834665	2	0.9999999658
10	388.3136922	83.52597774	6627.148399	15051.67064	232.990537	1313.993493	2063.61885	5495	7060.072289	1252.559257	2689.447262	148.7826941	408.4999338	201.8788556	957.9974359	3620.563542	0.4436956268	0.01545263399	0.08757566433	0.01773665476	0.01195246078	0.02649698862	1	0.3564933671	-0.00760359053	0.346833584	82	0.9999999958
10	388.4530816	178.6619097	-347.2248519	17460.35168	1048.406699	4364.00292	2627.972242	6716.5	14691.14894	97.45427152	2440.410274	244.332483	625.7510132	251.4860261	951.4157683	4150.856243	-0.01998781953	0.0647427666	0.2450669896	0.005377664959	0.01138944706	0.01666122219	1	-4.403429306e-05	0.10294935	0.7853863674	10	0.9999987724
10	389.6774209	115.5003865	-98.42867951	16250.96865	999.8858093	935.5725677	1986.843052	6102	14789.23404	62.80083355	2357.509396	232.242235	155.053864	225.3136153	886.9006866	4557.764712	-0.006855944317	0.06265077115	0.0575548581	0.0043617326	0.01180678509	0.006934398144	1	-0.00202704001	0.09257938133	0.1452706205	8	0.9999999986
10	389.4457535	232.6323641	1035.576099	17358.55637	3053.439603	684.8212515	2030.456111	7238	18782.92553	291.3950554	3448.047371	672.187614	181.5092255	238.4609778	1446.996559	8563.598545	0.06148509487	0.1776964102	0.04143256731	0.008812132201	0.01412012839	0.008889921704	1	0.05227193789	0.327706505	0.1105640966	43	0.9999999991
10	390.2467598	326.5174107	1279.703058	15916.14997	458.6975157	270.1108334	2538.227348	5972.5	25050.58065	331.6968665	3069.916531	178.9605923	129.477187	241.5349006	1118.307498	13547.16089	0.08048415559	0.03135540536	0.01684130084	0.009037718969	0.01257490559	0.008086484926	1	0.06417142723	0.02619950227	0.02376958808	30	0.9995436912
10	390.6518994	586.1556377	2201.748866	12431.11612	1742.397911	280.1557174	2953.460624	5066	2468.234375	691.6345745	3713.626575	585.2619039	191.170576	523.6028743	1475.573044	2167.302	0.1749775263	0.1422181021	0.02285008437	0.01718465208	0.01846590934	0.0204218029	1	0.1406103603	0.2531943246	0.07060634371	61	0.9999999996
10	390.5947502	666.4389734	618.7359099	12225.7545	238.8858382	2591.295721	2375.034761	4640	10187.57143	155.6612006	2462.047407	139.3149453	541.316076	240.3135793	850.1409823	6543.909345	0.05171941427	0.01975925854	0.2104349592	0.007241711965	0.0145938796	0.02335518065	1	0.05402392022	0.008796114741	0.6806119695	33	0.9999988104
10	392.0447257	30.97970429	41.86508321	8361.053482	814.0280848	267.6810963	1585.229001	3278	3439.308642	49.44617468	1585.29348	205.0977444	92.24935087	239.4017333	609.0427953	2024.109135	0.005235877061	0.09880095532	0.03304101162	0.006597747612	0.02185268988	0.01052988746	1	0.00631719828	0.1659324321	0.06558163081	12	0.9962802433
10	392.4254745	56.39059107	1399.196637	8656.79447	2560.698879	429.9412848	1897.956445	3968	2908.698925	390.9117234	2153.827007	645.5210659	191.1665768	244.3826706	951.3199779	2071.102084	0.1677355341	0.2976709488	0.05393922145	0.02112393553	0.03175169881	0.0228481884	1	0.1385517381	0.5735114366	0.1827301755	67	1
10	392.1940182	378.696145	2810.64453	17292.91344	914.5485785	2769.565276	2938.383974	6542	6273.621053	661.8692679	3499.903272	278.1200998	591.2629265	346.6377875	1338.218039	3149.136539	0.1657391378	0.0544221096	0.1615080604	0.01217471789	0.01334753914	0.02218941991	1	0.1415141864	0.0773691161	0.539947607	57	0.9999999996
10	394.9701455	260.4101382	1121.483991	18232.56058	1044.676623	4014.51742	2584.532032	6947	5549.8375	199.8187142	2246.442654	249.5049216	594.8222286	235.4943419	900.3813494	2205.807315	0.06178199846	0.05728892529	0.2206857028	0.008308965012	0.01066280335	0.01805648618	1	0.06306745856	0.08610453501	0.7197361538	37	1
10	396.685751	483.4579142	3304.258313	18641.60458	1047.011307	1180.433805	2651.841476	7237.5	13073.45745	567.9269787	2988.14791	249.2140706	240.9271864	236.1788154	1161.918963	5245.778739	0.1772791136	0.05719153116	0.06163378993	0.01111788755	0.009987015192	0.01305338861	1	0.144100788	0.0797795261	0.2001991849	56	0.9999999946
10	396.8022827	598.3364023	-4.159999722	16846.33548	1627.834596	272.4752454	2171.235233	6451	4653.6875	78.46775135	2660.516131	374.2342202	92.17819849	896.6402166	1044.837374	1883.560792	-0.0002194506923	0.1009255609	0.01654378146	0.005633049742	0.01421426173	0.005620388062	1	0.0009283815973	0.1698231725	0.007891740501	11	0.9999825498
10	398.1837461	433.1596627	-198.7360369	22228.73859	702.3588378	699.8809841	2378.400669	8237	35514.27368	64.34847224	3645.503606	199.6131585	131.5647149	229.745047	1298.405616	12796.82996	-0.00925933956	0.03184698929	0.03313800113	0.004355445632	0.01083008849	0.004343039182	0	NaN	NaN	NaN	NaN	NaN
10	398.6343451	728.6023509	756.94068	10837.97724	1045.987388	78.19725821	1803.138368	4323	10109.51579	186.7077571	2017.488574	212.1813758	105.1802882	212.1870895	744.230249	6461.018472	0.06918857829	0.0985229322	0.007352855258	0.008872404342	0.01617406376	0.01088453126	1	0.0552987264	0.1639497239	-0.008205868729	38	0.9999980372
10	400.5868018	149.5988039	961.7908345	14793.05058	875.405111	1502.278532	2115.870059	5647	5325.784946	221.0690286	2656.026214	223.9968585	276.0774966	276.8039641	980.3871737	2635.07656	0.06635910642	0.05739278179	0.1013474581	0.009774043655	0.0129998817	0.01280797756	1	0.05882471778	0.08248772786	0.3115678612	36	1
10	400.3578107	295.3945557	5492.135427	17504.35945	2910.556315	1379.112467	2673.416684	7371	16366.45263	963.7546699	2733.278435	562.8982825	361.4573503	287.7892254	1201.696091	7096.571589	0.3084407565	0.1692628279	0.07913424499	0.01897368558	0.0158791507	0.01727859197	1	0.2503677373	0.3092792452	0.2946982185	77	1
10	400.6286962	654.5853554	1097.159434	16263.18233	6764.319208	98.8608397	1756.061093	7888	21438.03261	228.817097	2510.525725	1108.528276	129.3633366	212.0755758	1242.499135	5769.566957	0.06854103893	0.4301888071	0.006143367781	0.007814451794	0.01691209946	0.008759467688	1	0.05818296713	0.8450796155	0.002741790935	51	1
10	402.277372	40.86478296	-16.37795844	10188.25546	605.0966477	312.295762	1636.538953	3883	9322.732558	51.56444694	1864.884133	169.4941627	92.99376275	188.5300493	683.132419	4164.11657	-0.001573328394	0.06088978774	0.03157556002	0.005386328462	0.01645728417	0.008716856538	1	0.0004271997134	0.08808897498	0.05729148571	7	0.9999960871
10	404.7542405	580.2187187	3710.264371	12200.75071	2794.357562	-55.13546349	2212.469027	5497	1844.065934	1547.995777	4812.934201	1123.81295	228.6985788	304.2853621	2062.782875	1554.038622	0.3089992454	0.2223817898	-0.004272390803	0.01980933504	0.02331655733	0.02859780305	1	0.2458661428	0.4157205961	0.01127222878	78	1
10	404.4507864	703.5021156	4293.889925	14272.48678	242.3708115	-158.5706146	1976.756306	5228.5	16256.51042	726.4855749	2255.641386	135.2738472	184.3298468	204.6070667	786.3753287	6183.842464	0.3073813379	0.01865858809	-0.01128541525	0.01534730047	0.01039878601	0.01441247903	1	0.2419856945	-0.002885528219	-0.02249744203	69	0.9999835383
10	406.5693097	78.33180142	4747.877007	10340.86279	422.3766334	954.8182411	2209.051725	4041	2654.914634	1087.564441	2409.619915	164.8615862	327.243079	301.8991439	901.0444125	1907.694751	0.4658192362	0.04381417628	0.08897474709	0.02710804817	0.01584054635	0.03520526771	1	0.3744146217	0.05048228815	0.3578833786	84	0.9970836169
10	410.4691202	243.6885529	4561.151888	15976.43224	333.4532648	3550.742855	2784.71036	6097.5	15099.17073	1011.869769	3125.140097	187.8757635	757.5457945	306.068428	1187.764272	8060.217282	0.2866818696	0.02234389372	0.2195089304	0.01746734961	0.01153031491	0.03183810072	1	0.2408432028	0.01220093634	0.7644082534	71	1
10	411.225395	65.79393709	4636.30516	10180.38472	473.5146602	939.0023932	2016.841209	3966	4152.566265	1026.960596	2166.826842	157.4454339	332.105502	208.2469676	813.7930706	2255.541789	0.4580006256	0.04656383362	0.08680609127	0.02653793664	0.0141937581	0.03638621411	1	0.3681046339	0.05613351959	0.3488245358	84	0.9983293959
10	411.1364131	126.6252366	-145.1923812	15099.15099	2407.710005	1735.624192	2076.752475	6161	14682.15	124.4680158	2939.052041	510.9889241	327.9360102	200.3564938	1168.850965	6982.555051	-0.009697175031	0.1599606801	0.1157210436	0.01060943723	0.01629715951	0.01264387583	1	0.0005779720958	0.294303126	0.3485514086	19	1
10	411.7444363	405.8467989	1332.881758	21762.86146	1454.405583	2267.725541	2197.333654	8379	23421.72043	251.5487089	3296.512811	271.6464607	348.7440467	206.9840718	1236.71524	7281.384399	0.06027833722	0.06717497171	0.1036024684	0.006552190536	0.009933454855	0.00932935655	0	NaN	NaN	NaN	NaN	NaN
10	414.652929	542.3056928	-72.31669655	18536.53129	1977.632977	1130.89224	2169.443992	7239	6423.225806	65.44647809	2761.619457	336.422746	201.728196	263.123156	1093.577884	2457.929644	-0.004256844744	0.1085407334	0.06087219637	0.003753223503	0.01106806027	0.006248961586	1	0.0007324904272	0.1869074095	0.1593354368	13	1
10	417.729638	96.51401892	58.69711265	15467.6132	644.8883848	521.3751633	2057.229378	5697	5264.105263	61.90148694	2610.979208	203.5365359	109.311156	235.0857315	928.9247562	4069.588508	0.004019212626	0.04428141178	0.03403269711	0.004469704176	0.01344863813	0.007651007817	1	0.004846893791	0.05400517308	0.06620470463	7	0.9999999592
10	417.1916947	114.459569	12546.51228	12251.39699	757.4452183	-826.558733	2141.8224	4942	9100.044776	3145.052102	2806.057051	201.9736923	481.9290673	274.5338499	1073.24338	5562.994271	1.008541368	0.06079839802	-0.06552581191	0.07556633935	0.02332128573	0.04740831903	1	0.7944775291	0.07539875428	-0.04968726917	95	0.9999890385
10	417.8651547	492.1961343	18875.35783	18626.30514	521.5078897	-442.2081241	2052.869429	7264	16333.52632	3737.283455	3704.246335	200.9786719	651.1292267	337.2600969	1447.789323	9601.02678	1.030550039	0.03024085995	-0.02410941822	0.03161855738	0.009720593845	0.04493268616	1	0.8143293296	0.01375005308	0.09584426382	94	0.9999999935
10	418.8074033	48.58645935	-29.5515351	12423.80576	1262.512597	681.7260557	1616.97232	4796	7200.542553	60.38019145	1808.456242	211.8077471	136.9393994	208.3546742	667.6464823	2302.066251	-0.00263626004	0.1019641911	0.05734722298	0.005206900575	0.01418111666	0.008843541257	1	0.001715270838	0.1732737816	0.1473090701	13	1
10	418.8706137	299.2709025	-302.0893876	18508.04582	1163.551987	4604.782959	2941.698364	7158	11838.57143	83.85832626	2468.074038	250.3536308	635.7716876	237.1151306	975.0657399	3907.610964	-0.01605761829	0.06225277166	0.249053399	0.004881177485	0.01064501154	0.01685216567	1	0.003307232968	0.09792535787	0.7998201237	10	0.9999801285
10	419.8469126	273.1809498	3242.874744	18473.14214	401.6255707	1096.854792	2365.096685	6855	9978.957895	731.6528374	3596.565488	196.9029486	286.0789972	358.7537602	1308.023663	4911.49976	0.176730162	0.02231340566	0.05854338184	0.01307387782	0.01208894323	0.01590465735	1	0.1430962915	0.008055253486	0.1878771116	53	0.9999999901
10	419.4768276	332.2900948	-271.0794558	17202.49565	1698.439388	4304.066578	2745.538161	6747	4596.631579	97.55269527	3019.169008	401.498402	816.9028957	338.2135934	1198.982299	2434.118151	-0.01653507016	0.1001706521	0.2536200169	0.006026143922	0.01446763421	0.01678302571	1	0.003627597506	0.1759489817	0.8171140044	15	1
10	421.3253036	165.1364383	-71.34419133	16920.70753	328.3488382	1039.269083	2082.255989	6124	10530.55556	61.38017395	2438.018515	198.8763359	204.9715074	217.0460432	906.2634692	3559.365734	-0.003975573349	0.02059062648	0.0632404515	0.003870379477	0.011596931	0.007077462696	1	0.000189519496	0.006351500904	0.1634776138	3	0.9999999887
10	421.5783185	238.0641089	78.59819034	10295.54834	140.1389112	437.3714289	2218.234393	3802	5777.240506	207.7476376	3818.242875	159.9891111	182.8573486	414.5693798	1352.54466	5741.43439	0.00731669911	0.01386958702	0.04444375097	0.02617904775	0.02745804406	0.01931638855	1	0.007827778309	-0.008153768487	0.101243297	2	0.996666946
10	421.6849992	382.8914288	-272.1775165	17822.82923	1884.211197	4496.628919	2653.418771	7152	7973.350649	119.4119995	2694.438279	395.2478307	695.2486497	291.2726806	1105.838763	2861.541661	-0.01505082763	0.1081982885	0.2504344812	0.006661979195	0.01188760266	0.01610893443	1	0.004677830984	0.1923208819	0.8068920762	15	1
10	424.4214308	397.16136	7416.283244	15442.22944	988.3042271	1682.31731	2608.933842	6085	18011.09639	1929.207236	3814.299424	265.1284673	581.8537805	272.5710481	1451.648125	7251.266725	0.4804043272	0.06741918534	0.1029432912	0.02670124735	0.01889149347	0.03660821801	1	0.3871411984	0.09926860991	0.410127385	84	0.9999999984
10	425.7045801	179.4410432	4219.681765	14667.82331	3409.776742	1090.233468	2255.597196	6418	19470.53933	1109.36465	3283.116614	813.8286057	324.0062236	486.4153709	1405.696652	8816.485366	0.2916749424	0.2393788592	0.07013178143	0.01945006627	0.02156633464	0.02591929667	1	0.2372231651	0.4531514304	0.2633008608	79	1
10	426.9128403	215.3624556	2705.273095	16054.40527	2493.352995	328.21662	2642.727746	6630	4570.759494	573.393392	3034.193591	587.9356173	156.3275771	251.3423971	1283.12183	1597.272444	0.1711431953	0.1616442989	0.02076410076	0.01255083459	0.0179868363	0.01258078625	1	0.1376379637	0.2930606366	0.06348857585	61	1
10	428.4142431	77.57954908	8172.397517	11958.63687	1845.26511	-449.7033047	1943.680731	5181	12769.88764	1517.218505	2205.117348	332.7300165	322.02818	375.260473	881.3760958	8074.372304	0.6877174947	0.1593922374	-0.03527768545	0.0306467623	0.01728036074	0.03013230969	1	0.5432724203	0.2818390213	-0.01321181651	93	1
10	428.7625955	288.1526592	5674.036768	18889.60527	4599.552622	-10.24610155	1799.534486	8475	11358.6506	1264.197561	4010.347531	1024.412249	276.4676111	287.6105209	1748.838623	6188.178085	0.3007331975	0.2398144971	-0.0008144972991	0.01953169862	0.01547353269	0.01688112665	1	0.2397266203	0.4517100358	0.02208074623	78	1
10	430.7423813	13.56987529	82.33872191	11267.16534	3429.0708	115.492177	1136.957305	5058	2176.894737	74.35785079	1115.066257	335.2678394	77.36124491	181.7043693	471.8841815	697.8314964	0.006914399867	0.2980829545	0.009550774009	0.006971630892	0.01726400654	0.007173265566	1	0.008187286987	0.5744487491	-0.005431359355	24	0.9999223017
10	429.9963743	118.4802589	3837.067755	13118.77207	1468.335764	-43.44278778	2129.108709	5295.5	22448.03846	927.1843884	2912.358846	273.1302734	177.4620691	237.212306	1066.388812	13768.70278	0.29342408	0.113631008	-0.004104104013	0.020301735	0.02434380758	0.01616344716	1	0.2323947225	0.1925231505	0.003367923548	74	0.9999999283
10	430.2887617	480.4202857	1154.43517	20958.75001	2250.212886	4542.769981	2459.321507	8325	10887.42553	205.7078118	2733.193469	356.8003125	648.0361425	346.5548423	1069.766628	3413.277895	0.0545925051	0.1080473416	0.2152925976	0.005970928846	0.0121870451	0.0133187787	0	NaN	NaN	NaN	NaN	NaN
10	431.6196481	257.5548851	16249.91987	15404.89037	1744.680329	-465.8878901	2005.697054	6607	7518.365854	3403.756296	3468.119322	470.6415825	576.9218522	311.1446702	1451.245328	8303.998324	1.02739278	0.1165274783	-0.02872318597	0.04796871371	0.01525852994	0.04660358055	1	0.8124277101	0.1908451121	0.08328265538	96	1
10	431.8331915	373.9317607	5135.991907	16026.936	1656.272782	45.12358183	2306.555009	6462	6102.845238	1388.190376	4109.22719	497.9546013	294.7807614	282.1901917	1637.320278	3584.60464	0.3101036813	0.1064523324	0.002437917526	0.0222147998	0.01815729372	0.02609393722	1	0.2459685269	0.1778319315	0.02920133206	74	0.9999999554
10	431.6547135	510.2060656	-115.2878108	16742.13823	2574.39304	2073.857477	2729.078714	6858.5	6584.840426	75.18506301	2977.589615	521.9500102	365.0155793	325.0951408	1188.121395	3115.414794	-0.007253815727	0.1615951272	0.1283420428	0.005079073908	0.01587994787	0.01220961083	1	0.003363737615	0.2980376509	0.3924490632	19	1
10	432.6147235	226.8335784	917.3074877	14107.20116	3119.705937	1323.698733	1761.159551	6099	5508.202703	291.5113341	3803.167844	933.7998452	359.9088021	271.9328319	1611.74064	5380.865248	0.06653817566	0.2258638632	0.09232279542	0.0114223418	0.02858157407	0.0173793799	1	0.06013763303	0.428198878	0.2884044755	47	1
10	432.6225408	409.5203116	1456.13575	19360.73784	8585.952976	176.5642461	2072.22979	9684	18319.63636	300.2738696	2813.154108	1252.171635	145.6535918	271.7774296	1314.611755	7430.046754	0.07532115383	0.4371689469	0.009215261741	0.008491210259	0.02087469729	0.008334722709	1	0.06383158807	0.8594494073	0.01511248316	51	1
10	434.2270476	535.4064702	3112.544172	16561.2598	144.2512399	190.6690848	2787.872223	6040	7380.968421	613.3201086	3049.360487	181.5179661	175.277232	386.2661407	1092.213324	3674.47301	0.1844956365	0.008727308728	0.01133828304	0.0112989827	0.01197127119	0.01220915018	1	0.1459941345	-0.02141789825	0.02712925787	52	1
10	437.9463072	66.0339831	2065.967531	13626.82695	659.7723326	1867.355071	1973.912405	5145	11016.15909	398.5557096	2205.416349	193.2851338	337.9781125	221.1459594	791.7189731	4525.192011	0.1533395661	0.0486105759	0.1343888059	0.01362256337	0.01606066618	0.0185615544	1	0.1298386974	0.06468858443	0.4439178569	57	0.9999999905
10	440.6032722	246.3781792	1218.334384	18353.1624	3260.790042	176.4949238	1753.125157	7732.5	26373.05682	312.1995039	3453.232547	654.2849214	114.2071947	244.1342054	1430.925968	10230.91315	0.06699917568	0.1718170863	0.009515258477	0.008055254403	0.01514550596	0.006820964309	1	0.05447478397	0.3145674019	0.002086758667	42	1
10	441.6077763	201.3460583	8292.625431	17514.1056	2987.749998	-239.1437277	2093.047487	7471	24057.38824	1502.890536	2877.079165	532.1865613	295.2307951	222.7658563	1227.011895	10045.74225	0.4744923954	0.1736053417	-0.01287088322	0.02048872129	0.01502320306	0.01980374514	1	0.3759311039	0.3137290975	0.01657057266	87	1
10	441.2582526	281.1326339	5450.858167	17781.62983	2112.832247	1401.495754	2560.183269	7285	36824.29412	938.3963158	2698.440276	368.7872226	370.989828	261.1450426	1096.499999	10314.23414	0.3057148393	0.1185681746	0.07635850982	0.01635638824	0.01368762143	0.01820850469	1	0.2474930609	0.2051019045	0.2822413551	75	0.9999998569
10	443.5428238	216.6268236	-130.8749634	15687.1262	1367.355331	3694.728251	3077.060503	6043	7945.014085	108.8621558	2777.144349	362.3204318	702.9044585	513.727966	1082.254234	11026.88008	-0.008428674911	0.09245705998	0.2418989601	0.007505086444	0.01458841799	0.0220417279	1	0.0091975048	0.1596595185	0.7783829245	15	1
10	443.362426	296.5070439	-153.7392074	18172.85488	6181.557687	2237.097583	2266.616858	8481	15860.1519	112.8059027	2566.303348	965.9277288	344.1090555	226.4671323	1218.390211	3774.758671	-0.008307986271	0.3350136665	0.1231042652	0.006723079312	0.01866417469	0.01080756586	1	0.004001015317	0.6540413797	0.3822219079	27	1
10	444.2705019	124.7864689	11.62223442	9966.091055	2178.77469	1275.871373	2211.851565	4289.5	2146.4	94.15563933	2965.75506	683.9507969	339.186562	287.2719544	1242.265193	1085.941683	0.001563520048	0.2206034931	0.123812906	0.01218726379	0.02847044771	0.01941755835	1	0.01067086914	0.4190007204	0.3816030968	23	1
10	444.6314584	136.1935124	1918.271505	10584.57192	533.8910965	128.6002124	2073.485169	3977.5	1238.752941	624.7835774	3580.523554	218.3988848	156.8373478	293.3799692	1315.172843	1024.903165	0.1742655771	0.05154049103	0.0125823957	0.02136116646	0.02219900488	0.02283843304	1	0.1384183271	0.06664501472	0.03107381161	55	0.999999839
10	445.0519519	310.022488	2499.698904	14864.33132	3159.422015	906.8855713	2512.074467	6336	2335.013514	662.0531662	3551.364081	874.7790461	264.2838184	288.4945489	1542.038502	1898.473002	0.1691014067	0.2185038459	0.06045338233	0.01558078951	0.02346925817	0.01927321032	1	0.1392337707	0.4111151761	0.2017343918	65	1
10	445.6611139	187.5320085	87.40860658	12178.11496	1165.763241	480.3222214	2441.158692	4824	6766.236842	66.52630269	2500.557584	318.1883092	115.0162288	314.6889881	957.4695951	8939.560878	0.007200996759	0.0984391932	0.04099240013	0.006874939621	0.01897736494	0.01060589121	1	0.008395076806	0.1654234833	0.0932690193	12	0.9999915108
10	446.527973	261.3341299	1159.698147	20048.75724	2449.728936	2014.219787	2328.501203	8150	43179.17391	224.1410488	2643.218336	377.0389344	312.7945802	207.5997209	1066.22977	10810.27625	0.05666744693	0.1216283332	0.09961331651	0.007182060073	0.01086785219	0.009636319861	1	0.05170372008	0.2144475123	0.3064051091	40	1
10	446.5479434	546.3520177	-292.7054379	16244.64461	820.8149089	3856.371002	2635.15396	6041	12051.80952	70.01697289	2286.714059	209.9149962	595.8704497	260.4093748	851.4251027	4246.79012	-0.01841193498	0.0528661165	0.2417236742	0.004495596752	0.01185231754	0.01488925878	1	0.0008597393578	0.07843675275	0.77372935	10	1
10	446.6201204	666.9094911	-49.42261365	8990.386813	798.5380926	1045.320466	2226.466956	3540	1215.287234	57.29021014	2474.20638	247.7170587	289.671649	505.0633517	942.6873629	992.3598639	-0.006189422191	0.09084648025	0.1214408789	0.007126979684	0.01984823795	0.01860689379	1	0.003010320964	0.1525079341	0.3657730597	14	0.9999999993
10	448.2875617	230.4128374	1198.694315	19363.28852	2290.462877	211.4337413	1993.167848	7822	32825.35526	262.2364413	2834.4176	415.9810808	120.2559515	231.4779471	1153.009887	9953.604906	0.06291331306	0.1164457065	0.01142686145	0.007483663962	0.01306666417	0.006624108269	1	0.05078255355	0.2009466302	0.005183107847	38	0.9999998999
10	448.2569532	382.4933429	1452.065598	21220.04537	6965.576962	783.5226168	2018.604757	9774	10864.3617	289.4378745	3366.640328	1154.53247	205.459735	297.8248105	1488.226933	3642.893072	0.07077812121	0.3238982995	0.03794292004	0.007428360428	0.017730445	0.008547643597	0	NaN	NaN	NaN	NaN	NaN
10	449.3299908	615.6411384	-171.2841592	15140.06115	3531.463307	1733.097086	2035.212162	6445.5	14785.67021	73.71420785	2502.226223	615.9806553	315.5986992	224.0551448	1054.282477	4394.836786	-0.01231205756	0.2397400344	0.1184773899	0.005662988509	0.01391563719	0.01026681282	1	-0.0004759743217	0.4582626695	0.3610834015	23	1
10	449.9717664	86.89046304	111.8134304	12656.63447	1047.736206	198.8691249	1696.214989	4821	2520.310345	78.6969553	2528.360539	260.7823888	76.49874245	223.4433139	932.4489462	1809.799875	0.009182687337	0.08575436623	0.01677341486	0.009207345626	0.01649417216	0.007304565971	1	0.008235106793	0.1385847726	0.01008539695	11	0.9999939802
10	450.3476822	355.591086	-287.2640923	16210.88889	281.8004648	4003.147136	2656.584938	5992	7345.531646	77.52873587	2988.153507	171.3543821	753.1920828	282.0792348	1088.418219	3853.009093	-0.01720642986	0.01876756555	0.2452794741	0.004775478028	0.01162414937	0.01916949031	1	0.001692066351	0.008508105954	0.7846246679	5	1
10	457.1164724	219.6910746	3463.593101	12165.46347	2629.672506	832.4718032	2329.681437	5393	12730.81356	1232.941972	3351.654413	785.8610981	368.1148425	298.4854469	1422.447585	7531.575781	0.2884572674	0.2202775363	0.0678362309	0.0583167776	0.02742163094	0.03129043403	1	0.2343216914	0.4138790461	0.2538321647	79	1
10	456.9757513	343.3511895	1705.508006	9657.446004	897.7529249	886.1666919	3214.532024	3953	2003.207317	830.5338141	4567.032761	586.4778232	470.9779217	964.636245	1834.366436	1337.857664	0.1776463114	0.09687748764	0.09416305068	0.02465113769	0.05545495873	0.03150514239	0	NaN	NaN	NaN	NaN	NaN
10	458.057938	302.7462808	-151.1382852	18133.20928	333.1295755	2399.226432	2739.506883	6754	16053.16304	68.36359393	2687.008187	212.1122679	374.4489716	246.3563455	1024.972766	6190.543707	-0.008453352332	0.01999406472	0.1317337186	0.003812962998	0.01141092301	0.009954586394	1	0.001152343458	0.007341825756	0.3973039491	4	0.9999999579
10	458.6225978	558.6188158	1097.817727	17950.04234	3244.96572	1759.169588	2208.921476	7609.5	31437.3125	248.1455404	2386.046551	477.4148325	252.7452412	237.4287462	995.2234584	8837.698919	0.06039790168	0.1783407019	0.09801005071	0.00903051584	0.01399005724	0.009771951525	1	0.05514870604	0.3308354543	0.3043481204	44	1
10	459.7037173	186.5206316	-76.76801483	16973.92497	540.1493562	531.7612267	2009.994362	6230.5	25608.78873	61.68337731	3054.920943	177.4758242	122.5458696	217.2637041	1116.376794	8725.503725	-0.004787488217	0.03244547295	0.03174287255	0.004535631575	0.01158330501	0.006928886053	1	-0.002407002017	0.02970645471	0.05583914707	2	0.9999999393
10	459.7250021	488.7770099	4919.196817	16128.5139	996.3154328	-2.059343923	2429.924401	6180	23381.2766	1157.224815	3418.97754	248.5573143	235.6292165	243.0443755	1286.673536	12414.58442	0.3096543436	0.06467469371	-0.0001384762507	0.01623294668	0.01445063908	0.01707205432	1	0.2450045362	0.09195309599	0.01834701335	72	0.9999999833
10	459.2166397	540.0733593	20.00890073	12050.43795	528.4592235	431.9137453	2132.107061	4431.5	4992.785714	58.000825	3217.238777	193.626046	124.399246	270.3577396	1144.947899	3507.2353	0.001805346813	0.04620496698	0.03646750572	0.006010208645	0.01764398647	0.01295386537	1	0.003273290671	0.05805361524	0.07414649838	7	0.9999998197
10	460.2940901	52.47705551	587.7139831	9705.153174	1621.459302	887.8727185	1789.790141	4077	11310.37895	161.5079093	2067.68423	343.0873983	214.0076102	197.7418089	822.8741936	7092.742416	0.06295025584	0.1647116517	0.09143492569	0.01233202049	0.02117164805	0.01618028306	1	0.05659474864	0.3026121727	0.2817475294	44	1
10	460.9696105	626.4823125	1074.834679	16259.36736	5225.561333	532.8583602	1832.58071	7478	7715.645161	200.3259439	2089.228542	795.3675823	144.9869234	204.3130036	1003.559228	3430.208419	0.06908771518	0.3314123639	0.03481506524	0.007929191961	0.0184201578	0.008719787908	1	0.0594716464	0.6431213181	0.09663734007	49	1
10	461.356888	199.9415099	4110.382146	14140.73193	1205.971084	1090.399185	2440.585067	5642.5	4491.925926	1127.48726	3638.21384	395.843393	343.3642263	286.8588616	1411.032281	3947.840545	0.2943455707	0.08692270438	0.07732648336	0.02443458264	0.01786123581	0.03173583447	1	0.2382156693	0.1402464471	0.2815629046	75	0.999742707
10	461.9326243	77.95115646	3797.812085	13167.68578	229.8461895	879.2066266	2192.585818	4898	17528.16867	576.5255414	1890.092479	154.4513482	238.8471124	231.084878	657.9842404	4761.688599	0.2835176542	0.0167188677	0.06868564587	0.01603107362	0.01331555969	0.01852241021	1	0.2283292792	-0.004108658046	0.2462863427	70	1
10	462.4116495	138.1432161	-32.15963287	11507.87197	3758.898418	1394.138614	2117.816576	5378	3615.757895	89.7415227	2211.753695	736.5355632	280.3741969	195.1648542	981.8145564	1836.60119	-0.003023488861	0.3215335353	0.1233216612	0.008740881767	0.0247157115	0.01299484809	1	0.008061678018	0.6263140338	0.3835301406	27	1
10	463.3328777	93.49004851	4555.903515	14967.50169	215.497288	-81.8195481	1959.364849	5577.5	6879.922222	728.2993909	2382.994524	183.702696	202.9459163	252.8431321	847.163293	2870.267987	0.3003763645	0.01427823456	-0.005336442995	0.01716387254	0.01334443322	0.01501321047	1	0.2367811107	-0.0116275915	-0.003867474817	69	0.9999990348
10	464.4035434	360.8036524	1306.972275	19772.2417	3616.603352	820.852818	2369.229108	8446	24683.7	231.5239175	2430.70518	538.5593237	171.4658816	410.2868973	1047.726114	6067.177624	0.0649940257	0.1777173247	0.04226465978	0.007156691528	0.0123407701	0.008366371051	1	0.05510765569	0.3277431404	0.1142031964	43	0.9999999884
10	465.1754239	230.21058	-0.8645687101	18703.55367	2031.509154	630.15938	2259.60943	7518	8348.556962	80.54572703	2362.954122	366.4394608	133.7034755	226.4982567	962.4855135	2664.482794	-4.497501338e-05	0.108628773	0.03462042822	0.004474555644	0.01270316925	0.005726853905	1	0.002339642014	0.1862157922	0.07026745566	12	0.9999720063
10	466.3415498	762.4558781	5.942005338	9931.591511	3063.278087	88.04036008	1459.63158	4465	7988.326316	68.53314585	1404.98254	422.6641272	75.5006924	179.4404499	608.2485491	2583.173887	0.0005467181345	0.3102081229	0.009302843126	0.007091211722	0.01990950519	0.007935459896	1	0.003252046193	0.5994024593	-0.007148873265	24	0.9999811756
10	472.7233803	648.1917757	-58.56718324	14306.72403	1444.700369	188.5506665	1756.041345	5525	10726.67368	60.42570679	2811.337621	278.2777128	89.14168459	169.2910632	1038.129788	4485.086437	-0.003918252435	0.1020364812	0.013033985	0.005077162271	0.01315071523	0.006041969879	1	-0.0022225386	0.1720278438	-0.00491936581	11	0.9999876074
10	474.4406291	217.3498963	3049.060395	18560.32225	4531.764147	1007.4895	1936.931563	8276	16992.94565	560.7439835	2861.678984	739.3946282	231.0635892	369.6640131	1266.667936	5928.895791	0.1661174835	0.2385577392	0.05337551377	0.01114101157	0.01402597484	0.01155458061	1	0.1366126141	0.4521042684	0.1777191171	65	1
10	474.8976916	71.12080004	3487.108481	12301.51382	179.4271742	-8.130444986	1750.740409	4545	8410.162791	755.6073708	2527.320056	158.0089405	185.8906097	269.6180508	876.4552489	4912.471657	0.2893652235	0.01474795634	-0.0006910170303	0.01742318327	0.01668374312	0.01786547675	1	0.2283667511	-0.01041276904	0.009619411378	69	0.9999988917
10	475.5727153	269.1296977	4837.21804	16289.57094	2507.7504	-14.49636172	1969.824371	6748	15472.26316	1256.702007	3752.488107	662.9083884	241.5771626	207.0566817	1545.801822	10084.90286	0.3044178185	0.1684192214	-0.001030524877	0.02008919354	0.0202703514	0.01847900957	1	0.2418837141	0.3050400257	0.01888376534	76	1
10	475.5047233	398.3182584	-16.13800835	19140.64111	2034.300594	337.9053272	2276.312026	7545.5	6522.053191	68.17333127	2801.012744	410.4811766	98.0843339	242.5774796	1134.394637	2236.91798	-0.0008029078703	0.1044751614	0.01763645432	0.003668583465	0.01228283935	0.00510331161	1	0.0005753071213	0.1771533211	0.01167096338	11	0.9998234651
10	475.4644785	557.4989362	2439.265096	14796.09274	2241.860997	144.3304413	2370.208265	6100	3107.395833	508.2973568	3016.45568	480.6267994	177.0430936	269.7009314	1179.843992	1984.546447	0.1692700893	0.1532852774	0.01052332333	0.01091848021	0.01555741683	0.01569332659	1	0.1353905769	0.2755856692	0.02757101119	61	1
10	478.7414501	102.6879672	1353.287702	7477.275199	1585.510206	100.6502161	1900.096061	3198	2461.310345	487.2974634	2665.014433	602.7049765	126.3517648	307.0249488	1132.215662	2407.74897	0.1771603253	0.212043848	0.01394445795	0.02465440772	0.04438858388	0.02399164726	1	0.1424847759	0.3962966818	0.04376672362	64	0.9999999916
10	479.480107	202.5489957	4476.594187	14938.37665	3419.661048	1031.706251	2171.467714	6571.5	12966.02299	833.5441902	2648.832789	657.8900967	300.7094336	244.3494867	1146.706564	6043.802476	0.3001919965	0.232374022	0.07135870872	0.01802376756	0.01946562541	0.01900444702	1	0.2439799055	0.4387246776	0.2690913546	79	1
10	479.2264808	525.4833104	-63.59385052	15989.75435	5175.134318	462.0260279	2064.56353	7335.5	7529.193548	80.97071234	3180.164706	1075.265448	134.9720317	223.6032622	1451.514017	3932.875807	-0.003974587382	0.3274224236	0.03061228966	0.005766822932	0.02228687793	0.008149305853	1	0.001255111864	0.63547497	0.06569826014	25	0.999349981
10	479.6655689	733.6104799	642.1150347	11226.85627	1849.829782	961.0737327	1708.977718	4649	28233.4375	147.4930165	1679.124934	271.6991761	149.8808235	178.89028	647.6841906	7642.509796	0.05602880902	0.1620323985	0.08564159268	0.008728020305	0.01600104428	0.01066537321	1	0.05069972902	0.2969903196	0.2602113417	44	1
10	482.5117375	460.1640953	4951.113172	16294.77869	1746.443673	-61.95162496	2147.612074	6462	19141.29787	1568.672609	4713.749502	496.4350875	260.9364299	207.0440477	1815.841005	14418.75894	0.3094519284	0.115303301	-0.003549463215	0.0195900371	0.02267908776	0.02233397447	1	0.2451499484	0.1958257583	0.008932185152	74	0.9999999427
10	483.6183352	14.63296903	31.73021071	8549.559717	1322.690659	201.4748653	1127.984554	3526	5665.885417	52.94606012	1580.48403	274.010903	79.22119151	143.8660978	623.1413479	2558.769638	0.003843229998	0.1530120169	0.02468534411	0.00667210309	0.01973913266	0.008632753043	1	0.005230856143	0.2770167695	0.03911040675	17	0.9971258932
10	483.7210575	163.6103644	6092.797494	12776.12776	1240.284867	1181.156166	2130.866592	5183	4405.225806	1606.621399	3324.137608	353.7978038	464.0971237	294.3109168	1289.207229	2846.694437	0.4702907192	0.09939270516	0.0935632738	0.03521314144	0.01841839957	0.03908870632	1	0.3788433189	0.1647311913	0.3771710075	86	0.9999994181
10	482.6685221	188.0531323	46.49063756	10792.37996	2403.236616	1352.624687	2099.250005	4633	5552.453333	105.6087345	4282.511008	1008.386181	487.9082455	316.3904519	1799.853745	5981.848515	0.004494738578	0.2197956388	0.1246760472	0.01646429463	0.02787822847	0.02173552096	1	0.01304214353	0.4173416366	0.385181337	23	1
10	484.2064359	247.2921229	-39.93490727	17228.32313	342.4957216	1065.600943	2196.730566	6264	9800.096386	53.5534714	2554.506894	176.9403209	186.2392977	239.3137079	956.3102819	3848.597605	-0.002431503138	0.0206049235	0.06326886536	0.00331182274	0.01016930346	0.006883872226	1	0.001415126848	0.006367364528	0.1639211257	3	0.9999999666
10	484.4379452	353.3445616	1383.670261	20809.82756	7013.875035	231.4699381	2049.476398	9621	13469.88421	276.0149338	2964.107965	985.3853622	132.897102	319.3784958	1287.423233	4894.866568	0.06826225241	0.3344976405	0.01231407499	0.007826334897	0.01862109431	0.00681066641	0	NaN	NaN	NaN	NaN	NaN
10	484.4810866	595.6492324	-112.5689075	16751.69675	959.7257942	527.2870085	2130.868321	6187.5	24119.09677	54.81996142	2489.632199	240.7600469	119.538206	174.8642732	947.1771229	5570.296247	-0.006683175339	0.05863574192	0.03151544973	0.003830205355	0.01203597502	0.005856860588	1	-0.003649644571	0.08350545426	0.05583866916	7	0.999992876
10	485.6649219	81.44063504	2111.705183	13104.42067	191.0873664	1792.701466	2140.093666	4859	11474.22727	343.0402558	1981.560626	159.0173162	321.551978	206.8285305	689.8284333	4342.216127	0.1620097965	0.01404946654	0.1398725016	0.01394018983	0.01306486933	0.01721501585	1	0.1367086777	-0.006198481037	0.4630724008	54	1
10	486.4775481	136.9969194	2267.320251	13496.91735	4148.486165	790.7636446	2263.89117	6235.5	5936.044444	495.5860288	2814.062463	827.5372905	220.5566026	260.3864145	1212.463542	4272.591543	0.1666899608	0.3126512384	0.05443414653	0.01346295333	0.02300803185	0.01848924818	1	0.1379128781	0.604302821	0.1848816383	67	1
10	491.5140667	236.6948292	1565.768838	8754.14078	1257.230848	253.625776	2372.992664	3639	3015.170732	636.1089142	3478.961317	590.054048	176.347695	438.6473692	1422.908288	3551.6426	0.1676783982	0.1444787848	0.02874611323	0.03541829221	0.0335052171	0.03048461798	1	0.1352388085	0.2580924216	0.08929411714	61	0.9999999909
10	491.5142673	304.6080679	10595.5402	14739.81677	2459.379421	-311.0494013	2595.090025	6467	19025.90323	2084.440918	2908.640754	494.1616102	404.9433149	211.057617	1196.584321	10160.55005	0.7200806599	0.1719906232	-0.01962077506	0.03209274626	0.01638336647	0.03321703329	1	0.5700830226	0.3079081522	0.04829282808	93	1
10	491.6668056	324.7386433	10230.21608	14009.83525	894.4970982	-259.1473102	2602.359283	5735	21107.56627	2552.355397	3293.157601	210.487288	392.2834571	238.1519553	1200.509728	12651.22896	0.7246445116	0.06540908055	-0.0199634342	0.04722816739	0.02602604251	0.03360075936	1	0.5725596134	0.08896176157	0.04324156302	91	0.9999989918
10	491.2756408	642.550307	-49.32683123	13934.98046	1401.051544	807.6048118	1904.220733	5444	6538.222222	57.29942834	2660.38648	290.3720626	179.8235739	196.6018432	980.6363945	3195.696336	-0.00359201827	0.1027658847	0.05862362158	0.004151537174	0.01340777231	0.008426045984	1	0.001050478827	0.1749696908	0.1515087154	13	1
10	492.3380243	108.58784	902.6654794	14097.95385	4367.569996	1268.601733	1957.969258	6428.5	14602.04598	179.5966344	2140.216633	610.3890031	215.6871539	225.5879396	908.7988573	5620.030044	0.06464902393	0.3011043411	0.08849173289	0.008790667608	0.02360405152	0.01052434003	1	0.05917672948	0.582620825	0.2783028044	50	1
10	493.5280541	195.6651705	1064.288517	16165.54845	1789.381537	1641.2256	2283.799715	6376	26335.4359	197.1487156	1961.294532	241.4425946	253.5884505	203.1258106	747.7930599	7365.262347	0.06564841152	0.1138933038	0.1014668743	0.01003036256	0.0121889394	0.01142986193	1	0.0588617558	0.1985366803	0.3144144769	40	1
10	494.7728931	93.85515401	3171.301042	11698.87487	257.5812613	2426.793589	2323.151916	4540.5	19102.43956	665.0323465	2293.959472	153.4019913	520.3042094	245.9060072	791.9331734	7413.77835	0.2650693029	0.02237273565	0.2002415168	0.02069883722	0.01700375602	0.02800888427	1	0.2224460608	0.01185025425	0.6935088578	71	1
10	495.6746838	628.3090985	2210.460531	14369.71292	2190.796686	1946.713054	2179.985547	5869.5	15150.86364	521.3177887	2950.525187	428.9818062	392.3904212	210.6966102	1142.335527	6265.96246	0.1568362138	0.1612323652	0.141591359	0.01076337364	0.01520951886	0.01730783285	1	0.1342653382	0.2961827291	0.4745716775	63	1
10	496.7666269	261.2251769	7704.691443	15978.49461	438.4361965	-107.6712561	2220.634311	6083	14960.04819	1801.044254	3334.694719	178.6068837	316.3003019	225.873882	1241.265763	10394.67244	0.478612392	0.02852943296	-0.006087042206	0.02431890246	0.01408677628	0.02419746683	1	0.3781224214	0.01595481439	0.03408717795	81	0.9999996173
10	496.5153214	710.6404131	763.9990541	11612.39957	1179.687775	69.61064411	1782.90332	4537.5	22200.24468	158.6465413	1662.214773	215.2025961	95.90013263	192.5972898	631.1649705	6503.30272	0.06615846545	0.1044875704	0.006022500638	0.008721601376	0.01316679342	0.00861202962	1	0.05287233243	0.1761857007	-0.01317130416	38	0.9999999796
10	498.4744893	146.7042587	2427.130029	14708.57324	2440.122674	857.9260488	2188.868729	6186.5	19894.62766	442.227361	2329.534727	387.838377	218.5420879	200.0778381	919.6317466	6675.234114	0.1637578002	0.169080462	0.05778130036	0.0121117159	0.0158402438	0.01302547509	1	0.1343048962	0.3095764216	0.1891057482	62	0.9999999975
10	501.4933368	50.67019369	0.912517787	11812.01433	1847.079086	287.5826166	1396.437415	4784.5	6161.431579	52.76557731	1432.576393	255.9362334	83.18938985	189.4198145	553.9154429	1621.285218	6.647154438e-05	0.1576975202	0.02534051539	0.004735961664	0.014968618	0.007307946665	1	0.002330334506	0.2866956876	0.04072730111	17	0.9995091721
10	502.8480917	226.0541407	1033.83956	13530.04106	4091.927513	492.9750151	1959.855879	6171	1924.204819	299.9804695	3902.47406	1219.206444	175.2582439	290.0249083	1735.57571	1272.655029	0.0771607718	0.301580057	0.04030136904	0.02175910697	0.03255412511	0.01280301883	1	0.06591815042	0.5819517323	0.1158845156	49	1
10	502.6332467	333.5150458	-9.539356588	17444.08038	2854.675009	1095.502672	2213.254642	7153.5	3768.144578	89.90257037	2203.642728	487.5500476	189.2922299	191.4042904	958.0989293	1350.22617	-0.0006333592849	0.1660473978	0.06278603363	0.005486760613	0.0134434486	0.00834231429	1	0.004333006284	0.3050392638	0.1693507539	18	1
10	501.7619713	513.702054	633.4842927	8903.178726	852.2793721	964.2694255	2128.234325	3572	1028.606383	274.1613947	3902.336535	400.0399094	391.9628858	353.4555219	1482.483775	809.3272291	0.07074340274	0.09488269976	0.1024832643	0.01295514271	0.03072023864	0.03122840906	1	0.06276696268	0.1594781932	0.3181658531	40	1
10	504.3388956	368.0861254	584.9858108	9856.608534	442.4093392	2167.273166	2308.635248	3818	2186.589474	256.0457188	4308.348615	220.487746	949.6004318	420.5901422	1583.18709	2428.606099	0.0591104766	0.04569051671	0.2139992064	0.01662281689	0.03049823472	0.0499215701	1	0.06038783492	0.06209689076	0.6956783451	37	0.9999999751
10	504.5525061	457.5222962	3194.602263	17954.16015	342.1288643	139.9446243	2431.232604	6694	18647.88542	523.4416299	2778.328554	165.6048307	180.6266205	226.8372537	998.9072743	7260.530066	0.180530321	0.01886595715	0.007716553934	0.01158831101	0.01000927363	0.01103819643	1	0.1427192813	-0.0006735032642	0.01428954023	52	0.9999999997
10	508.3214321	116.3042448	-121.8903007	10650.33539	185.1763695	2417.225995	2063.846396	3944	3799.597561	87.7331794	2202.98703	125.7510215	550.5359997	251.7968403	774.2377074	1696.201172	-0.01152179737	0.01871319269	0.2293208768	0.009776962752	0.0145791816	0.02319078283	1	0.005143684104	0.007836944403	0.7311737084	5	0.9999999996
10	508.2432204	180.2838174	14302.36512	14230.92875	991.5048443	-620.922233	1879.619436	5810	13086.65432	3587.272289	3324.1058	243.54143	560.3780276	287.1862242	1263.21996	9739.827151	0.9965836477	0.07402235677	-0.04713506043	0.04691014307	0.01737905558	0.05026998473	1	0.7863533446	0.1032527845	0.01130502946	95	0.9999999803
10	510.7026106	260.8869456	2775.95987	15845.48722	172.9604492	961.8376384	2630.080862	5832	6281.025	559.9308889	2885.347529	181.4655164	238.5202488	261.1882834	1063.209612	2239.668075	0.1785663169	0.01111245219	0.06056061374	0.01160111693	0.01270868974	0.01429308179	1	0.1445669508	-0.01490192553	0.1946900634	53	1
10	512.3110901	154.508492	-13.62253646	13398.88779	985.952552	175.0399779	1705.344511	5197.5	15082.2234	56.82257639	2456.846536	179.3119859	79.44541343	187.6298631	851.5726459	6704.118848	-0.0008673810663	0.07529206526	0.01389301116	0.004754541666	0.0157183482	0.005868258893	1	-2.863394091e-05	0.1171000304	-0.002520227082	6	0.999951976
10	512.0225193	209.4785845	-110.1939601	15600.40267	864.4002421	1828.058198	2314.610115	5888	13930.95349	66.10398316	2336.4214	202.2518583	288.9186576	209.7802696	870.7268546	4681.923446	-0.007771288032	0.05810474728	0.1201635922	0.004435577124	0.01155545616	0.01075388289	1	0.001329283021	0.08523847598	0.3595350594	9	1
10	513.4822493	129.5087801	5903.268091	12312.10114	1240.726728	-169.1314573	1990.832219	5011	8982.72093	1048.438492	2244.998387	271.8257372	225.2375983	226.6591833	865.5560878	4413.969566	0.4740930823	0.1013332979	-0.01258894359	0.03004962572	0.0152412599	0.01989947049	1	0.3748755753	0.1653123083	0.01412715189	85	0.9999999706
10	514.3222256	85.64857693	48.9941959	11574.82054	2466.233408	331.1794645	1607.129727	4917.5	3736.031915	81.51623562	1991.407911	476.3824754	100.2224193	331.9393182	826.8282137	1766.952157	0.004351032166	0.2138118621	0.03001432913	0.007588389755	0.02184714006	0.009480924566	1	0.006622149329	0.4020494724	0.06029017254	21	0.9998730056
10	514.4775904	652.6151665	5894.261847	11943.20159	2735.349866	-277.2050307	1824.42426	5233	6488.462366	1168.937857	2371.935099	572.7725649	220.4205686	407.160696	1015.648748	3159.455999	0.4880023854	0.2317055091	-0.02346627963	0.02427112664	0.01875804428	0.02059016366	1	0.3865472641	0.4325906549	-0.01406782276	88	1
10	516.280858	223.2272022	7178.863609	15138.94187	379.8448983	-193.0120787	2057.352614	5682	10301.54667	1619.843863	3421.785601	197.4488579	286.8577842	214.6105178	1274.810281	6923.507958	0.4754266533	0.02762558664	-0.01288627634	0.02215159427	0.01488430528	0.02333731753	1	0.3751399967	0.01391245644	0.01001917273	81	0.9999991537
10	516.3382601	565.4799365	2460.933723	13911.43255	261.0838909	110.7821708	2231.186445	5136	14033.96809	578.9332614	3065.894073	153.272691	148.8400753	222.0603852	1060.092902	8096.195785	0.1776702081	0.01877708252	0.007877268125	0.01232354095	0.0134641117	0.01181218594	1	0.1404624807	-0.000824255054	0.01419668523	52	0.9999999996
10	517.1931544	46.94638174	36.08482733	9037.389196	453.8291184	255.9181022	1500.657405	3364	6120.427083	44.35361116	1341.318272	127.6898169	80.71033788	171.8760735	489.5978023	3003.227393	0.00423856231	0.05247057044	0.02876889458	0.005302506845	0.01370850178	0.008333671934	1	0.004759397202	0.07065464072	0.04858109023	7	0.9998136468
10	518.6807028	173.7223232	95.16162916	10065.05297	111.6508799	244.4834767	2076.824261	3700	4917.2875	530.8297964	2678.946771	143.3378413	118.696682	281.2235301	949.6034589	5628.085904	0.009107951941	0.01003963158	0.02455360785	0.07885690621	0.01827332534	0.01501018975	1	0.007895238595	-0.01666753508	0.0332670422	1	0.8432618053
10	518.6097474	447.6548127	-13.80759246	17584.69777	1712.308038	256.409936	2021.426768	6871.5	6100.726316	63.07098	2924.640966	344.756396	85.38935081	213.6537169	1130.577801	2228.580955	-0.0008039396567	0.1000917904	0.01478273965	0.003717919388	0.01174247952	0.004996673947	1	0.0003403189108	0.1680603691	0.001684263965	11	0.99999681
10	521.3196251	271.6882512	3533.12122	20742.35695	462.0653331	1181.424895	2063.838644	7703	9821.325843	703.793644	4015.61587	226.6800517	326.6635316	197.9062979	1514.790626	5086.805929	0.1695592787	0.02232906962	0.0561684459	0.0100106719	0.00996895407	0.01296058217	1	0.1372573208	0.008078929891	0.1781302383	53	0.9999999648
10	524.3934866	344.9966869	11596.4691	16265.1876	508.6192573	-438.6961413	2297.426486	6269	27397.17778	2051.226822	2640.75539	189.02304	368.2770564	250.6415763	1016.089597	10414.49849	0.7182908933	0.03277496723	-0.0251858622	0.02580123837	0.01231011581	0.02609741174	1	0.5668381744	0.02183262604	0.02241357671	90	0.9999999032
10	524.1943735	421.7967121	1044.880772	14653.88243	3199.990405	615.1271144	2284.342082	6315	5348.473684	241.1683123	3012.885544	715.6247296	172.9420708	707.1181035	1276.478962	3200.310244	0.07137803568	0.2270541168	0.04398935248	0.01029960202	0.01983761021	0.01297277825	1	0.06079759538	0.4290642856	0.1238121238	46	1
10	528.2945385	720.3889925	-42.66299145	9404.147076	2168.892114	233.1326387	1568.420936	4076	7936.010753	66.42115482	1748.753689	390.4008442	95.88597662	174.0614007	710.7627839	3125.054857	-0.004290932122	0.2283045459	0.02541198368	0.007428701054	0.0175277696	0.009902846092	1	-0.0003776977749	0.431748508	0.04324187605	21	0.999917206
10	529.3181027	149.5112351	-54.64696525	14513.17953	881.364234	872.8909444	1991.919333	5452	16666.08511	67.12039629	2150.291694	184.2713047	140.2533623	211.7348217	766.0000699	4915.155661	-0.003494723474	0.05951780226	0.06052252694	0.004970442585	0.01439186933	0.006997088392	1	0.000799412702	0.08620784982	0.1560544019	8	0.9999999997
10	530.325328	77.54779728	635.616177	9179.451985	78.10853801	823.4535233	1844.75804	3418.5	3278.276596	130.6080038	1858.333642	120.3716118	188.5238052	199.6814635	657.0813984	1807.564246	0.07067843069	0.009263700307	0.0890143563	0.01192030587	0.0137305133	0.01341708866	1	0.06092951873	-0.01678957094	0.2680338854	32	1
10	530.8499812	677.4126757	-38.1513192	13148.02396	711.6328685	367.7617802	1772.009647	4884	7079.021053	50.03389197	3000.997196	174.3129485	111.0644336	148.0828035	1063.492153	4062.993593	-0.003072076853	0.05636326204	0.02861954617	0.004587507536	0.01458812629	0.007059056644	1	-0.001002887448	0.07871273942	0.04661237925	7	0.99998542
10	532.3371382	42.51556915	525.3407568	8078.00007	250.9365097	288.2887461	1561.289328	3029	23915.24468	135.864408	1353.616107	126.0164992	97.850186	180.0114318	467.9004689	11284.35074	0.06668066403	0.03156890228	0.03549321433	0.01065511908	0.01793404615	0.01162229877	1	0.05446540351	0.02735866434	0.08464664199	31	0.9935620936
10	532.3517607	208.4372455	2628.394915	16990.13973	953.901158	2539.403145	2341.906354	6386	9594.542169	447.4423866	2617.066519	274.0486231	466.3557112	305.4013485	1028.389552	3990.907649	0.1521397982	0.05926398919	0.1518676684	0.01110828243	0.01321552291	0.01643954032	1	0.1301524548	0.08713405567	0.504071963	57	1
10	533.6162668	357.4401645	31.86736056	17527.47005	1840.775898	296.0454929	2131.177591	6987	7503.516484	60.5485392	2357.000055	401.3389415	95.12765398	230.4674494	995.4557794	4439.592893	0.001804062694	0.1040844748	0.01737310058	0.003668098403	0.01373167093	0.005345431401	1	0.00261971029	0.1763182724	0.01133321289	11	0.9999885491
10	534.6557192	458.5667942	1079.101128	17348.48905	495.2042346	704.4008902	2373.306859	6452	43709.15789	204.1001998	2403.212117	154.4149828	152.8385271	203.886543	865.5204473	11684.49085	0.06260200986	0.02911836691	0.0424961105	0.006984370445	0.01012111473	0.00786274706	1	0.05166949619	0.02258614104	0.1076337182	31	0.9999995293
10	535.0188574	108.0749441	-6.171941737	10997.65862	256.3397596	382.8118564	1803.794904	4113	15143.98837	59.58949029	2012.226276	139.745848	86.49824419	225.338559	695.208681	6874.585485	-0.0005714762507	0.02537731813	0.03581886008	0.006066986819	0.01536141439	0.009129433316	1	0.001128664353	0.01528019647	0.07043363412	2	0.9999995966
10	535.9532522	373.0967534	-212.192466	15842.02359	5251.061383	1842.266863	2114.427071	7351	19402.75532	93.83246921	2606.420784	899.1629947	326.1113223	334.3246422	1195.640224	7866.993575	-0.01331924815	0.3374852057	0.1191458789	0.007144118569	0.01878414691	0.01150872959	1	-0.0002052731858	0.6590384402	0.3676415448	27	1
10	536.1824409	195.0134752	21.18586645	10646.88788	3288.975989	1313.82265	2241.156985	4979	4257.486111	87.99072202	3179.7129	1079.751001	353.6804509	275.3784945	1427.400481	3351.942031	0.001854524951	0.3074070505	0.1252895125	0.01155569079	0.03164786613	0.01917391239	1	0.01190890114	0.5973185773	0.3907198475	27	1
10	537.7041962	306.4744456	1017.001563	13514.63633	1291.180245	206.9467156	2191.01375	5326	4726.86747	245.7145716	3077.276076	306.7972554	102.3803173	244.9589684	1137.998594	3679.19267	0.07427343143	0.09467093498	0.01647654904	0.01611063235	0.01952434559	0.009929079434	1	0.05988953515	0.1562807776	0.02403876786	38	0.9999998178
10	537.6740723	392.5143657	-6.379113787	14875.8643	4955.529212	456.5973929	1954.66795	6866.5	7209.075	88.21398147	2442.061762	856.3800238	101.7862035	187.3134647	1106.256979	2669.364807	-0.0004290769681	0.3344558198	0.03144022463	0.006343719004	0.01945881799	0.006614093419	1	0.004193060667	0.6499130895	0.06965350409	25	0.9999986947
10	541.404683	288.2209777	6837.366546	14546.50031	931.1828449	1503.908457	2267.931569	5693	15366.70213	1598.280808	3226.434573	213.0714581	487.9569205	202.6491876	1205.41647	9745.688975	0.4673233432	0.06735984234	0.09787333045	0.02411745125	0.01645606668	0.03297654249	1	0.37644029	0.0991078291	0.3898139768	84	0.9999999911
10	541.3578518	405.359569	58.47047961	9212.165352	2907.333273	225.2058453	2130.404502	4318	1730.670732	76.95346055	2910.106319	972.2682793	100.8320215	271.3810089	1315.232107	1865.018638	0.008318961493	0.3188561991	0.02647066642	0.01095337859	0.03410194607	0.0152474334	1	0.01063404849	0.6176358998	0.05385371904	25	0.999935125
10	542.1963283	174.1588962	-89.1599856	15173.82359	4909.72574	807.4595429	1743.36335	7029	31137.25263	94.61796809	2126.2849	692.7805408	133.2198025	197.7048985	927.8129093	10630.17859	-0.006147285652	0.3331420899	0.05376629962	0.007071126886	0.02158199923	0.007549536702	1	0.001120457621	0.6479768923	0.1448674327	26	1
10	545.5734357	708.1477036	1819.362847	11507.49623	563.8378591	1515.911895	1834.996738	4390	6572.322917	317.6182528	1940.605617	149.1678235	303.9722226	196.5942971	703.1024468	2678.594358	0.1577397973	0.04967254523	0.1364147479	0.01108505892	0.01352085948	0.01771740929	1	0.1334703717	0.06689287314	0.4518977584	57	0.9999999982
10	546.3441671	81.10705464	3821.50999	8592.216987	1454.812599	-136.5093297	1831.261177	3717	26012.94382	1019.847324	2138.982662	306.5388379	217.3003785	162.397007	828.5570529	17348.37641	0.4356898784	0.1698894577	-0.0163166786	0.02926690691	0.02993726312	0.03082655484	1	0.3449162032	0.3063500955	-0.004095991264	87	0.9999982777
10	547.2292347	115.5108142	1739.810579	10808.24688	1662.773973	1548.185044	2114.518257	4531	4281.625	386.1136532	2048.680911	339.3878273	327.8911072	232.3379711	826.1675351	1913.677971	0.1637057455	0.1510882674	0.1420629032	0.01411038386	0.01993711046	0.02186176024	1	0.1396337829	0.2753000795	0.4772592337	63	1
10	548.5122615	436.3599523	1287.789914	18475.68201	2108.903499	135.0313984	2028.268294	7345	28220.32979	321.7795435	3576.149774	442.6200546	130.9778319	242.5166628	1389.813016	11159.30577	0.0661585641	0.1156959362	0.007552601828	0.007559621298	0.01399449947	0.007601141195	1	0.05309083519	0.1992535581	-0.007409729164	38	0.9999999999
10	549.3088933	190.6503801	-25.07975064	14937.89033	214.8825603	904.877732	2056.292348	5416	6655.19697	55.22775553	2208.477728	157.2029347	163.9385935	217.1833177	774.1287429	2470.324159	-0.001667268702	0.01471923383	0.06181564083	0.004035926877	0.01175821445	0.007618822469	1	0.00186318514	-0.005773680149	0.158838714	3	1
10	549.6719433	516.6565947	-57.08120291	16072.83875	1617.395308	477.6510811	1958.186914	6139.5	9539	58.91974276	2842.423556	344.6611486	122.2825163	216.8894422	1102.004035	3541.06826	-0.003592115447	0.1040802765	0.03093306542	0.004140654547	0.01338955577	0.006563489084	1	-0.0007621396815	0.1767903276	0.0566213789	12	0.9993462388
10	550.4485157	136.4277866	8531.632874	12366.55571	404.4873803	-384.8862629	1901.981009	4761	23396.73418	1652.399819	2200.908784	152.3464045	322.8917908	216.824713	807.8955184	10802.39456	0.6875434043	0.03345412136	-0.03080045021	0.03121974835	0.01644420587	0.02952189505	1	0.5421094373	0.02333602339	-0.003685571781	90	0.9999999273
10	549.4733796	304.5951732	3411.606249	11423.83205	521.7001759	129.7846862	2439.163827	4346.5	2840.585714	962.6053665	2992.203437	194.8728441	179.447957	241.851384	1095.9545	1820.106252	0.300618407	0.04486380263	0.01110991493	0.02941382698	0.0191333759	0.0249169205	1	0.2383782848	0.05170753432	0.05398470558	72	0.9999999999
10	550.370331	605.7304733	2251.357246	12827.42619	129.0375968	1982.408259	2464.181517	4842	7743.545455	347.0103673	1975.730719	141.4156398	378.345438	219.765562	696.2677673	3249.342165	0.1736411113	0.01017185503	0.1485826864	0.01047068867	0.01236764108	0.01924637833	1	0.146459625	-0.01399421203	0.4953625079	54	1
10	551.6127692	633.3686388	11.17135425	13647.00116	1247.373901	210.3666517	1945.233484	5286	4149.291667	90.07783232	2303.618036	219.3453266	116.5944879	812.5925404	835.1565638	1379.11491	0.0008597795375	0.09486466858	0.01593005733	0.006337119972	0.01287527719	0.008452553702	1	0.001679587411	0.1573460089	0.005750296376	11	0.9999899047
10	552.3776602	67.78056633	-16.96079722	8729.856762	2530.939773	943.9307343	1728.936542	3961.5	11015.53409	71.70023213	1389.315247	433.1202582	168.9291304	193.5139026	609.5132565	6803.257553	-0.001874095851	0.2991379524	0.1101821767	0.008887886507	0.02789079315	0.01486142427	1	0.007871100186	0.5798911475	0.3377044485	27	1
10	552.1533835	241.9201112	-62.708938	15961.73998	244.8964463	921.3874839	2069.650915	5712	11361.73958	61.95033631	2364.830101	155.9206385	169.8477621	206.630505	858.5518746	3499.206284	-0.003940955263	0.01671955663	0.06049863133	0.004241058409	0.01045327927	0.007112155095	1	-4.467445025e-06	-0.001686088538	0.1539061028	3	1
10	553.2602016	323.4772111	2674.798336	16034.24661	5238.625008	81.20006596	2130.477205	7480	18472.76596	509.1118373	2502.902026	891.7054868	178.2417502	338.2465128	1172.366455	7746.510045	0.1683506464	0.3358998876	0.00533385974	0.01241837911	0.02033511815	0.01214202886	1	0.1362342154	0.650476201	0.01796220947	66	1
10	554.6223923	103.161024	1781.366657	10219.78145	2207.795229	619.8995885	2324.320703	4459	3081.011765	318.30031	1571.618042	391.991602	158.3086034	315.470541	668.4177342	1308.190376	0.1727794394	0.2152362524	0.05924636679	0.01405136458	0.02257456716	0.01596956441	1	0.1420345266	0.404331712	0.1982683528	65	0.9999999997
10	557.1204589	149.9343601	-122.6755968	12540.15307	2002.859084	1475.114125	1920.712557	5221	22797.33708	77.89310439	2190.488158	337.1014672	267.163923	193.968228	840.6064843	7672.209904	-0.01021394041	0.1643246712	0.1185990564	0.006962145131	0.01686405187	0.01168852126	1	0.0004040363753	0.3033618768	0.3585046958	19	1
10	558.1901465	180.8338055	38.7153475	9180.35228	1987.245738	1123.630572	1897.430774	4024	3872.161765	252.9475831	2535.324894	620.2990804	301.5339674	246.808465	1074.49321	2658.744652	0.003642329151	0.2143708988	0.1214364048	0.03670089716	0.03275050426	0.01917013232	1	0.01209611805	0.4061056545	0.3736330228	23	1
10	559.2746135	363.3760965	-152.8681814	15800.53704	1700.918064	1959.076703	2004.30314	6259	10185.37634	62.87372973	2947.564399	407.1465766	388.4001395	199.7989833	1168.121963	4907.052307	-0.009833802572	0.1147609014	0.1219128968	0.004636968956	0.01598783518	0.008890624569	1	0.00040421507	0.2016713947	0.3676751063	14	1
10	560.021793	594.6956321	-1.013005884	10936.16549	513.3623344	742.8637572	2303.878699	4201	5498.855556	54.9903908	2472.58923	179.3299658	169.0929389	252.4176443	898.6035367	2791.755734	-7.718613141e-05	0.05035355523	0.06623265631	0.005532026094	0.01446238353	0.01190856215	1	0.003788139698	0.06753602985	0.1759772304	8	0.9999999956
10	561.0424293	127.6259912	-73.57290039	11429.74486	1035.33704	2552.649212	1952.871961	4445.5	5108.957143	132.925254	2006.492659	242.4517056	518.8303202	241.1146292	761.2704348	8033.390254	-0.007345205624	0.09320928095	0.2201214778	0.01568177633	0.01448851162	0.01985573366	1	0.008627649095	0.1605031473	0.7039874091	15	1
10	562.6778677	302.5599174	1.594542287	16087.59983	2640.68744	502.8817234	2068.304497	6528	4564.407407	72.04406271	2108.069784	403.703887	113.1567276	192.2195178	852.9107848	1476.682048	9.249519694e-05	0.1683228355	0.03273468146	0.004885277657	0.01339397418	0.006348045335	1	0.002950031096	0.3087519639	0.0665750845	17	0.9999999637
10	566.5063496	188.6534767	2766.066071	9702.034352	2132.966846	700.7817328	1961.553063	4338	4750.402439	818.2488751	2618.554526	586.1151502	240.9422311	246.6905839	1103.931001	4074.777909	0.2888904962	0.223402409	0.07181432692	0.02778445761	0.02591493492	0.02553500035	1	0.2349601342	0.4204189974	0.2677130985	79	1
10	567.7952172	95.55589313	-42.49024504	10286.57076	1010.370847	1199.191371	1827.560745	4031	7214.293478	61.58378315	1362.17519	197.5267881	191.8650563	217.056221	528.1221875	2345.954172	-0.003910692663	0.1006263096	0.1146400782	0.006263361959	0.01665083584	0.01130852887	1	0.004470064136	0.1723562719	0.3434130544	14	1
10	567.0294057	709.3619817	514.2120293	8089.896523	371.535116	702.4942076	1655.831214	3062.5	1921.638298	122.3078383	1574.032351	135.0807005	163.3781703	229.2440977	581.3709374	1189.186962	0.06621530561	0.04914213769	0.09332200646	0.01081830201	0.01597642595	0.0143052473	1	0.05809494939	0.06528952073	0.2836382384	36	1
10	568.4192363	139.5829948	5479.449461	11547.53609	296.0340902	-151.4182836	2055.345664	4481	20143.92208	985.7595784	1943.048877	136.3915968	208.0490089	224.1313811	694.5283449	8731.443333	0.4751248617	0.02562812253	-0.01418901285	0.02113816028	0.0144021867	0.02027327188	1	0.3747939821	0.009771613728	0.005392944265	81	0.999999799
10	569.5138938	666.7075041	7.447000212	11693.1814	1109.794906	181.1582937	1678.249115	4537.5	3531.768421	50.61545158	2055.489821	197.1715903	78.13455975	166.5618659	754.8207905	1667.80081	0.0007080321538	0.09491950035	0.01576933269	0.004511195363	0.01346103927	0.006599031171	1	0.001549310981	0.1574549346	0.005167761971	11	0.9999888262
10	573.8334888	405.5656155	614.5334257	10877.75122	1100.527123	2367.899739	2112.845171	4440	2258.427083	205.0429713	3229.206383	368.9858231	669.1264691	284.4700627	1257.26342	1707.101753	0.05712461129	0.09868126609	0.214195273	0.01213066449	0.02154923643	0.03073600134	1	0.05938263592	0.1709519367	0.6983412446	41	0.9999999321
10	576.3849883	452.5703672	9481.447678	13575.59542	1491.457304	-343.282394	1947.541008	5585.5	18545.75269	2424.772661	3370.274598	321.2798619	388.7611578	263.6083138	1298.804631	12306.78548	0.6905592542	0.1101908096	-0.02566913278	0.03236432548	0.017902278	0.03546833355	1	0.5456422516	0.1810695187	0.01810977714	92	0.9999999999
10	580.2322569	85.62945924	1465.389879	8651.624006	156.6946086	78.321464	1779.868781	3243	9531.638298	297.0080545	1589.668432	115.9681426	114.9570748	212.8925627	552.4462941	3752.232293	0.1719257994	0.01728508907	0.009101742773	0.01400370317	0.01635469133	0.01403530623	1	0.1359754978	-0.003796015928	0.01704161807	52	0.9999999999
10	582.6463438	183.6092118	10.02771208	15318.83303	1485.09566	207.4302064	1658.958803	5877.5	8471.036145	59.81788021	2232.275895	256.7481755	89.75161663	178.4854879	824.6040465	3020.729489	0.0006393378346	0.1009968065	0.01425267544	0.004076142588	0.01325617149	0.005914508609	1	0.001458558016	0.1698887721	0.0002311983073	11	0.9999996536
10	583.3159584	144.5989171	2259.161653	12310.03106	278.9397183	86.99368486	1881.704636	4616.5	12878.98936	404.1074084	2106.453303	148.612626	118.8781685	206.2231597	729.1385686	4679.470245	0.1770687016	0.02290155038	0.007112222588	0.01069586094	0.01376198797	0.01010288733	1	0.1399786048	0.007627743531	0.01162838362	52	0.9999999162
10	583.3555272	271.6030278	-61.20900814	13034.02454	2205.645607	820.5206274	2009.17441	5375.5	6644.263158	70.36694606	2688.130511	419.3566554	173.3956761	213.0866738	1041.50429	3256.48107	-0.004780333265	0.1665445224	0.06231051416	0.005621071956	0.01685313559	0.009262690519	1	0.001020626116	0.3060838238	0.1668153671	18	1
10	583.3047331	652.5159065	2976.04863	10447.64082	2298.152321	-73.43237878	1644.510944	4529	5154.284211	784.5193185	2531.645848	579.4151788	159.2019489	464.4002573	1055.812815	3315.966258	0.2929161684	0.2282565416	-0.007446272388	0.01725859147	0.02004784029	0.01704642441	1	0.2329735226	0.4278351988	-0.002938682289	78	1
10	584.17073	307.8075474	-153.2305967	16194.61762	3630.204246	1862.385196	1795.326918	6906	10066.83158	73.55260336	2408.363064	640.2490296	293.990463	195.8762313	1046.817986	3793.485277	-0.009343022075	0.2354940876	0.1173539118	0.005311923269	0.01685454096	0.01104016419	1	0.001758196339	0.4494791658	0.3577002373	23	1
10	585.0672679	170.0390816	1381.102795	8404.342315	1253.468223	521.8946828	2085.31673	3583	3454.333333	410.324642	2368.587751	413.313918	182.4030615	295.2282652	979.8914633	2881.894572	0.1639254512	0.1547998819	0.0638517514	0.02366651468	0.02764996339	0.02361755731	1	0.1346884081	0.2804386249	0.209301949	62	1
10	585.5353936	381.7093921	12703.71228	12404.6015	347.4283863	-644.5145869	2303.411066	5066.5	17806.54737	3311.582453	3296.156716	170.6220407	487.7703155	257.8622712	1213.239386	11731.21826	1.026799393	0.02755370856	-0.04948886581	0.04271932382	0.01723534515	0.04559809554	1	0.8096551016	0.007460805713	0.007858541077	94	0.999999982
10	587.4187066	343.768648	2187.673042	12143.94249	2770.08592	148.3263745	2341.769124	5352	5837.939759	569.1091538	2790.185901	609.8797765	146.4420255	266.012965	1153.071873	6693.025541	0.1808356796	0.2226872837	0.0115625976	0.01403208386	0.0204225491	0.01378602746	1	0.1453517646	0.4180458777	0.03691087651	64	1
10	587.9994721	357.5134	6369.633342	13106.72618	362.952343	-184.7184684	2346.452471	5084.5	23240.5375	1470.085796	2963.614159	133.7928907	252.7956322	223.7953964	1042.883689	13959.90845	0.4754817612	0.02676455983	-0.01334552961	0.022729368	0.01475499714	0.02307653319	1	0.3751443496	0.01212902449	0.008417211465	81	0.999999548
10	587.2687579	585.3573678	5884.08294	12570.11208	1990.026322	-172.6839373	1787.122276	5284.5	13246	1341.501443	2841.730047	382.6595803	246.8020278	191.1822411	1093.92667	7775.513508	0.4656153532	0.1638674984	-0.01163439178	0.02125791653	0.02013547183	0.02247697667	1	0.36887604	0.2938519346	0.01837701337	87	1
10	588.5442807	549.6572847	-245.9888682	13340.18393	166.7931927	3169.035857	2237.458347	4895	7490.273684	57.9919141	2083.358696	136.0128041	429.5830477	217.5539183	705.5693547	2252.98858	-0.01852852782	0.01194614135	0.235597243	0.004513727799	0.01135524446	0.01592686674	1	-6.572073241e-05	-0.005796417462	0.7508162121	5	1
10	591.7627004	325.5191688	3599.417384	11470.24919	487.6549906	46.96833599	2263.076715	4450	3194.83871	1129.609101	3656.585598	216.1329566	214.189029	269.0303982	1347.593191	2689.117438	0.3029347407	0.04191604309	0.003928910561	0.02173920022	0.01643503548	0.0281411255	1	0.2397093162	0.04540403707	0.02974461847	72	0.9999962693
10	593.2464547	427.2183229	2587.322588	16367.87653	4984.674874	825.8790068	1943.529991	7512	13928.27778	463.0569126	2507.576013	822.1028213	215.607963	215.7570188	1149.252043	6481.844425	0.1621073461	0.3127201142	0.05081698637	0.01108290364	0.01890731524	0.01170226509	1	0.1340435831	0.6043722179	0.1714567939	67	1
10	596.5104926	253.010273	1112.046211	13624.70877	251.8155092	179.2179055	1981.607089	5018.5	18222.98913	226.2161953	2291.292308	124.5972198	108.4357128	191.054204	769.5821944	8773.172885	0.08340428316	0.02022360038	0.01294346196	0.007605089191	0.01097660747	0.009181259377	1	0.06611166867	0.003186502539	0.01054612238	30	0.999999998
10	597.4900641	88.7139888	646.1461695	8235.151767	2302.407966	884.4188044	2029.772993	3804	7409.08046	164.2225997	1240.72204	520.023733	315.0506393	1507.500436	518.2229621	3203.443693	0.07468899335	0.288976244	0.1036017477	0.02277286367	0.04333530549	0.04522855111	1	0.06800223209	0.5580985254	0.3318020831	50	1
10	597.2957464	121.7027622	1520.656467	9360.871052	2070.428286	428.0740964	1670.14315	4073.5	4173.805195	348.8757501	1871.269367	468.3561666	159.2195344	414.263928	790.8347723	3513.18982	0.1635185228	0.2182557685	0.04647857853	0.01751067962	0.0240808852	0.0177803594	1	0.1338853643	0.4102142376	0.1525560511	65	1
10	597.4601657	135.6572063	829.7913742	12382.51512	3894.12607	398.4835465	1459.487178	5652	12541.84524	173.8741628	1989.694559	571.1691726	116.1442438	188.0222353	847.0892104	4542.190813	0.0649474066	0.3100432516	0.03374142701	0.008784007666	0.02111957353	0.008911017029	1	0.05589585623	0.5992388225	0.09104783284	49	1
10	599.6690821	74.38338511	3230.175438	7507.88349	1577.442319	-129.6051775	1284.831776	3228	5449.852273	859.8243101	1956.111655	389.3482105	194.6764814	164.0895991	801.2298346	2961.699421	0.4259602034	0.2087035206	-0.01684861208	0.03367323231	0.03087639831	0.03010695918	1	0.3375778556	0.3861387425	-0.00631310756	88	0.9999999995
10	599.6590636	160.3544928	2125.756112	13190.87374	2944.974083	671.9340272	1570.448727	5641	6686.873684	412.4548438	2306.895013	484.5062236	173.6504198	232.0942833	939.1074228	3504.474873	0.1569491224	0.2280187405	0.05052099757	0.01327080295	0.01829250582	0.01361632816	1	0.1290484771	0.4304546059	0.1653959827	65	1
10	601.7846227	414.9314166	4182.961926	13253.79846	665.0537281	5.311994376	2151.96619	5111	10482.68421	1106.965159	3607.263997	209.7861782	212.6892927	227.8552063	1333.629216	5448.652375	0.3131893967	0.05068304849	0.000322624308	0.02059321764	0.01442418964	0.0191661739	1	0.2476895796	0.06319927339	0.02007600555	72	0.999999992
10	606.4944023	591.3236208	659.7357111	12786.57793	1295.640932	2646.391509	2073.173922	5020	7253.085106	143.4067269	1580.65017	213.3345751	359.1959089	490.7473339	584.77213	2657.748399	0.05388352083	0.104969343	0.207440133	0.008651704974	0.01634103843	0.01403089177	1	0.05643465576	0.1836819814	0.6747425119	41	0.9999999999
10	607.2790017	111.1097544	-84.26053886	9551.707089	1050.078148	1065.628804	1694.416061	3814.5	16203.46591	51.78373891	1338.722134	174.5913529	162.131393	195.270421	502.5053958	5103.157981	-0.009697393642	0.111618549	0.1123377695	0.005475722039	0.01698498055	0.01019653217	1	-0.0001521574135	0.1949125997	0.3347292324	14	1
10	609.5820095	189.9729067	1730.322914	10435.63056	1583.650277	690.0864419	2400.674429	4447	6075.602151	332.4585237	1822.569832	292.9493814	190.254462	298.8912322	727.190431	3070.080792	0.164238196	0.1583130717	0.06722567698	0.01479624422	0.01936791372	0.01839880393	1	0.1351955977	0.2877580357	0.2211021413	62	1
10	613.2629425	507.5104313	4712.456143	16222.11286	2509.253818	-130.1036586	1649.507226	6658	17609.25263	1046.771944	3286.479522	600.6226091	216.8510524	215.1152133	1370.257282	9781.524351	0.2921218518	0.1620251149	-0.008542160664	0.01445118784	0.01414438233	0.01525842104	1	0.2315774323	0.2917843461	-0.009917322077	76	1
10	614.9088542	417.1744496	8984.947394	12624.08833	2115.834667	-339.5881788	2023.108181	5444	27710.07317	2103.942473	2879.349853	378.4380556	340.7083328	226.2453324	1104.759136	17337.613	0.6878019293	0.1749930173	-0.02700362525	0.03806542386	0.02225543917	0.03303369078	1	0.5440485995	0.3141410898	0.01589470678	93	1
10	617.5299987	545.6544313	21.64594949	10013.11553	933.8808744	362.6606373	1997.642363	3887.5	2023	57.4851911	1792.534313	211.0977813	96.03484973	398.8939531	660.0905732	1214.268071	0.002033743967	0.09637749097	0.03705302848	0.007271125172	0.01714625362	0.01067280653	1	0.00401890293	0.1611124103	0.07851066049	12	0.9999118173
10	622.5148632	384.3042786	-62.42149569	14177.77266	6137.685994	358.684015	1556.478335	6889.5	14815.84211	89.54508426	2215.793389	874.114415	102.9852458	196.5234195	1013.218334	5620.745399	-0.004891114923	0.4356483365	0.02527919503	0.006812222102	0.01927376253	0.007952094916	1	0.001311704537	0.8575843561	0.05217953037	29	1
10	625.1801774	339.6646562	2345.206525	13910.76515	4406.402935	72.37120475	1876.820362	6511.5	13036.15789	427.7170625	2325.523619	715.5376674	154.8439931	203.6060854	1018.571379	4901.996003	0.1694231336	0.31747685	0.005140162988	0.01347853677	0.01924893207	0.01246504771	1	0.1368781771	0.6126235462	0.01669145391	66	1
10	626.8071543	251.8227593	2094.834294	12236.84545	1136.416709	217.764856	2332.095504	4880	6307.744681	387.0764959	2074.546168	301.6040477	230.5161355	2089.146102	798.1086175	2688.139253	0.169219803	0.09378645824	0.01706591562	0.01636168959	0.02095024169	0.02080201668	1	0.1351584635	0.153597461	0.0472596416	58	1
10	627.4695845	427.370984	0.1137266149	14875.54562	1474.640714	210.3191321	1766.542507	5791	8350.752688	61.69070089	2287.589939	237.8388721	82.35375478	167.6272187	832.9264179	3085.031455	1.016619644e-05	0.0989920151	0.01466295982	0.004364258117	0.01255968527	0.00544647785	1	0.0009660192227	0.1657903	0.001405144504	11	0.9999985835
10	628.2726726	185.6918956	1731.837679	10498.35508	1012.624174	535.3768282	1742.197975	4163	2742.861702	415.6349236	2345.10635	255.6936412	169.084899	200.3111379	881.819712	2158.233854	0.1656031498	0.09658763409	0.05294471454	0.01829966476	0.02176935039	0.01546185015	1	0.1346882233	0.1605228143	0.1696035098	59	0.9999999999
10	628.4447126	621.7223986	-43.43705156	10600.13174	1780.781342	617.9107488	1697.552398	4365.5	9010.723404	59.41470138	1767.685375	335.0326057	132.6488629	168.0660331	714.3953863	2613.708902	-0.004464410305	0.1660647043	0.05853545316	0.006219025638	0.01700684083	0.008679994931	1	0.001016962942	0.3049756377	0.1539197488	18	1
10	630.098582	663.4775595	-87.50999897	7662.684784	359.5614921	1763.851099	1968.290446	2924.5	2355.677419	56.70920808	1271.027501	129.6490106	315.3047692	225.8974883	466.3909822	1178.340554	-0.01117899124	0.05002722941	0.2282487908	0.00721229782	0.01629577231	0.01995748212	1	0.005672921311	0.072111251	0.7290131881	10	0.9999999971
10	630.6028892	301.4832718	-145.6621437	14410.10526	3311.323608	1632.615252	1722.90656	6128.5	10343.58947	82.9092333	2405.196297	517.8916896	253.7394685	207.2574176	971.98645	4682.404514	-0.01012181999	0.2298557161	0.1114010146	0.006682430579	0.0167158422	0.01060205401	1	0.0006893120783	0.4377176392	0.3368551384	23	1
10	630.8720167	547.6267043	-47.78278562	13018.2751	224.9020141	426.6193781	1878.422398	4780.5	13225.9125	45.94170683	2319.789639	131.7258859	99.43763083	181.4996664	797.8900651	5656.200197	-0.003784026896	0.01715582965	0.0321721601	0.004123938528	0.01143954981	0.007003416939	1	-0.001743800255	-0.001690543696	0.05683306692	2	0.9999999046
10	633.4461699	235.3849442	1454.127533	9427.723714	1230.115259	113.6999457	1780.518307	3908	1295.594937	532.8526311	3263.667559	497.8186719	131.192137	1308.417761	1279.582494	1022.998277	0.1568008546	0.1391618588	0.0126617153	0.01749293528	0.02975610368	0.01862604762	1	0.1255024216	0.2467637117	0.03146483495	61	0.9999999707
10	642.0026216	206.0617376	2009.413779	12864.74436	2889.966663	624.7886236	1656.854585	5570	10620.37778	339.0019665	1962.665921	436.0535254	170.8490433	232.9895964	804.2589897	4046.900649	0.1552272451	0.225961677	0.04920189213	0.01275825315	0.01732058009	0.01171313422	1	0.127575425	0.4262040853	0.1603931982	65	1
10	642.9932321	225.7084867	-159.6198408	12421.29644	591.478361	2857.290831	2150.912193	4639	5786.55	68.44401808	1964.007089	159.5878725	464.7626133	235.8899061	711.2191361	2278.280869	-0.01371269134	0.04710736425	0.2281384886	0.005555676861	0.01412192236	0.01921328335	1	0.003627228793	0.06613467751	0.7279339905	10	1
10	643.345759	261.3292226	-181.8808197	13464.17357	130.7112011	3069.568772	2234.879521	4863	2177.521739	63.66464086	2094.768082	151.0438189	509.8075342	205.3345315	724.4761844	976.1406456	-0.01309716066	0.009591262458	0.2273047913	0.005103871863	0.01265293717	0.01617724563	1	0.003666699214	-0.01094660609	0.7234892136	5	1
10	646.2827255	113.4111695	19.90636188	7872.497982	512.9501992	121.0204515	1392.378378	2989.5	8271.329787	47.51052649	1214.129997	122.9468009	68.66909165	152.5972	440.4768137	3885.130726	0.00264207497	0.069832903	0.01582806881	0.006304346716	0.01670813964	0.008543393923	1	0.002822793228	0.1059169008	0.004649125951	6	0.9999496446
10	648.268239	182.2901801	1495.812131	9474.517055	564.2430326	535.9078943	1876.667506	3694.5	11889.45238	365.2920134	1939.598393	140.6933715	172.7623536	195.6529252	710.3967413	7448.702344	0.1587256819	0.06383293892	0.05720535809	0.01567455163	0.01693062213	0.01627924623	1	0.1291758534	0.0934518807	0.1811691454	56	0.999992401
10	650.5967316	479.5909812	-16.99191604	10850.30219	1804.628592	187.0250304	1832.421423	4514.5	8133.904255	58.64236761	2152.577176	338.8476553	78.48263445	191.4307698	842.8179539	2552.273337	-0.001586832882	0.1642581356	0.0171840629	0.005720945711	0.01764540714	0.007488479145	1	0.000551014127	0.2999261795	0.01269135988	16	0.9849182131
10	651.4422259	379.7421232	-84.34177451	11063.24922	585.1598685	1405.192987	2106.474013	4208.5	7327.521277	53.334211	2229.150142	157.5329349	281.1416563	223.939066	800.4379791	4635.387884	-0.008104060324	0.05260082871	0.1249523909	0.005136310026	0.01304879438	0.01225251648	1	0.001323722003	0.07408983081	0.3756279506	9	1
10	651.3342582	521.4371795	-190.6172109	11316.14822	1111.083553	2531.838271	1973.785438	4409.5	6020	62.0641257	1875.10099	213.0421967	430.4913112	212.1004111	705.0012002	2678.13575	-0.01715549726	0.09962736561	0.2253466642	0.006175822324	0.01502423007	0.01590066883	1	0.001265490737	0.1739416819	0.7200041926	15	1
10	653.4312678	618.2520601	-65.732806	9243.084695	515.596644	1066.402408	1784.048756	3481.5	9274.233333	49.09368674	1795.800126	145.292608	207.2955621	176.2308383	650.8800972	3651.935451	-0.007624426559	0.05949691006	0.1170590967	0.005790673796	0.0176725857	0.01295315397	1	0.00125550128	0.08799774826	0.3489869272	9	1
10	656.5994461	502.4298759	-24.43236223	10195.94525	2382.531479	1232.4805	1920.24185	4436	1868.804348	78.83508999	3496.528597	842.4308499	407.8026045	240.3001728	1463.692831	2087.930366	-0.002159447184	0.2272038293	0.1197909312	0.01029296273	0.03162486317	0.01650047742	1	0.007524569117	0.4324633072	0.3672826174	23	1
10	659.6941192	268.4844882	0.3272248863	12823.31033	1246.471072	200.6894556	1734.608536	5075.5	6935.242105	56.37442304	1865.585178	220.4658997	86.01628673	185.9841303	697.3176478	2515.502136	1.442138378e-05	0.09940581666	0.01620806923	0.004371623383	0.01306437605	0.006854909595	1	0.001075636633	0.1666891464	0.006723111409	11	0.999991809
10	660.363346	212.6074883	-26.51716058	11643.29228	223.6439127	681.8639819	1556.208259	4267.5	6265.873684	44.37745847	2200.521717	147.9111862	139.1661189	168.8017962	784.3838401	3267.342782	-0.002494196272	0.01957612055	0.05877501646	0.004200735825	0.01405511985	0.008066920888	1	0.001058270114	0.004112414061	0.1484509406	3	0.9999999991
10	660.2370849	631.4255089	2767.158403	9300.87284	1477.543118	-79.37252021	1524.96463	3870.5	13094.16667	534.2741919	1743.856022	295.4328777	144.9963586	150.8940159	698.6236185	5633.578832	0.2892371914	0.1608918486	-0.007731721648	0.01755262209	0.01805304593	0.01766241648	1	0.2293330824	0.2895095131	-0.007835826232	76	1
10	661.8410314	178.2733633	595.463721	8085.244384	2396.944536	299.1301739	1472.118499	3650.5	2634.807692	180.8420861	2157.527477	671.5266599	124.8661872	181.6413874	948.1193822	2623.123542	0.07023286927	0.2992303133	0.04001411672	0.01500548242	0.03239312791	0.01800201914	1	0.06038462129	0.5771814184	0.1132417372	49	1
10	667.8223806	319.8129717	-50.19285319	11196.04979	671.6749087	374.4482583	1883.698659	4256	17483.87234	57.86045277	2047.079891	149.2301745	84.43969258	174.4769336	729.7364528	7325.054212	-0.004244712013	0.06161001522	0.03362505559	0.006271413185	0.01500787899	0.007125858761	1	-0.001546987694	0.08965810878	0.06375444176	7	0.9999509552
10	670.4924131	134.0281618	2228.280728	7580.810666	737.9315142	510.693403	1551.532987	3026	7600.87234	364.7891603	1141.023904	169.6054102	175.2673782	150.909272	441.0124751	4023.008389	0.2934459337	0.1008325172	0.06860310996	0.01921522366	0.02036411086	0.02311930937	1	0.2370732424	0.1685454083	0.2520893499	75	0.9999999999
10	670.4298393	256.6975197	-160.5254664	11109.61731	1105.856978	2488.6537	1810.653392	4337	7636.860215	80.28536131	2012.007893	228.9718821	454.6876196	234.9239634	757.9084632	3477.478195	-0.0150572487	0.1030753485	0.2266539137	0.007170582099	0.01789836101	0.01888695708	1	0.003050594899	0.1810449311	0.7251144344	15	1
10	672.4300836	369.2268581	-63.39178944	12146.83153	5212.625987	133.3890141	1591.522842	5951	23523.7957	97.4137091	2284.770564	881.2185259	83.15969277	197.9315988	1020.402147	11579.47971	-0.005316702872	0.4381782606	0.01206470407	0.009685139159	0.02828379963	0.007935889561	1	0.0001294175814	0.8623647975	0.006889609784	28	0.9591450932
10	674.3697063	405.5454947	3125.007075	10414.94544	1044.753166	-34.23760362	1765.322205	4195	4589.712766	689.0559472	2332.079361	248.8005294	173.668291	186.0389379	895.6440226	3960.483764	0.301016159	0.0981567897	-0.003696769815	0.01775171817	0.01636830526	0.01913137781	1	0.2382756273	0.1606849338	0.005752039858	74	0.9999810771
10	674.9816825	172.5017097	-104.7294493	9884.110461	1047.487539	1089.657841	1552.497183	3914.5	13825.83908	54.55687862	1178.308307	167.736459	167.8721953	166.3330576	448.5194114	4052.77371	-0.01085470464	0.108423575	0.1128473073	0.005649550293	0.01590548663	0.0109987513	1	-0.001069146628	0.1883778533	0.3360706682	14	1
10	675.1776662	503.472353	492.2580258	8147.975076	1249.976536	326.2032298	1784.315648	3432	5007.635417	175.7166164	2584.881662	373.7059117	132.0489923	674.1705157	1023.292994	5422.314024	0.06198643706	0.1508633113	0.04130915909	0.01217320834	0.02930305786	0.01972012509	1	0.05237976705	0.272589157	0.1090201464	43	0.9999998188
10	677.2014617	468.1506541	-111.9097166	8737.770041	420.0752889	2046.90434	2149.746563	3390	3416.010526	158.8449832	1938.652835	221.7503211	471.871369	1883.000101	709.2617818	2196.746286	-0.01375763775	0.05045757268	0.2387488198	0.02354765513	0.02815314507	0.0359271243	1	0.004326535544	0.07335236013	0.7644594712	10	0.9999999997
10	681.6638426	213.6081957	-63.67788235	9474.359786	2969.994599	1064.994043	1595.197712	4331	5703.677083	82.36733682	1547.163832	548.2688413	180.4597112	184.3184324	705.619864	3308.03678	-0.006509863758	0.3150861537	0.1124505339	0.009249079836	0.02387860881	0.01150419327	1	0.004514338878	0.6127601576	0.3451781096	27	1
10	681.2585808	298.7610847	4904.617226	10456.62199	1688.569437	-128.6930373	1715.109771	4500.5	9246.860465	979.1338274	2036.535145	343.0897429	228.1202958	1005.021932	828.7401643	4784.301658	0.4682598588	0.1620862432	-0.01422288209	0.02667340094	0.01910083108	0.02477719171	1	0.3707822553	0.2900868489	0.01001114073	87	1
10	681.3716796	328.3772027	652.2971912	12995.11878	1346.62952	2596.417684	1867.274961	5068.5	14393.54167	162.7915988	1725.885089	206.5566005	375.0379307	216.7745758	658.1438296	4598.866359	0.05201851473	0.1057436734	0.1990599014	0.008910464516	0.01139510369	0.01644453587	1	0.0544121524	0.1850237028	0.6456260239	41	1
10	684.173348	264.1946183	4934.318314	10660.13764	1199.443701	969.5383404	1839.083484	4409	22500.05376	892.3933161	1980.357076	220.4753859	289.121337	203.9084612	758.1962564	10717.6557	0.450532429	0.1118715465	0.09164166518	0.03068327214	0.01873502498	0.02398026436	1	0.3631901416	0.1904830316	0.3667352573	86	1
10	684.7205806	312.4688746	3171.23956	11467.80899	2437.78849	795.0183202	1893.610464	4900.5	8855.154762	621.7032469	2161.005541	456.8158961	216.2671872	205.6187874	892.9158927	5250.744272	0.2833687837	0.2163703293	0.07276996591	0.01693873646	0.01941628069	0.0205457529	1	0.2305738121	0.406058618	0.2694314834	79	0.9999999896
10	686.7313054	135.5767681	487.5931212	7464.160459	1181.910416	18.59200159	1146.161436	3024	17696.46316	131.8830757	1437.281652	217.0058263	74.89810097	155.5960216	541.1744685	8006.14666	0.06593676815	0.161771481	0.003212764896	0.01168422728	0.02185049447	0.01125883882	1	0.05311189355	0.293746023	-0.02022302066	42	1
10	686.2146175	361.1292515	3660.153531	12151.92342	2760.389626	-90.3377789	1637.349124	5247	11757.63542	647.2263698	2090.241875	462.7412577	164.7859637	185.4885853	852.3285195	5550.142394	0.2959572236	0.228220013	-0.007634070167	0.01611532478	0.02019942385	0.01486693417	1	0.2353706082	0.4277258552	-0.002903976957	78	1
10	686.6563396	697.4140319	1105.951	6879.639149	1990.289796	-17.96356952	1120.334302	3113	12248.02128	188.5171356	1094.437533	298.6398572	94.80256325	142.1861701	457.550574	4741.599322	0.1606094018	0.2945370294	-0.002505065759	0.01461790871	0.02406224012	0.01420910122	1	0.1291490839	0.5653502174	-0.01254894947	66	1
10	692.4966324	490.6336494	557.4795811	10589.61124	527.7184667	2257.952669	2079.125326	4025.5	8963.184783	107.9142462	1495.282566	138.4833936	336.2105261	195.0207981	548.3455084	2722.251783	0.05414699164	0.05159242896	0.2121816872	0.008003669647	0.01238776665	0.01640148527	1	0.05639657062	0.07420661409	0.6886070781	37	0.9999999816
[truncated: 4,019 more rows]
