# Supplementary material for: Phosphatase specificity principles uncovered by MRBLE:Dephos and global substrate identification
Source: Mol Syst Biol. 2023 Nov 2;19(12):e11782. doi: 10.15252/msb.202311782 (PMC10698503; doi:10.15252/msb.202311782)
Supplement: Supplementary file 4 — Source Data for Figure 1 [file MSB-19-e11782-s002.zip › Figure 1/1D/Complete MRBLE-Dephos data with scripts/ToRegeneratePlots/B55_Pilot/20200906_B55_Pilot_0.csv]

1	89.34570689	44.54427245	121.7247128	934.9061229	84.83805968	-6.421090091	1070.682785	411.5	203.9368421	81.66552336	1017.976329	69.34528566	56.29857937	156.4917978	381.8398044	370.0663198	0.1301145884	0.08662121393	-0.008152715536	0.1573933013	0.2209058214	0.1933397351	0	NaN	NaN	NaN	NaN	NaN
2	38.33524492	27.4378206	49.97644278	4815.53893	18.21487258	207.4785935	1605.199978	1778.5	5901.425532	31.11755212	978.860796	96.96755185	70.93103273	202.768268	324.8382703	2843.240399	0.01002189734	0.004659267446	0.04268784531	0.006934838448	0.02131775992	0.0167544411	0	NaN	NaN	NaN	NaN	NaN
2	181.4525064	147.2657855	5102.543403	10806.32135	3131.531621	0.2290722375	2951.193867	5048	6625.258065	1114.80127	2395.144432	741.2595222	240.4317013	300.426251	1081.817974	4282.419371	0.4744335973	0.3032029411	9.33876808e-05	0.02830758783	0.02664607673	0.02583660693	0	NaN	NaN	NaN	NaN	NaN
2	202.5688561	217.3328456	-7.320739873	13785.37405	3225.078323	297.357331	2536.811246	5915	5547.521277	79.84211453	2902.630929	705.1741028	88.06955661	300.0186341	1191.321934	3505.01206	-0.0005569423662	0.2366993348	0.02176524543	0.006571350158	0.0194610574	0.007375632805	1	0.002993950662	0.4474922601	0.03093809975	21	0.9985015492
2	329.3671736	249.235524	17.00320512	7485.755595	1026.575041	262.9122784	2503.706983	3187	1213.074468	63.51999073	3365.578139	519.0884256	106.0498555	428.8155621	1332.427674	1472.837129	0.002937467981	0.1456350907	0.03594481829	0.01036700834	0.03697566464	0.01877003342	1	0.005955705975	0.2625427313	0.07747765964	17	0.9999499954
2	377.9008805	514.8474663	-101.2455467	8534.630298	187.0528763	2225.377033	3121.982378	3254	904.3979592	78.94545715	3735.695468	158.1102989	900.0579119	574.5269105	1354.551424	980.3378204	-0.01251736458	0.02528238882	0.2679716469	0.008956118893	0.01780487647	0.04201784216	0	NaN	NaN	NaN	NaN	NaN
2	400.6215796	668.6411103	-0.8105537412	4895.540241	725.5002505	386.3639276	2136.312367	1994	383.6526316	46.54576589	2895.434436	480.1533005	201.5510203	294.6566522	1155.29975	477.6804943	-0.0005133840094	0.1460973175	0.07816109001	0.01513561595	0.03358402292	0.02793515928	0	NaN	NaN	NaN	NaN	NaN
2	406.6281568	126.4345602	38.87336755	8817.896789	645.2003207	525.9516651	3054.210571	3588	1073.712766	59.87322613	2593.962971	285.6067287	120.1697214	283.175883	983.0471655	904.3421969	0.004269369506	0.07501613656	0.05943069113	0.007570840267	0.02395078783	0.01936180053	0	NaN	NaN	NaN	NaN	NaN
2	514.7372108	118.650863	1.14828332	9416.461434	-52.20385346	394.0803705	2380.302953	3457	4353.129032	63.16500658	2444.752985	123.1943211	119.1054547	417.9373102	842.4586058	3413.035339	0.0001488850564	-0.005595133866	0.0420661994	0.007056508342	0.01529535014	0.01198481618	1	0.002897123482	-0.04510304199	0.09287408223	2	1
2	536.5112682	713.0374765	8880.412516	8554.533483	410.2822746	-671.5107313	1907.220562	3464	4058.473118	2569.076422	2496.451235	162.8148081	355.9659497	262.4368215	951.7098141	3653.034018	1.039695875	0.05195467553	-0.07527579961	0.0359253208	0.01649632412	0.04714942335	1	0.8136503937	0.05427163383	-0.06596728484	95	0.9999234655
3	39.5838594	443.5796465	3994.885176	13538.19795	2865.917012	-21.77746345	2264.898979	5871	9976.684783	810.0655039	2837.478644	604.9111031	177.0631303	227.6054153	1163.943532	4569.79573	0.2919122919	0.2078855371	-0.001671117179	0.01787496356	0.01684631378	0.01392860479	1	0.2313766007	0.3841595006	0.01767614631	78	0.9999965565
3	434.8295043	165.4502448	-80.00754132	18003.9096	210.2757708	576.3594422	3048.196531	6605	9300.770833	51.00306752	2617.02274	216.1950731	117.40062	302.7876935	1001.105686	2791.883833	-0.004618933299	0.01185018503	0.03200741787	0.003085861208	0.01173438662	0.006337010313	0	NaN	NaN	NaN	NaN	NaN
3	467.2104542	495.1946909	4664.979081	14341.33972	1992.801951	1416.338129	3772.647957	6090	6655.757895	910.4810996	3018.947959	458.9467589	368.7658663	370.6790545	1221.324794	4089.446367	0.3195035272	0.1419062921	0.09778172866	0.01583963189	0.01570272183	0.02108963525	0	NaN	NaN	NaN	NaN	NaN
3	486.4792144	70.25737203	-113.5027775	10728.49437	-184.8499591	1887.437228	4243.395425	4008.5	16452.47312	78.90413082	1984.091741	171.0086942	308.1478015	892.4035337	705.5879894	7247.552406	-0.0110567099	-0.02073267049	0.1762550806	0.008691770963	0.01727702008	0.02268217063	0	NaN	NaN	NaN	NaN	NaN
3	597.5522048	240.9700317	983.0085274	14842.77444	2337.533246	148.6028405	1980.726346	6048	13402.04348	197.1752419	2108.756059	342.1762814	105.5793146	187.3657532	817.9981546	4247.990162	0.06702627135	0.1619942492	0.009913750024	0.008378412853	0.01460637994	0.007600182016	1	0.05474012737	0.2940906285	0.003511338885	42	0.9999999974
3	635.3394933	175.4846112	-103.4363237	10220.40304	931.5120205	1389.460967	2769.431241	4088	7518.180851	52.11272348	1890.331924	241.9198014	233.882938	270.3792072	725.3558273	3022.813707	-0.01001297949	0.09110603073	0.1342086641	0.005477124898	0.01726368737	0.01369820164	1	0.002134409525	0.1551528255	0.4103460296	14	1
4	208.2775909	525.4911989	-70.13020399	17819.58287	4352.757643	471.3674944	2022.527795	7709.5	6946.9375	83.9934014	2713.162647	765.2666932	113.1700554	264.5204901	1210.209967	2362.757991	-0.004086442348	0.2424456158	0.0272094695	0.004901312781	0.0155831375	0.005085011507	1	0.0006431091736	0.4594294392	0.04901364802	21	1
4	226.5205712	696.6484289	-18.2267234	8234.268365	1220.091497	485.0814527	1900.278535	3390	1305.691489	55.43289083	2282.556759	372.1723883	141.832824	170.9232299	912.8262986	845.9092331	-0.002152571101	0.145438616	0.06134136435	0.007139589314	0.01800238997	0.01140156143	1	0.003714323408	0.2631034972	0.1635602334	18	0.9999999999
4	257.5751778	287.603865	-63.61714635	18286.08859	273.1326503	234.1067542	2109.437654	6665	7146.543478	52.6624841	2963.399745	195.6563034	94.41027673	227.459082	1097.471644	3121.398413	-0.003357282694	0.01621673988	0.01304880482	0.00308521638	0.01011968424	0.004520661092	1	-0.001696994623	-0.001670286804	-0.006943942555	1	0.999892172
4	282.6319285	485.4675904	3514.854685	21554.59846	2234.413944	1147.007317	2123.462942	8452	15358.70968	753.2153993	4001.294053	402.3137461	274.1293078	233.089922	1493.1697	6117.631848	0.1629180599	0.1011807661	0.0517543872	0.009582796119	0.01201367383	0.01135729014	0	NaN	NaN	NaN	NaN	NaN
4	284.431676	186.7975004	-44.55975719	18316.90966	327.4512545	220.8157237	1744.909121	6688	6357.510638	69.41531918	2620.263814	216.807697	91.18028062	661.7773165	986.6035762	1854.381894	-0.002628980618	0.01882989614	0.01277032652	0.004764929763	0.01117074854	0.00493171244	1	-0.001120712255	0.00363060633	-0.007644829873	1	0.9998114921
4	302.9668115	57.97299939	-22.14419759	12281.43643	155.1234458	119.5914763	1520.824324	4379	6525.144444	42.84057244	2046.25811	143.632781	67.72721179	210.6917012	716.7142726	2397.50317	-0.001668278097	0.01287222336	0.01003991185	0.003801820907	0.01238839332	0.00551923472	1	-0.0006051867793	-0.008607674606	-0.01700047581	1	0.9999541849
4	575.3867856	120.1735025	17430.90613	17822.71166	1183.538831	-886.975739	1311.558879	7134	25610.40426	1062.902235	1219.844282	230.1565421	378.4027434	249.5751767	532.5399653	4149.597636	0.9719695713	0.06795757621	-0.05068737144	0.02487231386	0.01131648487	0.02368468709	1	0.7621776563	0.08860845768	0.003260461422	95	0.9999783171
5	179.6373408	647.2946735	-78.7636266	14691.32702	221.9218149	330.0736802	2285.606173	5278	10972.08511	47.25764811	2578.262107	163.5242863	80.99837348	203.4302637	889.4718337	4356.028527	-0.005466419831	0.01477920896	0.02265443285	0.003982142551	0.01264018358	0.006465917352	1	-0.002701189831	-0.004231225078	0.0255268149	2	0.9106881197
5	256.6802931	85.47325961	10582.89132	10308.64728	1062.686374	-727.9283502	1641.263548	4392	2456.234043	2635.520576	2695.678542	295.5847776	483.5847738	230.539951	1071.088292	1726.529065	1.024303602	0.1025621229	-0.06923394913	0.05024696547	0.01874911862	0.05029922469	1	0.802384081	0.157721075	-0.04712529581	96	0.9999999511
5	265.3779955	72.66044758	734.7189139	10937.91144	1657.228375	45.13784065	1531.165131	4433.5	5007.43617	189.510027	2253.938826	328.294088	82.17646537	250.9885321	862.5440572	2645.518766	0.06968848262	0.1522178206	0.004052116222	0.009279304914	0.01840480415	0.008515888687	1	0.0563447482	0.2739449603	-0.01633394956	42	1
5	275.4109317	237.495164	4824.196104	15944.07746	2626.391166	-162.204106	2060.869172	6694	11840.58333	1228.492187	3583.700127	682.045132	234.5580006	202.1382096	1504.808733	6154.64816	0.3099521132	0.1761517125	-0.00988384204	0.0172065391	0.01723582027	0.01626949715	1	0.2447371104	0.3190246917	-0.007385836033	76	0.999999987
5	296.6321055	175.1226363	-239.2090409	17743.94638	4591.777181	2081.27615	1843.542278	7898.5	11037.91579	84.05068626	2839.86248	790.2924505	356.2836247	248.8905316	1275.12567	4331.154828	-0.01331254328	0.2512189874	0.1166104779	0.005351559114	0.01654951782	0.01033316782	1	-0.0003232606622	0.4805595171	0.3543817834	23	1
5	314.2691762	29.63380106	-33.72332005	11153.07629	3486.805417	198.083469	1127.933761	5000	10861.04348	78.38076515	1686.279239	567.2057188	82.12726186	197.0437583	739.102893	3057.067506	-0.003363454347	0.3147329383	0.01856298595	0.007385106408	0.01883211599	0.007244988204	1	0.00122673492	0.606289319	0.0218531844	25	0.9748414437
5	346.9590427	465.3356168	-136.0458662	19819.38368	3529.207449	1186.686003	2297.308382	8224	7910.505263	82.22831515	2968.632559	572.7634686	197.100657	315.5358556	1237.893736	2648.853401	-0.006858834344	0.1745838708	0.0599908388	0.00438889145	0.01394974755	0.00612578805	1	0.000163564816	0.3224562408	0.1587827573	18	1
5	361.6919438	336.3328069	-146.2438053	20821.72374	7134.528143	533.8879425	1851.387409	9712.5	15398.29348	108.4188533	3725.272319	1239.932802	115.2461523	250.410602	1614.019896	6098.236601	-0.006981420393	0.3431423314	0.02653712423	0.006205452677	0.01777477987	0.005128712431	0	NaN	NaN	NaN	NaN	NaN
5	365.2751076	140.4302592	7474.136355	15581.10291	1769.306463	1334.54149	2329.098456	6329.5	30330.26596	1455.880116	2811.372737	336.3608269	445.1601428	232.6619715	1124.378049	12507.39869	0.4714883743	0.1157033017	0.08104391294	0.02152515095	0.01456132179	0.0263540136	1	0.3777272206	0.1970315514	0.340781665	86	1
5	379.3010623	351.4272367	18623.66453	17560.86999	486.9452697	-527.2438409	2483.886692	6967	16788.72043	3677.517594	3645.32977	221.2800427	575.113793	315.6516458	1431.627532	8867.686111	1.052777849	0.0290970706	-0.0278354168	0.03163048542	0.0125737861	0.04095728965	1	0.8270568586	0.009232378984	0.09936165027	94	0.9999999999
5	396.5609199	45.16298861	558.6117805	11711.08712	642.597699	2250.408589	1812.061003	4363	14395.23711	149.5796294	1699.253074	152.4389003	389.7539573	197.2476982	620.2372475	5660.543365	0.04849796604	0.0576088622	0.1953130108	0.01001464069	0.01418104279	0.01701742798	1	0.05216720751	0.08833569796	0.6328787602	37	1
5	432.2427041	328.034447	6227.086289	12611.20913	533.9214405	1205.39363	2330.956891	4882	2492.905263	2084.642522	4402.492592	256.4100271	505.2535619	325.7453678	1659.340679	2629.651308	0.4903362309	0.04588031669	0.09706282587	0.02580847183	0.01855272478	0.04219193139	1	0.3930857635	0.05519119182	0.3979247519	84	0.9999973836
5	451.4570404	175.5782889	2297.941449	14737.37262	882.4702117	2267.532882	2321.069725	5692	13695.42708	581.490295	3226.848415	263.1027991	523.1954204	242.8877869	1234.3693	8493.06265	0.1570753371	0.06014448419	0.1525600442	0.01248006374	0.01455046588	0.02142214921	1	0.1346955237	0.09056617673	0.5113692828	57	1
5	465.5156128	641.2358048	-69.13090856	14016.8623	2262.036303	952.3669173	2368.919761	5725	1615.032258	70.4567196	2836.955988	485.7056955	190.2210849	240.9857375	1129.693321	957.7752692	-0.005579358945	0.1619383757	0.06725975823	0.005207664115	0.01294454664	0.008579166863	1	0.001569021089	0.2969496104	0.1836440357	18	0.9999999999
5	479.6973145	717.5104815	2251.290211	13240.38423	358.7124072	430.3332504	3719.027306	5071	13808.55789	460.5253313	2628.111133	142.1322016	160.4686713	426.8480828	927.1990936	4821.839928	0.1715188361	0.02706941948	0.03232636982	0.01128205809	0.01128074333	0.01496861392	0	NaN	NaN	NaN	NaN	NaN
5	480.7444422	400.5105275	-141.7760053	16612.28738	2779.162003	964.401107	2121.594135	6707.5	7915.56383	71.07645318	3164.973914	635.2064551	196.4918998	229.4838527	1340.106468	3504.781221	-0.008892640949	0.1738567501	0.05911742785	0.005019232535	0.01349674579	0.008257171109	1	-0.001504630327	0.3209718477	0.1552827896	18	1
5	494.5277392	624.2881291	-3.134593734	14326.87205	1256.499463	564.5983425	2468.676261	5554	1969.93617	59.76532841	2920.807069	285.2546935	127.8847685	263.959378	1101.396375	1370.385793	-0.0002731508701	0.08787153995	0.03942756781	0.00443955003	0.01270798685	0.009948801288	1	0.003177986775	0.1451035439	0.08679154266	12	0.9987833816
5	511.2395116	283.5590447	-114.3588419	15348.44298	2518.945353	868.5358722	1891.937481	6247.5	7223.419355	71.02395623	2900.046219	577.5278112	212.9078342	192.7207233	1203.453728	2943.061033	-0.008463161155	0.1711581074	0.05878197656	0.004834070287	0.01477838977	0.008030181356	1	-0.001212856627	0.3154600816	0.1541411511	18	1
5	534.427208	22.35023818	-7.509429346	7442.951687	1656.983545	757.6464791	1246.708838	3220	2452.053191	50.70069369	1151.441346	267.994856	142.7198724	141.6159078	483.8550974	947.9730767	-0.000901880942	0.2203249922	0.101427481	0.007255440222	0.02037606796	0.01296035459	1	0.008127455211	0.4169632233	0.3040806212	23	1
5	578.8256664	403.1697554	-110.2635793	16272.61248	2449.727321	885.468096	1927.833823	6524	5033.957895	81.60823248	3290.851182	629.7140716	216.7902224	305.2624129	1362.213404	2679.055109	-0.007377657104	0.1657165225	0.0571866028	0.005556962608	0.01651489521	0.008138010961	1	-0.0005156747547	0.3043108414	0.1487322709	18	1
5	584.4948548	222.6648274	-102.6811798	13317.96329	4419.24967	345.1220867	1559.633691	6138.5	15496.91489	79.51689382	2633.218598	817.5666377	98.9965638	216.1876693	1129.176009	7175.355331	-0.008521581204	0.3332896053	0.02479589464	0.007274386084	0.02047957138	0.007600020631	1	-0.002242215958	0.6443570291	0.04268179826	25	0.9999976565
5	595.8747904	343.3854134	-59.3800286	13718.05056	2182.604535	836.9853796	1944.273084	5626.5	2137.084211	67.69998329	2724.197376	451.1438461	194.6937072	193.428505	1079.171094	1476.5183	-0.00438592416	0.1594059359	0.06037290082	0.00527500556	0.01823448981	0.008861280674	1	0.002007677632	0.2915355964	0.1601718684	18	1
5	600.7305582	673.4468973	2074.654918	11862.98915	523.7971721	193.3848822	2526.555566	4502.5	13069.93617	415.7600728	2457.229596	146.3428981	121.6052673	241.140884	883.7476683	5572.586365	0.1743804188	0.04529002831	0.01639855467	0.01013922177	0.01177132489	0.01103030672	1	0.1387159641	0.05530327989	0.04699051641	55	0.9999261428
5	608.076627	121.7506418	1275.712819	7835.892586	2358.938397	11.41533365	1499.11371	3604	2370.840426	300.772657	1769.89097	577.3815273	108.9545678	166.2440934	805.4443885	2129.169394	0.1685323858	0.3021162298	0.001465990511	0.01704099213	0.02969071762	0.01675182977	1	0.135261891	0.5777410713	0.00278310721	66	0.9999999971
5	623.1019363	93.32878126	556.7458338	9012.969198	2793.952165	-33.83723413	967.6063267	4054	12847.94681	146.6467405	1455.520626	447.3197178	71.88871877	173.7002077	627.4076867	5134.818995	0.06369076887	0.3120387166	-0.003765336919	0.01058334199	0.02520949518	0.008514449027	0	NaN	NaN	NaN	NaN	NaN
5	627.2199119	532.5546582	-21.46029988	11088.46804	1789.598098	648.9185112	1913.483102	4547	1822.925532	56.93689426	2073.048819	387.963357	153.7976432	167.6700607	846.5308089	922.4588954	-0.001989902371	0.160809936	0.05952356014	0.005505977882	0.01382673571	0.009886883226	1	0.003846905986	0.294332689	0.1578583464	18	1
5	654.8627509	408.3416456	10136.65255	9571.046304	199.6337877	-606.6053304	1919.344165	3745	5402.978947	2795.873823	2562.952927	133.5494535	413.3588496	271.4588004	974.6154554	4138.377007	1.055467756	0.02097366867	-0.0640264158	0.0423186354	0.01609676752	0.04966605612	1	0.8265863873	-0.008615659737	-0.02465100681	94	0.9999999968
5	662.4198357	317.3972828	-48.25341026	11875.52887	242.0429807	105.226788	1441.834746	4313.5	7482.569892	41.55722823	2701.384055	139.189807	64.47586469	181.5752826	942.1808964	4737.74954	-0.003917278855	0.0214677855	0.008776007604	0.003941470253	0.01283854391	0.005425907451	1	-0.002390508349	0.008877576326	-0.02158501579	1	0.9999500731
5	664.8780567	520.2136383	-52.95628964	11768.87476	258.25507	116.9046	1487.883673	4346	8023.473684	39.83209695	2490.344385	105.8832246	68.49970492	131.6877488	873.3996773	4246.178807	-0.004729719489	0.02088987385	0.010544781	0.004020224517	0.01038637794	0.005519063325	1	-0.002911954815	0.007773908333	-0.01571513593	1	0.9999407426
5	670.182802	361.1292374	-169.7454945	13044.56391	2094.709125	1436.37233	1656.968871	5390	12598.58947	63.01684983	2677.03204	383.402396	309.7963273	176.9984037	1029.803104	6647.408318	-0.0137087814	0.1572356687	0.1114023446	0.005830076068	0.01760231011	0.01014288884	1	-0.001798902639	0.2890356411	0.3332905892	19	1
5	679.6417577	543.6602609	-42.60144782	9943.815567	1582.549168	560.8637834	1503.114673	4066	1815.684211	62.43575793	2259.788868	401.7255303	141.9131599	174.0296487	910.8840454	989.57754	-0.004114980509	0.1557562654	0.05657289693	0.00678262232	0.01781244361	0.009183146666	1	0.001925389114	0.2839677237	0.1470557621	18	1
5	712.59516	359.2633563	-20.23292733	8665.843769	1373.344501	519.3848039	1708.57133	3533	2245.446809	60.14293894	1772.863164	303.1042394	122.9967675	200.518198	702.4629946	1284.036517	-0.002574698467	0.1625600939	0.06030580929	0.007741843783	0.02300287499	0.01064611087	1	0.003455865011	0.2979311503	0.1604679019	18	1
5	735.5937798	417.6071522	-20.05025523	7915.30468	1253.40843	436.4664504	1579.150182	3269.5	1790.053191	51.1169971	1498.05791	274.8566211	110.9363752	158.0058677	607.0659071	1286.042495	-0.00258646333	0.1583516442	0.05747190168	0.006676226079	0.0203208615	0.01071659514	1	0.003213480431	0.2892633481	0.1505874459	18	1
6	17.31199269	300.4731174	4.80058377	8990.827221	188.9201572	81.44054392	1279.705552	3284	5971.59375	42.08864569	1819.173826	121.8457815	60.10930725	143.5554675	642.8056778	2823.752414	0.0004439502671	0.02038058614	0.009417024289	0.00494518565	0.01420225075	0.006732501229	1	0.001078412557	0.006629324263	-0.01840058697	1	0.9989395311
6	38.72588465	322.72098	3369.052996	11472.51202	141.6471018	-118.3554359	1846.329054	4234.5	8555.610526	814.9156392	2806.024765	126.049079	202.2740737	187.0100453	985.30261	4754.330392	0.297949105	0.01227583539	-0.008599441921	0.01756459534	0.01246160604	0.02144795393	1	0.2339795932	-0.01441618577	-0.011178745	69	0.9999902449
6	43.6817619	494.5443938	-24.23449831	11799.66726	135.5266585	128.2524773	1650.604559	4289.5	8344.531915	46.49465651	2180.107766	136.7687625	64.77017657	188.2306598	747.8773534	2996.278221	-0.002007917023	0.01235440309	0.0116877218	0.004375950477	0.01290338114	0.006304943548	1	-0.0007623059733	-0.009599471429	-0.01143401236	1	0.9999369038
6	46.70009709	146.659744	-57.62284565	7942.001684	1285.379078	779.9084997	1171.996692	3200.5	10332.45161	56.0958665	1621.018309	273.8518118	169.5550853	150.7404572	626.5242142	4059.985496	-0.007162380363	0.1601131772	0.1018282933	0.007493834108	0.02293603343	0.01516918979	1	0.002713200611	0.2944710951	0.3020110057	19	1
6	47.52915925	532.7120381	0.8820633803	9618.418757	92.00378311	103.7614037	1625.517085	3448.5	4282.297872	38.97801306	2221.288577	115.5652665	66.78254599	189.6491155	780.5721042	2454.94915	7.331264651e-05	0.009869198732	0.01150016259	0.004379738015	0.01218008833	0.007076188542	1	0.0008419949085	-0.01469319249	-0.01167504086	1	0.9998302276
6	60.48865473	432.6545803	-32.96094406	11334.82292	1767.516651	642.2024629	1881.273892	4557.5	2350.698925	61.2419198	2386.077176	369.7481156	154.6257819	205.1383203	913.9561445	1190.759538	-0.003335725136	0.1534152371	0.05672572264	0.005511153233	0.01653900857	0.01005212672	1	0.002529573009	0.2791966324	0.1476855079	18	1
6	74.54731913	464.8013115	-47.38505937	14163.60877	3001.585611	326.8217165	1561.107908	6023	7402.010638	70.14066649	2840.136683	614.2950679	99.5441993	388.0658073	1156.76015	3166.027267	-0.002933044147	0.216598859	0.02366300141	0.005464995346	0.01551321646	0.006755330148	1	0.001083993515	0.4066666298	0.03624235564	21	0.9999999984
6	79.67368298	229.4461017	-177.5480933	12567.18815	1901.377037	1303.935698	1820.989429	5094.5	13664.59574	68.69835231	2666.373268	347.3758765	281.6731121	191.3140996	997.7140712	6198.599038	-0.01495659373	0.1473156927	0.1034719892	0.007019501563	0.01771358105	0.01271055694	1	-0.003417834128	0.268576299	0.3054191478	19	0.9999999986
6	86.58411629	444.612582	-41.93305706	12482.8872	1896.334429	685.5005947	2098.884661	5079.5	2119.231579	64.22509027	2442.536473	388.2891791	158.4200643	247.7352629	955.0083411	990.986511	-0.003165897257	0.150859582	0.05641095689	0.005499003048	0.0165009453	0.008492344961	1	0.00261958281	0.2739801237	0.1465591006	18	1
6	94.77175932	141.4224696	2441.625043	8463.458649	795.6243248	-133.9449284	1415.343159	3381	5734.344086	675.8176133	2333.264797	214.5796363	160.9200828	182.753609	864.6061091	4901.832928	0.2875668436	0.09445355429	-0.01453171889	0.02143630386	0.01888676452	0.02250162034	1	0.2260933422	0.1528215941	-0.03127609037	74	0.9995721178
6	99.58181808	486.2653321	4050.560431	13584.42664	2988.359533	-191.1377905	1768.288286	5836.5	13994.26596	1010.673093	3267.438829	682.0454664	215.5826242	214.9705613	1323.345205	8174.568547	0.2995502278	0.222638218	-0.01437232434	0.01639946501	0.01782515707	0.0166546297	1	0.2366316404	0.4136478542	-0.02370363153	78	0.9999999998
6	108.8543116	312.2958187	-230.0913573	16484.3261	2538.696168	1797.012187	1930.775867	6564.5	10730.29474	164.1651833	6944.087605	1082.397948	715.6997832	289.0688175	2677.324356	6563.409086	-0.01474318253	0.1638648817	0.110608245	0.007070665163	0.01946721976	0.01132971319	1	-0.002612039576	0.3025180649	0.3305390302	19	1
6	118.5325668	603.3026485	26.46397239	8094.414564	7.48272362	188.9719507	1998.842895	2998	1214.073684	38.00518175	2780.340244	95.69293117	81.39482585	220.4320592	969.2824337	1200.403604	0.003953285527	0.000874770262	0.02389785807	0.005459523913	0.01703444744	0.009958774505	1	0.004682907589	-0.03262008234	0.03153864764	2	0.9999661489
6	159.4085749	601.2666076	-93.23465206	14936.11679	196.3039515	880.9587233	2101.683093	5355.5	8888.212766	49.39566604	2692.906295	128.4181404	175.9631224	195.4786865	940.6494718	3001.950093	-0.006102738165	0.01336084872	0.06162207967	0.003691666334	0.009876785937	0.005940127778	1	-0.000502020171	-0.005739045513	0.1592458257	3	0.9999999794
6	161.1087803	152.0235004	-215.2577489	13911.22417	2165.65919	1503.221714	1781.657401	5652	12673.23158	75.46645107	2518.84143	359.6530383	283.0404876	217.7496074	951.0448375	5616.048254	-0.01586031699	0.1595203925	0.1076618029	0.006041454546	0.01631007018	0.01090812922	1	-0.00373366823	0.2935838606	0.3200094885	19	1
6	167.7191018	339.3959878	-143.0941614	18958.07504	2127.727073	1086.552369	1841.56177	7519.5	8816.526882	67.23082748	3191.824504	433.5895213	202.1075725	209.4143497	1240.978877	3082.798921	-0.007468117875	0.1100827567	0.05820331178	0.004019614924	0.01296261815	0.005747585291	1	-0.0009903954549	0.1910799908	0.1503696389	13	0.9999999957
6	168.0556754	725.072401	1723.180824	9563.730667	-124.8614375	270.122075	2895.585231	3564	6555.263158	326.3780641	1695.386342	121.6030891	140.0409593	364.1094064	593.2067327	3159.436292	0.1801945729	-0.01255838098	0.02837766041	0.0112187346	0.01387947053	0.01757536837	1	0.1436340426	-0.06212825596	0.08760510017	52	1
6	181.0065937	540.3541522	2807.674051	16939.21683	1613.326112	88.08368937	2249.032453	6458	10388.33696	643.1998805	3683.341448	410.9132299	144.6578831	257.8401765	1414.788803	6342.866711	0.1677501288	0.102347935	0.005210841879	0.01024440999	0.01593417329	0.01042893854	1	0.1332036899	0.1711639702	0.008879120202	58	1
6	196.7636416	302.4629586	7179.436061	15046.15257	2400.999398	-307.7585325	2269.508948	6304.5	9474.311828	1705.633953	3363.712437	597.4418049	301.1183095	264.2271354	1401.189461	6003.033382	0.5007304369	0.1648626506	-0.01989913104	0.02228655357	0.01687295101	0.0232742728	1	0.3941425671	0.2931805287	0.002329539113	87	0.9999999999
6	201.6245958	456.4787144	16368.96732	15338.34148	1626.356407	-845.7644358	1888.563055	6302	1226.655914	4401.421866	4447.051128	525.7613423	665.4641901	324.867885	1828.240084	885.2841658	1.048610017	0.1070327657	-0.05631742812	0.04591276431	0.01426301365	0.05207234794	1	0.8224575235	0.1669582303	0.003080807549	96	0.9999999988
6	206.2042712	157.8507233	13.76463972	9681.341181	3179.053495	165.3039164	2081.559208	4487	3648.178947	77.48969622	2526.340183	849.5913718	88.20484997	329.2837921	1148.546351	3440.289087	0.001537804079	0.3203577801	0.0178567098	0.01025418449	0.02812905126	0.01119459477	1	0.00508426242	0.6176519599	0.02075500306	24	0.9976520164
6	211.454716	209.3059512	-46.89140834	15736.56562	1507.027839	227.2724107	1978.669898	6014.5	5490.37234	56.39025493	2981.346468	386.5654414	91.17887319	237.365554	1154.084383	2392.311385	-0.002693140704	0.1023580681	0.01480307293	0.004040800592	0.01479403274	0.005760544058	1	-0.000317681051	0.1737625662	0.002081643498	11	0.9993247637
6	230.6705503	440.6135222	17326.82961	16426.18842	449.0891591	-672.3281256	2272.884788	6504.5	14492.875	4435.545249	4372.450584	203.0719243	707.7477805	352.6855736	1681.492169	8653.681347	1.048545081	0.02771060515	-0.03902510066	0.03298674357	0.01187417553	0.05195747311	1	0.822933777	0.0060713948	0.05987455931	94	0.9999999993
6	231.8210704	606.1129722	5511.240287	10781.38342	1577.495625	-180.2252547	2463.770332	4518	2660.368421	1911.214609	3984.442861	566.6621249	269.8311961	340.9431884	1585.498373	2123.986462	0.4948789889	0.1428572043	-0.0136540145	0.02797546372	0.02848835411	0.03400146721	1	0.389782834	0.2486751584	0.02170011644	87	0.9530986187
6	232.2540935	705.5243936	826.9092726	14192.75106	514.0425045	1552.380745	3094.731936	5287	16659.80645	208.4616136	2624.790869	131.8185973	297.9794655	332.4283421	934.5368013	6318.260761	0.05801000567	0.03707360909	0.1099510931	0.007054632819	0.009312376507	0.01454790365	0	NaN	NaN	NaN	NaN	NaN
6	235.5647463	545.7920658	-5.135829584	10238.74306	1585.745095	656.5671167	2485.530434	4195.5	820.7765957	60.97798861	3584.472027	586.8803659	215.8942675	372.8430936	1414.674684	625.4274952	-0.0005687769785	0.1528765539	0.06794822231	0.00694866086	0.0232150825	0.01592685438	1	0.005484494512	0.2784585235	0.1868799014	18	0.9999999999
6	248.1351432	188.5068523	-122.0861579	17475.01055	339.2529219	1017.317282	1999.055183	6366	8365.456522	56.34262699	2702.881044	196.4789347	210.6910978	202.1951531	1027.850493	2457.113237	-0.007108289564	0.02059607516	0.05918336658	0.003390636675	0.01109691211	0.006547857474	1	-0.001401746323	0.008918930008	0.150869195	3	0.9999999525
6	283.3656939	211.6188525	-84.9421348	15610.39986	236.1195412	931.1993724	2090.218864	5603	6178.1875	51.397681	3389.843695	184.7388898	229.7710946	232.3598211	1232.969768	3139.396098	-0.00545762531	0.01577621263	0.06072710558	0.003861391579	0.01193617602	0.008198514063	1	-3.582779933e-05	-0.0008614537844	0.1564003875	3	0.9999999925
6	298.7786465	333.8587615	7.479255378	17946.04075	5755.855933	233.1011859	1997.272916	8248	3075.53125	88.76542544	3802.870036	1368.790976	113.1691891	359.4569663	1759.322647	2022.953578	0.0003816632699	0.3333258147	0.01452499518	0.005432963481	0.02150715198	0.006645140008	1	0.004052694228	0.6439522216	0.009463537923	24	0.9999998059
6	307.3281528	135.5979742	2090.819858	13016.46126	1859.624536	1941.31754	2834.171116	5534	5414.9375	503.879288	2916.04207	478.757764	453.6721282	2160.115426	1154.699016	2923.101654	0.1665399229	0.1401244639	0.1470585387	0.01445018815	0.02719510391	0.02282461422	1	0.1424458392	0.2530837489	0.4973097826	63	1
6	312.2825141	264.5197998	-78.25376197	20680.19734	2284.131614	282.1615597	1943.444893	8234	11333.44211	64.46068753	3534.629358	452.0115921	87.71874198	243.9586516	1388.146041	3349.893678	-0.003860771632	0.1065924167	0.01398798507	0.003521561535	0.01160331981	0.004053158887	0	NaN	NaN	NaN	NaN	NaN
6	340.5444861	168.2185392	3209.174678	19796.0236	3378.594619	76.81297691	1884.790408	8216	10332.77174	642.4253813	3578.038853	661.7089952	172.6498799	249.9178922	1466.481645	4334.902222	0.1635419396	0.1710259181	0.004099211048	0.01072345697	0.0152150122	0.009437668375	1	0.1303986984	0.3110054173	0.006343096731	61	0.9999998482
6	348.3116202	644.9921811	-1.784681532	12280.08965	-31.23833658	357.935916	2843.260895	4469	2548.043478	45.03261888	3152.375832	136.4857594	105.46465	408.7668275	1099.124818	1591.640635	-0.000204158543	-0.002368484876	0.03074205647	0.004035639295	0.01294102993	0.009616843164	1	0.00185849622	-0.03892766298	0.05398219896	2	0.9999999997
6	349.7487198	14.69133998	3784.587459	8832.917832	848.8481689	635.6902099	1396.982315	3534	13380.36559	932.1465065	2065.755403	236.914486	280.1738509	170.1263381	790.0429307	8688.357642	0.4320143053	0.1016318703	0.07183254143	0.02560971879	0.02329522096	0.03358865832	1	0.3458884049	0.1685774026	0.2994533394	86	0.9999999729
6	354.0137526	264.0765492	2757.615031	16366.43382	758.6696934	2417.392904	2669.320074	6138	4659.924731	606.511545	3587.964998	274.506498	607.0835797	323.0008899	1356.708576	3079.416278	0.1661398468	0.04973943593	0.1533577343	0.01156423591	0.01475117415	0.0219724212	1	0.1417987849	0.0692909001	0.5158819164	57	1
6	361.5952618	653.244859	-141.493595	19915.94726	2927.543254	2483.086691	3002.253664	7889	3753.365591	81.04315653	5435.002271	831.9393541	615.249661	367.3946912	2122.570765	3096.59179	-0.007551832909	0.1508734324	0.1264937993	0.004969667678	0.01473469164	0.01386645953	0	NaN	NaN	NaN	NaN	NaN
6	381.2936701	679.5370076	-70.59072762	13892.99054	1939.576516	1047.009863	3276.480606	5584	3718.4	67.94449722	2583.648775	374.0295555	217.5619366	531.0425032	991.7688229	2271.691494	-0.005200766786	0.144097009	0.07928805549	0.006239778689	0.01630261409	0.01070455797	0	NaN	NaN	NaN	NaN	NaN
6	384.3189144	311.4556855	5136.942674	16048.1315	3549.327686	-67.34958893	2224.318922	6876	5290.148936	1204.60514	3545.626494	977.1255	233.5971855	253.53693	1599.095745	3526.992221	0.3222549708	0.2336809129	-0.003901503462	0.02006115181	0.02046976754	0.01770242998	1	0.2553298942	0.4362003817	0.01794088351	78	1
6	389.7929133	737.6688928	3140.43176	10161.72853	634.2929711	305.9128552	3383.08763	4166	3378.168421	883.8092693	3029.66439	267.2559204	186.9531869	405.4102846	1165.229936	3002.981475	0.3016007268	0.05791792185	0.02912597721	0.01929777294	0.0185762386	0.02820774935	0	NaN	NaN	NaN	NaN	NaN
6	419.3920852	538.4567945	-2.769827346	12484.38871	671.912698	243.466502	2292.140595	4675.5	4288.44086	70.34615076	3449.512738	269.9006512	108.0251605	610.2415623	1239.838643	3503.267787	-0.0003781325678	0.05612071964	0.02085668286	0.007979374943	0.0205296443	0.01039246795	1	0.001532092919	0.07980805939	0.02189974467	6	0.8119035131
6	425.714998	127.8949034	-21.13582382	14287.13016	1373.041074	443.02765	1979.928222	5578	3268.389474	55.21641756	2455.743282	280.0170607	108.9925101	209.2945444	911.8716388	2069.691781	-0.001518000884	0.09714370452	0.03183885904	0.004040262922	0.01225284643	0.005591107648	1	0.001748775915	0.1637305156	0.06072807531	12	0.9999999965
6	433.4013254	553.5737161	1045.536272	15604.89713	753.7138865	600.2646478	2007.496206	5874.5	4945.054348	244.0246175	3156.373867	240.8666351	163.2702372	237.1545632	1168.716494	3168.098002	0.06735157128	0.04947408666	0.03911208413	0.007258593048	0.01179638506	0.01082057683	1	0.05606928894	0.06602808924	0.1002164226	35	0.9999358955
6	476.2709678	577.5502295	-114.2797274	18379.55628	4535.351576	253.2945278	2024.593515	8023.5	23739.40426	77.83194591	2843.943924	764.5759028	107.9881315	207.0750367	1234.790224	6384.639213	-0.007068663328	0.2438201014	0.01410459881	0.004728464012	0.0156879375	0.006059306314	1	-0.002605187475	0.4618057804	0.003327748285	20	0.8752484056
6	489.310079	281.2972654	2654.2955	15172.27928	4707.141686	122.5889502	2308.456866	6882	4315.150538	596.0315189	3311.637491	1137.136723	175.613714	858.3648886	1521.507127	3708.673922	0.1720220821	0.3167293756	0.008433410225	0.01377610909	0.02118196518	0.01317255481	1	0.1386188321	0.6076921343	0.02802321187	66	1
6	493.3093227	183.4981781	2191.349553	13830.88081	4397.999358	648.7724998	1913.382346	6309.5	27348.3617	584.1603825	3209.471817	958.1904533	212.3497821	175.0441145	1400.987613	15118.40109	0.1541846031	0.3162348785	0.04928973349	0.01667271756	0.0255539133	0.01413870712	1	0.1274149493	0.608357829	0.1642504476	67	1
6	509.1725921	553.1824318	2205.231241	13726.02209	1077.165487	782.1696619	2545.211978	5324	2469.308511	546.3871004	3233.162735	299.8517599	248.8362917	263.5324745	1205.073966	1988.081412	0.1655034361	0.08128994255	0.05971983895	0.01406837606	0.01277011064	0.01630313938	1	0.1350493073	0.1302389207	0.1949831127	59	0.9914862044
6	533.1945433	135.3897689	3361.9589	11027.93798	2602.62955	-136.4229967	1547.830393	4926	9843.117021	873.832225	2762.193486	595.3487183	170.8057364	184.0741047	1143.892122	7287.982859	0.2987541446	0.2359454692	-0.01420691405	0.01952984696	0.02326841661	0.01757310465	1	0.2361298427	0.4407571001	-0.02288186562	78	1
6	552.9608852	69.86471164	549.8142098	8740.640058	824.4238787	269.5927678	1391.736509	3405	6464.368421	135.478223	1723.723841	199.7386814	91.87972443	210.4175469	647.4484276	3582.019866	0.06420508882	0.09473699445	0.02995853335	0.0104577848	0.01888719838	0.01014363249	1	0.0533408302	0.1579005004	0.06951910063	39	0.9999999925
6	556.93208	437.0976466	-131.2848405	16356.04667	3844.828449	176.1151097	1871.151007	7069	24213.85263	76.39899478	2942.24759	743.3911098	84.2678319	208.9511842	1258.429552	10586.83411	-0.009288517511	0.242473377	0.01151479489	0.005476393676	0.01507505719	0.005199231573	1	-0.004544603499	0.4590019363	-0.006134533527	20	0.9023494559
6	568.5047271	476.8270964	-207.0890416	13694.06058	1199.491079	3229.459355	2611.304836	5321	2173.414894	79.42748008	2181.383034	247.1802051	506.6318006	244.9248386	822.635709	992.1168572	-0.01589420363	0.08639885192	0.2375689321	0.005627098912	0.01194111128	0.01547079759	1	0.004658118927	0.1492844681	0.7640214073	15	1
6	573.4404736	133.1966343	1633.007387	9494.371616	2259.384623	32.50219642	1733.966536	4250	12177.56383	438.3248934	2250.326293	495.7504472	113.5865881	187.9787004	924.9028366	7854.186239	0.1714256736	0.2398128778	0.003160331844	0.01771382127	0.02690166289	0.01338121566	1	0.1371265678	0.4509158769	0.007225211754	64	0.9999999995
6	584.7163514	258.4151592	3470.287632	11638.42963	1687.401881	829.9957125	2364.664995	4949.5	11745.41489	860.572973	2871.866739	414.851611	306.7850164	1419.888916	1135.399228	9539.202385	0.2956396308	0.1463144141	0.07073960867	0.01546824357	0.02226331296	0.02707107627	1	0.2388261742	0.261303112	0.2653573424	77	0.9998908932
6	586.7707078	485.7290785	2105.662114	11773.65136	2649.515134	82.03012817	2348.894227	5085	5258	548.3830627	3025.367129	655.2738662	141.1049538	302.3364094	1256.2015	3232.819167	0.1770831651	0.2222296157	0.007121466624	0.0116557013	0.02283118217	0.01312109327	1	0.1417064911	0.4151822078	0.02157754344	64	1
6	600.420251	444.2271156	3489.773274	12368.02474	59.409884	2553.05801	2557.681654	4613	4141.408602	889.7465322	3123.778764	130.5368761	702.045557	346.9770736	1109.005091	3504.282617	0.2805376959	0.00464138102	0.206241369	0.01856453012	0.01215932676	0.03188501124	1	0.2351599763	-0.02216903998	0.7228186386	71	1
6	650.4277346	174.6496303	-172.5562511	9605.870012	525.4451727	2192.286938	1737.908423	3682.5	9798.382979	60.23823292	1860.68332	157.4973821	415.555242	187.1038678	684.9891965	4305.555007	-0.01861289114	0.05431981865	0.2239602433	0.006983183679	0.01589118908	0.01908352173	1	0.001297049564	0.08352976511	0.7155618733	10	1
6	658.6810001	394.6649194	2029.043297	12239.3835	2848.139671	598.3400994	1775.349399	5335	7299.423913	423.26825	2533.628909	583.8533817	192.1898359	199.9247235	1068.438778	5026.658469	0.1628326104	0.2304437009	0.04756610959	0.01335029548	0.01554071015	0.01621975255	1	0.1333721602	0.4335165441	0.1575141161	65	1
6	682.6447377	671.2452299	8.051672106	7299.240496	629.8646717	443.0172777	1785.427648	2802	1226.064516	45.56574364	1265.358889	156.8670528	114.3571136	212.5320708	470.6093294	555.5874057	0.001236532724	0.08687476021	0.06595436093	0.006759388735	0.0186092794	0.01340433289	1	0.0062043766	0.1439879575	0.1782714837	13	1
6	695.3388964	455.621848	795.3016148	11269.59426	4755.638971	41.80441714	1417.396774	5602.5	11120.06316	200.0977125	2232.737864	912.2330927	105.1139417	170.7720886	1037.15215	4964.606551	0.07034357538	0.4197347861	0.003921350557	0.01074781987	0.02659024052	0.01010281343	1	0.05913192533	0.8185841583	-0.007804442211	51	0.9999999999
6	714.3642907	215.8373412	476.4688301	8272.197014	444.394871	753.3413427	1498.099971	3102	8692.861702	120.1702495	1416.841142	124.7227098	168.4199214	167.7195625	506.6170938	3441.75987	0.05856413674	0.05508307589	0.09170952495	0.00950972659	0.01439905927	0.01277933727	1	0.05285969668	0.0794144979	0.279105207	36	1
6	752.9369761	443.9419907	-116.4477101	8486.782485	2635.637008	896.5661556	1469.369117	3872	19805.8617	72.35846679	1227.347988	361.40058	143.3002431	160.1968099	526.7517756	7075.54167	-0.01481021623	0.309967908	0.1053815685	0.009536998365	0.0215359685	0.01119829375	1	-0.001783104139	0.5997941206	0.3173819702	27	1
7	5.189567127	455.4338126	-95.43195059	9916.272693	3123.233748	1018.540387	1551.68091	4496	16546.31944	71.67251377	1438.737986	432.7278102	176.4131075	195.3667104	617.5880778	6374.761664	-0.01006062394	0.3110328703	0.1028291192	0.008229549191	0.02333274696	0.01241059644	1	0.001787647791	0.601810068	0.3097535	27	1
7	12.68697394	228.3124466	2086.214162	7016.36492	662.3030815	347.5045213	1250.747394	2793	4075.709677	553.8820001	1839.289822	214.915485	181.594569	152.201322	702.3117283	3050.440758	0.2993032367	0.1015063037	0.04707600969	0.02402605948	0.02291515056	0.03122742005	1	0.2396814953	0.169194795	0.1834125448	75	1
7	17.62677592	611.7231408	1092.221782	6216.928095	261.7758035	336.8074325	1619.469487	2412.5	3992.139785	258.9231516	1512.815585	119.5723628	113.7383024	178.8379667	552.3044274	2645.484276	0.1722976294	0.04261324462	0.05506621197	0.01680824429	0.01814071461	0.02132526136	1	0.1397447269	0.05124182054	0.1792996387	56	0.9999850967
7	32.16401799	154.3734106	3942.758649	5558.361965	405.2406017	-303.0717246	1459.311612	2260	18820.90323	1046.332628	1396.246077	122.2027807	211.2570752	137.2059679	530.4250778	12969.13346	0.7100276094	0.07229892576	-0.05651786701	0.04615834252	0.02750363136	0.04117098198	0	NaN	NaN	NaN	NaN	NaN
7	40.77584492	422.8492305	-136.1630285	9620.244234	-19.12131769	2146.834387	2339.479818	3507	992.7604167	68.79267166	1911.49336	104.342993	451.5544897	315.346627	695.9484653	564.4245648	-0.01409511702	-0.002401373241	0.2268102121	0.006848215135	0.01159764559	0.02493037766	1	0.004568696839	-0.03191108282	0.7245384881	5	1
7	66.54849224	90.19831671	4158.925038	6230.83969	670.9771439	-383.5144179	1131.759987	2600	10833.44681	1114.091851	1648.519693	180.3530882	239.0092499	147.1110605	630.2793386	7961.920953	0.6532968544	0.1099912362	-0.06365593283	0.04462554489	0.02780026622	0.04156509636	1	0.5107439777	0.1779193495	-0.1142616538	92	1
7	68.47823546	433.7132574	2279.438141	15324.84267	4573.575981	627.4617518	1819.068603	6917.5	21058.02105	428.964124	2694.765509	770.8022775	201.888753	201.6041702	1181.340843	7251.25825	0.1519652769	0.2984921819	0.04146798519	0.009538995227	0.0168073121	0.01272984547	1	0.1249720222	0.5719883749	0.1362675078	67	0.9999999998
7	108.3527877	238.3037644	3258.808818	10759.28053	1664.417504	679.8639526	2018.430093	4552	6239.741935	864.4582136	2749.925013	415.3318185	284.8716874	220.3229547	1091.891953	4262.941875	0.3057621759	0.1585731052	0.06008414954	0.01951223948	0.02452079667	0.02748793494	1	0.2461584614	0.2857531608	0.23150522	77	0.9999999998
7	140.6255629	367.5915013	3.390710888	11831.55155	2903.313151	236.320716	2274.756269	5146.5	5022.042105	83.42462445	3242.201472	778.9735435	83.90787016	227.6463697	1339.466639	3720.723502	0.0002680810509	0.233843657	0.01974970037	0.008250522441	0.02163914429	0.006933901163	1	0.003478857006	0.4415964447	0.02410982938	21	0.9499312627
7	176.6205032	20.33572978	-54.68354678	7388.077626	1181.548587	727.9154214	1132.255516	2971	8986.378947	54.15026636	1332.920303	212.4188506	151.4428127	131.2991185	508.9300777	4629.070104	-0.00712236652	0.1560250483	0.0995361162	0.008025456857	0.02161171911	0.01262615835	1	0.002550312443	0.286066647	0.2940082825	19	1
7	180.2199517	377.5071677	12597.45842	17607.87578	3123.916107	-636.6942164	2235.040608	7580	31531.87097	2885.491121	3710.586276	649.609246	468.8676822	285.0489546	1564.68147	14898.69897	0.7086814476	0.1765346674	-0.03563598073	0.02894852765	0.01502965399	0.03010409999	1	0.5568654964	0.3136569785	-0.002853824762	93	1
7	183.302306	95.12880166	4248.299366	9483.088062	564.8372439	-221.7760677	1599.239182	3700	10265.75789	1118.666102	2398.478593	170.7559412	211.5610777	173.0783105	879.9094138	7623.924143	0.4591319561	0.05975169529	-0.0210647884	0.02190259868	0.0198901107	0.02613507184	1	0.3604151184	0.07968514392	-0.01484851182	83	0.9999858462
7	191.9218554	281.115168	2428.401795	13508.73178	56.0485859	785.3345687	2422.952902	4922	2394.729167	657.4895603	3843.460763	174.221487	275.8758341	302.3690257	1347.691319	1950.039716	0.1743085788	0.003782064707	0.05722453936	0.01562835735	0.01657154937	0.02115834221	1	0.1411471332	-0.02776716739	0.1859048241	53	0.9999999992
7	205.4337996	214.7554039	11.74796648	11869.71711	5233.823738	344.8914847	1920.999209	5744.5	1450.806452	82.87844867	3264.959867	1480.636701	117.915319	288.4496285	1569.687897	995.6152921	0.001214471619	0.4358942892	0.0328050986	0.008339592322	0.03225130745	0.01007247421	1	0.006855069261	0.8534094373	0.0758622972	29	1
7	210.165066	50.70777152	461.725115	7105.376635	77.72034823	638.7887095	1454.455595	2589.5	3120.757895	136.5041927	1743.054094	110.311767	187.6246682	187.6342702	607.395064	2084.5691	0.06574014327	0.01063779692	0.08778521689	0.01229365089	0.01921050358	0.01967056066	1	0.05785730207	-0.01130652071	0.265826825	32	1
7	228.0227511	27.29975492	8314.428361	8454.493564	392.2698248	-644.6109818	1410.500872	3384	22441.18085	1708.449381	1726.549855	115.3326557	306.8974807	160.0675191	630.2381673	12681.68708	0.9766830255	0.04450316456	-0.08000968565	0.0483750309	0.02070289309	0.04047258686	1	0.7636476948	0.0397623354	-0.09718136409	94	0.990154932
7	246.2022926	575.808375	-53.72378647	8645.690373	-12.70638344	1131.740503	2376.505254	3192	1835.138298	57.72925902	3633.06933	117.7623936	438.1530163	368.7922816	1282.384338	2103.551235	-0.006119340358	-0.001635801761	0.1291756946	0.00808153486	0.02097911961	0.02622474115	1	0.004058940719	-0.03389366298	0.3908985215	4	1
7	273.3479232	144.2926178	971.904813	11755.053	211.227723	139.7154133	2084.924015	4294.5	9041.870968	306.075272	3016.841067	172.0715104	109.7387712	266.3154031	1067.765309	6634.714376	0.0848166569	0.01799055028	0.013262761	0.01174707139	0.02072870543	0.01140469358	1	0.06775190121	0.0007896601863	0.01441957596	30	0.9999999953
7	282.693677	281.3963976	5029.983741	9881.832992	1001.893363	-129.0581583	2333.748102	4066	4860.43617	1965.346561	3817.34955	401.9183165	290.1271462	294.3113015	1488.851272	5486.962919	0.5016153331	0.1011052345	-0.01114752009	0.03009652925	0.02391027696	0.03994066053	1	0.394904853	0.1636697173	0.0305077981	85	1
7	284.5102673	182.3306205	4168.813822	13122.21389	1349.900749	-69.34054559	2172.924468	5203.5	6932.840426	1151.830869	3547.589382	378.4343508	215.1742327	263.1439476	1343.501852	4541.33956	0.3122551428	0.1038086609	-0.005397218553	0.02085573759	0.01954730294	0.01885314588	1	0.2462458424	0.1718651619	0.006183150455	74	0.9999929638
7	342.322605	140.4812713	1084.465948	16163.79658	914.4779696	606.3048593	1725.974636	6024	6819.085106	236.148969	2773.287293	275.5802982	183.6611417	212.2012163	1056.076999	3064.86069	0.06853252235	0.05957537435	0.03855199552	0.007833983259	0.01389711888	0.009041773284	1	0.05704617362	0.08655861694	0.09890041662	35	0.9999999877
7	342.166324	287.5177962	7686.628524	15780.51276	1665.764753	1607.797549	2716.275988	6400	20343.52128	1990.08358	3580.734477	386.8833874	545.0439135	262.9542331	1428.828013	13798.4682	0.492327099	0.112856366	0.09762395302	0.03079918001	0.01760992255	0.03501354319	1	0.3952631763	0.1915449724	0.4025272449	86	1
7	344.3576719	171.688076	1846.608128	12036.50803	1694.65707	1857.344961	2433.995505	4881	2227.567901	687.1170681	3997.89281	628.3767255	599.0562259	297.1162665	1596.188744	2794.457711	0.1595005801	0.1421217066	0.1516935781	0.0188400558	0.02229605323	0.03203727389	1	0.1372434361	0.2574057095	0.5116620411	63	0.9999999989
7	346.8633451	159.7227754	-15.44071768	13233.80798	633.64777	853.9856102	2250.075305	4992	3069.707317	73.13653988	3527.682825	247.4577787	212.7906724	285.7863081	1281.587063	2039.501201	-0.001622249878	0.04815250004	0.06645548389	0.006897258153	0.01636092762	0.01471283344	1	0.003658451819	0.06520640615	0.1780491583	8	1
7	376.5845599	279.3848015	780.7027201	8152.82333	8.639118144	167.5796004	2215.785786	2935.5	1443.557895	427.3109428	4195.432328	144.3400468	119.360547	397.0855235	1476.106188	1830.852817	0.09809920491	0.0008922692832	0.02262398538	0.01533994879	0.02877189916	0.02120519213	1	0.07871498371	-0.03386676959	0.04912440115	30	0.9999999999
7	378.5210834	235.2984202	2914.369787	18491.049	1213.360841	2860.910697	2342.75656	7218.5	18735.09524	704.0348952	4279.374746	313.365871	649.0410159	353.5333262	1608.67326	11803.73224	0.1533351733	0.06741224206	0.1491177126	0.01169660184	0.01370793096	0.02344063115	1	0.1315732748	0.1052910052	0.4989067942	57	1
7	390.9382478	228.8752637	4551.571102	15872.01711	1756.361474	1200.979739	2260.102214	6426.5	27291.36471	1209.431343	3759.310619	386.8446039	371.5884407	213.7509109	1457.059712	15467.72404	0.2943248157	0.1169012272	0.07377984311	0.01739045663	0.01597472139	0.02521023254	1	0.2377518925	0.2015434856	0.2745281152	75	0.999999917
7	414.2778869	397.4706068	5254.902303	17428.21381	2843.888222	1297.909564	2229.303035	7119.5	19759.62366	1242.510932	3971.645862	648.7437253	414.4128157	221.0070731	1628.725142	12887.79596	0.2972829214	0.1670316336	0.07346403756	0.01532318112	0.01712490119	0.02014426756	1	0.2404861644	0.3035567225	0.2757868475	77	1
7	503.4023154	162.4916425	-25.98261308	5702.432925	1266.236942	742.8700706	1794.935178	2502	475.3263158	71.44213194	3892.667119	954.5444007	461.2825985	274.4172425	1643.649866	810.8678624	-0.005975835747	0.2350487651	0.1271499789	0.01838722513	0.04706096358	0.0400352966	1	0.006048614716	0.447912198	0.3917793536	23	1
7	530.447994	142.1792052	-59.69726671	9186.255143	2040.034905	1118.522088	1825.329108	3938	975.5	73.48794159	2669.134825	642.4110694	332.3708153	321.2477769	1118.838984	1088.464868	-0.00708562963	0.2337313254	0.1228328677	0.01108060467	0.03471236395	0.01571063432	1	0.004863168768	0.4450925898	0.3766410222	23	1
7	559.2092841	272.6282749	1733.286676	9705.996362	2198.363289	134.4892213	2321.452478	4275	1486.138298	629.4397942	3458.050945	813.4867621	142.8845844	329.5296785	1471.089021	1606.730371	0.1806981392	0.2241440318	0.0146353081	0.02055444648	0.03504761187	0.02191575439	1	0.1450918406	0.4192968186	0.04830571563	64	1
7	592.1791379	475.325432	9894.785997	9559.63246	470.3301899	-499.4235649	1955.727638	3795	3531.873684	3310.765883	3169.431813	205.0724525	475.1469822	283.8819115	1232.762359	4213.906524	1.060292072	0.05091302105	-0.0544226771	0.05424969052	0.02227995649	0.07519913653	1	0.8313082142	0.05261411198	0.01046593729	95	0.9989296721
7	597.6498446	114.9929202	1094.452027	6279.635109	563.0762085	309.8191278	1667.206921	2476	1291.326087	334.3323398	1942.799803	214.7928375	156.6368013	224.90468	745.3483213	1397.888275	0.1675299843	0.09061187471	0.05149441636	0.02013460968	0.0268935685	0.02360683364	1	0.1361517588	0.1489018066	0.1674963593	59	0.9999985321
7	635.4149106	153.3210579	4244.605615	9141.396443	1044.206192	-199.2544035	1646.86713	3782	20142.08421	824.3036971	1684.450388	194.3435012	177.0413634	196.307483	635.3939351	11490.65702	0.4698483567	0.1156114628	-0.02065373771	0.02293357918	0.01811234965	0.02147302328	1	0.3693568879	0.1932867062	-0.009092975969	85	0.999999625
7	672.6535718	274.4476877	686.9333269	9057.769759	480.249121	63.03058057	1710.170404	3418.5	5177.382979	176.3288177	1854.730658	135.3663282	96.42917007	188.960023	676.4331193	3638.422871	0.07802770594	0.05384205423	0.007067274759	0.009096864753	0.01440944049	0.01193995156	1	0.0622814033	0.07365287157	-0.007272452833	34	0.9986983488
8	58.69945265	104.6645182	1082.076467	6660.400861	1503.727015	206.0009564	1150.880332	2898.5	8437.434783	243.0512831	1401.221165	323.7013476	100.4366565	151.7464824	586.827245	4963.259312	0.166729213	0.2270407844	0.03142922452	0.01774945284	0.02569402575	0.01743953478	1	0.1352877644	0.4259691773	0.1028556616	65	1
8	84.37622016	133.2232498	68.11408878	6235.418217	36.42548667	94.87105079	1369.194255	2286	863.7340426	31.68391409	1432.576979	96.67537211	64.78850885	195.9338545	492.5169252	674.7901813	0.01085766234	0.005173439844	0.01487460492	0.005575681122	0.01794261267	0.01087530228	1	0.00952729513	-0.02427652769	0.002282307724	2	0.9999997755
8	100.540013	117.6081627	966.0092649	5740.115858	811.7814661	12.56784992	1335.782168	2331.5	1157.946237	398.3316801	2446.512928	394.042496	94.2340014	204.706678	981.5031691	2076.822784	0.1693020896	0.1508892291	0.002502590265	0.0329063146	0.04962208819	0.02496380341	1	0.1346508451	0.2698761231	0.001535630582	61	0.9999999993
8	133.3472483	230.0601932	470.2236281	6450.925137	1937.031245	306.5720436	2029.801979	3011	451.9052632	257.5982062	3102.415862	982.2142218	148.9547298	336.5211961	1382.53052	603.3494466	0.07357309851	0.3120955631	0.04873369125	0.02361826974	0.05139295832	0.02418970525	1	0.06387594372	0.6009703781	0.1433974978	49	1
8	149.7240241	138.4162399	4511.656848	9604.192701	1054.920781	790.5126338	2117.107831	3987.5	15680.97872	1144.990275	2424.743281	234.031425	354.1144251	217.3236424	925.0953416	10106.5861	0.4638929062	0.1092478988	0.07782555739	0.0272446949	0.02500888741	0.04283273565	1	0.3714683128	0.1838752051	0.3277367318	86	1
8	156.6849941	217.3290328	-11.81611322	13522.14264	178.8350456	163.6990575	1762.721181	4849	2095.51087	45.64974788	2874.564553	160.2470507	78.10636032	225.3082485	980.7535094	1166.729716	-0.001088897839	0.01556252499	0.01254218269	0.003954569946	0.0140319933	0.005991392916	1	4.805391424e-05	-0.003049886317	-0.00817737695	1	0.9997883697
8	332.8778242	721.7641709	248.5849791	3754.782549	304.768204	439.8868345	1826.177558	1522	755.4947368	212.3196526	2921.392402	274.6153072	280.263965	268.109005	1117.003901	975.5246801	0.07049701414	0.08946700748	0.1126811441	0.04292601274	0.0774702477	0.0480185847	0	NaN	NaN	NaN	NaN	NaN
8	338.7192984	415.5816457	2132.453198	12624.31029	1978.847602	271.209629	3048.64365	5345	2463.595745	816.667439	4630.994991	744.486649	192.6413212	529.0508804	1899.696141	2705.979847	0.1737422474	0.1537233438	0.02186571049	0.01547366038	0.02379174038	0.02294105596	0	NaN	NaN	NaN	NaN	NaN
8	470.5402084	364.1713306	14.44380722	7819.338573	-42.00303713	255.139806	2244.770422	2984	620.1030928	43.54060634	3821.729592	151.1422318	123.1198772	450.8703706	1334.048973	767.8070434	0.002315483647	-0.003855078818	0.03308689261	0.009844890048	0.03516360744	0.02027985331	1	0.003992730037	-0.04190488916	0.06257909475	2	1
9	13.61923254	432.886181	25.51000513	6879.161892	1391.272711	201.2168438	1608.61322	2893	1174.393617	59.44592899	2184.674892	513.2003503	106.4117427	562.2563807	916.4067865	1379.773678	0.004266521078	0.2158264753	0.03477309893	0.01219690146	0.03653648764	0.01417702213	1	0.007518875634	0.4053904975	0.07607682974	21	1
9	31.27590065	195.5311993	-123.2875359	7851.388228	440.8481316	1674.882851	1407.161769	2992	7802.516129	52.53886349	1543.038919	146.7817884	365.330432	160.1797118	563.4600007	3742.397051	-0.01597786225	0.05836338842	0.2092499984	0.007522553416	0.01614371625	0.02329276283	1	0.002382200372	0.09120990216	0.6657575097	10	0.9999999997
9	56.14851596	359.3693764	680.8030624	9417.502286	389.0333314	130.2711217	1818.113908	3489	2405.322581	225.3282397	2917.907812	196.0115759	99.22223798	265.3600225	1070.916488	2200.5272	0.07624140549	0.04547554552	0.01569285741	0.009011383574	0.0220898113	0.01326092256	1	0.06140409437	0.05694611091	0.02167703868	34	0.9981221645
9	102.6794703	286.2569006	2228.776851	7340.714558	-12.49898818	1491.64878	2513.112972	2828	1618.108696	945.9858341	3280.237246	125.1919469	720.8608059	441.8824024	1194.444739	2027.903321	0.2926753876	-0.002162796063	0.21029084	0.03899231947	0.02908692129	0.0897714053	1	0.2449397652	-0.03603904891	0.7393419101	71	1
9	115.3469999	24.86903983	2852.953878	6831.662056	680.3988709	-217.6823951	1034.792617	2681	9676.568421	522.5723854	1176.51882	143.8582395	146.2563326	118.665299	451.3814431	4742.885134	0.4291992042	0.1003473135	-0.03300480328	0.0246654586	0.01755545029	0.02340494745	0	NaN	NaN	NaN	NaN	NaN
9	138.6962833	427.328777	-182.1605047	12394.47002	5.387880444	3045.224971	2628.213083	4516.5	1192.978261	92.74906947	3603.26594	143.4473722	838.0557554	338.783887	1247.859943	1011.002831	-0.01498646525	0.000509779366	0.236086688	0.007466233287	0.01685579613	0.03412832961	1	0.004537422444	-0.02564589062	0.7563056651	5	1
9	160.3280978	83.36595942	-45.77092554	8971.56695	2832.419633	199.4064663	1277.658701	4093.5	9344.431579	72.12130377	1649.373903	503.6777689	76.11856317	225.2481556	707.2332383	4502.622982	-0.005085232906	0.3217742065	0.02263542881	0.0088146051	0.02566554935	0.008564117263	1	0.0002146636924	0.6207909898	0.03567897912	25	0.9999840095
9	188.5116023	53.78516577	7.779184965	8289.535045	474.0746637	424.505644	1337.002596	3103	5835.462366	47.85721513	1509.327679	134.7312317	109.9470412	166.2138012	545.632983	2507.289445	0.001041479721	0.0572445589	0.05257417092	0.005982029431	0.01486288883	0.01079327049	1	0.004866931315	0.08319383649	0.1312667185	8	0.999998159
9	189.5213192	212.3360169	2393.836783	14283.53085	2255.17189	178.0647369	2582.786363	5907	4906.819149	597.7089583	3169.874994	569.5178212	187.4597512	787.3730982	1267.591542	2671.305399	0.1679108279	0.15729927	0.01183620278	0.01313093357	0.02100245556	0.01499773223	1	0.1342597955	0.2832734751	0.03349797474	61	1
9	192.531178	237.2758017	14311.51014	13630.47129	344.7278549	-903.426621	2404.848557	5367	14990.31183	3393.80811	3154.743504	134.188592	653.9091608	333.8729948	1140.010185	11524.7393	1.04179346	0.02638458523	-0.05927065773	0.03699130462	0.01603055937	0.056145112	1	0.8161978237	0.002747846503	-0.01131910697	94	0.9999999702
9	198.5022868	508.2122971	1051.217676	16161.00726	1650.675678	637.2780842	2319.731371	6284	10947.12903	261.2504619	3055.891303	342.8518666	178.1656925	325.0090117	1170.094315	5415.273224	0.06699797385	0.106906893	0.04105939591	0.007670076744	0.01209865632	0.01036341766	1	0.05641604353	0.1830318654	0.1087208214	39	1
9	212.9339772	31.14581624	0.2853764341	8234.462354	2598.845013	53.4536991	1030.423092	3724	6856.822917	63.8203689	1360.822928	481.269732	68.07001625	197.8613789	606.4447878	3057.53752	4.050989082e-05	0.324870074	0.007257744447	0.008441668662	0.02797390989	0.009248080357	0	NaN	NaN	NaN	NaN	NaN
9	228.5180587	483.582046	-94.94380398	16642.94686	1713.544161	498.0817214	2006.652124	6466.5	6230.770833	55.90715878	3588.329123	439.2416646	128.4336913	321.1420533	1397.664352	3547.537733	-0.005722318752	0.108561668	0.03061883003	0.003905464098	0.0127634196	0.005484856029	1	-0.00154884241	0.1869892932	0.05593128531	12	0.9999999982
9	233.7586967	127.5782977	3691.222766	12856.2809	1381.437723	830.3709251	2197.458051	5191	21339.05319	883.6942596	2769.843378	281.3853824	262.9636004	287.4527311	1020.367244	10680.00926	0.2868586823	0.1073372251	0.06644279649	0.01975438713	0.018777921	0.02577429447	1	0.2312816395	0.181911508	0.2472567073	75	0.9999999997
9	243.7858428	203.5657202	-136.823053	17354.84505	1005.988043	1063.812891	2363.660691	6464	12730.67742	58.46195621	1989.94442	242.33267	170.0080232	227.176663	782.6640086	3678.063692	-0.008243683876	0.05968104083	0.06282073243	0.003818445707	0.01230093274	0.007340389714	1	-0.001709276588	0.088637095	0.1643938243	8	1
9	256.1169793	178.3396879	4679.963364	15289.80261	3444.782341	-125.6193279	2191.159026	6610	2507.56383	1101.399744	3255.585837	916.25671	238.2312222	1126.605668	1403.170683	1290.136132	0.3120557057	0.2336279139	-0.008190914911	0.02193988799	0.02626862384	0.01896442043	1	0.2470010621	0.4360755667	0.0008190164733	78	1
9	296.7558992	228.7394097	7.568869394	9791.194793	4377.105946	375.7258102	2140.934367	4954	931.6947368	88.45650253	3850.330762	1747.14087	156.7722747	694.7538476	1863.396125	835.4535916	0.0008485246933	0.4402035499	0.0395234452	0.01172776955	0.04361952957	0.01456562038	1	0.007071307919	0.8624241705	0.09900703162	29	1
9	315.2533469	243.4963865	-107.8826801	18715.79393	467.2472654	224.1116749	1855.63128	6897.5	12495.30851	47.13055319	3254.349238	204.5106362	81.99762956	245.5675478	1201.478303	5288.812819	-0.006043618501	0.02557970591	0.01255464754	0.003174412855	0.01130742677	0.003928119875	1	-0.00376650981	0.01741020465	-0.008959914357	1	0.9994950488
9	328.4335186	50.22333115	3998.028297	8456.155017	1422.220002	-209.2707312	1861.650009	3677.5	16241.8172	1195.019544	2243.133889	345.4194795	225.0992889	217.2649487	892.7884637	11508.34802	0.4639543602	0.1758833983	-0.02655156815	0.042230289	0.03266606608	0.03044584811	1	0.3648198797	0.3158675217	-0.02874762346	87	1
9	340.3634543	350.4767385	1147.083349	18312.17901	2044.286906	704.4313003	2074.55559	7275	16532.75	240.0470049	3144.25471	414.9505344	197.0848992	235.9984936	1246.796405	8314.820682	0.06169620294	0.1129707854	0.04019311543	0.006486247284	0.01284802589	0.008719282247	1	0.05223338545	0.195416873	0.1047070412	39	1
9	342.9086125	98.12063391	17.67222242	7439.276011	322.595961	218.6618382	2100.874439	2901.5	1419.197917	53.6948266	2796.625055	185.2439203	97.02176915	431.9932375	1019.837537	1440.974441	0.002487477291	0.04579884249	0.03261040837	0.00904734597	0.03496919647	0.02484837354	1	0.004518264977	0.05916921164	0.06261996605	7	0.9999999505
9	344.3271932	183.5302238	-295.8366437	15893.96179	772.2099738	3816.87191	2678.109732	5903	4177.663158	86.45958396	2117.452289	202.1728777	550.9834576	272.1797468	790.3410055	1789.056257	-0.0187481154	0.04853586036	0.2413044762	0.005494780903	0.01163689438	0.01397801777	1	0.002348476589	0.07236612559	0.7749438159	10	1
9	392.7274899	266.4569387	2490.035526	16371.85082	5605.370982	69.97472599	2269.91501	7702	37690.76344	655.9582421	3361.739735	1168.942542	154.8333584	256.4903812	1552.283193	20707.31475	0.1548308346	0.3475444471	0.00402221294	0.01421976271	0.02365610276	0.01179499841	1	0.1250399161	0.6705009291	0.009870108093	66	0.9999999264
9	444.3201933	77.65891292	-58.9260286	12637.5233	2843.922352	103.7294083	1490.249392	5358.5	11761.93478	67.52274055	2164.120835	499.8859877	85.57855017	211.3755707	887.983397	5155.368176	-0.004834660923	0.2233549323	0.009173812664	0.005855463761	0.01943201857	0.007187599111	1	-0.001364023621	0.4199367123	-0.01377117985	20	0.8504478547
9	461.4770495	42.32466892	1512.589916	8975.948129	882.6704147	59.7920777	1791.93117	3529.5	8602.12766	333.110645	1639.778008	177.6237091	114.2263755	223.9538548	606.9947869	5167.1869	0.163857902	0.09667161949	0.006325811421	0.01608649246	0.02074675886	0.01377091573	1	0.1301685748	0.1596976529	0.01161549108	58	1
9	465.4629634	196.2560959	870.1456435	14974.76961	265.3597901	1514.337246	2338.455446	5450.5	17325.03226	208.6091439	2581.056679	140.6882928	309.7800339	225.894627	870.6375217	10895.87071	0.05934027404	0.02016149855	0.1014408329	0.007833460739	0.0123104698	0.01340637201	1	0.05385036591	0.008648058194	0.3115762393	32	0.9999999976
9	465.2359932	326.8815784	1443.807895	8104.370571	2481.86169	165.2724778	2574.011543	3844	3629.697917	644.949873	3458.683	1158.123795	176.4735612	481.6201236	1601.293801	5174.016736	0.1784087294	0.3191024019	0.02320650749	0.02842329721	0.04824890201	0.03560699145	1	0.1446954746	0.6129595248	0.08035989909	66	1
9	494.4717024	142.7615221	-354.0604042	9795.293827	-496.2037698	563.0036492	8476.118743	3881	365.0215054	111.1926222	2023.670615	231.9659834	186.6552669	1764.504942	814.1488023	247.7908909	-0.03900777969	-0.05044989236	0.06137028068	0.009091958873	0.02971548664	0.01536113031	0	NaN	NaN	NaN	NaN	NaN
9	505.4191831	275.4563465	-93.71858705	14536.0139	921.4881051	185.292614	1910.289431	5426	11999.45833	61.57940445	2692.021308	213.3576554	81.00548288	186.4338983	970.3308997	6827.615577	-0.006759870302	0.06654740841	0.01384483594	0.005132550377	0.01302246749	0.005886669856	1	-0.003891369951	0.1008734142	-0.003341580425	6	0.9997752299
10	8.425410276	262.2867453	10.99649313	10153.8494	1577.090153	75.31857076	1063.11791	4106	8364.191489	56.94501133	1546.126828	231.8089885	59.76126431	140.0912136	587.2737169	2934.081898	0.001118470522	0.1584651378	0.008186672647	0.005908652803	0.01773030536	0.006181390086	0	NaN	NaN	NaN	NaN	NaN
10	9.39298809	397.7474996	-141.6761162	10163.93473	456.6234292	2203.390846	1882.2161	3853	3173.021277	66.36919227	1779.91462	146.3733878	446.3826513	220.5319476	656.5247579	1549.460905	-0.01410669195	0.04410083046	0.2181316582	0.007276029235	0.01387643232	0.02411455053	1	0.004351959977	0.06245999091	0.6962457331	10	1
10	13.29941307	349.3615183	910.3303737	11129.87204	308.6808409	61.8362839	1541.769041	4118	21113.91489	200.5109598	1899.891913	135.5692562	101.6359698	188.6562343	645.7656183	9020.909048	0.08045439895	0.0274341392	0.005853131799	0.008574407305	0.01492164235	0.009047332384	1	0.06388229703	0.01981292313	-0.01175006677	30	0.9999999597
10	22.27841384	638.2705917	6553.707626	6930.015066	284.4151677	-569.7875892	1391.716877	2742	27504.85263	1569.550703	1590.505516	109.1998809	283.0298281	158.2256449	571.0334948	15054.97094	0.9471266346	0.04311726681	-0.07986997573	0.05453425062	0.02317202102	0.04999095522	1	0.740376012	0.0373341246	-0.1036420536	94	0.999893504
10	27.35593267	502.640454	-200.7850057	11941.49458	1138.354993	2665.245439	1777.496897	4658	2724.708333	76.68882906	1704.292589	190.8013935	415.991996	272.1081062	632.1714316	762.4874793	-0.01670628191	0.09567200078	0.2171101748	0.006231090296	0.01324421573	0.01803451421	1	0.002673852666	0.167454772	0.693830372	15	1
10	34.37722014	297.5244742	1664.496682	9127.895144	128.0007671	78.4555741	2018.847719	3408.5	6312.752688	389.3038127	2137.142117	117.6339778	133.1930294	257.6334005	773.7383964	4375.862828	0.1776823605	0.01470896204	0.007856036133	0.01482397992	0.01397265842	0.01685164101	1	0.1404602908	-0.00730245441	0.01739507667	52	0.9999999996
10	37.62693896	177.6766041	5106.566299	7687.987337	544.7689199	-280.4605981	1374.44068	3124.5	15799.92632	1070.00926	1517.350096	132.7705638	254.0844231	170.7635997	578.0890084	7318.858261	0.68170181	0.07249311588	-0.0374964133	0.03429577223	0.01741309928	0.03830116067	1	0.5346081454	0.1021222437	-0.0189738548	91	0.9997731429
10	40.49633884	269.6669389	-210.1445967	12016.37869	658.7368415	2659.85327	1809.903727	4606.5	9583.610526	75.0567444	1772.456248	150.4803594	414.3345014	251.026643	633.4854554	2786.176272	-0.01756002996	0.05477508019	0.2163617835	0.006022634568	0.01279892458	0.01911039383	1	0.001600973743	0.08417537714	0.6897100271	10	1
10	49.49967189	108.0039822	32.36878479	7400.838821	138.0035768	364.8011261	1091.514279	2682	2146.76087	34.31209315	1306.551186	106.5068283	103.887299	141.2372278	473.8323343	1089.253725	0.004262666783	0.01868459616	0.04846343705	0.004785437446	0.01471859975	0.01204547537	0	NaN	NaN	NaN	NaN	NaN
10	49.32254427	653.3622454	-2.236995676	8024.404173	190.5989521	202.7690284	1314.427457	2984	15572	32.22314363	1459.279794	114.3678928	75.74458209	145.2823072	494.5558263	6299.003876	-0.0002754319559	0.02662339472	0.02620786775	0.004289095233	0.01699871554	0.00894146781	1	0.00173394373	0.01993983757	0.03934012353	2	0.9999999559
10	53.22971763	463.3578994	5356.899835	11496.87594	636.3292711	-206.7199482	1860.847293	4494	11698.12766	1433.905637	3046.850103	155.503982	265.5529945	193.2006012	1092.097394	8181.606197	0.4591610257	0.05922611521	-0.0180361698	0.02970238369	0.01943325157	0.02928266022	1	0.3606443226	0.07872130201	-0.004451072574	83	0.9999688911
10	72.50040269	548.2876322	-61.66585506	14298.02634	4396.701796	304.5394155	1392.759292	6422.5	13548.6875	81.72182505	2110.475121	621.0862116	96.57069778	208.9622929	902.3141767	4451.037547	-0.004322575487	0.3014786583	0.02192295798	0.005871333402	0.0146929811	0.006394205056	1	0.0005924950065	0.5794350728	0.03273885309	25	0.9999893108
10	85.36885714	220.5529963	2046.438116	12432.00027	614.6991462	33.32173896	1679.843193	4657	6676.787234	486.1248573	2918.538551	176.3160433	140.709322	187.6126935	1045.675654	2878.884427	0.1652434798	0.04822571988	0.002616448599	0.01366402889	0.01425846709	0.0128160592	1	0.130588262	0.06091522837	-0.002407036221	55	0.9965837377
10	85.65632879	334.4976335	-150.2513275	14957.87581	1441.491303	1722.992348	2103.60097	5814.5	7393.148936	73.36751864	2233.062523	236.9302012	285.8401578	177.7012041	823.7655575	2643.595474	-0.01023675079	0.09955786797	0.1163917795	0.00532585297	0.01214467412	0.01131594359	1	0.0007901927243	0.1717362286	0.3493440674	14	1
10	89.52653372	194.7240992	1866.082865	11144.43791	649.4327373	49.76426988	1718.860815	4334.5	12455.93548	428.2915185	2423.379747	191.0653282	148.8483584	212.9493739	874.9053326	5189.846265	0.1643885983	0.05632188052	0.004282577507	0.01151534021	0.01752169255	0.01494556646	1	0.1301002025	0.07746852336	0.003386379645	55	0.9999252191
10	90.54519812	151.6507258	-9.662616058	10193.27307	713.5660581	95.50249507	1259.271738	3853	8082.765957	45.84419509	1806.324415	150.2572492	57.42477173	142.6506544	643.4443343	3000.2926	-0.0009943620818	0.07017913837	0.009973227492	0.005101485863	0.01570701559	0.006291956456	1	0.0004092721783	0.1080554006	-0.01518172378	6	0.9999994446
10	94.59361097	486.7951489	5098.904379	10150.49835	1016.63499	-169.2738634	2099.152771	4096	7768.806452	1440.651863	2923.970627	284.9188074	278.1335421	231.9506181	1115.464055	5147.726487	0.4848087233	0.101104464	-0.01465772029	0.02528665368	0.0199152456	0.03494888181	1	0.3814287728	0.1637655115	0.01452405286	85	1
10	100.6873882	172.6803512	-10.7579607	12469.32287	1174.330118	130.028198	1399.962632	4799	7085.086957	50.55140909	2469.052315	249.841748	72.29257716	225.3645692	907.8002258	2430.693089	-0.0008798483984	0.09345935664	0.01020897957	0.004198449357	0.01521894183	0.005922705232	1	0.0007142961636	0.1554596618	-0.01357676197	11	0.9999478833
10	103.8927968	575.9689269	-23.61027381	11484.1308	107.2431692	717.9591431	2081.874423	4221	2084.484211	136.7244538	2310.541007	185.4923127	222.3102502	1626.135026	818.9182264	1020.189541	-0.002612070484	0.008813350358	0.06378180357	0.01173788538	0.0175974842	0.01543827789	1	0.002357719159	-0.01496741304	0.1673321135	3	0.9999999998
10	117.4995134	152.319262	-8.282700491	10686.19834	658.0193108	112.5309733	1690.068748	4035.5	6209.93617	50.77465817	1714.212918	156.5193488	76.04848865	332.0985219	613.7744402	2333.011358	-0.0009028850785	0.06163932134	0.01054343297	0.005172133448	0.0161166029	0.007199773157	1	0.0004481788595	0.09068758727	-0.01348259441	6	0.9999809729
10	118.2813418	347.477421	1129.11667	15065.54861	818.5306997	167.0373799	1967.96354	5662.5	5420.652632	215.9524264	2707.29875	207.8808587	114.5085975	242.0530452	976.3573295	2372.208266	0.07491588309	0.05814287232	0.01129442363	0.007867165966	0.01287710951	0.008110200955	1	0.06016236354	0.08259882649	0.006670304786	34	0.9999993594
10	123.3226262	83.99113021	56.88546892	7804.094962	691.6456962	76.80552392	1180.220153	3028.5	1160.322581	44.92301397	1768.065883	191.4692723	63.73904095	207.37444	667.4722848	728.2733177	0.007566637225	0.09314439335	0.01077679316	0.006452745411	0.01940020004	0.008664909277	1	0.007401006266	0.1547273732	-0.009665388997	11	0.9994419356
10	124.94647	279.8594473	2501.733703	16016.7247	5190.900932	803.1636404	1943.452834	7406	18783.89583	473.4608756	2642.070021	884.057347	201.7860927	221.457859	1211.057637	6639.927328	0.1569602381	0.3318105646	0.04969021309	0.01151477291	0.01846240703	0.01248802575	1	0.129760846	0.6400468315	0.1667881133	67	1
10	126.1510201	197.550246	716.632283	10573.3626	3174.277006	994.3149167	2107.119525	4887	2029.197917	210.1830936	2613.103202	782.5373918	279.6722851	273.2222489	1146.43332	1342.43487	0.07003960669	0.3029459094	0.09318639473	0.0120190416	0.02883799788	0.02327584262	1	0.06411004771	0.5839531319	0.2950352334	50	1
10	128.4789281	40.23767258	515.8723629	6900.720912	2783.352839	17.37252086	989.5666035	3351.5	8799.933333	111.6720144	1336.452292	494.4186898	82.43355098	162.5809776	592.8905824	4478.069367	0.07350318399	0.4009578467	0.002766606578	0.0124660743	0.03241379445	0.01230192918	0	NaN	NaN	NaN	NaN	NaN
10	129.1328408	296.7179606	-9.991436476	14144.33005	1345.220266	893.436026	2174.563408	5542	2225.675	59.63495096	3701.017617	398.4369948	220.3209874	299.8527142	1407.323366	1150.453458	-0.0006691470377	0.09509915203	0.06396360986	0.004755947624	0.01863432689	0.01246370379	1	0.004635595625	0.1606874272	0.1712569446	13	1
10	130.8128379	310.0965322	2139.427363	13307.87038	751.7464678	2039.980345	2233.534577	5157	3842.493333	559.0300547	3236.993405	210.8941986	551.6611195	271.2389219	1185.973057	2090.114657	0.1610345945	0.05522890163	0.14775617	0.0133121206	0.01432771238	0.03174376349	1	0.1374363622	0.08033715149	0.4956219915	57	1
10	134.0908909	324.5336456	2758.899177	15442.10382	758.8956019	105.9082119	2506.267181	5867	3653.195402	635.2638308	3374.168509	266.0705208	166.8447116	564.8718011	1281.443319	1689.256812	0.1813099613	0.05197081281	0.008199627808	0.01141482051	0.01323126736	0.01259849399	1	0.1436578463	0.06852539527	0.0206514775	55	0.9999977141
10	142.4797659	34.29214978	3071.762092	7140.238208	483.0690352	486.8397397	1352.284258	2813	18032.52174	715.4225385	1488.405114	124.718721	224.3262777	155.1828779	542.6120298	8071.957957	0.4371473016	0.06584013141	0.06739235811	0.02799670239	0.023073298	0.03251482391	1	0.3493154226	0.09548329588	0.2842110236	84	0.9999972019
10	142.6683389	167.4591477	-219.8910182	14620.99915	317.9367658	1711.4458	1998.235886	5345	22021.31579	55.39859912	2259.078487	146.2985555	276.2512997	192.9714351	750.542207	8248.060982	-0.01504678212	0.0216909979	0.1128216282	0.005509420114	0.01296886973	0.01238587021	1	-0.003909009156	0.01314037872	0.3333839273	4	1
10	146.2766778	120.5112437	-20.89350609	11410.21461	3565.339942	285.0707194	1431.368001	5173.5	5859.916667	74.24645631	1749.317236	535.5152653	94.85741322	254.2012026	773.3620107	2066.808364	-0.002043134357	0.3096828735	0.02510351575	0.006604412083	0.01988710046	0.008272141286	1	0.002678399955	0.5962204665	0.04447143665	25	0.9999877965
10	150.3444514	69.62098312	-57.77522512	9925.104452	3162.343136	454.1648987	1173.798566	4541	23958.27368	73.70451639	1411.853678	474.457572	118.7747603	183.7273893	626.3493264	6187.477846	-0.00583246794	0.3174454421	0.04643818149	0.007633254592	0.0201232562	0.01030515917	1	0.001246189764	0.6128254222	0.1171611825	26	1
10	153.8332505	275.620621	1047.126644	15807.92132	5075.325713	1509.873252	2160.327732	7266	8884.765957	275.1416796	2970.696933	1013.505832	340.6107899	205.3833299	1353.651995	4132.750958	0.06579981858	0.3255425062	0.09788839913	0.0104399769	0.02199128162	0.01566800632	1	0.06129198552	0.6301800023	0.3109503417	50	1
10	155.7212679	214.4237406	8461.648966	8008.28901	847.8361804	-448.0278049	1838.409542	3371.5	583.6421053	3356.346927	3116.26911	373.2558732	567.2865577	277.2565353	1292.912492	603.0058028	1.052707958	0.1046991147	-0.05539373168	0.09131923741	0.03599484867	0.1113430816	1	0.8257282081	0.1621856693	0.007134134291	96	0.9999999903
10	160.6962771	509.2999954	-135.8524371	14258.016	697.202929	1835.693714	2409.662699	5400	3992.612903	64.56729177	2816.527948	192.1041038	330.6445867	258.9520657	978.6445292	1846.685933	-0.01009429213	0.04964744912	0.1286170013	0.004875257973	0.0143509722	0.01684760798	1	0.001327774948	0.070549294	0.38974321	9	1
10	167.4603607	64.54846447	600.2912626	9057.94809	233.2421702	313.3301338	1402.605399	3368	15423.72917	138.1884656	1423.010204	107.0450755	99.99712671	195.8744545	510.4131385	6916.259886	0.06645629554	0.02465949853	0.03517536056	0.009708593724	0.01315940114	0.01069905403	1	0.0548788994	0.01537992107	0.08566012532	31	0.9999960229
10	167.4826517	334.595091	15335.71829	15051.08498	1161.219672	-592.838985	1832.198648	6057	17525.6	3805.09979	3708.39752	317.1972328	709.068941	362.6134579	1469.785599	11265.73209	1.030548721	0.08103695787	-0.03942351574	0.04596839277	0.01837904067	0.05812754434	1	0.8091922025	0.1148639568	0.05606646376	95	0.9999991909
10	175.4120361	347.1770744	3447.982426	19875.46931	5134.981972	21.37644169	2092.555136	8944	36705.03297	612.8744512	3066.687266	782.3062593	204.7885256	249.2875876	1301.043734	12003.66255	0.1712157684	0.2540134557	0.001163870623	0.01056794382	0.0144263399	0.01097200546	1	0.1369434096	0.4797600998	0.000783819138	64	0.9999981145
10	183.285919	100.4792815	1870.273398	10805.72584	599.5069495	0.8158393826	1576.220933	4139	5201.189474	459.0117517	2546.735145	184.7536231	114.1670574	310.9521374	941.4923056	3012.438594	0.1689260032	0.05692053173	0.0001313720048	0.01321878731	0.01680995347	0.01164050443	1	0.1333886483	0.07848160048	-0.009801180865	55	0.999979358
10	199.4829195	448.2475455	8405.213363	17587.42346	1162.241791	1891.984493	2492.467314	6899	19060.29032	1687.468469	3362.312799	277.9303511	515.3308223	643.0564347	1294.399639	8235.890737	0.4792399498	0.06783497642	0.1030017428	0.01856825432	0.01378672652	0.02884539655	1	0.3849502395	0.1002447662	0.4164698702	84	0.9999998896
10	202.9023907	112.7015451	-34.77755178	13066.56169	1996.498662	155.4431088	1557.350186	5286	6419.404255	60.71626198	2601.981753	399.8718696	84.7569017	229.7122606	990.8339446	3207.41808	-0.00286955785	0.1557618712	0.01102685082	0.004966917734	0.01995488321	0.006577772182	1	-0.0002641498966	0.2823596959	-0.00917475908	16	0.9999865381
10	205.9853176	164.0502111	1034.950482	14947.58719	2464.044305	102.1437051	1933.534895	6142	8501.766667	183.2470448	2080.10911	329.0894205	103.1013821	261.6025647	809.3408423	2820.210037	0.06872263253	0.1690635967	0.006729535303	0.007037831397	0.0154340954	0.007530580233	1	0.05591430032	0.3083491283	-0.00680240016	42	1
10	205.5627246	392.4586161	-365.5525797	16426.90632	969.8113711	4089.714853	2647.482359	6238	7957.572917	84.50133571	3046.825148	260.1051271	837.514959	270.5487189	1163.879185	3738.566026	-0.02300404833	0.06210640106	0.250270934	0.005667885384	0.01280721298	0.02153511612	1	-0.000262426599	0.1003666619	0.8052123708	10	1
10	208.2602838	279.888971	-230.6253059	19164.75588	4962.883636	1128.413959	2019.892139	8574	29861.88421	88.72618366	2577.56699	745.8430246	180.8985963	230.9998127	1145.828311	6720.285195	-0.01118636943	0.2576422939	0.05981991542	0.005393673124	0.0152149504	0.006877352426	1	-0.002547321491	0.4916102903	0.1599261273	22	0.9999996178
10	208.1573275	613.76407	-176.3000334	10344.35249	68.18466605	2595.38661	2379.498589	3854	965.5684211	93.75273264	2896.200958	135.1861712	762.6805068	322.0464364	1050.436685	713.3917883	-0.01788305364	0.006213271615	0.2488928514	0.008679809186	0.01535636954	0.03513568274	1	0.003196910799	-0.01354503076	0.7998271201	5	1
10	210.3165902	307.6211557	7723.364592	15777.47102	2592.402466	-124.5208925	2387.254746	6691.5	11596.57895	1886.52403	3647.857617	728.8642884	357.466437	244.3331084	1574.572929	6901.254283	0.4905005628	0.1721022327	-0.007162746704	0.02614709004	0.02062998391	0.03090520064	1	0.3870368359	0.3085027325	0.04395112355	87	0.9999999977
10	215.5022284	187.3302497	-84.519569	15939.32832	1717.694837	473.5069086	1816.541392	6136	6109.095745	66.76567326	2967.863483	393.0599997	123.5033764	244.3142608	1168.997183	2589.727843	-0.005276176686	0.1123246754	0.03168324552	0.004592095785	0.01400759646	0.006773555608	1	-0.001091432639	0.1946822053	0.05981743172	12	0.9999999998
10	228.5484207	67.74221239	3840.351885	8329.614639	1803.981337	-135.6358656	1585.117168	3782.5	1919.268817	1144.119617	2474.056113	600.1575102	231.3575319	193.9453223	1062.016296	1514.685791	0.4673400059	0.2207294086	-0.01425633592	0.03785615272	0.03204217665	0.03993164744	1	0.3687234582	0.407560215	0.0157749587	88	0.9999997847
10	228.5354309	544.2074822	-153.1236608	10343.83834	456.0812139	2769.966415	2700.723821	3975.5	2138.322581	92.16695845	3900.999325	245.4334232	964.7419272	432.7826554	1455.576246	2153.616095	-0.01588991402	0.04350350087	0.2526818315	0.00820785634	0.01900672357	0.03695393355	1	0.005347711889	0.06248334633	0.814543409	10	1
10	229.3710644	108.6463825	904.2019074	9984.494306	129.9024843	144.0945616	1948.45286	3750	3769.094737	278.1497361	3100.6233	134.0692074	108.4568743	277.2891763	1081.798144	2580.08118	0.08898823054	0.01196753579	0.01347985635	0.009383855334	0.01408867193	0.01315235279	1	0.07099992471	-0.01152011539	0.01594008905	30	1
10	235.4841521	368.6273291	1385.54728	18710.43475	6852.046119	141.7701599	1923.048448	8907	7887.423913	251.0336734	2340.709515	994.8428845	133.0601128	228.1834935	1160.053218	2431.48306	0.07367676457	0.3623501158	0.008196114739	0.007732739305	0.01854070671	0.007305807649	1	0.06156446785	0.7018582168	0.00577031595	48	0.9724481918
10	268.4113156	133.0277041	2583.766395	16305.00517	3779.808533	847.7202343	1968.822604	7110.5	15183.35484	419.9285556	2217.333532	630.8346515	224.6474683	242.1542216	999.1472142	6294.981717	0.1607991038	0.2402337061	0.05181179906	0.009831988244	0.01621569129	0.0130750344	1	0.1321501578	0.4536247139	0.1719532475	65	1
10	268.4227176	311.3131789	1080.695716	16126.39257	850.474351	1720.592945	2454.974797	6116	2745.340426	278.8863956	3553.450266	319.9120379	474.6205856	289.9988133	1367.925415	1761.81018	0.06575301584	0.05757384161	0.1069664272	0.009524135881	0.01422192051	0.01963262851	1	0.05960260977	0.08492808415	0.3332955479	36	1
10	273.0083941	226.8039826	-208.4251729	14272.67465	640.0490619	3489.910456	2823.740152	5339	3144.061728	99.6589699	3404.679142	228.3977928	771.0450315	348.9640525	1247.203862	2656.528116	-0.01506882604	0.04441406287	0.2488377403	0.007031304329	0.01592581137	0.02751965448	1	0.005734355615	0.06419111733	0.8015545889	10	1
10	276.5814605	250.3676213	-398.688599	17523.31477	1110.681722	4381.138308	2438.161456	6739.5	7625.702128	112.9958378	3549.041798	285.7507036	930.2034261	298.9754099	1332.90777	3499.445943	-0.02251217107	0.06442656461	0.2465301683	0.006724284928	0.0131611557	0.02362200464	1	-0.000115760517	0.1049522817	0.7925483402	10	1
10	277.5121651	167.4879638	2551.381025	14490.64812	1387.17923	239.5625247	2753.199999	5741.5	3492.104167	526.1483702	2699.325131	320.2268798	166.1209382	370.4044347	1034.42038	2384.910933	0.1800969273	0.09783145181	0.0168582252	0.01281435557	0.01462471854	0.01345386018	1	0.1436964404	0.1622162753	0.05163725246	58	1
10	285.7311773	16.65017619	414.3683466	7479.130744	368.974895	1447.391659	1429.394165	2842	1623.815217	94.8112792	1564.14699	162.6021758	319.2761377	174.8740459	597.1513788	1047.010815	0.05592894718	0.05081346915	0.1935827589	0.01291910477	0.02242046159	0.03475974314	1	0.05783922164	0.07434201195	0.6284420084	37	1
10	285.4980445	229.7081899	-323.7135117	15727.00975	896.1948417	3943.568225	2724.008991	6059	7126.765432	96.62577509	2895.996652	259.842989	736.7217001	315.2882359	1130.050308	2602.983799	-0.01991135312	0.05829870399	0.2532185173	0.006495453517	0.01300316137	0.01960093667	1	0.002345134422	0.0926774574	0.8159377432	10	1
10	289.7215873	119.6120859	979.0329328	11263.26992	212.1707222	119.2068779	1820.448082	4151	11590.95699	181.6368766	1663.955725	171.9055649	101.6846111	261.6605975	598.4831278	3815.434265	0.0867936151	0.01790546103	0.01049386358	0.01050100187	0.0159612426	0.01054991502	1	0.06911490359	0.0004929806226	0.005362511593	30	0.9999999996
10	290.4006918	85.6398367	-2.755395583	11555.19416	154.9591288	161.7059255	1686.633959	4197.5	3580.4	41.49326375	2411.326123	131.681084	74.48345408	204.5022499	835.2169013	2290.497384	-0.0002401478324	0.01300867155	0.01451988349	0.004166112523	0.01273049464	0.00648002837	1	0.0008321514635	-0.008190963754	-0.001267166951	1	0.9989110839
10	293.4050163	767.7782921	-21.59907774	11982.77231	221.5849928	103.4297446	1434.830356	4335	8423.442105	40.32419365	1410.044503	126.1481124	67.30773023	151.3975522	493.460024	1406.667775	-0.001830994579	0.01861608459	0.009316001917	0.003460789678	0.01091425878	0.005489865999	1	-0.0007347130399	0.00306322593	-0.01933668301	1	0.9999314882
10	299.1100164	275.8435306	4773.244481	15202.05083	983.5736539	89.8715938	2349.561269	5858	8671.304878	1301.809223	3858.276735	305.2448757	263.6880118	250.3751276	1478.226625	5573.633628	0.3153746065	0.06327808445	0.00642641862	0.02301395389	0.01737247799	0.02105837922	1	0.2491792152	0.08972189608	0.04620618526	72	0.9999999914
10	309.505592	14.65571909	3578.700502	8024.989381	208.0595909	688.9864791	1397.040484	3098.5	6904.446809	816.7300013	1836.091436	134.7383216	269.3596624	180.90495	680.5768261	3836.943499	0.4350570933	0.0252426911	0.07994019219	0.02513210387	0.01954477668	0.03695722261	1	0.3481970836	0.01329786495	0.3255052487	82	0.9999981733
10	311.6959759	725.3652632	2225.434806	14524.55726	2103.592813	22.13139134	1944.689606	5823.5	10829.2766	386.4034111	2302.072439	305.5221644	139.453973	215.5960334	855.4648394	4712.932508	0.1579281381	0.1517022003	0.00167161345	0.01055189443	0.01548465604	0.01097801046	1	0.125645285	0.27165155	-0.003946621434	61	1
10	312.5369398	274.6615661	1141.524046	16989.30859	5449.581265	1797.507612	2611.91161	7884	4141.606061	302.4809856	3690.865595	1356.329501	419.1982504	257.1420492	1773.490845	2270.850961	0.06867574959	0.3242243017	0.105252706	0.01266028003	0.02640593861	0.01818914714	1	0.06405752497	0.627717595	0.33688557	50	1
10	320.3181561	263.4657469	1303.465278	17395.136	1185.467302	202.7074936	2215.962387	6659	13024.69512	291.9951403	2861.807731	287.6430693	126.104988	248.9899643	1119.38228	6731.931408	0.07556869891	0.06899168628	0.01361452052	0.007826264803	0.01202891427	0.007525188007	1	0.06093028963	0.1047595988	0.01515365542	34	0.9999976757
10	322.1638575	244.8050909	5807.365741	19346.44637	1386.125524	1520.928752	2216.583166	7710	21321.54737	1229.007451	3583.721864	328.7831556	425.4339756	230.5396108	1422.951505	8049.017504	0.3028276824	0.0712121235	0.07864852251	0.01576073172	0.01167666429	0.01921935607	1	0.2443955353	0.1085821399	0.2917357711	73	0.9993834392
10	340.3215003	63.61431158	843.0036426	14141.70347	2272.971588	429.105363	1635.365267	5817	28872.71875	183.1635473	2066.30927	276.4749077	134.530977	211.3750556	761.5956387	7532.482246	0.05928834123	0.163238794	0.03187439142	0.007892008349	0.01713596612	0.008926539773	1	0.05018721214	0.297499117	0.07721608353	43	1
10	352.4391525	452.8633129	5432.623887	17025.02023	817.0240555	80.34855584	2766.552795	6535	5226.135417	1368.07348	3934.870824	313.3498505	266.2427392	308.2506886	1526.730796	3437.5484	0.3242090931	0.05021960298	0.003830125327	0.01853529342	0.01152108834	0.02089245609	1	0.255842532	0.06292791621	0.03891402204	72	1
10	355.4556237	69.66733011	-50.49541153	10991.81806	192.2256548	650.8181044	1763.531879	4100	6535.62766	45.77452448	2203.154658	128.0684714	153.0293932	233.0549997	771.3203216	3234.235437	-0.004681798407	0.01653897675	0.05814329278	0.004452182231	0.0133220191	0.009608682135	1	0.0004016402237	0.0005903600058	0.1477271417	3	0.9999999309
10	358.2864151	278.5503884	-162.0930123	20214.94663	2339.412805	1222.960365	1954.065212	8066	11469.17021	83.15784163	2943.299322	444.726811	206.4172529	207.293833	1200.054752	4114.318072	-0.008419408152	0.115356323	0.06082449958	0.004773862413	0.0118811276	0.007225745946	1	-0.001511945009	0.2019214939	0.1593295466	13	0.9999999997
10	371.7233444	73.50290345	2880.167657	9801.500987	1480.700415	695.7099893	1975.538682	4069	4448.979167	817.6117315	2771.188076	458.8247859	287.8092266	774.7596431	1109.471228	3030.495884	0.2941456237	0.1472139423	0.0689579366	0.02408048469	0.02854690696	0.03947599628	1	0.2375336104	0.2630914392	0.2589156851	77	0.9999492186
10	376.7164892	403.53939	3226.439327	9922.579343	-9.860652668	78.65751904	2649.60922	3763	1609.87234	1604.194389	4748.143453	195.3522891	283.7238436	646.9752214	1732.049767	1809.149716	0.3315310869	-0.001114746219	0.007302027581	0.02580001489	0.03443071581	0.04610544469	1	0.2614111364	-0.04156053366	0.05085985223	69	0.9999999782
10	402.5481472	703.2808936	2304.108956	14336.94303	2290.22789	46.26615873	2025.853373	5933.5	16736.34043	447.3782864	2455.995795	374.2199216	135.8553656	249.85263	944.0749554	5900.617754	0.1625205807	0.1579874313	0.003320030163	0.0105356584	0.01495025766	0.01022969777	1	0.1294292048	0.2844456499	0.002996961601	61	1
10	408.6656383	735.5639762	-49.63492548	12141.04486	185.8262122	127.7498049	1689.105721	4379.5	11720.15957	43.70703927	1807.533419	120.2697738	69.49530504	172.2162173	619.8640875	3315.089837	-0.004066318083	0.01550728683	0.01107352994	0.003999571005	0.01105885319	0.005875912343	1	-0.002398745756	-0.003174904462	-0.01392088715	1	0.9999579685
10	412.7126462	80.39461919	-100.1736842	13225.08299	593.3956423	1505.654553	1882.611334	4933.5	4749.193548	63.29149016	2292.612903	166.2817349	279.4672855	220.3029951	811.4355478	2000.607072	-0.007925229541	0.04570779584	0.1147262735	0.005231962953	0.01393437191	0.01271577146	1	0.002035057707	0.06201091999	0.3423830676	9	1
10	414.4630838	43.85699374	700.9647151	10282.99752	4169.871876	21.38112553	1343.560065	4928	8078.621053	170.0755556	1981.366429	807.6501416	105.4903054	248.78759	920.6363201	3974.881326	0.06907736082	0.4138302296	0.002168387514	0.01194660245	0.02890118116	0.01069760631	1	0.05796269612	0.8065176939	-0.01431878281	51	0.9999999986
10	435.5128328	264.2979284	1244.867094	17002.5777	1165.136091	180.3040633	2043.983956	6471	24026.16842	247.7939995	2436.828364	251.6155113	115.8369343	196.9028139	936.9327473	7665.538342	0.07279686551	0.07036882828	0.01032877527	0.008249075645	0.01210712824	0.007156574862	1	0.05853108466	0.1074841837	0.003260835135	34	0.9999932887
10	440.309072	644.3255396	1054.263566	14623.11913	5046.786087	18.71115006	1809.040442	6800	10646.80435	200.8515875	2101.066222	690.6064033	113.6922414	190.6659224	928.2306239	3682.814223	0.07420591196	0.3499002725	0.001446857786	0.009755433853	0.01894776829	0.008006053681	1	0.06140516783	0.6762663937	-0.01771114966	48	0.998934032
10	442.8498824	491.2735476	880.3493896	11037.05913	1695.174532	158.1918089	2444.698838	4687	2963.515789	301.8049419	4080.510788	657.0818738	153.8886528	764.6046564	1599.766286	2646.357082	0.07768248566	0.1536857642	0.01359859785	0.01685928234	0.02941155476	0.01966625509	1	0.06331535441	0.2771645563	0.01838632614	42	0.9999999968
10	444.3262815	164.3013256	-294.2378853	14844.49622	784.8647227	3644.31337	2550.014903	5653	7576.652174	62.78295088	2132.744562	169.3075862	563.1084645	228.8663445	751.8165971	2514.21382	-0.02073678612	0.05411515377	0.2453314934	0.005728839882	0.01286329412	0.01767508533	1	0.001110657801	0.08389319132	0.7885030069	10	1
10	445.0019316	359.837872	7780.593231	16268.77453	374.5058293	1767.463273	2411.913505	6159.5	12580.76042	2053.148417	3936.869226	185.8118058	614.8608332	306.5179659	1468.328236	7901.269299	0.4895351734	0.023792051	0.1058825962	0.02303004902	0.01433438628	0.04205240723	1	0.3928806719	0.01054144063	0.4273187064	82	0.9997098194
10	448.2332886	60.5793419	33.81948439	7590.432497	648.7689997	148.0469	1660.902523	2998.5	1122.06383	44.12758511	2221.994729	246.6399965	78.81003496	230.8856154	842.2499144	946.3661549	0.005278328586	0.08744740685	0.02116192584	0.007817740863	0.02743713291	0.01157318708	1	0.00627369446	0.1435241676	0.02530184641	12	0.9368207148
10	463.683912	20.77522168	-111.978939	8191.233222	449.083947	1848.913257	1589.638884	3166	7072.276596	60.20501384	1160.434133	135.9134499	267.5911228	222.4913272	424.5714974	2454.522486	-0.01424594524	0.05396904638	0.2264897785	0.008179246557	0.01749455609	0.02037109039	1	0.004908194043	0.08284723972	0.7252619197	10	1
10	463.375911	261.8336115	-39.54292576	9453.475896	389.2146438	1359.342711	2632.96589	3618.5	1280.88172	72.23284333	4484.630322	273.7494547	631.2498422	512.8654148	1672.899816	1355.326391	-0.004951275993	0.04296740123	0.1423260022	0.01205442353	0.03626179854	0.04158033621	1	0.006274074258	0.05736392993	0.4378342717	9	1
10	488.1356009	54.94265422	548.5094347	9811.359273	1586.067814	303.7297488	1401.514373	4028	15726.1875	164.1981712	1884.455552	301.4641658	109.7251462	186.5888472	726.9933614	8173.52304	0.05857065384	0.168322321	0.03218630609	0.009710009824	0.02146177576	0.01112441932	1	0.04968722656	0.3078693593	0.078288286	43	1
10	491.9792002	245.2474375	18.19557931	13452.20626	3112.76712	508.0862434	2130.892541	5734	1090.042105	77.96317252	4637.786641	1172.664713	165.250679	341.3281735	1993.396242	925.0940713	0.001685806742	0.2333614755	0.03727100197	0.008228827676	0.0307994658	0.01346749006	1	0.005810434359	0.4412128023	0.08463747778	21	1
10	492.6456899	214.6529411	-252.8559713	15580.58631	716.674425	3849.270291	2697.648605	5830.5	5409.073684	78.56483512	2187.400568	185.8049851	494.0194507	287.5623542	799.393823	2305.71842	-0.01653540999	0.0459039713	0.2451324502	0.004764380055	0.0113608436	0.01950263649	1	0.004334526823	0.06711336651	0.7885281983	10	1
10	495.4911514	358.3080884	3218.599692	19623.45001	1171.504591	2987.422099	2294.691062	7651	7368.197674	527.4059582	3068.013845	313.2915241	538.7075973	229.2299115	1206.842077	2973.278974	0.1620298013	0.05964784424	0.1497973125	0.01003418955	0.01230654184	0.01607916436	1	0.1383996218	0.08939267851	0.5030144389	57	1
10	503.5052953	116.271705	5709.971995	11682.16598	2673.363772	-226.7679073	1719.151878	5201	4807.302083	1202.70293	2360.567332	531.5406345	253.7014427	216.5249673	991.7190972	2840.140123	0.4873186683	0.2292136358	-0.02017263772	0.02647706499	0.02351712937	0.02601958401	1	0.384113094	0.4243628778	0.000383948082	88	1
10	509.367217	354.474124	10508.69505	14811.11796	2518.115551	-422.6928168	2099.762372	6410	23514.11905	2586.909007	3498.878769	641.2487982	408.0719082	273.3723372	1492.053023	11908.13627	0.7027775853	0.1769685526	-0.02523640768	0.03292548874	0.01749114214	0.03329682157	1	0.5529449475	0.3149839818	0.0315218515	93	1
10	512.5045399	290.5967871	-48.64437634	14004.4222	1352.088864	857.1669883	1930.008156	5521	2234.96875	69.53215616	3196.548429	367.835286	195.0792915	227.5844488	1219.175872	1685.254174	-0.003611277299	0.09691545299	0.06115227689	0.005717609514	0.01732371031	0.01166804856	1	0.002139080667	0.1643250561	0.1609692268	13	1
10	518.2873741	367.6548611	4680.79354	15348.68078	1012.503973	47.45315527	2421.431328	5991	23919.32258	1202.595711	3393.734551	268.7596339	228.6963205	225.6634914	1279.810308	12872.02255	0.3054370048	0.0714358858	0.002769717178	0.02168338802	0.01595565958	0.01838339393	1	0.2411704226	0.1063327283	0.0315905951	72	0.9999525195
10	532.577899	652.6547947	-97.13598536	14065.07219	4666.652233	332.398299	1583.097709	6490	16026.57447	79.77472695	1870.345405	606.9397581	92.0710514	200.3173961	807.504908	4125.057884	-0.007005032959	0.3337699728	0.0234127323	0.006185180205	0.01763390661	0.006895304152	1	-0.001140421438	0.645266419	0.03829812997	25	0.9999905987
10	533.6866738	343.4638027	1297.401806	18682.64297	6431.771378	654.1785075	1661.032947	8783.5	10157.29787	264.1744321	2538.997046	956.7806149	164.0079367	228.2215071	1199.891564	3422.181546	0.06865167887	0.3319790211	0.03543743561	0.00919917193	0.01993616232	0.008450071016	1	0.0592453905	0.641048901	0.0972121649	49	1
10	541.5182263	424.9682984	5969.004313	12652.08918	604.2621176	1292.30567	2221.842561	5003	4319.344086	1539.620101	3307.724306	217.1981069	473.0743914	274.6693301	1246.199109	4020.343241	0.4752555121	0.04739502233	0.09958895192	0.02095226071	0.01407302796	0.04619755306	1	0.3814015285	0.05856220002	0.4031377663	84	0.9999367104
10	554.0865714	73.02063718	-149.2484151	8216.971173	429.3773706	1804.340724	1687.731038	3166	7692.393617	51.48269766	1516.191954	143.0051127	342.4448161	182.4977694	556.1616346	3678.284161	-0.01890997319	0.05383630009	0.2219579191	0.006785999892	0.01743366968	0.02083485626	1	0.0009196704956	0.08247877296	0.7085955293	10	1
10	557.3052425	570.4331971	1553.458015	9467.729831	397.1572766	1540.433857	2406.805248	3717	1421.531915	519.4406503	3246.265126	198.7571607	545.8161037	375.1368855	1218.236052	1507.170886	0.1647686079	0.04328988169	0.1570560403	0.01632899872	0.02225441052	0.04000374083	1	0.1409216445	0.05630809223	0.5280586504	57	0.9999999142
10	578.5147291	180.3164749	-269.3030841	13200.97743	715.1507967	3145.45816	2077.633109	5090.5	10183.37895	68.4570881	1927.200308	159.6564827	450.7141265	214.394206	695.7576104	3642.512896	-0.02010792123	0.05753887362	0.2341138638	0.006237337733	0.01199994165	0.0169186358	1	0.0008541755145	0.09046064013	0.7502127292	10	1
10	584.6772819	85.46225196	531.7777036	8625.886246	2625.538231	746.6622753	1512.12471	3936.5	12201.47368	164.9403555	1670.213433	482.6424567	167.5159782	203.6765305	718.8851382	6587.529432	0.062280887	0.2991564871	0.08557271385	0.01383983885	0.02834678517	0.01638878339	1	0.05743941575	0.5760720461	0.26693542	50	1
10	587.2258835	589.1508022	703.074433	10139.26283	497.2312728	407.7336554	1814.308983	3862	2399.59375	194.9557749	2572.140703	164.9408928	131.4049238	205.7342408	923.9814511	1895.695054	0.06931290657	0.05014209565	0.04155840519	0.01050016193	0.01580485239	0.01276950445	1	0.05778940178	0.0674484474	0.1091029171	35	0.99999144
10	592.5347069	33.62038538	451.5477846	6431.347221	1995.453029	177.7903696	1039.889896	2955	4935.608696	120.1310756	1343.399056	419.544445	95.62419182	176.0986509	585.207745	3457.510592	0.07185803054	0.3073102405	0.02766503485	0.01323068809	0.03270924437	0.01477176236	0	NaN	NaN	NaN	NaN	NaN
10	596.3420719	213.0927417	-48.20809226	9236.542883	2197.176513	647.1409546	2112.554783	4082.5	3807.86747	68.67524029	2480.046379	607.7692962	176.5761052	309.3707348	1055.734085	2983.480525	-0.005342465065	0.238367269	0.07210128534	0.009296804745	0.02839578878	0.01645324802	1	0.002744047711	0.4527226634	0.2028590315	22	0.9999997847
10	604.0811968	224.6930729	-5.969985215	11517.00361	3809.00852	359.1462772	1752.553198	5337	3212.843373	71.87943365	1783.224915	623.4692116	98.93627627	228.7976255	793.1605406	2003.779195	-0.0006006283521	0.3347424497	0.03124445928	0.006910948776	0.02038866311	0.009062199546	1	0.0044551279	0.6474378076	0.06673838892	25	0.9999973774
10	607.7860959	601.9747123	-26.79674129	12942.40621	3050.49022	131.5724434	1626.330753	5579	8769.021053	79.35453517	1683.389263	414.1800658	79.69898839	154.1319955	697.7294342	3920.799427	-0.002125749887	0.233856865	0.01047682792	0.006427612057	0.01851526683	0.006557951735	1	0.0009489073711	0.4413284262	-0.008314867421	20	0.868550072
10	639.8805784	315.7208352	-188.4714271	14777.5867	318.1918653	1756.402854	1981.14028	5468	22876.06383	55.76446736	1993.513495	149.2504736	244.4744876	197.0715159	662.0088642	5783.669962	-0.01311485182	0.02174667241	0.1175901624	0.00478000699	0.01178998191	0.01130352103	1	-0.002055635787	0.0133961724	0.3502237599	4	1
10	641.3754686	331.3222523	8108.179883	11399.53826	300.0406094	-423.1943609	1879.203236	4457	12788.43158	2178.567303	2925.139708	148.5439184	384.237457	324.4174605	1055.39288	8349.469738	0.708074079	0.027551667	-0.03340436888	0.03589218289	0.01718279556	0.04292215413	1	0.5552725935	0.01042087417	-0.0002417992219	90	1
10	672.8218686	120.8084495	-68.60647493	6874.070426	1108.452591	717.1636327	1204.014906	2815	14826.65957	44.58284642	1226.354061	213.7135096	150.6776954	139.30035	471.2939581	6313.445205	-0.01069775195	0.16750997	0.1061286555	0.007741455386	0.02290174174	0.0147275639	1	0.0002921915002	0.3097284584	0.3162087009	19	1
10	673.6713665	563.4607614	1857.10758	11528.3544	1912.977399	35.65636819	1558.407255	4817	17685.26316	337.2745226	1839.513959	279.80611	127.5722801	177.7892183	697.796401	7101.186889	0.1546932493	0.1649192816	0.003007447739	0.01266192729	0.0177529378	0.01199255227	1	0.1233041238	0.2986504653	0.0003254510101	61	0.9999999999
10	685.2516217	244.5917339	-76.91039736	9212.596224	479.0744895	1148.803959	1825.914774	3545	5220.893617	79.10485973	1579.410874	141.5688523	238.1447452	744.4603657	578.6234779	2578.615193	-0.0086741479	0.05442980323	0.1237944329	0.00853145119	0.01427369917	0.01539865832	1	0.00215095468	0.08009754484	0.373659296	9	1
10	685.3073834	321.4905994	-57.70221898	10998.49085	223.580637	666.2322901	1659.033333	4062	6062.531915	48.6052818	2083.55484	118.7650608	130.5156932	157.7160615	722.2247932	3083.441039	-0.005663584662	0.02039535889	0.06008069543	0.004802963542	0.01225935525	0.008913534706	1	-0.000203592762	0.008522874228	0.154283317	3	0.9999999973
10	706.4590234	595.2679458	1351.89521	8182.866398	1307.276414	40.03305386	1560.999322	3423.5	9956.677419	243.1615987	1334.963254	221.0457974	103.1733691	135.9071596	509.4509726	3701.400949	0.1640251084	0.1682207642	0.004868177399	0.01472532741	0.01852781552	0.01404739129	1	0.130808703	0.3053149655	0.009005854938	61	0.9999999825
10	712.6368693	197.5713648	-97.36315001	8088.808142	399.7010756	1758.555807	1637.017774	3078	2446.276596	64.41358948	1711.005847	145.7667795	373.0168207	171.4346554	633.5615721	1650.52482	-0.01199800775	0.05009766832	0.224570716	0.008174460515	0.01712362027	0.02230279938	1	0.006511409973	0.07486819739	0.7190636518	10	1
10	712.1359227	611.6697681	1162.99438	7345.799402	1199.331775	-1.117154566	1464.72871	3110	13850	249.7296888	1485.807085	244.7550518	84.85581541	133.0594678	585.5386961	6531.981492	0.1570193721	0.1665452467	-0.0001707015651	0.01380871431	0.02083034618	0.01317984024	1	0.1249281232	0.3018184211	-0.01000012056	61	0.9999999947
10	713.83634	282.4839977	-37.60716717	9366.986274	254.3767207	95.71379609	1506.866708	3440	11281.28723	42.58833747	1479.398619	118.8332094	66.80661459	150.1780904	523.4248688	4281.434511	-0.004074885467	0.02599823381	0.01076578723	0.005027977968	0.01404569942	0.007392378283	1	-0.002337477176	0.01817346896	-0.0146343358	1	0.9996723308
10	714.486951	580.3240748	2214.719066	7712.618069	524.7200593	509.7639107	1688.252591	3086.5	35432.54737	458.9972542	1374.960678	134.3681729	166.3462214	162.6909509	500.3173304	14079.62476	0.2867395157	0.06696794174	0.0678633971	0.01890396582	0.02001042475	0.02105049757	1	0.2309425571	0.09977304447	0.2507789863	73	0.9999983772
10	736.6032507	385.7380373	503.1348104	8405.341014	806.202801	305.5069113	1432.498144	3247	5472.602151	126.6113655	1475.246553	197.7794835	89.68872881	194.0484588	572.4845032	3706.902367	0.06310292526	0.1037429598	0.0374901023	0.01127549062	0.01845543025	0.01219668289	1	0.0530740898	0.1765158111	0.09544172137	39	1
11	5.245820229	456.1617032	2862.706067	10155.75954	217.6412258	654.7627859	1897.452648	3766	18541.77465	575.5054059	1938.261701	131.555993	234.0604155	201.4725853	676.0315211	10891.09586	0.282220489	0.02131126451	0.06439193244	0.01946776493	0.01696911013	0.02011586153	1	0.2267539158	0.006755335078	0.2362885712	70	1
11	19.4691273	482.3042151	12.30542974	10174.4875	3228.175969	291.4841378	1629.928808	4633.5	4124.444444	68.90615419	1785.343627	587.7864224	112.9366587	227.8087407	796.3757528	1812.071514	0.001324397984	0.3137388307	0.02950022311	0.007161623975	0.02227740075	0.01116263422	1	0.00567023698	0.6045886973	0.06050035321	25	0.9999481457
11	19.70670923	570.4444989	45.92457923	9669.175576	900.8210275	101.5767714	1251.782071	3716	1587.574468	46.55480025	1585.77022	200.0298872	63.13599808	185.7346457	588.0539947	746.7589107	0.00533913479	0.09219821502	0.01045450118	0.005262591792	0.01639108853	0.006818571841	1	0.005616807036	0.1528189323	-0.01132382279	11	0.9998390131
11	21.89427855	468.046851	23.3481176	10179.46492	3169.477827	288.2658387	1650.323527	4617	4604.426966	75.34790836	1699.56536	572.0441649	88.39518968	233.1402048	758.1484553	1814.107387	0.002750830096	0.3184749684	0.0294520682	0.007929771652	0.0206561943	0.008386240409	1	0.006830282465	0.6142108148	0.06082389002	25	0.9999670169
11	30.68056982	289.3264413	1715.210562	10823.89587	1766.682759	-6.923716443	1564.237731	4424.5	11279.40217	394.0047084	2384.916241	359.4123304	121.9971501	178.268435	920.9316098	6188.161216	0.1577911297	0.1607418992	-0.0005233700481	0.01490943152	0.01999916514	0.01215358949	1	0.1254617051	0.2899805117	-0.01122351045	61	0.9999999998
11	33.74782012	607.4184331	1494.597527	9155.103409	2856.891923	-29.24002556	1353.371657	4222.5	24442.42553	287.5608957	1614.573421	481.909516	106.546479	220.6283502	691.4601179	10004.36346	0.1639409129	0.3124580344	-0.003318408492	0.01533255084	0.02354485477	0.01232565668	1	0.1314022059	0.5986884728	-0.01438863993	66	1
11	39.52634283	417.4835341	-59.65040647	14594.82172	4656.006946	314.866493	1514.726141	6532.5	13548.86458	85.94525637	2140.832564	630.7031131	88.95527463	221.8006307	913.4651337	4558.362891	-0.004114554968	0.3178092832	0.02196494304	0.006531258538	0.01800212583	0.006230621815	1	0.0008984059726	0.6126822282	0.03347045396	25	0.9999376277
11	42.50143948	365.6203932	3872.530179	13192.74481	230.8709028	-104.434977	1783.926719	4844.5	11696.78261	919.737446	3055.825492	144.7409273	234.1630553	203.6605471	1052.736229	6664.818667	0.2909615002	0.01671891184	-0.007572068662	0.01861321907	0.01393620392	0.02079248865	1	0.2285876721	-0.005242276561	-0.009131646163	69	0.9999756554
11	42.68428876	520.4064243	-17.9308631	11584.33726	545.0454906	675.9453678	1955.442704	4357.5	5101.157895	45.21306125	2050.046136	161.3721759	147.2281947	203.1759442	725.4607578	2205.998666	-0.001644253272	0.0466948296	0.05901683181	0.004164850788	0.01299701141	0.008968500955	1	0.003110956332	0.06197712841	0.1524326363	8	0.9999999985
11	51.2997426	309.4615772	-154.0763959	11336.94237	992.3836672	2584.590807	2008.798496	4446	975.6315789	84.0182461	2120.067059	245.8346144	538.2637963	214.608532	794.170482	471.3473457	-0.01334675838	0.0872542485	0.2214958363	0.0082450543	0.0168833564	0.02479085934	1	0.005552279743	0.1504268125	0.7094079209	15	1
11	60.27630896	664.4807732	508.3037747	7896.597396	399.5678066	692.7627648	1359.002457	3013	3934.12766	110.3403331	1404.426328	136.4193675	180.9401266	136.586744	514.0991866	1825.672516	0.06401230428	0.05157903183	0.08432690023	0.009585300087	0.01574518233	0.0195046545	1	0.05660529294	0.0719489669	0.2548898237	36	1
11	63.77437668	503.1918801	979.6772934	15221.78328	178.5841359	1374.943169	1941.888834	5511	13474.15957	202.1104285	2519.631613	128.9606566	247.4709227	189.8493021	860.6702648	5869.305737	0.06284696745	0.01191510748	0.08928338631	0.006304217053	0.009672378844	0.0137053441	1	0.05569468442	-0.008615215054	0.2703425635	32	1
11	71.6183603	470.2600078	24.06421792	13022.83463	2731.045086	425.6296443	1985.866677	5470	1426.032258	68.62200911	2458.394155	553.9778792	89.57405751	211.3454502	992.8653576	793.261518	0.001952907334	0.2099571015	0.03293023095	0.005812477888	0.01715057644	0.009319253397	1	0.005519076862	0.3934062665	0.06901034382	21	1
11	76.54739542	56.72477399	1819.664589	7062.364518	138.1241682	1262.979999	1236.253888	2614.5	11978.94681	320.5704077	1119.846849	100.3657563	240.0240725	164.9519548	407.3528954	3852.599994	0.2586893785	0.01902503168	0.1754263774	0.0182578161	0.01512902139	0.0305592038	1	0.2159367388	0.006318014313	0.6122990443	71	1
11	78.28485425	295.5139716	9583.476479	13702.23279	1365.217494	-498.0327743	1916.351484	5566.5	19053.11579	2084.71462	2937.884969	265.3395785	412.553166	218.7956158	1101.075068	10479.10642	0.6854909757	0.1001587766	-0.03548522378	0.03558948882	0.01711158676	0.03622981162	1	0.5379671629	0.1584692559	-0.01026558327	92	0.9999200731
11	85.33804189	404.2688305	-228.9557108	13278.06229	1133.985851	3138.82495	2465.84771	5168	1709.634409	88.11870251	2717.008296	240.0817437	639.149222	333.3712492	971.907533	923.7994652	-0.01813749634	0.08772332506	0.2297885811	0.007692146192	0.01582484004	0.02170926448	1	0.002361748178	0.151736679	0.7368042147	15	1
11	86.13079259	385.3895234	749.8330692	14306.21972	2369.489124	1297.674913	1982.859073	5844	27414.2	223.9628788	2889.645737	423.3898716	281.8918195	199.9955836	1111.916148	11853.9197	0.05240787971	0.164908654	0.09068303688	0.009419343662	0.01869918655	0.01199296001	1	0.04887770255	0.3030591854	0.2777648884	44	1
11	99.22839678	589.1274143	1829.775969	9824.29027	3.94759585	107.7826257	2169.09525	3603	2811.864583	459.1615457	2492.744219	118.1609883	124.6059943	275.9798459	862.4606382	2176.411666	0.1828462326	0.0003410778789	0.01003481042	0.01230854111	0.01448604078	0.01503470641	1	0.1445549444	-0.03654600464	0.02561316727	52	1
11	100.5980476	216.2807323	-29.26492257	12539.77089	1917.627484	159.3407477	1719.757894	5043	5460.946237	59.23694782	2439.754705	345.8943028	86.1593813	238.9987498	916.1090568	2977.801766	-0.00216540354	0.1526231193	0.01296973954	0.005111427818	0.01716784224	0.007333667201	1	0.0003986990812	0.2760284671	-0.002437211901	16	0.9998391083
11	102.1489732	167.4395597	-192.7608774	10807.76148	540.3059602	2408.532046	1906.809056	4087	5956.3125	61.57297017	1750.330945	144.0484672	434.4480482	212.8863432	628.1317785	2622.01272	-0.01762834266	0.04889896621	0.2225084336	0.006186588795	0.01430297759	0.01829109914	1	0.001924918746	0.07242911527	0.7106234908	10	1
11	114.3112692	414.48443	-113.499058	17653.19818	1822.498442	1058.229402	1995.725462	6846	7745.542553	66.95712413	2660.74457	352.4648513	180.4460154	202.3276296	1047.624384	2699.614714	-0.006856878051	0.1020654957	0.05967264262	0.004163391391	0.0114952097	0.006847765724	1	-0.0004752464973	0.1748008923	0.1552971508	13	0.9999999999
11	115.4553214	196.7672149	-12.83371945	14102.3267	3066.559225	368.6273151	1743.88511	5857	3451.119565	74.42368674	2181.45201	550.2004432	99.58031555	474.5823857	907.283315	1535.12427	-0.0009357519266	0.2219605589	0.02704396169	0.005947672007	0.01730221521	0.007360603327	1	0.002937480677	0.4176755534	0.04850402924	21	1
11	117.702106	72.60297661	518.6675043	8298.560436	241.7070956	277.116473	1266.398496	3108	21406.80851	149.6475646	1652.716905	119.4591813	108.1979563	158.680496	567.3766331	9558.6132	0.06223847006	0.03161900078	0.03610789939	0.0108098502	0.01798024095	0.01472357721	1	0.05168246242	0.02963741456	0.08811049429	31	0.9999849822
11	118.250854	316.5273894	7465.470721	15447.27459	326.2569709	-317.9740376	2192.529088	5760	14486.95699	1495.815895	3027.502461	151.0884686	310.2706376	208.0841571	1118.149947	6373.150061	0.4923627603	0.02209217689	-0.02093266947	0.01979906796	0.01058957823	0.02432670668	1	0.3862657133	0.002579928001	-0.00788468844	81	1
11	123.5741981	118.2195297	35.93320516	10461.5239	979.2771911	253.0901536	1472.88606	4082	2184.365591	57.1347381	1653.859028	205.8692787	88.45316238	275.43083	621.8923887	915.0523599	0.003265512738	0.09356667056	0.02471654241	0.005800247055	0.01585580665	0.008922181653	1	0.004988589382	0.1561342788	0.03724979126	12	0.9997405559
11	140.6172118	209.1167729	932.3049136	15566.9938	3589.871702	1394.362653	1642.256219	6682	8035.404255	196.4999352	2435.396222	566.4657179	277.7041494	189.0320994	1003.611026	3140.127072	0.06136295155	0.2357002864	0.08909571012	0.008544248149	0.01805953384	0.01042977406	1	0.05642098681	0.4470141624	0.2767346483	47	1
11	146.6216245	261.8456572	14256.34924	13135.75381	1410.66069	-882.2061447	2010.419784	5470.5	1572.580645	3115.847392	2953.783833	352.876714	585.7431978	290.1458417	1200.40871	869.6036994	1.077299267	0.104758779	-0.06376053669	0.04554211883	0.01589970625	0.05350006883	1	0.8445069793	0.1616894246	-0.01588003489	96	0.9999999999
11	146.1544665	587.923951	2269.817013	14081.86572	1387.160001	739.1740985	2123.004753	5530	8233.78125	550.8255552	3201.863772	315.7486007	227.1149306	259.5825196	1183.383491	4040.456942	0.1601898215	0.1003165922	0.05178818581	0.01271940335	0.0161163326	0.01708870202	1	0.1304760646	0.1687669921	0.1671137405	59	0.9999999943
11	150.2892406	104.5530022	1771.63015	10887.87675	531.3066156	-3.748736886	1430.643371	4049.5	7332.170213	432.1529668	2545.131579	169.7142025	124.216601	167.9221181	909.2399229	4134.669871	0.1606764519	0.04974916172	-0.000399132397	0.01489542401	0.01458511763	0.01292205544	1	0.1267957609	0.06397077857	-0.0137853902	55	0.9941330469
11	156.0315237	149.0265992	2270.3438	13845.31911	3051.118021	38.17600797	1725.072007	5897	13512.01111	511.410459	2843.223504	582.542174	140.4086277	251.2655044	1137.305592	7243.348978	0.1647583948	0.219418348	0.002652073158	0.01260083834	0.02549367281	0.01222284979	1	0.1316682189	0.4094632865	0.003250306844	64	1
11	157.1144444	511.9881582	-130.1560489	16996.04697	1804.795582	991.8168629	1855.396087	6660	8492.947368	62.26166979	3292.995653	400.3277499	210.8356843	204.1100742	1280.006403	3054.086556	-0.007747250984	0.1085213005	0.05862934712	0.004294386388	0.01367911445	0.007681937869	1	-0.001193813626	0.1879196008	0.1517170963	13	0.9999999986
11	158.3891107	681.6537575	-217.9344267	11967.82463	571.6013527	2719.417763	2105.884531	4531	9333.284211	65.31503898	1832.993859	161.4484902	445.5891565	205.5899744	665.5554223	2381.115797	-0.01872369963	0.04915941782	0.2278646249	0.005881449812	0.01365553161	0.01539305455	1	0.001437572503	0.07316230089	0.7287833694	10	1
11	162.623004	484.3312201	1146.355164	15615.71223	1448.323762	679.0008628	2199.117605	6057.5	5948.882353	262.0605114	3253.593811	561.6836588	407.2869786	2058.571081	1202.762501	2786.318998	0.07085526601	0.1017443122	0.04081213481	0.01985785582	0.03143882938	0.04864225401	1	0.05939164968	0.172461681	0.108600621	39	1
11	165.4167472	551.1060448	2466.847134	15512.69388	832.9282802	2272.27341	2297.929482	5941	7295.021505	591.358772	3422.128468	233.5955618	590.6166688	255.2909931	1271.284761	4161.146605	0.1616393931	0.05756154857	0.1496581379	0.01192970377	0.01384570617	0.0209853021	1	0.1380647833	0.08514530827	0.5023762495	57	1
11	167.703721	334.8138	-253.7909272	19152.66692	3365.294549	2374.763394	2286.370456	8052	12695.51579	94.86180438	2833.030794	560.3454644	347.6874515	216.963518	1175.337653	4122.907477	-0.0136196964	0.170186806	0.1202171429	0.005076166426	0.01528124754	0.01027252392	1	-0.001004831987	0.3157126502	0.364031154	19	1
11	167.4084128	463.2285278	8167.979172	16326.62054	2704.763256	-331.6901098	2295.606114	6806.5	15129.04211	1759.941676	3252.900793	555.6000485	320.2657463	228.4732594	1360.78927	10006.78427	0.5060102586	0.1705922488	-0.01951515127	0.02481243795	0.01422933576	0.02427935721	1	0.3983749127	0.3047898465	0.005069845915	87	1
11	169.6105626	166.3276191	5899.244221	12307.20313	1260.037357	1193.554582	2220.013053	4946.5	8664.03125	1386.148035	2860.862327	297.573877	423.901896	247.6420809	1090.793947	5171.735118	0.4764381236	0.1019538	0.0872766023	0.03012452799	0.02275812415	0.03816203574	1	0.3819407291	0.1691924988	0.3629016859	86	0.9999999716
11	172.0528303	492.1661171	789.2182182	11703.31071	1097.444723	548.5048398	2292.601083	4636	2501.011765	338.0858311	4390.820588	454.5051984	219.6704438	480.7362187	1666.160442	3420.356277	0.06851488219	0.09260576792	0.04727691098	0.0106834336	0.0230287481	0.01689493721	1	0.05792113564	0.1541143206	0.1299696628	39	0.9999998079
11	176.57044	243.0593103	-186.7935707	14136.66421	1214.26751	3595.112721	3051.711532	5661	1274.494624	98.35247089	2770.075463	261.0220911	712.7113209	289.4464479	1023.358148	703.494795	-0.01341631035	0.08711693723	0.2499994222	0.007751492694	0.01391609827	0.02456553218	0	NaN	NaN	NaN	NaN	NaN
11	197.2087582	695.5652123	7535.816007	10612.32832	1779.559123	-442.5105543	1844.297236	4603	25934.15476	1907.932154	2604.05306	352.2688421	301.8999873	247.918765	1014.599945	13901.78697	0.6886962755	0.1690528578	-0.04183505439	0.04145084093	0.01988190159	0.03061319576	1	0.5406360251	0.2984688568	-0.02906634888	93	0.9999999994
11	199.6280923	98.53600066	1824.910877	11297.88945	588.6573564	50.1300703	1819.044752	4244	8335.989247	476.5299854	2597.265155	200.0657136	131.2822971	279.5912759	937.4194826	4787.490957	0.1653928406	0.05108903657	0.004509761891	0.01148808814	0.01840160205	0.01268019779	1	0.1308620408	0.06680948648	0.004228740628	55	0.9994381163
11	199.3166328	333.0295968	-235.3279489	17764.52752	1948.423354	2158.199679	2309.397294	6944	12824.24211	75.59155008	3149.177047	453.0092448	412.4823624	247.6896346	1266.195626	4814.549562	-0.01349931595	0.1126698583	0.1214484325	0.005224795948	0.01372549792	0.009680687897	1	-0.001314676972	0.1986525079	0.366392994	14	1
11	204.3244721	115.5171033	19.19573404	13016.24168	4110.676303	170.4399982	1792.110827	5853	4322.638298	139.7998196	2158.860384	732.8109457	133.929127	1162.733886	942.2846021	1539.600492	0.001292140571	0.3150895536	0.01324723821	0.01187399268	0.02188309684	0.01122503239	1	0.00452511325	0.6067670804	0.004683203411	24	0.99999633
11	204.2744088	683.3760734	808.5455851	10995.66953	3509.719274	49.09221871	1582.570296	5042	5901.39759	182.6050643	2347.393377	740.0539616	96.8414449	194.7403868	1015.931527	5549.127152	0.07548539103	0.3129633865	0.004610637605	0.01001505249	0.01915437472	0.009285145034	1	0.0623178214	0.6011591055	-0.007758821185	48	0.9999999977
11	206.8881122	558.965369	2601.986233	15837.03797	692.1818988	2415.761585	2526.288687	5995	2838.747368	553.687598	3205.16794	245.0202091	568.0436861	293.1159256	1196.20012	1841.450197	0.1666257972	0.04941684997	0.1526983973	0.01256841236	0.01170983216	0.03055443736	1	0.1421327299	0.06860453577	0.5137187944	57	1
11	209.4361295	649.2671002	-45.5846028	15724.557	1594.361119	440.6129781	1814.442798	6026	9976.903226	57.94482071	2590.484588	295.5990248	116.4728162	189.2298364	958.4652166	2469.455357	-0.002960663916	0.104212367	0.02868758342	0.004032838003	0.01390701997	0.006670241062	1	0.0004538982645	0.17803004	0.04979522084	12	0.999999809
11	210.5270571	359.26265	3381.456258	19080.75322	374.2188696	1126.605666	2413.657924	7010.5	10111.89247	784.9783029	4125.701484	208.9886886	308.1472799	226.0407013	1527.036287	5277.13478	0.1746265155	0.02017699082	0.05850493012	0.01126588981	0.0109758921	0.01564655103	1	0.1416263244	0.005653045234	0.1909200309	53	0.999858613
11	212.5814216	633.4614484	4720.010595	14990.01104	250.7532773	-58.42803766	2085.587409	5496	8941.65625	1027.39633	3404.784611	170.8208404	215.2192215	199.4506071	1215.880827	4256.446014	0.3115905709	0.0184728994	-0.004278798805	0.01518120019	0.01306288051	0.01757964558	1	0.2450730028	-0.001826479023	0.007056176028	69	0.9998612933
11	212.7294485	664.7858143	-235.1136997	13536.11727	609.4374461	3100.517674	2290.789625	5067	7043.244681	76.70457673	2299.433468	164.7926783	557.2998368	240.2746264	832.8226267	2650.077198	-0.01775969868	0.04921527746	0.2299375731	0.005603622123	0.01053535941	0.0172881021	1	0.002341283212	0.07333631845	0.7361338894	10	1
11	216.3830065	410.8879691	15.9536035	9921.448168	381.4701684	764.2481682	2528.223212	3752	907.8404255	52.1290515	3624.390041	205.2034745	266.6407813	425.8309872	1306.59495	766.3373903	0.001701176547	0.03953466189	0.07718248452	0.006611630531	0.02073465483	0.01952651331	1	0.006948124824	0.04799474956	0.2154040114	8	0.9999999976
11	218.9456122	88.79634191	45.31158974	9652.635486	2947.91619	127.124081	1715.608305	4418	1861.957895	82.86561144	2049.834566	678.2044458	80.59417033	288.9773657	920.7443104	1117.542411	0.004508214407	0.3001425348	0.0135665568	0.009717508722	0.02808484316	0.009616936568	1	0.006951916368	0.5763045941	0.00603768162	24	0.9999704885
11	223.3401893	161.3209778	-87.63663668	18446.92981	525.1662958	208.9074279	1600.47667	6761.5	12301.42391	44.22136491	2497.19547	171.9822866	77.1079206	186.2771402	921.0327944	3440.855159	-0.005133303015	0.0281983595	0.0116175604	0.002788776758	0.009341734494	0.003769307424	1	-0.003092722945	0.02269671682	-0.01188150108	1	0.9991012977
11	226.7096608	729.5129607	2893.47678	9582.475797	2169.597203	-111.193534	1638.037614	4196.5	9218.989474	770.1846385	2545.683275	533.8972968	156.2111584	173.1681477	1061.528838	5432.097188	0.2976281805	0.2175526401	-0.0118240691	0.01826314902	0.01956340399	0.01843578037	1	0.235252433	0.4034088024	-0.0155625985	78	0.9999999882
11	227.3717542	609.1030501	7666.893821	15848.54412	2683.062141	-310.1525404	2158.203287	6713.5	26574.71579	1523.088832	3134.495611	511.1375586	268.6604025	208.3271469	1269.702353	10707.45006	0.488471221	0.1748645734	-0.01906207277	0.01973355333	0.01778929689	0.01948616079	1	0.3846344758	0.31373459	0.002676219729	87	1
11	228.3983722	14.64058755	480.6386671	8480.866588	1843.447062	657.8932026	1097.448996	3636.5	10796.86316	134.0996189	1682.930102	360.5781216	152.0202431	146.1827437	677.4983415	5938.559825	0.05694867402	0.223046438	0.08044608971	0.01028008469	0.02350938285	0.01504957842	0	NaN	NaN	NaN	NaN	NaN
11	235.1411104	756.1988484	2583.897906	9008.119421	1376.289873	-81.37794509	1611.296177	3782.5	19221.87368	709.3489107	2298.531948	307.9289157	141.5359031	312.6718408	867.4591654	10636.84553	0.2837652428	0.1548550626	-0.009980505027	0.02133772776	0.02238670933	0.01960751551	1	0.2239320464	0.2760064829	-0.01452967802	76	0.9999999965
11	239.6284156	94.63014992	9045.259085	13393.86311	2111.15484	-429.9704332	1654.347742	5659.5	14786.23958	1829.366767	2711.951475	390.4366274	389.1725316	178.2046989	1065.176558	7220.634649	0.6720905981	0.1545680374	-0.03259369245	0.02498569536	0.01637748438	0.03350850958	1	0.5280822001	0.2695219539	-0.001659709712	93	0.9999982146
11	239.7576745	503.8302963	1450.578814	17328.06481	530.9353144	180.7686053	2133.814326	6448	25532.28421	376.2445592	3628.450581	169.9955428	123.0258589	200.8485594	1282.82216	12015.21253	0.08272910711	0.03252973136	0.01120031539	0.008959503354	0.01202834829	0.007592902251	1	0.06608877711	0.03034562159	0.007324568342	30	0.9997629163
11	245.5731959	392.1209093	11859.2371	11569.18953	621.5344307	-556.81331	2075.029238	4770	1990.053763	5017.602441	4881.419612	316.0605791	731.4112114	369.6688487	1903.455703	1908.04352	1.050290697	0.05439531455	-0.04509149441	0.05963071382	0.02834712365	0.09664367552	1	0.8241133394	0.06016379119	0.04031472043	95	0.9985841575
11	250.255982	142.3835933	1759.66619	9750.597306	2037.949147	166.3435397	2364.065197	4270	1539.27957	709.3783257	3576.5878	833.8800046	167.6541931	371.6605831	1512.903709	1213.947857	0.1804158681	0.218792955	0.01689809704	0.02180886174	0.03748569283	0.02265832715	1	0.1449814882	0.4084856218	0.05583950653	64	1
11	254.1410766	263.9275602	-84.72774531	17228.26774	418.6229357	258.3432754	2039.555009	6317	9750.729167	49.96175831	3170.597669	186.9438925	95.25785214	243.4082042	1164.583286	4625.307156	-0.005412625464	0.02336551823	0.0151818756	0.003686985028	0.01146176511	0.005461514657	1	-0.003105747128	0.01298639477	0.0001428351347	1	0.9979140959
11	255.2494701	504.4393763	3523.30321	20553.17489	4905.575499	1082.550059	2214.738339	8967	12265.55914	651.2718702	3627.199284	818.4966137	269.731657	277.9298098	1485.166306	4675.832073	0.1686333125	0.2337861357	0.05305667351	0.01211026632	0.01432402301	0.01061093567	1	0.1383496711	0.4404385936	0.1778462079	65	1
11	256.8408936	61.8592372	5500.931846	11668.84025	1811.970968	-178.9861037	1701.887319	4915	9350.333333	1067.24956	2321.996072	375.9611755	228.5082981	222.308644	927.0681616	4910.00982	0.4676169836	0.1530154501	-0.01431013073	0.02844454097	0.01868376604	0.02168449135	1	0.3683605294	0.269692132	0.01342064914	87	0.9992928334
11	257.4002884	318.6460091	-244.5570589	16139.65261	678.3864822	4223.299617	3355.227124	6037.5	2798.547368	104.8170992	2946.460361	272.6391373	744.1513378	334.2236228	1144.709639	1268.914461	-0.01563426221	0.04369961131	0.2592247195	0.005814508402	0.01241306696	0.02241578512	0	NaN	NaN	NaN	NaN	NaN
11	264.9883632	130.4177342	-128.3770913	14138.36525	850.2804687	840.2277978	2030.983194	5305.5	12222.84783	53.70215624	2669.917867	183.4713792	176.875518	222.2601824	939.3349733	5411.807774	-0.008998595302	0.06191144287	0.06066270385	0.00471844858	0.01554738086	0.007416853161	1	-0.002434804066	0.09311205968	0.1568751287	8	1
11	266.4774441	247.1592968	-119.7086996	20040.27506	379.8448943	1289.815619	2105.380127	7342	7421.821053	49.61897794	3638.026885	209.6982432	221.0995498	238.1867218	1326.80582	2801.942559	-0.005804129168	0.01936266523	0.06219540155	0.002778215783	0.01029873701	0.007601548567	1	-0.0001758581826	0.006496634806	0.1614837512	3	0.9999999997
11	268.8565848	536.6271113	1367.090083	15522.46492	334.8949188	168.3275587	2328.434243	5740	18086.67742	330.5050761	2923.368953	167.3597261	126.2093059	249.1091897	1035.556335	8117.99002	0.09008780609	0.02365426484	0.01099913375	0.008872085082	0.01245241683	0.008807775007	1	0.07179257822	0.01217176865	0.008057053122	30	0.9999999515
11	276.4686892	68.34914279	-12.011082	13642.29523	2053.829719	314.6176862	1565.695166	5420.5	3594.010638	74.70230596	1890.86022	275.333428	96.61552238	213.4370181	709.0525826	1561.541866	-0.0009014475195	0.1514676726	0.02430995861	0.005600655564	0.0150851051	0.006488639682	1	0.002173258452	0.2740585546	0.03679075495	17	0.9981315554
11	280.6669766	132.2491662	-191.2313426	12360.90353	59.78470654	2931.126111	2366.543181	4482.5	1567.182796	83.89849589	2797.321606	135.8533102	675.5890129	265.3410008	970.5381847	1216.007651	-0.01580777017	0.004458254497	0.2350354589	0.007636646946	0.01267905443	0.02648975014	1	0.003851305525	-0.01763317865	0.7526317354	5	1
11	283.6696465	631.3848535	5116.785246	16966.03047	1108.370571	1188.418908	2252.516445	6523	26295.30208	1121.175298	3256.87656	254.6772526	353.1339562	190.1091939	1234.461082	10949.93517	0.3069418149	0.06916066046	0.0706465524	0.01670635307	0.01434636403	0.02021941109	1	0.2470601279	0.104069734	0.2651286897	73	0.998518922
11	285.451493	231.7268949	-292.8971514	17069.66638	1949.381926	2065.414517	2341.205876	6770.5	18060.47872	83.46668397	3431.225072	469.4332793	434.3654953	249.7831756	1364.506415	7107.277565	-0.01716037459	0.1179517599	0.1241284247	0.006214858841	0.0147476997	0.01233652555	1	-0.003965449057	0.2095486687	0.3749231106	14	1
11	288.5894553	272.5996489	3154.385951	19105.04307	3439.518319	1202.770489	2600.859864	8165.5	28888.14286	618.594068	3121.31766	643.0091211	272.9609194	238.9726657	1317.034492	10416.46128	0.1608965535	0.180149662	0.0609906322	0.01240317934	0.01282108381	0.01275654586	1	0.1323535415	0.3316181084	0.2015371706	62	0.9999995468
11	288.2675453	477.5027708	-174.684913	18784.464	1912.921533	2433.326186	2772.713969	7415	7308.273684	76.20425043	2688.677724	383.3525873	388.4394637	385.4586798	1085.335882	3159.45825	-0.009770021276	0.1035837959	0.128986205	0.004155832755	0.01205174158	0.01125784966	1	0.002068565422	0.1803699826	0.3928671421	14	1
11	290.6225273	7.454816379	830.122809	9521.229344	124.6467229	85.98041771	1252.634	3491	6480.252874	143.1574912	1454.711973	132.9464183	96.754898	180.7415123	516.1349982	3153.450861	0.08742824939	0.01360056139	0.008656545582	0.009151623595	0.01455553021	0.01049169269	1	0.06944996822	-0.008344609177	-0.0009455012586	30	1
11	291.4425979	211.5821986	-106.4538138	18554.46379	4760.659756	537.1024318	1931.080378	8151.5	13544.24468	82.23335126	2560.089119	756.3346877	134.664385	227.1338329	1162.932565	3483.335028	-0.0057004888	0.2494350509	0.02872575909	0.004524245642	0.01702464479	0.005681165629	1	-0.0004625006924	0.4737341959	0.05407851759	21	1
11	291.2761445	257.4390922	1107.585317	16899.62377	4136.461679	795.8609095	2485.826329	7494	23150.0989	317.5214042	3346.594718	858.5840072	217.3113384	255.1121457	1453.108682	8718.214353	0.06670853428	0.2490170847	0.04761738477	0.01028213251	0.02013238955	0.01101723953	1	0.05785607964	0.4725963958	0.1358787304	46	0.999999963
11	297.1497485	434.3146794	3645.504715	20865.77411	4927.20416	73.80007716	2291.151587	9068.5	7205.378947	803.489073	4129.101463	909.8957934	208.3939887	300.4478851	1664.746876	3653.805804	0.1803039889	0.2280721926	0.00358766329	0.01064538441	0.02084358492	0.01102683782	0	NaN	NaN	NaN	NaN	NaN
11	307.8451532	79.68881345	-0.5206344962	13059.13981	1154.584431	160.9952536	1682.661778	5051	4749.063158	51.44525904	2251.255883	258.348415	67.98446454	225.62458	842.3628235	2333.696505	-3.410622179e-05	0.08855200984	0.01338436271	0.004018269222	0.01428346711	0.005570738791	1	0.001559323848	0.1455691726	-0.00262900664	11	0.9994817757
11	308.3192235	59.74856583	41.51659336	6882.093458	1502.234807	281.757805	1760.606546	3009	1162.782609	60.54069526	2293.55824	542.9599634	112.6166971	275.8778994	971.0352992	1120.284823	0.005646794908	0.2154408378	0.04079207077	0.01163907091	0.0378463839	0.0155689353	1	0.009021203765	0.4047990624	0.09707059996	21	0.9999999994
11	313.1449687	247.1163163	11749.36148	16520.70218	1384.437714	-251.0460485	2848.552623	6824	54702.31915	2572.176671	3341.001983	252.9143638	445.0451251	316.6243973	1265.413936	16528.31329	0.7044922551	0.08874467835	-0.01669966928	0.0312427264	0.02125393986	0.03267260352	1	0.5541369827	0.1356421013	0.05834805392	92	0.9977785453
11	316.6840042	261.8950044	-183.8685155	18060.0337	3065.29654	2439.616788	3034.421175	7572	10649.72222	116.2163236	2864.167344	620.0769469	393.9395419	933.5807516	1208.471271	4153.813085	-0.009256483053	0.1678820828	0.1362376388	0.006868655378	0.01721486436	0.01381992885	0	NaN	NaN	NaN	NaN	NaN
11	316.2948506	347.6316527	2934.567568	17894.67536	1970.220761	2886.095075	2900.558619	7263	17854.07527	673.6279618	3565.419697	466.7950475	668.9100583	280.9243247	1446.943549	7869.661934	0.165924686	0.1105412744	0.1628627661	0.01232227252	0.01432286327	0.0200135168	0	NaN	NaN	NaN	NaN	NaN
11	326.65193	732.3997722	-66.95390489	10671.03181	967.5529972	1221.398007	1869.188528	4223.5	2980.652632	61.01697982	2834.489322	279.5932836	318.8249982	200.3434082	1055.124619	2242.287167	-0.006037899016	0.09053156221	0.1133426827	0.00608212669	0.01641897004	0.01476143523	1	0.003806755791	0.1531965704	0.3395474266	14	1
11	330.9527663	524.3246489	1409.743074	8506.129164	1285.248326	1426.358068	2795.238654	3581	1671.642105	810.4985864	4665.532524	674.794878	787.3617643	595.6678645	1878.715424	2108.376318	0.1710706578	0.1461020197	0.1593386489	0.02385714345	0.03035263494	0.05716167717	1	0.1469185424	0.2656264477	0.5407651608	63	1
11	331.4896146	753.6138351	723.6887951	11985.65841	1153.690913	374.8821915	1563.117521	4694	9400.408602	157.9606684	2365.652468	227.2685206	131.4737422	169.3024275	857.4086521	4180.905465	0.06090783387	0.09713307699	0.03248978646	0.006735395805	0.01599546359	0.009600857346	1	0.05094152529	0.1629112475	0.07752772766	39	0.9999999321
11	332.5136629	268.3174203	-393.6375162	20368.84795	1135.550981	5194.960313	2896.016606	7936.5	7930.315789	90.20648567	3266.803066	299.8249263	840.8506788	303.0173311	1253.992221	3181.92038	-0.01887318466	0.05550112079	0.2443395245	0.004835578437	0.01118000634	0.01845384483	1	0.00252063345	0.08665554762	0.7855745349	10	1
11	341.3173594	669.597744	6053.624469	12584.65518	2249.914028	-230.7755294	2132.935905	5324	28044.03158	1676.530895	3356.9593	495.4189939	293.9029793	202.5245821	1316.749342	16111.69393	0.4879661085	0.1762870254	-0.01842557733	0.01930740886	0.02110538153	0.02771923173	1	0.3842932308	0.3166596797	0.004792662604	87	1
11	345.4243632	363.4664481	20.93379611	13319.06599	-8.901637459	926.0713952	2865.609933	4778	2275.104167	47.38895213	3883.513836	177.3967022	271.4840132	441.4025578	1387.333956	2639.138689	0.001557849036	-0.00065592793	0.07427821722	0.004354033256	0.01800418739	0.01328099132	1	0.006290524064	-0.03393180557	0.2040639266	3	1
11	351.1659428	284.2336276	-100.0884973	17098.72833	269.4783259	1073.595338	2265.581119	6108	6900.431579	52.45434656	3152.156242	180.9219387	236.5925974	214.5282997	1158.946468	3386.356856	-0.006560239064	0.0162408331	0.06639622268	0.003558926496	0.01104034584	0.008348085101	1	-0.0005053664678	0.0002985197072	0.1756406944	3	1
11	359.0819426	524.7747865	-38.13000395	17384.45642	820.7796303	1022.366189	2275.360928	6526	3122.833333	62.085958	3827.528957	315.963854	247.7439987	249.3327765	1428.674956	2002.193105	-0.002492697524	0.05035502405	0.06232627731	0.00396119828	0.01507696825	0.008054610878	1	0.002704527447	0.06955675209	0.163728539	8	1
11	361.7567557	145.5113657	-88.45715486	12731.2367	86.34240818	1615.774992	2257.061216	4632.5	3251.258065	63.55119857	3441.062226	152.9671724	424.4706217	227.0891814	1187.515546	2413.48768	-0.006815358442	0.007484115887	0.1292382288	0.005295047986	0.01596456517	0.01642110287	1	0.003593067267	-0.01531457455	0.3912519418	4	1
11	362.6627371	455.4195077	9104.650749	17717.936	386.3649662	-209.7445843	2617.404185	6716	20434.71579	1854.43793	3649.724278	182.1714512	310.0122978	209.8856334	1334.612047	9678.059635	0.5035656243	0.02252184638	-0.0110195875	0.02020816242	0.01122470428	0.02148860771	1	0.3957793041	0.003656370088	0.02880975381	81	1
11	363.7931527	217.3627753	-128.6101928	17559.21147	372.5136266	1036.145665	2010.272192	6393.5	6984.43617	52.92953032	3679.465774	188.9478631	249.682786	243.2489516	1317.587681	3863.088782	-0.007363058271	0.02079431594	0.0624433726	0.003563016776	0.01253461368	0.007891283094	1	-0.00137373109	0.009440629458	0.1620194739	3	0.999999999
11	366.3091992	246.5002903	-285.2150996	15910.2575	654.9434461	4000.990386	3174.144723	6050.5	3831.202128	113.109731	2955.714789	305.2619891	781.8563062	830.3086074	1115.8121	1592.437474	-0.01743299072	0.04269265932	0.2524885991	0.008165388437	0.01611037894	0.02517122253	0	NaN	NaN	NaN	NaN	NaN
11	368.6883423	282.5675289	-155.7403069	19136.01748	3069.281971	2389.563674	2313.598256	7844	5352.170213	79.45154624	3461.380039	647.8265555	398.9816697	279.5386029	1450.157561	3090.889543	-0.008309398415	0.1546650489	0.123937208	0.004812964717	0.01603613303	0.0147106213	1	0.003302542534	0.2841721908	0.3775420568	19	1
11	369.5159162	647.6141882	2803.96893	15404.32693	365.2734807	127.4776868	2544.442354	5718.5	24891.96774	604.6243707	3132.743067	161.9129138	150.2479708	236.9522453	1124.07358	10955.4033	0.1788394764	0.02329111054	0.007078801393	0.01140174854	0.01269591205	0.0112237435	1	0.141390346	0.01012784525	0.01527715656	52	0.9999986842
11	371.8178935	526.3043706	-68.80851351	16233.74426	801.99829	1035.186959	2400.311261	6095	4688.739726	52.81721823	2969.406125	240.7563713	192.6760331	208.9249974	1100.505839	2736.446764	-0.004025107016	0.04992259204	0.06501814032	0.00347555449	0.01211654031	0.008274039744	1	0.001681742437	0.06879122722	0.1726075033	8	1
11	372.6327945	159.5886724	8001.814795	16072.99079	333.503752	-179.0911785	2439.851287	6127	13625.85106	1668.564225	3123.475236	197.6109898	343.891996	245.527745	1165.417764	5964.637421	0.4991401075	0.02051958599	-0.01070846568	0.02294298213	0.01291266595	0.02542808112	1	0.3922997037	-0.000351020687	0.02878046961	81	1
11	379.6971482	420.6686361	12008.06186	16481.17201	2027.71182	-492.1833984	2360.125415	6924.5	29048.03261	3543.659562	4710.262281	524.0757141	541.5718805	225.5982287	1884.894616	16488.63319	0.7327443041	0.1247194959	-0.02722270661	0.02946943606	0.01933159625	0.04390463112	1	0.5759539258	0.2081434701	0.02996281619	92	0.9999999961
11	380.1657553	774.8602075	10.95115852	8318.001956	764.8224864	229.7091296	1701.828082	3267	2998.333333	48.57155109	1763.165788	193.928719	94.1976755	182.9470435	656.2149196	1732.672658	0.001438917233	0.09777680024	0.0289236797	0.006244909218	0.01619637297	0.01045571712	1	0.003879236459	0.1648779985	0.05142061132	12	0.9999999613
11	382.6105859	33.3662492	1733.808308	10307.19962	3294.235654	-18.00470306	1533.862671	4760	15695.78125	351.540068	1796.152714	519.8488349	116.4833776	183.7856188	769.792375	6816.274169	0.1671026492	0.3202519337	-0.001863459528	0.01503622588	0.02569466466	0.01208742678	1	0.1340591333	0.6145661491	-0.008393907024	66	1
11	382.6991731	516.8238215	-378.5808539	18439.01707	1019.022101	4536.152858	2552.851032	7044	10850.47727	79.7579276	3117.062624	267.9491279	686.8333305	257.3036428	1183.798894	3361.815824	-0.02063436051	0.0569076338	0.2448036595	0.004785448067	0.01137569197	0.01808813699	1	0.001178363907	0.0895586297	0.7868051048	10	1
11	384.7252473	248.4170829	1408.366317	15829.79065	195.146409	217.8861509	2195.80912	5786.5	9289.4	346.5906873	3076.787606	178.3144975	115.3997671	240.2223655	1127.335356	5398.823466	0.09040783774	0.01240531086	0.01436839331	0.009486575635	0.01101600631	0.008907469966	1	0.07218315005	-0.01061621132	0.01933920782	30	1
11	389.6242847	446.597173	1003.035346	15322.18934	2479.065538	1611.978054	2363.300727	6358.5	7002.052632	333.0991409	4111.940976	805.6064376	388.4769376	288.4059245	1705.106196	5002.759877	0.06632843792	0.1701045091	0.105106232	0.01178856061	0.02283943773	0.01664597548	1	0.06088546403	0.3139623841	0.3307498059	44	1
11	396.6317931	14.66569355	2649.728859	9490.546412	251.4431575	572.2862812	1634.287021	3564.5	26094.05263	495.3711915	1629.206607	179.9802702	186.0487028	609.276765	568.5831051	9934.283843	0.2806712347	0.02601009398	0.06402373725	0.01786753118	0.02217056207	0.01978935801	1	0.2255486254	0.01632934335	0.2348168576	70	0.9999999997
11	403.5169302	136.1508883	6294.063919	12412.10788	177.8714561	-192.4291326	2157.729357	4810	4286.329787	1498.743833	2801.035069	156.8564914	310.5430916	263.8015038	993.2632815	3466.190479	0.5019937404	0.01360729707	-0.01577775726	0.03278915086	0.01834045389	0.03374814879	1	0.3941345946	-0.01464005873	0.01179725568	81	1
11	405.2894726	733.4118781	-227.5427772	12841.30615	74.7214839	2809.103701	2087.390399	4657	6119.829787	61.22085942	2048.787244	138.4599083	441.0033652	254.4092013	687.5347835	1979.388108	-0.01817996664	0.005929067452	0.2183483598	0.004646964582	0.01239783189	0.01606412137	1	0.0008347684577	-0.01519482031	0.6947808182	5	1
11	406.5010689	567.9774508	-253.1266056	20708.76447	3505.426349	2484.080206	2102.217498	8576	17390.98936	79.13128083	2729.098062	538.2313121	349.1458637	224.2906853	1129.611368	4514.447859	-0.01229224324	0.1706905848	0.1198217073	0.003934528476	0.01183551842	0.008627611758	0	NaN	NaN	NaN	NaN	NaN
11	408.4013947	599.4962943	-86.64378177	12226.64867	457.7346495	1711.187461	2750.176714	4699	2406.595745	80.48192527	3418.447034	318.3170983	423.1759189	1311.696965	1212.167094	1828.35513	-0.00718526676	0.03908226659	0.1352076564	0.008521053802	0.02861158986	0.01989724187	1	0.00398669301	0.0492327938	0.4127223847	9	1
11	413.5626962	584.6219935	-295.7438618	17266.39749	917.0680128	4299.876794	2681.709478	6561	6192.23913	75.12847386	2417.962441	247.81569	587.6506618	264.7304982	941.7399859	1779.935629	-0.01773359835	0.05350214833	0.2469098335	0.00387096178	0.01183467379	0.01489674575	1	0.003579681947	0.08266121773	0.7946074273	10	1
11	414.4667854	553.6792925	-356.8559865	17087.79458	972.1268756	4315.097333	2708.854796	6568.5	15384.25263	75.78899303	2308.298462	241.6091778	613.6193077	230.9316157	905.4364988	3325.342702	-0.02143554052	0.05711003764	0.2526466895	0.004219222862	0.01059653971	0.01551287825	1	0.001095216068	0.09025729449	0.8135778403	10	1
11	417.0940901	304.1133265	-73.91679195	13396.45678	2.652226487	1863.532215	2679.232334	4849	3590.875	66.59169979	3484.85773	162.4192045	461.916741	326.369765	1207.1969	4023.186033	-0.005685603897	0.0002893515413	0.1357919366	0.007682247622	0.01799851454	0.01668193308	1	0.004877335215	-0.02974696938	0.4138002657	4	1
11	436.2575112	577.4015937	10254.62087	13845.48579	977.2156006	-330.6334368	2506.610969	5578.5	32700.74468	2748.488518	3638.913757	200.7815322	409.7149765	246.263233	1343.54425	18699.40473	0.7306833254	0.07224970558	-0.02526616628	0.03000317043	0.0210595558	0.0366479369	1	0.5740202131	0.10141331	0.03447465499	91	0.999899559
11	440.4454941	9.249198159	3830.388587	8355.279531	1798.339479	-235.3584656	1158.756164	3640	11462.31183	769.3348304	1589.90961	339.9470034	170.2520555	141.8711909	645.3815251	5808.612577	0.457357175	0.2212805613	-0.02845660366	0.02612708155	0.02771685753	0.02234348265	1	0.3598803572	0.4083137511	-0.03533563378	88	0.9999999994
11	450.6523481	142.5393185	4634.15539	15256.57458	1656.746971	-118.5977464	1793.48582	6093	21138.06383	1066.837626	3174.43995	394.3511327	248.6695348	226.2231755	1228.790943	11659.04643	0.3009852447	0.111985497	-0.007202417149	0.01719879401	0.01772681325	0.01993304653	1	0.2373171706	0.1885974267	-0.002379836175	74	0.9999997515
11	459.4427509	41.68986514	3039.763807	10129.392	2244.225521	-157.0878682	1559.888049	4332.5	5762.914894	604.1793762	1880.099415	465.4069996	163.8132367	214.0746283	803.1328006	2727.853481	0.3055981224	0.2237669618	-0.01588325412	0.02053710474	0.02068849637	0.01812625862	1	0.2412975747	0.4158132506	-0.02744788875	78	0.9999999996
11	464.7206412	575.4055038	1093.033102	16112.26013	5141.363781	588.0302729	1964.273261	7411.5	7800.408602	243.8301005	3196.79783	1132.784402	175.2080796	230.8188369	1486.291306	4249.790632	0.06715236782	0.3292188108	0.03675829219	0.008189584811	0.01961748469	0.01040476081	1	0.05813339493	0.6354954351	0.1013105197	49	1
11	466.4462086	348.3683642	6460.228321	12892.87114	1376.998581	-141.6393027	2591.660186	5380.5	11273.67021	2044.197243	3966.889576	408.5460639	333.0812712	380.7393774	1553.164072	9169.519136	0.5062920199	0.1073862646	-0.01077254765	0.03077438848	0.02539250229	0.03457575774	1	0.3986664275	0.1764093359	0.03309464112	85	0.9999999996
11	467.5785854	253.3105064	-74.22636315	16816.72064	814.0694858	1085.657033	2446.92979	6255	7142.7	68.11129793	2917.256023	271.1181673	171.2692684	253.3624263	1086.89833	3064.359253	-0.004404182407	0.05242541922	0.06763743144	0.004381346734	0.01264205924	0.007325211361	1	0.001586942677	0.07398404294	0.1816029689	8	1
11	470.5440138	95.23871623	1059.584844	12286.09822	212.6282688	62.75082994	1556.831627	4437.5	9057.27957	249.9461656	2543.493661	151.5240302	97.34180132	263.8158169	865.6731547	6894.358655	0.08492652145	0.01646343725	0.005788185667	0.009937752714	0.01576103628	0.008444070476	1	0.06730513235	-0.002583997193	-0.01129192626	30	1
11	474.3066687	650.3423459	-102.749724	15488.8281	2272.43499	1762.54929	2230.832508	6183.5	3492.301075	75.05078175	3853.148211	633.9723238	450.4321727	266.4386875	1533.789592	2636.070139	-0.007981801487	0.1553111404	0.1198961622	0.00506707995	0.01699278471	0.01366072698	1	0.003284700309	0.2853410662	0.3637525423	19	1
11	476.142214	263.252414	10.88405265	9523.767174	355.7816637	924.7382889	2711.044418	3642	4364.059701	81.82747576	3175.522037	195.1172973	248.6889121	460.2760172	1143.390943	4744.87619	0.001259860155	0.03390955602	0.08475541314	0.01089894036	0.01913217772	0.03279248441	1	0.007079817769	0.03681463198	0.2411402166	8	0.9999978521
11	484.2043463	253.0937781	-326.4285208	16562.0382	847.5043615	4116.719293	2742.013556	6233	11408.79012	80.2649165	2100.3854	209.8527336	579.1457731	284.7776424	794.8815365	2287.226108	-0.02049014252	0.05279631832	0.2467462008	0.005354516887	0.01168552619	0.01311515662	1	0.001392062854	0.08125465322	0.7933787456	10	1
11	488.2198508	713.0774506	-163.0069127	12661.14732	1968.929977	1421.379705	1698.02038	5133	12634.15957	62.12441897	2188.625478	308.5785401	257.302898	184.2038236	821.0319971	4898.594548	-0.01318249795	0.1548148487	0.1111618502	0.005451614837	0.0153787352	0.00886858127	1	-0.001421938336	0.2840915791	0.3325070239	19	1
11	491.4248211	738.9547797	672.8510657	9890.405959	1464.872135	342.009887	1679.609069	4013.5	7117.204301	167.5857184	1955.077254	284.6976221	114.0845989	179.3320726	742.2680555	4936.100575	0.0686404092	0.1470869158	0.03491399757	0.009785386221	0.01740448014	0.01291141858	1	0.05762391804	0.2645986835	0.08931065345	43	1
11	494.5276792	123.6600342	2242.331936	14075.89339	4571.07984	664.5709299	1736.160511	6573	20405.69149	391.0218872	2362.591309	724.0411151	180.6463867	206.4487942	1023.400698	7786.794817	0.1577882516	0.3107997866	0.04620139447	0.0129484404	0.02374498028	0.01218146292	1	0.129990795	0.5971361616	0.1542985798	67	1
11	497.7271827	76.11748382	-57.33394582	12255.90712	164.9698541	660.9096466	1581.410284	4459	8190.452632	48.69470283	1865.414135	140.3449028	122.1759386	192.1370512	633.2964062	3108.037572	-0.004985651076	0.0138525774	0.0542430917	0.004182419836	0.01300701129	0.007902198523	1	-0.0001319446845	-0.005012307557	0.1341643916	3	0.9998130912
11	504.0527134	146.1548417	717.8981835	9897.549243	454.7199938	468.3922665	1897.426783	3800	1835.0625	256.6558821	3210.817377	215.7347223	150.7856109	283.8083552	1167.061279	1633.450908	0.07198660518	0.04801745936	0.04687236165	0.01306088399	0.02380601473	0.01743552753	1	0.06024614131	0.06327467423	0.1279182306	35	0.9999965191
11	509.2996079	589.474603	-199.56471	16529.83544	2657.830218	1976.185155	2138.761892	6691.5	14952.88421	71.71174269	2353.886937	410.5246955	295.6465508	315.8027077	952.4717178	4708.316463	-0.01287182529	0.1647483755	0.1217106442	0.004960895956	0.01490912363	0.009620492463	1	-0.000358447613	0.3046829885	0.3691586851	19	1
11	510.7031266	375.5184061	-262.849074	16221.02883	697.6194135	4144.213405	3061.650661	6086	5829.463158	84.88755927	2126.638101	203.5717303	493.2738478	311.9767922	807.9145844	1950.796383	-0.01664462316	0.04467993111	0.2572767062	0.005100237333	0.01143962817	0.01646892528	0	NaN	NaN	NaN	NaN	NaN
11	515.6260788	159.6064448	2037.205832	13167.08593	688.2801014	2012.779875	2232.588014	5035	6878.729167	519.5889372	2706.735274	197.276962	438.7792078	276.517654	984.3121933	3504.197205	0.1598076464	0.05220782981	0.1508452051	0.01569351077	0.01389906813	0.02450311937	1	0.1366596418	0.07431123745	0.5058517114	57	1
11	522.4604936	698.6599923	790.853621	11173.77186	3465.689101	370.9547083	1756.802546	5084.5	1717.421053	181.6117561	2265.126167	713.7462349	120.7142868	243.7584708	996.2372547	938.6946412	0.07103074314	0.3071209407	0.03419053774	0.01083943683	0.02110646785	0.01241578281	1	0.06081971858	0.5903638187	0.09266200898	49	1
11	525.9698433	188.6509373	5524.074201	10944.22151	621.7347617	-103.0337403	2240.857752	4374	8770.819149	1257.051266	2497.841993	187.1798045	251.8899965	257.5846114	947.9340866	5070.70014	0.4991209798	0.0577985646	-0.00961692174	0.03224421959	0.01770860735	0.02820416475	1	0.392678414	0.07558595951	0.03375708073	83	0.9999931455
11	525.3334481	233.8055975	3310.263583	10438.59566	2413.805249	862.5848543	2261.47222	4666.5	6825.447917	1112.069318	3625.544068	805.8844047	339.346301	250.2706371	1528.557841	6951.057597	0.3052134645	0.2336379718	0.07732575279	0.02930981148	0.0268710717	0.03979885018	1	0.2475664287	0.4391958853	0.293105419	79	1
11	525.2622258	261.4749992	4752.355435	15646.26742	907.8409712	-37.03724033	2102.048091	5972.5	18853.21505	1117.546288	3323.449267	279.4120045	212.7770505	389.7646776	1277.832172	10321.42845	0.3020041532	0.06085210715	-0.002192142209	0.01738329115	0.01354090784	0.01585694588	1	0.238032176	0.08465511606	0.01338889811	72	0.999999914
11	528.2153772	341.2761551	-1.1244797	7570.635099	47.61007944	304.3332237	1898.92803	2603	464.5638298	43.02667019	7947.736507	213.4650472	307.9336133	577.936998	2868.048463	575.1302528	-6.177157834e-05	0.01038549025	0.03789976673	0.0207035041	0.03956165358	0.04965367726	1	0.002577513611	-0.0127110917	0.07903402809	2	0.9999999937
11	542.561301	411.2802766	-203.2879922	14502.51907	550.9495692	3539.071665	2872.482207	5428.5	3839.159574	84.73109816	2599.974112	174.809617	607.2356226	325.1739997	927.9513443	2358.22981	-0.01381825612	0.0380294465	0.2479661555	0.005859390016	0.01129590156	0.01790133993	1	0.006603831087	0.0511452132	0.7986404401	10	1
11	543.3614877	771.2992041	-69.19856146	7772.430511	1205.992713	828.3048751	1395.35469	3191	13218.60638	50.29648337	1335.012915	211.2247705	147.7483838	138.9000335	510.3190984	5516.006295	-0.008846777268	0.1594018435	0.1056339394	0.006945164284	0.01839906116	0.01230055193	1	0.001645900798	0.2931789384	0.314672883	19	1
11	544.5766458	539.2075471	6496.936892	14171.35375	272.138278	1450.866968	2205.687973	5296	11962.62366	1724.348659	3561.013409	167.6057114	459.6721368	232.8621498	1262.889454	7708.727774	0.4691244769	0.01882892895	0.09683053475	0.02150113664	0.01702912651	0.03369398635	1	0.3761390846	0.0003864299459	0.3912855775	82	0.9999996218
11	551.9171192	436.7347611	4329.616412	14558.52971	3287.402723	-81.62352661	1877.637521	6386	22342.64894	1174.3559	3517.99712	810.3190328	227.6007124	206.8707891	1483.099895	13577.51282	0.2943513306	0.2368513133	-0.005709406501	0.01875371558	0.01966277532	0.01923837063	1	0.2332626969	0.4429583135	0.005323012603	78	1
11	552.6940506	216.5061125	2803.785213	15598.62159	808.5546906	101.6149746	2058.896441	5903.5	9195.989362	524.9957887	2713.362609	244.6048657	144.9136159	192.1081981	1032.259163	3350.106275	0.1782968654	0.05294045996	0.006643434257	0.01195734337	0.01313747065	0.01022682692	1	0.1411856034	0.07048438494	0.01463261997	55	0.999996016
11	575.4894175	605.2862931	-124.6514209	10330.84703	454.9468866	2496.735816	2345.953751	3998	4614.631579	106.0472318	2281.766266	191.6871873	570.0531909	688.3962916	837.1667122	3215.377332	-0.01297771466	0.04558040459	0.2399751904	0.01152403217	0.0195971998	0.02066831604	1	0.006773767221	0.06622631753	0.771624304	10	1
11	576.6709515	73.48199197	766.6938173	9304.365135	173.3089565	49.67268284	1365.159389	3409	15987.45745	151.3236386	1600.335271	114.6596156	96.59500788	156.3115971	561.9514491	7327.040611	0.08103764431	0.0189521005	0.005828235267	0.009467104017	0.0133860378	0.01095762465	1	0.06426744255	0.002535334347	-0.01197940616	30	0.9999999999
11	581.5994842	243.5487674	-20.86327943	12586.64473	531.7987641	789.1740671	2108.184906	4671.5	2775.602151	53.27134592	2564.277452	182.8511198	168.064461	392.221149	920.2060822	1978.94334	-0.001688181651	0.04484669223	0.06139966871	0.004998650726	0.01371088249	0.009287052142	1	0.003226467265	0.05829884995	0.1605501508	8	1
11	588.2147928	215.4256503	3948.604145	12725.7578	215.910457	-35.02926919	2038.072392	4769	14246.55556	880.5303442	2614.688127	138.5745022	191.2822642	202.9721351	921.3920512	8621.503083	0.3096312669	0.01754312605	-0.002934784693	0.01727279374	0.01293767976	0.01661662675	1	0.2436160731	-0.003646396934	0.01118719383	69	0.999930187
11	593.6291808	201.2860617	-251.7246466	13916.42838	726.5482399	3183.460996	2116.497643	5239	11186.53333	70.36016116	2106.080438	173.0322314	508.11868	226.2658781	735.5519203	4287.525391	-0.01840734258	0.05504330141	0.2331307812	0.005974604221	0.01602697498	0.01490950998	1	0.002103333337	0.08532281415	0.7471487026	10	1
11	594.3899825	630.6263981	-156.5780325	14312.30936	2282.320422	1683.362203	2053.56982	5844.5	13447.45833	65.60588899	1856.521403	287.2107169	227.6219072	225.1001824	707.5639427	3400.799197	-0.01122773139	0.1627140571	0.1198393215	0.005426498619	0.0140475023	0.01013395164	1	0.0007883487523	0.3004537336	0.3630442185	19	1
11	595.3884865	93.26556972	-10.0425239	8326.138947	122.1726732	223.8392461	1528.14243	3090	6080.430108	43.90662601	1699.220956	130.8090075	87.16747405	174.9387964	599.5786288	3743.934612	-0.001100101033	0.0133574434	0.02814105	0.005900601647	0.018085054	0.008600326584	1	0.001106150128	-0.006990156461	0.04535353908	2	0.9999999475
11	599.052884	174.8692663	12263.33694	12097.71392	1276.518048	-635.2228793	1450.796192	4935	4528.25	2549.965196	2501.932163	287.394164	429.5330727	226.4779797	993.7730835	2568.887431	1.024055035	0.1078347565	-0.0501304787	0.04862547645	0.01792021982	0.0402169369	1	0.8035629759	0.1691315645	0.01864069792	96	0.9999999552
11	610.4918139	62.13732825	30.36350895	8328.81004	729.5022343	61.30465337	1054.91085	3201	6521.065217	83.40833904	1277.564498	155.9302533	72.12736376	631.792327	458.8894183	2598.15316	0.00383591433	0.09125937792	0.007382775933	0.01314498209	0.01802137171	0.01043820027	0	NaN	NaN	NaN	NaN	NaN
11	618.5845495	167.5533941	7251.829971	10396.15756	1156.015781	-253.8761079	1763.440574	4318	25856.04255	1598.534313	2286.160879	215.4434088	346.9280053	193.6509581	869.7163594	17766.64571	0.6840563866	0.1114859013	-0.02173450655	0.03100798607	0.01870622128	0.04040099414	1	0.537891359	0.1820336047	0.03702847971	92	0.9999999995
11	618.6634486	353.3017351	-275.4785306	14880.18143	683.3603085	3514.202547	2390.288148	5600.5	7027.673913	93.96066795	2485.333373	155.0459176	563.42308	689.7428851	880.0187278	2855.532579	-0.01853560551	0.0466955117	0.2389869946	0.006529390959	0.01226063448	0.01606491214	1	0.002338794287	0.06853489816	0.7669685335	10	1
11	629.2329861	97.61130178	502.9776292	8250.001044	1861.885512	647.5436383	1175.845581	3518	7152.968421	144.9103724	1652.76632	362.137687	157.7093332	146.9176269	677.2704772	3724.584199	0.06037728233	0.2226049773	0.07983153814	0.01272601865	0.02439358338	0.0131877872	1	0.05488853369	0.4200395945	0.2442358718	47	1
11	630.6270708	593.4772568	-99.30578841	13399.05103	2018.141947	1487.366336	1812.576691	5443	4576.752688	64.52685827	1825.041352	316.138717	220.4337244	203.7137038	724.0161106	1835.235636	-0.0072483995	0.1542100319	0.1130227128	0.005231298828	0.01319534504	0.01055599533	1	0.00337431046	0.2828476963	0.3402663565	19	1
11	632.8616844	273.7813749	7047.252071	9488.659227	619.2079364	-258.3291639	1865.53718	3879	13863.27368	2073.955498	2885.757154	195.5410352	342.3507531	234.4614182	1085.487177	12180.94505	0.7394521088	0.06483736137	-0.02668852252	0.04470143156	0.02561685401	0.05000950716	1	0.5807616428	0.08615679188	0.03138773748	91	0.9999979802
11	634.494947	380.6186374	-255.7230229	14471.97039	700.9009976	3368.401821	2214.981322	5407.5	7240.23913	72.79862241	2212.795357	160.4932098	484.8400866	237.4379686	793.2141266	2923.612305	-0.01827138292	0.0502598367	0.2312251435	0.005053008535	0.01125093325	0.01653732908	1	0.002036959168	0.07551503764	0.7404737828	10	1
11	648.452134	166.298732	487.2713867	8790.434084	973.8977777	845.5586027	1700.644562	3502	15901.22105	144.6900617	1577.174107	196.9191055	177.5518907	196.7445069	598.8721606	8224.83149	0.05810711932	0.1138281925	0.09789628926	0.0124252965	0.01976104585	0.01447570723	1	0.05343129133	0.1992406524	0.3021978647	40	1
11	648.4021835	478.2117455	1762.97787	10594.97196	960.3833163	73.84282233	2091.007349	4179.5	3803.212766	452.5691548	2584.415996	252.6031327	141.9919411	287.7480817	973.7024717	3673.522932	0.1770919725	0.09337332922	0.008028203624	0.01460293265	0.02002779063	0.01710186333	1	0.1406780623	0.1528684501	0.02044434756	58	0.9999999999
11	648.3159478	539.1527681	2094.917236	12741.70057	1938.526771	24.79139491	1698.442406	5234	3162.684211	394.361331	2303.917746	361.6002128	153.5465434	177.9872843	889.4556605	2308.88523	0.1669996422	0.1512013557	0.001966651767	0.01330312633	0.01401672432	0.01411548819	1	0.1328034986	0.2705229992	-0.0008329789806	61	0.9999999995
11	650.4927977	314.0585791	4785.698295	9595.02605	923.8968074	912.5822864	2048.291971	3959.5	3579.784946	1474.30452	2935.332682	287.3654134	394.3001733	258.2419132	1127.582354	2851.26693	0.4850402284	0.0981509346	0.08695374752	0.03258471383	0.0259853444	0.04562357567	1	0.3886582313	0.1613256054	0.3636734619	86	0.9999993195
11	651.7767662	216.1940652	507.094355	7551.717508	1779.813309	688.4954375	1534.846797	3273	1937.252632	131.9370367	1693.083057	405.3882708	174.6712065	288.8222265	718.1449868	1732.909348	0.06594450748	0.2360766274	0.09171588769	0.01288876398	0.02461693517	0.01856268703	1	0.06021360004	0.4478123759	0.2868202467	47	0.9999999995
11	672.3896724	419.4579504	4159.903877	8693.733638	3033.094539	-153.047948	1942.181326	4282.5	16158.67742	1046.562184	2136.428687	639.3037347	222.1516948	198.9654934	947.3925041	11529.59778	0.4790574468	0.3484705472	-0.01731544756	0.02665525251	0.03156109109	0.03168316244	1	0.3788245848	0.6673736931	0.01221018769	89	1
11	682.6424534	336.9868869	7544.633642	10549.35831	749.8955642	-309.0103146	1882.910449	4264	41107.41935	1516.127663	2043.333649	155.404862	323.1567541	210.4455343	741.321121	19102.83691	0.7198699134	0.07203838897	-0.02801068108	0.03272371319	0.01840910089	0.03651497723	1	0.5653140447	0.1010286154	0.02251340683	91	0.9999113753
11	687.5840293	274.3191779	590.921465	10413.45776	3283.601418	940.7311012	1741.751748	4790.5	16762.81053	172.2798064	1898.03817	562.5905682	220.280149	207.2245962	816.5563578	8698.096163	0.05914938386	0.3191739815	0.0939351866	0.01091929684	0.02545208239	0.01328271771	1	0.05572669059	0.6171622497	0.2956033652	50	1
11	709.5703882	164.1329427	23.04240238	6941.805139	708.1912593	169.1814135	1188.254414	2673	2573.770833	42.41520811	1418.257792	175.4812144	76.26486604	155.6224214	524.739412	1515.972347	0.003268316369	0.1033453591	0.02542560885	0.006991071112	0.02391095445	0.00948940298	1	0.005123510522	0.1760681651	0.04000981113	12	0.9999588342
11	724.3960734	609.2791562	-2.410203516	8492.174304	1297.630125	76.25867745	1244.689635	3399.5	9547.537634	131.7277607	1368.015959	244.3162781	128.8647588	1511.56152	536.9869298	3763.47816	-0.0003042404385	0.159148515	0.008904846292	0.0156341459	0.02072945256	0.01538351651	1	0.001636685545	0.2891463424	-0.01575694679	16	0.9999997112
11	733.2650666	381.5224737	-131.7608276	7585.592747	371.1438611	1841.440279	1903.04102	2874.5	4708.903226	52.14007508	1336.442432	132.1978296	339.2922085	213.3118632	494.9815736	2327.976748	-0.01775464243	0.05184777748	0.2390035648	0.006417693144	0.01713688787	0.01919275683	1	0.002998717782	0.07901499569	0.7673776518	10	1
11	736.233225	581.48694	1210.180193	7369.236244	1136.061922	-15.58808914	1470.985109	3040	6611.978495	239.4136267	1310.476656	226.7269215	98.0493622	150.9415023	522.9181162	3911.01207	0.1674499445	0.1584584512	-0.002099680097	0.01490536869	0.02037614677	0.01520300934	1	0.1329368592	0.2851490764	-0.01446265084	61	0.9999999996
11	740.4968383	178.2272346	335.5333543	5423.02331	1693.097666	442.233376	1143.604009	2511	11394.59574	114.9790382	1176.65349	320.467965	124.5385696	135.7582426	491.6533328	7546.827708	0.06155256208	0.3137084035	0.08309413196	0.01519402889	0.03845361615	0.01800012129	0	NaN	NaN	NaN	NaN	NaN
11	746.6669635	549.5388267	-79.45734996	7766.97974	2396.310681	797.0415192	1272.164111	3561.5	15833.86316	63.5621313	1083.715473	321.2298587	120.1367932	145.7498956	474.2181189	4740.020086	-0.01026347812	0.313456046	0.1035473889	0.008798631087	0.02350469976	0.01183929091	1	0.001698591928	0.6067714908	0.3122544932	27	1
11	756.5315799	250.346043	4.368866895	7040.670296	1084.776091	55.28294727	1158.297282	2848.5	9658.202128	46.08770852	1084.530801	180.901665	56.97747702	131.1913563	405.8718695	3673.279264	0.0005967925628	0.1597196377	0.007896054455	0.006802578703	0.02292576227	0.008053190531	1	0.002280718776	0.2902617728	-0.01899466898	16	0.9999999487
11	761.6096579	337.5280346	584.6449181	7301.139189	168.0150129	49.36029775	1488.639075	2688.5	22834.49462	128.1983273	1197.692007	98.69881505	77.53954489	137.8043136	416.1037758	10470.26296	0.07909836105	0.02307901578	0.006873565921	0.009696473973	0.01593685872	0.01053246713	1	0.0628485933	0.01099982937	-0.008703325272	30	0.9999999947
11	775.5828858	491.3772924	-81.26764048	7059.884815	616.3921287	1454.356727	1380.342173	2706	2638.873684	43.36592451	1026.665145	141.7681011	218.9073655	173.3885912	383.8039933	950.1492295	-0.01238056691	0.08785147633	0.2058601696	0.006259859868	0.01815331476	0.01727175966	1	0.005229772886	0.1510797174	0.6559202801	15	1
12	24.75298371	630.6558599	9.749473765	8053.513336	438.5806154	398.9006263	1109.383218	3037	5060.172043	66.66871537	1674.444572	156.144235	145.5794273	673.7563478	605.5714887	2755.233201	0.001425563542	0.05533539264	0.04910932444	0.009862526074	0.01728651751	0.01812890402	0	NaN	NaN	NaN	NaN	NaN
12	31.5556344	236.2963278	-28.25135424	11743.70089	1172.831052	564.1340087	1117.242273	4596	7623.5	55.54304723	1890.483376	196.3033555	109.0301218	150.7942881	681.5223294	2542.61057	-0.002380385038	0.103350136	0.04849587911	0.005130345216	0.01407171548	0.007062563914	0	NaN	NaN	NaN	NaN	NaN
12	41.69641421	307.5321721	7763.704628	17564.29769	979.7585613	1468.550893	2052.715678	6808.5	31743.4	755.7909944	1771.601573	206.8233777	320.8383543	218.8856881	690.4958942	3598.399648	0.4527969972	0.05801608022	0.08586501812	0.01862229008	0.01006664497	0.01787350046	1	0.3628553843	0.07999835555	0.3510859514	84	0.9999999871
12	43.32951095	382.345163	2049.313515	13523.8077	2081.529187	1770.791628	1950.502763	5606	15220.82418	545.3242775	3351.555604	463.7452095	465.3777511	201.4129464	1286.853842	9520.198912	0.1444225491	0.154874621	0.1288415813	0.01732527687	0.01957285373	0.02312446629	1	0.1238907494	0.2827639395	0.4300332822	63	1
12	82.36936232	474.619878	20.21786936	10885.61017	567.7405347	188.1645095	1848.655906	4075	3791.302083	43.66833029	2590.446294	201.1537615	83.12730986	234.5177076	944.4067632	2823.33071	0.002071068407	0.05317793594	0.01829968369	0.004663834823	0.01739916895	0.008487634036	1	0.003257276865	0.07369449435	0.01358676406	6	0.9478253215
12	89.64726942	211.5136957	769.614988	11046.03642	3346.029888	45.38534879	1559.592467	4970	2184.537634	176.4500586	2206.641843	701.3255889	97.22883686	229.7680196	958.4238002	1423.360556	0.0709498067	0.3044122269	0.003699935727	0.01025486931	0.02639227851	0.009908122986	1	0.05861069584	0.5837768955	-0.01222870514	48	0.9999996668
12	91.31926132	505.4081263	3931.850968	13221.7568	807.0058141	-112.0147589	1978.145886	5145	22290.67368	919.5766727	3025.573254	154.1168686	215.2070554	186.8130509	1062.738953	11469.81489	0.2938571386	0.06121422234	-0.009127140247	0.01469129768	0.01698343732	0.0189175931	1	0.2311384702	0.08525536355	-0.0123322019	72	0.9999991033
12	101.3427983	421.5781381	1028.255836	15413.97383	222.4696882	606.36468	1942.24755	5557	9059.389474	287.478547	3504.323461	175.9259468	182.0303219	200.7984587	1266.545406	6696.001837	0.0668587364	0.01524577932	0.03877509325	0.007639687209	0.01206998806	0.01114607543	1	0.055366038	-0.003664575431	0.0978140863	31	0.9999999998
12	109.3758139	299.3483851	-1.401724731	12302.8186	554.7831814	412.671489	2021.76321	4611.5	3709.189474	48.70353107	3112.135439	183.1712484	102.8833174	234.3618967	1095.71556	2737.512045	-0.0001211099517	0.04584119076	0.03496922025	0.004498380929	0.01331110297	0.008859707224	1	0.002629077177	0.05937274115	0.07011899092	7	0.9999999275
12	125.5812452	21.69913392	5.01312264	6842.837921	2078.759383	249.865158	858.9555428	3070.5	8482.617021	63.33254593	1335.877333	376.3020255	76.2722636	165.7249209	552.0098528	4274.047735	0.0006826483703	0.3040879834	0.03714552741	0.01026007796	0.028907377	0.01087859943	0	NaN	NaN	NaN	NaN	NaN
12	142.5410285	410.3249789	-97.2541976	19464.31222	6717.816058	203.0585558	1648.942985	9056.5	9840.351064	97.55993919	2667.96856	897.7054885	95.85933092	237.02629	1192.77738	2814.44173	-0.005245025046	0.3427344502	0.01108454138	0.00528541152	0.01670151613	0.005369737343	1	-0.0005364243239	0.6630606428	-0.003361963578	24	0.9999999977
12	143.6638592	79.4337312	2652.684273	9296.558545	867.7231144	-82.53034219	1292.80174	3558	3555.904255	633.2946149	2047.616212	221.0831587	152.6726489	176.3410233	775.5742611	2011.358055	0.2865351253	0.09129581949	-0.008657948357	0.01650997859	0.01844661458	0.01880608017	1	0.2256629836	0.1466128877	-0.01143545365	74	0.9973521251
12	155.3028479	210.6814083	1168.428976	17509.51353	4130.657551	86.36750312	1608.522199	7647	19556.02174	231.4421757	2404.916369	658.1931943	116.0340232	235.1407198	1066.710765	4717.252024	0.06832371558	0.241800605	0.004995755715	0.007327691357	0.01455605566	0.006926613137	1	0.05609962852	0.456382599	-0.0104539021	45	0.9999999999
12	164.4878466	197.2773572	-102.6416494	16654.03801	330.084815	975.9422265	1851.863825	5988	9308.873684	47.56540336	2604.868741	166.7474133	190.977539	217.778097	958.3998603	4060.80786	-0.006076227218	0.02147356252	0.0582499123	0.003168669608	0.009808810382	0.007438425166	1	-0.0006466990223	0.01065903427	0.1479310491	3	0.999999969
12	167.5270657	177.2727095	-104.8452739	15555.77876	303.951381	885.0632371	1759.710569	5561	7892.827957	49.55638638	2737.169206	178.8126366	178.857239	184.2198549	970.184701	2954.259341	-0.006724326442	0.02028334745	0.05724326639	0.003440589028	0.0121389874	0.007479099195	1	-0.001237155195	0.008208898515	0.1442812	3	0.999999542
12	173.9658138	258.5479095	998.630471	17607.25887	4443.15227	1670.244649	1546.83429	7701.5	10475.08696	252.617039	3178.614277	849.2555453	345.71542	217.2570077	1376.279151	4346.558987	0.05605806348	0.2516565898	0.09146636474	0.009409430487	0.01812790659	0.01201030338	1	0.05254550294	0.4796536405	0.2841704047	47	0.9999999999
12	177.6485876	65.56604722	3075.363003	10861.89061	1025.490222	-117.7106794	1131.246715	4309	5715.06383	669.4078362	2332.306585	240.2069248	153.1659967	165.3070554	876.4418729	4079.655548	0.2785377871	0.09434248387	-0.01004806115	0.0242131469	0.0162906841	0.01598451845	1	0.2192959384	0.15287195	-0.01797779312	74	0.9997128921
12	179.7309716	691.5163207	-7.878597808	10778.11164	125.5475954	128.1657972	1643.425977	3899	6363.431579	39.9509047	2323.357358	128.7204114	73.22432605	238.1873843	798.6373678	3068.772957	-0.0009096852779	0.01210422132	0.01221503364	0.00411386335	0.01261758204	0.006870073969	1	0.000136895426	-0.01010470597	-0.009373931397	1	0.9998711492
12	182.4705803	491.692372	1056.0576	17924.80501	4468.280249	1685.362862	1674.568564	7810	10567.28125	283.6596675	3746.740968	986.4954133	384.5399804	214.6685949	1640.051246	4241.671859	0.05727909795	0.2474110311	0.09465627521	0.00837553366	0.01604587899	0.01319796217	1	0.05369264903	0.4711061003	0.2952774683	47	1
12	193.6634695	588.3373215	884.8641452	18365.97075	399.3142547	3847.251228	2274.938279	6837	15100.0989	180.8230794	2861.089935	176.6773012	596.7793879	278.4787615	1045.644309	8188.98103	0.04830388016	0.02245907493	0.2074434296	0.007957128647	0.009597259857	0.01871548567	1	0.05255906285	0.01720182685	0.6733605873	33	1
12	220.4167141	44.34506464	-4.537007417	10368.80187	1681.405828	89.6037914	1182.789006	4240	6715.319149	55.05247557	1646.209184	242.8581762	58.16073645	178.1587978	629.2024488	2159.263042	-0.0003765789293	0.1624403323	0.008679592604	0.005512359472	0.01699281487	0.005554726644	1	0.001592117765	0.2958413558	-0.01643931236	16	0.9999998122
12	223.1323699	186.2520999	-99.70365517	17091.74794	308.7936725	1026.270735	1963.41645	6140	8024.231579	51.86223266	2493.65113	195.1113223	191.2684312	206.8297024	940.6005009	2700.986161	-0.006357199242	0.01927030727	0.06085943134	0.003284448123	0.01109732752	0.007451625398	1	-0.000705061064	0.006268846132	0.1567605529	3	0.9999999963
12	224.5588945	144.5592682	869.3037856	15259.17809	1102.625482	1504.296297	1864.596758	5844	15036.59375	236.8161453	2986.279355	275.6682213	337.1136711	186.4905155	1131.482261	6716.469559	0.05568353742	0.07145601514	0.0948441203	0.009775950031	0.01395828661	0.01389909703	1	0.05094956632	0.1128972506	0.2897455815	36	1
12	226.1433418	124.3464656	2303.587869	13837.17344	4310.225673	0.6554340004	2009.965952	6378.5	9275.957895	416.7952487	2314.836329	654.8393411	140.8933683	587.6018153	973.7098212	3777.10844	0.1659181872	0.313292702	4.284807362e-05	0.01374046005	0.02207033817	0.01048940498	1	0.1331999696	0.6004801338	-0.00234870734	66	1
12	247.363055	441.0012665	-85.94990342	20835.52376	7367.779217	204.316305	1892.513255	9782	12696.26087	95.89353693	2808.89897	944.7547366	92.55847274	256.9423307	1228.332019	3842.916263	-0.004069800272	0.3453927061	0.01046220076	0.004850872255	0.01668690804	0.004665830125	0	NaN	NaN	NaN	NaN	NaN
12	257.6808475	675.26601	751.1369169	13892.46435	223.2554971	2846.615595	2169.151079	5068	10654.08696	204.3691488	2772.981146	167.4917951	533.8493617	214.5577194	951.2155269	4815.396262	0.0508682222	0.01707746662	0.2054675803	0.009172606467	0.01480605819	0.01875989542	1	0.05439455554	0.006141866603	0.6669911546	33	1
12	258.3616242	99.28485088	-43.59805706	14294.57376	2169.554908	175.4232901	1558.234516	5732	4238	67.69621733	2909.13078	414.3053064	84.20843624	238.9456707	1087.984455	2085.112673	-0.003438071195	0.1505934328	0.01283128536	0.005102433508	0.0204403321	0.00585312399	1	-0.0006302048938	0.2719079726	-0.003276876353	16	0.9997645745
12	261.5351201	360.6523473	-78.06763821	17853.73095	3095.861752	246.2560791	2096.489287	7398	10181.41489	78.98120436	3445.192609	663.1294763	95.52082633	290.2456814	1436.84581	3892.689029	-0.004858000527	0.1724839372	0.01436899324	0.005018150797	0.01534611605	0.005569923945	1	-0.001454468027	0.3165488331	0.002398507229	16	0.9993277063
12	276.6053971	489.5716431	968.6298778	18774.00793	343.3379276	4243.021902	2812.673733	7086	16625.5	233.9496021	2532.46471	195.1762319	565.4903258	273.3100707	949.8729116	6048.873255	0.051266095	0.01834816472	0.2200425756	0.00966221698	0.01024738884	0.01374199773	1	0.0557330818	0.009236712386	0.7172135901	33	1
12	278.3433317	206.5300139	5612.191209	17575.33974	289.073283	1365.62581	2518.132788	6612.5	3677.170213	981.1654298	2958.000518	198.8889257	373.9040591	260.7207962	1154.3816	1553.253212	0.314666463	0.01775497006	0.07645024574	0.01729912765	0.01030203462	0.01977802032	1	0.2531074294	-0.0004871845608	0.2851794153	70	0.9999999997
12	293.0230066	120.5906969	-46.54969201	14457.62783	2365.735981	174.8292866	1751.670997	5847	6300.268817	66.58554009	2599.461524	441.4952889	89.43528244	257.3680796	1031.208383	2525.492492	-0.003392295964	0.1620066635	0.01326463054	0.005019494741	0.01708947212	0.006013806418	1	-0.0004667090824	0.2951594435	-0.001400433866	16	0.9998616513
12	300.5788293	140.26227	831.0272686	16589.10354	1680.036507	3493.035129	2275.641845	6471.5	2817.117021	180.4115266	2456.238561	372.9661029	605.5779898	740.7538021	999.1035458	1566.217743	0.05311445329	0.1069158622	0.2116597829	0.009215252509	0.01559788085	0.01873983271	1	0.05735984603	0.1892371863	0.6917589773	41	1
12	300.5190826	554.6468646	959.4163013	18623.64451	461.9066688	4229.130419	2626.908362	7085.5	20100.54839	244.5975498	3215.140835	184.5265508	704.0895681	267.3830336	1190.916009	6133.715839	0.05191640426	0.02517278175	0.2184892599	0.006930122426	0.009124895197	0.01980725679	1	0.05619513129	0.02306810376	0.7122524133	33	1
12	305.8714092	385.7617604	2546.044752	14801.66703	2341.730605	121.2031133	2198.459095	5977	1041.831579	1175.473311	6770.223622	1193.516571	201.2751773	470.6096743	2794.364344	1087.899006	0.175161338	0.1573982341	0.00917389409	0.01854481301	0.03473292749	0.0208511877	1	0.1397836256	0.2832859544	0.0260435248	61	0.9999999999
12	312.8565646	731.9893661	-64.59370995	11044.18301	138.9049929	625.5971392	1759.679923	4043	5917.147368	42.92370722	2687.049889	123.1484417	147.5844947	182.8354215	916.732618	2922.013285	-0.005687998763	0.01315889792	0.05673581637	0.004738914797	0.01316295261	0.009445353838	1	-0.0005173138981	-0.006327639978	0.1425440296	3	0.9999836103
12	313.1751387	520.5434177	14.95521775	14303.29266	3259.029925	296.2283734	2378.751494	6114	2502.270833	78.11143276	4248.092858	1021.086967	109.1035236	355.3824693	1786.300747	2258.870246	0.001000668879	0.2246290838	0.02332008137	0.007143874224	0.0239843697	0.01073638469	1	0.004225573326	0.422952028	0.03624651077	21	0.9999959444
12	323.4525839	336.2417523	-115.5444449	23777.49632	2574.443634	681.1387028	1829.018825	9316.5	10038.42391	78.65532147	3861.974652	401.6449187	131.3884823	222.7389081	1397.302777	3380.039275	-0.004647709888	0.1072668856	0.02845284429	0.003941368345	0.01324547452	0.004564991273	0	NaN	NaN	NaN	NaN	NaN
12	323.6943266	562.4744483	2781.365525	16356.1869	1542.451335	965.5633485	2439.804892	6453.5	3979.833333	661.1692617	3834.249622	462.1391413	280.248824	240.287977	1516.441921	2349.809854	0.1751608706	0.09961343348	0.05508546114	0.01271526463	0.01400085075	0.01903031556	1	0.1424861965	0.1672546627	0.1819143243	59	0.9999999997
12	326.9706594	364.6312571	-89.04397867	21379.75104	2366.750396	657.290536	2098.219476	8539	9194.585106	80.80702513	3818.157586	476.287371	138.6868957	196.7293193	1463.765314	3569.405111	-0.004520731719	0.108951237	0.03149326749	0.004072631022	0.01310835239	0.005817132863	0	NaN	NaN	NaN	NaN	NaN
12	333.8585091	222.3456054	-152.4791764	20192.38363	1317.013573	593.982962	2093.882964	7806.5	19426.87368	60.54001741	3113.66525	245.1596556	112.4119695	228.7730419	1159.699077	6690.521126	-0.00819287468	0.0672099718	0.0300197485	0.003691725621	0.009755829202	0.004833119603	1	-0.003888110331	0.1028105027	0.05193186859	7	0.999979105
12	337.2810356	713.4193985	35.03044438	13740.26834	4215.074826	139.3995613	1598.000457	6265	3144.776596	73.04320121	2392.408523	682.6673699	77.11178629	201.0113496	1003.49559	1788.689886	0.002589710876	0.3032250885	0.01044429321	0.005521254616	0.01706875783	0.006512734147	1	0.00525045051	0.5824958575	-0.005037990262	24	0.9999997344
12	346.4664553	687.6206651	15054.77436	14309.39857	1478.694603	-973.3855519	1776.39452	5890.5	6932.25	3084.487401	3161.208527	352.9053234	478.284365	241.2309016	1271.121795	3755.265103	1.057554389	0.1080164295	-0.06800189272	0.03947980069	0.01509180503	0.03876392617	1	0.8286945033	0.1684321035	-0.03495438593	96	1
12	364.383267	41.46478523	-67.81396491	12044.7213	1213.564921	633.8824575	1445.133255	4645.5	6439.358696	49.60988248	1994.534576	235.9056404	126.7970989	202.0284766	740.02035	2666.266203	-0.00569521898	0.1008568587	0.05374832331	0.004447998233	0.01662582623	0.008467113826	1	1.667303606e-05	0.1721163764	0.1351690563	13	0.9999993725
12	366.1493605	291.6450477	2583.636554	14277.6356	4513.159724	177.8715648	2346.434837	6625	3788.5375	651.3529747	3643.152229	1179.114252	175.5579722	307.5955517	1637.953969	4043.39147	0.1778027828	0.3215954927	0.01219285327	0.01682591703	0.02823141308	0.01537624877	1	0.1434730954	0.617655665	0.04245182506	66	1
12	367.5032894	358.2868829	1479.809753	24066.76387	1570.929967	963.8710202	1865.186363	9229	26466.63542	319.7272962	3910.910417	251.4290644	192.9548698	220.3688846	1338.403136	7859.449905	0.06119311742	0.06712952335	0.03983164885	0.006265541042	0.01205334487	0.006786414483	0	NaN	NaN	NaN	NaN	NaN
12	377.4792426	539.3585375	939.2536977	18617.86216	389.7503341	4016.407553	2464.367551	6900.5	17569.04301	229.7227023	3621.060337	187.2294152	806.3228386	272.0805516	1353.995496	9067.977627	0.0501135897	0.02204402734	0.2158308423	0.006445055645	0.009616004995	0.0192229073	1	0.05456408128	0.01662823078	0.7025928329	33	1
12	379.722365	264.426921	-316.4192167	20346.24528	3603.010623	2468.824474	2179.63419	8436.5	22258.47368	86.66574926	3288.152645	597.6687931	391.9624535	260.8872164	1331.382318	7719.864155	-0.01619440028	0.1764383086	0.121808153	0.005609856669	0.01270472236	0.01013006463	1	-0.002867852457	0.3285302669	0.3691043503	19	1
12	379.148153	294.5059124	3558.279151	20866.23291	6920.384905	31.92205247	1878.086822	9693	17625.9875	671.4791337	3319.671253	1026.453925	179.9350416	264.3482675	1405.391516	7368.34644	0.1728822999	0.3290527883	0.00185416227	0.01041109081	0.01712714374	0.009590859252	0	NaN	NaN	NaN	NaN	NaN
12	384.3733746	114.4094621	-159.0040105	15570.26267	3538.375675	1755.300069	1858.723761	6623	5139.56383	86.7602418	2832.577139	759.3920166	344.2594087	245.5741091	1224.273244	2480.774275	-0.01044024416	0.2331177546	0.1139465021	0.00644567486	0.02136682334	0.01142224332	1	0.001598357761	0.4435747104	0.3452997593	23	1
12	385.7668998	722.7885327	656.8781208	11196.72668	76.2549194	2253.65985	2078.005279	4096	8061.895349	148.4268871	2143.367051	134.3436685	419.7163837	212.0360764	770.8309319	5618.593238	0.05832263721	0.006299564347	0.1988345416	0.009044262839	0.01214495559	0.01967379354	1	0.05970982459	-0.01613289757	0.6455798067	33	1
12	388.4201632	207.7049366	3227.712441	19006.58422	412.3981721	1097.279907	2183.702581	7110.5	13943.8617	599.0106118	3212.547177	202.664353	289.0931093	286.8195667	1217.807995	4969.360106	0.1739073387	0.02251689072	0.05761919097	0.01242823964	0.01021268035	0.01383762308	1	0.1410184181	0.01039525327	0.1877855699	53	0.9992493045
12	390.3557257	479.3161032	-38.40779511	13543.6535	3302.164592	892.3894247	2374.207488	5944	6393.351064	79.48463509	4181.655875	1044.074727	245.5613618	697.4227992	1754.182924	6007.660876	-0.003314836396	0.243299411	0.06548876267	0.007176501864	0.02833398409	0.01157868417	1	0.003922189065	0.4625048903	0.1807705103	22	0.9999603895
12	390.5386116	497.712749	8938.737533	18215.00068	434.2771556	-209.9956437	2435.251622	6951	21435.45263	1800.513977	3579.871979	203.9201626	347.4326792	231.9861031	1362.906682	8014.571905	0.4914939178	0.02440258266	-0.01054166041	0.01925580579	0.01024533251	0.02279237627	1	0.3863246102	0.007660958953	0.02769806694	81	1
12	393.243049	141.4850286	-63.69665081	16860.46779	2840.271824	435.0658068	1458.190714	6826	3334.569892	72.24796357	2921.390565	594.3752417	116.6194215	226.9129988	1236.663036	1518.220429	-0.003986839197	0.1729674493	0.02573522722	0.004507339211	0.01380800066	0.00614393021	1	2.662861534e-05	0.317921845	0.04167831563	17	0.9918475055
12	393.9389404	409.3160262	3641.353384	20057.41107	5153.914141	127.6837853	2433.598844	9049	14805.12632	664.560237	3432.75559	828.6964084	181.4723941	237.8043888	1448.309558	6355.776965	0.1807071647	0.2485892822	0.006365915564	0.0109316902	0.0168639475	0.009635591087	1	0.1447317699	0.468775066	0.02069615482	64	0.999999994
12	398.2948516	120.9396167	-45.98331135	9381.860387	2931.078489	1213.08093	2184.169627	4333	2531.061728	93.60888677	3091.913806	1041.649422	350.5014063	351.669334	1401.87194	2783.499867	-0.005331947297	0.3141701423	0.1310876511	0.01268018881	0.03667532082	0.02501969565	1	0.007504108694	0.6091298638	0.4080719852	27	1
12	399.6724542	720.5067104	599.9709855	11874.20685	200.3146622	2443.073029	2160.769786	4476.5	16339.82558	154.8305152	2438.737506	138.2452698	485.7127558	296.0670688	865.5960037	7145.277513	0.05055289074	0.01702022744	0.2043133687	0.008562029709	0.01224348363	0.01896866202	1	0.0540654732	0.005988850586	0.6629491986	33	1
12	401.370614	455.453797	1208.606876	19714.6412	678.9614799	856.3173013	2497.276398	7475.5	51866.60638	318.3378238	3290.220724	211.0000472	189.6517458	228.719333	1180.865972	14597.95812	0.05891874048	0.0351046242	0.04247557899	0.009248226437	0.01200769241	0.009116122568	1	0.0495417749	0.03700174252	0.1093338949	31	0.9999996313
12	404.38933	51.6424262	-37.44308067	12279.92953	1876.631144	125.2696883	1412.295325	4981	6490.915789	60.73944808	2283.009119	341.3314708	74.86372548	229.8482778	881.7238869	2906.84236	-0.002894484934	0.1577064917	0.01063259265	0.005276755188	0.01459285976	0.005959508754	1	-0.0002946385715	0.2863053062	-0.01047130397	16	0.9999925963
12	404.7410386	341.4858589	-104.1441573	20464.49536	2225.048671	648.6749617	2032.950007	8025	9319.276596	73.36896595	3677.511691	483.1867723	149.9435449	244.2823728	1453.745291	3638.94339	-0.004981460686	0.1100749549	0.03269650021	0.004071455371	0.0131355479	0.005184481807	1	-0.0008080580001	0.1901336656	0.06329406071	12	0.999999999
12	410.2771168	119.4844013	-150.9466278	14352.99613	4530.799996	1582.809589	1966.59662	6405	7427.481928	98.33290972	2519.60174	784.6538965	310.8332432	222.9334565	1083.209717	3292.075405	-0.01032145283	0.3220691938	0.1165831753	0.008026358249	0.02136243741	0.01062889068	1	0.002633692495	0.624767048	0.3573232644	27	1
12	411.6753799	520.3688353	5681.721494	18081.04467	1110.399268	-65.02048133	2217.813722	7026	21041.95789	1248.570267	4036.250062	361.0984634	249.401032	990.129776	1510.180337	10851.72028	0.3096293187	0.06352741703	-0.003145963273	0.01598144365	0.01589677134	0.01582640367	1	0.2439918475	0.08996812716	0.01197815258	72	0.9999998059
12	411.5189895	635.6712836	-172.1348312	17140.19789	874.3607804	2074.041671	2357.872152	6472.5	6923.265957	75.13656971	2750.052262	255.8665772	337.8405719	416.15829	1036.046794	2725.137689	-0.01011523703	0.05396681935	0.1217747217	0.004245430847	0.01060860943	0.009140530163	1	0.0008718696921	0.07910278552	0.3663669979	9	1
12	412.5813381	224.3865424	-261.255668	17627.20643	5858.544128	2017.762523	1862.280863	8177.5	15689.49474	100.9023602	3079.705146	1098.137668	387.5778927	252.5669633	1445.202633	7365.597701	-0.01429654863	0.3373666528	0.117126861	0.006763499473	0.02176052652	0.01066085106	1	-0.0003276302971	0.6559833664	0.358769036	27	1
12	414.2967891	28.93685175	9887.003229	9613.278918	297.1853716	-728.7722273	1614.668128	3777	12088.57447	1690.504242	1673.223588	155.4311635	329.3419797	948.1295382	628.3632325	6652.186917	1.014849478	0.03130058767	-0.0736519757	0.03822334613	0.01809563957	0.04029352207	1	0.7940259046	0.01260458823	-0.06686467522	94	0.9999962481
12	414.1368021	387.6335367	1348.800998	22236.06193	4034.569626	845.0347134	2024.828458	9382.5	40001.45161	286.6289468	2926.780698	499.4372248	165.2928123	251.2103147	1133.157875	8876.65392	0.06202607881	0.1806006038	0.03834972461	0.007307039323	0.01449671886	0.00657077539	0	NaN	NaN	NaN	NaN	NaN
12	420.6453234	289.6594618	-110.4805003	18025.47533	4290.270101	2162.345097	2038.447347	7738	2011.494737	102.6689519	3497.305598	989.0481852	424.1744391	378.9839547	1577.964912	1047.143398	-0.006543637408	0.2390076016	0.1205267744	0.006209447587	0.01813473602	0.01226547238	1	0.0051743466	0.4557465577	0.369016535	23	1
12	424.5179144	242.7118179	-355.1569119	18173.79744	306.4449423	4346.919559	2521.78575	6732.5	7660.852632	96.46308687	2726.976897	181.6389836	652.7363332	278.621683	1050.046244	2252.217815	-0.01944761585	0.01743213751	0.2413547977	0.004772039816	0.009264096671	0.01536082197	1	0.001536113126	0.009051321829	0.7739273737	5	1
12	424.613167	432.3602365	1536.736175	21139.71852	7453.140294	48.47778879	1503.13039	9890	16810.44211	292.8250179	3012.545905	1042.122399	133.7036051	229.6944051	1328.895188	4923.839115	0.07180920137	0.3476858927	0.002416461175	0.007933235122	0.0157859716	0.006431742726	0	NaN	NaN	NaN	NaN	NaN
12	433.3420609	396.6178514	1134.29065	19668.50557	3660.518139	1953.613733	2407.81116	8375	46108.47368	263.5846659	2993.911621	596.5271225	336.7435148	226.5214206	1270.873756	12197.80834	0.05825446836	0.1865071846	0.09840943103	0.008209838366	0.01182066574	0.01060428352	1	0.05420258781	0.3472279087	0.3063935413	44	0.9999999951
12	435.3952884	300.5653175	2869.127369	17576.43901	1932.33719	1064.128023	2203.188369	7078.5	14415.65217	790.1534666	4432.523327	513.0629831	310.0775446	283.3701188	1735.232452	8228.763924	0.1609105918	0.1085710958	0.05684549087	0.01334688192	0.01546530443	0.01689784926	1	0.1314658904	0.1857413136	0.1849339026	59	0.9999999974
12	437.3786076	284.7823468	943.5792242	19090.07564	1220.044162	4206.192507	2119.184892	7371	10495.34783	227.8728206	3465.316204	305.039859	776.7437647	274.2600443	1335.600417	3842.802453	0.05023459667	0.06354667002	0.2171872934	0.008421119263	0.01037214726	0.0174800983	1	0.05510756288	0.1011718814	0.7086518515	37	1
12	439.0584921	140.8399944	14992.6657	14158.80263	934.2918735	-870.1066672	1966.514582	5746	16171.28125	3136.6537	2946.462245	202.4040873	574.464519	297.4085695	1116.121317	9063.90202	1.055268322	0.06904271722	-0.05900181151	0.04299774368	0.01369300054	0.04802014837	1	0.8271888761	0.08943021434	-0.005844309737	95	0.9999999999
12	444.5166373	720.6647391	679.4808885	12503.47062	123.6036849	2473.163146	1962.318941	4615.5	7790.297872	164.5224991	2606.483854	132.1282653	496.0688497	277.0882187	920.9932708	3617.739034	0.05463437575	0.009425058839	0.19430476	0.008274796278	0.01149787687	0.01971002665	1	0.05651743737	-0.009880486429	0.629255687	33	1
12	445.8250977	272.3311167	-26.0425228	19501.45334	3207.636682	293.260129	2116.929397	7995	6651.268817	84.9209804	3235.429076	574.9367742	96.70934522	693.7881815	1309.34026	2987.870189	-0.001300713211	0.1637865097	0.01556091602	0.005045359493	0.0144337975	0.005426101911	1	0.00135498228	0.2988364588	0.007037523164	16	0.999141349
12	446.2744898	585.428366	899.6398574	16597.48531	248.0948289	3508.380052	2416.508831	6075	10198.89474	208.9939438	2955.575406	187.472883	642.9012269	237.5976096	1092.344344	4583.858566	0.05502172276	0.016240683	0.2141972612	0.007558764355	0.01213313736	0.01518046114	1	0.05826505579	0.004690874403	0.6979324807	33	1
12	447.4728157	561.3021293	832.3342651	16996.25447	420.9286903	3672.572949	2423.269707	6315.5	18114.11458	239.3012486	3050.995713	177.8073309	669.2510934	217.4368916	1108.899033	7851.334324	0.05143621963	0.02480191895	0.2152001841	0.008394395579	0.01205038089	0.01532870665	1	0.05558499624	0.02220359095	0.7008250853	33	1
12	452.5112729	198.6119981	-175.2807306	15363.87576	473.7609756	438.7758824	2116.130829	5737.5	25686.16129	55.06537729	3066.411947	164.2391065	107.9894608	231.2164462	1079.009734	13628.76199	-0.01154537058	0.0295855456	0.02996539937	0.005569985329	0.01319813808	0.006128001508	1	-0.006852036246	0.02625103016	0.04972167987	2	1
12	455.2749537	151.4296587	-185.8315339	15323.31311	299.1864352	1903.413558	2266.007401	5633	16616.10526	63.34789311	2534.473162	157.9755721	326.8455973	244.8851132	895.6872078	6605.335881	-0.01274209211	0.0202408314	0.1247883743	0.004883972631	0.01208542958	0.009378234042	1	-0.00127399016	0.01057880209	0.3749980502	4	1
12	457.3992522	173.6102607	4668.362604	15557.93838	3692.635706	-87.05909329	1722.933963	6801.5	16799.38947	1202.308604	3680.392125	943.8226837	235.7764923	239.1649189	1621.693055	10817.56065	0.2994563858	0.2405515585	-0.005175195787	0.01973462882	0.01789322235	0.01802325181	1	0.2373506063	0.4504435454	0.008471871443	78	1
12	461.4729894	306.2073305	3424.510496	20568.99632	6767.209144	55.08182071	1910.883165	9583.5	21662.32584	684.5329846	3595.941793	1056.739593	171.2162763	279.7324387	1507.628095	8816.385267	0.1677692313	0.3303447141	0.00291973785	0.01092710309	0.01736573184	0.00886903003	1	0.1350028895	0.6352741835	0.008532278559	66	1
12	462.5341948	602.1590203	754.1455583	14512.20703	297.4178851	3297.499127	2480.532638	5379	18042.27083	200.2628447	2454.675386	152.6832433	532.2840017	201.9170949	836.3402871	7676.528235	0.05224833988	0.02096674868	0.2212394209	0.008008891112	0.01310009094	0.0163555736	1	0.05661202393	0.01459724471	0.7216421458	33	1
12	464.6340486	499.5514487	3.685261432	15697.09123	2378.344858	279.6993925	2260.113418	6335	3076.12766	65.20611678	2902.837646	546.9744832	88.64249352	231.5011672	1179.630517	1849.792864	0.0002847754524	0.1573815902	0.01845133801	0.004885127341	0.01436836948	0.006492872458	1	0.002749808112	0.2858772265	0.01712915894	16	0.9562828519
12	473.7043908	649.6747369	4486.951404	15308.57739	1587.96742	1037.186317	2090.815159	6142.5	28436.04348	990.8431864	3132.690356	377.9954374	308.9480818	314.183758	1225.122314	13601.10355	0.2975133547	0.1121727642	0.0684382098	0.01759103691	0.01521150152	0.02240790433	1	0.2398501144	0.1916866305	0.2567591642	75	0.9999999818
12	477.0495541	104.8101231	-65.3683911	14010.26937	722.1170602	799.5484437	1862.083381	5246	8315.178947	57.1590428	2070.515856	156.1059132	142.0894355	199.125854	739.8630008	2615.563224	-0.004773423161	0.05321602665	0.05841722682	0.004451483238	0.01112837233	0.007055711368	1	0.0006612352974	0.0752740164	0.1498572242	8	0.9999999979
12	476.4510819	303.4691264	3157.58558	18302.93062	6017.321939	105.2657538	2129.917712	8556.5	9768.032258	540.7498213	2893.020397	1072.777847	170.3221607	635.23663	1399.980314	5241.921919	0.1720450667	0.3266512354	0.005171901008	0.0124800317	0.01671374607	0.01007215085	1	0.1384945016	0.6277774944	0.01714758316	66	1
12	477.4914687	597.7024071	-134.5268538	15895.87994	3515.445669	1887.356527	2183.165038	6863.5	5956.159574	78.19334096	2780.651864	726.8228101	349.5370747	217.0840433	1217.339395	3723.157491	-0.008415542296	0.2287306716	0.1201499973	0.005098788904	0.01604870912	0.01201953922	1	0.003586772431	0.4348345379	0.3669459711	23	1
12	479.7743218	140.2294491	-37.85084206	15421.01874	1479.255143	200.8964834	1642.860464	5786	5129.157895	60.90549628	2803.144062	316.8040815	94.92945385	216.8684311	1051.250117	2613.67211	-0.002615457959	0.1030767079	0.01395418264	0.004514309509	0.01645140629	0.006240495901	1	-0.0003094801408	0.175194785	-0.0007937780337	11	0.9996602156
12	482.1223089	176.2528922	-323.5939475	15703.27	909.7336428	3741.872385	2240.562284	5949	11006.32632	82.14803786	2286.08977	196.093369	598.1793251	250.309333	839.3493468	4226.345931	-0.02184316883	0.06030192857	0.2400017594	0.005365618622	0.01173092517	0.01586670519	1	-7.861135337e-05	0.09631613777	0.7701331257	10	1
12	491.7113392	500.5725668	969.7307252	16075.54136	88.36224084	3461.501425	2706.620207	5756	6490.869048	207.3048532	3104.008981	177.0630827	684.1822783	330.958068	1128.566459	3932.112032	0.06279228468	0.005606946227	0.2221115838	0.009191000628	0.01306233691	0.0212413224	1	0.06484298188	-0.01678251167	0.7265923701	33	1
12	495.1422145	242.488419	1046.687134	16428.49239	461.7550379	711.4427383	2190.138626	6054	35884.63441	242.7122567	2759.850532	193.9960771	172.6466002	198.4650914	994.7705256	11463.54933	0.06245421128	0.02949108426	0.04448024074	0.008199081185	0.0132486017	0.008179498966	1	0.05241690705	0.02559691608	0.1168625844	31	0.999999849
12	502.6917356	26.47591334	681.3904853	10236.84867	3103.612503	266.0283484	1027.119668	4620.5	10170.35417	157.1449278	1599.67656	498.2340855	90.85832342	164.2819036	703.9949206	4110.11621	0.06714050263	0.3051311086	0.02592959995	0.01161661682	0.02419497084	0.009810036087	0	NaN	NaN	NaN	NaN	NaN
12	502.9947191	509.1012931	8102.730704	16443.32774	883.7914389	1602.513286	2430.079696	6409	12441.92941	1404.260922	2899.83857	239.1627428	407.1394667	258.0984282	1135.829543	6172.003402	0.4954180186	0.05761083284	0.09606998241	0.0209801344	0.01149205477	0.0230197183	1	0.3971175246	0.07897224963	0.3960853245	84	1
12	505.3362784	9.669971901	-21.60368569	7786.98806	1652.207465	739.1684363	1110.703771	3256	6282.461538	63.17634033	1413.090483	314.6256061	158.6726196	211.821124	579.9398767	2479.908723	-0.002551579994	0.2174467011	0.09973324745	0.009388543405	0.02275168495	0.01203474881	0	NaN	NaN	NaN	NaN	NaN
12	507.4254401	260.131889	-91.96248465	17529.27211	7801.172176	170.6939178	1725.313507	8688	25226.62105	112.3095533	2379.277574	1166.663062	118.9683509	243.1565289	1196.887065	8815.961662	-0.005508053952	0.4511047031	0.01067684568	0.006663828067	0.02135762897	0.006454383562	1	0.0001519522166	0.8836866713	-0.001248980208	28	0.9999988093
12	510.3241555	212.3061106	1196.868574	15162.04825	475.2978389	127.1277987	1870.310001	5644.5	22621.31522	347.9561663	3150.528651	160.9590769	116.2878596	194.1561826	1091.225875	11975.40522	0.08068290352	0.03275804843	0.009535549921	0.009690831424	0.01607483306	0.008670264199	1	0.06436388685	0.03077876637	0.00113370186	30	0.9999175899
12	515.3682951	372.4658117	-110.7672638	19202.99225	375.148642	1169.795894	2006.564027	6967.5	8213.72043	59.81448197	3046.616233	183.6990017	192.5686892	231.7015505	1128.506973	3229.550542	-0.005749352193	0.01910660576	0.06165324843	0.003273802452	0.009264347879	0.006620491542	1	-0.0001726504196	0.005955507332	0.1596249458	3	0.9999999993
12	516.1519892	145.1928164	-3.894930515	10019.60261	1497.449295	630.9088479	1984.232591	4072	1448.978947	67.25103354	2321.225338	416.4905669	165.3971533	271.3269317	924.0004277	1147.209167	-0.0003594741627	0.1598974767	0.06437082744	0.00794412151	0.02284714054	0.01126343534	1	0.00546013518	0.2926241402	0.1748664721	18	1
12	521.1043274	59.32768306	-18.4787783	10183.94208	174.0211094	232.6955192	1288.978722	3691.5	6286.93617	38.03699056	1930.38496	126.2401701	84.31945488	165.1325526	675.1589333	3408.797202	-0.001871038166	0.01621238571	0.02302650239	0.003791949757	0.01327227846	0.006523572731	1	0.000167549768	-0.001347505215	0.02769148583	2	0.9928089612
12	522.6663744	453.9788249	5244.102078	17048.65804	1783.802838	-93.02389885	2087.091483	6850.5	17501.95699	1076.509919	3076.327608	363.8865267	226.711412	189.2998066	1203.874302	7496.821879	0.3116824115	0.106348809	-0.004922988037	0.0161617658	0.0137174852	0.01534545122	1	0.2458495957	0.1770610078	0.007763063022	74	0.999998173
12	528.8300911	432.7412181	14772.2911	14411.74955	872.8575949	-686.1810767	1888.899354	5725	9061.905263	3867.994776	3774.494569	296.1614065	619.7762091	325.2725268	1468.951737	6520.208096	1.03102712	0.06262760047	-0.04910232369	0.03542593186	0.02078443906	0.05495394888	1	0.8087382422	0.07703638951	0.02230899258	95	0.9999969971
12	530.4605045	205.6839748	2512.07593	14864.62849	328.8079044	119.0568976	2054.393575	5536.5	21171.7766	578.1590694	3053.268587	154.2717251	147.4452701	212.7256736	1094.495357	9281.098663	0.1724069253	0.02194090613	0.008176574299	0.01168080647	0.01177332674	0.01097233459	1	0.1363909292	0.007502079397	0.01750453829	52	0.9999937112
12	535.6898124	249.4339949	2486.027937	14906.95751	1459.475228	2328.997459	2585.606686	5928.5	16201.1383	502.0174684	2895.753935	305.4303545	466.5657009	255.7231774	1098.254419	7473.410413	0.1642376562	0.1032147771	0.1529674825	0.0123996722	0.01438393368	0.02206700138	1	0.1407299042	0.1781755372	0.5158613305	60	1
12	537.441812	382.6635682	-240.9903228	16397.91	1359.055	4038.545286	2909.537244	6360	2138.851064	82.9343177	2440.187896	347.1655598	636.3639684	293.1544717	979.3484482	1238.736184	-0.01481802077	0.09109904706	0.2493092823	0.004786942411	0.01378557485	0.01739311108	0	NaN	NaN	NaN	NaN	NaN
12	545.9552418	357.0297028	1252.783038	19151.19051	1292.23014	780.7427597	1825.282571	7446	20433.65556	249.0634396	2773.703539	266.9872429	161.4012753	215.9286621	1075.11606	6577.655436	0.06454395992	0.06935037288	0.04009097414	0.007324661816	0.009981475736	0.008040877829	1	0.05409644528	0.1065666644	0.1035812202	35	0.9999999918
12	554.6099187	414.1094909	-83.14746941	17914.88743	250.2864005	1040.57182	2094.859064	6457	4815.308511	50.76527388	2922.945978	200.8411745	192.481979	214.7882667	1086.709454	2295.015394	-0.005104757953	0.01471733795	0.05952554831	0.003125156667	0.01127789222	0.006743015989	1	0.0001493252016	-0.003064203649	0.1523185604	3	0.9999999552
12	557.6098567	697.2870374	-84.01181526	10594.84554	478.9380729	1261.339104	2061.802565	4026	3960.451613	62.78198641	1980.370744	211.4974667	240.5347052	732.2823391	716.2087408	1917.658641	-0.008187155196	0.04864975216	0.1204728693	0.006085352603	0.02003996592	0.01333712109	1	0.002253899855	0.06820631371	0.3621674879	9	1
12	558.4751281	522.186573	2188.089789	14092.25942	790.549516	2081.736016	2435.927929	5409.5	14896.97895	568.9540873	3395.341929	176.2819569	535.3997414	282.254946	1212.079851	8507.217774	0.1526781302	0.05589337693	0.1491034842	0.01378270104	0.01690501419	0.01890931817	1	0.1309568019	0.08184725362	0.4983245821	57	1
12	564.8812778	466.546828	1207.243347	18141.11303	5548.927881	618.9989357	1695.091149	8282	11387.96809	268.1546918	3117.263636	1002.204039	164.4021471	233.3649378	1404.119475	5746.991494	0.0685451833	0.3131423717	0.03562210823	0.008083036842	0.02048485665	0.009838663067	1	0.0590138221	0.6027062367	0.09720048854	49	1
12	587.4393736	331.1274801	-194.6940954	15061.91631	5043.991657	806.7510389	1911.798325	7022	38155.98936	98.21303276	2635.853746	885.0803748	166.8727583	270.7384041	1159.589179	14042.26955	-0.01433983123	0.3398521434	0.05451510771	0.009351028567	0.02416052812	0.007466959956	1	-0.004698429187	0.6588405541	0.1436725473	26	1
12	600.4932306	312.2158286	2523.631022	15784.25031	338.3347167	2273.297379	2307.013493	5863.5	19433.29032	518.8990322	2560.784441	161.9481477	428.6780285	205.5599366	905.6300565	9219.804688	0.1640838316	0.02264010658	0.149640691	0.01337141617	0.01260685524	0.01436373655	1	0.1396903645	0.01401409148	0.5017343976	54	0.9995088147
12	616.8536188	432.4923682	6820.554584	14213.49861	308.4596207	-203.0946007	2014.751296	5327	21839.87234	1389.194987	2892.773533	141.0884811	286.3657143	241.3534912	994.7654883	11634.1823	0.4776108679	0.02334226663	-0.01510242924	0.02548375585	0.01461925454	0.02322180717	1	0.3750680792	0.005524161972	0.008751058296	81	1
12	617.307004	214.2593771	769.1085081	12198.52798	679.0256027	1106.032121	1693.282557	4632.5	4933.322581	265.6905965	3304.953078	197.4532652	322.4593377	262.4896085	1184.060562	4565.215584	0.06245210122	0.05649406238	0.09158301055	0.01267195488	0.01910141277	0.01509499298	1	0.05592389353	0.08223164512	0.2796239928	36	1
12	618.936041	140.6719208	-41.52301061	9734.308137	215.8867886	265.8872171	1469.868399	3552	10164.75	43.11147924	1900.574429	111.8539141	78.29208381	172.8152276	657.9701939	6177.115096	-0.004815008934	0.02170263534	0.02863805621	0.005383033637	0.01515152786	0.007806550488	1	-0.001712843734	0.0100665986	0.04647021957	2	0.9999999951
12	620.5024409	307.6850317	-70.18470135	15030.33234	2432.792258	173.7656652	1676.003951	6076.5	15325.44681	75.39091867	2462.104253	401.6638229	80.81262949	177.2192969	956.176587	4690.649822	-0.004918201089	0.163252244	0.01146184429	0.005644894216	0.01352548512	0.005420185393	1	-0.00178290566	0.2976519935	-0.007910675263	16	0.9999695164
12	621.8197094	125.8014879	1583.198567	10579.01699	544.0617864	1448.767582	1751.725931	4019	10876.42857	286.1415002	1731.074117	146.7704227	287.8243449	205.6337883	641.4561066	3645.43923	0.1520774198	0.05218476237	0.1381997153	0.01399170592	0.01422580533	0.01834879099	1	0.1296933251	0.0739208017	0.460590746	57	1
12	630.3772819	600.4923589	607.6440065	10622.3024	141.0272477	2215.149606	2052.194562	3941	6068.108696	147.2660989	1929.290699	110.7824755	409.8922381	209.2910684	707.1220237	3943.764984	0.05687440519	0.0136066334	0.210568329	0.00823776603	0.01017186283	0.01695298032	1	0.05944862687	-0.0008240097169	0.6858067757	33	1
12	631.3800983	110.5132374	1463.447731	9667.179947	526.5862862	1313.087227	1558.340968	3711	7955.741935	271.7166373	1625.868457	146.5948359	275.313929	173.9306341	602.6128235	3753.022399	0.1491165354	0.05486431506	0.1306061615	0.01400293912	0.01349071032	0.01960785191	1	0.1268565514	0.07914790003	0.433892795	57	1
12	635.2956044	275.6245211	2196.009778	12709.22695	671.4163244	19.66088564	1744.314655	4790.5	9873.655914	496.5122604	2782.567359	196.2310536	151.9398597	205.4168389	1000.659521	5304.127782	0.1735735414	0.05415108606	0.001804791398	0.0131146956	0.0147599216	0.0133931847	1	0.1371404956	0.07284094509	-0.003057558703	55	0.9999743875
12	638.5776537	397.4213078	-272.9142955	15005.98588	1457.485553	3508.04451	2071.4348	5945.5	4814.782609	75.21559556	2187.996004	231.7275799	491.0690098	221.5369733	806.0548128	1990.166346	-0.01846783205	0.09517719688	0.2294969461	0.00466039952	0.0117695001	0.01464678565	1	0.002144920916	0.1669065015	0.735970856	15	1
12	639.9113437	255.65927	2513.791642	14633.87346	236.0092209	61.65660934	1851.50413	5379	19370.4	452.7788253	2426.543917	152.3073734	130.2454548	190.9264019	829.6821722	7375.913006	0.1696850835	0.01640459327	0.004371882012	0.01209117993	0.01230418077	0.00963625791	1	0.1339360267	-0.003867738576	0.003611900616	52	0.9999999902
12	644.3420716	190.652946	-184.1760008	10239.20536	996.5035504	2348.098255	1773.701064	3980	5553.617021	70.97948148	1770.80399	220.9539271	414.2685583	185.4702101	691.4313678	1947.491262	-0.01715067873	0.09602378496	0.2256898697	0.007673939277	0.01545334135	0.01809975658	1	0.002924145242	0.1684788069	0.7232228536	15	1
12	644.6234248	367.4980105	-112.2078648	13164.80576	634.6637329	1645.238998	2306.383388	5004	9784.565217	57.72843405	1985.927464	152.0750286	248.8264257	208.1402809	698.7846779	2805.652138	-0.008497878235	0.04859020772	0.1252378354	0.004233014035	0.01215935037	0.009845718959	1	0.002340413386	0.06825687926	0.3784680783	9	1
12	651.38116	206.9725904	-102.5119902	9971.821728	260.8802525	267.8429861	1654.59647	3750	21907.45745	51.32421759	2105.40845	117.9543986	82.20584952	189.4096493	725.0717718	11597.49347	-0.01049957195	0.02739706238	0.02938276104	0.007063650978	0.01445833272	0.00704712432	1	-0.006087893676	0.02176112437	0.04789118067	2	1
12	657.47882	178.2760077	1822.144501	10938.59676	1123.70614	67.79712864	1561.79333	4355	12214.25532	346.7628959	1846.476968	235.4616206	123.4653327	188.336434	715.3516003	6050.030322	0.164159917	0.1045681332	0.006490785304	0.01203439564	0.01510160342	0.01192265827	1	0.1304851484	0.1757764335	0.01251341392	58	1
12	659.3104781	331.4457166	-88.75727933	11203.00116	266.1908954	331.9743342	1820.96751	4201	16477.8617	48.66394907	2475.544031	136.554661	100.4252891	183.7390515	859.1697663	9242.672971	-0.008569300279	0.02540921212	0.03011984411	0.005690001468	0.01476711491	0.007511845652	1	-0.004533844329	0.01771452227	0.05080892384	2	1
12	663.2868965	430.4982661	-36.47292811	14358.57363	2309.59272	372.5587475	1540.213501	5803	6821.302083	67.15125832	2086.085217	338.7686524	101.7114113	198.3031379	802.4335873	1929.453275	-0.002880709554	0.1608970088	0.02547701268	0.004758211661	0.01332893035	0.006737238612	1	0.0007766083884	0.293323348	0.04065075828	17	0.9972287674
12	668.7332967	357.6143999	-10.45472327	11226.35318	2612.359688	339.4843222	1744.889599	4882	3904.021505	73.22901794	2056.226497	525.7627471	96.67538162	173.7907906	867.9308705	2483.828256	-0.001068984341	0.2339791414	0.0312689213	0.007282913236	0.0215446914	0.008785059673	1	0.003229109622	0.4422952983	0.06338875485	21	1
12	681.3519193	471.3194204	7561.722555	10620.82241	264.1447095	-410.5373925	2038.136034	4097.5	22583.2234	1591.233478	2228.161848	208.4816667	318.9032331	1801.767849	782.4276864	11947.43516	0.7197538833	0.02399239401	-0.03853907713	0.0267273321	0.02749920769	0.03794936662	1	0.5640803138	0.002840108557	-0.01528017608	90	1
12	697.2804209	342.4233408	-45.54652837	10520.94778	1114.117832	279.6854042	1520.618606	4165.5	8662.446809	48.65512099	2245.497227	247.1558484	101.4505741	170.5132106	836.410943	4296.382083	-0.004549633419	0.1075166889	0.02764804098	0.005092501381	0.01552969325	0.007769001665	1	-0.0008412748274	0.1847417869	0.04596111574	12	0.999997509
12	711.207062	249.4660439	3947.574519	8280.962613	441.5259092	-185.7306604	1494.423953	3280.5	4781.903226	935.627662	1926.561621	178.1215926	182.0814283	178.2601806	744.6499983	3788.756961	0.4726165359	0.05577008491	-0.02161651851	0.02742090824	0.01923543637	0.0272582809	1	0.3709591138	0.07138210186	-0.01373016265	83	0.9998866399
12	716.5876732	376.6770328	-64.771071	9693.318635	1640.113656	559.114444	1537.980208	4005.5	6272.410526	47.82643919	1932.485342	348.7739889	136.2662897	165.0092567	769.0597789	2873.39157	-0.006972485197	0.1704920617	0.05675694176	0.005669047586	0.01961031043	0.01076706215	1	-0.0001858798499	0.3140131742	0.1475077975	18	1
12	721.9851543	349.3103771	553.8557084	9312.005669	2226.013512	797.7031599	1434.654596	4063.5	5934.795699	155.6697547	1671.201211	405.6722735	178.7090014	176.1214151	699.6056711	3592.915482	0.06209625738	0.2419727861	0.08656973768	0.01146382234	0.01987337255	0.014048935	1	0.05687597339	0.4596861426	0.2684320344	47	0.9999999984
12	740.6747126	444.6193484	2295.930857	7671.908478	203.9212267	578.2103641	1885.254288	3053.5	22978.45833	510.7425793	1656.112767	120.5845653	161.0232162	196.2515229	585.9989804	12465.44657	0.2948503943	0.02706447667	0.07027390496	0.02262411544	0.02092881717	0.02088168705	1	0.2371558171	0.01850962945	0.2596384517	70	0.9999999851
12	755.4064206	470.8188218	-9.26203387	7243.545508	2265.151754	174.0994743	1411.981584	3303	4475.364706	57.02602526	1174.101141	377.1446264	72.24461071	155.0149323	516.8870372	1956.834822	-0.001483601467	0.3177747805	0.02577666948	0.008293218827	0.0248187843	0.009363907288	1	0.003234752067	0.6127115603	0.04718226651	25	0.9999877862
12	757.9744625	456.7566104	-12.98268919	6742.814862	2125.029918	158.9975828	1446.446374	3124	4732.05814	60.32850714	1037.219985	353.4020589	72.77077965	147.4559674	463.7294054	1931.920138	-0.001968307401	0.3184973103	0.02429663932	0.009242872132	0.02813370164	0.01090707549	1	0.002756291791	0.6141368772	0.04200683261	25	0.9999470077
12	775.5076177	406.2571117	-31.86607824	7610.951834	2391.591868	150.3549957	1273.754756	3488	12654.85106	62.39475774	1182.802646	345.2247883	73.27677986	137.6827225	504.1836583	4893.568531	-0.004192263533	0.3178180872	0.02031421412	0.00880086962	0.02701094489	0.009650714859	1	0.0007224072375	0.6126430739	0.02777980436	25	0.9990800854
13	81.62064287	19.30018208	325.5450721	6652.558	670.4781696	1125.08175	942.8947141	2554.5	6179.354839	85.70753452	999.3693608	137.7120876	213.1349133	149.0424682	369.2080713	2353.635207	0.05031193264	0.1023466133	0.1705274964	0.01118224834	0.01889553994	0.02054884705	0	NaN	NaN	NaN	NaN	NaN
13	99.553952	26.192099	27.33813296	7078.67454	662.9414214	101.8621025	883.5343845	2679	1928.157895	39.47582596	1162.131263	143.7251242	52.38267271	141.6880266	426.9398349	1024.274131	0.004084550833	0.09566373892	0.01455293956	0.00616620588	0.01652150959	0.007509850289	0	NaN	NaN	NaN	NaN	NaN
13	166.3654751	608.651288	-73.79535149	18733.28087	3088.491946	452.7160896	1424.589058	7659	8438.6	72.03627126	2563.869635	494.4152436	117.554208	208.3946289	1057.688436	1279.814559	-0.004367881801	0.1654908157	0.02418374911	0.004057027944	0.01147931873	0.005414646054	1	-0.0004450871885	0.3026501596	0.03601101918	17	0.9762502484
13	167.7174127	171.2181887	4280.752164	15003.1769	4683.160518	-145.1225192	1610.9949	6880	17984.47872	841.0357899	2741.440217	826.2823871	198.9666555	241.1042114	1198.365041	8849.580584	0.2907894573	0.3201937874	-0.009446390844	0.01614406842	0.02020776302	0.01519860378	1	0.2309088282	0.6125551004	-0.005600573156	80	1
13	178.7030548	109.4410225	10305.07897	10454.12166	229.495844	-623.8584848	1630.603768	4061.5	5052.702128	2696.663153	2891.845467	162.7239608	459.0607004	197.6653187	1058.335039	3063.204945	0.9717480715	0.02142001008	-0.05675369426	0.05304038016	0.01968876655	0.05315047278	1	0.7611843184	-0.006350519836	-0.01917382334	94	1
13	212.6715959	43.43995403	3476.903198	7605.616296	851.6395265	552.0232459	1431.104711	3145.5	10216.71277	928.4955119	2014.760696	212.8391066	269.3184598	175.2675936	767.4681514	6719.44597	0.4533702591	0.1097083448	0.0650177357	0.03404379294	0.02423600246	0.03962483043	1	0.3622963613	0.1845001714	0.2812824251	86	1
13	230.5165078	373.1132358	-391.5032835	18700.68569	346.7648393	4597.072384	2465.037763	6885	6437.271739	84.96568669	3702.907262	186.2618779	885.4134409	257.6072537	1368.859418	3005.62902	-0.0215095559	0.02108619592	0.2399374664	0.005383100895	0.009730215504	0.01865330088	1	-0.0001547406819	0.01646803635	0.76869618	5	1
13	348.4443505	454.5298554	-170.0387921	21901.26991	1356.904229	1281.899374	2182.671108	8389.5	12926.29545	66.39456245	3352.277094	284.7351301	221.2590064	217.8191021	1255.160695	4606.72123	-0.008044087247	0.06053716513	0.06035734708	0.003330451934	0.009926779208	0.005454498296	0	NaN	NaN	NaN	NaN	NaN
13	361.7821738	460.2824372	-88.83784918	16944.48116	877.3454436	1062.054311	2429.363966	6350	5763.581395	54.72577136	3515.00918	259.3643161	227.6789038	205.6017599	1307.576069	3295.787199	-0.005683926597	0.05393617291	0.06415137399	0.003641088633	0.01172298931	0.007870942086	1	0.0003496486157	0.07695399251	0.1693742571	8	1
13	480.8207325	217.4263701	2467.848934	15178.20098	2334.076685	86.58631527	1903.358781	6090	2909.020833	645.0388083	3504.716683	615.0406458	158.2347135	248.2588558	1419.413418	2159.03653	0.1673003339	0.1562150245	0.005706323197	0.01322257232	0.01738305201	0.01477231923	1	0.1333432612	0.2808582734	0.01225414807	61	1
13	493.4532318	62.27172745	-107.6880508	8197.814383	-1.652664204	1840.964043	1955.774478	2987	1104.83871	69.66381185	1696.208598	135.3428804	413.6528055	738.7883697	589.1685168	833.2267723	-0.01287115777	-0.0002638493265	0.2205534155	0.01476592672	0.02013378961	0.02747752311	1	0.005115049194	-0.02779548772	0.703392751	5	1
13	541.4350209	483.6682425	-346.7325003	17541.08239	278.3273555	4149.431114	2270.03474	6438.5	6943.553191	84.99092363	2668.006726	182.7203989	633.7288508	258.0510155	1003.495498	2025.839492	-0.01987555675	0.01685003522	0.2345010576	0.004579345747	0.01001337515	0.01451486773	1	0.0007172003156	0.007630583867	0.7502551186	5	1
13	553.5200581	746.578769	3314.330809	7288.232954	1161.379697	-200.6435916	1508.857809	3074.5	17536.80208	859.7719607	1789.054941	281.4393434	177.3170372	168.6168864	712.8513833	11236.46202	0.4664643788	0.1642182483	-0.02836486786	0.02498325743	0.02163433948	0.02782690683	1	0.3665703517	0.2920209908	-0.03477842923	87	0.9999999945
13	565.473291	234.2611959	663.6066189	14721.33041	903.5544123	3069.316288	2048.84664	5545.5	20794.41935	227.6587399	3045.02356	202.827482	667.3266	249.2120577	1103.083655	10522.83001	0.04470065335	0.06464722944	0.208374397	0.009873119274	0.01537636267	0.02030151594	1	0.05014670391	0.1031751251	0.6771112162	37	1
13	586.6291522	78.41929193	31.92805186	8559.543451	727.584805	112.9364925	1411.523168	3274	1802.244681	47.04069626	1447.224796	181.2345193	68.3700745	176.5880975	531.7848611	972.6815355	0.004157153259	0.08666130907	0.01276827859	0.006062424856	0.01934899718	0.008490805364	1	0.004800081971	0.1416430164	-0.003830828101	11	0.9994668585
13	589.7450149	312.3949029	-42.20087414	14378.13064	4710.236757	141.970026	1676.429925	6591	8230.819149	89.8787698	2773.100054	864.0637083	93.75390561	212.6866927	1207.627321	3954.416728	-0.003244777537	0.3324241117	0.01009154206	0.007104068308	0.02086469035	0.007281355063	1	0.0008813517089	0.642008019	-0.006647990031	24	0.9999999987
13	618.2658184	380.4871762	-77.79046129	15852.37349	3696.411048	390.1038846	1496.898843	6787	10803.16842	77.51027156	2543.369784	660.2744752	107.4270322	198.7300824	1093.841505	3719.321829	-0.005294684724	0.2398004741	0.02580704874	0.005571191166	0.01679303093	0.005623708098	1	-0.0004282945032	0.4540105716	0.04382502387	21	0.9999999999
13	663.4653258	299.669324	-78.71992625	13964.74296	1400.972905	752.9745263	1531.73301	5353	9048.175824	59.5999697	2301.300467	256.7417719	150.3818469	173.2992246	858.7077907	2847.755575	-0.005630273838	0.1005870016	0.05562494693	0.004561364057	0.01389606143	0.007920392592	1	0.0001961205218	0.171632157	0.141624414	13	0.9999999617
13	672.1388692	95.75512275	21.63182736	7464.487239	742.8287091	137.1806246	936.9519981	2901	2460.768421	40.55179898	2094.199462	232.0808535	70.86644043	147.3111771	781.631922	1827.709085	0.002868221902	0.09965351348	0.01841418726	0.006520582166	0.02397881237	0.008014294705	0	NaN	NaN	NaN	NaN	NaN
13	676.0089571	291.3319197	2945.446947	9959.076533	626.0709866	15.66707643	1885.460672	3968	19056.24719	820.8386566	2365.87229	185.5214883	181.2189096	1001.726615	872.2345946	10557.9252	0.3062972618	0.06211170202	0.001830739016	0.02469996569	0.02094678043	0.02107577679	1	0.2417028569	0.08730475654	0.02825680725	72	0.9999999463
13	679.969634	410.5054	3212.61421	10400.81863	127.6430024	-5.967850405	1814.980296	3894.5	4496.574468	683.6926383	2268.227717	121.8226961	162.5432316	188.0372347	826.4522225	3948.146484	0.3081343379	0.011762376	-0.000483149996	0.02194343312	0.0136301369	0.01767571967	1	0.242558908	-0.01530977642	0.01907242411	69	0.9999966941
13	683.3918643	166.5800214	-28.95654547	8684.967871	940.5280717	205.1422144	1267.291166	3423.5	9283.247312	47.70116841	1383.492681	182.1428158	68.25855958	155.5911693	521.1583508	3596.398892	-0.003255313742	0.109346505	0.02456955546	0.005731800077	0.01730397573	0.00728398782	1	-2.093402037e-05	0.1883418442	0.03574406427	12	0.9986644683
13	704.3585328	709.6796595	28.71062277	6003.182392	957.1748685	111.9273441	985.7205477	2451	4689.180851	44.62715527	899.4689041	149.6740267	55.59946445	135.4487247	347.7546063	1159.305548	0.004337317801	0.1606622913	0.01835366819	0.007710792838	0.01891763568	0.009360037869	0	NaN	NaN	NaN	NaN	NaN
13	706.6030645	409.4632883	-38.18996466	11698.41797	3865.568544	103.8633584	1364.85803	5388	7469.62766	81.86516683	1664.791182	543.0788528	87.1553485	897.5613639	730.8624042	2862.395057	-0.003147297936	0.329971407	0.009484144488	0.006964069526	0.02038706118	0.007406397122	1	0.0008949119216	0.6369917637	-0.008793522266	24	0.9999999992
13	719.2471384	388.5380241	-46.80530796	10666.64777	176.8233667	624.7430185	1547.685378	3919.5	5725.456522	48.84948612	1989.67557	131.5237702	131.3039148	156.9378465	699.1162204	2306.388106	-0.004406917514	0.01622304681	0.05784938447	0.004890815226	0.01343352095	0.00781449794	1	0.0005949026357	-6.681673186e-05	0.1467708137	3	0.9999999101
13	742.3675816	252.6415355	12.06166599	7163.645498	714.3625293	72.88328776	1286.308485	2797.5	3780.114583	39.38627367	1449.930821	175.6024549	64.47203091	141.0507151	548.4644894	2373.453774	0.00172356681	0.1005762734	0.01055769173	0.006304315323	0.01866993418	0.009341713098	1	0.002848892748	0.1699274352	-0.01153625039	11	0.9999237841
14	82.4598583	142.6841965	24.36891187	8116.30697	2392.354149	404.0930287	1324.618382	3576.5	2746.744681	65.72151541	1392.244093	477.6680125	106.9203176	489.0606444	622.3579702	2405.367117	0.003158869082	0.3050567838	0.05128132188	0.008410483264	0.02509947232	0.01057868919	1	0.008556504569	0.5876549537	0.1354936921	26	1
14	148.6231798	621.6871819	-89.00330085	13244.52778	730.6408327	752.1165932	1865.263943	5014	9387.031579	50.634086	2768.22769	180.0410453	156.9273626	194.760532	987.3945326	3774.097619	-0.007068308438	0.05362960821	0.05648950331	0.004422958034	0.01316579566	0.009534929674	1	-0.001276163862	0.07607836476	0.1427107878	8	0.9999997818
14	207.4467093	291.2337648	-380.3033263	17638.08011	950.2676276	4216.128002	2653.328164	6679	7105.450549	93.6877546	3313.328462	267.4607086	842.3660936	272.6751801	1250.34123	3119.22245	-0.02138907986	0.05767104124	0.2402120702	0.006416159707	0.01149528414	0.01804408579	1	0.0002711008337	0.09096120406	0.7708750022	10	1
14	227.9812351	639.3648015	-56.0467079	14631.55967	1446.424028	203.9430862	1899.677943	5631.5	5325.430108	54.89209285	2958.850222	313.0635148	84.9327338	211.6009466	1106.800507	2783.609654	-0.003954830851	0.1003174785	0.01497843303	0.004074227249	0.01424173147	0.005893224836	1	-0.001316193296	0.1696307743	0.002322618596	11	0.9991099305
14	241.6383696	544.624609	-46.36486976	19457.75188	2053.20758	278.1267132	2096.0952	7722	6739.708333	63.11564725	3005.475045	430.1839819	99.83068847	229.7952161	1210.903151	2118.271867	-0.002755768437	0.103323152	0.01491518639	0.003460096568	0.0121299706	0.004961058049	1	-0.0003509570589	0.1757322025	0.002484157411	11	0.9992504733
14	316.4278315	568.2159233	-68.5118752	18097.32289	1842.582917	300.2703397	1989.644737	7081	6213.107527	65.69784928	3957.404772	460.4147083	103.5054437	258.5834214	1520.486718	3215.105315	-0.003799689055	0.1017909983	0.01676757594	0.003805454818	0.01213061941	0.00579202827	1	-0.001056961367	0.1726917265	0.008555904455	11	0.9952482088
14	329.1684959	368.8742718	-19.32377981	19082.95622	4637.542551	702.6934971	2586.194748	8280.5	7321.697917	87.50749716	3351.708364	911.0210787	154.4878734	257.9499247	1483.010479	2408.201338	-0.00106848975	0.239673119	0.03840553359	0.004620565815	0.01599975454	0.006504964869	1	0.003774762385	0.4541391573	0.08810205099	21	0.9999999983
14	435.634552	482.4829011	-180.4496328	19572.44663	1197.681574	1191.070161	2265.95888	7389.5	22723.52688	65.04764098	3169.637732	267.4584557	203.3071324	226.2889281	1193.86346	7044.912689	-0.009487190333	0.06119648882	0.06103864398	0.004027025355	0.009811446417	0.006765706913	1	-0.002799400991	0.09167609973	0.1580294952	8	1
14	510.8015926	73.70088964	59.42506238	8141.830329	679.968345	195.5690027	1788.250207	3146	2104.123457	62.98225241	1888.30316	197.210011	87.70556433	222.7024877	702.1796066	2389.041792	0.006728980073	0.08553528306	0.02481806155	0.01017177016	0.01630665475	0.01461661269	1	0.007653959154	0.1397407865	0.03814166851	12	0.9999654382
14	516.8396918	52.02861585	1444.608174	9421.886306	1492.606673	1236.908061	1728.67438	3922	8901.421053	300.2742671	1666.096276	276.6662324	279.8411466	221.0349857	669.4106407	3043.463406	0.1531273891	0.1547778317	0.130174053	0.0150352406	0.0200132466	0.01944790762	1	0.1308359423	0.2824993608	0.4366399094	63	1
14	524.4692131	73.18889439	1542.176264	10154.43657	1564.951102	1309.677687	1746.897606	4231	8634.765432	374.6675697	2209.352004	313.3446812	327.5689856	183.7984301	870.4137485	5418.32799	0.146436938	0.1504288051	0.1257859173	0.01484287169	0.02053247161	0.01857516388	1	0.1252260869	0.2735784329	0.419855591	63	1
14	621.546328	122.5822544	1583.210721	10113.27796	957.8493197	448.5243517	1601.961022	3965.5	6524.5	303.4511434	1784.20056	185.7423972	166.045621	214.0219905	651.8078024	2848.431225	0.1583909926	0.09504870908	0.04662988995	0.01368611586	0.01709343729	0.01518676979	1	0.1286559201	0.1578839102	0.148793559	59	0.9999994676
14	622.3760592	375.4388282	778.8363632	13066.37183	2129.979397	462.8566157	1856.874654	5471	17179.47312	240.2768358	3109.838828	447.2765834	161.0160646	353.9112977	1172.02081	10489.57691	0.05884700597	0.1620462851	0.03497959347	0.01073613088	0.01905195857	0.012398513	1	0.05004571396	0.2951863169	0.08774496318	43	1
15	166.3228859	266.2036821	11258.09944	15217.38325	1659.764262	-570.0757868	2030.809434	6212	13182.3125	2424.05711	3207.3088	373.8945017	374.8635359	205.5651455	1294.041553	7804.262245	0.7329454863	0.1158381515	-0.03564965348	0.02740519435	0.01525596855	0.02900587283	1	0.5754500704	0.1897622104	0.0007571102607	92	1
15	508.8087853	160.3843296	-17.36502751	13187.82827	2103.895072	247.7018506	2121.169416	5419	3973.275862	60.79749082	2517.581033	420.731362	85.73613059	324.0636742	975.0089839	2399.801526	-0.001507383994	0.15697671	0.02001403501	0.005193677064	0.01696548408	0.008136235793	1	0.001444165839	0.2851314672	0.02206800134	16	0.6458083609
15	520.5921928	168.6984247	2.324632522	13172.99868	2044.583975	206.867789	1942.800667	5331	5539.068966	64.41706556	2519.555628	443.2879676	75.52240143	240.4252452	990.1048903	2612.873482	0.0001836445844	0.1582754271	0.0163317141	0.005303240796	0.01380089809	0.00648009658	1	0.002530277758	0.2876237635	0.009850863867	16	0.9974272535
15	529.1650176	245.1700761	6666.367525	13877.16727	3277.398859	-269.7884338	1934.273272	6158	14220.91667	1609.21768	3220.447034	755.5414161	282.3219503	218.6222573	1385.097655	9000.311536	0.4810346666	0.2366417624	-0.02312356913	0.0221815382	0.02354598762	0.02382467044	1	0.3790236645	0.4394649423	-0.01097796932	88	1
15	565.3580336	412.408644	-68.81366572	16662.56452	1629.718208	502.3035656	2005.877679	6360	8592.978723	60.56328557	2586.953811	387.2882795	123.550666	225.8667676	1053.774607	3259.77442	-0.004327135659	0.1076296338	0.03227528397	0.00386909474	0.01315585193	0.005795436875	1	-0.0003430747283	0.1851316767	0.06191849759	12	0.9999999991
15	638.757353	391.5207827	-91.32382407	14364.48993	1396.745859	796.9034747	1725.958435	5522.5	5898.107527	60.40179396	2974.499871	284.4143391	163.1271409	183.5071688	1092.607071	2702.30496	-0.006972791703	0.1004186595	0.05704324115	0.004595284125	0.013632095	0.008379253448	1	-0.0007635555812	0.1713569858	0.146179708	13	0.9999999968
16	121.4832259	210.4494865	1044.326354	16878.14682	5247.827334	494.3575771	1501.166891	7535	8111.15625	221.570033	2645.742556	906.2867323	152.3492908	207.571786	1256.60659	3747.993836	0.06275386825	0.3170390538	0.02952498326	0.00863801563	0.01674981072	0.007945139843	1	0.05406319555	0.6105012286	0.07502494642	49	1
16	389.5064255	515.0904782	3077.945643	18249.55179	1038.605825	2858.61257	2790.541343	7181	14172.76087	621.2962661	3308.550635	275.0619112	562.0549961	241.4766072	1275.738884	5426.638434	0.1640405945	0.05731355068	0.1546579452	0.0115213811	0.01063541975	0.01837419041	1	0.1403011197	0.08478481054	0.5201103192	57	1
16	453.5993673	19.46056549	-16.45642003	9316.72649	154.7022919	472.7395482	1267.063142	3370	7036.819149	37.94913462	1529.395591	121.1000481	98.95503851	156.4655938	533.940527	2855.440794	-0.001569439981	0.01511526104	0.05141212664	0.004365090119	0.01384126205	0.0076669012	1	0.002371343428	-0.002586085135	0.1252742524	3	0.9998410871
16	455.3428713	518.3322933	1092.592589	18065.789	5918.056189	1674.500051	2220.946269	8419	23625.37363	255.2478286	2993.067143	983.8390801	306.2841973	232.7988032	1361.03718	8868.017804	0.06137259294	0.3266419597	0.09109074982	0.008466973253	0.01782733959	0.009333473775	1	0.05734269565	0.6322373774	0.2865933479	50	1
16	567.2997703	649.6277162	1367.856769	14966.36052	216.0323739	108.6910731	1975.251003	5407	17004.60215	169.5548583	1449.161021	120.0573316	101.7573997	184.531476	501.8268313	2991.815288	0.09056108038	0.01378278458	0.007131162599	0.006450332685	0.008201605165	0.006908012228	1	0.07181181324	-0.008068478221	-0.00545069862	30	1
16	645.614956	596.9657276	-25.07945898	12680.50778	1199.726301	146.1789687	1471.714757	4865.5	5175.595745	49.17063856	2004.310165	188.1569455	77.23142914	138.799568	729.0817882	1706.894535	-0.001815653777	0.09922178732	0.01189748408	0.004120519149	0.01257842642	0.006213703417	1	0.0001441885189	0.1672634396	-0.007802325299	11	0.9999114946
16	684.3647414	350.3455116	841.5536598	14142.62243	4351.966039	417.4512226	1432.799469	6418	14549.89474	188.4071545	2302.080161	685.6816337	136.4721196	228.0281091	992.1875417	6246.131655	0.05969044425	0.314178449	0.03140597528	0.00878464513	0.01780870666	0.008666282002	1	0.05175791278	0.6047836381	0.08068003689	49	1
16	728.3856384	437.5820353	-63.64371854	9820.787445	1645.096108	533.677372	1399.130413	4077.5	7582.105263	57.12937779	1683.686423	299.1732448	119.7437896	160.9478524	682.0005597	2754.290875	-0.006171243038	0.1653935789	0.05413429225	0.00599332567	0.01616570498	0.008725765584	1	0.0002189284195	0.3035300542	0.1385136389	18	1
17	108.6649185	173.314583	10258.76139	10658.79758	271.5840478	-683.9412347	1630.013858	4105.5	10831.01515	2536.409143	2573.178616	148.5669492	412.6641	190.0413071	931.4171809	5877.026403	0.9847405678	0.02578896407	-0.0639361734	0.04681525854	0.01806394716	0.03778991541	1	0.7709505717	0.002120896053	-0.04068166161	94	0.9999999998
17	116.4365912	162.9979113	10336.37115	10341.16894	303.5230588	-736.2428962	1673.476494	4140	14388.5303	2270.286467	2247.774745	130.149719	459.5687643	810.6158058	833.8446731	7434.09601	1.009977131	0.02777288288	-0.07044730902	0.03612534648	0.01375706647	0.04899760994	1	0.7903829097	0.005599178353	-0.05710471652	94	0.9999999536
17	121.4535329	175.424844	11109.88659	11042.51509	250.8139253	-840.3037346	1629.216395	4328	4113.714286	2530.650794	2560.899056	144.2951861	475.6396938	198.0882867	945.6316697	3575.75139	0.9973909101	0.02112291811	-0.07589561132	0.03608893958	0.01542303088	0.04867479788	1	0.7800379408	-0.00796617412	-0.07898366289	94	0.9999999999
17	123.690642	48.50945246	542.1457535	7485.244846	3021.411182	-20.97038684	957.6835186	3578.5	6552.255319	136.3312436	1192.093494	514.317231	76.31698031	167.2065746	563.8811445	2949.329546	0.07167402082	0.4050951971	-0.002986899068	0.01449320157	0.03205104469	0.01086607043	0	NaN	NaN	NaN	NaN	NaN
17	147.1047895	167.98	12269.70427	12029.50197	241.4661179	-989.6324851	1842.187231	4676	5945.207317	2768.196209	2688.691023	146.7142953	527.8683735	245.9316022	997.3238346	2811.014903	1.016571734	0.02145430959	-0.0789589902	0.03623429738	0.01429936191	0.05152185696	1	0.7949285108	-0.007651414654	-0.08502556963	94	0.9999999977
17	147.3761295	181.556375	13475.34891	13152.21209	297.4711856	-989.4860917	1893.283346	5259.5	8343.135802	3032.114763	3013.60511	164.560503	540.7754843	214.8627794	1114.46318	4975.829749	1.002646156	0.0206035846	-0.06692694327	0.03438096258	0.01459628115	0.04314865241	1	0.7847951799	-0.008776922348	-0.04695355051	94	1
17	346.7324757	123.4354312	-107.3408737	13784.3993	6076.749903	344.2376244	1673.886827	6740.5	15389.41489	93.22064896	2464.430313	984.2933981	105.0111538	238.6942851	1127.092307	6003.232213	-0.008303488151	0.438754626	0.02560703035	0.007857364126	0.02487066835	0.007450988817	1	-0.001114987866	0.8591047116	0.04899974407	29	0.9999999652
17	376.1641143	535.5256518	1449.910538	20351.24142	6798.997295	652.1579095	1917.095524	9402	5131.389474	283.1307459	3075.174661	1030.462777	176.7538656	247.9884898	1352.635655	2212.425565	0.07139766642	0.3234848175	0.03214880007	0.007579533737	0.0162233585	0.007249607711	1	0.0611059848	0.6236032445	0.08627096022	49	0.9999999998
17	558.8040685	84.79927159	661.920318	11650.02372	1789.251018	363.0546842	1601.88017	4745	34293.4	146.8193563	1674.065996	275.7620204	107.4329128	210.983593	622.7804981	9820.149249	0.05715332841	0.1562238995	0.03251746837	0.008002943265	0.01870245104	0.009110327565	1	0.04849128666	0.2832678071	0.07869654202	43	1
17	577.0898375	130.8585233	722.0260179	12389.36817	2754.470181	1083.642202	1510.848181	5299.5	3351.452381	161.4110291	2076.392591	480.5059956	191.0533223	179.1846902	847.9395993	1451.560726	0.06040211769	0.2246047975	0.08908741974	0.007963575313	0.01954575716	0.01085207714	1	0.05556936351	0.4244365878	0.2761159407	47	1
17	583.3819065	142.6387136	682.673142	11133.93368	2605.959959	1055.300924	1692.522259	4820	3354.512195	163.4596009	1927.394966	478.500694	220.1377869	199.5062411	803.089166	1740.435395	0.06177450339	0.2307305261	0.09482073332	0.009429696051	0.02171375331	0.01298070071	1	0.05710110701	0.4370920481	0.2963410185	47	1
17	605.5085981	154.9958704	821.3115625	13799.66699	4248.614167	432.6413654	1446.85594	6205	13600.6413	183.8125746	2204.090766	618.0616599	129.5113019	246.698142	913.8405785	5602.643851	0.06127894685	0.3006995477	0.03256906953	0.009330259246	0.02076735763	0.009822144558	1	0.05297458153	0.5773612637	0.08460293971	49	1
17	743.3183316	613.4935777	16.50728426	7199.622195	1088.131276	32.41697097	1025.701758	2915	9334.829787	37.72061558	1064.203261	176.0575355	49.14922793	127.4010085	415.1366281	2880.19528	0.002564517334	0.1551806477	0.004764555917	0.005523935644	0.01681842175	0.007464572789	0	NaN	NaN	NaN	NaN	NaN
18	122.3804169	623.1028664	-47.64709191	13807.78583	2121.796942	157.2549933	1514.672721	5613	9657.56383	60.47859566	2190.602723	298.4855513	73.98841546	213.8907784	803.8527831	3068.28251	-0.003702172649	0.156834291	0.01164887366	0.004870657354	0.01478533667	0.005319533739	1	-0.000867226912	0.2845759314	-0.007196002052	16	0.9999668957
18	179.5283226	166.2592717	-293.2941518	15166.9396	173.0263063	3467.302198	2558.818553	5445	4835.505376	78.15439042	2484.376564	150.4182908	597.4932386	249.8985127	871.4808433	2002.784907	-0.01960287559	0.0115082321	0.2287603507	0.006161638364	0.01096068936	0.01835283826	1	0.0004867775957	-0.003450723225	0.7304142679	5	1
18	207.7224653	284.4854835	947.9502932	16437.03317	4019.581692	1621.609906	2123.373841	7159.5	8485.252632	236.5606066	3274.129342	900.3775088	348.3016974	224.9117096	1458.381278	3788.610751	0.05831497254	0.2538815446	0.09941669837	0.008265877466	0.01718091572	0.01501418555	1	0.05489468306	0.4844337079	0.312092032	47	1
18	217.0263186	20.00255884	605.8264126	8934.305171	3393.177789	51.35942296	1250.858634	4202	5589.1125	148.0746838	1698.651579	686.7290587	88.63029315	303.0928215	771.6400898	3080.637354	0.06982506065	0.3811887715	0.006474534447	0.01162569954	0.03386897597	0.01041585902	1	0.0585728115	0.7402028995	-0.0004229925253	51	0.9889621858
18	222.4605188	499.1156646	5782.271235	18399.59147	1950.734706	-164.3423542	2206.959177	7326	10475.35106	1338.266905	4188.324296	479.4895017	225.3008507	270.8923469	1633.268923	5054.337591	0.3142937677	0.1080869516	-0.008722507157	0.01388992801	0.01620189727	0.01447214532	1	0.2476558655	0.1804317323	-0.004627634817	74	0.9999997259
18	223.4209215	7.556277364	656.3134086	9083.284771	3462.741452	45.9787014	1099.625585	4203	4945.149254	127.096494	1306.90432	535.9123779	95.79693324	198.6356458	596.735507	2730.740227	0.07447351288	0.3878589237	0.005719444043	0.01077534948	0.02475049826	0.01095183957	0	NaN	NaN	NaN	NaN	NaN
18	225.4843641	82.6343114	672.4636457	11689.5673	595.5269583	1085.857031	1818.314155	4432	3990.655914	170.4040575	2460.639026	185.5690444	225.3427801	206.1637052	882.9489754	2079.389331	0.05761901919	0.05092110118	0.09223722789	0.007916787663	0.01392941432	0.01289186192	1	0.05211685982	0.07097190239	0.2805608877	36	0.999999981
18	229.8429732	747.4075691	-102.5311333	9618.383423	1440.498749	1051.321867	1752.081392	3915	10615.95745	58.59890128	1811.905419	288.340564	200.4096476	177.3922339	720.575271	5016.86698	-0.0109374376	0.1566194426	0.1111963615	0.006728241102	0.01711447967	0.01234281856	1	0.0003633718164	0.2877373554	0.3332089023	19	1
18	234.1599764	16.53508533	549.3661974	8482.080099	3265.532457	19.94681358	1173.00619	4024	11014.84706	151.6804922	1758.67483	687.9219056	85.70194376	190.4460602	797.5159229	5543.563208	0.06539056272	0.3856295214	0.002807552388	0.01259397717	0.03237194306	0.01148622529	1	0.05486418116	0.7491732874	-0.01391275175	51	0.9992343572
18	269.5945006	221.0536252	-36.783268	11701.46434	3678.67793	816.4860705	2698.577131	5500	2667.72043	91.05347879	3608.006309	1233.938651	216.0610414	369.884851	1631.542065	2597.042944	-0.003663970292	0.3265570597	0.07469202938	0.009441823862	0.02853205326	0.01934545059	1	0.004997639164	0.6323422014	0.2150634266	26	0.9999999993
18	285.2654533	401.4613341	1303.839806	19603.93123	5081.364671	97.23604595	1969.012802	8661	21589.58065	385.9660274	4285.712055	1028.995953	116.939792	250.3726955	1760.488665	10758.94064	0.06754504514	0.2498824945	0.005397464965	0.008990681369	0.01735028656	0.006397918549	1	0.05558344162	0.4728613334	-0.008988418957	45	0.9999999964
18	297.4857161	66.66090813	-135.2559107	13561.85681	2959.90692	1490.253687	1991.763465	5686.5	7755.308511	73.45414269	1923.358322	408.0310514	237.5591274	213.069129	761.4814613	2543.969648	-0.01046308546	0.2191424067	0.1133433558	0.005627037573	0.01857511147	0.01145062949	1	0.001419257671	0.4151006074	0.3427606062	23	1
18	317.4356674	344.1788594	-241.8404691	14803.17044	587.8756593	3644.560717	3141.618163	5423.5	1925.4375	107.7484996	3943.453807	297.2829728	1014.336716	434.9113298	1484.248186	1582.080568	-0.01826071919	0.0424765437	0.2515578188	0.007583415205	0.01821860153	0.02904508515	0	NaN	NaN	NaN	NaN	NaN
18	359.9949279	233.3364456	-183.6347821	19873.32896	6988.229991	1170.616669	2067.669242	9365	15638.54348	94.36985864	2812.821823	916.3417567	189.8273495	223.4217662	1198.138059	7376.822313	-0.009349464875	0.3472000386	0.0605932882	0.005788556314	0.01960689626	0.008122175397	1	-0.0002838462097	0.6739488729	0.1659671231	26	1
18	368.1207293	113.64657	13348.15267	12874.2518	161.5095695	-603.9109198	2336.50811	5043.5	8202.097561	3194.692963	3236.84163	161.9250219	524.5585244	245.0658086	1196.185732	3523.221743	1.040230179	0.01398566934	-0.04599559962	0.04895971222	0.01519598356	0.04222908766	1	0.8157853341	-0.02200799752	0.03352752514	94	1
18	368.3848572	126.1176845	15775.69427	14999.23334	343.8040368	-728.9236784	2259.237165	5776	12593.67647	2828.434131	2810.90369	195.6902076	494.5899392	263.0968069	1071.8106	6404.648891	1.047161049	0.02317351677	-0.05064999224	0.03721699614	0.01442373808	0.0373143657	1	0.8209963408	-0.003556877216	0.01945247797	94	0.9999999998
18	381.6796571	129.990814	14099.41916	13237.68685	265.7129213	-963.0355822	2423.100703	5277	7263.880597	2594.272799	2427.829294	160.56543	546.9566988	308.4342568	927.7728165	5001.378363	1.073041836	0.02057950122	-0.06790935905	0.04307214871	0.01315969968	0.04748825686	1	0.8401487473	-0.009785831857	-0.03390815572	94	0.9999999404
18	390.5128942	121.5667869	16011.90158	15098.55722	313.6611104	-846.9714645	2200.406127	5845	9376.686747	3238.890573	3215.788404	198.8744914	531.6110117	245.4296117	1243.328406	4938.214012	1.031045597	0.02205890423	-0.05158453456	0.04100272025	0.0126343037	0.04235618573	1	0.8082341818	-0.00564724495	0.01244459756	94	1
18	394.6084707	463.2496377	15264.38608	20596.87736	3470.743251	-753.7036754	2104.796644	8783	17182.81915	4180.695148	5905.820427	919.000159	641.6769351	320.0888474	2391.301514	12764.85796	0.70726243	0.1653252378	-0.03491152115	0.02731850994	0.01675246162	0.04038396944	1	0.555703177	0.2908792387	-0.001065047786	93	0.9999999957
18	396.3226954	58.27166377	-77.32177655	10001.66349	977.8126772	1169.572139	1998.434574	4018.5	5461.150538	60.8967692	2178.273288	239.7862296	257.5537394	224.698957	815.1083847	3176.568763	-0.008168179958	0.09985657765	0.1187565537	0.007678527931	0.01931994877	0.01392036669	1	0.002585907494	0.1724004303	0.3579631544	14	1
18	417.6429633	177.4587633	-126.9141737	17024.36355	5744.726497	1078.706371	2374.399054	7876.5	14398.78495	88.71523466	2403.083548	915.1365459	177.0672126	241.7839081	1138.381648	5429.24653	-0.007283089353	0.3420903424	0.06399098329	0.005487900822	0.01797126169	0.00709119066	1	0.001535928136	0.6636381898	0.1779569448	26	1
18	433.2110538	369.8650862	-85.24267363	18370.04798	4619.224511	265.4922126	2146.9509	8064	12926.03158	83.89776148	3249.895996	863.6589205	106.8920833	265.391075	1420.991116	5445.17336	-0.004665795802	0.2460795001	0.01468636988	0.00488752984	0.0154712031	0.006084833003	1	-0.0006536689907	0.4663947062	0.005962131544	20	0.9377959812
18	435.4873933	124.2701674	-227.4460562	15637.36752	329.4015018	1868.919567	2294.446806	5688	19385.30526	57.47013647	2733.754758	150.8142622	344.072451	194.2979502	962.4054825	7444.570929	-0.01512202323	0.02175134091	0.123190773	0.005251742624	0.01128008333	0.01150740684	1	-0.003246017173	0.01362918308	0.3690024455	4	1
18	454.5036785	132.2867256	-147.7607921	16542.02855	5418.860799	907.1559209	1896.971238	7553.5	15888.64583	85.54734065	2342.730695	902.6114135	160.268898	214.6153391	1135.505224	5838.527561	-0.009113442664	0.3358274255	0.05610799628	0.0060614475	0.01945184203	0.006088936334	1	-0.0005071622091	0.6506337783	0.1502330442	26	1
18	454.5283283	679.6053249	-14.20432691	12515.74443	3025.196624	177.9775642	1964.839382	5453	5121.212766	65.41544717	2269.621343	537.3329884	88.0759668	214.2217512	933.2723356	3085.062206	-0.001135176865	0.2335070846	0.01445995596	0.005567828272	0.01545173648	0.008184787533	1	0.00200303271	0.4407434618	0.005592895995	20	0.8763131643
18	463.2716384	239.6134715	-23.95634799	16370.59595	786.3760328	595.7059681	2430.236065	6162	5243.193548	55.55190202	2613.064714	256.4025613	120.0692208	298.1831406	1009.459614	2184.677855	-0.001418234893	0.04828256475	0.03630256627	0.003700578647	0.01252403785	0.007632528539	1	0.001721473409	0.06440724704	0.07447904698	7	0.9999988233
18	478.7871922	155.721143	-1.316539812	10496.63464	2325.314657	211.6040885	2561.326857	4593.5	4078.684211	100.3737714	3005.388242	662.8388323	102.0994117	1233.895317	1252.987331	4798.919046	-0.0001494014126	0.2103842549	0.01946231563	0.01109416059	0.03172153545	0.01295111745	1	0.002930186032	0.3938295384	0.02225083931	21	0.9997078197
18	482.7755518	253.1942391	-81.27049423	20950.56758	2195.245546	319.2046244	1884.090548	8224	8994.052632	65.91926111	3380.553205	417.2831022	85.4074299	231.3369707	1315.314528	3418.922405	-0.003600092512	0.1021157056	0.01528626523	0.003329675888	0.01133089719	0.004438507412	0	NaN	NaN	NaN	NaN	NaN
18	492.5999864	420.3446126	-160.0577526	18670.50491	430.1149988	520.8254899	2131.461315	6764	22054.81053	62.24634247	3694.508911	213.6356048	124.088019	227.5015898	1330.710293	11587.75364	-0.008837991067	0.02359469581	0.02899304289	0.004994795188	0.01194998604	0.005742838486	1	-0.004839279325	0.0139841214	0.04681406832	2	0.9999999988
18	513.6616995	54.5381573	-169.0101889	10170.40822	515.5454014	2181.948469	1731.236333	3862.5	8572.021053	53.92139139	1662.383904	147.1119529	350.7460619	191.4859729	605.8584909	3078.678737	-0.01694930919	0.05313759913	0.2143213567	0.005405584137	0.01400565241	0.0203954817	1	0.001925813786	0.08076169618	0.6827864473	10	1
18	522.1405825	143.3938579	-120.2889828	13369.8788	2034.492408	1733.183947	2474.041815	5474.5	7854.442105	73.76639528	2053.283222	357.1420671	278.8838251	480.0325382	786.0215995	2778.049586	-0.0086062245	0.1551943933	0.1295446384	0.00605107433	0.0188369295	0.01032428903	1	0.003463654525	0.2854511766	0.3967604885	19	1
18	522.3289041	393.5131395	-28.8914917	18000.23774	1812.071999	276.1593759	2029.442398	6879.5	8622.095745	68.91745364	2758.4949	390.748344	98.64180708	196.539792	1123.847997	2732.767777	-0.001470665991	0.102117435	0.01498363648	0.004117997704	0.01217956736	0.005704006265	1	0.0006552831718	0.1732629347	0.00297940595	11	0.9991592261
18	532.3578524	428.7422371	-98.11111123	15811.07073	5294.07432	816.345063	1952.165116	7335	10765.59036	141.7637373	2698.696381	973.5263301	206.0241637	1424.19592	1250.404598	4935.845004	-0.006833426955	0.3412900499	0.0545004713	0.009754557972	0.01911147999	0.01093797286	1	0.001222562871	0.6616688853	0.145420826	26	1
18	533.6235828	414.5956552	-121.9772719	16424.38525	5418.652119	879.9275401	1798.332038	7480	15372.28235	95.80331029	3101.767409	1097.814879	191.7786556	238.950132	1429.671366	6114.15798	-0.007652747152	0.3381827716	0.05398542352	0.006476036694	0.02210514484	0.008516359946	1	0.0005151790203	0.6553352489	0.143357186	26	1
18	539.2992187	31.52503396	13.80664463	8357.659515	442.3267662	427.2674121	1227.042289	3116.5	6165.315789	37.9468688	1272.896173	111.2706096	98.90688248	149.0735881	457.2600755	2772.763075	0.001527492365	0.0538913796	0.0528012584	0.004757559341	0.01348676113	0.008694436675	1	0.005236787135	0.07636851992	0.1320498658	8	0.9999978287
18	539.5166292	253.7032206	-70.38019568	18534.12196	1983.501321	534.7732699	1793.920236	7237	8881.305263	59.5104887	2855.135596	414.5244576	114.2445709	215.9262881	1153.366118	2584.468784	-0.003769930847	0.1060297959	0.03017581275	0.003444121407	0.01166899046	0.005729291569	1	-6.415623462e-05	0.1817932609	0.05478076587	12	0.9999999948
18	544.0497593	160.8578418	-154.2448077	14378.10384	1459.515152	1647.291007	1866.691476	5574	6565.3125	67.73099841	2817.430203	310.2196605	314.9251274	197.8555014	1068.698365	3546.684288	-0.01132893774	0.103733039	0.1158429121	0.005707753115	0.01429179735	0.01328770956	1	-7.229021374e-05	0.1802317251	0.3473408153	14	1
18	546.6876036	99.31552688	1594.503997	9545.123026	891.1300404	51.87552056	1898.791025	3802.5	8796.075269	405.1554044	2191.680909	242.8938663	116.56689	255.0347093	833.0385075	5308.735183	0.1694316915	0.1013298854	0.00558820506	0.01382463122	0.02011323773	0.01514581163	1	0.134545162	0.1690824465	0.01053464406	58	1
18	556.5349178	244.6738808	-54.20916674	14351.89603	3313.590221	213.0498923	1910.937353	6143	11206.63158	71.07924045	2697.847656	608.4033589	86.46880769	199.251635	1105.110346	5559.322244	-0.003572687199	0.2356907748	0.01570262316	0.006033078867	0.0186694231	0.006830116957	1	0.0001891013314	0.4452651332	0.009366792483	20	0.7300138696
18	558.4293155	176.7944539	-226.5558314	12138.59195	1171.692736	2844.046096	2120.743504	4732	4996.861702	83.06670256	2250.974713	241.0376018	524.3175866	236.29532	856.7930448	2140.856143	-0.01826112859	0.09981292058	0.2376948861	0.006884351047	0.01484741936	0.01546891093	1	0.002917770118	0.1766304483	0.7643446488	15	1
18	559.5049385	484.589077	1215.664547	17617.87255	7210.194897	69.05140551	1727.353437	8476.5	25929.14583	279.9035436	2866.937767	1209.459984	119.5104155	222.2970899	1370.513008	9682.326318	0.06761572702	0.4191657887	0.003858361338	0.008888573504	0.02171899839	0.00736106062	1	0.05697506978	0.8174593439	-0.008676048649	51	0.9999999998
18	561.8453126	290.446719	21.16406573	8924.718106	1945.177621	254.4053608	2256.551352	3944	4026.257732	82.08905118	3001.613803	703.377281	98.79031177	388.7341655	1237.44024	2749.191325	0.002465302065	0.2176243247	0.03090861481	0.01184285631	0.02815758793	0.01855222221	1	0.005847135297	0.4089384959	0.06243545537	21	1
18	563.2659856	138.4987601	1054.586873	12199.73447	317.1401124	79.7983813	1739.882426	4553	22638.08511	220.0554556	2121.632651	135.0722949	106.1275209	177.506399	738.7932033	9053.452282	0.08669746027	0.02782310739	0.00675371317	0.007591817159	0.01234572825	0.009051204648	1	0.06886342488	0.0205544818	-0.007185923849	30	0.9999999515
18	569.0016933	645.3945949	3484.871763	11708.7145	1233.097825	-139.5263011	1819.876127	4685.5	10832.08696	756.1144881	2566.318012	270.3899981	170.7999534	216.1460084	968.3756442	6204.959166	0.3020580871	0.1067561505	-0.01166277238	0.01679232707	0.01619437602	0.01624418441	1	0.2378067845	0.1777796229	-0.01763031865	74	0.9999993553
18	572.6023238	59.66648146	2281.687021	8756.01518	155.4672185	1610.696907	1624.70215	3250	17032.25	419.5235863	1442.940954	104.9171152	297.5947087	187.3236449	513.5532389	7427.985142	0.263717222	0.01777850109	0.1888783113	0.01882184026	0.01366252673	0.02926075188	1	0.2208207905	0.004187511034	0.6596590801	71	1
18	577.6090552	461.4654354	-129.2439703	16571.2957	5514.570573	817.6021774	1638.30902	7571.5	18986.98936	87.01554025	2322.079321	829.90663	153.1343335	203.9150384	1070.779666	8871.711626	-0.007974812799	0.3365987101	0.04929215909	0.005709777953	0.02230290388	0.006984628036	1	-7.854655945e-05	0.6519492174	0.1271011545	26	1
18	578.6184762	625.2896224	692.9238805	11271.23187	1086.705444	1042.675899	1886.304991	4477	10040.7957	187.4269481	2295.115892	271.5863853	232.1029425	199.9708455	873.004004	5685.505973	0.06311444141	0.1009671557	0.09394085867	0.00865764481	0.01702551853	0.01450626982	1	0.0569885858	0.172851129	0.2893486499	40	1
18	579.3229297	323.6313474	-45.04467279	16214.31305	3752.621243	158.5790266	1647.700412	6889.5	14019.76842	78.4459338	3003.081347	797.9579862	97.38454041	231.4046175	1307.933102	6175.544205	-0.002816779409	0.2394072826	0.009498513971	0.005391772499	0.01574040126	0.006264912057	1	0.0003840868837	0.4526034746	-0.01165497674	20	0.8227261893
18	585.313918	35.43205828	440.3180144	6913.667549	1586.936781	549.9463491	990.3094873	2942.5	4653.159574	130.1707675	1402.245019	300.6477829	128.9963038	153.915465	559.9414064	2761.666597	0.06304275043	0.2253901187	0.0779156491	0.01310429951	0.02732422888	0.01558243538	0	NaN	NaN	NaN	NaN	NaN
18	587.4677166	283.2573765	4473.865426	14991.80946	1369.318387	-51.11516458	2120.994863	5902	7706.83871	872.929973	2721.92932	333.9921595	185.407596	213.549156	1065.223459	4798.191216	0.3045563896	0.09711620259	-0.003144854135	0.01424130574	0.01459705646	0.01417222664	1	0.2402843716	0.1584200904	0.01190670166	74	0.9995082916
18	592.3469117	162.3407833	840.7009966	14113.52301	862.1155935	515.1096723	1650.402109	5303.5	26323.92553	184.1216307	2269.696634	160.8295094	136.4406382	191.7694045	799.4095732	9154.06121	0.06014976585	0.0633075443	0.036974622	0.007716151265	0.01274203469	0.00891917027	1	0.0503685006	0.09421181248	0.09164725034	35	0.9999998836
18	596.3526747	314.2975824	15890.18408	15394.44056	1054.589866	-752.8880706	1745.021576	6139	15549.53846	3171.636516	3087.782785	269.9967563	506.70228	294.7592222	1202.832177	8954.662173	1.012120054	0.07453285353	-0.05182065493	0.03423461206	0.01545784576	0.03905360909	1	0.7937650961	0.101427788	0.008949347794	95	0.9999999978
18	598.8073773	629.7121927	672.5156797	10537.91577	971.6780269	1016.25179	2134.791409	4192	11984.56842	174.3050657	2624.967464	286.9302524	240.4040339	672.0574004	984.4342389	10285.75569	0.0608732211	0.09628813432	0.09698192067	0.0112707071	0.01790302473	0.02270306153	1	0.05539586141	0.1634613482	0.2991221927	40	0.9999999924
18	602.6840837	300.4154151	7.035359798	11828.1628	2666.619252	202.92257	2194.534004	5123	7422.797468	66.61942022	2738.355969	646.1615874	110.4434683	872.2664404	1120.815163	4924.223806	0.0005680552903	0.2248404102	0.01714022439	0.006230784032	0.02091517809	0.011254667	1	0.003456649245	0.4231704547	0.01491517549	21	0.7464949458
18	611.70821	202.5939952	2181.857286	13633.15693	4269.811978	85.53843859	1797.306156	6228	16916	403.5852951	2237.193811	681.8468718	132.3195999	210.859848	961.0067044	6724.298291	0.1613799874	0.3138576532	0.006145462126	0.01418766185	0.01793878943	0.01096371738	1	0.1300566396	0.6019047918	0.01758317016	66	1
18	613.5285057	86.62677221	1304.202629	8267.523699	851.9650646	40.82355202	1406.879953	3272.5	19821.65217	246.7281414	1401.649581	175.4345324	91.71208519	161.6448025	525.9345182	8271.126949	0.1591530251	0.1022589651	0.004671129625	0.01242501443	0.01988618454	0.01217161978	1	0.1263969114	0.171076838	0.005015855023	58	1
18	613.6150122	306.7195935	-19.65025344	12144.61514	2633.455927	189.4827362	2316.54085	5282.5	4641.025316	88.40332102	3076.362311	800.1658514	92.88610193	1499.764779	1262.432166	3087.329374	-0.001685525329	0.2192404083	0.0156926506	0.009706220534	0.03620980559	0.008781344479	1	0.001533923895	0.4117477767	0.009230029781	21	0.7214034196
18	617.4507813	378.7306353	-65.4661055	14953.81603	4914.832842	774.6035078	1768.539451	6828	10286.60638	85.34577589	2263.203658	755.2504733	162.358798	220.1356018	1018.073757	3625.441254	-0.004588230591	0.3310173199	0.05283960453	0.006037350103	0.01824309496	0.008682996476	1	0.002787021472	0.6406661043	0.1398980238	26	1
18	621.3602535	165.9824573	-19.57330894	11048.18297	2601.369548	128.3882981	1493.793618	4747.5	7368	64.35359814	1463.648385	357.0591269	79.00906335	170.9961666	607.9186824	2851.277646	-0.001882697725	0.2303366036	0.01147294633	0.005868595666	0.01554097332	0.007165569379	1	0.001179583518	0.434193199	-0.004951098896	20	0.8874647218
18	628.4077709	394.1420074	-42.39856322	12408.06592	2081.691794	140.6179213	1757.638933	5174	12417.37895	60.85290048	2674.870442	384.5945129	77.97877967	186.0442095	1022.00676	6101.324321	-0.004108177137	0.1645804536	0.01226251877	0.005308456819	0.01617298151	0.006530558665	1	-0.001078126668	0.300373702	-0.004926329645	16	0.999946766
18	644.6641757	383.796453	4009.598389	13615.14676	1426.302357	-75.62649821	1817.386692	5393.5	24924.37895	782.4624718	2578.827782	281.4035869	180.9319426	148.7736115	963.5520141	11494.19037	0.2903315854	0.1049789504	-0.005307619104	0.01553963636	0.01548762162	0.01427916364	1	0.2290017528	0.1745391408	0.001415220366	74	0.9999967334
18	650.4207279	115.6453557	-133.3676333	8366.819193	452.1774785	1761.880958	1462.529642	3157	8166.691489	54.39247609	1283.178367	139.6096421	300.9306813	161.8735102	486.4106171	2854.00208	-0.01608254018	0.05518321312	0.2131457376	0.006422489425	0.01510433672	0.01718546984	1	0.002543829366	0.08487370255	0.6790160687	10	1
18	655.8081815	211.928673	-30.20970154	9632.696669	971.8049174	292.2491112	1590.321968	3828	4955.884211	49.09501399	2294.16405	240.5999123	106.6075265	179.375368	866.1817576	3028.089166	-0.003433284583	0.1017860325	0.03047121009	0.005446405408	0.01757824654	0.008902231603	1	0.0001852666775	0.173159123	0.05573443569	12	0.9999999978
18	659.5701489	191.1455108	-63.92654523	9783.662534	4160.268073	222.1438905	1287.291379	4767	8486.104167	72.94717229	1717.563411	677.0809175	88.08637022	203.4563349	790.0745442	4103.843709	-0.006871854758	0.4370590816	0.02383894435	0.008279345045	0.03030614353	0.00902369356	1	-0.0001253870756	0.8555716115	0.04320166823	29	0.9999946129
18	659.8316935	361.3477882	-44.98087833	13722.76672	3227.577642	153.3109685	1724.616048	5927	12065.59574	72.4124328	1996.534259	425.1925747	85.14540446	390.9126703	774.0173356	4306.606049	-0.002970876635	0.2369862438	0.0104610526	0.005909546683	0.01663880249	0.006969849783	1	0.0003091228124	0.4477102531	-0.008462989966	20	0.9020728085
18	690.475301	188.0203496	-103.5420014	8647.388836	900.9592489	966.6400881	1572.503441	3382	8041.977273	70.10280411	1520.403235	193.1216514	197.0114401	659.4082227	584.1625899	4354.893121	-0.01237516781	0.1050971836	0.111630839	0.009669147993	0.01964311455	0.01896065158	1	-0.001177521878	0.1828745624	0.3326667532	14	1
18	691.6869247	533.4282473	9205.041878	9139.811192	567.8818285	-633.6698947	1666.118517	3733	8360.787234	2154.58659	2081.063343	167.4694698	365.1896834	212.1795114	796.2218376	4571.924356	1.026019942	0.0663694673	-0.0649343365	0.04050530232	0.01877330269	0.04651572114	1	0.8037260737	0.08416324166	-0.03314315407	95	0.9999999891
18	692.8983151	173.8619454	-70.0255841	8489.76962	869.7356691	907.9052537	1432.110106	3329	7210.608696	138.5468669	1552.180449	216.5351551	218.3134373	1510.162216	587.6821626	3292.08233	-0.008986740186	0.1042006029	0.1085749762	0.01759179586	0.02207769145	0.0207023924	1	0.00126983181	0.1808970701	0.3229260208	14	1
18	721.3317935	151.661925	453.3854328	7630.677279	799.5796174	616.9590552	1110.168644	2980	18846.86813	118.8288442	1134.730784	160.8807144	126.9646822	144.7943112	429.8000552	5894.119701	0.05984726973	0.1056874936	0.08043240511	0.0102357824	0.01646611705	0.01377625863	0	NaN	NaN	NaN	NaN	NaN
18	729.6174687	255.9926857	-134.2451142	7858.849454	391.7284256	1845.532729	1929.728108	3002.5	7071.271739	53.90411727	1132.548057	113.7544287	287.352743	370.7814581	409.679277	2628.861894	-0.01709409507	0.05225479091	0.2369412547	0.006677630928	0.01535766329	0.0219189568	1	0.00337869181	0.07976238767	0.7604579453	10	1
18	752.8348226	477.2321279	626.3431355	9882.266922	1415.669832	9.970025268	1200.083276	3946	4667.978947	122.7493894	1426.395623	222.2444699	80.65298478	146.8463342	543.0073806	2201.254473	0.06590859982	0.1468859219	0.001018016728	0.008494889483	0.01759916041	0.008621044622	1	0.05311223307	0.2630323498	-0.02781848866	42	0.9999999993
18	767.9407129	418.0204966	-56.92770954	7509.530265	2321.222861	353.5596665	1300.609509	3438	14045.34444	61.53949606	1283.568472	375.0888931	102.8131067	129.9867185	542.5189375	6995.021357	-0.008057353605	0.3173087939	0.04692007013	0.008625015664	0.023395416	0.01091788135	1	-0.0004730755384	0.612593418	0.1182936742	26	1
19	15.43612731	238.306804	-2.727210816	9602.169555	182.0658109	466.5883231	1203.359781	3409	4239.297872	39.55936779	1806.811929	131.3780719	120.9955825	161.9194517	618.2164199	2051.646356	-0.0002985845434	0.01825994976	0.04992608205	0.004539133426	0.01711837421	0.008710686639	1	0.003295257254	0.003747350189	0.1205676103	3	0.999884753
19	16.3999517	172.405346	-47.63138775	8320.442387	2495.379563	785.1891432	1046.827736	3694.5	9397.659574	68.51072322	1130.454165	389.03035	124.409094	155.16457	508.8944624	3096.36312	-0.006213057917	0.3034672291	0.09591400071	0.008775152364	0.02677504554	0.01063804272	0	NaN	NaN	NaN	NaN	NaN
19	24.24556273	601.4882763	41.2538682	10152.68356	952.0277863	69.79756922	1051.282684	3844.5	4515.72043	45.72570415	1604.995008	174.304925	60.95607432	162.6467747	592.8977468	1519.190319	0.004350420278	0.09548207909	0.007331572921	0.004802570129	0.01433888281	0.006037433294	0	NaN	NaN	NaN	NaN	NaN
19	28.52261976	433.220907	-10.65702458	13885.76446	1301.314124	164.9611878	1473.306681	5279	4938.677419	44.95418658	2441.279265	204.5826493	76.07225799	216.272746	863.7689934	2084.203342	-0.0007183312496	0.09600960123	0.01241291788	0.003332124254	0.01398450568	0.005706379274	1	0.001016596876	0.1607272925	-0.005880999972	11	0.9998660002
19	35.59264304	195.847005	729.7810761	10450.89139	4298.511135	15.73866844	974.9244996	5042	6574.382979	179.2028999	2045.756699	807.8639492	88.38771432	203.4249588	931.4201939	3687.842261	0.0695297129	0.4036233828	0.001550368516	0.01129131857	0.02628560838	0.009131408724	0	NaN	NaN	NaN	NaN	NaN
19	43.78940007	540.4399859	-71.41409687	10262.03624	3365.532569	505.3760457	1486.626151	4758	11369.97872	74.47878289	2170.077044	706.3102525	123.2124539	213.7997281	941.385729	5477.525901	-0.007419199094	0.3240650807	0.04971255318	0.007817016566	0.02418960631	0.01092416468	1	0.0002812988993	0.6264388097	0.1282619601	26	1
19	58.11417764	405.7226824	-266.2711026	14946.36283	665.8383798	3266.364411	2258.936769	5546	7908.542553	72.42216468	2202.789062	155.8676674	525.5516338	241.7332759	771.1810679	2416.568204	-0.01959778416	0.04556813272	0.2192263716	0.005190811247	0.01285385316	0.01792801527	1	0.0001175545597	0.06555805841	0.6987751865	10	0.9999999955
19	58.62989872	609.3409958	19.10219757	10837.31112	1084.887159	87.34068301	1261.387779	4274	8689.873684	50.99326568	1741.447199	202.1980838	71.42255156	187.1584746	640.4825507	2438.167429	0.001914180802	0.09939014453	0.008228648029	0.004968570975	0.01641691206	0.00694091176	1	0.002826744253	0.1674280504	-0.01953479043	11	0.9999627029
19	66.99584846	526.5921677	-55.34213723	11411.58632	3758.257207	595.0883545	1676.249532	5307.5	12660.6087	69.16367761	1966.104136	576.9892969	121.0868627	261.0692525	850.5112601	5827.497371	-0.005164023485	0.3251473946	0.05124848677	0.006700821715	0.0204538584	0.009094749771	1	0.002172917637	0.628666769	0.1341020807	26	1
19	68.30295751	250.5013414	-45.10937623	13275.30171	647.9850011	671.3404941	1775.193915	4902.5	8197.319149	68.65015369	2105.530745	172.3404299	151.8264003	575.2492241	743.8583831	2624.288402	-0.00330176488	0.051857425	0.05286827521	0.00538348475	0.01350424328	0.009060778663	1	0.001422063562	0.07229331637	0.13108647	8	0.999984061
19	71.68478026	349.1319964	-87.99220529	16167.01681	820.4030328	447.0615072	1815.581588	5992	12769.50526	55.56251778	2553.773415	211.0837895	94.1333708	283.2826956	928.6033571	4705.61025	-0.005763983656	0.05278923908	0.02779458102	0.003824289495	0.01252076137	0.005656871025	1	-0.002253667289	0.0733403002	0.04437581922	7	0.9999078522
19	73.84431494	502.0102161	-14.3958895	12380.69012	5333.669897	187.4365739	1778.138685	6056	12938.14583	93.0824293	2121.817281	819.7498141	93.25491474	248.4192227	960.4748999	5151.947965	-0.001262206571	0.4231576174	0.01470649633	0.008167793537	0.02030822659	0.008392656432	1	0.003536914747	0.826873694	0.01266756419	28	0.9997216875
19	80.66391361	182.4509905	-38.5658245	8937.708288	793.4162168	960.4539914	1716.235578	3497	2379.691489	51.50563548	1864.13816	193.4561303	208.5435389	245.2979679	698.6257104	1530.140966	-0.005179241574	0.09011622116	0.1079538139	0.006745418297	0.01857825713	0.01593544007	1	0.004104154906	0.152149998	0.3212149214	14	1
19	83.66662636	402.1408018	2275.737982	13915.25343	2968.375897	675.3448608	2028.66291	5942.5	6787.147368	526.1844604	3009.234946	608.8451199	225.7787313	219.6420221	1216.044803	4432.527133	0.1647085588	0.2207009978	0.04665273137	0.01335754344	0.0160662942	0.01845064096	1	0.1347024569	0.4136240365	0.154491442	65	1
19	88.61182212	472.0073567	648.1694381	12597.36761	120.570308	2590.937291	2425.585904	4641	7206.901099	185.9514688	2493.750824	132.929136	527.5701035	309.2009992	871.0479103	3367.344153	0.05473260997	0.009540351786	0.206372618	0.01008502735	0.01222567953	0.02438169687	1	0.05743570805	-0.009222297596	0.6707541996	33	1
19	89.49965578	239.710555	2160.129522	12670.17965	719.4110784	-29.75605923	1687.22915	4811.5	11058.38542	543.3473911	2991.261286	209.3473425	154.2478583	185.9099902	1082.830063	4840.56669	0.1731786607	0.05703673072	-0.003145054902	0.01249164566	0.01425924925	0.01377893529	1	0.1365096877	0.0785469589	-0.0200648662	55	0.9999779866
19	89.46290662	281.3184953	930.7290122	15118.96159	3343.512853	515.3040655	1719.607014	6482.5	26093.17895	233.3319572	2585.963604	544.7878416	168.1787557	223.4113049	1050.719046	9049.918029	0.06198564048	0.2275131589	0.03561895264	0.008157681828	0.01832250126	0.01049656111	1	0.05311933705	0.4284551517	0.09283427035	46	0.9999999992
19	95.12809746	364.3171813	864.6621911	13625.40015	3225.463442	88.64189349	1793.952119	5916.5	11159.26316	238.6516683	2810.074668	623.7397836	114.4443087	165.9470209	1134.604991	5792.260113	0.06693469399	0.2350176131	0.005757411966	0.009223091739	0.01938471293	0.00930038693	1	0.05500124833	0.4426178005	-0.008384259787	45	1
19	97.00810924	310.7924085	725.9461409	11006.04532	2435.262877	1120.99225	2308.11424	4839	2696.547368	199.6284118	2872.819855	687.1381453	241.6115687	1194.595912	1193.364679	1897.106676	0.06312174912	0.2204375888	0.1028608453	0.0130011039	0.02153635259	0.02156189188	1	0.05863365022	0.4164013714	0.3239459648	47	1
19	97.49862279	459.353546	688.9801297	13410.04353	214.4756147	2863.763824	2419.917179	5068	18600.65591	198.4733934	2333.98781	150.9022667	503.1729872	239.8754857	775.9304516	7710.432979	0.05047169469	0.01643615897	0.2072051363	0.008998993603	0.01340103972	0.02095351154	1	0.05419784208	0.004902561607	0.6728486895	33	1
19	111.6450328	241.7180142	988.0760653	11843.11262	381.6709089	106.8826491	1922.805485	4441.5	21249.59783	271.8016888	2654.325968	147.3701617	100.1775095	180.3914434	914.9842801	10590.06025	0.0825555847	0.03333612684	0.00859304004	0.009275776318	0.01500434904	0.009624218353	1	0.06577756628	0.03189791954	-0.00164933793	30	0.9999513879
19	113.4221043	112.2822713	9.129255553	9753.90722	1430.53913	89.58312558	1175.341551	3968.5	7941.797872	56.92445719	1680.475437	268.2235993	65.91684001	179.3032492	650.7433795	3049.971431	0.001080558294	0.1517519781	0.00943767057	0.005840651124	0.01856166089	0.006604296596	1	0.002700962095	0.2740878801	-0.01384684651	16	0.9999993384
19	115.2979749	282.5194117	1033.70239	14560.73326	1474.719739	161.2615332	2025.566947	5696	7781.642105	201.9982987	2480.011851	296.8563913	107.8214438	236.3219052	931.6205041	2804.066705	0.07014326336	0.1028542045	0.01118514659	0.006482975113	0.0142803559	0.007900757872	1	0.056778454	0.1736879576	0.006656525352	38	0.9999999919
19	122.9065645	182.9031219	640.4581516	11516.44875	1250.978994	1041.20963	1954.842569	4548	18154.69792	196.9324858	2504.713409	290.8126595	244.0384504	242.6772343	947.7359317	4954.046074	0.0571228862	0.113413013	0.09103347695	0.01031382075	0.01573428284	0.01355532669	1	0.05217520409	0.1981667544	0.2783701645	40	1
19	123.2742794	229.7235066	3848.311332	13474.16914	1383.58114	-136.6118243	1732.606662	5304	12258.90526	1018.18039	3280.956382	329.9882112	187.0279288	215.0895729	1221.341459	7566.93361	0.2967802182	0.1072272836	-0.01102954218	0.01621270958	0.01624483445	0.01532601188	1	0.2336996364	0.1788304899	-0.01666989948	74	0.9999993461
19	134.6118108	198.3466671	-38.2027558	13627.84206	954.2553833	172.7023198	1670.225935	5200	9622.010526	53.67768887	2515.627594	187.4334378	80.07723839	236.9826076	875.9218934	3892.243494	-0.002748169479	0.06994743098	0.01332850275	0.004353816351	0.01449506548	0.005821984064	1	-0.0007399322095	0.1077248019	-0.004067936949	6	0.999992514
19	139.8966969	102.7013167	-22.12245744	11571.1155	217.3049315	252.0078304	1371.769698	4221	14742.65957	42.91874216	1819.400725	140.1446469	76.10349806	245.3545996	625.3356761	4539.956713	-0.001966891846	0.01931351374	0.02233869946	0.004175499465	0.0133253883	0.007163784377	1	7.064860443e-05	0.004943302368	0.02540776976	2	0.992284874
19	145.7835334	211.6887118	-25.95437761	14958.11367	2482.45026	367.1960955	1725.896115	6178	3332.55914	75.8122585	2604.601247	433.1029467	98.56913705	236.5202169	1003.817444	1410.558735	-0.001614538025	0.1633839662	0.02638740157	0.005314926074	0.01548645384	0.006169519554	1	0.001858024433	0.2984020802	0.0441567857	17	0.998588344
19	155.5111902	787.2234291	-5.526186235	6573.53497	2026.069951	268.6854473	1033.77825	3029.5	11330.68817	57.42798865	1276.613884	394.6902726	98.67928602	146.3219229	546.6780756	7033.187197	-0.001067731356	0.3141344771	0.04042036225	0.009659654534	0.02663432966	0.01270512952	0	NaN	NaN	NaN	NaN	NaN
19	156.6731673	250.3056585	7867.11369	16470.65373	3814.117852	-375.542368	1808.498598	7167	10373.54348	1738.921235	3482.98467	911.0684481	334.9967661	196.2613526	1547.750328	5972.244672	0.4844707022	0.2429587085	-0.02116005026	0.02272085701	0.01976248993	0.02432670944	1	0.3819193531	0.4523499034	-0.003220249055	88	1
19	157.7302055	178.8268722	880.2391699	14582.16327	2557.650482	1349.08213	1997.94641	6000	23059.12632	182.3292521	2269.469441	382.1147681	232.3482039	208.7032055	884.4058897	5874.574102	0.05965352559	0.1728358013	0.0927351397	0.008110018662	0.01457765204	0.01210974881	1	0.05479256978	0.3191754863	0.2867688843	44	1
19	158.6211726	88.3489821	-38.39058455	10104.64345	460.1480807	1133.74126	1752.997408	3778.5	3427.8	54.3537231	1882.858928	136.1832944	219.9447339	208.0041899	678.9664632	2159.193962	-0.003892834875	0.04554092356	0.1106140056	0.005546462693	0.01409202851	0.01329759977	1	0.004922095855	0.06147343448	0.3291862497	9	1
19	165.4633431	416.305966	882.4505943	15974.50645	258.9418054	3556.267616	2639.719711	5873	10757.55789	214.7570373	2805.048274	161.0866446	705.4351766	275.6188138	1037.292885	5779.255676	0.05475538588	0.01783963558	0.2166516572	0.008215656648	0.009888008817	0.02050972566	1	0.05823983207	0.008036156809	0.7063577551	33	1
19	174.7672475	217.4526065	4392.342032	14779.1844	1641.542653	1048.971118	2216.848431	6026.5	23953.52174	1123.618884	3428.935767	371.4610833	341.3892499	217.055889	1326.446325	13735.16354	0.2996832306	0.1168623443	0.0682676833	0.02096423842	0.01666851149	0.0246253399	1	0.2415865551	0.2011998796	0.2568340638	75	0.9999985999
19	177.2234461	166.8617104	-140.800402	13423.39428	281.2848397	1657.380039	2248.426041	5033.5	13972.0241	113.2342918	2963.758325	194.9334806	387.1705526	304.8050468	992.9927731	9293.193199	-0.01043252636	0.0200409667	0.1203945467	0.01082899129	0.02221384356	0.01302732296	1	0.0002367953719	0.009986880831	0.3604306387	4	1
19	182.5415578	443.698667	5640.728404	18103.46212	1851.075894	1348.053194	2292.849942	7110	11658.02105	1161.444916	3688.194009	460.6610102	380.166182	216.5809142	1472.95103	6189.88283	0.3041102307	0.1046698354	0.07112560828	0.01525350988	0.01063389965	0.02145227559	1	0.2451668882	0.1764188844	0.2672859588	75	1
19	185.1211659	633.0523027	-25.72493853	15836.23152	2424.000905	186.5711578	1649.876679	6276	5093.40625	70.37138464	2652.710489	433.5904466	86.73618689	209.2666825	1041.309874	2393.282175	-0.001577852686	0.1576870923	0.01279831327	0.004970087648	0.01398704929	0.005915254389	1	0.0008925125086	0.28632473	-0.002722186151	16	0.9999393693
19	186.1814442	176.1772717	2573.151283	15378.54564	3373.763675	813.4041049	2189.54659	6529	3277.7375	486.5384327	2956.51133	709.1836945	257.7961774	238.4441335	1259.821429	1741.761139	0.1655812792	0.2281077005	0.05377473891	0.01257122256	0.01758581804	0.01591490032	1	0.1359483926	0.4289429472	0.1794145333	65	1
19	190.171875	398.6584703	1052.855758	16053.18047	3620.801583	692.8408577	2273.911778	6800	7263.442105	264.4026615	3510.997042	925.1083698	191.0970719	415.7448611	1527.774878	4589.258682	0.06814342104	0.2327900656	0.04459276958	0.009893887717	0.01922489897	0.01230821859	1	0.05863690683	0.4394336037	0.1252838583	46	0.9999999996
19	210.3168383	419.6329933	1025.2932	18976.18194	376.7588884	4167.41354	2738.295877	7134	19862.67021	219.8456689	2963.481024	194.5927568	702.2131144	255.8633345	1109.530288	7408.62223	0.05342534676	0.01954864809	0.2134745741	0.007014427035	0.009641290223	0.01583938022	1	0.05698613647	0.01142128831	0.6951856573	33	1
19	212.1342399	680.4016022	4115.777801	13828.34708	1434.754623	-166.952578	1806.74303	5491	19996.8	836.8487121	2783.960379	245.4870546	171.5356067	166.6647002	1008.805985	9012.224995	0.2964506365	0.1037553138	-0.01226095914	0.01457430782	0.01740355232	0.01421623517	1	0.2333248513	0.171722707	-0.02109316075	74	0.999996477
19	214.031233	243.8328298	3316.576612	19021.75855	1258.312868	80.58779967	2106.143526	7386	20358.95789	586.8954774	3238.398524	326.5461061	167.6140833	194.8782933	1282.447787	6251.948414	0.1747956317	0.06762245636	0.003903699446	0.008892979849	0.01117179642	0.009933607435	1	0.13836357	0.1003258553	0.004884993952	55	0.999999031
19	213.484258	314.346729	1575.386701	18012.62011	436.1007896	161.0860474	2183.662408	6603	15339.17204	270.7374942	2642.987916	199.5096593	139.16982	264.4950695	1002.556995	7399.923943	0.08783825123	0.0234760892	0.009489189464	0.007386641566	0.01075290774	0.008085340054	1	0.06991490118	0.0117854348	0.002337387138	30	0.9999999861
19	218.6038431	340.3389476	5744.143908	18794.28852	299.5427905	4328.702559	3122.339444	7119	10725.84211	935.3806849	2909.752078	171.1971071	760.0887828	340.1778134	1101.573292	3967.041304	0.3005038484	0.01563551627	0.2221924885	0.01189925088	0.009200473068	0.02695402553	0	NaN	NaN	NaN	NaN	NaN
19	219.7697254	300.1391944	1180.925543	17853.13778	2096.921492	166.2616624	1888.393136	7184	20367.47917	284.1552324	3539.920765	434.9320209	130.2524047	222.7347311	1390.836429	8424.687937	0.06550766174	0.1174204629	0.008843711839	0.007445613338	0.01341319737	0.007892646115	1	0.05309007458	0.20332272	-0.001990773156	38	0.9999999649
19	219.3288783	524.3192395	-255.651863	16049.85132	1789.868271	1981.997905	2397.332229	6384	15803.27174	73.31382691	3185.539353	376.4191928	420.9284425	214.3301062	1218.092296	6926.126198	-0.01630151568	0.1159104096	0.1229954524	0.005668105888	0.01445803505	0.01130169358	1	-0.003385533291	0.2053414062	0.3711626055	14	1
19	220.5280464	281.2866326	-23.39708286	16780.52141	4023.085639	535.3976544	2265.426295	7274.5	4257.010638	77.00965	2918.658985	792.8967465	144.5074617	242.8749203	1292.912518	1980.482256	-0.001597786999	0.2435942615	0.03362885933	0.005151749448	0.01466690419	0.006873422525	1	0.003059009687	0.4619612596	0.07169266406	21	1
19	224.8798877	25.02089211	-50.71303432	8528.736141	509.0515158	902.4804762	1305.327325	3189	8250.494737	45.82065948	1621.340033	151.2408415	185.3537296	176.9656743	606.5485268	4138.139781	-0.006342352398	0.06010428278	0.1050380821	0.005961298953	0.01659413176	0.01390591869	1	0.002729657034	0.09095971643	0.3099333568	9	1
19	227.3275962	216.2741669	1178.151964	16758.86766	5198.647566	618.9297101	1967.173581	7569	2318.193548	271.4880103	3102.258745	1122.686423	195.8344573	294.3848003	1464.592956	1353.060559	0.07342339641	0.3214405206	0.03907392184	0.009565600088	0.02316462418	0.01146091759	1	0.06316540743	0.6196582635	0.1104746119	49	1
19	232.4070048	176.4325354	875.3267981	14753.99489	1680.779593	1428.87574	2152.542777	5858.5	18006.53763	248.7430747	2937.076566	318.9656008	320.3369653	264.4488505	1094.535945	8068.514304	0.05884499892	0.1141625834	0.0997180004	0.01045688936	0.0185793393	0.0160815125	1	0.05414186567	0.1999758763	0.3086414345	40	1
19	238.7033404	450.6521182	16.62228142	18145.75047	2882.709822	388.9425897	2773.166362	7515	5127.483871	78.07295065	2857.780834	594.7948672	128.0477664	254.4456096	1203.672477	1627.272522	0.0008862497967	0.1609731201	0.02144252626	0.004425730086	0.01401573838	0.007532090324	1	0.003462155842	0.2932867925	0.02766733479	17	0.5201947514
19	241.3086611	502.6583712	-338.7668238	18666.953	277.5623711	4504.197393	2726.262327	6886.5	5570.870968	74.30394326	2879.452571	176.7527333	763.0967174	266.049994	1078.933429	1605.383194	-0.01903520179	0.01522966394	0.2414069215	0.003918134503	0.00930867574	0.01817897015	1	0.001845656851	0.004563599233	0.7741300449	5	1
19	242.3171482	260.5259295	18134.33723	17191.10766	525.5235352	-683.3603383	1966.824039	6705	13237.18947	3531.173646	3468.402169	204.2572795	630.2288328	338.696868	1360.457518	8686.00433	1.029237624	0.03201169462	-0.03936211889	0.04898384589	0.01109659132	0.04396347096	1	0.8077463256	0.01507013821	0.05435412848	94	0.9999999918
19	247.3281441	150.567637	2717.284461	16515.33029	5428.51336	12.97888276	1881.696522	7597	25100.7766	548.5867189	2768.998179	967.7110533	155.7153261	194.9798101	1285.405924	8331.877648	0.1678638554	0.3356198886	0.0008852426086	0.01261972084	0.02211255997	0.01004261616	1	0.1349807511	0.6459413484	0.001736750686	66	1
19	250.102125	394.605033	-65.33992388	17608.68236	952.9840497	1202.863062	2629.676626	6632	4878.222222	65.32338441	3701.852028	294.090885	238.2667406	253.5276495	1383.249608	2082.194203	-0.003535729471	0.05487810383	0.06781805168	0.004268551829	0.01334798727	0.008273658262	1	0.002304151332	0.07897253966	0.1825071973	8	1
19	252.0908624	56.26529874	634.6389094	11808.40078	355.453198	1058.535646	1754.256283	4387	27663.35106	186.5624739	1917.386601	128.0618644	194.5238458	217.9818514	658.4623576	11097.46126	0.0553557617	0.03222781099	0.08981191223	0.01022172227	0.01422135121	0.01328929811	1	0.0500068454	0.03285759694	0.2710814452	32	0.9999851331
19	253.4489801	561.5728713	8632.606259	17190.99117	422.0416278	-296.3188435	2284.848956	6454	17507.27083	1706.076195	3392.918063	155.1851963	303.5537245	264.949253	1256.43615	7276.701778	0.5027174926	0.02455113404	-0.01726338802	0.02193725079	0.01023040891	0.01964513538	1	0.3946942919	0.007579294586	0.007221718094	81	0.9999999998
19	258.609477	115.3948456	-108.6534394	12398.56762	1256.9951	1485.738917	2081.701996	4868	3246.75	72.13523726	2661.846608	288.8096593	317.445607	258.1246431	982.0075046	1808.597799	-0.008092598519	0.09838713168	0.1171217206	0.006829005206	0.01889520437	0.01450441289	1	0.002519097783	0.1693501708	0.3523141207	14	1
19	259.4051956	402.7267406	1.195820034	13917.15502	622.7170026	1019.359095	2706.148784	5209.5	8117.695652	86.70881538	4160.708953	365.9798135	250.2625327	921.2463091	1533.771857	7309.954145	6.990021636e-05	0.04563393103	0.06881494515	0.008760371763	0.02538481105	0.01461109435	1	0.00513342599	0.06013951705	0.1864692244	8	1
19	265.536653	638.6750207	-74.78989605	18682.34498	3204.359792	476.4978165	1564.414427	7627	7570.273684	74.36551984	2736.33025	545.6334895	109.0781768	207.7265307	1144.381994	1981.253232	-0.003750490071	0.1716855247	0.02589225813	0.004149290248	0.01236727639	0.005250949174	1	0.0002127065883	0.315314325	0.04223080305	17	0.9936863723
19	273.3388695	402.5068331	1324.273648	18709.24662	6337.804522	116.7731435	1712.412219	8678.5	5314.481928	289.6301137	3434.627424	1237.925524	112.5897374	194.8803875	1560.065429	4018.395898	0.0716110242	0.3397189265	0.00607377988	0.007563073507	0.01589193015	0.006782372854	1	0.05959747594	0.6557345952	-0.002751761425	48	0.9999926955
19	274.6822194	378.2051823	949.1183677	17778.57358	317.1275246	3974.898162	2904.018991	6582	14601.65263	213.0020716	2648.812346	183.6162461	665.147701	285.2460991	988.7039485	6186.124781	0.05348562956	0.01819689402	0.2231814033	0.007711458337	0.01090665754	0.01832359854	0	NaN	NaN	NaN	NaN	NaN
19	275.8226141	216.2955285	3413.334501	20009.4117	2291.543119	193.9777882	2380.255654	7993	18279.44681	607.806002	3313.947604	428.0300955	171.179804	247.0710213	1313.677862	7624.986605	0.1718789128	0.1112781626	0.009321659761	0.009583372158	0.01443479007	0.009429745108	1	0.13681651	0.1894359262	0.02426396714	58	1
19	277.4653305	332.3245417	3004.263913	17170.01558	2838.565957	315.7135458	2977.186687	7216	7905.010526	690.0254848	3671.154768	665.2376365	175.7839018	313.1830176	1529.666477	3624.894166	0.1707211904	0.1638104414	0.01687624161	0.01080323219	0.01570705775	0.0113426164	0	NaN	NaN	NaN	NaN	NaN
19	278.6422643	418.6313336	-49.07342164	16150.35705	798.6567566	1075.697347	2491.676582	6034.5	3428.294737	62.19153679	3698.822026	284.1650506	232.6196721	252.0912842	1383.208544	2688.953264	-0.003280038247	0.05105044886	0.06635563083	0.004256826433	0.01407186278	0.007244228041	1	0.002371038122	0.07112477444	0.1774148806	8	1
19	279.5193205	513.3123648	976.2800414	16581.64869	5418.861663	1605.432419	2392.116656	7640	19663.36458	320.6230842	3548.713723	1141.09867	360.5038575	250.6249785	1595.501692	9819.237311	0.05988316881	0.3325453815	0.09930262841	0.01091430323	0.01800513151	0.01327459894	1	0.05679196946	0.644565085	0.3146611832	50	1
19	286.6634909	285.4053412	1404.729554	20258.2578	5227.041259	178.7825552	2078.851758	8972	13911	304.2378983	3122.839204	857.0434985	204.6639983	541.9349213	1312.789806	6901.529716	0.07140015599	0.2517803962	0.008632335959	0.007801270246	0.01496553609	0.01241548449	1	0.05885988339	0.4767885594	0.00309033468	45	0.9999999819
19	292.4058965	13.24918786	12.86509974	8260.591964	1279.367512	400.9433769	1187.779331	3325	3782.744681	53.93084755	1674.109667	282.8590096	117.8572863	172.3075571	654.802488	1148.68936	0.001834212985	0.1574297488	0.05125910073	0.00716978118	0.02122868488	0.01049320022	1	0.006253572719	0.2871096342	0.1302377126	18	0.9999999993
19	294.6611649	465.4875226	-151.3997274	20565.0264	6566.25314	2468.186279	2472.869664	9415	3558.657534	112.2126763	4020.920297	1329.587158	437.6179225	684.9760814	1726.214345	3129.521437	-0.007133463741	0.311176772	0.1211057995	0.00558030188	0.01859902585	0.01180485933	1	0.005365508252	0.6027078489	0.3732498304	27	1
19	298.5237895	609.1302493	2947.493211	17481.19505	280.265876	1019.514907	2517.050364	6507	9234.473118	629.3068601	3393.674088	169.0441217	278.9221625	239.0894937	1242.419985	3931.629133	0.1681863924	0.01632957542	0.05980762603	0.009463597561	0.009450202236	0.01414051475	1	0.136613921	-0.002049616808	0.1937674849	53	0.999997362
19	302.3224817	376.3409117	-392.7856601	17608.18131	1028.929373	4410.525401	2716.704809	6697.5	11693.26087	88.67504792	3422.958555	292.8638323	934.7885997	267.646831	1316.764702	5496.282812	-0.02280262778	0.06318861577	0.2503417742	0.00564487914	0.01197318285	0.019233751	1	-8.969296182e-05	0.1025698478	0.8055385103	10	1
19	302.6449845	453.6039286	-181.7675094	19063.38973	6536.625271	2475.496871	2776.62582	8904	6898.666667	140.3092731	3058.121561	1202.611743	372.7684387	2304.125273	1362.885793	3041.949556	-0.008887113195	0.3306454165	0.129579538	0.009780409005	0.02825845775	0.01252111292	1	0.004740625607	0.6426664244	0.4026034714	27	1
19	308.647195	467.1995086	-271.1264533	19179.72555	6484.729594	2276.581644	2140.485978	8958.5	14146.6125	100.2649341	3161.584648	1061.699823	388.0036282	228.9396492	1401.82778	6554.80798	-0.01410776631	0.3445940641	0.1195283649	0.00679125224	0.0180205248	0.01051509816	1	4.975902214e-05	0.6707800918	0.3673044143	27	1
19	311.269581	8.566640789	1301.241401	8134.28193	1818.782364	7.167069274	1211.359294	3511	10975.56383	314.6019775	1776.189487	406.141218	106.4709573	165.0974967	718.602478	6292.355619	0.1610257657	0.2254384939	0.00088999437	0.01755976057	0.02675812743	0.01397413112	1	0.1286582156	0.4217070738	-0.003477313547	64	1
19	316.3589701	77.28291788	741.8117831	12497.93342	2083.482654	441.5817933	1686.367405	5205	22323.55435	205.2449607	2439.955389	341.0678283	135.3607393	202.0314017	901.60541	10710.40511	0.05851907478	0.1646123648	0.03557578419	0.008997658558	0.02202052521	0.008857088894	1	0.04985090689	0.3004360331	0.08980196198	43	1
19	319.1756989	737.7917213	519.2456105	8210.419969	1178.110341	308.0415063	1678.46171	3322	2447.5	200.2250277	2566.388593	431.5157967	133.3454525	980.3923989	1006.752746	2472.632717	0.06507798382	0.1500035584	0.03834908042	0.01546500704	0.03213630924	0.01845897123	1	0.05508319197	0.2707045645	0.1003806503	43	1
19	324.7609059	162.4762085	7399.429146	15663.47911	5296.231495	-318.2749047	2047.413023	7444.5	25880.09677	1518.560029	2998.615031	1042.888274	307.6051688	229.4670363	1411.914602	11581.02794	0.4809005521	0.3466023435	-0.01983034415	0.02264495602	0.02181609212	0.02226195292	1	0.3800846838	0.6634573727	0.003935954276	89	1
19	327.320159	310.6303358	-284.8458699	20441.33252	447.9775654	2603.106489	2480.459763	7587.5	15402.85263	73.83160326	3559.033514	209.6371094	492.7523221	245.9333753	1336.421904	5315.020724	-0.01378012544	0.02300899959	0.1289710262	0.003755594232	0.009607854644	0.01100944562	1	-0.001776508852	0.01637552674	0.3892211114	4	1
19	327.529053	481.3218494	3064.87615	17885.94146	1941.567678	920.1500719	2065.069984	7050	6961	702.6607715	4145.08438	500.4714822	260.3003792	225.213664	1630.030036	3762.567511	0.1674751278	0.1074845994	0.05182380125	0.01054465711	0.01104926887	0.01301523158	1	0.136275333	0.1832662232	0.1691721838	59	0.9999999993
19	328.6547926	355.5235955	10435.6805	21016.50657	643.3700755	-198.6569708	2356.279422	8090	23232.26596	2084.334648	4233.174477	220.7527414	402.7999087	213.5150847	1570.449581	9255.701557	0.4877422353	0.03059873553	-0.00925468494	0.02012523116	0.01050825233	0.02170493172	0	NaN	NaN	NaN	NaN	NaN
19	330.6565657	385.4714725	3586.504315	19523.01879	330.1353428	208.3260432	2556.846469	7202	8970.93617	828.9248413	4071.135828	229.2562277	199.4764688	246.8562254	1492.712788	4468.186209	0.1825301768	0.01693875457	0.01050329311	0.0105127534	0.0130309077	0.01233406711	1	0.1444802145	-0.002733244159	0.02769699958	52	0.9999999965
19	337.3671543	605.3302486	8553.66403	17635.44057	1999.323375	1610.189862	2243.206481	7265.5	20044.90625	1703.291225	3466.306735	431.2437773	506.5559919	262.3801906	1382.937031	11083.96979	0.479606504	0.1114572568	0.08363183741	0.01579464885	0.01299831742	0.02609193252	1	0.3842625101	0.1883711761	0.351428952	86	1
19	338.5258975	262.7147485	-107.0449451	18300.15161	351.9110095	1103.964458	2095.078389	6868.5	7253.861702	63.25923931	3541.807295	203.4448613	229.5824868	235.2746508	1323.516149	2740.189965	-0.00599192056	0.01873474437	0.06172625442	0.003586689173	0.01028110911	0.007128112021	1	-0.0003617119005	0.005204172343	0.1598069781	3	0.999999999
19	345.2347607	360.2495555	-129.7663282	19441.78309	6770.89819	520.0917478	1903.71371	9100	18607.30526	100.502958	3627.764663	1137.688125	119.4827948	229.6276515	1561.833975	7467.188923	-0.006943169642	0.3401385475	0.02671871533	0.006551093541	0.01933858771	0.006215336532	1	-0.0008073225285	0.6583480948	0.04988385189	25	0.9999994306
19	354.3083062	299.2828412	5911.682241	19239.30497	403.2454046	4524.657058	3236.961207	7364	14506.23404	1024.596221	3289.933693	190.3530714	951.5200066	359.7036645	1256.692267	6115.177528	0.3000039198	0.02164565636	0.2297265266	0.01626738527	0.009903283831	0.02830930979	0	NaN	NaN	NaN	NaN	NaN
19	355.0755148	326.8932843	-125.2554359	21953.78991	2443.784821	1326.875901	2148.86097	8749	7481.915789	75.0654083	3186.09231	402.436889	219.9422736	311.1030642	1211.148275	2788.032177	-0.005761373015	0.1095910587	0.06012810436	0.003956958034	0.01177814726	0.006975059351	0	NaN	NaN	NaN	NaN	NaN
19	360.1202593	769.1878416	-125.3600545	11218.21079	2591.552533	1199.935894	1538.576656	4833	13010.50526	61.7724609	1743.436265	397.4691824	191.3777568	181.6513782	713.5339288	4200.602218	-0.01088066716	0.2287521051	0.1068772753	0.006261420286	0.01738018175	0.0122098542	1	0.0007223655507	0.4344434216	0.3207592325	23	1
19	367.153646	192.9435585	-221.6177046	17536.06234	4528.237482	2078.168118	1814.360132	7700	9879.229167	104.6853255	3118.356563	860.3105118	402.0101706	190.2013837	1388.609802	3753.63258	-0.01271194927	0.2564593239	0.1180767651	0.006414356763	0.01776270428	0.01113192629	1	0.0002963133756	0.4912723187	0.3597337543	23	1
19	368.2044326	158.4226266	-127.5503773	15770.22418	3658.942743	1838.410387	2140.308517	6719	1561.989247	90.64027619	2332.805793	646.9544556	312.9089535	246.7074707	1015.579685	736.358158	-0.007702744514	0.2367402197	0.1180082548	0.006572875892	0.0187074482	0.009389207312	1	0.004067164344	0.451056863	0.3600163079	23	1
19	372.866113	115.6931599	4371.217323	14064.51441	2060.830397	-122.7807882	1874.311672	5695	3530.195122	1059.668623	3050.923522	475.0038689	199.9582966	221.0695875	1198.436567	2173.367913	0.3147246739	0.1512918012	-0.01050399018	0.02943487533	0.01821207342	0.01707027345	1	0.2482394333	0.2683264806	-0.009223827214	76	0.9999998598
19	376.1259695	444.1541835	-92.36068119	19144.19262	8635.301432	216.5111875	1922.07035	9498	16689.02083	102.1022523	3552.679228	1481.252812	112.6868916	229.9049856	1643.713346	8648.167605	-0.005020481412	0.4443857388	0.01199508749	0.006291060359	0.02248753303	0.007275429377	1	0.0005702901634	0.8700471537	0.003173291107	28	0.9999854153
19	377.5040107	102.4815435	4797.243043	16437.31813	3593.368891	-232.9537732	1477.955525	7086.5	7883.204819	938.5753505	2961.714001	770.0642571	181.7271185	235.7162666	1312.715978	3670.353883	0.2991451861	0.2241206572	-0.01394149085	0.01538397882	0.01973716428	0.01179590851	1	0.2363553776	0.4166865212	-0.02226863189	78	0.9999999999
19	380.4476692	82.71820234	-62.49270976	14016.32824	3239.392906	167.9782441	1626.925798	6065.5	17918.54255	69.90638579	2262.507819	489.691556	73.91730029	263.00362	905.5321652	5510.857302	-0.004729576207	0.2313067467	0.01228753317	0.005545301043	0.01788281141	0.005738515235	1	-0.0009967818129	0.4362344574	-0.00278385958	20	0.9080154984
19	381.5671458	714.8481911	-1.031661294	12733.59334	2846.485016	179.5250568	1870.922395	5451.5	6471.270833	70.71861025	1900.766543	450.9249557	93.10356419	382.7245648	768.4538501	3022.028857	-7.472743869e-05	0.2247460313	0.01460313284	0.005988146263	0.01812065098	0.007967098785	1	0.002773198233	0.4228974551	0.00604326874	20	0.7084712706
19	382.1989383	136.4363893	-47.72699091	15460.93509	1585.04705	266.1490834	1884.772836	5957.5	5054.425532	59.92216605	3314.118268	421.6060444	101.3630486	261.6776021	1293.48303	2731.117501	-0.00320884665	0.1060067526	0.01733300916	0.004450399358	0.0160070308	0.006605275724	1	-0.0005165004251	0.1812869463	0.01077596733	11	0.9910455189
19	390.8390172	678.129121	4651.904427	15483.06479	1568.420579	-74.15403387	2005.476189	6081.5	18190.40625	1010.264259	2988.166804	358.1990333	221.7588004	332.1110808	1161.335515	8239.695744	0.3023698997	0.1058230149	-0.004899866727	0.01392666437	0.01290497909	0.01678919077	1	0.2385150307	0.1761137347	0.005652696827	74	0.9999972505
19	391.3052833	12.68273737	-12.74567615	10106.99358	1540.239763	104.6291989	1159.352366	4134.5	11233.03261	52.41945678	1601.861929	278.60918	75.76387668	175.3426049	629.3183182	2698.401478	-0.001396237967	0.1553824937	0.009428549453	0.005365232401	0.01667662489	0.007640042972	1	0.0007813078758	0.28151168	-0.01433621303	16	0.9999987868
19	393.5009471	771.59402	-35.16504231	10429.56546	216.9458772	97.70881065	1501.861215	3829	12823.63542	33.99333683	1767.818247	118.1190682	59.82826687	190.8018264	608.4541833	3978.141566	-0.003355004561	0.02101267566	0.01012377707	0.003652177673	0.01162427368	0.005673733395	1	-0.001857904832	0.007991039682	-0.01683718386	1	0.9999320067
19	403.5086212	488.6437445	-133.761916	17820.70589	1979.537269	1097.056575	2124.908101	7085	8063.553191	64.40852301	3356.776762	431.8248729	229.1038301	244.4938171	1321.163737	3289.706225	-0.008068593202	0.1134738651	0.06303855672	0.003779148702	0.01198804859	0.00767564499	1	-0.00109769472	0.1981622112	0.1669579968	13	1
19	406.7708753	118.4809992	2400.69741	15211.68863	2422.981672	96.00948754	1870.835623	6184.5	13603.41935	616.6606748	3371.709492	566.9890104	154.2863211	218.3881772	1357.278089	7133.969744	0.1613322272	0.1638906946	0.006210044647	0.01263727094	0.01971983638	0.0121058883	1	0.1287450955	0.2965817653	0.01284617738	61	0.9999999998
19	413.7511866	707.5400463	566.3720325	11421.33893	698.6211523	2431.68109	2122.767945	4465.5	21257.35484	176.7353828	2398.801751	148.3241149	462.0916105	220.6412119	856.7192915	9078.347859	0.04859564732	0.06302463411	0.2085759061	0.008950005281	0.01563443209	0.02026533974	1	0.05321340551	0.09982749027	0.6786588252	37	1
19	416.5624979	25.24732899	736.9551802	11456.90847	3389.432839	293.831984	1201.256753	5101	6973	197.1919383	1882.972447	554.5490424	130.3371519	838.7508291	799.7323883	2758.4456	0.06569251195	0.3028577056	0.02563884804	0.01203521968	0.02092264669	0.01297800039	1	0.05598539803	0.5814532414	0.06188771503	49	0.9999999998
19	416.6101522	135.2556115	-68.298536	12008.44308	1810.208168	1487.618078	2347.44468	4921	2819.446809	80.6555969	2991.920321	484.4694237	361.891769	262.6708931	1179.183975	2250.136037	-0.005676606599	0.154370254	0.1266663289	0.007888565011	0.02281780775	0.01513878281	1	0.005562765337	0.2836334517	0.3875252827	19	1
19	419.2009482	578.0832387	793.5720124	14000.40992	144.0711034	3099.296489	2612.211931	5230	8955.267442	206.3803902	2964.428847	153.7397224	632.0588297	273.2115779	1052.641011	4353.470098	0.05737082525	0.01012341472	0.2182255729	0.007273356967	0.01206829502	0.02083696185	1	0.06034272251	-0.007652700324	0.7121221616	33	1
19	425.5620641	308.2839207	1228.935214	18265.79928	3172.132359	180.9277432	2045.657539	7577	13662.92553	319.859998	3513.113372	626.6577718	119.3425796	266.5745285	1454.540519	8284.356568	0.06892943263	0.1714809199	0.009983690857	0.009018189889	0.0163243863	0.0072370354	1	0.05632421629	0.3133825061	0.004508663899	42	1
19	426.5265825	174.2655423	9805.125068	13346.14819	1577.587492	-441.2379735	2024.148897	5534.5	18238.51613	2855.449409	3630.176618	388.9836173	452.3725961	481.1866476	1418.468508	13071.81188	0.7372632763	0.1243516482	-0.03013968168	0.03737163086	0.02224510743	0.03885732559	1	0.5793055255	0.2072324824	0.0209805624	92	0.9999999975
19	428.5264179	770.6503624	1607.186725	9493.595615	2178.041754	-37.33167127	1619.857962	4198	14140.64894	301.1240784	1708.415026	364.3252787	118.3138665	173.9877957	694.9428496	7183.605558	0.1688576629	0.230154353	-0.004164702934	0.01316948039	0.02055665291	0.01320303625	1	0.1345126115	0.4310274958	-0.01886537308	64	1
19	432.4766691	667.1911956	1096.154602	12226.92047	170.1832396	115.9983412	1954.127518	4573.5	5614.042553	266.496256	2448.012148	132.2552935	117.5000588	219.4283253	853.094773	3428.333141	0.09040947106	0.01471568609	0.01092959688	0.009664658832	0.01154581976	0.01061176128	1	0.0719647839	-0.00603344788	0.007598219598	30	1
19	433.2497714	580.8274133	785.4545865	15105.12049	181.1248828	3226.908451	2644.916746	5584	17945.5977	202.7311207	2329.586344	140.8862011	536.6443671	228.8639099	822.8988138	6718.078429	0.05407595259	0.01218915432	0.2191465791	0.008398315055	0.01102286158	0.01486864303	1	0.05783040046	-0.003371223122	0.7145867523	33	1
19	437.3857876	477.3615465	1025.904048	16239.37034	955.4816796	1660.502289	2258.391962	6147.5	12033.30526	270.9733965	3200.283084	230.8642045	364.1809638	218.0772903	1186.532562	6639.367076	0.06208647974	0.06144377184	0.1055261293	0.008409112808	0.01101087463	0.01255690822	1	0.05664870759	0.09280458678	0.3276182209	36	1
19	441.7562272	155.4768383	-109.4796197	17727.10823	467.6547715	509.7648292	1924.937286	6465.5	16141.88172	52.99690064	2906.345207	195.918779	121.2613369	246.403512	1076.964759	6100.666726	-0.006772297819	0.02686174745	0.02999853393	0.003756931355	0.0108945849	0.005246768168	1	-0.003115134545	0.02064392836	0.05085917333	2	1
19	449.2824222	705.3999598	2066.99139	13537.90946	746.7001124	1864.468547	2211.358376	5263.5	24119.24731	453.8160114	2579.257915	155.6702062	410.1449094	197.7699351	906.3788778	8631.232597	0.1541085889	0.05472130791	0.1355747996	0.01116393231	0.01425797143	0.01809094385	1	0.1311313777	0.07896600681	0.452127623	57	1
19	457.2668145	319.3764496	-283.1355265	19680.11723	3438.27842	2366.359073	2105.007369	8307	21011.96774	88.00212918	3073.841648	614.9683625	393.0877952	204.0348688	1299.688134	8034.327043	-0.01448970964	0.173115315	0.1190323151	0.00520226531	0.01354135245	0.009195566702	1	-0.001747290461	0.3216446953	0.3598530918	19	1
19	459.2621182	644.4812102	713.9321581	13862.69973	230.9768186	2971.642247	2328.836101	5144	15996.64894	190.0190019	2649.37116	129.5507543	573.7518841	253.1022214	918.2022011	8995.261908	0.05092185569	0.01711961456	0.2123722872	0.008347899495	0.01116464085	0.01578893341	1	0.05491772248	0.006469995857	0.6907334247	33	1
19	461.2899798	144.687974	-123.4156789	13766.14222	1359.663074	1642.495933	2048.975753	5456	4876.72043	68.63743608	3180.306366	340.7910613	371.4140877	237.3819522	1200.122026	2560.026806	-0.008936035538	0.100935824	0.1194181549	0.005762472344	0.01435724707	0.01473900328	1	0.00203662801	0.1746311061	0.3600932572	14	1
19	463.6234693	94.44466348	760.1091817	12056.12491	632.0170984	1175.128093	1810.932823	4625	5876.542553	181.063686	2356.509247	159.6489389	251.9612332	219.341845	856.7080623	3391.02702	0.06272081129	0.05457581326	0.09575896136	0.00887722557	0.01313288495	0.01322054599	1	0.05640974994	0.0784696246	0.2939742531	36	1
19	464.2786753	358.6035408	1194.889353	18775.66927	2105.600924	1960.706426	2380.617693	7591	15944.04301	210.7417527	2630.192127	402.8661385	334.9409775	241.3894212	1086.68958	6352.04022	0.0630183814	0.1122125826	0.1052738002	0.007206699201	0.01217021807	0.01058329635	1	0.05779762004	0.1961464531	0.3286434714	40	1
19	484.364437	299.86561	-241.9720086	18276.30615	4525.909123	2183.312412	1866.103665	8029.5	10462.34409	105.8928337	3109.583927	871.3681377	406.9159977	438.1134343	1379.9112	4047.351183	-0.01348934056	0.2453660537	0.1181147302	0.005976498934	0.01458878611	0.01151413643	1	-0.000407648142	0.468698478	0.3593168736	23	1
19	484.4727232	389.6320953	-410.6327236	19261.60397	1135.236755	4782.745626	2505.939478	7456.5	13885	87.25636134	3025.900051	283.0877635	730.4173101	249.8765655	1170.167587	4952.396635	-0.0206598726	0.05919281259	0.2439522202	0.004625536803	0.01076127199	0.01416615735	1	0.001118497075	0.09418151757	0.7839485337	10	1
19	485.3481747	438.6920032	8774.70346	17877.64657	3150.439508	-178.438181	2226.416966	7670	44017.11828	1843.096871	3648.956507	604.8524857	301.0017035	256.8197909	1492.290413	19325.86962	0.483611674	0.1763877418	-0.01066730192	0.02022843497	0.01375132184	0.01934081539	1	0.3814058583	0.3171950353	0.03044185597	87	0.9999999999
19	486.0888288	26.88954322	731.0492697	9659.401496	3854.272914	16.57777054	1073.547511	4646	7918.770833	153.5015636	1388.783855	603.1612506	102.1182588	205.5629703	673.7131586	5110.098741	0.07833393609	0.4052746105	0.001619497309	0.01398065257	0.02406149267	0.0114894157	0	NaN	NaN	NaN	NaN	NaN
19	494.3671179	330.300629	-65.51619417	18685.82314	3166.997583	559.7877175	1970.007826	7730	5633.361702	78.74386053	2597.615248	537.1079015	133.6034968	215.9084815	1109.274507	1624.814735	-0.003568275636	0.1688290339	0.02931022997	0.004360709088	0.01364447233	0.006347501946	1	0.0005697101614	0.3096165454	0.05392509786	17	0.9999237438
19	496.3604797	720.2786845	-96.95078197	11385.98926	264.2751647	359.0606458	1872.261885	4242	26960.26087	43.11371006	2000.148213	123.7756715	81.29581243	163.0422132	671.5052206	9154.191857	-0.008424862951	0.02408788231	0.03087257468	0.004629899892	0.01229887318	0.008035208235	1	-0.004379001994	0.01504894982	0.05338582091	2	1
19	497.2751289	245.4840338	-202.6857169	17287.13625	5840.406299	2044.068526	1902.6772	8049	10635.29787	99.76997314	2485.272025	909.1576852	344.8212412	192.9797377	1172.330846	4603.855039	-0.01187077207	0.3370915514	0.1195809386	0.006912935819	0.02035654142	0.009993203089	1	0.001750634771	0.6554777628	0.3677594183	27	1
19	498.6734622	229.3824517	-195.6743433	15870.15158	5005.723104	1890.376045	2196.055493	7361.5	7905.322917	119.5091185	2694.12859	932.7753254	361.1178041	1539.782718	1250.268098	3247.449381	-0.01336670458	0.3307386109	0.1189907536	0.007712915769	0.02463042388	0.01197635095	1	0.0004776592545	0.6425423544	0.3651726389	27	1
19	500.6066193	111.8613197	2144.594684	13364.72481	1420.404859	79.84272081	1927.597288	5291	25574.4	450.2596714	2399.256843	239.3535414	121.3001849	198.7630031	878.3547295	9094.349024	0.1638810885	0.1070537399	0.006255109172	0.01245375023	0.01561518319	0.01011081175	1	0.1302704138	0.1808323861	0.01172046098	58	1
19	502.699807	202.4534622	-93.85316171	18239.09886	481.9461466	205.3030544	1575.377677	6622.5	13648.12632	47.75509194	2448.674522	208.3850725	81.38538628	205.3147295	919.8689567	3829.781312	-0.00520684691	0.02668002269	0.01161112737	0.002960007017	0.01075640349	0.004377155068	1	-0.003164014933	0.01960619218	-0.01197085904	1	0.9995414168
19	512.5748118	33.94036415	697.9976974	9890.009579	2909.103038	248.1958353	1125.577128	4385	7047.526882	139.157241	1550.66538	471.3985006	112.9567603	156.5252655	670.161724	6553.032762	0.07247855203	0.2996947839	0.02581055938	0.01185066964	0.02349092124	0.01116013575	1	0.0613130002	0.5749305224	0.06395654328	49	0.9999999262
19	513.5072564	665.6079778	2066.085305	10984.31705	44.77104571	100.8321855	2343.213423	4088	2875.489362	448.498381	2482.836358	136.2339844	140.885524	383.2175794	904.919374	2264.200278	0.1885537912	0.003509691192	0.01169473071	0.01429256607	0.01469714493	0.01511751846	1	0.1491910213	-0.03011144952	0.03275359845	52	1
19	516.7229018	432.464769	3129.695455	19016.65328	6024.314922	959.101239	2036.584967	8784	24362.23656	568.4262547	3052.398105	1016.377029	232.5381887	309.770055	1375.506227	9856.644148	0.1628135224	0.323267752	0.05188394918	0.01176194923	0.01820343269	0.01288853835	1	0.1344489691	0.6226543276	0.1754106349	67	1
19	517.6094883	624.3007084	4373.150565	14707.57149	742.1695149	-68.25239969	2083.102388	5517	8853.712766	1065.145379	3232.102914	206.6290388	223.3541527	253.8530698	1198.215953	5500.23046	0.3051477612	0.05139741108	-0.004920568651	0.01617931935	0.01171481314	0.0194686018	1	0.2402366185	0.06526843156	0.004433949849	72	0.9999999669
19	528.489284	779.6012319	1259.625259	8342.068293	451.8469243	1084.947514	1512.818923	3250.5	14335.68421	236.8826176	1418.642614	132.2334577	248.3827503	166.4101849	522.1023936	5359.960851	0.1525417531	0.0573883634	0.1280283369	0.01176469206	0.01433958789	0.01927992095	1	0.1293953023	0.08415099512	0.4259163021	57	1
19	529.1549805	721.7569812	1684.429437	10779.00356	525.6006438	1452.703887	2045.021865	4166	7995.483516	296.9042341	1683.637039	135.4408679	267.8230739	198.5867409	622.7609527	2576.796868	0.1582169202	0.04958887734	0.1325194117	0.01214530164	0.0124607025	0.01709942365	1	0.1341094311	0.06835507033	0.4424167141	57	1
19	533.1363538	598.19058	2638.735708	16724.85304	795.6406856	2324.460595	2063.124817	6285	1809.442105	516.2174914	3097.668518	252.0408629	491.3161326	231.3339151	1177.416063	895.9263448	0.1615870107	0.05213274781	0.1429606893	0.01025261019	0.01173011438	0.01549204715	1	0.1375111069	0.07385747648	0.4791688052	57	1
19	534.4403038	330.3152602	-237.4219801	19015.67949	464.379539	2437.376345	2106.844433	7014	15855.19149	61.70043818	3129.87899	184.8115466	384.9024093	177.7764064	1147.935648	5752.29105	-0.01226809711	0.023371826	0.1221879713	0.003854248048	0.01003643872	0.008681997861	1	-0.001055118846	0.01685560918	0.3662755121	4	0.9999999999
19	541.6024652	730.4403771	1595.572646	10638.30509	532.4272482	1454.740783	1849.635575	4099	9859.359551	293.7816984	1811.131024	151.6592707	265.2513015	208.7749166	671.013051	3060.974456	0.1492080883	0.05053887106	0.1331611299	0.01091976713	0.01322967597	0.01563792287	1	0.1270695882	0.07043021526	0.4425517213	57	1
19	547.8264365	321.1854923	-148.7164699	16880.42251	5466.759605	2039.273087	2358.879727	7750	7969.180851	108.4042183	2216.884736	871.4986267	319.9506645	244.4211206	1061.049907	3682.465078	-0.01039584138	0.3345648962	0.1257696239	0.006798154923	0.01928826151	0.01189856718	1	0.003321046431	0.6505320419	0.3892878616	27	1
19	551.1695255	604.3597832	995.7228349	14663.40181	219.9640078	590.6493756	2116.020785	5375.5	17975.44706	169.8696677	2234.227482	138.3875461	148.5288158	218.5420815	776.2401627	6559.586306	0.06941198619	0.01516361182	0.04009488685	0.007085445874	0.0104882903	0.008589683707	1	0.05746735821	-0.00381897293	0.1029425484	31	0.9999999983
19	551.0913307	753.3417999	364.2066738	8090.078773	177.6258604	1527.040723	1638.991444	2995	19122.17895	121.5740317	1496.830482	111.7666224	302.5090999	177.8656692	533.4392379	8613.676663	0.04736118145	0.02083779498	0.1891657954	0.009455543111	0.01612427599	0.01687982732	1	0.05053089783	0.01327005297	0.6102751829	33	1
19	554.3174262	590.2953665	783.2258761	11501.91683	128.0784355	477.0626163	1989.269425	4205	10263.6988	208.2340838	2600.915089	155.9054186	128.2338665	210.9123088	915.2881888	6511.893696	0.07012006819	0.01284802708	0.04344957231	0.008434953056	0.01451997052	0.01113411394	1	0.05823858082	-0.008424631784	0.1145598797	31	0.9999999999
19	554.5103266	624.9403075	5105.578507	10510.34849	665.9316208	953.3130938	2078.251724	4239	12332.88172	1292.900679	2473.79796	191.6208882	336.9427948	235.2831601	935.3456755	7493.389603	0.4879682751	0.06436366611	0.0887137284	0.02488488146	0.01626756716	0.03266411767	1	0.390797936	0.09255971741	0.369290067	84	0.9999999938
19	556.6280403	135.5327806	2060.997123	12604.01885	5365.758141	7.332966532	1473.702174	6252.5	19277.29032	396.0808764	2206.614872	886.1221471	138.4646602	210.8620911	1019.085989	9251.64117	0.1586496438	0.4224777306	0.0007135058856	0.01522744138	0.02553848162	0.01199402356	1	0.1284549426	0.8228950455	0.001862686021	68	1
19	556.3489462	680.487891	-27.85582946	14303.71559	2188.844966	364.3713874	1472.539041	5760	2883.236559	154.0762469	1958.953544	319.320021	159.39029	1677.599111	753.311479	1258.453048	-0.001874612056	0.1540312697	0.0257337424	0.01192045583	0.01497890981	0.01213571579	1	0.001528043608	0.2793408261	0.0415412127	17	0.9995062813
19	560.7185018	453.4761941	6379.698221	13780.04309	1510.041945	1331.759439	2143.950371	5669	23135.47368	1702.061339	3603.964664	334.0336595	391.2345443	222.0343103	1380.868659	15190.63656	0.4616599887	0.1110502009	0.09437026708	0.02556325861	0.02001526141	0.03263495516	1	0.3708772597	0.1881562797	0.3841320016	86	1
19	562.5237671	367.2647621	1038.368353	14048.26384	915.9710274	126.4562964	1844.322381	5431.5	14065.35484	283.5684564	3051.008599	184.4167942	120.1977955	210.2622946	1096.676616	8657.734295	0.07512290508	0.06522922618	0.009771033804	0.0084813701	0.01372154246	0.008927974437	1	0.06027972943	0.09696998217	0.001717192287	34	0.9999995251
19	565.095525	75.32280121	-73.55324235	8690.799959	143.003893	962.1930529	1590.932101	3189	9033.861702	41.06845146	1741.275612	119.7355683	211.1502556	148.1676421	606.1685013	5141.909914	-0.008807624722	0.01597806313	0.1105682194	0.005544896066	0.01635589047	0.01327382549	1	0.0007975032707	0.001347780931	0.3269069984	4	1
19	572.6553204	632.3671045	-207.2060065	12880.81594	195.6163953	2951.121211	2135.532345	4729	5922.831579	62.74577791	1987.448297	115.1920171	457.9807242	228.1560671	699.1147446	2108.484999	-0.01692976721	0.01662986313	0.2314559809	0.00481499099	0.009570137602	0.01694251921	1	0.00282258432	0.007036426587	0.7404705083	5	1
19	579.3095044	91.30822006	1463.182259	8968.650593	1457.429891	15.71563064	1523.651698	3732.5	8727.763441	323.5426776	2104.785342	328.9167259	111.8116904	171.6946702	818.4352326	5442.769223	0.1544941405	0.1550348161	0.001693068228	0.01532175754	0.02194336663	0.0130740288	1	0.1229716198	0.2784824971	-0.004564042285	61	1
19	592.4912828	233.2919285	-99.01577165	15148.24695	248.3100446	871.4879472	1693.217605	5529.5	10866.66316	47.06626917	2503.574261	145.5040087	158.9311876	173.9177151	885.9315261	4277.384714	-0.006778622877	0.01644957986	0.0579129697	0.003523185948	0.01014813946	0.006467637268	1	-0.001265971808	0.0004278065848	0.1464435163	3	0.9999984253
19	595.6790468	421.5300367	-110.8336266	16597.44228	930.4198062	973.6540055	1931.268197	6303.5	13805.02105	57.3020593	2635.195574	216.7597546	180.4186386	164.5253133	987.7518869	4615.600233	-0.007053716837	0.05910040838	0.05843120404	0.003806394868	0.01068814874	0.007223348495	1	-0.001082892019	0.0872848155	0.1495674382	8	0.9999999989
19	598.2516438	479.4762704	-180.1729824	17178.42361	3943.952672	1937.697218	1705.806474	7309.5	11578.01075	77.95641809	2409.785588	624.6286088	320.065285	205.3290871	1047.788371	3522.815927	-0.01062576323	0.2317701351	0.1134781532	0.00510388581	0.01440255231	0.009242058349	1	0.001408213299	0.4408169726	0.3436025146	23	1
19	600.4040072	582.3109039	808.7703639	12889.87603	5337.274092	69.16520117	1533.749855	6318.5	10651.65957	217.8039302	2880.697421	1140.04994	104.5361358	196.7301761	1331.823249	6629.459076	0.06371462841	0.4098257225	0.005305255864	0.008780599605	0.02344804675	0.009427109572	1	0.05392483996	0.7985455955	-0.004921947236	51	0.9999999731
19	603.5705628	700.2005103	636.2732769	10561.41112	1713.065629	331.0559099	1466.732085	4445	26409.68817	149.2992043	1596.331733	257.5695103	94.85267972	150.7369355	614.6681368	8060.952677	0.06231542733	0.1627485783	0.03032697592	0.009475863365	0.01591114069	0.00928354482	1	0.05245853885	0.2964068074	0.07258831607	43	1
19	607.4622582	720.2939189	1239.366967	7981.607099	3301.063302	-18.96428927	1403.067484	3893.5	13464.82105	210.3375615	1157.895654	502.6656803	104.2724737	145.5506834	560.2695996	5230.558304	0.1569564204	0.4123508449	-0.002185433949	0.01544232335	0.02440116316	0.0140462511	1	0.1268337746	0.8021973883	-0.008828781116	68	1
19	610.8468976	686.3038194	1307.700908	8870.529699	521.0377696	1133.271979	1774.802543	3452.5	13679.44681	292.1501169	1887.658557	140.8463739	298.9520674	179.3763153	682.2364915	7833.254759	0.1553211213	0.06012337531	0.1361836141	0.01352785422	0.01484580328	0.02026695122	1	0.1321744244	0.0899698615	0.4546809385	57	1
19	627.471302	676.2943184	598.2471492	8871.041854	2736.735653	755.8736367	1672.311566	4083	7083.861702	142.4266956	1420.560114	423.2309634	153.006914	200.5523805	622.3043994	3345.721503	0.06948053908	0.3097939388	0.08730930671	0.01083757253	0.02113702866	0.01317804671	1	0.06331921693	0.5976959036	0.2749338404	50	1
19	634.3328307	150.3838123	1436.120854	8467.354589	414.8561246	454.6189799	1767.729361	3288.5	3000.53125	318.7391736	1870.918927	140.2207114	186.5109877	212.0108688	691.0953878	2256.700367	0.1672428777	0.05074784364	0.05534932835	0.01376184282	0.01694645305	0.01963134784	1	0.1358541986	0.067879901	0.1793617617	56	0.999999982
19	637.1115342	640.4772622	-17.31671743	7918.249835	2677.247349	433.4425464	1586.838982	3704	6224.666667	64.56704516	1457.085222	498.5603988	110.2879204	170.9475519	658.6699594	3344.108997	-0.002318015182	0.3380745182	0.0550407368	0.009231820541	0.02514267061	0.0116703917	1	0.004787714879	0.6550818724	0.1482247679	26	1
19	641.4943847	742.279845	59.85024562	6669.180106	1926.136213	35.57844823	1115.9512	2982	2299.072917	56.28180421	1081.34331	324.8650427	66.2678605	140.2769546	464.3291654	1240.087936	0.009480575768	0.2892547034	0.005391813434	0.008188354275	0.02357703667	0.009903609463	0	NaN	NaN	NaN	NaN	NaN
19	644.3325201	609.0939153	-113.1753589	10057.7921	3206.072974	1142.807884	1568.704971	4626.5	10649.88421	71.50469055	1799.757762	592.5523124	220.1650764	171.4606059	793.5141076	4817.655537	-0.01208460095	0.3285689103	0.1121968667	0.007841031025	0.0213676364	0.01066925332	1	0.0009956875371	0.6378689677	0.342052622	27	1
19	645.350003	271.9362679	812.3123547	12771.69733	4088.368736	1156.7107	1837.55878	5920.5	11453.58947	183.0057397	1789.069081	553.6271058	213.7512243	193.3735658	787.0383724	5047.045307	0.06459011912	0.319783875	0.09176309974	0.01007369932	0.02070360115	0.01218628579	1	0.05986417043	0.6182560005	0.2894282491	50	1
19	647.7079198	403.5341534	5710.575225	12378.96097	245.9320752	1268.38273	2191.810142	4747.5	19114.51579	1097.676121	2470.44296	129.6800817	334.2661665	188.8888269	878.1074867	9075.06799	0.458032006	0.01973454935	0.1020698142	0.02118558528	0.01278428507	0.02509103454	1	0.3677784254	0.002560439699	0.4067327844	82	0.9999999606
19	650.3506939	571.6898841	5201.371715	10969.32902	1201.923183	-164.9077434	1877.661715	4548	26648.36559	1033.214276	2055.661038	235.8803238	214.9007239	177.1594658	795.696119	13625.46961	0.4737804374	0.1138826298	-0.0143242086	0.02238046005	0.01472530036	0.0201141255	1	0.3728784053	0.1899379748	0.01351902446	85	0.9999999463
19	650.6366913	651.3929232	2405.078716	8255.553437	221.7572587	-58.35082815	1672.828098	3098.5	17985.12632	600.7805973	1923.410458	115.7792741	127.1543663	136.9991049	681.4266939	9003.746431	0.2992495012	0.0262742758	-0.008806229384	0.01986604035	0.01821755762	0.01729509091	1	0.2351083293	0.01405963317	-0.01112417222	69	0.9972873194
19	671.1278907	194.0052228	2511.151116	9000.040241	940.2527817	610.8775832	1635.203239	3595	16635.12632	611.3489104	1899.572035	209.9706347	194.6718096	186.2080918	723.0577152	10582.55857	0.2892229583	0.1080214752	0.06440478802	0.02169925138	0.019209122	0.02229325432	1	0.233007005	0.1832018024	0.2408271172	75	0.9999999991
19	675.3465541	617.4509787	1879.671261	11707.90975	1836.177977	-2.116433115	1419.988787	4684.5	7915.617021	416.4093141	2549.994494	399.4441427	114.3961752	159.4957059	1010.1637	4739.945438	0.1590173479	0.1597797208	-0.0002102318649	0.01069548454	0.02150534281	0.01070803754	1	0.126440693	0.2880164638	-0.009893081022	61	0.9999999998
19	677.5020159	683.6360302	473.1776774	8047.628947	1306.990979	243.7316352	1175.946308	3344	32696.57447	129.2572249	1139.971111	221.0345011	83.11291533	137.6386317	449.8778761	6553.97412	0.05896237304	0.1662069816	0.03088237482	0.010945621	0.020358084	0.01058884505	1	0.04988683582	0.3035115811	0.07382885363	43	1
19	677.4665033	728.9689894	19.78930027	6832.402213	1057.258186	291.6120245	1101.593852	2801.5	4970.870968	49.02878512	1000.466471	184.4558493	88.52914308	156.6426362	385.043657	1791.791108	0.003036260763	0.1574542956	0.04368856038	0.007453556868	0.01993496257	0.01082360489	0	NaN	NaN	NaN	NaN	NaN
19	695.6488667	198.6560022	3261.668669	7173.486803	1239.612171	-108.0860275	1619.345037	3189.5	17819.51579	821.7129882	1746.40722	268.239395	183.8129509	576.4027042	687.536714	11193.37004	0.4596068902	0.1673224894	-0.01403702107	0.02305666132	0.02628195574	0.02878203498	1	0.3621951982	0.2989355145	0.01296258891	87	0.9999997843
19	711.1603556	165.2005473	441.8964432	6654.499802	1544.682113	11.25196094	1091.970337	2891	14254.06316	122.7940039	1290.237347	300.1650588	63.33216677	144.2614972	530.9223481	7995.082801	0.06936071031	0.2342269716	0.001767904185	0.01168709055	0.02385203508	0.01037030387	0	NaN	NaN	NaN	NaN	NaN
19	715.869385	450.9326169	-51.07256103	10120.01349	182.6636177	560.896428	1554.848459	3727	4958.270833	38.75310938	1944.09492	124.6020125	145.816176	166.4692253	695.9865373	2873.330063	-0.005242120546	0.01840624645	0.05805774188	0.004042027139	0.0137678329	0.008940878543	1	-2.953490406e-05	0.004396390354	0.1473640326	3	0.9999999411
19	722.9949272	425.331722	2967.762698	10476.81016	671.094863	682.5189349	1719.61892	4058	19845.38043	580.7750601	2031.17848	145.1073866	207.7630837	185.772103	731.9662861	10915.25499	0.2907586813	0.06338300083	0.0649623734	0.01531119575	0.01660558333	0.01715735485	1	0.2338743469	0.09231933189	0.2416288124	73	0.9999990259
19	725.6006484	357.2944734	4663.902522	10248.80454	1075.971203	835.0951477	1706.495575	4191	13640.85106	962.7703216	1922.045719	204.4721367	275.9619013	207.2588718	733.8303289	7309.462559	0.4583014603	0.1065102871	0.08195632998	0.02404374281	0.02001347666	0.02743298014	1	0.3673303696	0.1785204367	0.3405376111	86	0.9999999994
19	727.7087509	593.4667654	-18.20647284	7814.340356	2513.684932	62.64691124	1181.320051	3617.5	8293.642105	58.71233583	1079.983139	366.2793912	70.56471237	141.6041573	480.1611033	2660.50661	-0.002244718238	0.3222411272	0.008119028679	0.00787634803	0.02371912468	0.009378042621	1	0.00144459419	0.6211933533	-0.01352929305	24	0.9999999997
19	729.353012	503.4454735	-41.56920254	9605.864777	544.3994469	534.0696041	1539.222562	3645	10320.74468	43.06835181	1464.371058	125.5185608	104.2134232	155.7249195	513.9309193	3302.737112	-0.004400020438	0.05812016631	0.05503622453	0.005022361066	0.01531156323	0.008868130405	1	0.0007616951625	0.08513471412	0.1384871518	8	0.9999999081
19	732.2703397	469.4588772	1622.467071	10557.99972	2344.829752	502.9280081	1602.512383	4572	18312.32258	318.8460595	1792.213133	404.5611352	179.0654718	566.1623885	738.4571645	7372.391536	0.1571989785	0.2273649569	0.04652592237	0.01448316362	0.01959948037	0.0160244207	1	0.1288381863	0.4272857997	0.1525236394	65	1
19	743.9782602	406.6704552	-49.75438748	8710.827873	1294.811803	1039.834908	1904.908852	3563.5	4731.913978	53.58315078	1246.457398	219.7608382	176.1255165	172.4147303	498.5034907	2084.39743	-0.005810643475	0.1479885259	0.1210065937	0.006395425666	0.01688960421	0.01285441346	1	0.005008906284	0.2704431003	0.367833504	19	1
19	757.4655762	529.2994737	1373.236084	8248.32194	426.1953523	-26.69315684	1288.994376	3134.5	8637.873684	236.7774432	1467.455214	113.3471523	90.37501018	121.1438685	521.7674794	3304.172357	0.1651168958	0.05412569896	-0.00318489483	0.0135826095	0.01470520547	0.01228211572	1	0.1301351134	0.07272479393	-0.02217851544	55	0.9996007396
19	777.8040904	338.1306381	1023.589365	6679.582362	2627.271646	-10.13038428	1247.990737	3244	17069.4	231.9705577	1382.709081	508.5718719	87.04221991	147.3522429	625.2571118	10320.46541	0.1507290375	0.3970832873	-0.001402729895	0.01635565279	0.03389456384	0.01395598203	1	0.1218553136	0.7712227364	-0.00809545525	68	0.9999999986
20	43.48881505	276.7090358	-103.2011488	9774.649351	166.7365078	1183.859076	1914.565608	3664.5	7872.336842	52.67983724	2053.186546	125.7307726	236.7919527	196.0434635	731.1776843	3289.989781	-0.01052100868	0.01718511112	0.1180099874	0.006138366458	0.01431711363	0.01502066022	1	-2.318228022e-05	0.004089722764	0.3521211188	4	1
20	44.04469349	321.0638485	-41.37513309	13778.85168	246.5393759	133.8747701	1655.371603	4983	13468.58065	43.61984687	1992.15498	148.1891313	74.90336574	186.3640967	670.737548	3230.511554	-0.002979991865	0.01903557288	0.01134513484	0.003361756246	0.01171918278	0.005524260406	1	-0.001494504595	0.004003806576	-0.01261767184	1	0.9999216429
20	45.63126831	542.6584383	-8.412071426	12519.03524	1197.644861	131.6578076	1452.824028	4781	8621.252632	54.04508762	2054.883518	212.8529499	75.57850883	183.6732026	739.2309255	2355.137612	-0.0007738064118	0.09745854345	0.01075061758	0.004604479077	0.01337207801	0.00662084253	1	0.0008695738753	0.1636194948	-0.01155871463	11	0.9999472255
20	50.67621543	571.5944687	567.2072835	9881.64778	187.626288	2022.34804	1913.445947	3773	15674.8125	141.8602267	1776.326369	110.9397511	354.4627848	182.1598918	618.6059582	5204.47046	0.05526552977	0.01910943363	0.2010984606	0.009599142502	0.01183719448	0.02289096449	1	0.05756975494	0.01006728132	0.6530693272	33	0.9999999999
20	53.29232274	180.1919277	2367.895393	8284.158856	1936.588647	-161.8675662	1238.368408	3621	8531.968085	588.685582	1876.65596	404.8060963	144.2926805	199.5244136	769.9155367	5963.705775	0.2824913362	0.2319203805	-0.01965770826	0.01943785548	0.02601375061	0.01865161366	1	0.2229125186	0.4325841146	-0.0455404698	78	1
20	55.16058541	716.9404224	4071.579644	8897.37574	493.6951429	574.5438152	1249.71345	3423	7190.46875	315.0418707	679.0532604	124.5729786	164.8603202	163.3219145	266.9031244	2422.203129	0.4624498367	0.05830758057	0.06503671674	0.01579407343	0.01393320481	0.01783281958	1	0.3690078055	0.07973187005	0.2817699485	84	0.9999999998
20	60.95336969	308.8252048	883.6076912	11907.41694	695.9176412	118.7567402	1849.7401	4539	12891.22105	201.0557757	2196.326372	162.8853438	113.0694559	247.8124034	792.3789679	5373.013458	0.07390537562	0.05723971362	0.009506800232	0.009195964083	0.01430400485	0.009657555475	1	0.05923467466	0.08071040025	0.0002615138515	34	0.9999916531
20	63.42825763	337.8485975	2114.048383	12665.51185	670.792069	-10.3237511	1848.344074	4727	10986.86458	559.0084737	3084.456685	189.4259813	145.0853186	196.6086972	1090.753826	5700.569869	0.1694709965	0.05268092863	-0.001031085759	0.01371693794	0.01534194708	0.01325168631	1	0.1337006674	0.0698018826	-0.01380876073	55	0.9997077308
20	65.86569111	617.2741139	-165.9847307	10549.50632	530.8309687	2247.210352	1814.646519	3927	10153.42105	56.57476604	1630.526782	132.822828	341.9497274	205.0449063	592.3361001	3350.136014	-0.01578851989	0.0515366289	0.2123018623	0.005179738864	0.01243834902	0.01776883734	1	0.002685488105	0.07741585613	0.67606433	10	1
20	66.5522668	488.2968018	-190.755409	12430.3443	1008.444021	2919.619393	2550.376531	4860.5	2223.663158	79.16398995	1858.66251	200.0771636	445.5813428	235.264942	688.8173414	1109.514813	-0.01597250071	0.08543942973	0.2343063318	0.006196171116	0.01374468398	0.01696343197	1	0.004361213244	0.1472173244	0.7527593999	15	1
20	76.66715487	168.3140778	7.760239408	10942.61685	1696.417466	90.91967244	1199.829773	4408.5	6129.423913	53.10982978	1675.755703	251.4325971	60.64501247	165.489065	640.7252899	2297.115828	0.0008191284802	0.1534437359	0.008711619394	0.00529663087	0.0138498994	0.005736531099	1	0.002459026953	0.2775101041	-0.01634712982	16	0.9999997665
20	77.57060125	119.1568307	1310.170388	8033.288548	1332.78884	348.1888223	1449.384398	3328	10391.95876	260.4156043	1309.701399	224.1942173	144.5165784	181.9704175	516.9085091	5378.284764	0.1656397018	0.1632499798	0.04292653631	0.01661109755	0.02200056662	0.01801192972	1	0.1346864317	0.29651298	0.1400079549	62	0.99999451
20	77.66736405	378.6295299	3671.376267	12473.04194	201.3839003	808.2994066	2237.714999	4658.5	15647.24211	884.6523594	2856.110191	152.8967666	276.1917442	227.2633261	1003.721385	6292.992593	0.2967038964	0.01536135929	0.06151117377	0.01576751569	0.01611829929	0.02441507728	1	0.2379053982	-0.005650169035	0.2295711715	70	1
20	84.8570713	201.0365474	-44.65629859	12469.45981	678.9525713	349.7619968	1703.404797	4691	15439.56842	47.67590126	1971.932739	146.8926794	87.55226338	258.3431893	682.335961	5012.162188	-0.003676632105	0.05528264691	0.02828356885	0.004206289554	0.01360532087	0.006488933264	1	-0.0005550159164	0.07840653956	0.04662546344	7	0.9998452122
20	91.3668902	601.0326706	-54.5563299	11866.49537	163.2219338	658.0809534	1781.314388	4282	9339.510638	43.51003293	1924.64584	112.029765	140.9837941	204.468022	666.4432339	2943.070015	-0.004758740736	0.01349454053	0.05833298979	0.003907502889	0.01050067503	0.007754492979	1	0.0003283140461	-0.005600286026	0.1482606516	3	0.9999996678
20	92.3591268	437.6262953	-278.4368813	13135.29089	670.0427713	3003.967865	2343.994445	5044	9115.968421	69.99942255	2588.524112	182.0993771	609.7958085	265.8121816	918.4462247	3998.801497	-0.02011193338	0.05329365007	0.2332428446	0.006447399796	0.01455757952	0.02205727765	1	0.0007542023162	0.08178695319	0.7470784316	10	1
20	110.8158721	513.6008274	4285.204078	14045.21367	806.2872218	-85.96025988	2084.616988	5409.5	18207.6129	942.8396704	3037.753191	187.4922206	203.5374605	213.9225612	1086.949733	9739.585636	0.3053733889	0.05612645044	-0.00615398329	0.01536815528	0.01404696158	0.01710270466	1	0.2403687198	0.07485016343	0.0004039180879	72	0.9999999977
20	137.4776315	314.3033887	2810.582619	17491.01594	1790.395046	2678.939973	2657.698497	6898	12536.53684	545.5537101	2851.666843	422.9593298	524.020133	237.3703921	1150.35715	4969.614114	0.1612291646	0.1068753935	0.1509739661	0.01075239857	0.01382662892	0.01899479045	1	0.1382537875	0.1855977653	0.5084294472	60	0.9999999997
20	138.1498614	427.0517631	2992.471807	16749.72357	483.027443	151.5260297	2571.607014	6245	34341.22917	623.8518074	2955.500968	179.5975134	181.0776867	273.7048907	1069.116133	12770.75615	0.1764581824	0.02800999278	0.009269840586	0.01188134436	0.01332098637	0.01191111131	1	0.1397082941	0.0198436932	0.02240693732	52	0.9987911681
20	145.4934767	446.6367639	1112.653341	16824.73046	2924.134725	116.9823196	1833.709407	6885	17839.54255	298.1458133	3426.98461	601.8259112	114.7690172	241.2224494	1392.375496	7192.272649	0.06738010553	0.1754466457	0.006785348929	0.008082918067	0.01401686158	0.007302912586	1	0.05491563476	0.3213643375	-0.006713193257	42	1
20	156.5139572	513.2226209	4318.414567	14183.38687	2130.431214	1036.502053	2549.941384	5851	7859.828571	851.6113868	2793.619198	404.8528335	346.6114714	343.8854933	1079.263817	3178.713321	0.3085667005	0.1557462847	0.07363230427	0.01507565902	0.01490037595	0.02112675172	1	0.2492853313	0.2804378694	0.278625117	77	0.999999998
20	156.500411	526.6665578	5161.744356	17573.19231	2784.747978	1206.042279	2024.499662	7350	10821	997.9619506	3066.741256	565.4140758	307.810515	238.7953488	1289.003592	4129.230602	0.3009674588	0.1628416101	0.06965448561	0.01526346039	0.01298349595	0.0176582306	1	0.2430861095	0.2948435105	0.263416444	77	1
20	157.5647782	475.5669717	-487.460236	25326.86045	447.4925762	6012.631574	2984.801403	9288	7434.364583	73.76373939	1102.084091	185.5774399	295.4919341	272.6549436	381.2762356	1286.149931	-0.01939450066	0.01792758847	0.2368293719	0.002954549372	0.007656149636	0.008507368133	0	NaN	NaN	NaN	NaN	NaN
20	158.5593659	672.1790706	10483.54548	10470.44965	259.4598642	-728.2890879	1816.504051	4158	11502.5625	2794.719999	2817.671748	134.0665134	436.9934923	215.2937538	1022.760824	7576.773412	0.9995539351	0.02666382149	-0.06583106604	0.03358056064	0.01775514676	0.04829919675	1	0.7824886279	0.003640661382	-0.04370894259	94	0.9999999979
20	162.7198996	558.4468727	5187.523255	16917.57972	475.9469762	-116.9866021	2221.68979	6353	30359.87234	984.7566163	2915.200055	174.6198468	216.2098275	194.113915	1059.872919	10297.14609	0.3069400636	0.03023738446	-0.006788556752	0.01620014271	0.0110742834	0.01449402452	1	0.241337288	0.02209827137	-0.002265488397	69	0.9323666612
20	164.5734625	537.8097577	5076.266657	16938.36138	2672.909795	1184.338921	2255.812401	7014	9658.493976	973.5611719	3044.315816	555.4486131	317.7137942	238.1070379	1262.645964	3971.401471	0.3049190575	0.16370167	0.0689907028	0.01651671482	0.0142858727	0.0203996389	1	0.2461583137	0.2965192496	0.2620855487	77	1
20	166.8638797	272.9254022	2409.354933	15699.67592	2663.968621	918.4919891	2278.605576	6430	17003.91667	609.9408244	3373.189948	594.1226235	243.6822578	214.1350113	1374.594784	9365.860577	0.160712726	0.1741360608	0.05891222222	0.01371573564	0.01898187019	0.01542682122	1	0.1320128886	0.3193039523	0.1941533233	62	0.9999999814
20	170.6050577	514.3576148	4905.966432	15781.15886	2592.372321	1175.135138	2454.545802	6607.5	14069.67857	923.7779649	2852.409243	492.4606259	335.2036678	260.7739597	1168.253114	6337.331961	0.3083897629	0.1663956304	0.07222997086	0.01494178639	0.01343153102	0.02077236849	1	0.2491392074	0.3020724227	0.2741160008	77	1
20	178.4649635	313.59142	15234.4429	14350.8276	358.7364154	-736.9792708	2239.925717	5569.5	6056.202128	4002.756725	3895.16057	220.4437981	667.3282784	332.388507	1485.132418	3773.632204	1.041358183	0.02572125709	-0.04580635475	0.04135569461	0.01839709938	0.06479969376	1	0.8167866211	0.001876960996	0.03482820875	94	0.9999999996
20	182.3105797	337.4450923	2441.460651	15275.41513	1628.18375	2401.695741	2802.843835	6125	12411.89362	569.3855581	3175.590634	386.6308478	572.94704	293.8898003	1252.450703	6690.690651	0.1628396443	0.1097948359	0.1534550022	0.01340957791	0.0162222995	0.02086752075	1	0.1397192828	0.1916077734	0.5174276726	60	0.9999999963
20	183.334603	461.4960781	1004.850263	16176.46668	4100.785547	674.5236917	2182.075314	7206	25175.5	313.7231405	3323.03735	809.4352763	180.5845727	208.4246765	1404.266341	11188.01729	0.06211157357	0.2499367108	0.04116781566	0.0100603173	0.01769629667	0.009846207384	1	0.05379585237	0.4743021329	0.1126724017	46	0.9999999948
20	183.4817142	550.6265118	-43.5714926	16610.3761	1712.180449	249.5785611	1896.235428	6485.5	8303.892473	62.40532073	3246.428123	387.0367302	85.71094917	216.8938178	1236.755518	3425.473583	-0.00252485303	0.103772316	0.01549786229	0.004159855985	0.01259378358	0.005449512776	1	-0.0001247740517	0.1766641531	0.004555240368	11	0.9987053945
20	184.6908999	747.6229133	3796.271726	8420.717452	1862.697002	-210.5093386	1299.116671	3724	10782.54255	943.0233084	2065.669029	441.6203007	198.8713001	155.036611	858.9682034	5376.319034	0.4449251406	0.2196474483	-0.0237331586	0.02642214477	0.02042670712	0.02726754181	1	0.3504075212	0.4053184668	-0.02205737788	88	0.9999999941
20	194.3380243	671.5435152	1150.455954	12876.04644	280.9122901	97.48477523	1869.224362	4744.5	14156.37895	201.2339723	2111.647905	138.6871545	100.3322187	192.6813036	736.3450504	5244.949277	0.08758357965	0.02119367728	0.00692982555	0.008479400129	0.01249423267	0.00820794941	1	0.06951680531	0.007051813916	-0.006592707675	30	0.9999999998
20	199.2015736	17.54027069	39.73801278	8316.954145	2525.847009	69.07989337	1022.982849	3733	5291.333333	63.62182305	1091.832504	345.2596259	71.834955	181.2711448	474.4014267	2125.319528	0.00471548215	0.3025036396	0.007842478083	0.008028532889	0.02520443289	0.008809191673	0	NaN	NaN	NaN	NaN	NaN
20	201.78866	159.797612	-106.0919551	16915.06987	1824.406623	999.6980325	1908.302165	6603	8415.208333	67.99839387	2448.245719	397.507634	175.8831516	225.7219538	1001.816919	2635.748298	-0.006738889282	0.1129695568	0.05991614895	0.004436094834	0.01505676836	0.007045001892	1	-0.0002724511001	0.1970080859	0.1565212503	13	0.999999999
20	205.4687856	299.1062423	-1.748169901	11506.80307	1808.252417	766.0228753	2402.228569	4659.5	1129.204301	81.34554749	3626.554583	605.1169434	219.7334749	419.0956396	1452.707277	766.2978839	-0.0002287750681	0.1633494288	0.06956544224	0.00803739861	0.02093528663	0.01393610829	1	0.005954017308	0.2998332736	0.1928624023	18	1
20	208.6770419	390.464649	5598.705802	18329.80747	342.3658586	4315.446151	3254.100775	7112	15117.67368	874.0213348	2959.625931	181.4801829	762.1641393	309.5510509	1120.956642	5511.497658	0.2962239037	0.01808722067	0.2309495026	0.01397791625	0.009406923869	0.02551753843	0	NaN	NaN	NaN	NaN	NaN
20	210.4589076	192.7021231	-114.9240231	16798.29414	336.217293	966.0553597	2072.748109	6064.5	10230.88421	60.42189893	2565.56263	194.0201022	183.9424027	226.3088391	959.1702982	2897.016293	-0.006665830658	0.02117745022	0.05981680739	0.003794284412	0.01197592138	0.006929368202	1	-0.001004355804	0.0101190625	0.1531684462	3	0.9999999908
20	213.7022696	56.27788542	3277.410412	11300.09983	209.8892996	696.7916077	1562.797847	4114	10794.12766	511.0381902	1725.251786	153.4722241	229.9348004	202.1175744	633.9150105	4555.503445	0.2878436779	0.01824670079	0.0620540709	0.01762589049	0.01421718942	0.02077586573	1	0.2309921782	0.0003598246229	0.2294650963	70	1
20	218.3187828	155.5380957	-203.8952304	14335.3596	2380.049193	1724.364078	2163.877095	5939	14422.23404	80.47906663	2472.485746	382.7556746	308.4255953	214.9593773	947.7459069	5356.110719	-0.01400391138	0.1712687488	0.1215057707	0.007205211996	0.019412602	0.01305946467	1	-0.001208407861	0.3179658424	0.3684056515	19	1
20	226.3593868	737.6259826	-199.7474679	12432.1584	564.9277222	2632.49653	2033.52	4584	9713.178947	65.01769397	2077.976748	159.4278872	475.4239236	242.9594207	766.5320333	2764.539052	-0.01659055352	0.04625739721	0.213237652	0.005324701653	0.01220485024	0.01814329822	1	0.002074179787	0.06671105865	0.6789189395	10	1
20	228.5264258	111.7942366	-33.46900991	12573.18658	628.5176614	747.1007042	1988.758402	4728	4602.967742	50.86626922	2167.837056	173.3141585	148.0390024	255.633753	769.6129223	1941.170811	-0.002552540435	0.04887639505	0.05898599414	0.004281299292	0.0139285404	0.009144862543	1	0.002412317621	0.06642955012	0.1521867461	8	0.9999999989
20	232.4585221	577.7800988	-95.1636543	26214.9663	2735.015371	729.3364573	1917.774714	10092	15678.90217	73.24526094	1943.958669	222.5790279	100.8731826	220.9239484	601.4749136	1761.146861	-0.003508475481	0.1045007153	0.02784020042	0.002995249157	0.01081610665	0.004182420934	0	NaN	NaN	NaN	NaN	NaN
20	235.6965596	661.4657728	-273.8391844	14367.05801	199.4818035	3434.598587	2398.614421	5240.5	7400.280899	68.66244943	2190.168778	149.6908151	502.012333	234.2308454	753.1709847	1540.669446	-0.0188908658	0.01409217635	0.2358490851	0.00444154081	0.01167229547	0.01799582672	1	0.001562757756	0.002050211364	0.7550264076	5	1
20	237.3378734	67.55553978	5465.018626	12151.61728	709.6137735	-221.7199584	1630.357147	4780.5	16029.20213	1063.400687	2351.276611	178.5696227	251.0618336	193.4016126	861.6180592	7722.683603	0.4398629718	0.06066144909	-0.01603384625	0.02387123073	0.01449219093	0.02342734835	1	0.3456026674	0.08196771052	-0.002024594344	83	0.9999606099
20	239.2976511	717.4451721	0.9022299869	10741.0969	3204.327429	284.2784901	1654.011488	4863	3960.244681	69.74529951	2252.655176	691.5687769	83.83839191	249.9261662	977.775742	2265.467564	7.378496782e-05	0.3044844192	0.02760968734	0.006973382724	0.01880059472	0.009131717953	1	0.0044751586	0.585697033	0.05340635649	25	0.9999168493
20	240.2499264	675.5009724	-20.27510766	12113.57783	563.963756	754.9979047	2139.670189	4589.5	2963.568182	54.38441228	2588.126153	200.8442246	175.8065042	270.3705801	948.8611883	1776.224498	-0.001743262459	0.04798397535	0.06315604511	0.004726084394	0.01461547943	0.01120089538	1	0.003332094659	0.06474875876	0.1666766828	8	1
20	241.9173798	158.2403457	2811.13766	17064.43439	2837.473014	188.5684537	2316.414166	7013	6119.8625	476.7217873	2550.287413	529.1802357	175.5442797	279.2439831	1064.713439	2574.685512	0.1689861932	0.167432198	0.01179849214	0.01062645594	0.01850832223	0.01130296647	1	0.1351901814	0.303888195	0.03395355878	61	0.9999999977
20	246.377202	180.2880209	-180.4060406	16029.08083	5422.491484	1938.708752	2121.508394	7390	6578.354839	90.50783347	2521.185195	886.239799	350.0991518	236.2432164	1167.97943	2965.619551	-0.01159636759	0.3429731569	0.1216205123	0.006678796706	0.01934070397	0.01079071872	1	0.002158770132	0.6675206244	0.3750265782	27	1
20	252.4281821	150.8585336	1983.28416	12061.15175	1838.093221	212.4040162	2414.567232	4997	2832.283951	575.9133285	3439.74863	581.1882888	163.6063102	402.5110555	1376.950414	2087.482912	0.1687674383	0.1546110928	0.01736243025	0.01785963387	0.02659163406	0.01685578531	1	0.1352959214	0.2779837138	0.05260027459	61	1
20	252.6437336	655.3786688	-78.72387801	16345.2842	2669.895693	240.9811837	1841.581333	6557	12911.96842	68.53474611	2520.309987	457.9234975	85.34681874	201.7235348	1011.132801	4671.874209	-0.005040242048	0.1673258271	0.01507179924	0.004899200201	0.01371791711	0.005751234956	1	-0.001593000872	0.3060742866	0.00460104136	16	0.9985749077
20	253.2711569	209.4759832	-161.3504562	19192.90758	1352.868213	605.0811189	2107.198683	7411	23161.94624	64.41676841	2852.860465	321.3951041	133.1542656	239.7944803	1121.574879	6480.219539	-0.008372587757	0.0693728447	0.03090545477	0.003838640282	0.01234298326	0.004696425877	1	-0.003949512411	0.1072475499	0.05500507627	7	0.9999030769
20	253.7037944	300.4790509	919.9062596	18174.75474	2096.811718	4093.288148	2466.925718	7330.5	10575.92632	229.5875285	3303.765542	469.9156658	781.2614088	266.1956317	1345.461357	4795.683516	0.05036686107	0.1165978873	0.2234899723	0.007381551159	0.01435388507	0.02145648405	1	0.0561026246	0.2094018492	0.73209247	41	1
20	256.6464396	754.2917032	-124.8903953	10516.45745	1660.679029	1128.948625	1705.593756	4388	16807.60215	67.84896095	2020.991871	298.1681248	222.2797612	177.871786	773.2719282	7391.479391	-0.01292090979	0.1572357883	0.1093745819	0.007063694607	0.01492291579	0.01319574735	1	-0.001319751002	0.288954158	0.3265058855	19	1
20	258.5336329	128.8300993	4335.69335	15411.57038	364.5566995	3230.803701	2676.070189	5855	25113.91667	710.2656662	2223.345559	157.8284648	540.610093	235.9733147	800.2303917	8497.433092	0.2860942129	0.02491032482	0.2138921735	0.0152574711	0.01221386311	0.0235330279	1	0.240239894	0.01929385731	0.7510759882	71	1
20	263.3481414	224.3427726	1099.131613	17978.79208	2150.526436	195.0620556	2021.330101	7234	20321.18085	288.4308839	3609.503324	474.3634475	106.9461941	231.7802087	1425.981575	9316.259589	0.06022087201	0.1227959826	0.01087107225	0.008422927549	0.01488311448	0.006673079105	1	0.04911474641	0.2144078818	0.00392037071	38	0.9999999861
20	264.0557212	247.6209946	2858.654132	16204.08196	1679.435514	207.866799	2562.014895	6398	9486.978723	649.5343467	3281.298083	428.2828174	203.0577328	265.4982329	1318.334336	5506.158646	0.1743143091	0.1044339924	0.01269363327	0.01092495539	0.01418187044	0.0137008375	1	0.1389102362	0.1755881768	0.03619425797	58	1
20	265.7047542	97.35041099	5565.795432	12094.71993	1104.976705	1085.39558	2074.570538	4823	4482.311828	1247.345522	2591.101277	268.8667425	340.5927343	230.2741886	986.6229645	2538.734056	0.455256335	0.09220553277	0.08408396169	0.02620342023	0.01820026361	0.03070810104	1	0.3649591009	0.1495115171	0.3466669883	86	0.9998441346
20	268.9702046	624.0762588	2700.474381	15458.36783	869.3925542	78.2656938	2228.292916	5917	10747.40426	660.8100137	3422.456913	278.4433086	149.8084962	256.944046	1279.99427	5797.802577	0.1764901821	0.05877736132	0.004432813897	0.01167799873	0.01507936427	0.01178529022	1	0.1396591056	0.08231399239	0.006806814263	55	0.9999997235
20	271.442938	282.7301162	1128.020403	17886.64706	1098.395126	1944.708934	2380.774191	6864.5	9832.542553	259.904256	3528.990322	344.0149298	434.0660498	768.2928673	1386.01501	5078.429189	0.06088559314	0.06278230494	0.1087010248	0.007646236406	0.01312934923	0.01481845964	1	0.05593564604	0.09565731011	0.3382929186	36	1
20	272.5446388	150.7265206	-85.33892564	15834.79854	2731.347476	952.7126963	2093.826933	6471	6707.978495	77.76665711	2369.3926	457.7846305	178.294961	233.2801506	971.1181985	1943.043025	-0.005520731631	0.1748000277	0.06221693486	0.005582866885	0.01503517935	0.007716406015	1	0.00137382981	0.3229570894	0.1667521387	18	1
20	275.3493577	175.3742031	-200.1317225	16833.31363	4170.293746	2041.350473	2167.920567	7347.5	9410.989474	92.29652411	2363.923679	683.4287175	323.6182969	220.7700906	1066.625373	2839.860367	-0.01179739034	0.2571089446	0.121482595	0.005897823569	0.01828422935	0.009090617944	1	0.001258931729	0.4927027698	0.3716728438	23	1
20	278.2754146	12.61563505	41.02706509	8273.439353	2607.835103	81.84952402	1129.961011	3692	5674.72043	65.59366849	1391.437919	470.4490544	66.14682405	186.7913964	612.5394493	2341.683617	0.004732178123	0.3082548426	0.01030941305	0.008921304825	0.02436512957	0.008084061796	1	0.006970693479	0.5927033003	-0.004835761128	24	0.9999999955
20	280.3404155	644.4760117	-93.14679988	16596.26356	340.6256713	989.4911223	2087.862367	6051.5	8130.904255	56.82046381	2767.861648	177.5810574	188.1461041	211.8423656	1019.97439	3225.228481	-0.005960851356	0.02098830002	0.06071082769	0.003648136694	0.01043799281	0.006181389149	1	-0.000388716033	0.009756161404	0.1563990123	3	0.9999999986
20	281.6981158	487.3047181	1003.07612	13700.03476	4317.876554	598.8233672	2473.083163	6247.5	1903.032258	367.6358518	4434.45625	1496.773668	198.1475089	908.8275893	1996.946654	1484.254845	0.07470577417	0.3119016532	0.04488058273	0.0129828366	0.03387384365	0.01696304297	1	0.06449785578	0.6004250815	0.1304139388	49	1
20	282.3429443	406.659832	-255.9962348	15604.45981	1417.992981	4192.221535	3543.846822	6098.5	2613.247312	93.36415423	3184.313792	425.536189	789.004737	379.7340059	1284.307517	1299.347358	-0.01607737202	0.09516626047	0.2640496033	0.005659875663	0.0166737068	0.02346456257	0	NaN	NaN	NaN	NaN	NaN
20	282.4694684	678.2106967	-74.55108698	15485.2299	209.4807439	901.846296	2066.922379	5623	5997.163043	43.41967738	2858.066368	137.3356913	194.8659621	191.1891348	1008.536519	2557.044268	-0.00513062066	0.0152817202	0.06022282312	0.003041782442	0.008978771456	0.007110521395	1	0.0001823066786	-0.001890265251	0.1547273668	3	0.9999999872
20	283.7049954	383.3276543	1125.298806	16102.65224	5384.650659	166.2289637	2087.957968	7406	5752.195652	302.8973067	3699.057154	1317.421828	125.7587226	267.3605683	1715.703538	3779.17169	0.07350655105	0.3453277119	0.01153062944	0.01075706287	0.02521738123	0.00997104164	1	0.06151743641	0.6673209757	0.01662822015	48	0.9999915859
20	283.7120811	744.5135826	1925.347023	12236.81016	1829.237814	43.56321139	1771.085636	4974	9090.421053	361.9681042	2227.058065	359.263902	126.0106165	214.6396907	879.9057979	3013.445683	0.1585759739	0.1563577666	0.003668618286	0.01107002979	0.0141241285	0.01088851838	1	0.1263340063	0.2811918446	0.003220914549	61	1
20	284.8106216	90.18891204	-73.93943737	14784.19703	2263.739774	785.5252315	1681.978961	5903	6897.168421	71.30372704	2300.585451	325.0467951	133.7285415	228.3808632	854.7335273	2718.745184	-0.004869359056	0.1571154284	0.05484490018	0.005477826809	0.01599554941	0.007009003999	1	0.001222785162	0.2866840138	0.140986272	18	1
20	287.7397826	269.8542852	5299.731348	17147.34548	5628.21873	63.85172356	2290.665232	8092	6220.221053	1002.927824	3041.181859	1085.181335	290.5294033	272.4160267	1457.51136	3355.346538	0.3080867172	0.3268359965	0.003288972209	0.01724274659	0.02166298339	0.02078529599	1	0.2454699026	0.6262992201	0.04241948128	80	1
20	290.8849152	68.6285866	-19.25221752	12682.38343	1220.014438	352.9227581	1788.306416	4913	8644.489362	57.50859315	1952.654548	235.7203247	81.47168959	246.8421766	716.8734164	2622.574737	-0.001705333439	0.09934882105	0.02822882993	0.004802032725	0.01555887064	0.006383823369	1	0.001368822445	0.168095434	0.04835108168	12	0.9999995667
20	299.3144089	155.0625621	4295.190133	14064.48772	2341.985584	1018.697511	2266.883041	5924	13375.78261	1034.146873	3078.921361	488.1342513	331.3862769	232.1292453	1224.012796	6919.829892	0.3063008297	0.1636188167	0.07006022065	0.01894645832	0.02179894662	0.0216660022	1	0.2473199102	0.2963700451	0.2660806141	77	1
20	300.6325052	326.4254921	9230.681966	17940.64235	1044.016047	-166.4005931	2782.825421	7206	10859.39362	1915.076728	3542.752202	381.2413638	370.8472946	1458.62824	1378.460254	5320.743339	0.5117924153	0.0588771645	-0.00898298557	0.01979923347	0.01877916692	0.02440459899	1	0.4027078872	0.07763769584	0.0389272851	83	0.9999993708
20	302.3346125	141.8454168	5704.20107	11595.93729	1211.276714	-89.92356653	2408.469942	4776.5	13949.92771	1455.360501	2849.569279	323.1268317	312.5454524	811.0297066	1108.18213	7540.003817	0.4952795913	0.1090132975	-0.009192109213	0.02737584869	0.01954342725	0.03385057124	1	0.3901202719	0.1799222775	0.03601053331	85	0.9999999994
20	305.2538478	27.49953225	2733.36799	9367.943173	233.7927958	581.3030668	1655.348715	3555.5	11732.61702	598.2385583	1948.795911	138.2008322	215.1207257	198.5185048	693.104471	5572.774682	0.292117706	0.02666251924	0.06021222749	0.0172406468	0.01872823033	0.02257057515	1	0.2343006451	0.01737304363	0.2244102393	70	0.9999992899
20	307.5337071	165.6885156	5378.851495	17978.73548	3158.131716	1304.707227	2023.919171	7624.5	18852.64198	953.9547426	3118.497909	665.4747362	325.8306417	211.6917777	1363.843997	6958.083887	0.2982211719	0.1756869806	0.07231196019	0.01569650913	0.01703530708	0.01928337564	1	0.2412184422	0.3211257346	0.2723321189	77	0.9999999996
20	309.3611043	191.3104619	5798.874154	17981.34378	420.5689358	1518.438454	2668.531842	6854.5	22353.06897	937.3554615	2871.348615	194.8792288	374.0363175	240.6304849	1114.694971	6630.545091	0.3105986961	0.0259800128	0.07877480385	0.01587712921	0.009952704402	0.01705385076	1	0.2501368087	0.01639391407	0.2924902875	70	0.9999999298
20	310.6788924	661.4504894	-327.9134523	16902.40266	309.0657944	3865.800821	2344.145998	6102.5	7872.723404	76.26043921	2560.570954	180.6620248	607.7708175	217.605628	925.8718215	2171.075832	-0.01930319033	0.01905932777	0.233123115	0.004260204481	0.01225669931	0.01596926432	1	0.00109074745	0.01207258094	0.7457261659	5	1
20	314.1306019	387.3100103	2846.799416	16348.0357	5095.093692	244.1668166	2740.50695	7457	4405.670732	667.8605026	3667.257533	1305.467985	206.6026185	372.6079401	1732.315438	4355.421166	0.1779118307	0.3295248235	0.01406716749	0.01322342509	0.02415202613	0.01650659787	1	0.1437570005	0.6338639593	0.04918004693	66	1
20	317.3691075	375.5232453	3502.295483	19202.60647	6448.339794	288.6134504	2669.839837	9159	8484.242857	604.5935367	3196.300393	1223.786714	196.0714045	463.4638605	1466.426042	3017.948057	0.1815006011	0.3335016208	0.01429644398	0.01063957137	0.02178592277	0.01197925462	1	0.1466322802	0.6419214362	0.05093638066	66	1
20	317.6347403	84.12549149	1893.521741	12576.5939	3857.561289	591.4554993	1864.198669	5773	12353.87368	462.1588859	2559.461423	719.6798396	189.432863	231.7268465	1088.222354	6601.547052	0.1527702856	0.3059271968	0.04624968723	0.01399390338	0.02385774407	0.01642463866	1	0.1260019999	0.587283447	0.1531331611	67	1
20	318.3009474	202.4984072	5618.920595	18395.52638	582.1100192	1533.389621	2847.463974	7094	35178.98851	997.7141046	2566.165208	208.1444523	378.3297323	274.5793337	997.3979646	14427.21934	0.3043474067	0.03179755257	0.08136156831	0.01751093146	0.01179725836	0.01677735552	1	0.2454448388	0.02841137539	0.3001134305	70	0.9999993054
20	319.6505991	106.3741585	1029.842182	16726.15501	983.6517002	659.3461141	1990.422505	6268	13702.35789	179.2676395	2145.740333	241.6460018	154.6575509	241.4887024	824.4936946	4179.762331	0.06363232213	0.06130794218	0.04037265355	0.006272986369	0.01341476757	0.00800965613	1	0.05332976301	0.09021453714	0.1040712131	35	0.9999999801
20	321.428545	48.68422708	2723.569495	9344.7009	2907.247641	-100.5464345	1665.220635	4297.5	5679.234043	701.661778	2197.572446	705.2975235	158.6998063	240.5224501	999.9583732	4308.168891	0.3016376931	0.3130830401	-0.01041410342	0.02698091208	0.02478848341	0.01925858779	1	0.2393216152	0.597901289	-0.006630028063	80	1
20	321.6732257	442.3761635	1516.216328	20726.52744	1456.715178	268.6441801	2248.525714	8009	25868.34375	344.6377754	3452.624447	283.3294987	118.3292752	227.7207599	1288.504025	9268.797484	0.07272743253	0.07102513552	0.01297998367	0.007554353432	0.01027124343	0.005978881267	0	NaN	NaN	NaN	NaN	NaN
20	326.5285704	364.683183	5142.334354	17102.28092	288.8955509	4064.33769	3425.784443	6647	15734.12941	1220.812561	3510.235847	196.3279273	882.3740884	413.234778	1347.349773	7156.768346	0.3034494131	0.01678685888	0.2329970695	0.0190676797	0.01207195398	0.03489853692	0	NaN	NaN	NaN	NaN	NaN
20	326.986996	599.6178864	-123.7633963	17746.64057	6276.507098	493.0692528	2001.660898	8427.5	19539.54839	96.05474181	2709.120395	973.6599014	125.8067001	244.0753705	1257.399346	6026.869686	-0.008039653676	0.3518374953	0.02963452584	0.005889121993	0.01727129433	0.006184815441	1	-0.001367900938	0.6822836615	0.06003436324	25	0.9999998994
20	327.4785868	123.2919238	1035.301248	15794.80728	3632.21655	122.2055285	1706.849184	6779.5	16091.07368	285.3974102	3042.419512	740.2431674	116.6624804	222.2168579	1307.14985	8107.225476	0.06444982288	0.2410234529	0.008310294794	0.01049218804	0.02006143816	0.008306991809	1	0.0532738069	0.4549679329	7.311511894e-06	45	0.9999999969
20	329.4289318	149.2285339	-72.78075832	17078.92473	2890.292406	487.6045741	1702.125904	7020.5	5322.478261	70.7974862	3022.042443	551.7398438	119.0841094	259.5456127	1224.482445	2251.3453	-0.004481493117	0.1743976935	0.02962342533	0.004534929111	0.0151346998	0.005516207316	1	-7.999044745e-05	0.3209771109	0.05497209287	17	0.9999020337
20	329.6187867	640.5471189	2901.171803	17619.18603	2836.396006	94.22574035	2368.695824	7256	7011.256098	551.6343237	2974.866841	566.9534985	168.4099099	450.8816319	1244.894603	3479.605742	0.1667731904	0.1629546384	0.005118975553	0.01010995242	0.0138788474	0.01073736297	1	0.132944817	0.294566078	0.01033508074	61	0.9999999989
20	330.3738276	626.1822902	2919.041562	17659.25729	2872.948657	102.2642042	2182.460652	7297	8151.130952	526.4000556	2919.553977	517.3272672	155.4570223	222.9414327	1192.98856	2163.069126	0.1677395158	0.1648003667	0.006368210238	0.01037482974	0.01179391233	0.009366090563	1	0.1338082838	0.2983551643	0.0149144629	61	0.9999999971
20	337.3151166	730.6594833	1984.672695	13381.10969	632.9610585	1874.407075	2302.613314	5109	15393.08696	379.7096695	2276.612151	143.627039	338.0221303	240.0419094	816.0016047	4386.967662	0.1511469957	0.04966358646	0.1400517381	0.0100848933	0.01157473318	0.01503708845	1	0.1290682192	0.06886521671	0.4666550793	57	1
20	341.6738783	30.61147146	-34.24921177	10352.00293	2444.830059	132.371524	1493.143252	4499	14348.14583	72.19764558	1925.583298	439.4222136	81.64291152	357.1548536	778.1433088	6177.423742	-0.003012818751	0.2331794992	0.01328224605	0.007802844196	0.02453479503	0.008959344116	1	0.0004400113386	0.4400597415	0.001096802506	20	0.9093128576
20	340.9865403	78.51380186	3549.05448	12681.7636	250.3116592	866.0150125	2167.875713	4753	21161.73913	763.3705453	2407.669137	171.551845	274.2756001	453.0731876	821.3961805	11008.01662	0.2798167371	0.01862962386	0.0717540191	0.01757412425	0.01774824133	0.0209534596	1	0.2253510108	0.001586353036	0.2609395118	70	1
20	341.474806	271.6139208	-119.0865492	18939.61835	415.3848887	1263.394018	2436.94167	7097	12435.91398	63.44809027	3085.904323	230.6320133	231.3183555	238.150971	1165.490951	4213.958925	-0.006390240405	0.02135325631	0.06548101995	0.003611668812	0.01179139786	0.006710632226	1	-0.0003916450992	0.01067273492	0.172703885	3	1
20	346.5596138	11.81860088	-29.18037685	10982.4483	1667.813867	1181.94157	1451.958527	4436	4693.446809	67.60785152	1921.902996	336.296	226.2645749	188.329972	755.4549958	2449.95273	-0.002976735561	0.1495333945	0.1073674212	0.006901785735	0.01880158388	0.01163587168	1	0.006303881511	0.2730710793	0.321673891	19	1
20	347.4975827	566.3236043	-144.7557774	18294.4726	4740.004761	1136.381317	2282.698183	8149.5	24038.6383	82.84843043	2675.722214	747.7217435	189.325185	211.9505957	1190.288426	7170.64123	-0.007776203992	0.2586134761	0.06433561498	0.005074411309	0.01540702659	0.00722542006	1	0.000460065384	0.4937016868	0.1762721376	22	0.9999972223
20	360.0874414	47.09039871	1714.411231	11319.30664	3443.184208	523.3210343	1730.90318	5144	5646.5625	384.4879844	2289.421849	694.1162904	197.2490849	290.5331692	1001.657992	3663.536054	0.1569889792	0.3028251329	0.04747675652	0.01551224942	0.02539875949	0.01707267093	1	0.1293823176	0.5809555227	0.1582318617	67	0.9999999999
20	360.5601995	18.31481202	2836.718726	9915.920491	154.5938459	587.7800005	1625.336243	3641	8214.076087	483.335006	1485.811389	137.9263046	199.4613025	198.9966231	540.6459293	4378.760679	0.290710664	0.01595708735	0.06064278708	0.01782300415	0.01574926176	0.01923432562	1	0.2331315945	-0.004389081461	0.2252084364	70	1
20	361.5573198	698.6688108	4210.206824	13548.48688	3067.208361	-121.4850085	2004.681983	5905	17061.91489	861.2011347	2752.152375	576.0826923	203.3460548	190.8366629	1123.815083	6887.526478	0.3043208413	0.2260866259	-0.008977576075	0.01780592069	0.01657516974	0.0166208966	1	0.2407924024	0.4207958276	-0.003937623693	78	1
20	363.3411358	249.4724677	5883.590521	19091.93186	2185.959902	1618.465884	2514.669655	7830	13385.8617	1080.814012	3331.628516	459.708906	463.7471469	274.6828505	1347.771605	6726.506092	0.3073049527	0.1133602474	0.08033312992	0.01591575182	0.01490128373	0.02214665274	1	0.2483970232	0.1943942511	0.2999600654	75	0.9999999968
20	365.2376197	777.3868495	1541.773732	10009.53195	1559.950469	-32.46442881	1543.050323	4082.5	15809.29474	372.7176489	2267.15127	323.7246675	103.3988069	176.0596763	876.2709736	7894.952981	0.156519596	0.1616410867	-0.003157150722	0.01436040459	0.02023549045	0.01188168567	1	0.1242849819	0.2917352297	-0.02054159255	61	0.9999999991
20	370.3884667	572.2636553	17997.34623	17529.92183	1143.815381	-641.3473326	2171.104815	7042	19001.88172	3536.600383	3363.785316	320.3929633	569.716312	289.3944904	1359.255193	9348.337899	1.039214989	0.07165372417	-0.03573512212	0.03128086874	0.01338141856	0.03982344462	1	0.8161918398	0.09577602605	0.07045395145	95	0.9999999962
20	371.2881669	506.8529013	-31.09257068	13304.48283	-6.805784564	904.6269876	3025.236824	4788	3989.329787	77.85105451	3840.4544	235.0307545	265.2816083	1152.888934	1353.82989	3303.421017	-0.002549097001	-0.0009016629014	0.0713695078	0.006606298258	0.02164631151	0.01362645044	0	NaN	NaN	NaN	NaN	NaN
20	373.2538077	313.4868263	18399.61298	17313.61902	602.3532045	-437.7439658	2449.88064	6952	28010.93617	3663.520405	3456.535914	196.4711799	661.0470874	379.6104767	1344.833551	12653.05729	1.053571297	0.03394255306	-0.02272727045	0.03214497781	0.01286363992	0.04711436597	1	0.8280783805	0.01926692217	0.1172610133	94	0.9999999963
20	378.4335272	385.8231662	3179.351969	18157.109	527.0542151	244.8564112	2838.096264	6882	30326.82292	796.2953665	3850.893563	211.0894895	186.4749564	236.0914443	1433.661169	14432.00325	0.1744731425	0.02892102988	0.01429055548	0.01219013444	0.01199106261	0.01241331269	1	0.1385027014	0.02190132793	0.03922784886	52	0.9540332552
20	380.3636041	56.46066183	-39.28201017	11238.27343	1820.323867	629.1413329	1547.912218	4607.5	5684.744681	58.35585146	1963.353687	328.2266087	137.0513537	217.364602	774.6491281	2796.164754	-0.003670354438	0.1633209613	0.05745263297	0.005771521531	0.01749345816	0.009619667404	1	0.002401159888	0.299394221	0.1504323221	18	1
20	380.4977989	667.6552962	2637.421332	14897.92757	3552.238137	55.38640312	2305.693428	6532	27254.75532	499.0909162	2588.655937	596.2314167	152.0353342	205.7268064	1068.470641	9037.558277	0.1767526503	0.2424311189	0.003438322016	0.01242295039	0.01687333076	0.01130688582	1	0.1413621375	0.4561862623	0.009509629043	64	0.9999999996
20	381.414953	365.3725264	3601.238931	20164.4172	5123.832616	205.6366892	2647.184447	9129.5	29698.53191	656.798694	3156.018438	772.3834231	183.6318681	207.9793189	1316.206459	11379.71772	0.1766515699	0.2469086314	0.01059327891	0.01149921224	0.01714474236	0.009691788452	1	0.1418187275	0.4655554342	0.03422213705	64	0.9999999858
20	383.6238456	184.5949769	4951.178383	16589.77822	491.0011505	1289.994754	2487.196403	6252.5	24472.33684	1132.631552	3213.609431	221.9061478	328.8435714	254.806801	1202.875555	13714.12784	0.301090267	0.03081276364	0.07812963742	0.02086106579	0.01429122159	0.01825763242	1	0.2426471654	0.02633544916	0.2882144047	70	0.9999997291
20	388.6058817	422.6246382	1959.96001	10988.09651	1584.510356	309.4411341	2988.281185	4564.5	1694	869.3500913	4812.991666	749.3357635	200.4796484	532.2232753	1942.828475	1798.10156	0.1858379277	0.1432466131	0.02721686113	0.01693703287	0.03252593745	0.03218317353	0	NaN	NaN	NaN	NaN	NaN
20	390.2770543	464.7269061	1297.882156	17027.04004	5843.51301	284.8787691	2562.852825	8053	7649.010526	247.8113835	2860.818539	1290.11565	365.8703651	1535.467902	1370.472689	3613.346167	0.07830668788	0.3501536174	0.01677379685	0.01174752817	0.03131783023	0.02881157557	1	0.06570263455	0.6772677485	0.03592564741	48	0.9999963619
20	391.8742875	312.5398256	7938.389247	16619.47383	2523.974055	-20.72699725	2376.629417	6763	9445.223404	2150.768237	4325.761195	812.0994016	388.6066653	247.0895649	1843.977126	7427.51087	0.4941668023	0.1632865887	-0.001321039512	0.02195931333	0.02305212587	0.03282980147	1	0.3902546908	0.2907118999	0.06459087085	87	0.999991092
20	392.4111949	268.8134932	-220.745858	18217.41177	4583.216859	2270.916617	2144.855459	7929	9871.547368	92.10152418	2924.615165	863.8801831	396.6426664	223.6553618	1331.341489	3838.804609	-0.01188916812	0.2515176644	0.1260567036	0.005909190832	0.017045705	0.009292247013	1	0.001457378709	0.4814813768	0.3871861135	23	1
20	395.309591	13.33467848	2.282382234	10605.49865	2247.222047	251.4547142	1144.084591	4430.5	6133.706522	62.33830578	1572.93962	321.4707241	77.79020674	162.0535289	629.7119686	2599.953755	0.0002122275701	0.2164245519	0.02382125292	0.006369927029	0.02144591464	0.006867881127	1	0.003569778239	0.4062759761	0.0375141911	21	0.9999999661
20	402.2093163	198.1422379	-46.63524862	17721.14168	1860.847425	300.0693025	1942.118511	6949	6563.157895	64.55118924	3003.630175	417.1449024	97.75825366	243.9046881	1197.133496	2967.017828	-0.002666261836	0.1081847789	0.01747151897	0.004084219742	0.01449044158	0.005074397267	1	-6.111842386e-05	0.1857190523	0.01145039912	11	0.9874476605
20	403.4729966	384.3212626	2889.506059	17669.41437	3037.949539	2976.117495	2786.315349	7463	14288.52632	608.3926451	3446.350182	649.5292163	607.6031507	268.4676732	1423.895514	7982.288971	0.1623408704	0.1712712036	0.1596006102	0.0119879437	0.01668224468	0.02081302047	1	0.1402784216	0.3169937316	0.5404592643	63	1
20	408.3960937	217.6032889	-47.71380869	17926.26303	3047.914218	517.4738886	1870.546279	7459.5	6320.212766	72.03649112	2926.164667	672.6453135	117.8158291	218.6325408	1272.764673	2597.030214	-0.002760100446	0.1744818113	0.02925982885	0.004404832427	0.01804760241	0.005344513696	1	0.001250663023	0.3211129471	0.05412692723	17	0.9998277077
20	408.569145	327.5766446	4567.245299	25979.80149	8446.572918	89.34379139	2153.502718	11854	33535.90323	546.8988721	2640.343504	732.4409584	193.1058233	234.0654867	1075.838928	4350.200683	0.1740552307	0.3243532996	0.003192895634	0.009545326976	0.01584973912	0.007774776756	0	NaN	NaN	NaN	NaN	NaN
20	409.2908372	123.6937624	794.4976312	15334.39866	325.686461	3257.136284	2416.683969	5696	21020.54839	190.1796798	2396.884094	135.2319668	550.7517839	254.5190976	841.4237742	6353.102362	0.05259169682	0.02153516536	0.2113996057	0.008412302808	0.01047727077	0.01854394639	1	0.05620232066	0.01540367305	0.687925987	33	1
20	412.1415484	142.230647	3972.46278	12844.37244	142.8227352	1072.647528	2634.085122	4917	7992.626506	963.9997103	3014.072338	223.0537166	368.7042364	799.9387398	1051.198346	6572.551229	0.3077170721	0.01057590966	0.07975469765	0.02495471999	0.02765649253	0.03427660258	1	0.247805007	-0.01489577558	0.2946772787	70	1
20	414.5520813	48.77985793	3617.869268	12610.85388	260.2519848	812.5861696	1834.818224	4738	15415.6087	562.9567812	1937.194212	154.1488095	239.4747478	240.1802351	680.2176458	5782.366668	0.2836432646	0.02120031036	0.06480073444	0.01720846919	0.01345982905	0.01740267715	1	0.2279015672	0.006525124599	0.2380216922	70	1
20	415.6952595	296.5797094	-335.6240016	17551.21354	1775.676522	4430.861023	2639.717998	6916.5	7517.893617	104.1232611	3062.566095	426.1263066	715.4108658	276.8695061	1260.141149	2729.823353	-0.0188646965	0.1022633244	0.2493379857	0.005755889003	0.01366644949	0.01971427652	1	0.003273857906	0.1820370915	0.804296779	15	1
20	416.1111216	738.6942035	-52.42247438	9693.13497	2978.166089	1146.717583	1994.169189	4492	3297.115789	69.39612765	1894.87115	601.1881343	222.5000431	184.1828803	843.5065118	1932.501674	-0.005594960904	0.3032722137	0.1177784052	0.007266212841	0.0203268166	0.01202900367	1	0.006277785046	0.5864771908	0.361913194	27	1
20	418.3807675	97.5733742	3721.084457	12857.43739	254.8602853	907.200116	2252.122058	4790.5	18370.13684	768.7849337	2500.114936	158.0827782	281.0303876	213.4396846	880.0943759	10222.13672	0.2886230136	0.01919486713	0.07237972589	0.01559164808	0.01584214119	0.02094384781	1	0.2323325155	0.002643433549	0.2651628119	70	1
20	422.5332071	62.80897448	-41.00211902	12877.05414	5271.295813	305.9493056	1353.725346	6182	13906.97872	92.10624202	1755.790139	721.6023653	97.8743511	219.3572454	809.8010444	4158.616323	-0.002770356772	0.410669849	0.02334705774	0.007602437128	0.02272330334	0.007522734664	1	0.002844501711	0.8017731067	0.04159744859	29	0.9999350479
20	423.6705363	134.7856605	4972.866911	16435.17797	432.4820437	1212.612595	2425.039238	6160.5	31708.7013	797.1045968	2383.035215	164.1146149	288.2865522	233.0565748	892.806411	8216.676938	0.3057290008	0.02833740135	0.07474756087	0.01794365431	0.0104945828	0.01706473979	1	0.2460427146	0.02111571312	0.2775922131	70	0.9999992083
20	424.7908757	33.53019682	819.1436911	10912.73168	4390.053146	26.21882866	1361.163513	5233	6200.413043	159.2977225	1604.792704	646.6220984	105.684843	225.264158	747.8445762	3382.598891	0.07743170443	0.4068995102	0.002447984213	0.009610639433	0.02668987987	0.01041068926	1	0.06450040482	0.7923070926	-0.01163764754	51	0.9999999797
20	425.9841281	504.1011581	1361.644329	18870.3406	8167.38301	194.9473428	2012.012767	9369	23230.86957	327.6523106	3322.146961	1477.663759	135.2237168	238.9042801	1582.983644	10737.24014	0.07383348128	0.4278390061	0.01124086408	0.009049002159	0.02104445255	0.008049612039	1	0.06245805056	0.8352957332	0.01843095313	51	0.9999999999
20	426.1770735	191.2435982	1113.844543	15709.22417	5189.775339	651.068191	2150.871125	7262	4763.478723	292.4143441	2900.317396	1034.066663	194.6447937	276.0872635	1343.9046	2478.570442	0.07047783587	0.3337917234	0.04196449137	0.01239524217	0.02063830219	0.01049191311	1	0.06115286425	0.6449452081	0.1201285377	49	1
20	428.2308349	232.2534017	3412.985221	20040.6181	6792.154697	157.7914198	2144.171741	9428	13055.31461	566.9248882	2930.151819	982.7242016	196.6451361	490.4529598	1266.28057	5032.489849	0.1678814852	0.3303080194	0.007825486995	0.01272416469	0.0172474234	0.01098029928	1	0.1354324042	0.6353706654	0.02541610528	66	1
20	429.0541434	217.80322	2858.59841	16964.44342	5478.541916	274.7698417	2597.172774	7975	8759.122222	527.4792658	2955.354161	1173.827691	351.4944604	1397.309268	1416.749776	4023.556119	0.1725144678	0.3296936632	0.01683191452	0.01444371225	0.02081556086	0.02712258187	1	0.1397015564	0.6343759635	0.0574276797	66	1
20	429.2813805	274.5343688	5.647929256	17329.67933	4070.87987	625.9930985	2519.295411	7443	3156.935484	85.18736677	2650.705998	851.229691	134.5849902	263.4403609	1228.185127	1365.023991	0.0002985773689	0.2428074262	0.03849665867	0.005246054816	0.01928194268	0.007926053638	1	0.004884109024	0.4605057028	0.0888375329	21	1
20	430.3395729	17.54538071	-132.4875708	9645.654695	500.0156337	2090.178138	1562.154586	3650.5	8147.37234	63.34921967	1465.547543	155.8988672	336.419469	173.7150719	542.5660047	2546.4467	-0.01351887001	0.05139577256	0.214786348	0.006649333519	0.01534501664	0.01883430531	1	0.00464409632	0.07718669184	0.6851272181	10	1
20	432.1139859	85.67199229	3111.086056	10201.98293	885.555191	-24.70027296	1849.268646	4037.5	2238.315789	798.1820686	2551.440185	271.1633244	203.200444	349.1735587	974.9315443	1592.266157	0.300172876	0.08954957543	-0.002307309622	0.01907135969	0.01947083038	0.02584455608	1	0.2368270451	0.1431018775	0.01351271126	74	0.9641229524
20	433.9443355	517.1049244	11768.55338	16933.38389	2873.490813	-452.4092992	2498.404291	7258	43796.69892	2630.785704	3293.331079	535.0412302	411.270081	236.0377059	1354.087978	21690.30476	0.7127839727	0.1792532791	-0.02724340158	0.03502810195	0.01826320962	0.02750491417	1	0.5607027099	0.3194334151	0.02703444416	93	1
20	434.8165727	332.1582286	-89.97195342	18408.7433	1049.003788	667.644943	2516.700749	7026	13477.33684	58.59333307	3287.067054	268.1427959	143.2809336	239.0452517	1246.192611	7690.552499	-0.004835366485	0.06121386085	0.03650801774	0.003923342574	0.01126843469	0.006384024578	1	-0.0008442799453	0.09078692639	0.07481455941	7	0.9991251194
20	436.801224	352.1779509	-362.4078578	17936.52183	1083.20366	4556.275125	2792.328499	6943	12026.48936	90.76258106	3115.214823	273.1946902	807.4944118	271.1692073	1205.188441	5254.196903	-0.02119477029	0.06056917105	0.2531892221	0.004916961433	0.01085011767	0.0191964575	1	0.001352023045	0.09731586386	0.8156125744	10	1
20	437.627543	128.5014334	-40.94133804	13181.56387	1441.271877	429.3701793	1887.774979	5164	10020.54444	61.56782753	2527.097338	271.7248048	110.0217487	243.5581376	917.0157676	6420.305109	-0.002809558751	0.1089363439	0.03345790397	0.005154822402	0.01804155858	0.007223558974	1	0.0009451579566	0.1878137562	0.06637977061	12	0.9999999953
20	438.505985	108.3331337	-150.4125928	12799.91387	4157.454812	1510.120213	1915.448078	5842.5	11652.54255	94.66616652	2279.069922	686.6834712	289.522084	235.172728	978.9742578	5088.414217	-0.01147626748	0.3235943336	0.1178517424	0.008724052457	0.02168397164	0.01250884148	1	0.001825809416	0.627931992	0.3614636743	27	1
20	439.5923514	296.7389152	979.8010541	14652.08036	4522.019066	730.4800843	2541.35467	6637.5	1644.776596	324.1940792	4343.740167	1440.8584	237.9254437	707.2523454	1967.040677	1259.504145	0.06907370204	0.3101668492	0.05338004751	0.0117704058	0.03497833135	0.01691035545	1	0.06064054673	0.5972662818	0.1582516531	49	0.9999996475
20	439.265204	789.7435251	3931.464003	8298.67398	1910.859659	-283.7643112	1478.110866	3679	17215.13684	687.768031	1523.248224	344.0178718	157.2732893	171.5955012	636.143326	6682.329417	0.4772322992	0.2312948396	-0.0343403968	0.02528905961	0.0193437892	0.02115817948	1	0.375203784	0.4282340339	-0.0505886005	88	1
20	440.9789654	206.8313523	-126.5406865	19009.06795	6683.050314	538.6434183	1809.342765	8960.5	21285	98.15416426	2405.238543	908.5308336	113.1035602	253.087308	1120.091391	4532.170269	-0.007156350339	0.3435637107	0.02874484737	0.005216381537	0.01799741322	0.00603943245	1	-0.000804936667	0.6653956871	0.05691002793	25	0.9999994134
20	441.224529	770.1279662	1572.713758	9813.066084	135.7425178	442.8144852	1849.45119	3580	9449.5	332.4942483	2080.613273	103.1447294	145.0251151	204.2958676	730.8930653	4493.556838	0.1638543474	0.01432551207	0.04727027289	0.01205741786	0.01234995529	0.0126843699	1	0.132313614	-0.00651413091	0.1496055257	53	0.9999999349
20	443.6814505	155.4170405	-206.9638965	16696.43649	1030.571299	2052.604694	2234.289365	6380	11313.35106	61.04120165	2329.370614	242.547984	320.7956644	220.9452449	897.1685657	4372.606574	-0.01307155898	0.06329623709	0.1262718848	0.003866047498	0.01238740912	0.01058805185	1	-0.00106308367	0.098294201	0.3814398552	9	1
20	447.5134832	42.70658651	738.0076584	10307.25615	4226.979126	31.35205316	1373.046925	4990	8648.884211	165.2524215	1829.485884	786.9750333	91.07236806	226.3723507	862.2807717	3980.143261	0.0733934252	0.4135498995	0.003123299091	0.01137908082	0.02921958269	0.009982341938	1	0.06142478521	0.8059238327	-0.01003955426	51	0.9999999985
20	450.3745176	76.39070765	653.0059001	11951.02802	1252.239652	1099.179899	1881.334737	4714.5	23388.6875	175.1885534	2156.747047	229.0069986	233.4480926	193.8684367	797.0684892	10268.09604	0.05439342018	0.1081472252	0.09178724476	0.008557510882	0.01744466804	0.01458679542	1	0.0500338838	0.1875082561	0.2801500476	40	1
20	456.3271038	136.3607964	1078.125259	15021.33592	950.2810864	200.9122109	1955.252804	5732	14912.43011	241.8964364	2348.790557	210.5006246	104.689163	200.4369353	867.3835077	6030.518042	0.07420265705	0.06276078181	0.01371782188	0.008484885219	0.01400794129	0.007049608844	1	0.0598088848	0.09209535127	0.01498440413	34	0.9999999968
20	457.4914016	567.4599643	51.09314846	10699.97267	2450.669945	402.4271087	2190.66841	4676	2165.614583	73.44572194	3108.315331	750.6061475	134.836081	273.7098734	1300.746611	1922.091418	0.00539813502	0.2301567366	0.03827734135	0.008579814048	0.02380241324	0.01666991572	1	0.008775854659	0.4346747232	0.08885611381	21	1
20	462.7174032	89.67995179	8119.148384	12138.74126	2027.590481	-378.3756113	1864.725936	5240	35210.03261	1823.104144	2613.890412	371.4205813	338.3859818	203.2918946	1026.739146	18770.41817	0.670936084	0.1664588059	-0.02946364469	0.03124087223	0.02302059454	0.03152538863	1	0.5274924816	0.2938563622	0.009219829641	93	0.9999999997
20	462.6515978	375.5151267	12778.99605	17021.44152	1787.887023	-375.0248465	2416.909724	7022.5	9469.021505	2556.847111	3279.747963	457.1705662	461.2085214	241.8309853	1381.388425	5125.187263	0.7540164005	0.1063245342	-0.0218576462	0.02878695063	0.01424548226	0.0327146963	1	0.5929179426	0.1706013887	0.05275569291	92	0.9999999998
20	465.1482376	656.5328745	4397.594477	14806.48358	2299.81273	1023.487036	2132.720676	6085	16596.20833	808.7850474	2603.396319	428.1631967	289.759859	226.5622419	1043.289046	7413.578454	0.2988138675	0.1604888738	0.06490225788	0.01515298144	0.01643032601	0.01851133811	1	0.2410397766	0.2899144906	0.2465051528	77	0.9999999997
20	470.6764811	141.5540854	-214.6139432	14493.97961	363.7090478	1780.257034	2084.587234	5431.5	18572.88043	56.62343293	2777.863364	146.5058126	326.1144549	199.6569769	952.8511298	8738.780602	-0.0145200041	0.02524568258	0.1217605958	0.005306699882	0.0126010484	0.01274585408	1	-0.002841805479	0.02068525365	0.3643433003	4	1
20	478.5723139	450.8004348	3183.161539	17736.64608	4025.07021	1126.821692	2714.974175	7751	6173.87234	494.5827628	2702.250591	738.4001112	252.3009703	262.7421358	1201.222467	2682.351076	0.1800566406	0.2296151451	0.06315622857	0.0116645351	0.01728246997	0.01478847925	1	0.1480105914	0.4321519658	0.2150811178	65	1
20	481.2686365	336.1830052	-121.0464703	19103.99232	312.3776181	1274.714314	2305.03457	6977	10332.06383	58.87115391	3214.051428	185.2596837	218.1902011	229.0342868	1157.927867	3891.688134	-0.006117483309	0.01687898127	0.06601491476	0.003770517768	0.01054603434	0.006407490271	1	-0.0001778869294	0.001578519969	0.1744546536	3	1
20	483.4708451	109.6407233	-25.59143318	12078.32978	3733.636019	417.6150456	1932.02134	5418	4823.032609	72.12375604	2408.962589	761.4959431	111.1772892	278.9357597	1042.531603	3194.168056	-0.002155381522	0.3204844745	0.03475363059	0.006401533227	0.02289217043	0.01047377938	1	0.003353778287	0.6185531641	0.07796472139	25	0.9172901685
20	486.4994352	38.71610276	650.2578569	9928.19107	3031.175053	851.0542464	1526.399514	4538	13861.15625	117.7866339	1470.393316	493.7061246	170.2422669	179.1534693	676.932461	5307.601907	0.06593577963	0.312209459	0.08575530117	0.009842859591	0.01940999344	0.01293963567	1	0.06044087604	0.6026056905	0.2688461756	50	1
20	495.1272125	154.2409679	-6.521766722	13529.98495	4280.92419	780.3262852	2025.487371	6147	3736.135802	80.26784156	2675.582189	817.9184561	160.6769016	250.4570016	1143.378279	3155.052344	-0.0005675025736	0.3171279139	0.06018145036	0.006976198223	0.02419695203	0.009521142097	1	0.006345123376	0.6125934628	0.1656083727	26	1
20	494.2471557	431.5042299	8188.702808	16878.66809	436.5728471	-149.9110519	2337.6226	6265	21561.7234	1954.420438	3847.839826	203.237826	313.4648186	231.7696108	1435.036466	12214.05555	0.4919886244	0.02741893915	-0.007320113968	0.0220074802	0.01380077267	0.02304198198	1	0.3869640304	0.01390900926	0.03898399628	81	0.9999999997
20	498.4273779	622.634419	-197.5695736	15350.14069	4946.611077	1727.190877	2006.408247	7010	19843.37234	96.05785923	2159.012075	683.8724095	272.7343038	231.7073242	957.8660354	5528.10767	-0.0124308544	0.3269021981	0.1155794247	0.006770033449	0.01853184516	0.01107521979	1	0.0009443088434	0.6345992234	0.3535411853	27	1
20	499.1568827	318.9081393	1532.718155	17240.14631	351.1340335	273.3160791	2467.239536	6354	19053.23232	289.9246403	2441.746343	174.6114849	138.4126587	220.4924992	887.6474715	7685.618382	0.09010824346	0.02038868213	0.01571553406	0.007657033839	0.01048767654	0.008422507865	1	0.07210910151	0.005688923438	0.02416222446	30	0.9999998983
20	500.639311	183.5089518	-170.2875669	16745.03427	4023.284968	2067.795598	2228.251727	7262	6995.585106	95.76706532	2100.803533	628.2425089	301.3770304	213.8002841	963.8801192	2161.178335	-0.01004770151	0.2417459281	0.1246884224	0.006028972368	0.0188403156	0.01072089789	1	0.002728618435	0.461514201	0.3825911409	23	1
20	502.4792334	129.5482692	12350.0877	11907.07435	540.683243	-662.6382073	2174.23922	4908	35516.89011	2968.227359	2858.951766	186.4334245	495.5857778	243.5033401	1022.215885	20917.56019	0.9987701552	0.04731304018	-0.04958853066	0.04280202878	0.0254727574	0.04887540048	1	0.7831781074	0.04626352021	0.0126077611	94	0.9922499364
20	503.4594088	144.4534268	-3.981344942	11773.44619	3947.186121	706.8478183	2012.978787	5416.5	5473.142857	90.15359884	1924.609411	680.7070283	142.5943002	242.0866788	870.9365968	2577.638718	-0.0003591673756	0.3362414429	0.05960537928	0.008701237099	0.02370803546	0.00901258749	1	0.006631987758	0.651484727	0.1643078815	26	1
20	507.8255373	197.7954701	-14.36846108	15955.87101	2503.749853	496.4539088	2002.463508	6472	2729.734043	68.48119472	2057.972723	405.4840159	114.688827	202.8175648	824.2422455	927.6750819	-0.0008633765005	0.1605953036	0.03326459857	0.004511215514	0.0139535538	0.006206114135	1	0.002904304723	0.2929566708	0.06787384435	17	0.9999955533
20	514.1331076	403.7094787	2613.900286	15700.23286	6702.989526	268.5911474	2623.399739	7912	15477.28421	500.4508931	2850.239358	1395.450615	182.4920126	207.2449357	1468.31423	8613.266409	0.1671395001	0.4230447195	0.018753898	0.01204280796	0.02587080618	0.0120541736	1	0.1363994452	0.8245727785	0.06585865692	68	1
20	515.4623525	346.2822975	2738.799487	16777.20849	3955.146927	1020.426787	2318.579371	7384.5	17357.6129	557.7278361	3200.278861	820.6131389	280.6265684	221.8758784	1418.550701	8896.651848	0.1651422055	0.2433103579	0.06005004817	0.01180229964	0.01823668212	0.01281156684	1	0.1361690866	0.46012151	0.2013790894	65	1
20	518.6676855	714.5393233	-28.3793689	11068.19627	132.9737875	623.3975158	1853.785959	4030.5	5049.610526	44.76178877	1943.97498	126.6160289	129.2801869	228.2383638	684.6478355	1908.408668	-0.002424996169	0.01131566541	0.05906859463	0.004121062711	0.01205154193	0.008064348417	1	0.002198284163	-0.01004116144	0.1512611368	3	0.9999999732
20	522.5030653	215.7322804	-53.75221973	13978.03781	175.5890984	899.4305752	2145.225231	5077.5	6260.4	54.84871328	2828.606516	137.3037918	175.8194065	229.0555766	984.8487067	3199.200686	-0.003935124039	0.01346512279	0.06544789131	0.004545824037	0.01060628222	0.00863488966	1	0.001471704655	-0.005420583937	0.1729025309	3	1
20	525.7953348	113.1667336	896.5610432	13926.77133	3255.967165	501.9424424	1743.289832	6056	28367.21053	218.9155797	2058.902589	439.3940303	141.7480325	220.1483668	818.7598044	11140.7571	0.06585420954	0.2321412544	0.03655174028	0.01062051399	0.02092994559	0.01026327544	1	0.05626941886	0.4378597258	0.09709501608	46	1
20	527.5702395	534.884352	2583.324884	14044.29795	95.30909354	169.6175559	2515.849977	5155	7780.11828	516.7758558	2728.070699	148.4710554	160.7120252	425.4867535	963.9228982	4498.400447	0.1841643362	0.007640269101	0.01265417135	0.01167051821	0.01188321241	0.01364375091	1	0.1458372177	-0.02161031492	0.0351630447	52	1
20	528.4253198	76.27226599	-22.7636083	10767.73487	1668.696051	582.8956174	1610.960797	4337	5589.691489	64.77023485	1423.367923	250.1427	121.8900934	207.6648932	565.5496168	3658.255501	-0.002515195093	0.1576712756	0.05752815056	0.006530199291	0.01875692733	0.00868880972	1	0.003267704581	0.2878791914	0.1507749268	18	1
20	529.5048346	650.1347999	-42.65154399	14162.8638	190.808605	851.6786931	1990.580308	5136	6393.967391	48.88882747	2102.524169	140.6256829	148.1147541	207.9810351	712.1952432	2384.240785	-0.003555423777	0.01402209051	0.0610194161	0.003824497584	0.01124861077	0.007876830656	1	0.001467157444	-0.00444748153	0.1577908107	3	0.9999999987
20	532.8226488	91.44026343	-44.49701259	11179.09186	4615.030378	259.5656619	1397.281808	5459	14688.63158	84.70038643	1703.67989	681.1713194	82.27271731	236.851344	775.0494446	6299.012415	-0.004048743835	0.4127052211	0.02507782123	0.008507700393	0.03058000804	0.007760013631	1	0.001975850193	0.8059947527	0.04731422574	29	0.9999992623
20	534.7129143	449.4618676	2981.222591	17873.02776	4135.678246	1039.199029	2360.856132	7763	23303.13684	490.1971281	2943.027824	757.8802545	244.5467399	236.1042425	1273.589822	8878.28899	0.1659752545	0.2322700059	0.06020143193	0.01040459155	0.01737169666	0.01237130574	1	0.1367413616	0.4376382322	0.2017294163	65	1
20	538.7350047	585.7102795	2476.982441	15757.49306	1600.938517	871.5053416	2206.744769	6242	14292.44211	491.4940259	2551.198797	321.589911	217.297335	205.9914256	1004.118204	5448.086365	0.1646501799	0.1050339644	0.05450512112	0.01172531894	0.01136609973	0.01342391595	1	0.1342170006	0.1784083471	0.1776467996	59	0.9999999999
20	539.4219454	251.2895645	-68.66015487	14673.21763	297.3047816	219.7726369	1810.093854	5207	10404.5	38.2633095	2962.511866	150.6585614	77.36281676	198.6653819	1051.645401	5682.794057	-0.004732903887	0.02083984919	0.01551361151	0.003494267899	0.011942706	0.005065266529	1	-0.002569047167	0.007846988697	0.001358103146	1	0.9985279511
20	542.3806731	640.5764436	3396.692117	11212.76438	162.7161663	851.0832122	2471.497598	4247.5	15252.55789	715.988774	2193.280743	142.2156843	263.0074584	259.6513426	787.4791867	8981.918183	0.3054788914	0.01567266676	0.07881235636	0.01792158666	0.01539070022	0.02215064805	1	0.2460207589	-0.004522757327	0.2910848954	70	1
20	543.6979563	135.4467623	821.3995104	13253.98045	2308.787262	519.6513007	1788.408272	5491	22984.44681	158.2428207	1859.796189	292.0104504	136.9733424	210.0651899	698.1436495	7406.790113	0.0627762626	0.1751074889	0.04022078676	0.00725011716	0.01602888722	0.009323506952	1	0.05361533949	0.3219111611	0.1071041458	43	1
20	552.4723902	202.8762306	2271.276238	12805.13108	554.1094436	173.3328689	2208.796687	4801	3610.956989	506.4581316	2810.391064	153.2136902	146.0267524	241.2104892	1001.277854	2694.892758	0.1780928747	0.04480821222	0.01338710015	0.01342550328	0.01191949951	0.01456364726	1	0.1414250503	0.05416753343	0.03749167043	55	0.999904426
20	555.478435	308.4730857	2038.175635	11604.49824	1795.548669	922.494208	2935.593993	4908	5258.260417	829.6661887	4623.764586	772.6638559	365.2173412	489.983477	1881.675259	6669.808717	0.1730171561	0.1476100561	0.07435211548	0.01934342522	0.031538537	0.03122060184	0	NaN	NaN	NaN	NaN	NaN
20	555.6752878	324.3231797	-166.0764133	15527.95512	440.6239995	532.1962909	2233.971713	5711.5	23812.73626	67.3231602	3254.766313	183.372368	115.6769364	393.4051405	1159.437654	12708.88628	-0.01096873287	0.03052113341	0.03471471309	0.006948010837	0.01549792472	0.007450652581	1	-0.006059514366	0.02831542524	0.06620832071	2	0.9999999998
20	559.2814154	587.4004224	-110.1176418	13017.63462	4363.323028	731.341588	1972.900266	6086.5	20241.91398	73.43985305	2364.878671	697.2766547	139.6840431	220.8198534	1005.731979	9743.939078	-0.008625822246	0.3402895539	0.0581427069	0.00673634709	0.02194310104	0.0085213887	1	5.639771924e-05	0.6597836752	0.1574864	26	1
20	560.3053345	122.5162001	3182.100871	10808.2805	278.3755207	776.5417414	1920.527036	4078	21581.35789	716.0601837	2274.811308	138.7368648	243.4699501	199.2557036	802.9922759	11737.15523	0.2912510155	0.02735665653	0.06924404305	0.01786212201	0.01649773682	0.02073539082	1	0.2342528551	0.01911555783	0.255269236	70	0.9999999927
20	563.5642821	605.5750229	2247.290155	14152.67705	1447.082289	2123.467529	2286.637283	5713.5	18907.05319	415.2469849	2412.483553	241.357194	405.2804023	225.8705491	902.0568705	8280.90899	0.159238203	0.1028136994	0.1484109312	0.01244010176	0.01162921383	0.0187544555	1	0.136473296	0.1772642996	0.4990229819	60	1
20	565.063982	255.2622638	751.1825342	11462.1204	3556.149367	560.5380912	2233.25336	5213.5	1933.280488	285.9574977	3355.026544	1076.03016	182.5466279	307.2177791	1486.624181	1766.230815	0.06956345357	0.3088737894	0.04958576093	0.01436312475	0.03687433585	0.01630818046	1	0.06075101207	0.5944936868	0.1452839899	49	0.9999999989
20	567.6780745	532.421774	658.1213825	14696.89747	366.1761401	3173.40521	2368.817694	5504.5	31368.2766	217.4922735	2738.540815	130.8693173	575.2438493	240.362485	944.4401527	13287.87686	0.04513399821	0.02431778253	0.2153031746	0.00919086071	0.01309233355	0.01984051841	1	0.05062633139	0.02130437411	0.6996928258	33	1
20	568.8849968	442.6256204	9316.986556	12980.45425	2248.439543	-354.9267601	2114.622368	5640	30623.24468	2207.400844	3061.739974	468.1792396	388.9301808	217.4949714	1217.711832	16030.06959	0.7032268692	0.1697354007	-0.02707641505	0.02794678512	0.02289714158	0.03759600547	1	0.5531089368	0.3001869447	0.02506474638	93	0.9999999999
20	569.9015932	473.8980665	2499.267549	14386.92364	3151.601416	820.7254544	2070.285558	6244	3876.927711	523.7834676	3007.561148	704.9693956	221.3406232	208.9082594	1253.452257	3058.864458	0.1696460656	0.2242654416	0.05724807096	0.01113387075	0.02078950318	0.01586721143	1	0.1393575746	0.4211891036	0.1921723019	65	1
20	569.66145	507.3361714	-164.1357057	14077.9623	194.1334956	1753.763509	2263.27894	5082.5	14895.56044	50.93319793	2988.774986	138.5040711	357.8348529	194.4512623	1008.095621	7782.061321	-0.01204574914	0.01404431551	0.1247964922	0.005199232148	0.01344076813	0.01344086076	1	-0.0007780219827	-0.002045890478	0.3749839558	4	1
20	570.4603493	102.2620949	-26.83020507	10253.50218	685.5616978	162.3284017	1578.15576	3908	12826.88172	45.32040303	1666.396383	144.8865011	61.28809563	178.8542025	601.5071527	5840.116992	-0.002553546593	0.07084492888	0.01630585455	0.005089044983	0.01530207741	0.006118930886	1	-0.0003718256299	0.1096543018	0.006238893607	6	0.9999335704
20	570.6177733	242.5525511	8.132265068	15314.90174	1426.292216	250.9071343	1942.188017	5887	5580.810127	59.53703976	2240.37137	266.7899974	81.71535673	334.9576015	831.7609078	2060.255268	0.0004907258618	0.09421616122	0.01693210304	0.00398349998	0.01353147937	0.005724402668	1	0.002267737409	0.1572190982	0.009872289537	11	0.9914961498
20	571.3540707	460.315751	3853.531211	12482.70481	2961.332707	938.9175329	2439.299598	5567	17351.81481	862.3556873	2861.606808	584.6310005	332.9306611	217.0437425	1154.311765	8550.279355	0.3021024151	0.228073771	0.07449821141	0.0202784935	0.02444140741	0.02344926543	1	0.2448728792	0.4278087972	0.2824790921	79	1
20	581.8270084	187.7549265	3519.635108	11583.94726	3616.187708	-25.3367135	1686.156516	5366	10644.81053	878.0049982	2794.267118	842.6238919	186.9332179	195.5309276	1227.80597	6999.849192	0.3011024898	0.3190721158	-0.002029877063	0.02380618794	0.0280526293	0.02049738463	1	0.239534868	0.6103969075	0.02225552103	80	1
20	582.0297822	363.9872578	4778.761411	15702.68971	2290.053235	-47.80347846	2058.606565	6340	9290.050633	1000.852387	2976.907467	525.6143856	236.4871157	219.3386801	1219.330197	3733.590476	0.308085956	0.1576925071	-0.002696597341	0.01651121955	0.01681952936	0.01787124822	1	0.2436107811	0.2817200832	0.01626912257	76	0.999999999
20	583.3719573	150.2920677	733.8577946	13727.60242	1520.495861	1267.142287	1750.092232	5443	32213.68817	159.355293	1967.884201	233.516979	239.3797503	186.3270922	722.0175909	10795.08754	0.05456527555	0.1112642392	0.09380123051	0.008283963684	0.01447766746	0.01106126861	1	0.05033593424	0.1939229821	0.2872141392	40	1
20	585.3663394	310.6267082	4939.164525	16457.50294	3895.21327	-40.75923882	1753.821072	7258	17876.55208	977.1070116	3039.971066	796.4474786	235.3084274	347.7476321	1353.258577	8700.174432	0.3008150276	0.2379462856	-0.002378772432	0.01662905003	0.01820954116	0.01651085047	1	0.2385926855	0.4452198943	0.01831291613	78	1
20	589.4135512	375.1421528	4276.401521	14181.80405	2137.661538	-29.33620695	1920.123544	5835	12894.82143	979.2011655	3141.252326	450.9092313	202.3889214	225.3538373	1224.931752	8664.047023	0.3000108358	0.1598358533	-0.001785775637	0.01602299125	0.01723510156	0.01606677151	1	0.2373349478	0.2862220382	0.01758611036	76	0.9999999999
20	594.1672066	234.1753121	-37.14857645	12494.77668	5591.819673	353.2176984	1731.630769	6260	6406.221053	90.29804143	1686.098396	711.1794547	97.54684465	182.9649923	782.1352651	2584.442543	-0.003499760097	0.4399970439	0.02828779295	0.00744208771	0.02199689266	0.007523440308	1	0.002864140303	0.8616654307	0.05937394956	29	0.9999999797
20	594.5357053	682.6588148	-87.49419315	9956.704784	1063.463851	1193.807366	1893.439983	3990.5	11082.17021	50.84517626	1384.46897	188.0618038	170.6986281	220.5158725	542.9277573	3917.989806	-0.009321323611	0.1076173189	0.1208036638	0.005689949616	0.01442294411	0.01163014827	1	0.00188668546	0.1882881564	0.3649851844	14	1
20	595.4109127	330.0831121	-116.5883471	15710.35538	321.0490108	526.829533	2254.244105	5789	29350.30108	54.8848722	2597.796489	163.3015488	121.7472861	191.6900891	933.853214	10431.20482	-0.007528020823	0.02204232565	0.03447867214	0.004695008914	0.01134315053	0.006535953521	1	-0.003439368775	0.01099942365	0.06592008598	2	1
20	599.3356276	113.3574038	3133.469647	10863.75743	228.5723493	677.0570232	1819.350121	4107	19676.62105	579.5848408	1763.161391	138.7530212	211.959873	185.3985863	605.5407166	9652.750021	0.2893844154	0.02321271544	0.06618073535	0.01754235688	0.01549885519	0.01788350597	1	0.2325347516	0.01059539841	0.2441698569	70	0.9999999998
20	610.7950482	319.793095	960.8381922	15630.2932	343.801634	1598.63678	2139.995272	5805	29711.7732	212.8077606	2320.089252	160.4681828	267.3628292	181.2732976	829.0777254	10941.53347	0.06146941162	0.02173111263	0.1015863679	0.0079116238	0.01136482141	0.01037794044	1	0.055550135	0.01182085769	0.3126248606	32	0.9999999136
20	610.3726617	539.9975604	-6.344720886	10201.76829	1589.551397	678.7351168	2072.795341	4118	1607.5	60.84886107	2148.424688	377.773084	135.693584	412.2018086	866.5532069	1110.845025	-0.0005649620304	0.1557744992	0.06649914493	0.007241402359	0.017719054	0.0116862981	1	0.005411343529	0.2843075557	0.1819965758	18	1
20	611.267464	94.50444759	1555.461972	9922.633356	199.6997789	468.9763664	1528.36649	3657	16316.13684	296.4884348	1650.054885	120.6172091	139.5890326	153.9874673	586.0634519	6349.198012	0.157632042	0.0206083016	0.0471037833	0.01399400944	0.01330147605	0.0122493915	1	0.1274567969	0.006353271381	0.1477890859	53	0.9999989802
20	612.36308	643.6049975	670.9070896	11123.41073	668.0016627	1037.4437	1697.64391	4294	9925.863158	155.7741125	1995.473621	154.9400578	221.7659465	185.0674565	735.508122	5070.012532	0.06110545814	0.06148243602	0.09465035526	0.007842987565	0.01129591801	0.01357202749	1	0.05511970703	0.09251340869	0.2900155015	36	1
20	622.3983321	281.1512811	-218.5398213	14718.69363	2424.383506	1768.199769	2018.731125	6031	30943.74468	72.25369828	2129.016078	337.1052411	260.9359826	211.8672796	800.0982052	8807.697954	-0.01515049093	0.1654609934	0.11842209	0.006258928971	0.01633534272	0.01031502508	1	-0.00237524462	0.3060480513	0.3573493364	19	1
20	627.5905891	412.1205757	2247.503643	14365.95622	1424.54179	2139.89924	2324.027425	5757	20366.92553	439.6267562	2287.694769	219.7137043	363.4897021	234.7701131	840.9497981	8377.358873	0.1587053742	0.1020870349	0.1512887151	0.01193141598	0.01388501199	0.01722199395	1	0.1362479079	0.1758931358	0.5087643534	60	1
20	631.1614412	295.1561185	-96.39646151	12947.66491	5697.022276	365.797283	1569.760337	6354	16488.41053	88.41873076	2136.076675	837.4704638	92.3516342	179.1382103	973.1633559	6754.893415	-0.007309183556	0.4400895338	0.0281937924	0.007569704216	0.02476835219	0.007746780866	1	-0.0001407530948	0.8619004996	0.05816527921	29	0.9999999997
20	632.63593	141.4835239	1491.562107	9582.18716	1003.901927	1392.93978	1871.744879	3841.5	14980.67742	290.7996337	1498.155855	196.1268873	248.5054152	210.4839378	566.5033132	7461.082979	0.1579929552	0.1079568286	0.1449021567	0.01414429846	0.01808905225	0.01728778507	1	0.1352925448	0.1876283481	0.4868440907	60	0.9999999974
20	632.6981537	605.095652	-154.5168397	12108.75958	2058.856006	1417.51865	1806.858401	5011	22287.39362	64.08175766	1646.7002	277.3324506	209.874611	175.3711644	630.434543	7355.20018	-0.01299242576	0.1679901877	0.115794799	0.005585499739	0.01599273905	0.009473998109	1	-0.0008375153353	0.3110765381	0.3489074112	19	1
20	639.3085696	206.3156382	-141.4570336	11252.01574	1193.500071	1293.804907	1827.507813	4455.5	13557.88172	57.15304598	2134.446306	227.3359987	277.4772542	215.3405899	789.7805105	6852.436379	-0.0129324171	0.1094684076	0.1163844299	0.006177253588	0.01524487751	0.01160667356	1	-0.001248117522	0.1919488117	0.3490169234	14	1
20	642.5507989	362.6378792	2178.978074	13441.83217	763.6152026	786.1396377	2222.081576	5224	23427.18085	422.7727286	2357.650629	173.7628138	198.3978589	193.0859166	838.494594	10964.45074	0.1598145306	0.05474848891	0.05758293213	0.0101903	0.01519179396	0.01403507307	1	0.1301954679	0.07620128896	0.1854367157	56	0.9999998876
20	648.6613722	582.3763149	3384.674866	10695.29951	248.6851558	-37.58095026	1925.836243	4093	16617.72632	656.3799024	1893.077288	128.8036783	171.461333	170.4039458	681.4687709	7066.717235	0.3087737964	0.02349655416	-0.003797886344	0.01783060939	0.01356030666	0.01729957632	1	0.2429316691	0.00845540523	0.008217485313	69	0.9983018065
20	650.9049191	171.491955	699.9647829	11310.86423	2667.791794	1044.771644	1212.513977	4917.5	4321.641304	143.3032316	1818.495792	451.6485483	224.4760242	174.8138602	759.6151261	2642.949724	0.06113939113	0.2292650659	0.09162726988	0.009979161618	0.01855448265	0.01331358977	1	0.05636632185	0.4340043862	0.2851700112	47	1
20	653.5553012	279.5399347	2845.916322	9806.168467	2932.480873	-20.06256374	1719.784599	4507	3467.988506	727.3112038	2243.142836	712.5504223	179.3794593	168.7752099	1006.913815	2822.779088	0.2985732752	0.3134542835	-0.002063004627	0.02065901146	0.02403649265	0.02335247005	1	0.2374934339	0.5989913344	0.02136630013	80	1
20	655.501072	265.2961539	739.4841812	12528.34001	2982.418538	1187.269167	1569.910931	5424	11913.98824	158.4607441	1974.07646	431.3702654	201.0790987	166.133409	784.0118522	3039.696932	0.05999753208	0.2387837209	0.09672330097	0.008951091756	0.02064286993	0.01095394859	1	0.05590318136	0.4535783087	0.3027304399	47	1
20	658.215229	448.0851167	978.7773101	15677.66513	905.5639359	579.2390419	1652.470038	5851	15724.3617	217.341728	2193.41747	193.6316031	136.7059787	195.6709428	797.4757314	5470.641322	0.0620821382	0.05791445509	0.03676056472	0.00845707311	0.01232405875	0.007502742334	1	0.05182897344	0.08319879369	0.09118449511	35	0.9999976152
20	660.472925	219.6338601	688.4107266	10906.17529	1720.324153	1039.629411	1638.336262	4457	8831.945652	142.961301	1926.376024	350.0144811	229.8390634	195.5549663	771.0621234	6255.23939	0.06311316865	0.1605472961	0.09318550873	0.009087332843	0.01800171772	0.01403119383	1	0.05744291835	0.294127024	0.2887182561	44	1
20	667.5217431	423.9889351	-125.7427187	12652.35921	2933.71255	1464.866575	1701.680225	5399	10877.62637	78.11635989	1900.063756	449.6695204	247.2091989	177.0013667	773.9396127	4530.674992	-0.01134974308	0.2385429284	0.1154809491	0.006479058435	0.01722294381	0.01126960059	1	0.001035363281	0.4546860805	0.3505397797	23	1
20	668.5487599	398.8181236	717.7165198	11389.65845	326.1171729	521.4505842	2088.976696	4326	33972.77083	213.627949	2062.420244	131.7527426	131.7432955	176.7631567	706.3517028	14360.00409	0.06315962896	0.03006450359	0.04601325097	0.01043763161	0.0147733575	0.00997657323	1	0.05308386776	0.02680905655	0.1223143325	31	0.9999993863
20	669.4459086	204.3484333	1586.629888	9697.571321	215.9381495	1510.804162	2082.008048	3696	21127.12766	292.7603889	1667.519625	125.3570694	295.864095	195.9866136	604.2819722	8969.893299	0.1622719491	0.02073328232	0.151734338	0.01216349656	0.01413332758	0.01880805419	1	0.1383933458	0.0102293891	0.5084437221	54	0.9999449892
20	670.3383706	528.6086696	10483.17926	10367.67869	342.1401307	-506.3586197	1776.276141	4141	24142.86316	2077.087083	2090.900743	138.0274414	358.1030594	256.7803069	783.8908341	11189.25119	0.9905127427	0.03173377351	-0.04508030882	0.0415965249	0.01675164322	0.04085508361	1	0.7768580614	0.01481205185	0.02566015247	94	0.9999999991
20	677.989099	180.5105385	1476.864775	9286.644185	911.4617339	456.0552946	1608.689253	3703.5	11344.23913	238.6774574	1233.903168	176.9231487	129.706572	182.9478844	476.4755243	4765.39407	0.1615759058	0.09982018903	0.05090558819	0.013256972	0.01734697355	0.01419518644	1	0.1315016591	0.1677070541	0.1643876261	59	0.9999999958
20	686.6144163	362.4446378	2053.49555	12908.63596	2061.267891	79.81988138	1768.74953	5354	13373.73118	332.6744845	2092.623063	348.8391503	130.4462333	193.0801103	815.9745421	5848.908403	0.1582260719	0.1600703413	0.006302510402	0.01135295284	0.01698284889	0.01083683109	1	0.1262735037	0.2888477819	0.01231327553	61	1
20	687.6491177	252.4448954	9208.086953	9332.243626	649.3236632	-460.9401941	1626.925705	3793.5	16394	1882.627531	1912.818412	157.5729221	358.8133454	723.3395457	717.7314148	9642.392372	1.010115261	0.07346802305	-0.04813506848	0.04264685374	0.02026247522	0.04824259557	1	0.7924341801	0.0994159134	0.02111222717	95	0.9999999971
20	687.350898	494.4268245	1655.799353	10419.99678	3328.086741	67.85296397	1649.097319	4880.5	20684.2766	368.3306663	2163.58273	637.0467498	133.5307733	164.0806801	936.5436012	11135.73166	0.1601022249	0.3233826484	0.006134824781	0.01434426933	0.02244192444	0.01440544277	1	0.1291311221	0.6213136711	0.01756278445	66	1
20	695.7963905	511.2971601	1588.277007	9768.086516	3204.922054	41.91854039	1628.250543	4530.5	17652.80851	350.9342927	1884.867886	602.2155882	106.8948033	164.4579744	834.1849597	10211.72162	0.161099873	0.3331547279	0.004116843948	0.01415160265	0.02311141416	0.01265190337	1	0.1298594144	0.6411250421	0.01118303617	66	1
20	697.5698527	280.3841696	2954.169568	10080.15863	277.8814761	753.3311798	2086.903831	3824.5	32502.10638	560.9648078	1778.835216	129.955357	210.8398321	178.0048966	623.1804223	13176.32334	0.2936358857	0.0295614882	0.07677874333	0.01736910864	0.01498490794	0.01988892036	1	0.2366736779	0.02383834439	0.2817917064	70	0.9999999937
20	714.6916673	187.4318975	1311.708699	8104.93736	1808.255549	5.397535019	1323.722554	3512.5	21438.41489	250.5849717	1376.712634	303.1246113	101.9482914	151.1823888	563.0185078	9533.715494	0.1630261324	0.2305940944	0.0006328038414	0.01333105734	0.02521977145	0.0133032276	1	0.1302591433	0.4321682969	-0.003724408083	64	0.9999999999
20	733.3012504	394.4310717	-110.7529066	9911.300362	2382.422596	1141.811041	1593.524504	4366.5	10869.37234	66.80283967	1185.219415	327.041001	165.2015668	169.9771886	513.2032563	3144.973491	-0.0114968263	0.2408399537	0.1155473743	0.006881220006	0.01708753473	0.009436236056	1	0.0009437704306	0.4593669911	0.3508095252	23	1
20	737.7015251	372.4255472	628.201929	9816.951002	2451.200135	66.56644809	1504.620369	4340	24030.58065	140.7420322	1325.655198	338.4501344	88.89151241	168.5095517	549.4265449	6643.790586	0.06624745408	0.2498501671	0.006750773126	0.01077762203	0.02142646817	0.009268951847	1	0.05465577248	0.4728602041	-0.004641484456	45	0.9999999862
21	9.2585816	206.7299194	1511.906499	9121.790011	545.8878978	-43.32740075	1140.692912	3450	11147.21053	257.4105906	1454.077279	139.0943639	111.5768916	153.481193	545.0125984	3545.586801	0.168465326	0.0597950073	-0.004920518081	0.01165668709	0.01411772409	0.01326887676	1	0.1326988416	0.08416214778	-0.02717488476	55	0.9999861378
21	12.72951567	501.1526032	57.48153594	9618.285153	2955.594699	83.94501879	1387.513489	4322	2405.463158	69.92196964	1338.946545	457.4085197	86.01258926	189.3588444	589.0734749	1336.014236	0.006566229297	0.3128727414	0.009023186161	0.007608534595	0.01901633771	0.009316003623	1	0.008364474923	0.6020357547	-0.00867572931	24	1
21	17.84115181	239.7721219	5793.434254	8397.654192	1428.032433	-464.6631915	1461.435051	3635	23048.79167	1233.636028	1672.975738	258.1810789	269.3456598	151.3252736	665.2966385	10484.55873	0.6932552857	0.1721676577	-0.0527911805	0.03912286842	0.02399463196	0.03534475388	1	0.5434892934	0.3043649038	-0.06555130203	93	0.9999999985
21	23.34920601	489.4683718	787.6407353	11105.36771	2637.316416	60.82252948	1603.50029	4855	15672.60638	156.5439786	1604.756181	389.4659464	90.92666548	266.1206605	663.823015	5606.808644	0.07003491138	0.2398878617	0.005742734123	0.008214012112	0.0174096645	0.008612132769	1	0.05748252958	0.4524921392	-0.007550782425	45	1
21	27.47514309	375.3487958	-104.2306654	11048.67229	1199.244094	1287.681128	2086.460703	4375	8243.478723	64.39365825	1547.37089	209.3578528	204.8241356	255.7693172	602.2194425	2810.981009	-0.009927272067	0.1085660131	0.116007886	0.006166819603	0.01410228708	0.01146182624	1	0.001083916508	0.190058824	0.348394197	14	1
21	39.55984782	650.1506024	29.25377432	7570.60664	2447.655392	144.2651162	1115.169725	3471	7228.708333	61.63138506	1142.770223	374.6069255	73.21993891	173.8066097	500.7794047	2891.927254	0.004230264763	0.3203612277	0.02011337138	0.008251285318	0.02445825114	0.01002021555	0	NaN	NaN	NaN	NaN	NaN
21	40.65843434	421.6451354	-225.4624819	13029.27646	1281.991805	2923.965394	2133.20973	5117.5	5586.677419	78.07701123	1895.570229	212.4174951	406.1802627	215.6695661	712.3619077	1377.821636	-0.01730124574	0.09952291514	0.2251352254	0.005948438803	0.01267725933	0.01969743973	1	0.002796829576	0.1755853347	0.7213971111	15	1
21	43.05472566	317.3752651	-16.59347293	13054.97881	4210.789082	101.4437577	1526.234508	5920	10559.11702	80.55930479	1854.123827	554.8898018	83.61735034	218.0937296	794.670778	3217.689938	-0.0013405791	0.3257098706	0.008147580168	0.006654904802	0.02064618558	0.006670728967	1	0.002187975792	0.6282446784	-0.01310580897	24	1
21	44.82794064	436.1056684	4936.445121	10405.46546	513.8456397	910.5588696	2201.778602	4046	6049.561798	1148.561652	2331.180101	164.0911083	378.1674796	223.8828989	883.9002724	4360.205841	0.4793577828	0.05072028974	0.08251927853	0.03134022468	0.01563579714	0.04466527987	1	0.3834714865	0.06467757611	0.3455436979	84	0.9999999938
21	50.61678469	507.3494995	-69.22680632	12467.26759	2849.089226	1396.871514	1799.723067	5333.5	4381.052632	75.30588909	1891.802	450.784906	222.5179344	198.9534057	784.7944576	1630.551554	-0.00528758752	0.2254946843	0.1109703344	0.006167524478	0.01729185259	0.01272388177	1	0.005382884739	0.427882006	0.3360225483	23	1
21	52.58410516	211.5631218	2568.335093	8875.869989	209.1949664	610.0553243	1746.842798	3390	10722.46237	575.2680719	1830.765938	113.7672575	218.8668481	170.132736	640.2178688	6000.645339	0.2875539991	0.02306521681	0.0623764434	0.01979612118	0.01651101354	0.02573903017	1	0.2308276302	0.01018525882	0.2306643426	70	0.9999999995
21	56.33940798	445.3519023	888.1756066	14106.83776	3197.547409	63.33120232	1639.019865	5945	17819.22222	228.6650375	2417.220954	529.4351421	105.2771063	194.4976942	966.8132256	6675.035114	0.06570798485	0.2264745376	0.00479252616	0.0091946567	0.01933872324	0.008106876871	1	0.05389548055	0.4252066497	-0.0122681693	45	1
21	57.93876592	616.9900697	612.1508379	8782.439161	2827.114769	237.0771941	1342.059935	4094	9055.077778	153.3221842	1641.007596	507.5122481	97.19682785	150.3001373	724.0974177	3632.506078	0.07219135164	0.3180940666	0.02800793412	0.01177694884	0.02474880661	0.01103888991	1	0.06139668091	0.612471743	0.07204796993	49	0.9999997836
21	63.59869449	320.8246282	-16.43836972	12192.23389	1834.080603	692.1344335	1847.414096	4971.5	4046.56383	67.78775113	2335.540664	360.2856213	127.5267678	251.6585393	910.1241327	2137.126458	-0.001393623136	0.1549875437	0.05572880771	0.00607573009	0.01591507102	0.01051677658	1	0.00400259598	0.2823371619	0.1447644994	18	1
21	65.68094169	304.6240343	991.8487466	14843.66287	5930.299553	38.79189487	1610.941567	7062.5	18186.76842	181.4925036	2135.205832	867.319943	107.1609263	258.8305827	995.5009715	4484.057411	0.06919321456	0.4034899444	0.002662595451	0.008368727558	0.02123513389	0.00747683722	1	0.05800015627	0.7854812137	-0.01293453806	51	0.9999998053
21	66.16985757	336.6738635	-63.06998267	13630.7028	1365.157298	755.6386822	1749.186304	5325	9716.526316	54.80056515	2580.533854	266.53117	157.3844064	203.3267724	947.0683071	3300.800251	-0.004990938497	0.102548381	0.05493799786	0.004435373356	0.01440085025	0.008959634104	1	0.0006683731447	0.1755928546	0.1394775382	13	0.9999998281
21	66.51666602	505.3721753	4039.21486	13072.65267	140.9645499	-44.41824617	2228.040051	4824.5	9356.7	707.3830665	2098.40147	138.2346789	198.9789896	237.7072296	729.3365755	3377.874202	0.311309673	0.01200549276	-0.003433548074	0.01435308151	0.01183059896	0.01657356296	1	0.2448555513	-0.01496038344	0.009682016359	69	0.9999925014
21	74.58686889	351.5578731	975.3580537	14165.08315	5660.423762	84.34915888	1625.780534	6829	15959.52809	240.3330824	2838.960632	1099.393161	105.7757475	262.4543107	1299.851074	8105.764065	0.06794003589	0.4065312769	0.006557017064	0.008883375008	0.02619215623	0.007884425133	1	0.057310522	0.7918267718	0.0002568274543	51	0.999999833
21	76.99405631	215.6411402	-29.73832014	14012.8789	742.1389221	372.2728467	1553.839041	5147.5	12376.63043	46.87973138	2043.819663	177.8442608	87.68958309	197.6338594	721.090305	3855.621715	-0.002257996697	0.05331074955	0.02787613968	0.003618128581	0.0132096719	0.005661728158	1	0.0005167003805	0.07435885889	0.04549120241	7	0.9997190758
21	76.81766137	628.4734136	46.35039347	9018.957102	129.8809856	117.1937162	1508.330328	3303	4311.694737	35.91826953	1430.163564	100.9982227	62.89207972	172.1039915	507.4864619	2050.848631	0.005293112392	0.01426534054	0.01393452423	0.004061459051	0.01139500929	0.006900966321	1	0.005158428971	-0.005725776009	-0.001946491504	2	0.9132960895
21	79.66943891	414.3848464	-25.59843393	12137.33184	177.5606133	175.3126579	1940.387537	4419	7590.09375	49.91764278	2524.056348	141.3753219	84.37383643	266.3401867	876.6848574	4413.883627	-0.002354370784	0.01618425541	0.01541536164	0.004410683857	0.01324294618	0.006657353618	1	-0.0007429668502	-0.00166631125	0.001421740588	1	0.9990128324
21	80.5154593	293.1413181	4504.955755	15061.25743	242.9786057	-112.745275	1946.904098	5541.5	7481.333333	833.553921	2856.797516	143.0519189	201.5046142	189.3368462	974.1974604	2906.788458	0.301354018	0.01664909872	-0.007431802937	0.01702814623	0.01337632218	0.01655981081	1	0.2367788148	-0.005516077948	-0.006227492906	69	0.9999619821
21	80.45075211	498.6873846	2222.940651	13480.99707	711.7884856	699.3922774	2348.502941	5180.5	14851.91304	429.8580797	2286.4526	171.6398584	191.1384516	327.4043088	808.5754969	4437.95243	0.1638972569	0.0524167692	0.05267204932	0.01197147835	0.01456612863	0.0142502539	1	0.1330480917	0.07122750207	0.169435736	56	0.9999999148
21	80.73888149	648.6775221	3874.109597	8682.941353	1931.930562	-212.9282804	1409.872005	3873	17568.85882	871.1142397	1880.191664	386.6184814	191.020661	162.110275	769.001675	9386.534567	0.4503472393	0.2285928311	-0.02740149098	0.02407146767	0.02232572127	0.02420998871	1	0.3544972451	0.4233304779	-0.03310375456	88	1
21	81.51874685	260.7052376	-106.2760244	13198.54764	1944.048895	1508.709673	2041.496427	5368.5	10536.34737	77.70159352	2065.496393	334.597779	236.4131609	200.4514743	805.4742841	3489.140014	-0.008786723593	0.1511558492	0.112119698	0.006250772848	0.01353106786	0.01185762768	1	0.002074307895	0.2766179559	0.336703467	19	1
21	82.64544904	338.5807066	4209.350115	14230.17873	2356.304629	962.5326711	2157.658529	6028.5	33826.74444	890.9532232	2760.949329	397.9330358	295.5011768	200.9414129	1063.741337	10014.05282	0.2893904265	0.1662108388	0.06383935681	0.01897188496	0.01790754148	0.02259627377	1	0.2335955491	0.3016506054	0.2408428682	77	0.9999999999
21	92.27691316	446.4648911	-48.32371389	14662.45982	3350.726331	175.0897666	1708.240162	6139.5	11829.86022	77.07657407	2769.614451	591.6593574	88.60432035	226.4042081	1106.876106	4839.356786	-0.003135338199	0.2308609343	0.01221736511	0.006122157687	0.0168030135	0.006350279028	1	0.000249669148	0.4353033787	-0.002667791037	20	0.9110410771
21	94.75073467	652.8074322	1624.442412	10654.33813	3175.137898	452.3321209	1494.871328	4870	20055.34483	274.6567004	1674.433171	493.3028833	154.8337553	205.7110748	723.0317993	6151.793871	0.1544411952	0.3039395885	0.04337005435	0.01280987798	0.02161693391	0.01372564396	1	0.1271001258	0.5831134502	0.1435613831	67	1
21	96.85905304	188.5103024	19.61982125	11653.15041	135.0478796	318.4968492	1663.142318	4257	3800.301075	39.35478092	2183.535237	133.6438559	98.0952485	209.2915603	763.4785674	2493.482081	0.001792166627	0.01099041966	0.02807211738	0.003561897632	0.01290671975	0.008201763488	1	0.003358241117	-0.01184975239	0.04571327944	2	0.9999999974
21	96.77912516	369.4529409	2614.197133	15813.90027	1540.747641	812.5961559	2238.767687	6148.5	9753.880435	477.6099984	2741.797842	316.3869638	215.5327758	215.0874399	1061.306355	4043.585983	0.1671867594	0.102683287	0.05305177262	0.01023524333	0.01179574415	0.01487834336	1	0.1360928412	0.17353798	0.1731664885	59	0.9999999999
21	99.81245403	152.9853254	2472.136412	8928.541784	237.4944152	601.966662	1989.394747	3512	17714.78947	568.555458	1864.180711	125.9493058	233.7592609	214.0120098	659.1912485	10110.47171	0.2827096183	0.02851556543	0.06788276768	0.01571501484	0.01871044695	0.02665540115	1	0.2274433894	0.02153940172	0.2486367947	70	0.9999999983
21	103.0254755	604.4100003	726.0141708	11621.96738	1918.611637	424.5305427	1751.862827	4847	19583.32184	200.1695374	1954.683936	316.4770891	117.025311	232.9770273	759.6260471	8320.630173	0.06342317306	0.1677562576	0.03583606215	0.009839343248	0.0190836866	0.009707819634	1	0.05375679483	0.3067815565	0.09194420143	43	1
21	105.135059	355.5502057	13492.39839	12913.44651	799.3845721	-929.4538004	2127.267927	5158	7874	3067.151847	2898.680025	206.792123	560.2453625	370.5594054	1110.271828	3502.156728	1.049904582	0.06091647412	-0.07317870218	0.03880773824	0.01721965464	0.05074177691	1	0.821910015	0.07245707442	-0.0560832871	95	0.9999999915
21	111.120444	224.5574887	6064.28274	12608.38831	771.2214625	-281.0601089	1990.44225	4999	12253.38298	1195.415631	2328.342644	191.0501845	237.1462722	200.3656422	866.9222956	5674.171652	0.4788338859	0.06194432489	-0.02161313936	0.02196300986	0.0152710889	0.02200861949	1	0.3759068704	0.08387097096	-0.01206442688	83	0.9999986795
21	111.4391595	252.7027193	6705.227453	13604.03874	788.7902878	-299.8126211	2087.92924	5344.5	11703.23404	1264.142986	2515.407594	170.0782373	269.7688954	211.2414194	918.0473728	6282.099004	0.4941287312	0.05915150617	-0.01989877564	0.02113311571	0.01259405718	0.0240956312	1	0.3880439374	0.07804421922	-0.002697003491	83	0.9999978407
21	112.3460676	593.2348461	-2.989962481	10534.43224	507.0891117	341.4268623	1875.59053	3967.5	6342.793103	51.73241178	2923.726226	181.9082944	111.1298171	317.6224394	1045.020183	5507.394015	-0.0003854360243	0.05236943857	0.03394325094	0.005656585129	0.01867894742	0.01091341471	1	0.002405216978	0.0726313213	0.06674691656	7	0.9999984612
21	114.8106365	472.776462	4801.103536	15497.69038	2453.635794	-137.8511054	1987.823007	6408	12346.68421	910.8534443	2762.82224	465.4196876	210.00546	241.6611193	1114.20175	5097.244433	0.3109172739	0.1641006923	-0.008796663033	0.01526562303	0.01383389641	0.0152647263	1	0.2454699138	0.2945149399	-0.003822127096	76	1
21	114.8667506	660.6394249	39.57441249	9187.762505	1395.616956	550.1060704	1738.746404	3850.5	4161.930233	73.65136113	1607.515009	270.867282	110.5311063	162.8120318	630.3972787	3909.040748	0.004750014812	0.1501975299	0.06111605398	0.01027738839	0.01600598036	0.01103604504	1	0.009173579979	0.2726937707	0.1645532269	18	1
21	120.7818979	673.7705182	6774.84619	9721.607491	1024.589328	-417.7508567	1693.492499	4020	19843.46591	1363.113575	1880.074798	205.3846553	254.1340491	165.9285249	735.9954388	9450.903782	0.6890228971	0.1093313771	-0.04200516559	0.03057478107	0.01384640271	0.02932919344	1	0.540372219	0.1768683497	-0.03154511207	92	1
21	122.561241	100.7303443	2797.268066	9992.557946	2984.163988	-168.0503799	980.0197046	4556	1246.425532	544.4904006	1913.187082	620.1460688	145.9806187	202.9881308	847.3613141	583.294361	0.2835975706	0.2892382368	-0.01551855382	0.02144467894	0.02370155823	0.01647647713	0	NaN	NaN	NaN	NaN	NaN
21	122.6313781	492.7984098	3536.254022	11388.59275	1739.56885	-76.55058276	2099.301066	4685	2950.861702	994.2175068	3175.408404	515.3863045	212.882064	230.157422	1273.86913	2566.661317	0.308107561	0.1528262843	-0.007809910605	0.02158367003	0.01715812393	0.0228169898	1	0.2432304096	0.2716324185	-0.001458540918	76	0.9999999539
21	122.6779246	511.42708	993.6750614	15642.06839	4920.611691	1402.586737	2080.036855	7188.5	13707.84043	196.7030604	2420.456378	780.7904101	280.0428648	221.7643556	1077.720987	4606.078796	0.06436576	0.3199933535	0.09153437993	0.007947233673	0.01891130925	0.01301704706	1	0.05967340005	0.6186773882	0.2885968135	50	1
21	123.8392394	125.2444581	2902.078957	10050.70468	257.8302428	624.7990503	1762.218469	3855.5	14086.54255	637.9724631	2053.319251	147.5941805	238.1092208	312.8734831	725.3603372	7759.975005	0.28330261	0.02663095216	0.05746422624	0.01797266559	0.01916972389	0.02679370026	1	0.2271690302	0.0173279218	0.2129091189	70	0.9999999472
21	123.6619142	319.6005415	2979.312908	17625.58431	322.0340008	2630.46717	2392.355968	6552.5	5749.604167	501.6340201	2669.94721	184.3880251	517.2809034	277.9145556	1013.767056	2159.880131	0.1690555916	0.01814010099	0.1507771421	0.01149806771	0.01032980892	0.02253831573	1	0.143645343	0.004826933384	0.5066512424	54	0.9999938483
21	123.6170157	629.2864548	3216.372013	10576.44269	1562.203611	-81.92857777	1873.114137	4322	5892	656.7512678	2237.969569	362.8160313	178.5384206	234.9072952	882.1407291	2980.316062	0.3006536777	0.1522703847	-0.007984197977	0.0169408973	0.01605929178	0.01928606938	1	0.2373451365	0.2705924736	-0.003814713518	76	0.9999999415
21	124.6255959	150.5819522	613.5062618	9995.407941	2367.987951	927.132452	1713.924675	4329	4888.957895	153.2548781	2015.545257	480.3261659	219.8467675	216.4605549	846.2778513	2976.426195	0.06163658354	0.2280394762	0.08992238653	0.009715275411	0.02630745116	0.01564264802	1	0.05662864744	0.4314425998	0.2793866476	47	1
21	129.5979781	284.1361339	-63.7065569	17776.48792	3029.329155	456.6175222	1678.937372	7248.5	6921.410526	81.49745678	2152.836612	504.1333	105.5602925	222.3423771	906.4106179	1590.690747	-0.003862588008	0.1739292559	0.02585624032	0.004862260824	0.01496978602	0.005686119279	1	0.0001410729027	0.3198826658	0.04215490163	17	0.9922454235
21	129.5039722	302.4902987	2505.777004	14657.49736	808.1382983	2263.928853	2500.770701	5702.5	4743.572917	545.4457624	2997.687764	212.39545	523.6935548	261.4308361	1107.66235	2727.787817	0.164017843	0.05543083185	0.1502732387	0.01387015844	0.01293357184	0.02550762561	1	0.1399619729	0.0807976522	0.5049746346	57	1
21	129.6127861	354.3966969	-225.9801905	13033.80966	639.4152602	3100.433352	2691.770862	4989	4473.231579	79.61009067	2600.038292	166.4516553	600.4959112	271.483255	930.2347349	1951.709395	-0.01756563783	0.05111844845	0.2395384741	0.006348177486	0.01244217257	0.02488163758	1	0.003178533557	0.07754645757	0.7692359236	10	1
21	130.7083746	745.1834672	49.86318396	8478.779339	429.81584	487.9999008	1311.326305	3196	1816.212766	39.28286718	1260.493382	123.9145978	108.3781594	136.8127329	451.538974	616.5459261	0.006040220377	0.05212801098	0.05869874663	0.004910883234	0.01382814419	0.009216680964	1	0.009185079707	0.07292663706	0.1533114536	8	0.9999999998
21	132.4306844	442.697355	794.7391326	16020.03219	452.4125794	3362.848511	2627.905258	6013	26348.88298	209.7031932	2695.290483	152.0515398	642.330676	238.247726	964.950236	9094.816347	0.05013924562	0.0296464101	0.2162795088	0.008223440376	0.01160393924	0.01996544535	1	0.05468031696	0.03212179171	0.7043915048	33	0.9999999997
21	133.5819661	461.2172538	5104.845716	16729.8543	2704.641708	-147.5009643	2008.189805	6899	10682.36047	982.172474	3012.765636	550.7875165	244.0662362	196.795698	1241.129448	4703.073165	0.3113079485	0.1724663528	-0.008236317784	0.01422933404	0.0151029625	0.01653011621	1	0.2458878067	0.3115616325	-0.001529329582	76	0.9999999992
21	133.3009501	638.8645911	3369.001934	11654.19652	1828.06192	-127.5582254	1650.021841	4857	12636.39286	805.9446193	2779.794927	386.2571912	214.8529246	804.8101881	1058.271759	6045.157	0.2889906267	0.1603543734	-0.00998164712	0.01792635505	0.01919891738	0.0200267679	1	0.2280927649	0.2871341065	-0.01313315893	76	0.9999999999
21	134.5148033	599.2940346	3853.443458	13037.01822	2078.30362	-110.511108	1764.362528	5443.5	12078.45263	871.0028721	2908.08739	439.6219692	193.0916752	192.1005543	1133.418218	5577.746496	0.2980116005	0.1619612591	-0.009235482605	0.01507771264	0.01811522587	0.01679164117	1	0.2352605635	0.2903133414	-0.008411447542	76	1
21	135.8241416	651.4980228	3114.880022	10084.25412	1510.909754	-81.69169542	1910.324624	4178	3221.219512	789.2225402	2555.188831	425.7884819	196.1880514	258.3911998	1038.150109	2806.673036	0.3062339034	0.1506420164	-0.008292375928	0.02244752168	0.0196840671	0.02824050586	1	0.2417030877	0.2671929947	-0.003625719122	76	0.9999997194
21	136.4239934	134.2709841	3.746697667	11095.64306	152.3222847	609.630803	1748.035236	4033	2826.085106	44.89834851	2173.339192	137.64999	127.8286248	251.4084065	756.7033715	1386.239546	0.0003188841815	0.0155172862	0.05531710574	0.004450287375	0.01479963878	0.008594290899	1	0.004133233213	-0.001654958349	0.1391476897	3	0.9999999268
21	140.0004762	233.3629946	-115.6058681	16045.76028	5269.320735	388.6105219	1664.341117	7343.5	15516.68478	71.24264921	2398.190362	781.206346	96.14502845	236.0202456	1071.718486	5975.719224	-0.007067714719	0.3385388387	0.02547131626	0.004921956439	0.0186463427	0.005720858537	1	-0.001005835034	0.6550488931	0.04551527008	25	0.9999986507
21	144.7982819	632.5223024	3375.857331	10734.44299	1745.66153	-86.16389781	1775.37048	4535	3614.519481	845.8331246	2720.908459	432.0495794	188.043588	242.4671649	1089.058469	3359.435438	0.3063586336	0.1593361554	-0.007018722189	0.02021786283	0.01822319654	0.02031892861	1	0.2419640519	0.2849370565	0.001067194669	76	0.9999999999
[truncated: 4,590 more rows]
