# Supplementary material for: Phosphatase specificity principles uncovered by MRBLE:Dephos and global substrate identification
Source: Mol Syst Biol. 2023 Nov 2;19(12):e11782. doi: 10.15252/msb.202311782 (PMC10698503; doi:10.15252/msb.202311782)
Supplement: Supplementary file 4 — Source Data for Figure 1 [file MSB-19-e11782-s002.zip › Figure 1/1D/Complete MRBLE-Dephos data with scripts/ToRegeneratePlots/B55_Pilot/20200906_B55_Pilot_60.csv]

1	89.34585298	44.54431574	121.1852009	934.3460096	84.07387488	-5.284442937	1071.057025	411.5	203.9368421	81.63306548	1017.97404	69.36366281	56.48497917	156.1191863	381.8398044	370.0663198	0.1297355789	0.08621334986	-0.007105676044	0.1570755571	0.2204173865	0.1921113875	0	NaN	NaN	NaN	NaN	NaN
2	314.3432645	578.4577292	2925.479295	9197.618586	2769.493525	-31.05437669	2188.301597	4157	882.3368421	1207.614391	3857.966034	1205.70966	193.1971183	290.9346253	1720.398437	822.7175986	0.3160132415	0.310590022	-0.003297457941	0.0218239245	0.02945067614	0.02752091805	1	0.2518739916	0.5967691593	0.01880532407	80	1
2	337.7366452	439.6222874	2992.991475	9417.312264	2098.03496	17.31396333	2211.476929	4149.5	469.9892473	1512.47369	4883.014932	1067.998222	206.3002468	342.0644948	2053.087057	530.5761121	0.3184078039	0.2161682543	0.001582444676	0.0269482911	0.03352339355	0.02771333826	1	0.2532900649	0.4036221234	0.03274732156	78	1
2	545.9886452	259.9042573	24.91571634	12332.38041	1066.015462	260.7051004	2026.629754	4731	1425.946809	59.66307135	3137.278173	323.7681387	85.87562994	245.0949338	1171.641161	1157.975081	0.001951200218	0.08920201273	0.0225051241	0.005424020151	0.01993927607	0.009000170978	1	0.003717363191	0.1472285472	0.02882704819	12	0.9375778822
3	218.4844017	594.0396788	1911.131236	5984.882744	539.7022368	466.5066403	2057.767217	2466	668.5913978	1077.582917	3550.99931	330.317448	288.344986	390.8237499	1372.05544	844.2736554	0.3122249664	0.08344362504	0.07786004742	0.02750233354	0.04376941338	0.05272611075	1	0.2521440272	0.1344962065	0.2864598881	75	0.9569423001
3	249.6375785	7.653533923	953.0150638	6476.502868	277.2418623	803.0067104	1404.423398	2446	486.0659341	279.3737979	1924.53007	141.0018858	243.4262742	161.8910703	700.062722	490.3452707	0.1538774139	0.04103927241	0.1255632536	0.02357691698	0.02531796823	0.0320909195	1	0.1298002996	0.05067701024	0.4119336771	57	0.9996090921
3	302.4289764	96.96288979	5053.616959	10827.27762	141.8068593	-211.2869203	2190.188323	4111.5	8395.677419	1282.846951	2571.381832	143.5518571	260.682997	258.6189485	938.5323067	5189.028912	0.4770368663	0.01369205392	-0.01928265224	0.02436170383	0.01503528106	0.0268733991	1	0.3755249502	-0.01296059222	-0.009628541928	81	0.9999999999
3	377.1417414	654.393603	387.5930631	6558.021874	221.6892553	1520.106316	2210.44199	2504.5	1113.5	203.4646109	3299.749275	197.865847	666.4129871	687.2001368	1203.102564	1582.524856	0.05762991944	0.0380142172	0.2224615615	0.02110117582	0.03474358475	0.06074922816	1	0.05993189543	0.04853625973	0.7200669686	37	0.9946625584
3	422.3173306	110.4536319	6726.885989	14085.93047	3088.115383	-358.6829388	1685.660944	6068.5	3062.180851	1403.517662	2979.431087	646.443738	285.2010581	264.5873622	1243.828137	1851.818449	0.4720448785	0.2186036309	-0.02700024043	0.02483189904	0.01835967204	0.02351219588	1	0.3727955557	0.4062947323	-0.03006277498	88	0.9999999359
3	508.9645264	121.905841	1572.82973	9407.345351	851.2716111	479.0160313	1890.426677	3763	303.9684211	591.3058793	3386.941103	332.9751849	199.7739184	248.2565536	1292.53559	279.4156689	0.1697277536	0.08599833065	0.05071108014	0.01551726265	0.02747082353	0.02165417463	1	0.1379406541	0.1401027613	0.1622597964	59	0.9998262247
3	659.5894012	202.4571875	1518.685432	5295.122791	-10.23218057	998.0192121	1919.391743	2023	686.3191489	619.1119376	2125.024484	97.69200311	424.7629659	274.4290814	748.2027578	834.2516731	0.2910624915	-0.001840806267	0.2079065866	0.02919995633	0.02370515876	0.05073816162	0	NaN	NaN	NaN	NaN	NaN
4	69.79302685	490.8165721	-79.89284993	16481.99616	3159.426501	2275.629663	3932.919237	7147	4394.074468	92.58432457	4050.867916	972.171776	453.5390024	247.4537916	1724.306143	2050.993776	-0.00452815782	0.1966895027	0.1422118489	0.005961940425	0.0179619272	0.01987482753	0	NaN	NaN	NaN	NaN	NaN
4	82.95718425	752.1519682	991.1733774	6089.142007	760.9568343	237.3002119	2190.197285	2526	3879.484211	239.6327575	1480.483116	240.5505247	110.3329233	179.7687511	585.9128833	2352.887718	0.1659668956	0.12512563	0.03844551122	0.01564006489	0.02239587525	0.02458499123	1	0.1345184251	0.2198278576	0.12100129	59	0.999873033
4	87.63877861	480.9944407	12626.7084	12834.60349	472.0495565	-211.5043499	3846.549453	5176	11809.76087	3279.097695	3255.948395	244.8431146	480.9056413	446.7696985	1260.063338	6418.100077	0.9942232336	0.0383730776	-0.01688238558	0.04008390673	0.0179047306	0.04531080304	0	NaN	NaN	NaN	NaN	NaN
4	88.88796435	526.3993297	-102.3101557	12272.06435	310.2761686	2027.822294	4326.00395	4736	11580.10638	60.89545047	2946.066923	201.3454017	340.7117291	254.4619707	1063.141186	5984.546739	-0.008565616362	0.02583647719	0.1712257577	0.005732872353	0.014815347	0.02637034243	0	NaN	NaN	NaN	NaN	NaN
4	90.90339429	99.46218004	10.38575609	7016.571713	1141.174203	365.4508032	1304.209476	2907.5	1619.268817	48.5101156	1916.80621	324.4151651	108.3764471	186.0408368	766.1536928	996.5955433	0.001779793647	0.1625677897	0.05259748061	0.00781794798	0.0202031016	0.01003432287	1	0.006099514507	0.2984053576	0.1336902568	18	0.9999025997
4	91.13126724	207.349892	-6.246564952	11852.4981	59.9084133	408.4220841	2048.648805	4310	4438.968085	46.61557801	2676.162507	138.6711316	111.7808637	232.3038309	917.1238925	3200.74727	-0.0005242616595	0.005637278443	0.03446301413	0.00425358099	0.01364627228	0.007999944738	1	0.001827511185	-0.023416873	0.06613593897	2	0.9999993043
4	121.3670554	176.4203161	-41.19490766	14550.51164	2254.131092	226.6510169	1911.51072	5829	6847.255319	59.72498574	2342.972983	382.0212059	89.09565259	230.9311954	908.7405887	2380.086069	-0.002938759692	0.1546262682	0.0154444058	0.00447291117	0.0156119493	0.006453022328	1	-4.789880208e-05	0.2809665139	0.005921310691	16	0.908733577
4	134.3724214	166.1731357	-22.81665779	12260.30014	1891.725707	378.8802084	1936.196566	5046	2044.789474	58.08783167	2702.603953	395.9009562	101.6584303	273.1178236	1036.639957	1602.361541	-0.001887915945	0.1541938878	0.03125221489	0.005204713214	0.01776172348	0.007636431494	1	0.001780646794	0.2805929111	0.05994079827	17	0.9998763116
4	136.5667323	97.60348293	552.1675805	9069.980329	402.159157	805.8094393	1825.702711	3500.5	2724.619565	163.7636962	2116.914318	186.434337	216.5330131	436.3839908	778.1635415	1703.551603	0.06245117622	0.04635747001	0.09142479142	0.01124864304	0.01899804569	0.01477421176	1	0.05549762728	0.06125456267	0.27546927	36	0.9999760659
4	137.5473195	40.78720767	-3.589188452	8316.672567	851.3162699	427.7418244	1246.560296	3243	7110.202247	42.00527088	1349.061397	181.1451842	99.61861341	159.9954429	513.3455574	1949.807661	-0.000427194875	0.1051142189	0.05259038149	0.005391688556	0.01560360397	0.009055166073	1	0.003879625203	0.1808142497	0.1312239904	13	0.9992635335
4	139.9976166	55.46461603	2448.103744	8582.179797	1276.414041	520.4212777	1552.971001	3586	4488.266667	411.6256458	1427.801588	236.6784053	191.3962603	186.3313786	563.1740318	2229.810302	0.2878423998	0.1461843542	0.06081970709	0.02019013306	0.02013584516	0.02158818746	1	0.232334013	0.2625859474	0.2251369918	77	0.9999906478
4	145.5431686	138.3805884	646.448587	11149.27091	1159.273759	450.4653066	1982.89558	4421	17982.52174	192.772826	2682.169912	272.7070294	133.0675124	228.9609608	983.9218799	9850.973225	0.05597285246	0.1039929021	0.0399343792	0.009723642143	0.01993242741	0.0120175716	1	0.04759607184	0.177598566	0.1007356487	39	0.9999998606
4	153.5024437	52.85348152	2225.138842	8334.787258	1236.276598	466.0263211	1399.179032	3484.5	8476.674699	546.6151001	1851.528966	317.2969917	197.6328937	175.3322791	743.5222802	4599.962991	0.2736996896	0.1528655704	0.05621223354	0.02285505111	0.02309146119	0.02536238754	1	0.2209314892	0.2762371351	0.206517784	77	0.9999930005
4	153.5556105	264.548559	-63.67981287	14968.32396	2492.349686	978.0695973	2434.075411	6140.5	1797.760417	77.50936518	2572.641158	479.1096343	182.0082162	248.6537126	1056.299619	1157.164754	-0.004344497238	0.1666788935	0.0665285008	0.005481467036	0.01408609466	0.008157634961	1	0.002181925831	0.3073346952	0.1798707422	18	0.9999999993
4	157.9682796	678.7987458	-91.59112955	10482.23785	-49.8478506	1514.117148	3141.698615	3863	8783.736842	48.87462772	2325.479713	129.3384741	301.9490112	234.7097582	835.2015805	4652.85365	-0.008922596961	-0.004775958201	0.1489635804	0.004941558429	0.01335041407	0.0186883804	1	0.002371779662	-0.04088550737	0.4535849806	4	1
4	169.498534	319.6720535	-136.923802	16513.85492	324.1713595	1084.03712	2430.852832	6089	5077.531915	52.96887698	3849.903594	190.1317543	266.4333583	223.9903734	1411.714023	2427.89355	-0.008062691976	0.01884709645	0.06571792072	0.003753338154	0.01138253229	0.009365686604	1	-0.002032383202	0.004721479159	0.171267141	3	1
4	174.2407252	575.4083504	42.19809802	7866.373586	-184.5271574	535.9726614	3476.420892	2954	827.1276596	47.38561995	3297.474319	122.9124641	111.6449374	414.7353616	1164.799023	886.4095177	0.005480395176	-0.02394418895	0.06970377701	0.008345265561	0.02343341644	0.03839204209	1	0.008557512074	-0.0828641055	0.1864121399	3	0.9999999996
4	189.5563496	460.7757709	-24.08641579	18184.4475	6036.073593	440.9659318	2699.155839	8524	5659.978495	101.3818239	2946.723325	1057.797476	108.0425653	284.3231744	1370.944587	1952.381817	-0.00141782316	0.3306040564	0.02588187696	0.0062109157	0.01993220411	0.007173434653	1	0.003275841943	0.6415329163	0.04775093404	25	0.9192369253
4	200.372484	339.0848288	-281.5836019	19823.41087	3503.145181	2508.76414	2644.836444	8350	11481.56842	85.07237862	3402.409883	600.7766364	441.6427546	246.0514969	1364.002737	3988.977288	-0.01473717449	0.1707909208	0.1264715162	0.004880255035	0.01341564203	0.00900147944	1	-0.002187641417	0.3178201426	0.3816893906	19	1
4	204.8371395	572.9050094	27.72260618	11028.57495	1556.144258	489.9709495	3228.911953	4539	2626.383838	67.67306452	2971.629019	494.0641322	97.91571155	275.5124736	1197.405341	1670.95567	0.003092386608	0.1430731833	0.04605844061	0.006801288261	0.0205567626	0.01492856259	1	0.006559280768	0.2582716648	0.1110685446	18	0.953696396
4	207.781055	233.4905342	8824.978834	17922.23102	1018.587395	1796.673635	2642.706397	7025.5	5813.064516	1993.104362	4058.608348	356.9402785	558.2976819	350.3843723	1628.838184	3148.322731	0.4914772049	0.05971716355	0.09832489096	0.02364855073	0.01286933681	0.03495776759	1	0.394766172	0.08500170687	0.3954194781	84	0.9999867272
4	213.7254454	503.2052818	8899.736825	18607.44346	415.4389484	2174.047912	3052.209341	7251	19852.38947	1798.630458	3901.589844	187.3038318	531.7903324	307.3957727	1449.45535	9278.982073	0.4619198002	0.02150495757	0.1087056378	0.0190832462	0.01060642744	0.02937235276	1	0.3717713901	0.007385051477	0.4228379008	82	1
4	223.4484906	295.6854876	10835.31943	15050.16924	2471.792996	-329.6523183	2762.269411	6393.5	19729.75532	2449.800572	3317.611872	573.4980609	423.3663987	268.1227562	1399.922627	13886.24544	0.7269392835	0.1731828524	-0.02347187098	0.02537832945	0.01684172136	0.03464094977	1	0.5738837198	0.3111577606	0.03744935831	93	1
4	230.6408328	170.4448685	2547.354566	15094.72876	3452.606608	847.7777556	2208.386362	6578.5	6244.191489	571.0555022	3278.734416	869.3176888	264.9218983	233.1376111	1440.745839	3679.941094	0.1670356322	0.2342777045	0.05627432	0.01181392329	0.02007376018	0.01493659798	1	0.1373990744	0.443845995	0.1856187812	65	1
4	263.4132817	355.5575913	4639.251548	15537.10039	877.6021694	31.40423507	2700.643091	6017	9478.215054	1480.148466	4480.834177	322.3459355	248.6557256	281.7949526	1720.952393	6813.938047	0.3053848468	0.05740015947	0.002102501798	0.01893535113	0.01429613441	0.01927593536	1	0.2417231471	0.07874858709	0.02621909963	72	0.9999999932
4	264.6308186	151.3276885	-134.0820635	15456.25071	2634.614469	908.8822875	2031.145997	6312	7002.273684	80.97434207	2951.750424	603.5653901	182.9682936	228.8367665	1242.495568	3246.211876	-0.008591152866	0.1785150962	0.0609485685	0.006201178302	0.01769255379	0.007216364248	1	-0.001426442512	0.3314180723	0.1603314397	18	0.9999999992
4	275.1891637	277.7125952	-122.8713756	9949.703184	344.7998533	2565.175014	3055.562223	3835	1290.157895	95.69799676	3821.07994	225.5114417	926.3299548	483.7758011	1413.927956	1459.458456	-0.01422705856	0.03846094689	0.2560295939	0.01060405963	0.02546841502	0.04657782924	1	0.005332636521	0.05119801887	0.818243503	10	1
4	293.7073885	57.49255987	824.9464924	11406.89914	3585.326326	378.129533	1741.932375	5293.5	1477.315789	207.5212208	2373.314022	697.1617171	123.7585766	223.4306051	1029.911812	1073.512739	0.07046269022	0.2988339809	0.03333142902	0.009901298219	0.02410342918	0.01140698661	1	0.06023483787	0.5761019263	0.0881133404	49	1
4	297.5017761	19.25393891	-34.43649627	9866.937924	2192.114151	105.0147498	1269.028313	4225	14174.58511	73.1319476	2052.432034	402.2241832	65.79048029	204.6378801	814.2985084	6986.898511	-0.00342457695	0.2217759081	0.01098410873	0.008515963097	0.02527959073	0.007735070385	1	-0.0001568133649	0.4182828235	-0.007090238615	20	0.759285289
4	304.867019	602.088986	13973.69515	13554.53938	896.2444847	-518.2964628	2678.515359	5552	22038.46392	3783.944131	3641.585649	243.6493517	558.2364709	309.4763445	1392.791385	13786.25208	1.032145872	0.06690562443	-0.04502613061	0.02751802867	0.01881244254	0.05005857018	1	0.8125979019	0.09016891287	0.02879341493	95	0.9999966076
4	316.0355822	415.4855345	12.6369339	13679.84362	531.5296058	554.7783166	2646.197127	5086.5	2791.935484	52.15908421	4270.944621	279.6873223	158.2824373	303.7865627	1568.010833	2423.596639	0.0007650549321	0.03997713179	0.04245121285	0.005596997816	0.01807356409	0.01211690162	1	0.003637128909	0.04713037704	0.09477527896	7	0.9875975809
4	329.4445332	396.2180604	18720.1699	17956.81133	1244.933292	-611.5953121	2164.087436	7388.5	14932.06383	4712.642942	4570.033104	345.4220304	661.1862227	375.0997329	1806.525468	8440.076848	1.030699076	0.06958447853	-0.03295592501	0.03356791937	0.01497112247	0.04509233074	1	0.8122433405	0.09606330491	0.0696391944	95	0.9999980765
4	342.175755	143.8456362	-86.40624037	15087.97599	5104.468761	439.2118813	2078.760831	7010	9404.673684	77.84763781	2624.935581	924.3281808	113.1594442	233.5281541	1219.24011	4550.749787	-0.005742621801	0.3386360761	0.03019097216	0.00564221302	0.01663307785	0.00701307384	1	0.0002013280599	0.6581554737	0.06172063667	25	0.9996816983
4	360.6714464	47.49733748	-140.766395	13273.11305	4039.349618	1399.804549	1657.734667	6110	12643.41489	78.28237252	1962.305976	567.5924359	229.4651748	237.4207078	856.4825061	4768.236827	-0.01036047695	0.3061747471	0.1065736557	0.006785795514	0.01764601916	0.01030874496	1	0.001129945977	0.5942634534	0.319540889	27	1
4	369.0908809	103.4064418	4016.647411	13184.58232	614.4877017	-66.61408949	2080.485273	5022	5898.709677	993.9179147	3061.268526	196.1933219	198.8535198	228.1646638	1127.119777	3881.840253	0.3048310994	0.04716716418	-0.004926361655	0.01811581427	0.01483547001	0.01784343678	1	0.2407552505	0.0575744267	0.001826737071	72	0.9999795652
4	381.0076183	185.6169019	-195.4931216	15602.90541	6995.69439	220.2066751	2083.743224	7809	32459.44565	103.348905	2886.947605	1359.868763	106.4341504	280.9024449	1445.220156	12125.09704	-0.01265122521	0.4604418898	0.01498847189	0.0085473581	0.02399882444	0.007765368153	1	-0.005205898618	0.9070592741	0.01256591813	28	0.8877047081
4	390.1474875	234.221617	10288.50646	15258.1948	2813.709679	-397.6299315	2575.907121	6614	43658.125	2744.213634	3733.879032	619.515901	377.0627817	254.1091553	1536.656821	24410.98169	0.677530995	0.1917994742	-0.02546428136	0.0323590425	0.02800276553	0.02883540906	1	0.5349036254	0.3496422152	0.02024248767	93	1
4	395.6778671	165.5452119	4736.859312	15575.39318	2548.129573	1156.058484	2258.491056	6467	11946.80851	933.8672808	2918.224267	562.0908076	316.2319902	228.1243274	1251.588926	6162.400645	0.3028047095	0.1657043257	0.07190132026	0.01530865967	0.01410127016	0.02033668894	1	0.245011721	0.3027760229	0.266861623	77	1
4	400.5315761	312.8435622	11754.75487	16824.28708	570.830676	-418.4905429	2289.577654	6576	20605.12632	3349.158015	4327.500091	249.3661685	501.1742834	252.7950135	1674.836828	13601.00769	0.7176386361	0.03362947295	-0.02474328743	0.03458419473	0.01555248934	0.0359108108	1	0.565301518	0.02552554104	0.0263087717	90	0.9999999852
4	416.849662	57.96033408	11871.39024	12117.03997	1219.222152	-659.0207695	1575.725437	5041	3330.663158	2539.660231	2642.604672	277.6347299	436.1456962	257.0373837	1031.768594	2154.986891	0.9677158279	0.1006671521	-0.05662244546	0.04993598523	0.01584417631	0.03954176787	1	0.7612746792	0.1594733928	-0.02394682957	96	0.9999937438
4	429.369252	175.4746441	2957.176801	17233.11908	5513.897252	80.55573364	1888.434292	7914	3273.408602	560.1316929	3142.749496	1115.768848	157.8456041	478.8757226	1484.986549	1636.13471	0.1681141566	0.3208941343	0.004832909394	0.01281069285	0.02282695763	0.00981063072	1	0.1357074396	0.6194498523	0.01372583066	66	1
4	433.6403147	153.4957513	-60.50760124	14830.92784	2454.221483	995.3421094	2339.401878	6140.5	3972.797872	83.37491511	2080.100069	343.3318705	156.6771677	258.5132677	816.8717851	1609.467711	-0.004224393191	0.1659286573	0.06616553345	0.006052733046	0.01498887224	0.007782390553	1	0.002247502037	0.3057858893	0.1786368885	18	0.9999999994
4	445.5722288	46.36975275	2845.77023	9976.513975	200.8016776	2048.682805	2085.931881	3887.5	11566.90426	526.6328471	1709.562264	138.815012	422.6694858	197.3107883	633.4470212	5082.879199	0.2794400914	0.02238957552	0.2033950796	0.02104383142	0.01445839014	0.02816459095	1	0.2337142297	0.0139442867	0.7042879385	71	1
4	455.1296157	206.7113184	5211.809038	16677.37773	235.4263312	-29.57111602	2084.753403	6243	3740.547368	1018.870303	2996.692224	194.1811386	208.5352657	237.6562543	1144.722143	2296.689772	0.3156660843	0.01440481198	-0.00195767705	0.01436240006	0.01188661719	0.01423336628	1	0.2492258318	-0.00949074125	0.01324398957	69	1
4	461.6349185	82.49129541	907.1020304	11061.60702	248.4476915	82.48654001	1657.283942	4098	12753.77419	246.0020827	2373.515149	138.1138203	98.68293224	200.3385725	832.4230733	7910.308104	0.07930508486	0.02051377122	0.007592261183	0.009019217297	0.01535106058	0.009942657874	1	0.06327297006	0.005438375664	-0.006943861638	30	1
4	476.6561728	181.2762205	2402.049813	15749.64322	2545.390183	58.58099765	1732.197148	6334	6981.51087	660.1880448	3609.653944	606.6187468	144.5625545	210.2179963	1449.502244	4094.625822	0.1588415664	0.1681787625	0.004648304862	0.01239395163	0.02363971539	0.0113531798	1	0.1271070359	0.3069098834	0.005843978044	61	0.9999999983
4	478.1337235	33.42149399	2273.489495	7619.445718	454.1191601	-66.04920606	1315.261707	2948	4134.652632	661.1129673	2131.760863	162.3787219	139.6583324	181.6687709	797.5815148	2946.832027	0.2929868707	0.05706186547	-0.008733807585	0.02427322529	0.01819311238	0.02064330298	1	0.2312448143	0.07780964408	-0.01344636837	72	0.9999998837
4	497.7766587	265.4863343	6490.089384	13899.24842	929.7961862	-126.8496389	2187.125822	5467	22652.68817	1748.631918	3442.025256	242.1256178	298.1937567	202.7799779	1281.568375	12710.27056	0.471177986	0.06761105887	-0.008232387597	0.02290441612	0.01909024637	0.0255032266	1	0.3720477407	0.09783092161	0.02849615407	83	0.9999951983
4	498.5545291	147.0114003	6440.851065	13684.98711	1340.648971	1289.424183	2069.165115	5679.5	4350.7	1395.814172	2958.22083	303.9872787	357.9790623	239.8739484	1138.147785	2576.242606	0.4707274667	0.09592274403	0.09047835098	0.02541479243	0.01592426706	0.02390880528	1	0.3781870485	0.1590430903	0.3652992226	86	1
4	535.6157801	122.2803932	5090.512702	10636.99737	1178.203798	-202.4918592	1706.076719	4338.5	14889.08602	1369.331427	2800.773919	280.1292374	225.2896891	183.0051106	1061.69412	10499.89645	0.4698832409	0.1093433877	-0.01896732528	0.02311126194	0.02119909416	0.02329797596	1	0.3706912268	0.1829170844	-0.006912891778	85	0.9999995601
4	542.389311	189.0261596	4.586139011	12921.36093	1207.873633	209.1898129	1771.409508	5030.5	2719.404255	57.18210836	2596.200801	282.4732185	94.05605202	196.3288204	970.982336	1696.701793	0.0003063155321	0.0941369433	0.01587288911	0.004931299447	0.01528599083	0.007433473174	1	0.002039086355	0.1571267569	0.006054675497	11	0.9924543923
4	562.9342039	118.096483	1681.522295	9677.531998	2175.887581	24.12316161	1691.840541	4227	4054.831579	357.2277173	1962.529588	445.8918601	116.4744715	264.0616462	830.5543709	2851.142965	0.1717595152	0.2288600563	0.002402868322	0.01370691729	0.02451573949	0.01251800029	1	0.1376672767	0.430938517	0.00315066351	64	1
4	570.6425839	248.7540799	3243.314045	11009.55323	1650.649673	774.7621384	1955.26662	4562	3182.419355	895.1569825	2974.723783	478.5248956	276.0105542	244.1447494	1198.57693	2443.310901	0.2938861073	0.1471890599	0.07827947226	0.01831241682	0.02215776575	0.02178830149	1	0.2382211644	0.2651640191	0.2859447177	77	0.9960412098
4	579.2508298	83.52649678	13.38996383	9260.170465	1328.140782	81.93978243	1231.072086	3742	4021.043011	48.2283753	1761.863683	295.1253862	66.25176444	174.0631702	703.234482	2034.953936	0.001684958681	0.1432903366	0.008665336995	0.005351893671	0.01891360011	0.007327576062	1	0.003078546261	0.2574966154	-0.01649962904	16	0.9666571994
4	585.2827217	197.2837944	8004.154569	11729.25892	1932.887796	-337.7019563	1848.227701	5038.5	17370.16854	1829.82423	2543.822129	395.3731693	299.7957209	205.8183306	1044.317688	10430.5728	0.6887423054	0.1701902526	-0.02871917334	0.02641912519	0.01776859257	0.029774518	1	0.5433692359	0.305199679	0.01094135132	93	1
4	589.5046911	183.2498614	900.6580941	14158.1314	4413.366328	463.0953595	1499.624316	6381.5	12462.98864	188.3999569	2447.722284	734.47786	144.1239261	179.9587929	1062.139691	5926.6247	0.06362892247	0.3105820791	0.03325033796	0.008168426238	0.02150169506	0.009271061979	1	0.05493190919	0.6002092249	0.08670636347	49	1
4	591.4864297	112.2703901	1093.612234	6737.848393	641.8248566	963.5385556	1788.647174	2694.5	2301.705263	322.2983836	1858.179421	226.3415555	308.9730095	202.9750683	733.8900924	1821.957451	0.1662851315	0.09505610314	0.142636898	0.01745729694	0.02481046324	0.02896790648	1	0.1411275362	0.1617042596	0.4746491343	60	1
4	623.5164365	94.83154118	-66.21444968	9678.807385	2758.306328	921.8240527	1081.911616	4257	12130.92553	78.46333123	1461.735641	423.6306941	163.1103083	156.5170015	640.6367666	4132.395978	-0.007223766278	0.2882213832	0.09731915892	0.008818379245	0.02061936028	0.01162894047	1	0.002870459896	0.5571790144	0.288138109	27	0.9999999851
4	641.6693124	116.4529898	2009.373415	6993.434666	1607.358129	-86.62811183	1116.609796	3057	7498.56383	586.7464788	1965.090552	422.2261201	129.7558499	165.9146467	813.6750483	5575.825173	0.281788308	0.2268643684	-0.01240377984	0.02353622248	0.02598189649	0.02090946708	1	0.2235804702	0.4253835491	-0.0226847988	78	1
4	645.4653289	227.3023904	5.091902276	8244.469306	86.66102444	99.69094087	1536.020911	2957.5	3163.263158	43.32890592	2506.282534	117.6362225	66.75708069	171.0503443	874.93445	2414.949994	0.0007575693994	0.01214460776	0.01278277017	0.005830742773	0.01735157915	0.008096962634	1	0.001518658134	-0.01082183717	-0.007141265508	1	0.9999987464
4	645.2831711	366.4169172	-114.6674599	11805.57854	5033.361404	274.8733581	1519.750598	5759.5	15926.53191	81.19695814	2367.256992	939.6752415	90.11740688	180.6999461	1087.777045	8541.320665	-0.01006918532	0.4254650456	0.02487801085	0.008031854267	0.02490721049	0.007356618723	1	-0.002830579693	0.8357626107	0.04561496672	29	1
4	705.2786505	156.5027949	4431.112899	6704.674407	691.1820447	-291.6360636	1157.979317	2655.5	16937.35417	981.2649771	1484.438607	172.1783779	196.1060543	153.6107782	581.2770664	9806.004324	0.6596814515	0.1105099116	-0.04202277864	0.03532282526	0.02058944022	0.03182074402	1	0.5190862574	0.182851741	-0.04286240632	92	0.9999999015
4	751.8429582	222.2158586	1740.58341	6088.462055	1809.119117	-89.06602416	1047.208623	2856	14749.30208	340.2743134	1188.372372	351.8905763	107.8070167	163.2068095	512.1088271	7580.99227	0.2788707383	0.2963629998	-0.01408233688	0.01932701351	0.02544746926	0.01888232684	1	0.2217475763	0.5676217305	-0.02669376939	80	1
5	30.57159517	167.2717693	5411.244665	7925.595271	883.1383738	-482.2429888	1304.886819	3239	13884.92632	1240.469499	1784.303801	218.7614768	275.2866458	1479.059448	685.6321682	8215.545044	0.682888529	0.1142249089	-0.06271111795	0.03513887542	0.02477578321	0.03793532898	1	0.5361273111	0.1895677655	-0.1079517654	92	0.9999999693
5	38.48378394	45.71138921	389.3366661	5943.110244	1809.238907	94.73181346	779.4224949	2661	3501.957895	111.4776425	1350.405791	427.4675425	85.21924056	148.9975137	584.9122481	2104.862081	0.06366604288	0.3070307929	0.01746313433	0.01438612234	0.02875217563	0.01387065653	1	0.05393055426	0.5924190178	0.03286540185	49	0.9992620095
5	77.28206011	232.5825078	3614.444111	12630.8964	3928.065117	-183.7897569	1650.171424	5902	15896.82979	767.8924185	2633.332171	738.442742	182.5880855	200.7021052	1131.4343	6970.221366	0.2842505746	0.3070073985	-0.01519621716	0.01694928728	0.02315728462	0.01581273335	1	0.2260127419	0.5893266824	-0.02891973395	80	1
5	86.65015314	17.70058392	-66.21573739	6316.366919	350.7528481	1211.224269	1153.05112	2357.5	3581.365591	49.75780593	1074.880896	107.3233484	217.8505938	141.5220019	385.052393	1534.905243	-0.0100680138	0.05601757216	0.195109433	0.008137211289	0.01671299289	0.02291863311	1	0.004898626491	0.08509290088	0.6124390242	10	0.9999985521
5	91.3079484	252.4096112	-14.70794068	12910.07355	2000.834038	174.1850792	1835.006148	5197.5	3844.382979	63.25940279	2508.679323	403.7925456	85.80538434	232.044467	975.3550212	1897.536434	-0.001067887851	0.1545206403	0.01358881691	0.005202010765	0.01780321809	0.006415533769	1	0.001310619016	0.280672451	2.126507002e-05	16	0.973191367
5	102.2634845	110.2840868	37.19870414	7235.958178	386.8093858	112.4020897	1482.225586	2747	1924.031579	43.46215195	1996.940947	158.1821253	69.81674363	249.872203	726.7605738	1556.053283	0.005279328149	0.06051583007	0.01582246532	0.006789002942	0.02048166187	0.01134674403	1	0.00568299328	0.08825648356	0.005855945916	6	0.9999953399
5	124.6235147	113.6587311	676.3930138	12149.6113	2742.461511	989.5574035	1375.799268	5217.5	10998.2	169.9809501	2131.567265	465.2644752	217.0770815	203.4997894	880.1520437	3966.954745	0.05603628616	0.2203838358	0.08097172017	0.009890654048	0.01664432527	0.01330648734	1	0.05121494126	0.4172087497	0.2443595978	47	1
5	144.6856838	74.57096418	6282.928723	6546.741793	682.3449487	-450.2947109	1239.435339	2751.5	295.9255319	2131.419998	2258.203748	256.3292766	370.1936805	187.4695008	906.764429	246.3601804	0.9612818087	0.09969758391	-0.05889603703	0.07652610927	0.02592426456	0.0686591708	1	0.756042727	0.157471129	-0.03315736076	96	0.9999884309
5	187.5278878	109.177114	5154.862249	11512.32194	750.6922443	-202.8119812	1760.600001	4605	19138.35417	1456.693809	3181.596931	203.276886	260.6782368	208.5040251	1147.852259	12719.21333	0.4418123219	0.0685446303	-0.01922423567	0.02537953489	0.02439831483	0.02584494996	1	0.3481739558	0.09964183491	-0.01545282105	83	0.9999998192
5	214.3454844	53.84282145	4150.081257	9240.157014	275.9770256	-214.6486286	1467.518901	3576	9916	1115.484463	2370.485255	140.0650019	210.1140414	182.7744766	879.641689	5744.950175	0.4531638845	0.03036458256	-0.02371919918	0.02532658995	0.01413366038	0.02555041936	1	0.3565340778	0.02123580851	-0.02950482529	81	0.9999924267
5	221.5096079	142.7660095	5971.907684	12736.74922	77.31356502	1172.069206	2737.188706	4797.5	3190.236559	1384.904468	3034.799795	188.4156755	388.563402	773.20946	1122.511547	1795.244705	0.4742978732	0.006004057109	0.09065701252	0.03019364909	0.01641265513	0.03424815331	1	0.3802707092	-0.02505129739	0.3636572526	82	1
5	230.3844384	353.9856366	6763.094351	13918.54678	2362.349789	-179.2151282	2265.376032	5915.5	7191.419355	1893.308393	3794.728159	635.7664744	324.1955604	256.4969012	1552.223825	5496.180588	0.4957785305	0.1711949151	-0.01068612059	0.02157512265	0.01845189672	0.02814795945	1	0.3921744831	0.3095723128	0.0291632323	87	1
5	235.4462059	308.4903593	1194.236177	17617.55758	5868.796726	603.4863669	1905.829561	8079	7041.104167	336.7261099	4386.883504	1413.76314	201.7455583	252.8854538	1956.474139	4287.734564	0.06635129918	0.3282757109	0.0354915218	0.008206539154	0.02054000886	0.007889275216	1	0.05737027936	0.6364786032	0.09554304913	49	1
5	236.5871482	8.385807463	-24.54406558	7588.717721	2401.30389	163.5875369	1078.257429	3425	9052.2	63.08811845	1452.061336	454.8087596	69.58478416	172.6023856	637.832244	4732.796431	-0.00351943763	0.3144528501	0.02147837313	0.009216837014	0.02346190114	0.008979566799	1	0.001203247198	0.6083441774	0.03174641508	25	0.9017465571
5	241.3522882	219.9708701	885.4786485	16453.44088	1796.451005	3541.908016	2384.823465	6517	7969.191489	214.344448	2811.451052	429.8798229	708.0942179	252.6380992	1152.841869	3400.803824	0.05310073365	0.1144179038	0.2144016047	0.008428036535	0.01537905569	0.01995281815	1	0.05647925458	0.2047135709	0.6942135473	41	1
5	245.2695204	268.3004485	790.3610205	10717.94026	1697.423287	101.1030274	1842.091797	4369	774.0736842	311.8997146	4016.726665	653.2750794	102.4636033	524.7112544	1577.836186	648.2357931	0.07581841931	0.1559342392	0.01158301322	0.0112243129	0.02341188973	0.0124669869	1	0.06189760839	0.2828140086	0.01044960197	42	1
5	250.1344887	125.347654	-90.15863983	15390.70321	3483.078795	386.5538524	1600.194532	6501.5	4932.536842	74.33844369	2791.425579	654.4360536	103.190143	249.4226646	1160.235703	2409.755875	-0.006080391183	0.2375014653	0.02627828443	0.005906933679	0.02102482836	0.006762722467	1	-0.001153132596	0.4510015429	0.04489955907	21	0.9999934909
5	269.6857587	211.3555482	-170.5154773	10761.46994	475.565618	2775.609968	3010.722267	4237	1163.468085	98.59882268	3562.582982	230.7361662	903.7961364	450.3379422	1309.383986	1005.041343	-0.015397954	0.0428425418	0.2555164111	0.01091797173	0.02592522704	0.03928553069	1	0.004412036776	0.06016091884	0.8163835141	10	1
5	274.7118146	25.48939798	796.5459222	9451.740251	274.5629654	55.41581193	1394.412419	3511	20572.54737	190.7232561	1653.29572	119.0679965	96.30653059	170.468904	567.8432502	6186.490915	0.08152500313	0.0290877243	0.005966731456	0.009964797021	0.01583813561	0.01069172657	1	0.06499371409	0.02291635034	-0.01168851241	30	1
5	318.7903167	313.8012324	-256.9563766	17109.70421	351.3438056	2202.678441	2677.664949	6363	16644.15625	56.97441284	3429.336815	192.8338808	452.7691655	234.7792624	1260.316958	7015.591818	-0.01506588785	0.02047710916	0.1311943275	0.004545410496	0.0119659884	0.01052983188	1	-0.003395618663	0.0102781934	0.392592058	4	1
5	323.3062715	10.29150689	-92.49230741	10023.4662	3107.211247	1003.871768	1186.855488	4485.5	11279.44086	78.6114003	1617.927579	471.9136783	182.4821793	178.8660695	691.9737801	4324.489953	-0.008974398804	0.3076026825	0.0993285369	0.00902779239	0.02167113516	0.009938598506	1	0.001776658846	0.5969354139	0.2952420751	27	0.9999999997
5	323.338067	163.6270331	1046.842178	16760.19773	4125.755252	111.6237586	1710.182974	7287.5	16954.26316	283.2319188	3376.965896	915.3146597	114.460742	280.2875988	1490.711306	8278.396394	0.0638756702	0.2516932628	0.006501297061	0.00819464494	0.01697565218	0.007418517238	1	0.05294145676	0.4787770288	-0.006270724369	45	0.9999982371
5	328.4225164	246.6840313	-88.67198953	20217.57367	2147.638796	345.4655454	2125.328551	8007	9017.382979	62.03334552	3589.680364	508.0505165	124.3933634	285.6737077	1455.669871	3472.6026	-0.004188061245	0.1073889963	0.01839247041	0.003373770726	0.01336784827	0.005327518002	1	-0.001239458044	0.1843775522	0.01407315145	11	0.9828384023
5	332.2750155	37.41066669	1792.70922	11073.46818	644.6844126	496.3994948	1746.42139	4228.5	7031.526882	343.632303	1991.416272	177.7453555	173.4368589	218.589874	732.4952898	3109.392075	0.1627341546	0.06270827338	0.04518478306	0.01274404881	0.01545879871	0.01349407157	1	0.1318753184	0.09230706295	0.1410971828	56	0.9999204121
5	333.477901	58.69341945	-85.96488305	11692.0964	304.2979672	300.3110988	1663.527593	4332	14842.11458	43.08839541	2562.183703	139.4619973	83.34637819	231.5531117	886.4460898	7015.442746	-0.008021439641	0.02416882107	0.02630677523	0.004498403101	0.01398996941	0.005993215875	1	-0.00445496933	0.01431634045	0.03732823093	2	0.99705896
5	347.6472118	180.2729309	-83.61397243	16654.42947	1763.799089	235.8010072	1875.105768	6550	7531.673913	65.95164516	3323.774686	449.1698104	87.83274356	238.2630415	1304.50033	3985.003879	-0.005351994252	0.1133338617	0.01463527428	0.004923422437	0.01583439778	0.005100840722	1	-0.002347307742	0.1964335964	0.001227326077	11	0.9980126923
5	348.3178679	325.6079368	2427.791922	14347.40233	1268.82065	2304.211163	2991.572637	5675	1956.291667	648.9175669	3748.813026	434.4473822	626.9144731	452.7306456	1489.257824	1667.031007	0.16925784	0.09004606971	0.1602526705	0.01341047471	0.01664582755	0.02725857237	1	0.1445500622	0.1520023782	0.5350965737	60	0.9999999948
5	352.2010836	118.2449768	-33.17578287	11177.23014	1720.422896	711.2105684	2136.357063	4597	826.5263158	60.43680694	2341.979788	414.2127168	171.4970974	274.7969013	944.903885	576.8831484	-0.003230107688	0.1589796502	0.06691200262	0.005989164735	0.01977626529	0.01167809434	1	0.003022145297	0.2915766206	0.1811642417	18	0.9999999929
5	388.7012973	59.25059758	-4.418972703	12213.10987	1892.437674	321.9494047	1531.528833	4950	1705.893617	56.39525119	2140.545819	356.2783099	95.51437185	223.0111812	840.3015655	723.8010846	-0.0003311514031	0.1569698054	0.02659253224	0.004831074567	0.01674139416	0.007637155186	1	0.002737270322	0.2861079331	0.04452494906	17	0.9999977611
5	388.2868571	180.6807518	6685.76005	13916.10077	188.8745095	-202.625428	2291.088899	5248	5998.804348	1468.494802	3086.75527	155.4457459	277.140178	246.7774193	1120.8488	3741.229689	0.4877888265	0.01421708108	-0.01303652101	0.02624314368	0.01281918454	0.02340302238	1	0.3844141931	-0.01177595884	0.0140530591	81	0.9999999999
5	395.8524934	82.4565646	8907.476501	9160.479389	333.1913236	-531.3372883	1810.640237	3722.5	13817.71579	2988.643349	3030.578387	146.1899499	462.3775066	337.2048339	1132.529117	10480.26072	0.9810722078	0.03724824273	-0.05614184914	0.0466438271	0.02402426242	0.05966275824	1	0.7713236159	0.02954811115	-0.02147258533	94	0.9999942253
5	405.161138	37.89649888	584.2440524	10244.37724	621.1708491	924.0505766	1453.271654	3856	6663.917526	151.0876364	2082.053828	169.8604381	218.8935794	193.6142881	763.5538621	3361.037856	0.05845292664	0.06045112854	0.09061558067	0.00936711319	0.01562314037	0.01324661303	1	0.05240666511	0.09011405655	0.2722983824	36	1
5	416.433683	76.38666665	-1.692012043	11848.73687	1113.271808	162.8333456	1744.768615	4577	5151.741935	50.46387135	2459.375346	248.8789708	75.91633266	221.0903625	916.0613265	2816.389637	-0.0001665885746	0.09441502514	0.01359316003	0.004430213069	0.0144085256	0.007315875071	1	0.001523459229	0.1576251064	-0.001800368015	11	0.9985231278
5	422.6395595	124.5508466	2710.041123	16161.50904	5308.101821	-39.62925961	1627.423302	7495	12896.34091	481.5255029	2552.765634	948.5810037	155.8863512	234.630917	1218.369624	5695.311282	0.1652799748	0.3264877347	-0.002799341017	0.01148932171	0.01865043417	0.01011184443	1	0.1330322521	0.6306740558	-0.0126937351	66	0.9999999996
5	431.2811939	112.4695715	892.1864747	12662.54216	640.0225078	454.2963014	1703.506534	4690.5	4720.862069	214.043712	2569.268339	208.2324275	145.1065922	203.9458427	936.9722031	5122.429954	0.07093831195	0.04993600772	0.03684068848	0.008323544873	0.01614534967	0.01018330212	1	0.05876644809	0.06670570166	0.09172302416	35	0.9999999881
5	433.6286588	70.85385564	3049.665782	11306.1871	1731.400496	678.4613855	1841.2633	4656	16917.62366	729.9430178	2528.407035	355.9741021	235.8706245	240.9877287	992.0333327	9157.864732	0.2755851443	0.1533348467	0.0586555889	0.01805309458	0.01890538712	0.02239701476	1	0.2225789198	0.2772614554	0.2152711638	77	0.9999910029
5	436.1561171	396.7951589	1546.830831	9457.293127	1340.511331	1421.691095	2486.532913	3875	594.6631579	609.2598266	3790.301793	572.621293	606.6496624	425.8857053	1527.841571	605.0978927	0.1693069412	0.1467374429	0.155170251	0.01779137164	0.02408954447	0.03735312447	1	0.1447371891	0.2678847776	0.5197328281	63	0.9992502457
5	439.4897649	94.64576333	6079.300428	13157.87175	310.8953368	-235.9031199	1946.71249	5086	20179.3617	1264.487693	2724.487479	163.0939288	248.8391039	223.1236544	964.4439364	8961.778083	0.4605425054	0.02249080735	-0.01906597617	0.02159240214	0.01525974135	0.02039922397	1	0.3625892903	0.005205252162	-0.01228412693	81	0.9999999902
5	452.1629914	114.1314106	9270.422585	12931.45633	333.0941715	-509.7519431	1998.250261	5076	15497.92708	1829.040129	2601.941234	143.028678	327.0593568	195.0890522	940.4060566	7710.602165	0.7085364563	0.0254391221	-0.03573243525	0.02556272772	0.0142329911	0.03004367988	1	0.5573503637	0.008478568141	-0.01340552575	90	1
5	454.269751	232.4380076	-123.2386635	18053.7524	4659.778295	525.7188603	1745.417474	7953	8502.361702	82.27290714	2690.041458	787.7689557	132.8417551	200.2921274	1225.217329	2576.004528	-0.007085379433	0.2547766456	0.02917690256	0.004855946721	0.01683219456	0.006011260522	1	-0.001619333361	0.4864692509	0.05512534589	21	0.9999688192
5	455.5741832	159.7044609	-149.8428418	14374.45885	887.0888621	833.0225141	1970.04295	5419	13329.56989	55.08103029	3011.300729	238.0780519	176.5948212	210.3316331	1124.134921	6243.167607	-0.009949369876	0.06586006026	0.05960950588	0.0051739439	0.0130837882	0.008443312344	1	-0.003518991279	0.1007751168	0.1516502053	8	0.9999999944
5	467.2725238	32.68173731	3288.307919	7086.142421	171.4586022	-185.7832308	1539.418633	2741.5	8303.795699	837.921678	1795.324071	115.2648073	165.7776337	205.2189198	658.6258196	6133.788581	0.4763256327	0.02523339949	-0.02779166138	0.02930852409	0.01908855058	0.02689721353	1	0.3745196292	0.01039113415	-0.03835520731	81	0.9999921963
5	487.1434555	80.41656241	-165.2123947	10245.47332	135.6688342	2299.693152	1916.937743	3785	4033.589474	68.71006273	2035.866257	124.7296792	464.8906138	213.5684342	719.3022288	2120.500305	-0.01704648032	0.01288324673	0.2152617247	0.006403162398	0.01304623887	0.01700653268	1	0.0003089435323	-0.002479092764	0.6779992597	5	0.9999999987
5	500.6676372	161.4584457	4338.009822	14523.20701	3418.250099	-138.4499032	1747.786888	6240	5636.463158	936.7511314	2922.405042	685.3819135	189.1463897	235.9741131	1239.399333	3122.814892	0.3028358303	0.2380652271	-0.008883372788	0.01567095392	0.01824262391	0.01393419756	1	0.2405139325	0.4482405041	-0.005613595306	78	1
5	520.5768497	29.51409459	-51.44226765	8249.748359	518.9310654	892.6125931	1193.500706	3130	6852.623656	51.24961007	1680.084654	142.2279743	210.7778827	153.7336386	602.7758823	3743.570102	-0.005984545385	0.06028694079	0.1043051473	0.006694132051	0.01743808732	0.01508825006	1	0.002399469713	0.09080401843	0.3044619432	9	0.9999996841
5	520.5635632	159.3232461	6441.724372	13671.65886	294.254724	-157.1029498	1851.12367	5151.5	6596.308511	1513.284387	3288.604568	158.688665	292.200006	236.7838557	1195.242794	4417.734115	0.4695409889	0.02023605555	-0.01144499414	0.02118342598	0.01402552389	0.02496560623	1	0.3701582571	0.0007604765048	0.01558984712	81	0.9999999991
5	522.439654	115.3131286	5562.586118	12046.46706	678.164249	1028.942459	1862.302036	4723.5	8775.191489	1199.765488	2618.731938	188.6992579	364.3588632	341.552753	977.4128667	5298.187875	0.4507578074	0.05587225586	0.08027551885	0.02145177092	0.01556087545	0.03024111704	1	0.361441269	0.07689957416	0.3247485714	84	0.9999921485
5	522.7841671	140.2837066	765.6132846	12134.69287	2012.332967	422.8199092	1663.208591	5021	9963.978723	198.5570364	2489.05862	371.4266698	140.1509602	246.1542188	956.9770125	8046.700279	0.06434266496	0.1669658456	0.03486730783	0.008998939649	0.02276995662	0.01204546347	1	0.05440560308	0.3062659389	0.08749927457	43	1
5	523.8847455	14.79154693	2948.446726	6726.864487	688.4081776	442.3299856	1181.261365	2735	9534.097826	687.8404638	1597.2328	168.9812155	211.8040968	160.6140223	605.6352386	4255.73599	0.4307488693	0.1038157163	0.06570069423	0.02443275505	0.02154969347	0.03035969741	1	0.3451177785	0.1747407201	0.2722936418	86	1
5	536.7820912	198.526319	6354.766784	13559.73352	812.3197676	-93.73678771	1853.077843	5358	11134.90323	1631.611438	3435.734971	232.246395	250.2877145	221.356492	1291.087092	7099.979561	0.4621486534	0.05953494572	-0.007461135653	0.01973394065	0.0159197436	0.02112246244	1	0.3649008581	0.08140466404	0.02882639417	83	0.9999256702
5	582.242832	77.67364379	446.0792767	7613.449145	1594.859599	550.8518699	1130.997693	3222	2294.247312	127.3806459	1860.949509	438.7452677	180.000756	169.6480518	781.1424326	1622.120838	0.05992010371	0.2122494392	0.07863409605	0.01088302532	0.02473347501	0.01350162912	1	0.05406547135	0.4004455177	0.236997274	47	1
5	589.34256	213.350682	-143.6843349	11743.62991	74.22369096	2584.600454	2096.848753	4243.5	1089.063158	68.44487387	2621.987523	137.6703756	615.841699	250.9629971	929.771525	679.0536721	-0.01269744229	0.007587655946	0.2237735036	0.005303433336	0.01328917347	0.01849374811	1	0.004238375387	-0.01307779044	0.7077612619	5	0.9999999999
5	592.7738702	196.6351953	1674.701777	9739.978177	2267.848465	99.88180402	1859.941384	4307	1818.809524	424.6030117	2434.511586	615.6935659	126.535736	226.4776236	1040.598877	1500.568852	0.1706563229	0.2329915187	0.01070335375	0.01335596939	0.02224635759	0.01547004707	1	0.1373569892	0.4396791956	0.03129304594	64	1
5	602.7041149	85.41142366	-4.895068364	7096.273225	2880.250022	135.187829	1084.271117	3391.5	3761.095745	68.38560582	1419.462184	547.8105382	69.90173439	162.0342213	646.5002315	2197.825128	-0.0007039850079	0.4057234831	0.0196068754	0.01087948741	0.03081130653	0.009846184744	1	0.00406515147	0.7950933099	0.02910209583	29	0.99994803
5	604.2594246	188.2953918	-37.26454717	10506.43386	721.8751834	159.2087319	1620.416457	4077.5	8806.329412	47.05644489	2152.703854	190.836628	75.14484045	176.6621981	786.8294543	3758.041348	-0.003438864513	0.06937956479	0.01577633156	0.005000999681	0.01702576571	0.006600578035	1	-0.001129436603	0.106477301	0.004048408574	6	0.9999030272
5	614.1457272	135.1010537	3893.425354	8656.484327	1392.484483	-198.0691674	1439.44057	3592	8053.510204	1077.390176	2405.700527	388.4232139	189.810228	172.262381	968.5985784	6232.044155	0.4619987625	0.1679885448	-0.02244283833	0.03634802377	0.02402875132	0.02620359054	1	0.3647328451	0.3029227258	-0.01851707286	87	1
5	635.7050095	218.1034979	2849.537929	9742.905638	526.4653698	704.4768414	2057.581494	3775	11581.82979	611.5759552	1901.188196	152.1256652	228.3828945	226.5174604	707.1390895	6385.226496	0.3029685694	0.05759647801	0.07313880001	0.01747799977	0.01610424864	0.02107436115	1	0.2443220153	0.08151272522	0.2674440016	73	0.9999998912
5	640.2708233	126.84929	1231.020759	7557.500759	705.4499953	-1.082665258	1356.579554	2980	2343.221053	220.0422187	1347.38991	173.2220028	100.1309336	200.5012626	511.1639045	1307.068933	0.1653121141	0.09689158094	-0.000115266033	0.01483359746	0.01989939926	0.01535809527	1	0.131321649	0.1607664663	-0.01133715928	58	1
5	648.5771896	61.14407345	316.7903983	6483.382512	692.9038687	1149.464251	1113.505247	2568	11652.51042	85.39398102	916.6486644	128.4547396	188.3910174	142.7179599	344.0952843	4235.091613	0.04864322471	0.1055409443	0.1743757657	0.01030252345	0.01937994008	0.01650921115	1	0.05034798969	0.1852628461	0.5566943767	41	1
5	660.2981981	149.5204001	-33.07327875	8240.196464	197.007034	185.8597487	1317.708988	3032	16083.61053	36.22951777	1575.484023	107.550887	75.47134695	160.3340713	557.5777268	7902.334884	-0.00389127471	0.02542286204	0.02376076013	0.00466601905	0.01357063125	0.007863329459	1	-0.001345214889	0.01676268311	0.02963017048	2	0.795626159
5	688.8791814	268.8982739	6.503019371	6954.936714	1653.42653	123.3339153	1647.154311	3067	2871.166667	58.72409479	1653.179861	375.9171699	77.43956932	201.9300842	686.472317	2228.474473	0.001145515419	0.2330055197	0.01961774761	0.009087283178	0.02972033756	0.01068389363	1	0.004092069379	0.4415141518	0.02369631546	20	0.5888099019
5	689.1738062	232.1188987	5971.620738	8903.218567	1024.420804	-310.2758553	1527.801899	3672	17263.70526	1256.001421	1843.516222	196.9771892	248.4772528	193.8573015	710.9181453	10163.29965	0.669775734	0.115398034	-0.03528550762	0.02998351657	0.01933246048	0.03051452562	1	0.5275236282	0.1929899182	-0.01750853821	92	0.9999983403
5	692.3054589	204.4235592	564.6459542	9144.212534	3726.596807	18.10387926	1170.100717	4439	13544.43617	122.289645	1563.891261	673.7093298	95.20770411	164.6319899	755.7743351	5638.517607	0.06383139964	0.4152342069	0.002177096266	0.01000955691	0.02848172998	0.01092782985	1	0.05399005504	0.8134120962	-0.01545174741	51	0.9999935498
6	21.55549087	189.3248704	1395.346833	7868.770838	126.224164	264.753974	1291.709693	2839	2004.521277	356.6388974	2061.39196	130.9803006	143.7440883	158.3092255	730.3726975	1201.540505	0.1738196481	0.01655512653	0.03415471615	0.01503599883	0.01834245002	0.01867781792	1	0.1395447437	-0.002633291298	0.1044742495	53	0.9999182606
6	39.45669243	38.3626	396.4976435	6506.098248	1032.692854	-41.88693854	809.1409059	2619	17215.34043	99.36180917	966.7794042	172.1184149	62.45973462	129.4379696	374.8126309	5307.695674	0.06220276474	0.1597407244	-0.00612153607	0.009478058492	0.02028657676	0.009866989554	1	0.05005675512	0.2901442042	-0.05272262467	42	1
6	48.57736896	71.74016901	445.8272876	7535.171253	400.0511912	547.9071649	1082.242983	2769	8119.765957	89.05378361	1151.453546	127.8730611	126.3211686	134.6476733	402.8783035	2718.152616	0.05968534673	0.05545551082	0.07503950063	0.009042853798	0.01807278085	0.0131590392	1	0.05235040786	0.07936351558	0.2193944677	36	0.9999999996
6	63.62945694	63.61547653	496.156341	7667.2108	2224.163855	166.7152777	1004.610966	3384	8556.5	120.1159828	1311.046161	387.2353935	89.09413265	157.8539674	557.3109395	2786.328628	0.06603502559	0.2948964054	0.02214035715	0.01152665722	0.02433604861	0.01218438849	1	0.05599675955	0.5677122498	0.048902173	49	0.9999984056
6	63.48264491	563.7554942	10564.19446	10666.99251	210.3547853	-840.8604998	1907.909342	4202	13141.72043	2977.655842	3147.987615	136.0680459	486.4103341	217.989352	1169.275184	8668.549011	0.982548314	0.02022392391	-0.07330381451	0.0442247603	0.01500446895	0.04989869603	1	0.7712593121	-0.005880262191	-0.08012711487	94	1
6	79.04730706	204.8355008	3589.868716	12682.25917	704.5202461	704.9201483	2049.30946	4948	20814.65625	814.4669012	2644.991183	180.0137352	259.883684	210.5491899	944.0663563	9828.832783	0.2849501038	0.05680949003	0.05438968087	0.01609509253	0.01636423372	0.0206397423	1	0.2289007215	0.07944470005	0.1995756852	73	0.999964232
6	86.85199768	58.25698206	419.8933313	6948.803047	1577.572176	489.6534776	1064.3283	3011	8391.145833	125.3082189	1389.646223	321.9430184	142.0140159	263.7151941	565.4811929	3939.926355	0.06097822616	0.2239161828	0.07040785247	0.01412484514	0.02924418758	0.01565213797	1	0.05447604654	0.4240474698	0.2096331748	47	0.9999997534
6	87.40982698	122.5535253	2538.224761	8896.181452	1434.230862	441.7092406	1493.162421	3742	8102.526882	514.3871163	1801.915307	281.9755152	194.4815084	162.9857027	706.9252491	4171.564571	0.2871775122	0.1567249991	0.04688742184	0.02030578004	0.02014964636	0.02206058775	1	0.2310130462	0.2837100706	0.1779296413	77	1
6	106.3678912	187.2577543	1685.990588	9178.996689	0.3197911023	57.47931233	2183.404556	3416.5	1384.271739	502.2667767	2718.205228	122.4508816	131.2588353	286.5880244	966.7313967	1124.119192	0.1842514081	1.653218651e-05	0.006095633867	0.01586366047	0.01789739192	0.01730686233	1	0.1458639818	-0.03750634111	0.01075408658	52	1
6	109.4448399	107.2742549	584.742147	9986.804878	1059.913239	289.1989699	1287.395005	3900.5	12515.02128	149.9561789	1838.976921	199.9973285	105.7341964	174.5984822	680.6076252	6434.948115	0.05957968	0.1064174456	0.02934860586	0.008450545103	0.01898576679	0.01053105771	1	0.04979250682	0.1821807439	0.06559831764	39	1
6	113.7475265	246.7685756	8804.529844	12016.83253	2179.302664	-637.5903844	2220.547578	5287	21902.44211	2163.791414	3132.46898	465.351716	429.256027	194.4267535	1253.002317	12542.59508	0.714373793	0.1760253946	-0.04818172345	0.03241875665	0.01932412801	0.03609922471	1	0.5624197222	0.3162745118	-0.04936179593	93	1
6	115.8920473	57.03363703	3799.241526	8409.080044	498.4224569	527.3644467	1321.459698	3279	8685.2	724.8414993	1659.002828	133.4836819	236.0165477	152.2702461	618.7462382	4337.90184	0.4385824653	0.05785568809	0.06181617653	0.02213354886	0.01617926625	0.0280851342	1	0.3506745534	0.08046015872	0.2592680624	84	0.9999995488
6	121.4323927	141.7119559	-24.5880759	12377.24228	3909.781233	110.7112817	1512.204444	5568.5	8864.419355	78.57708024	2100.291857	659.7072754	85.29924022	243.4130453	914.1731472	2598.848517	-0.001959272909	0.3122194054	0.009389792607	0.006675558003	0.01969304671	0.007168512663	1	0.001649846879	0.6033599454	-0.009121425301	24	0.9999999374
6	126.4352565	271.7633888	16524.91781	15999.97055	486.9669165	-1001.415622	2109.698049	6173.5	21021.47312	3485.075837	3481.736431	182.3525283	621.8878228	319.2289809	1313.357264	9981.71845	1.03119996	0.03189545201	-0.06057988498	0.03588155138	0.01271917917	0.0433596702	1	0.8105740553	0.0179971281	-0.02553978181	94	0.9999999524
6	132.6610149	102.4626353	-8.387790233	10480.55629	215.7082875	112.0646347	1361.200683	3813.5	7991.265957	39.76481454	1979.250721	142.5751217	62.47846103	186.0901832	701.61311	3566.438913	-0.0008241891636	0.01956839644	0.01052687572	0.004018274113	0.01451597567	0.006123856569	1	0.0001884179556	0.004314840416	-0.01492104483	1	0.9999988732
6	143.5536046	33.74102617	2299.283038	7756.836	90.18037433	-108.7983338	1226.521402	2889.5	942.6236559	497.3964581	1804.032855	127.6504336	128.3175779	213.6829238	645.0862174	632.6866096	0.2928758079	0.01151728671	-0.01516225005	0.02221760871	0.020031028	0.01975458028	1	0.2303713282	-0.01563340337	-0.0368936177	69	1
6	160.4730991	150.6173419	-157.0792925	11919.38028	642.5801738	1453.293439	2214.920797	4526.5	9552.354839	59.1440644	2506.583771	154.836606	288.6186807	230.686471	879.5282985	4264.307061	-0.0128093044	0.05306786446	0.1171706484	0.005959166641	0.01547471184	0.01207333923	1	-0.002232784549	0.07651100515	0.3464751736	9	0.999999904
6	169.1279762	14.4132604	-22.12732713	7159.621974	1509.504111	671.3046861	1190.947358	3028	4152.652632	57.24292887	1269.388024	265.3727405	155.8885619	162.9191637	511.6165362	2100.565171	-0.003267463397	0.2147820964	0.09758041798	0.009180807846	0.02506318522	0.01374005941	1	0.005400845596	0.4068181283	0.2874224061	23	0.9999952773
6	180.7145556	77.4973183	35.97103783	9638.317001	2102.190571	306.3621431	1602.812787	4229	3225.114583	73.06993161	1931.348984	480.606607	102.3931237	464.0683119	805.1926609	1763.303347	0.003537316109	0.2133666477	0.03116579482	0.007861072571	0.02367975585	0.01095617351	1	0.006549711971	0.4016714937	0.06286731279	21	0.9999999877
6	181.7229433	192.6053573	1056.462014	15517.5445	821.0850952	547.2820053	1955.05062	5772	6551.247312	217.197626	2822.650659	286.4526798	148.7221202	230.153312	1066.912321	2438.964622	0.06809315444	0.05353382628	0.03576569237	0.007289709456	0.01485467405	0.009310840413	1	0.05648186711	0.07406059644	0.08754973803	35	0.9999999862
6	193.4217877	12.37341428	-8.361146755	7513.174332	1076.815518	785.6138696	1326.994303	3067	2657.37234	63.07139396	1231.606957	218.5715528	151.377402	180.1501338	482.9215576	1287.623651	-0.001171924671	0.1463972546	0.1034042029	0.008936010624	0.01996587038	0.01369377881	1	0.006856863498	0.2670038581	0.3053926994	19	0.9999975178
6	200.6255408	111.2146346	736.5129114	10536.17578	1589.827216	386.9504244	2119.139315	4368	5929.297872	205.0118213	2914.419107	453.513988	157.7263715	474.7565572	1146.257214	4280.206245	0.06814403618	0.1480638652	0.03942474812	0.01074112521	0.02625599804	0.01547235801	1	0.05753890908	0.2676888139	0.1032194674	43	1
6	206.8383352	296.3990348	6992.833653	13816.28466	2200.393479	-242.8851742	2320.904076	5823	9762.680851	1838.040104	3747.612845	601.6889637	340.9879699	245.0655126	1532.99075	7045.097947	0.4947986997	0.1640079021	-0.01688609968	0.02194649155	0.01773874146	0.02999838278	1	0.390948044	0.2946645573	0.007599756182	87	0.9999999997
6	207.0309319	246.5212791	2095.726029	11689.54632	443.5169862	105.8534377	2327.638406	4342	578.9032258	800.5913536	4411.767362	274.1835383	154.2770753	344.45746	1608.457432	600.4615628	0.1808954893	0.03975624271	0.008677702897	0.01662404136	0.02466478691	0.01888326239	1	0.1437081338	0.04395802215	0.02013817913	55	0.9938811409
6	217.367377	71.35324524	-2.267972016	10146.75695	37.98829328	600.4291382	2111.251101	3596.5	4296.884211	48.41381792	2601.619601	146.2569992	169.2738729	418.0210529	910.2392002	2515.145721	-0.0002420215238	0.004027931309	0.06114018632	0.005730212702	0.01815441748	0.01151312811	1	0.003728768289	-0.02583477793	0.1569353883	3	0.9999999976
6	221.0466127	39.76661505	1474.820509	8731.02506	757.6328875	427.3391283	1640.179384	3373	689.46875	302.3889612	1605.244139	194.7319952	162.7347959	323.0986624	605.7555192	390.9282867	0.1675128236	0.08724664124	0.04917241412	0.01296205095	0.01894464061	0.01809582985	1	0.1361047325	0.1426271844	0.1565698673	59	0.9999375305
6	221.3751916	159.2206533	-36.56522611	11732.85162	788.6677125	192.4812806	1980.123809	4593	6206.659574	54.47674612	3090.082984	221.9942304	81.71267918	265.7615456	1100.654594	3837.610607	-0.002687680862	0.06670121685	0.01673204438	0.005539761915	0.01826804046	0.006519228585	1	-0.0004979982895	0.1010193665	0.007378292892	6	0.9996927803
6	232.8401221	275.9207605	16741.79771	15749.00566	1754.255423	-822.4948309	2012.815452	6667	4176.8125	3868.856699	3957.878623	496.7385094	596.998282	293.9035014	1644.770808	2626.98775	1.064742573	0.1155550416	-0.04736568345	0.05180669337	0.01396036713	0.04611355382	1	0.8385888389	0.1893889479	0.02977581465	96	1
6	239.6208155	56.30826434	743.5165256	11380.38921	1132.175615	78.58195018	1947.00476	4489	19576.92632	174.3382207	1936.446049	192.0795488	112.6845007	313.0626913	705.0531465	7611.681503	0.06705918663	0.1014618331	0.007715592712	0.008138154925	0.0174997463	0.01130115209	1	0.05428460192	0.1712567717	-0.006519832042	38	1
6	244.4888864	117.6598748	-120.5727373	14338.57633	4538.131613	400.0422682	1947.756837	6400.5	15156.21277	94.50385077	2880.468329	908.7316274	105.8762343	264.6774094	1262.540767	5673.789725	-0.008075332774	0.3175745865	0.02826844541	0.007806665185	0.0224367231	0.007248198788	1	-0.00193715032	0.6149989316	0.05394144657	25	0.9983900295
6	244.3132791	181.4965455	2419.037777	14414.31324	1290.903173	805.8475303	2629.539447	5545.5	1443.308511	647.7458215	3522.774003	369.4447886	262.7203982	352.7276366	1349.025417	1048.932443	0.172584724	0.09135049315	0.05718288473	0.0134895766	0.01722904578	0.0170951716	1	0.1406511172	0.1512466856	0.1851062576	59	0.9999998007
6	248.4560666	237.633391	1245.88129	17289.04548	5529.860902	639.3703799	1973.543234	7740.5	638.8723404	324.2500437	4334.392002	1511.685069	207.9057194	327.6889128	1989.196493	540.4723389	0.07259902352	0.3106108478	0.03808551533	0.008344702047	0.02850197774	0.01103011335	1	0.06232075895	0.6003473981	0.105170443	49	1
6	265.583741	33.23593564	6379.577518	9356.681027	1482.261781	-510.3216723	1618.924284	3927	18525.89362	1430.958975	2026.196907	296.4698972	257.2512022	246.4639531	788.666086	9958.122664	0.6803733757	0.1597951377	-0.05438227935	0.03258447895	0.02969995364	0.02910333773	1	0.5350481056	0.2831493733	-0.07862373163	93	1
6	285.9107388	278.8860433	2154.055796	12368.05875	-70.65183191	1911.552134	2907.344781	4563	1887.541667	640.0940184	3696.444341	154.8519131	553.2478054	395.0738898	1315.257296	1503.325401	0.177232308	-0.00495878762	0.1543132698	0.01346497378	0.01752232079	0.03647579151	1	0.1496805537	-0.04274456822	0.5134460437	54	1
6	297.5276219	172.2849048	4705.172401	15581.50574	973.3805743	-149.6451238	2280.522351	5990.5	16608.98936	1248.575805	3478.172324	269.0473342	233.7913889	223.2227765	1314.905311	8822.663462	0.3142600409	0.06666706937	-0.008711181319	0.02111269822	0.01516799742	0.01673649097	1	0.2481213611	0.09728293927	-0.008282827583	72	0.9999220557
6	309.6718525	205.5487473	-177.3412732	19759.62822	531.2851791	604.0458121	2132.679573	7293	27862.57447	55.99029391	3444.101658	206.194654	118.6524106	233.2929148	1281.086511	8484.754427	-0.009192002468	0.02731741584	0.03097431304	0.003631897443	0.009396443786	0.005206269699	1	-0.005056997332	0.02092592836	0.05305813804	2	0.9999932082
6	311.0023798	373.6987932	1254.851134	19985.27494	3615.807968	751.423367	2338.844669	8475.5	27101.57609	332.5858371	3753.90721	641.3899498	176.3754344	607.2716295	1482.943867	11454.34359	0.0612183477	0.1764351413	0.03849042454	0.008116525288	0.01641130184	0.007899889981	1	0.0522473105	0.3257973623	0.09945177392	43	0.9999999989
6	311.5096471	118.3293612	-25.96475774	14219.38662	2196.027992	386.4648916	1748.04539	5772.5	2190.808511	80.20470523	2999.130319	502.3047617	104.4493005	243.9150066	1179.927523	1076.693807	-0.001711654685	0.1527081493	0.02886352439	0.006181920097	0.01837215778	0.006688724537	1	0.00175598786	0.2774712419	0.05180039534	17	0.9999798646
6	313.4911614	187.2960124	2784.526473	17022.34826	2630.923606	2340.817692	2430.828568	7007.5	5783.084211	655.3567504	3521.912573	641.7993494	587.6381256	339.0800621	1466.987622	3018.421797	0.1645284936	0.1628428207	0.1401004675	0.01249449632	0.01520310119	0.02087209536	1	0.1401425921	0.3003994341	0.4679223107	63	0.9999999992
6	324.9551269	155.135497	7483.840897	15283.87889	1795.605265	-321.9654902	2376.177611	6253	28458.88421	1589.605739	3031.045102	352.7105415	294.8396692	245.1218723	1192.459889	13277.56112	0.4868684742	0.1181592322	-0.02032090381	0.02286416604	0.0164675786	0.02161482487	1	0.3840885792	0.2007674326	-0.007419397425	85	0.9999966457
6	327.2380465	319.4129675	2716.9425	16381.2166	1689.022964	2640.267387	2965.513104	6490	9237.340426	699.8408576	3768.412775	424.4001487	674.7913421	333.8560497	1476.646419	4922.298142	0.16792455	0.1047406533	0.1594250981	0.01236833073	0.0174774168	0.01991405193	1	0.143566935	0.1820676136	0.5324799777	60	1
6	331.3772079	214.4968875	1221.260681	17138.41627	5666.725962	617.6885387	2066.17469	7827.5	4091.521739	292.166748	3594.880719	1240.120071	191.8397249	239.5170712	1655.181641	2189.034066	0.07216040294	0.3346337398	0.03753226478	0.00808279433	0.01893696574	0.009143032377	1	0.06213882548	0.6495092412	0.1040039871	49	0.9999999997
6	335.2142991	130.2420542	2621.864509	15368.30595	275.9020216	750.920457	2006.295214	5575	6596.126316	638.2127275	3418.776544	201.9704455	245.6190835	225.2163206	1235.846451	3730.477501	0.1712440697	0.019118651	0.04800204206	0.01357072669	0.01517530776	0.01408664689	1	0.1384107404	0.003093644523	0.1511116048	53	0.9999999993
6	340.2883332	19.48273757	2482.411921	9100.208343	1962.221924	425.2105737	1474.975917	3895	17947.01053	638.6041969	2198.66266	447.3444866	211.212184	286.5455996	892.3791395	10850.73157	0.2737056172	0.2198669238	0.04722121234	0.02044162065	0.02648763083	0.0228681663	1	0.2209222556	0.4130962152	0.1781917691	79	1
6	342.3831372	269.605484	13186.41651	17882.45877	2027.007111	-611.272736	2244.84904	7411.5	18639.35417	2845.099301	3693.345332	465.6202174	477.3524683	245.1598379	1504.820694	10478.49547	0.7339366207	0.1153673286	-0.03259282072	0.02284607802	0.01484864154	0.02986024356	1	0.5783497528	0.1924432759	0.006013385513	92	0.9999999988
6	359.2974587	244.5687971	-303.1948405	16168.15723	230.1420715	3840.272928	2538.426936	5840	4880.258065	101.3390244	3427.402942	203.8882404	821.7810066	325.5051822	1293.752508	2421.59505	-0.0189168185	0.01449033691	0.2421357738	0.00498021469	0.0127268174	0.01842910742	1	0.0005499094312	0.001712918352	0.7690960726	5	0.9999999986
6	365.0853286	92.0046836	634.1436097	9014.74397	2516.795672	305.4399315	1756.477568	4014	698.4680851	247.8803595	3437.730049	1015.364726	142.1368101	240.7879429	1496.883096	591.68783	0.06988054555	0.2891280429	0.03630253417	0.01809281333	0.04684419964	0.01974801806	1	0.05988306559	0.556336441	0.09776555147	49	0.9999999878
6	369.6023331	29.52477137	664.0755358	8677.125368	474.6586291	87.10727995	1577.703374	3249	5589.606383	154.3579318	1726.108431	156.3400259	81.48981742	201.3997243	628.5594351	4660.452362	0.07591010104	0.05638601893	0.01013608942	0.01038565074	0.01830719108	0.01037337806	1	0.06105174565	0.07898492189	0.002170201092	34	0.997156066
6	374.2839703	211.7638365	9411.857213	9294.266741	595.0137364	-633.9880052	2075.967394	3889	2929.380952	3987.980511	3794.081681	256.9796221	571.9078307	375.335151	1464.615006	2787.985142	1.025758347	0.05931133282	-0.06524127034	0.06988879629	0.03378577353	0.07951079314	1	0.8062098562	0.07401387859	-0.04169211331	95	0.9995809556
6	384.8172141	453.5186443	2718.629397	15314.8041	2172.431474	902.3500689	2683.610228	6135	1538.364583	740.6453849	4128.667763	673.6804422	284.1697095	319.6573401	1674.143868	1234.232556	0.1781216836	0.1521495279	0.06149112374	0.0125417902	0.0196406112	0.01593416508	1	0.1458005905	0.2757981514	0.2030693367	62	0.9999999987
6	388.7411141	187.5006668	-212.0004411	14329.14491	567.9529093	3543.950573	3165.766069	5431	4249.042553	81.56280358	2686.687133	170.1575637	650.3007003	319.4460222	973.2647803	2164.379227	-0.01447916915	0.03998645992	0.2506729662	0.005883277186	0.01284030759	0.02294550759	1	0.004806556764	0.05414657099	0.8000085116	10	1
6	388.3857695	212.4251228	5343.787572	17139.82935	5590.643837	-122.9691629	2054.549778	7947	8606.115385	1074.945618	3095.410019	1094.049382	213.1633199	530.004992	1459.985375	4451.60317	0.3084918283	0.3260317847	-0.007753718097	0.01780671142	0.02102855673	0.01321880133	1	0.2457813663	0.6282995595	0.002479619183	80	1
6	396.3760047	136.8183733	2669.013146	14856.70551	788.2167361	20.64175515	1867.572718	5609	4330.37234	641.0539293	3323.578631	256.1750895	152.5538426	217.1898166	1236.358015	2349.990917	0.1805542531	0.05551886166	0.001124793121	0.01181757917	0.01500469408	0.01147103556	1	0.1430906087	0.07597912618	-0.00510863488	55	0.9999999897
6	401.1418127	27.80135449	1826.605101	11722.90965	2421.445763	427.4320721	1359.04237	4910	6884.905263	341.8821755	2030.122288	449.1842111	133.9218393	161.3043895	824.6789271	2992.04666	0.1581838328	0.2116339486	0.03622915469	0.01194149219	0.01892421568	0.0121116712	1	0.1289512944	0.3969114829	0.1146499249	65	0.9999990796
6	401.4046039	219.4805883	4417.079983	14174.04817	671.7676199	-14.73757048	2288.149382	5362	3587.244444	1427.422856	4242.478413	310.7442285	254.0127537	282.6411208	1613.190709	2971.236754	0.3176574888	0.05235131261	-0.001357647921	0.02087053611	0.0171357224	0.02142723729	1	0.2511511624	0.06818979997	0.01701847275	72	0.9999999573
6	407.6460208	65.01747826	599.4986058	11766.04417	578.4846618	2317.678255	2003.376248	4499	10429.58621	163.1952485	2066.045854	147.0926738	407.4244234	201.2409558	718.9933532	5686.29025	0.05068869578	0.04932356935	0.1981318331	0.009178186006	0.01527565698	0.02074936725	1	0.05300270986	0.07094736839	0.6360952819	37	0.9999892665
6	407.5462568	190.2270566	-143.6790942	14771.8666	122.5844578	1845.502424	2433.502158	5362	8581.097826	55.49278507	3140.705029	156.3591163	396.4192947	264.9158223	1104.626687	5053.039901	-0.01013123625	0.008824454996	0.1258139951	0.004896370454	0.01276852725	0.01254189931	1	6.23852564e-05	-0.0137967385	0.3749903066	4	1
6	413.8655944	52.0106767	2791.564599	10292.17891	97.22317537	2028.937072	2024.343342	3877	5973.539326	709.1137457	2406.291803	119.6809502	523.2992356	283.5868934	877.5818416	3940.219713	0.2747248652	0.009132963149	0.194709447	0.02479555639	0.01372099788	0.03655780736	1	0.2293306362	-0.01343684004	0.6732232195	71	1
6	417.1189196	346.2236207	929.2780954	16486.48933	1636.576338	3539.454061	2423.794953	6386	3021.547368	196.1565252	3185.514549	426.8475482	740.7418893	276.3444321	1281.340668	2076.96081	0.05657442013	0.1009171326	0.2150974975	0.007774327592	0.01401666706	0.01909963906	1	0.05915380539	0.1770686964	0.6969014878	41	1
6	417.2930628	10.10741764	70.2626461	7714.515224	2353.351646	91.27615081	1233.960807	3448	2636.655556	68.65491904	1266.089002	421.4087577	70.79818506	233.4149885	554.4724391	1638.103886	0.009256260407	0.2993739697	0.01181596811	0.00997372978	0.02768826167	0.0102135596	1	0.01055182808	0.5770445109	0.001210024477	24	0.9999998348
6	432.4010776	10.56354143	1335.007395	8555.995916	455.57581	1079.148113	1385.329041	3301	3081.693182	297.0749896	1741.16902	148.6422688	265.6954775	197.6812832	628.0673129	1589.670886	0.1560009154	0.0523771282	0.126742175	0.01390114664	0.01754620022	0.0242529987	1	0.1316457187	0.07390611252	0.4168056041	57	0.9999992597
6	454.4050839	153.5618819	2400.196682	14250.59867	1445.577322	770.8624638	2077.619677	5628	5120.344086	622.6278556	3444.678166	391.0306721	229.0337998	221.0387695	1319.814513	3108.295208	0.1653498099	0.1003934013	0.05379636137	0.01314717069	0.0166322413	0.01448387741	1	0.1347993995	0.1697109767	0.1722683439	59	0.9999999998
6	454.9667121	24.48829918	602.0069078	9484.439141	510.5969601	792.2526919	1451.633018	3580.5	6228.784946	97.36697515	1409.210026	134.2051614	159.2831754	158.0898399	514.2116842	2590.495806	0.06241734752	0.05441039539	0.08691310526	0.008205015425	0.01389429754	0.01268273539	1	0.05525165984	0.07759097467	0.2603800705	36	0.9999999992
6	465.3256369	96.47335789	1725.674699	10624.47071	1687.050074	524.3226004	1866.706105	4473.5	7325.085106	450.9651052	2601.703355	420.7140492	176.9568442	226.6414346	1031.099868	4429.815149	0.1627020397	0.15756583	0.04870333105	0.01267693465	0.02020060303	0.01624540001	1	0.1328606423	0.2866018375	0.1562812513	62	1
6	470.6147418	24.34774701	560.4575018	9659.719028	597.2609341	823.1594613	1292.948097	3636.5	10594.13684	120.0493289	1634.898671	155.4453387	173.0572052	173.9932054	597.6437753	4377.539517	0.05789499154	0.060903945	0.08267144096	0.007879638569	0.01709989258	0.01215499884	1	0.05146613579	0.09078420909	0.2451524531	36	1
6	477.3071404	144.2863986	5806.373629	11869.3442	1830.82297	-314.1984779	2009.096984	4907	3553.827957	1456.549917	2980.248468	456.1327363	256.8894048	244.365528	1187.840456	2348.931379	0.4928992182	0.1539228825	-0.02607781333	0.02489103281	0.02317886254	0.0263739971	1	0.3887817448	0.2737340517	-0.02444962097	87	0.9999783809
6	489.4288145	362.610393	1467.814751	8652.408477	3573.768883	121.7998741	2280.308311	4291	1113.55914	541.9521895	3272.938372	1362.766876	128.9048291	335.3014109	1567.42728	1188.325754	0.1745140245	0.4102108151	0.01536963668	0.02282971095	0.0439288871	0.02377268628	1	0.1421699436	0.8025760159	0.05404654511	68	1
6	493.6682853	169.4901701	766.6513796	14462.96901	193.1268745	3040.436472	2158.281658	5287	11947.57447	194.3019679	2575.098401	147.6504703	520.4219045	252.2524044	895.5318554	6058.755725	0.05281937038	0.01287563699	0.2058475266	0.008503425208	0.01191065573	0.01699434683	1	0.05487159932	-0.003428294465	0.6615951503	33	1
6	504.6675372	135.3824255	2230.500658	13798.73348	656.6547452	1984.675929	2256.222599	5221	6824.822917	429.4471061	2570.166984	201.75475	397.6238549	239.4549655	927.9819638	2909.292582	0.1594303121	0.04667622017	0.1404737032	0.01066185955	0.01409540764	0.01741086754	1	0.1351767411	0.06265790947	0.4641125094	57	0.9999998687
6	503.9368353	157.0822727	-35.17474078	12154.67182	764.0757844	200.453207	1906.371614	4647	7926.406593	54.01078736	2151.183503	185.5890154	75.73584184	209.7953862	781.5452043	3720.000654	-0.003351726357	0.06386446591	0.01649160768	0.004761964431	0.01403226858	0.007401116184	1	-0.001061067945	0.09521038663	0.006315209177	6	0.9986517805
6	506.2438487	446.7877621	-47.10809695	11664.63227	3678.514566	1465.192898	2227.829717	5400	1494.515789	79.84981577	3554.809972	1128.48818	391.5336801	221.2340749	1568.102295	1808.639337	-0.004247481625	0.3148423373	0.1272277729	0.007799738865	0.02598189169	0.01462581783	1	0.007337997263	0.6126325023	0.3914953525	27	1
6	516.1299059	147.8624729	-199.1917812	11953.84877	108.2430454	2781.05998	2243.622504	4454	3460.247312	71.21079002	2426.463738	142.2072432	572.783417	261.4807998	853.7721251	1722.737954	-0.01702734061	0.008227537376	0.2337301933	0.006136029737	0.0135441921	0.01939216871	1	0.001456616669	-0.01140120161	0.7406997139	5	1
6	518.3317696	118.6690082	3346.094207	11358.89749	1203.007969	-128.3695166	1667.36986	4623	14415.48352	996.2974445	3189.474393	306.9271821	197.8851194	291.1835012	1203.934215	10280.36258	0.2969807439	0.1025612021	-0.01097738959	0.01885754014	0.0191194369	0.01985231917	1	0.2346334856	0.1708396816	-0.0186453416	74	0.9999999998
6	523.1407843	323.9203626	4742.93886	15114.09434	1367.869779	-69.91371209	2154.436942	5877	7234.572917	1236.620881	3809.313113	435.3961375	231.812515	226.1624521	1503.488941	4982.79316	0.3129866139	0.09832814294	-0.004551496369	0.01765211431	0.01629931931	0.01948650259	1	0.2476426356	0.1622432972	0.006662504357	74	0.9999999989
6	537.2923186	128.6824123	3169.287737	11441.43679	189.7052118	2318.047628	2233.828293	4375	13312.19565	738.537471	2585.406575	138.4588613	562.5171674	278.0892639	923.450338	7397.315639	0.2839946994	0.01962048574	0.2004308951	0.01765258591	0.01402927757	0.02924078996	1	0.2370991653	0.008137496754	0.6951252834	71	1
6	538.4218067	196.5697852	2289.524538	14199.44467	1309.147486	746.8229096	1872.138207	5496	4380.16129	580.1041652	3323.290324	371.8397033	251.7647471	209.9525	1280.024236	2828.50129	0.160647267	0.09516817195	0.05257655899	0.01417036103	0.01656988947	0.01512231865	1	0.13096596	0.1590164174	0.1668873817	59	0.9999999985
6	541.2880259	90.79782414	-145.4972733	9632.36184	414.7796461	2152.995723	2029.796599	3569.5	3411.852632	62.46434055	1699.878007	160.1366997	403.5054002	231.5043221	635.8424784	1732.775249	-0.01632654622	0.04387850862	0.2218667524	0.006277892539	0.0162632757	0.01869909494	1	0.001553543809	0.06118110171	0.701690394	10	0.9999999991
6	544.6474212	354.3141202	-121.0068484	10763.00654	844.6378225	2695.026852	2760.03086	4162.5	825.5851064	83.46345312	2738.180627	253.9551012	626.7932576	352.4407163	1020.372612	832.4040118	-0.01201233046	0.07726286286	0.2430091807	0.008001187129	0.01804641383	0.02377731478	1	0.00657761698	0.1301788443	0.7757422968	15	0.9998032968
6	553.6737131	331.5070963	14404.44773	13846.86255	280.2312304	-716.6866091	2324.968037	5434.5	18524.45745	3219.753884	3100.490556	169.8228672	532.1668622	310.6931848	1164.50283	10987.20931	1.046710021	0.02007874018	-0.04986338194	0.03159412282	0.01418332516	0.04105550957	1	0.8234008948	-0.005977600386	0.01400225303	94	1
6	557.1748675	183.0999313	-76.94348006	10445.60636	503.8741872	1210.989663	1911.253084	3916	4350.635417	59.63874498	2681.168055	187.9567908	339.6155501	219.9286711	972.6312575	3245.519733	-0.007192407943	0.04729993282	0.1162512639	0.006274815704	0.0189069707	0.01342950564	1	0.002095615314	0.06462332263	0.344407667	9	0.9999999971
6	559.4655089	224.2158049	-47.24154243	14237.96585	4603.78784	359.2631169	1688.68415	6468	7759.163043	90.93262592	2753.38035	882.0390753	111.2467513	248.2878322	1221.435338	3995.321633	-0.003569057823	0.3223866156	0.02623316581	0.007727799161	0.02333182881	0.00773405146	1	0.001531475571	0.6247421415	0.04818640002	25	0.9975780826
6	573.8584054	69.95211347	1449.296159	9604.489063	1356.599418	1133.721184	1369.517438	3868	9930.302083	272.6895031	1452.999737	235.2274174	208.3545284	154.2901536	569.5075087	3647.827596	0.153256995	0.1422574018	0.1189133945	0.01402500184	0.01893766911	0.01687517271	1	0.1297291097	0.2576624136	0.3925954602	63	0.9999965291
6	577.2923964	343.6490831	-78.96314941	13723.92378	232.59005	163.0631937	1864.872764	5015.5	14023.90323	50.1435155	2875.751761	144.9459197	73.41800606	173.9715054	1007.154524	6512.867324	-0.006178999779	0.01677868971	0.01242775408	0.004107428518	0.0112799157	0.005635052303	1	-0.00394186799	-0.001285423252	-0.009744731536	1	0.9999997594
6	579.6069642	176.3499996	3542.018985	11990.95579	591.3671959	773.7262561	1814.841157	4512.5	7327.094737	938.1399955	2962.799888	187.1096055	281.5979077	205.5891718	1074.167773	3247.401125	0.2973854839	0.04958513532	0.06381247838	0.02235277938	0.01500807864	0.0223313032	1	0.2392561565	0.064855582	0.2341824542	73	0.9999060922
6	580.7290343	218.5147524	1915.536342	11871.2649	1849.176573	635.4737529	1963.773982	4879	5664.421053	487.0745936	2781.041574	433.0584861	200.9718135	214.8075844	1106.739791	3292.367768	0.1634631414	0.1578999931	0.05412686934	0.01397662542	0.01768565876	0.01592163734	1	0.1338082583	0.287457806	0.17492093	62	1
6	581.6644762	104.2616403	1730.584911	11065.11163	1585.208392	17.26226418	1435.010989	4534	3032.44086	372.058454	2146.992045	308.5968976	135.6979871	361.8469438	824.9435811	1479.905619	0.1565347263	0.1450927264	0.001637473842	0.01298970105	0.01953683482	0.01347044416	1	0.1249031572	0.2595728936	-0.005701916325	61	1
6	593.4592489	63.48585069	412.1438055	7163.382938	1543.981248	571.0937708	1123.438285	2986.5	7954.34375	106.6416252	1337.18787	299.9949776	144.1171217	153.0530558	534.9625217	4307.608351	0.05782428085	0.2231282955	0.0760846462	0.01111563208	0.02319851949	0.01529499688	1	0.05233944148	0.4226498197	0.2282205454	47	1
6	599.0353656	269.8270234	-258.5312124	14251.63415	1268.279813	3286.243376	2284.585751	5473	6567.276596	75.56985401	2235.190891	234.4899918	487.9118684	285.0345597	827.9718599	2336.407201	-0.01881656132	0.09043772331	0.2273429717	0.005150042879	0.01413434032	0.01503907386	1	0.0003214914087	0.1566929969	0.7213492234	15	0.999999964
6	603.0475272	123.0630983	614.0325279	9108.177168	2682.287734	309.5163527	1500.334991	4119	910.6451613	153.6366547	1750.989396	539.3372401	105.8311586	177.7901948	762.7357898	597.0125562	0.069061339	0.2986297986	0.03573455131	0.0121678121	0.02918260036	0.01225897454	1	0.05927916174	0.5757756433	0.09597138653	49	1
6	603.6086619	208.5191832	1.940913723	10925.74839	3517.808625	185.1556673	1841.00161	5005	4402.83871	71.08068093	2214.614499	719.7128857	86.35706517	179.2053195	984.2640356	2926.913745	0.000109895139	0.3198773301	0.01672455793	0.006975906788	0.01985975232	0.008185596566	1	0.003812202388	0.6192593545	0.01656384396	24	0.9999206174
6	608.54922	286.3587263	-106.6376714	11643.76094	1112.901034	1421.468368	2028.55137	4441	5731.276596	60.91240649	2830.720629	288.8423275	325.3955645	264.8285503	1053.591562	4852.521582	-0.009981956151	0.09411067591	0.1195472162	0.00636365391	0.02115545596	0.01128118513	1	0.0004909009378	0.1605809413	0.3565878529	14	1
6	613.4737178	413.1254883	2072.563753	12941.14462	4135.972842	-2.989584546	1809.230629	5936	8157.021505	540.4409154	3073.996429	810.1873181	136.5936561	193.2283834	1300.000826	4355.408681	0.1667144121	0.3150156184	-0.0001780414898	0.0117630189	0.02500244517	0.01154339828	1	0.1342357429	0.6072635875	-0.003840611162	66	1
6	613.9862167	23.5161358	864.3281799	5379.078775	2114.257014	-72.76473259	962.1001055	2658	11060.65217	193.1862372	971.3162303	372.0079553	86.80460697	158.0198893	448.0974205	5995.520143	0.1599047303	0.400283444	-0.01430619818	0.01964410112	0.03166418327	0.01755573159	0	NaN	NaN	NaN	NaN	NaN
6	623.3306595	395.8127943	978.2961979	16648.42865	904.2979946	584.4864639	1645.009034	6213	20687.20833	199.9658357	2780.482101	261.375124	180.0353722	203.2945753	1058.835222	8629.352966	0.06082331063	0.05803468636	0.03540724398	0.006603058894	0.01213878449	0.008895312077	1	0.05075689384	0.08332715873	0.08485548811	35	0.9999887392
6	639.8484291	158.4912173	-138.184483	8369.225316	433.1659788	1859.02397	1800.669674	3164.5	6579.340426	52.17513206	1526.596449	134.0091248	361.4555585	197.4284705	543.5952176	3595.369413	-0.01697395153	0.05609513808	0.2226952395	0.006725877593	0.01716418584	0.02166726736	1	0.001196378538	0.08622227915	0.7047793653	10	0.9999999999
6	678.3914954	136.4908439	29.90420612	7217.514473	1108.859491	66.41187133	1097.790179	2879	6933.946237	47.36890836	1211.64711	190.5207922	56.91699955	145.5481525	466.4372693	2749.010563	0.003924571968	0.1603314382	0.01000684724	0.006607920186	0.01952518134	0.00835060433	1	0.005073298033	0.2924048916	-0.01085498404	16	0.9882101042
6	678.5167573	345.1971322	-50.82752528	9490.800762	196.4750226	109.8836398	1624.679289	3438	9453.204301	38.0364798	2345.455842	105.3204233	55.11002878	150.0701562	810.938393	5586.201727	-0.005487734326	0.02262524549	0.01129177156	0.00501435664	0.01360781234	0.00603135622	1	-0.003419607827	0.01063919289	-0.01325788675	1	0.9999981098
6	690.3252088	248.5406429	-23.64295829	10358.64403	170.064277	106.7424356	1387.834199	3751.5	5765.287234	68.8302656	1932.579113	151.1392187	88.37516989	757.3466138	666.7419923	3162.011581	-0.002093649442	0.01597754362	0.01079117793	0.007313686894	0.0164577787	0.009136697907	1	-0.0008268840967	-0.003015793055	-0.01442740212	1	0.9999998471
6	763.6347959	334.3254438	492.2232029	7204.36574	2035.21703	168.305774	1125.647956	3107	4828.8	132.6197644	1662.050275	472.8725731	94.22298986	151.304129	705.2667074	2971.20512	0.06621575446	0.2836778806	0.02305705794	0.01137079845	0.02600546522	0.01260133838	1	0.05610444072	0.5447759162	0.05168203324	49	0.9997920998
7	29.75565628	217.4614636	1539.972742	9028.039047	1402.564001	31.94424239	1651.03155	3703.5	1564.290323	355.6683173	2059.862963	321.2938011	115.3662231	205.9749412	810.6901938	1024.949369	0.1689103254	0.1562296179	0.003769445606	0.01464387356	0.02046391878	0.0155958164	1	0.1349014739	0.2823305345	0.00470109866	61	1
7	33.44837877	305.4406808	600.8008243	9699.64924	116.3382428	887.7297626	1801.791822	3508	3432.541667	175.380308	2612.203429	126.5003546	258.0253854	178.3514802	926.1652447	3131.054219	0.06271671163	0.01162970225	0.09161569816	0.01027976495	0.01611967147	0.02137403035	1	0.05543105373	-0.009831135161	0.2750008282	32	1
7	40.77484859	345.4524421	812.013429	12517.63478	3908.660066	351.0126816	1687.400565	5760	5049.608696	218.3483966	3133.775353	925.4529261	130.494778	234.0280564	1343.281363	2912.243778	0.06496275554	0.3064817068	0.02869259568	0.009278632489	0.02048430782	0.01110638032	1	0.05566190145	0.5916534579	0.07135439056	49	0.9999999999
7	56.17635156	226.1145958	-94.07846799	9837.683123	498.3059202	1104.455713	1878.574128	3772	5305.557895	50.0424095	2341.452003	141.3223906	259.6390275	182.4304863	829.1540957	3199.097442	-0.009613200919	0.05210801177	0.1103439048	0.005938901421	0.01661594262	0.01238399852	1	-0.0001503320243	0.07429266903	0.3239243306	9	0.9999999988
7	59.32304898	86.61532762	1.718162546	7265.792202	1671.388611	61.1479478	1142.032832	3111	11336.79167	49.78464687	1220.906177	264.5129285	63.82222675	166.1374675	489.9578172	4292.640264	0.0002214825229	0.2297595881	0.008676624323	0.007365230174	0.02267888402	0.008944303936	1	0.00264173421	0.4345172808	-0.01385664888	20	0.936177072
7	69.5862901	257.4247129	3347.583563	10815.37137	1626.252403	-121.5195883	1819.303269	4497	2223.51087	898.0893097	3058.805872	448.8145977	181.0331391	218.0620333	1197.679317	1489.093894	0.3035279865	0.1479305238	-0.01129932859	0.02112069349	0.02073447537	0.01940660247	1	0.2401588513	0.2636441073	-0.01673733251	76	0.999999878
7	73.15141733	375.5076071	4089.873014	13666.68792	168.6735047	-114.4025226	2033.143356	5045	5822.957447	1003.683846	3242.484672	144.8924449	226.6525396	214.0864662	1140.514981	3322.471039	0.3066888986	0.01271976718	-0.008633935624	0.01763946742	0.01179824878	0.01852826906	1	0.2417008817	-0.01308000299	-0.01154361987	69	1
7	80.48288142	321.7516744	17.34164294	12139.55144	1011.685097	274.9110149	2226.91003	4650.5	1859.612903	54.35793886	3107.050157	300.5412807	90.84166068	231.7462745	1137.194515	1233.691967	0.001500305867	0.08393151361	0.02377013822	0.005033020408	0.01784964587	0.009189760321	1	0.003397843693	0.136485257	0.03285266616	12	0.9984206539
7	81.31569146	531.3424246	4070.840217	13910.66979	2019.400426	-197.4547166	1710.657762	5662.5	3321.967391	972.4730357	3160.884184	433.298125	200.1522715	184.5421759	1225.155229	2550.284821	0.2969745553	0.1447956273	-0.01563996674	0.01392133752	0.01422191161	0.01637570388	1	0.2346835588	0.2571422539	-0.03308282511	76	0.9999986614
7	85.60195949	112.7280036	11.22276593	6895.209842	301.3836896	807.8598072	1712.702605	2649.5	1821.247312	47.56380504	1899.379124	153.7627753	225.3250771	202.79789	680.6293108	1395.439658	0.001437682718	0.04192158243	0.1165548107	0.007904766258	0.02127601564	0.0260803332	1	0.008883749192	0.05354654357	0.3471897317	9	0.9999999999
7	99.35258973	309.8620913	-8.149100244	14840.46472	4746.383247	245.3375691	2052.869474	6706.5	2887.126316	83.10611548	2420.549542	797.8786591	87.481867	221.6118323	1083.430828	1238.58333	-0.000573281595	0.3202821895	0.01744188294	0.006055697972	0.02034690502	0.006849781585	1	0.003321679919	0.620117856	0.01886596459	24	0.9995049068
7	106.3538503	168.7487635	579.4307366	10634.37952	963.4562376	2060.650799	2070.76057	4216	3288.129032	160.0460999	2293.0509	251.9282503	471.1199852	248.7700247	864.8273258	5569.656139	0.05593865338	0.0918923225	0.1963688504	0.01122577792	0.01924623532	0.02400775899	1	0.05738921889	0.1579829711	0.6327136726	41	1
7	107.882992	82.37903612	1450.801174	9424.104685	1485.451884	24.28854106	1298.195351	3833	4218.542553	277.3341203	1614.077601	257.5909854	110.7541683	174.5905962	621.3354396	2094.64332	0.1590663142	0.1579427845	0.002583955863	0.01399463141	0.01849998912	0.01275409078	1	0.1270685785	0.2858862555	-0.001478448853	61	1
7	118.6616533	243.0805211	-26.5805984	13729.99357	1300.932855	235.1853922	2019.870855	5431.5	4710.694737	62.91875543	3001.037413	290.1137815	91.69213541	270.3339518	1098.870765	2431.998404	-0.001670953191	0.09597785581	0.01744143535	0.005234590692	0.01704446138	0.006602270547	1	0.000592770797	0.1609645326	0.01101285478	11	0.9777859494
7	122.5493494	54.64889479	7224.117793	7585.048	591.7807682	-507.9200788	1353.375486	3075.5	15933.90426	1666.726651	1787.188341	167.5907714	294.9607744	174.2704981	691.6674139	8786.090461	0.9526119807	0.07397080993	-0.06469269456	0.04646876872	0.02012678586	0.04229224537	1	0.7486166169	0.1046933882	-0.05569785508	95	0.9999414224
7	136.6425341	380.2743506	4177.561879	13776.68747	928.8357493	-55.3310444	2211.88619	5412.5	14547.98913	1322.034098	4333.803762	294.3173544	209.5044013	229.7225538	1614.847937	10074.49068	0.3077435969	0.06425801168	-0.003688248097	0.01460490781	0.01905798637	0.01840305562	1	0.2432751066	0.09257512432	0.007271765561	72	0.9999967322
7	141.7045905	81.85685897	5692.073082	8349.402766	854.9955726	-356.2782756	1476.482774	3443	5516.4	1173.465288	1774.202644	215.0916056	249.2953819	166.388594	702.1203039	3679.547143	0.68482983	0.1007980213	-0.04164720294	0.03917641642	0.0195643272	0.03483777487	1	0.5388843224	0.1627589508	-0.036285437	92	0.9999999099
7	148.9058268	234.0326302	9845.710686	9214.016325	565.8097195	-680.1492434	2137.107652	3818	2458.473684	3790.556011	3587.647585	259.8538671	538.6216196	321.1896352	1421.70237	2397.193021	1.068354568	0.05832635425	-0.07275858706	0.07698676505	0.02610120269	0.07601688539	1	0.8393550656	0.07136978295	-0.05777648945	95	0.9998539053
7	149.8348697	440.4326024	2086.428389	12180.77226	1160.578498	1891.930116	2684.258839	4882.5	1316.979167	638.5521172	3701.360301	368.7602704	540.1027831	385.6273191	1410.610833	896.9695058	0.1761404834	0.09259352467	0.1561631911	0.01710595328	0.02020069571	0.0292850395	1	0.1497457805	0.1570209903	0.5228054661	60	1
7	154.1364991	291.9264263	4849.71909	15993.09095	875.8398504	1077.989542	2242.209033	6067	8175.947917	1122.822061	3618.722514	275.0695324	355.9973575	242.1685865	1377.444075	4728.907089	0.3056267376	0.0568334464	0.06809732468	0.01442147983	0.01323575562	0.02163384576	1	0.2460946135	0.07976091856	0.2508552777	73	0.9999973282
7	158.7110807	12.4329765	30.33075434	7098.949399	87.91582305	355.0204476	1120.347701	2517	2839.139785	40.8557262	1811.27459	127.6763774	111.7153746	161.7707617	621.9824228	1825.843573	0.004016035148	0.01286097207	0.04954514217	0.00726260518	0.02271836076	0.009674181243	1	0.006428555515	-0.00817312669	0.118726237	3	0.9994449437
7	160.1364289	192.6420262	5749.880134	11825.30323	1347.584725	-154.0152324	2245.951654	4887.5	12619.50588	1629.911605	3276.306404	333.7879193	247.8115045	229.0605161	1258.648755	7295.386338	0.4825712899	0.1135579585	-0.0130867769	0.02910184021	0.01953213062	0.0249716598	1	0.3811164775	0.191625091	0.01608291126	85	0.9999993609
7	161.466853	68.31307739	22.74286735	8813.061701	156.3516152	110.2845458	1403.652006	3236	5255.968421	44.62917254	1498.959068	123.6178717	69.04371805	381.8329333	534.6465772	2530.739024	0.002656813808	0.01788881713	0.01246356378	0.00552286314	0.01526849031	0.007892726767	1	0.003045576734	0.0009094048668	-0.00760780369	1	0.9999824583
7	161.3915074	169.461769	664.3239897	13142.86936	1377.384414	2737.227326	2341.114047	5265	7948.585106	169.5089087	2562.054826	262.8290043	540.2082211	265.6634362	948.7636473	3047.879892	0.05070354364	0.1025308711	0.2054378135	0.009896416109	0.01563802186	0.02407574459	1	0.05391950304	0.1801061985	0.6627673733	41	1
7	166.6006272	311.3599092	4188.748631	13465.81137	1323.327721	-33.45349637	2327.027447	5449.5	4605.852632	1109.545862	3376.775939	378.9035853	233.850442	236.366197	1307.584266	3197.636225	0.313530409	0.1004800961	-0.002682054318	0.01706414497	0.0166307742	0.02117711642	1	0.2482083878	0.1667052091	0.01321947639	74	0.9999999999
7	169.3667608	203.5840095	2580.532796	15376.02371	2597.822442	897.1423456	2493.273362	6424	5336.529412	498.1247	2662.898743	513.8667876	248.4324801	246.5455401	1106.607281	2375.318588	0.1703505311	0.1668675619	0.05575015167	0.01311347504	0.0160870899	0.01453209226	1	0.1394233125	0.3058069361	0.1822909194	62	0.9999999996
7	174.851529	115.6118065	3522.832429	12426.45149	705.9333578	-102.8118695	1919.769913	4833.5	18208.26596	857.2830966	2833.972025	184.6070261	203.8155016	231.2165286	1006.803029	9968.216068	0.2873675409	0.05660198213	-0.008253268399	0.01578082103	0.01778907811	0.01771650906	1	0.2268349574	0.0769342139	-0.01308411481	72	0.9999998659
7	176.3798773	297.5679305	8774.835258	17658.26029	1144.136648	-325.5425423	2287.887957	6972	17774.29787	1788.928633	3595.097169	317.3187956	316.4357288	239.1348081	1412.883112	9910.821727	0.4950412293	0.06826450877	-0.01645882403	0.02042215428	0.01162395438	0.02065943728	1	0.3903717223	0.09868456754	0.005861625834	83	0.9999941321
7	176.557964	428.68425	8190.858332	16657.64448	930.2767424	1643.951861	2745.29409	6481.5	8682.223404	1778.089082	3490.52173	274.71228	527.4220209	323.7120719	1351.144661	4207.978544	0.5053584599	0.05620720281	0.09612587362	0.01692416886	0.01201116759	0.03250888292	1	0.4055569559	0.07762030441	0.3909230657	84	0.999915026
7	194.4178401	30.01448492	2455.770357	8312.866915	1914.205414	-145.8333426	1286.333736	3721.5	10547.61957	530.4168125	1649.720249	391.7719062	149.3380017	171.2487167	690.9162871	5712.084471	0.2930717677	0.227925104	-0.01549395189	0.02167515799	0.02736677163	0.01825323411	1	0.2323017037	0.4273524253	-0.03064047918	78	1
7	214.663324	177.6670248	1314.905541	15797.95235	438.4111629	185.9592304	2318.476721	5909	25589.56044	269.0294265	2735.766169	162.6412313	118.4971866	227.5279919	987.2483546	9075.508247	0.0833816745	0.02901888902	0.01196696772	0.006881186258	0.01143190105	0.008482852515	1	0.06683951914	0.02295658616	0.009145369895	30	0.9999999998
7	218.7895759	361.4368027	-65.13387665	15532.56004	133.1544115	1018.04416	2524.790567	5528	2386.12766	56.46985847	3711.609291	185.7335719	234.1866406	282.5356946	1335.932551	1483.320035	-0.004537834221	0.008801130637	0.06685711522	0.00377457898	0.01340176913	0.009361693102	1	0.0007393637734	-0.01583707145	0.175592378	3	1
7	219.4446918	17.79152592	23.37619556	8321.67701	1258.430184	209.8650996	1237.178198	3392	2313.946809	47.51691374	1508.087794	242.9911805	79.48928395	179.9858646	579.681176	1055.115377	0.003006288697	0.149613301	0.02536704484	0.005800050115	0.02217296248	0.009207694831	1	0.005233417107	0.2709786097	0.04085167926	17	0.9999998696
7	220.1270954	403.0870625	3462.122753	11606.67871	-63.03509932	2557.633616	3218.431594	4460	1729.103093	1121.787209	3927.457958	151.45962	902.8856699	497.2684916	1408.343214	1715.052942	0.300954421	-0.005080519581	0.2252589778	0.02578835558	0.01620400422	0.05018019621	1	0.2518584698	-0.041760025	0.7825810218	71	1
7	223.6815391	160.4419028	-43.83150739	14218.35284	3438.266344	524.7850704	2306.126674	6197.5	3753.361702	74.92802553	3083.164015	799.172936	140.9913184	323.8598451	1313.767993	1780.831616	-0.002953480055	0.2400133963	0.03749239621	0.005818315824	0.02140048747	0.008154571219	1	0.002047613619	0.4564852139	0.08384969398	21	0.9997893553
7	225.6261165	271.4502832	5122.841063	16617.16084	3800.199236	-56.65034216	2163.385258	7274.5	6256.042553	1268.257327	3992.375169	1046.382247	243.1972223	233.7782397	1771.516923	3812.435701	0.3110698465	0.2431605008	-0.003414906449	0.01628052938	0.01957029498	0.0168637649	1	0.2474038617	0.4587775225	0.01501283469	78	1
7	225.8768959	307.9199721	-141.297532	16860.19763	321.3169074	1108.855853	2451.051373	6184	8045.360825	50.85433978	3637.138307	186.1674112	245.9683276	242.0083396	1320.978178	3568.186713	-0.008534052221	0.01815041477	0.06613283844	0.003857896985	0.01142749148	0.007838410339	1	-0.002383997763	0.003313211935	0.1725501253	3	1
7	231.8020755	134.1439935	2317.510486	13383.94503	78.17446515	771.6973021	2326.666631	4932	860.6736842	609.8728452	3471.24922	159.1286817	232.2258159	264.0526069	1236.905198	596.2361634	0.1723376687	0.006308492373	0.05470221755	0.01276300378	0.01480814743	0.02131987528	1	0.1395926975	-0.0229184252	0.1737247844	53	1
7	238.3866818	248.5751125	2770.01083	15203.38413	3753.78727	171.651994	2434.466783	6792	5553.247312	706.9058639	3544.370919	913.4837784	196.2673949	250.8723547	1552.736876	3440.601245	0.1796459374	0.2477206771	0.01033600965	0.01263028132	0.01962927385	0.01467539231	1	0.1445533647	0.4697382602	0.03255414133	64	1
7	239.4677214	107.6994441	4890.993712	10244.0993	82.14439552	994.2234657	2229.749094	3955	1974.189474	1415.141481	3077.255044	155.0921329	406.3161133	233.4077735	1129.67942	1417.50068	0.4676823558	0.007569259924	0.09108508332	0.03789273189	0.02059281886	0.04614911333	1	0.3750878385	-0.02177410648	0.3636866663	82	1
7	240.4525429	228.8826121	-107.2009243	15079.01339	3448.768723	1839.046985	2472.784449	6524.5	1280.319149	120.953778	3440.483052	904.2555588	423.3926919	798.6143917	1487.398326	772.8808031	-0.007641285825	0.2372315665	0.1241134681	0.009272993032	0.0200234518	0.01844503702	1	0.003816703502	0.4536867211	0.3775051682	23	1
7	264.5319524	200.7833202	1129.148626	12516.24482	57.14647797	288.9695794	2486.234069	4681	3331.48913	358.1630747	3800.817727	186.8992327	128.1123815	291.3333001	1340.912708	2568.493138	0.09174304901	0.004520059654	0.0228080735	0.01115831075	0.01909321721	0.01557919767	1	0.07392501452	-0.02691122878	0.04708158775	30	1
7	266.6743122	249.6700038	1125.897145	17673.1976	1173.276417	768.6584931	2373.23605	6731.5	16465.40659	285.4134167	3906.406876	359.0776834	200.0860338	228.5773275	1504.335829	7568.328814	0.06257575522	0.06605028101	0.04733225647	0.00676945228	0.01364121548	0.009645887315	1	0.05296326263	0.100112816	0.1261040677	35	0.9999790289
7	267.2691967	133.5078892	-115.7302322	14563.25631	3114.634336	1725.690763	2484.335397	6277.5	1283.105263	95.42000235	3306.738281	801.5485481	387.2860001	388.535796	1423.351008	963.4234997	-0.007890634073	0.2185274391	0.1217132437	0.007574402977	0.02249973462	0.01302453538	1	0.003312336921	0.4153214963	0.3686464041	23	1
7	298.3918015	44.29463505	-138.1862628	8954.34347	395.3775995	2083.692997	2243.935956	3434	2259.645161	72.45133755	1833.111268	150.6853766	430.1489959	260.1331764	667.2637736	1306.364077	-0.01643437823	0.04491050322	0.2342644481	0.008673145004	0.01761717294	0.0236180144	1	0.002263202606	0.06370312664	0.7438945364	10	1
7	311.6322564	150.5769659	1012.53563	14672.06277	2313.691898	178.9471373	2135.008859	6043	6521.691489	256.4849243	3086.676992	534.2991613	97.02955949	240.9474062	1239.881671	3906.451774	0.06938304341	0.1646461817	0.01363186263	0.00967058708	0.01637760604	0.007797495512	1	0.05701908099	0.3007727606	0.01627769151	42	0.9999999961
7	323.4092169	173.5549617	2920.073753	9320.6004	-16.05337006	878.4327142	2918.790932	3546.5	1890.021505	1148.451454	3618.549879	159.9038601	365.4286841	470.1872896	1319.726365	2169.952719	0.3140364902	-0.002300275961	0.09225575942	0.02891888361	0.02597086261	0.05056130108	1	0.2537752974	-0.04056801073	0.3329509718	70	1
7	327.7881928	67.58731562	9550.866634	9454.138279	162.5149859	-496.8403631	2078.854591	3787	6666.462366	3019.483002	3093.234515	167.2461665	493.8011527	242.4256233	1155.146429	4926.665127	1.005165733	0.01659548739	-0.04728847859	0.05687014229	0.02203234668	0.06869570319	1	0.790735666	-0.01265245897	0.01334993721	94	1
7	331.33912	348.4969226	-120.6887741	17000.01736	5832.489787	1166.426945	2724.913057	8093.5	7571.774194	93.56006494	3317.45493	1234.247043	234.5660426	252.2962005	1563.611101	6067.253478	-0.00704852755	0.3459265202	0.06920725529	0.006286632396	0.02049098849	0.008500252534	1	0.001705128502	0.6743766776	0.1944603477	26	1
7	334.5662274	226.1316119	-120.3362981	19505.56077	328.2331189	1251.164893	2397.995977	7169	7930.65625	57.91644205	3205.921171	201.0384467	220.8402653	222.9417734	1174.742564	2726.711719	-0.006915833346	0.01812962989	0.06476691051	0.003242642246	0.01003059256	0.005632639592	1	-0.001193194566	0.003211216249	0.1682628853	3	1
7	336.2300411	244.2629636	4347.081212	8501.367861	303.4902573	1059.253392	2900.03475	3310	1277.276596	2055.064737	4074.61303	242.0198654	489.4342463	461.4664336	1544.582894	1899.894991	0.5063786357	0.03077561843	0.1083247323	0.04072247955	0.03166334829	0.0650016576	1	0.4069248671	0.02595333467	0.4318055923	82	0.9999999722
7	355.9024282	307.4542728	2679.21768	15323.66911	1308.195903	315.6564181	3059.186111	6099.5	881.7553191	755.5514017	3990.796815	520.5688236	192.3779021	650.942153	1564.441626	694.7877016	0.1786291261	0.09131747791	0.02240193543	0.01178194927	0.02516336771	0.01537224457	1	0.1432172499	0.1499791068	0.06808727239	58	1
7	358.6792779	111.5187707	6715.041578	13599.77869	612.7655793	1506.218761	3108.956767	5405.5	5859.6	1399.642468	2967.447279	227.9356682	369.2375076	668.7563011	1087.709317	2834.471261	0.4855577626	0.04267373234	0.1091898467	0.0232516537	0.01703868937	0.02718932877	1	0.3906402396	0.05052370999	0.4304936914	82	0.9985781684
7	359.2584352	127.5208959	1220.825216	17808.92422	5755.396841	711.0975393	1985.059052	8228.5	5714.914894	276.0546637	2888.061099	1093.67343	181.8063451	263.8377334	1385.234603	2191.588871	0.06844419144	0.3208595457	0.04001681601	0.009275069279	0.02040885954	0.008951320674	1	0.05924804626	0.6214277488	0.1111609616	49	1
7	383.8438693	207.3180855	-69.45121801	16815.51905	241.4402378	327.2935136	2381.712615	6039.5	10463.86316	57.90586063	2804.646003	172.2053685	96.93048773	232.9273084	1013.971264	4088.043858	-0.004417228308	0.01460526572	0.0199043638	0.003961109392	0.01036009339	0.005849356815	1	-0.002094833138	-0.005503899889	0.01602111408	1	0.9976252842
7	386.2778206	150.7160876	1254.255009	14354.73892	95.26470038	240.2185448	2344.946325	5232	4457.189474	311.245908	3161.667905	150.1871478	136.7379484	260.0155694	1138.607328	3228.338224	0.08961896289	0.0084065054	0.01823938604	0.00800209965	0.01174651913	0.01128722339	1	0.07199056285	-0.01908705264	0.03118932408	30	1
7	386.6773296	179.6092172	4915.490128	16035.15804	2474.330504	39.95883496	2421.936291	6577.5	4374.916667	1072.040569	3397.820898	643.5539532	250.1633549	222.8641262	1409.435733	3041.443403	0.3105790163	0.1565791492	0.00275742857	0.01662220924	0.01709920379	0.0194950447	1	0.2466889471	0.2817485758	0.03297351205	76	0.9999999996
7	389.1925635	26.30917019	-48.48763843	11047.73394	1057.971691	637.9082186	1533.278408	4282.5	5842.395833	51.94035833	1692.34564	212.7209681	99.72930895	211.3034849	633.6982236	2163.498753	-0.004723870553	0.09670910737	0.05720335313	0.004960061056	0.01626194166	0.008284131257	1	0.0007101183696	0.1637988725	0.145676808	13	0.9999999844
7	388.7012154	231.4209226	1017.561549	18117.66541	3146.809111	808.6306606	2319.162027	7618.5	29267.7234	317.4804338	3571.847396	702.0133029	158.9379483	230.8004386	1492.948108	13450.32402	0.05539982982	0.1790139238	0.04607877822	0.009788289718	0.01717841689	0.009150889717	1	0.04815617741	0.331378231	0.1240626296	43	0.9999971825
7	409.9758521	194.8414548	2874.137122	9464.401647	786.7117104	995.5651889	3020.198234	3922	2157.768421	1025.298001	3286.78402	383.9452864	311.0508406	390.2052361	1293.989458	1796.759509	0.3148732971	0.08667761508	0.09817833176	0.02644340767	0.02690452225	0.04875132669	1	0.2555502842	0.1417622315	0.3563117828	73	0.9982458415
7	416.2395594	236.9214622	833.235089	16328.93039	170.4870482	3687.81818	3155.468534	5910	12656.87368	201.6949374	2582.327328	169.4897018	607.0698203	271.1696922	958.9296698	7005.819609	0.05121099481	0.01099724106	0.2313106444	0.008282301107	0.01089091289	0.01923346454	1	0.05520097224	-0.006420090775	0.7478305543	33	1
7	424.6498446	126.5194453	967.7322365	11711.57964	186.9021496	236.6697724	2275.270627	4333.5	12683.70213	283.3737215	3057.998031	149.3401949	109.8090039	241.3679366	1055.908477	8787.421047	0.08190177768	0.01437959646	0.01943563509	0.009621955144	0.01615912305	0.01079040896	1	0.0660232267	-0.006751533713	0.03373601038	30	0.9999999976
7	445.3179599	172.4359914	-232.0707117	15588.23828	300.6237314	2062.932041	2551.645686	5596	15451.48936	56.90312388	3535.463655	183.4048718	441.7901579	227.0475259	1272.050235	8116.165924	-0.01459658094	0.0195005654	0.1309337391	0.005577723788	0.01303378976	0.01100042085	1	-0.003049729871	0.008266381252	0.3917771082	4	1
7	450.9756868	40.63508331	667.7554482	9584.022693	2959.962516	336.9374659	1518.270226	4366	1483.27957	153.1102665	1951.002766	616.7343449	120.55585	207.2192222	859.9866828	793.4804642	0.07080499723	0.3029177932	0.0373857584	0.01242082639	0.0288998304	0.01370703536	1	0.06079611136	0.5845922499	0.1021265906	49	1
7	450.621218	142.3727446	712.8394851	10097.31913	398.6290348	1202.844689	2648.084302	3873	2379.791667	236.1790991	3263.074237	293.0439327	348.1667197	826.4789047	1183.275527	1958.532522	0.06780688578	0.04105390602	0.114909334	0.009752295868	0.02986890648	0.02148872663	1	0.06117129784	0.05112392533	0.3564133419	36	0.9999978428
7	462.7041224	115.2811709	798.2511906	12387.44587	1896.493241	540.3242127	2229.723769	5065.5	7902.778947	216.7699738	2732.167727	432.9779126	165.1268379	763.1338233	1079.678139	4906.258821	0.06449073875	0.1523491997	0.04444186685	0.01035398262	0.02259931905	0.0144494016	1	0.05500834602	0.2766590422	0.1196220305	43	1
7	474.5557882	212.3535102	-13.29452843	12494.9201	635.9669003	359.3965896	2537.768989	4722.5	4075.308511	58.14996777	3143.854974	202.8496302	95.48277553	273.2733672	1115.367963	2856.434325	-0.001069185911	0.05360930028	0.02932814899	0.005144074984	0.014253762	0.009640768451	1	0.001469932205	0.07462011492	0.05016509967	7	0.9970243205
7	478.4713086	179.5480858	18.07087325	8492.46086	684.7157242	282.7521647	2207.436097	3395	1221.302083	53.34960938	3278.219658	339.5100084	92.8392384	377.8494605	1230.121811	1429.519802	0.00250732487	0.08282883064	0.03236800504	0.009342403953	0.02915330267	0.02192166375	1	0.004728990945	0.1345023262	0.06230190218	12	0.9999999723
7	479.7292764	119.4615451	1733.972472	10749.39143	419.9213885	1690.658469	2490.327566	4147.5	1034.172043	568.6987034	3378.854372	205.3850176	502.1639004	271.757582	1212.047291	729.3674839	0.1595049055	0.03706226524	0.1548164194	0.01578968097	0.02163794251	0.02837871399	1	0.1360653872	0.0434495621	0.5126160045	57	0.9999877113
7	485.6601512	18.66045307	511.747235	8265.506855	1327.105583	716.3701385	1479.054556	3405	14812.76923	120.9518783	1264.33943	257.0603331	158.3680607	159.2995435	507.8754008	5030.678985	0.06368122108	0.1614162339	0.08994826654	0.0102528104	0.01985082172	0.01491096404	1	0.05733038337	0.2967264473	0.2746209931	44	0.999999999
7	513.4892119	154.3762345	4131.162434	13268.22649	4356.526652	-10.97844457	2113.646927	6276	10740.11957	832.6140729	2604.14391	810.7791841	184.2019014	243.5479149	1167.023744	5757.004261	0.3029902583	0.3145499605	-0.0006834359023	0.01926683653	0.02106625608	0.01448710197	1	0.2417908755	0.6050777069	0.02492146422	80	1
7	522.8558853	109.9106854	-30.62494512	10312.64155	600.2080356	225.7505709	1974.742771	3921.5	5498.673469	44.95297248	1816.457815	165.0539317	65.18592991	218.2294771	669.3556027	2888.858608	-0.002928383617	0.05926734046	0.02316938973	0.004873860763	0.01426715856	0.006439437087	1	-0.0003415168009	0.08601608293	0.02898067232	6	0.5292488793
7	535.6505379	506.3428912	2353.336571	7369.539677	998.578706	728.847487	2810.477248	3184	1060.43617	1061.287607	3421.213691	516.2948716	288.93946	553.4841521	1386.449671	1260.252045	0.3116651465	0.1326329064	0.0998389188	0.0275050268	0.03717323627	0.05571706212	1	0.253504267	0.2359185428	0.3628036145	75	0.9978061814
7	547.337707	304.3868797	1955.006096	11433.13891	1645.580353	907.5808915	3028.721266	4744.5	1446.621053	494.4009064	2959.044403	448.0794897	245.3973785	317.0151117	1165.550724	1227.819874	0.1705156876	0.1434284844	0.07987788394	0.01339396934	0.02218410508	0.01901021727	1	0.1408892143	0.2586194311	0.2636473913	62	0.999999198
7	551.2929711	365.2499898	-4.940600558	12582.01084	629.1141951	367.0692976	2600.230832	4766	5046.557895	53.23316575	2661.971854	200.7886168	106.7059614	235.5616116	963.5269072	3107.609	-0.0003501226025	0.0498577024	0.0302695776	0.004660727237	0.01420179158	0.008370478103	1	0.002066194822	0.06696499569	0.0534027891	7	0.9994099504
7	553.339284	125.9627112	719.4911975	11808.07748	726.2065881	509.9778791	1932.43387	4515.5	22519.87234	176.598384	2190.548794	160.5829873	115.2103738	202.8164448	766.6928794	9237.917664	0.05942149353	0.06100777469	0.04275185008	0.007645520692	0.01611267759	0.009735046216	1	0.05014060306	0.08966775053	0.1096386007	35	0.999474891
7	603.5445182	149.2672572	2999.665773	10658.24454	1572.136252	726.6471559	1841.995076	4353	8826.946237	768.0787919	2492.927184	377.733141	239.8675821	228.4829081	985.9308756	6166.977158	0.2808708533	0.1449329883	0.06850146033	0.02271014629	0.02045396947	0.02216102482	1	0.2273066769	0.2603396613	0.249677797	77	0.9818271669
8	11.32639431	138.6372312	1798.361724	6539.211276	1412.223928	-111.9713169	1094.890123	2794.5	7774.852632	491.4483892	1704.911637	329.3761231	107.0870481	147.4985724	675.9334204	5267.178168	0.2803869319	0.2097866499	-0.01594058618	0.02812409152	0.02972135188	0.01965454581	1	0.2221079913	0.3903204997	-0.03561437913	78	1
8	13.77414862	243.8298627	4038.598179	8895.437745	47.20323432	804.0463219	2154.167518	3355	4558.270833	1048.26905	2369.426221	116.6053109	320.2281758	219.4191342	843.8801023	3093.210539	0.4480143156	0.005529836586	0.08763704116	0.02954773322	0.01451192811	0.04439849031	1	0.359324141	-0.02588703256	0.3474811199	82	1
8	17.36081455	305.6316329	-108.2804046	12176.61301	1020.625268	1715.711192	3055.454731	4743	10096.82292	65.78741832	1940.610001	236.9181277	270.0773231	318.0488397	736.8218569	3538.435789	-0.008314010419	0.08533798249	0.1403801938	0.006138828649	0.01679432532	0.01367555494	1	0.003056091201	0.1432943434	0.4275648717	14	0.9999999946
8	19.34244125	332.0988273	2517.533711	14464.23253	-73.87494218	465.6472363	3420.772492	5229	12558.37895	514.2904748	2650.429392	164.5701014	210.9202966	425.9010293	915.8525829	5284.332954	0.1758330987	-0.005052732082	0.03061453967	0.01207048866	0.01268348657	0.01663805019	1	0.1407304777	-0.04700036443	0.09214380898	53	0.9543703977
8	23.88518972	412.5261328	-43.09723329	13523.49358	12.03908441	513.5748731	2967.126479	4927	10650.80645	42.10363584	2427.193302	146.1596872	115.4704229	383.6165087	812.7711543	4089.25024	-0.003321657729	0.0009901874518	0.03861882929	0.003660355296	0.01161921652	0.009189488383	1	-0.0001560914525	-0.03276782078	0.07949587072	2	0.9999793076
8	41.52004741	204.1349197	7.576874359	9581.470254	2091.955518	315.3356769	1709.696432	4016	2876.717391	60.27850294	1808.400234	448.2518258	103.4088292	233.0433928	756.4563635	1470.534218	0.0009609423266	0.2228160645	0.03437769284	0.007036843182	0.02114774103	0.01056028923	1	0.004797782557	0.4211437849	0.07354225792	21	0.9999987235
8	41.33924022	417.5902791	2516.739144	14592.73237	-148.6972089	2441.619984	3703.706725	5276	5993.479167	484.0419734	2741.451799	140.6804311	476.0204797	333.643833	963.5339774	2407.611636	0.1693567892	-0.009905538187	0.1594461492	0.01170090819	0.009874975636	0.02703334924	0	NaN	NaN	NaN	NaN	NaN
8	44.62726666	446.6585873	887.1228887	14323.65916	2991.542344	758.612741	2844.319957	6171.5	32736.81053	203.8940259	2458.489988	516.5469194	146.5586444	287.6282752	972.7375375	9701.574838	0.06307569763	0.2105223189	0.05311682589	0.007601536874	0.01550204013	0.01163718203	1	0.05492427318	0.396041037	0.1508015727	46	0.9882960835
8	59.59433785	317.4802168	11.41987954	15136.31509	1899.00985	839.9864573	3584.673269	6032	6132.462366	76.71619185	2204.620346	348.8800845	170.1844162	518.1520374	872.3956603	4190.105515	0.0008662410946	0.1306787186	0.05761595049	0.005248764452	0.01363613874	0.01112473184	0	NaN	NaN	NaN	NaN	NaN
8	63.68796588	332.5118684	-98.97558326	14528.92974	468.6664913	873.6321451	3818.942352	5464	19235.08696	58.16357928	3213.77153	203.1263676	164.670189	423.3250886	1149.329199	8790.696629	-0.006991397484	0.0316856149	0.06183109939	0.005250499918	0.01318970764	0.01264537616	0	NaN	NaN	NaN	NaN	NaN
8	78.07524939	516.7527987	5739.459146	12480.38366	132.0991881	-84.5454623	2473.606951	4673	11949.89535	1365.304654	2886.717262	132.4590344	271.5705182	204.3676939	1003.644955	8290.219035	0.4621029339	0.01076917833	-0.007178541177	0.02291471269	0.01279206553	0.02650289422	1	0.3644778117	-0.0184117798	0.02812432298	81	1
8	85.16643248	94.17672279	468.3252148	8822.210698	930.6970179	1657.772007	1312.038908	3483	10729.77895	148.3655932	1637.593548	182.8633654	340.5727133	145.701351	611.9713421	4990.408861	0.0493000651	0.1065525557	0.1819356764	0.01356272959	0.01860423128	0.0200887092	1	0.05135439723	0.1875769133	0.5826044448	41	1
8	88.17338875	506.564345	816.7579582	14716.97812	2265.890274	608.2043971	2323.504413	6017	27076.44318	217.1603805	2871.239515	433.1017396	151.713938	225.528041	1099.823135	10458.2491	0.05765582202	0.1540655399	0.04081784052	0.008120981255	0.01655662765	0.009731097811	1	0.04939654031	0.2801140572	0.1058169001	43	1
8	108.2538102	317.4898157	16172.647	15385.59293	749.0533767	-248.8446986	3859.37065	6279.5	15481.09574	3439.345232	3263.265869	273.1786731	622.0254898	306.0074529	1298.884401	8359.460546	1.034390307	0.05002929282	-0.01580685955	0.04219909886	0.01381650274	0.04711257534	0	NaN	NaN	NaN	NaN	NaN
8	138.4309051	110.251973	772.0040149	12442.61096	1229.562228	70.65509201	1533.503511	4835	16915.20213	192.8550434	2059.852985	184.2775466	98.55220272	214.2995046	727.5651763	7050.154647	0.06210585069	0.1007813643	0.006067437309	0.009062776144	0.01761443788	0.008501620159	1	0.05026372644	0.1698537063	-0.01326063319	38	0.9999999998
8	139.7278542	347.6149819	872.6949507	8189.545143	-325.7934596	730.5083809	4443.680298	3112	2160.236559	367.1091737	3710.34608	146.6361016	178.0340857	551.2924999	1316.903174	2173.187813	0.1025079635	-0.03786423448	0.08840604969	0.01426727738	0.04275429767	0.06375041435	0	NaN	NaN	NaN	NaN	NaN
8	147.6275847	87.34732954	650.7282754	10556.21595	228.654922	390.1312288	1596.545533	3833.5	24613.2	179.0989957	1999.752849	113.0053106	114.382242	177.3220019	685.7101671	9270.261639	0.06027358636	0.02341068122	0.03612498788	0.009302953729	0.01289454925	0.01114142897	1	0.05008093711	0.01247850293	0.08600110705	31	1
8	168.7325937	184.3737122	-108.6536338	16628.69237	314.1062928	294.8144116	2241.611401	5932.5	12011.07527	50.88977172	2866.378148	160.9233081	84.02333576	200.4981052	1012.257246	4622.143965	-0.006726469207	0.01861767428	0.01838387274	0.004365616909	0.01088458876	0.005591771626	1	-0.003981112845	0.002680221603	0.01046566164	1	0.998984185
8	185.5867441	170.7391756	735.0417552	15156.3743	1524.937555	3228.484158	2445.402831	5915	9406.648936	189.3937819	2854.109073	357.6347114	610.0348824	241.1519588	1110.217165	3340.069041	0.05036798682	0.1005327846	0.2137104638	0.00815390625	0.01483502723	0.02235858606	1	0.05416261593	0.1762915919	0.6907789702	41	1
8	187.3400837	223.3546202	-101.4372003	16873.5142	6986.637644	647.2236451	2546.049685	8197.5	8073.042105	106.7076889	3311.849114	1444.444372	157.9189408	312.6135009	1586.635878	4191.107001	-0.005657538694	0.4235457417	0.03866496703	0.007626637364	0.02267702848	0.008125175067	1	0.001510849558	0.8322486175	0.09345856408	29	1
8	216.6086255	14.44545768	-66.6775847	9636.938155	493.4720649	979.6183803	1249.75159	3539	11144.04301	48.53907365	1552.137691	137.3117233	174.7879542	143.9803561	559.8134165	3918.982127	-0.006869339348	0.05351052291	0.1005007335	0.005742795373	0.01489692107	0.01024678096	1	0.001403391617	0.07681486112	0.2910865254	9	0.9999999999
8	225.3418757	58.45293791	-3.400116369	12531.32862	1107.196539	357.2693508	1547.155026	4791	3061.882979	50.37468321	1828.888701	224.317563	90.72634163	233.3591596	671.2692739	1161.242835	-0.0002515601248	0.09326525597	0.03052760399	0.004094094974	0.01553555762	0.006675991171	1	0.002520759893	0.1558302284	0.05577489855	12	0.9999984646
8	231.4331938	232.7127888	1310.578913	18136.70213	1035.475869	510.5450512	3333.009425	6900	23199.82796	284.7287204	2981.983081	276.7560558	161.8009142	286.0752823	1160.222022	8614.342303	0.07183913478	0.05853861854	0.02718253897	0.008449075694	0.01064997771	0.008423051103	1	0.05893658695	0.08398942943	0.05934659154	35	0.866209301
8	231.3615203	301.3308655	697.9613079	10058.87426	668.9843195	1530.495145	4166.402524	4161	4079.489362	252.3560057	3825.145109	391.7265179	486.8597852	511.278122	1474.590765	4621.684638	0.06585044185	0.0719405349	0.1548084844	0.01201446899	0.0259491673	0.03864532357	0	NaN	NaN	NaN	NaN	NaN
8	244.539865	465.6305422	-121.8444889	17917.85423	8221.826712	543.2072183	2406.53347	8885.5	12394.31183	99.45008439	2536.90706	1210.081765	122.179362	267.3593491	1233.138751	4685.609728	-0.007309549636	0.4585997855	0.02954775808	0.005864971798	0.01680761225	0.006734766767	1	-8.058303032e-05	0.9037204629	0.06324875265	29	0.9999999999
8	275.1247404	25.88007287	-59.51949898	7486.287631	22.25636218	1647.752308	1749.937715	2747	559.7291667	67.86675401	1789.094379	123.3769087	407.0472958	235.1105615	642.6118569	396.4645197	-0.007844238192	0.003735060482	0.2184037512	0.01001175067	0.01903670001	0.02943317396	1	0.007697505701	-0.02118450491	0.6904417817	5	0.9999999999
8	293.5576304	30.26352392	52.64756159	6856.176881	2152.887316	134.5552664	1551.733376	3181	1254.542553	92.49344448	1940.802764	615.7814592	93.16115497	778.8055787	846.6304481	1010.457191	0.006934122122	0.3101983961	0.02012762481	0.01381513808	0.03526536328	0.01406423159	1	0.009335447405	0.5994972937	0.02934458364	24	0.9999285596
8	304.4605955	91.15372743	8535.326819	11920.15424	224.0195313	-473.3413331	1930.188054	4611.5	8366.041237	2455.714446	3556.175319	156.898153	398.9317864	218.5266152	1251.006186	6546.473037	0.6888603963	0.01825835938	-0.03613160041	0.03757530804	0.02019189863	0.04133653738	1	0.5417309999	-0.00605842324	-0.01941091154	90	1
8	308.3470141	117.6066612	4559.0276	15041.21736	2335.153008	-88.14761772	2151.614177	6165	8157.947368	920.6466351	2790.573739	491.2783164	201.7915321	244.9040209	1148.844835	4089.419611	0.3093340301	0.1564057841	-0.005771183136	0.0183736369	0.01877843689	0.01520269493	1	0.2451637202	0.2811237726	0.003663447657	76	0.9999999999
8	348.6676301	159.5211187	-360.6098365	17383.01274	1722.582839	4236.494038	2636.036739	6811.5	8208.021277	105.6209871	2554.179863	384.2772758	638.878708	257.9743715	1035.343542	2321.200945	-0.02040921245	0.1009772979	0.2455012888	0.006243881508	0.0136283378	0.01785404897	1	0.0003031287384	0.1788806185	0.7831486797	15	1
8	359.445033	180.6268235	-99.45008755	18166.35573	1000.694769	675.6813953	2512.428487	6808.5	12317.38298	67.71032926	3046.153908	308.1420519	153.3170491	332.3323329	1188.751365	4381.586608	-0.005800443303	0.05533246392	0.03752730284	0.00398528423	0.0136944727	0.006353459477	1	-0.001731167134	0.07845991017	0.07706901211	7	0.9999065404
8	430.3036359	108.4781904	983.3158456	15957.1713	4784.795981	530.5705752	1633.078676	7040	9014.747368	240.6247134	2740.282394	960.5099694	163.0093786	479.7593229	1255.909626	4567.739051	0.0638906958	0.3103354264	0.03343932273	0.00876187541	0.02294234969	0.008743208583	1	0.05514851872	0.599708205	0.08739975831	49	1
8	446.5700846	301.3477837	1288.316276	19106.78009	3160.17591	898.5611018	2716.976196	7978.5	15097.67021	253.241482	2656.105984	546.292287	183.0887771	579.8445557	1124.30115	5371.812314	0.06793129849	0.1642972429	0.04522289435	0.008008747839	0.01380346544	0.007945678569	1	0.05787342756	0.3011123679	0.1234552411	43	1
8	456.8175533	19.52271866	630.5013605	9441.01756	2689.875669	765.261776	1415.084523	4211	7219.28125	161.0240302	1815.268207	522.609526	177.2213187	171.8086323	780.6815087	3767.183183	0.06630919336	0.2831754907	0.0834577618	0.01182467084	0.02697900666	0.01432195448	1	0.06000447442	0.5457369146	0.2572486128	50	0.9999991176
8	481.4756778	217.7107608	-73.46574479	20295.58525	3517.477171	565.148482	1924.628228	8340.5	10012.32632	87.85867141	2691.496625	601.3021692	125.3606038	230.0140388	1159.530823	1916.508669	-0.003900884445	0.1657645182	0.02867333911	0.004634358695	0.01504122183	0.005420048366	1	0.0001239084735	0.3042116033	0.05110592378	17	0.9999352256
8	484.2276151	201.9904727	4587.743782	14598.97662	2274.146838	-35.97338539	2055.86814	6015	8272.105263	1095.407139	3448.339584	556.3019498	196.0847909	214.2038251	1364.690936	4390.484136	0.306318573	0.1602974432	-0.002319921722	0.01930269543	0.0195739636	0.0163734097	1	0.2430341675	0.2892308382	0.01486629945	76	1
8	533.5619067	291.2404818	8024.029007	16531.08796	260.2021159	-100.3053206	2514.879927	6114	14335.92473	1626.553913	3099.751535	187.0222318	275.8738511	275.3287816	1158.709976	7595.105746	0.489690189	0.01667975869	-0.006175416639	0.02080649695	0.01291862147	0.01963293298	1	0.3863708935	-0.006525611707	0.03791259064	81	0.9999999998
8	626.5108169	186.6184192	-31.03842558	11567.92142	1837.143278	343.6439627	1722.291703	4695.5	6885.16129	60.13324051	1676.48871	293.9746537	73.99221744	166.9587989	657.0260399	1708.746612	-0.002651667173	0.1585571645	0.03009312134	0.005348455413	0.01649878031	0.006791112689	1	0.00114037737	0.2894933965	0.05597306667	17	0.9999229304
8	653.8445481	205.6473731	-34.98758547	11270.98271	1760.924966	153.0337193	1675.881501	4589.5	12638.96809	56.20512686	1706.069163	303.5846649	84.68781331	196.5387402	671.723772	4288.480277	-0.003113131447	0.1569503085	0.01333162607	0.005239785949	0.01703510684	0.007665254747	1	-0.0003002581073	0.2856558883	-0.001229364848	16	0.9863010162
9	8.520393105	176.2561846	21.51518393	8597.831632	1247.34766	110.9812595	1166.91174	3402	7461.344086	43.90642255	1299.969416	194.5559844	61.41123144	170.2473162	497.8094199	2765.313393	0.002491016344	0.1488813582	0.01303008801	0.00549161543	0.01703814206	0.007420710426	1	0.00403815464	0.2690783684	-0.001275022734	16	0.8649848548
9	8.962320147	470.4430749	21.2895239	9423.146097	-245.1355137	828.2397618	3741.843813	3422	3680.663043	48.77534661	3300.591408	132.8781526	149.5072494	331.9134669	1140.986054	3494.326121	0.002448384698	-0.02360082352	0.09083230824	0.00708184822	0.02511755129	0.03625157865	0	NaN	NaN	NaN	NaN	NaN
9	9.0238331	617.0139541	600.8130472	10055.52994	987.434482	342.8186415	1427.440702	3908	23044.4	123.5830811	1492.427148	199.876802	100.5169978	186.0856028	565.4782092	5730.416787	0.05936065315	0.1002110537	0.03468586127	0.007530337121	0.01418798566	0.009661053042	1	0.04990652822	0.1696537451	0.08350321669	39	0.9999999971
9	11.39791527	196.2597103	3869.082811	8932.660564	871.4272083	682.0761001	1656.546245	3655	12262.26596	746.2181392	1519.044565	176.7046449	272.8151942	169.4606811	585.6560409	5758.59215	0.4413614671	0.09933004665	0.078873393	0.02502814093	0.01665914805	0.03005154378	1	0.3542946551	0.1658976656	0.3193474472	86	1
9	12.66747427	240.4893163	4.22872859	8500.674831	2567.754161	591.0888718	2078.114379	3873	5714.808511	71.46595315	1672.607312	563.6378733	135.4431701	298.614649	737.6153564	3317.567901	0.0005193686191	0.3123317572	0.07268787311	0.009930487887	0.02685434443	0.01498368032	1	0.007621867124	0.6056535409	0.2068604858	26	0.9999999834
9	15.48445224	287.7206363	795.80371	12403.77668	1601.946567	751.5548568	2912.021128	5045.5	6763.631579	160.9426124	2025.61879	323.1112153	173.2206459	409.5919047	806.7602236	4468.979754	0.06741715692	0.1332659992	0.06199874592	0.009068193701	0.01594545387	0.01440257086	1	0.05827374981	0.2381470989	0.1793814708	44	0.9999964303
9	18.31174607	266.5712295	1322.900024	7788.288989	928.4465303	636.6266193	3124.276209	3337.5	1171.553191	356.4489506	1994.48705	314.4480072	202.0183226	537.2144608	806.4343989	888.5007139	0.1700950352	0.1237788384	0.08393590858	0.018740541	0.02676806623	0.02583576486	1	0.1406513146	0.2185330116	0.2766976934	62	0.9999309207
9	22.7190589	523.8664651	-64.14674444	12345.64098	1799.974707	937.0626959	2782.024115	5078	7168.531915	61.74019871	1889.558485	310.2794586	141.0353335	301.3083594	734.6887182	2224.592536	-0.00534169166	0.1470357265	0.0778884585	0.005357180147	0.01394551817	0.01085992696	1	0.001951961494	0.2675072876	0.2176430249	18	0.9946373958
9	24.35915097	578.2816298	-80.05980711	10912.66102	456.1551579	1299.084011	2095.833914	4184.5	3792.25	48.49797017	2082.616009	145.3292637	248.8927593	208.6234929	734.9103526	1821.771102	-0.007366409908	0.04340959682	0.1183084711	0.004781178161	0.01290415332	0.01393506762	1	0.002056402104	0.05672893366	0.3512381359	9	0.9999996427
9	35.55041238	430.8269728	879.9005877	12915.02999	3614.804842	1252.563684	4938.394762	6059	7212.125	197.0994048	2607.296379	801.5187691	204.3337858	480.1853861	1139.791633	3744.642416	0.06928092416	0.2758311397	0.09488452533	0.009349859266	0.02026652781	0.01992463129	0	NaN	NaN	NaN	NaN	NaN
9	43.46758222	680.2489678	55.69454383	7934.73544	659.2782684	116.0826818	1402.176416	3075.5	1540.860215	38.44577786	1587.144231	158.5420658	65.21250888	176.8386205	570.75634	1019.672503	0.007866847724	0.08726525652	0.01544500627	0.004986312708	0.01631219034	0.00948976098	1	0.007924010518	0.1429784801	0.006057453817	11	0.9743780753
9	44.28863062	569.5387213	-50.35975504	13157.16513	66.11655107	491.6633455	2399.215159	4706	14196.6	45.78579676	2164.237423	136.995231	117.834386	244.9106048	734.0664695	4990.625515	-0.003805674852	0.005862180107	0.03878719696	0.003863565101	0.01098642134	0.007978916617	1	-0.0004871009853	-0.02278472152	0.0801257628	2	0.9999318372
9	45.8795478	286.7229098	2428.379194	14499.27244	2953.358083	434.3933248	3384.463134	6261	7104.073684	433.146586	2246.791484	483.0104596	167.4653501	346.197883	915.9427019	2505.536288	0.1681450105	0.2031979784	0.03101803705	0.01329994795	0.01612763958	0.01280378035	1	0.1364152246	0.3793820009	0.09885805158	65	0.9992232128
9	47.78161747	229.4368699	-99.80364639	11757.1988	1728.299109	1445.72044	2473.790507	4866.5	6765.172043	78.0842468	2122.482435	351.4525059	262.706703	264.0528447	836.3610337	2540.061021	-0.008927281506	0.1472425356	0.12850566	0.007035365131	0.01560048942	0.01562354668	1	0.002332815027	0.2696305088	0.3891139501	19	0.999999993
9	47.5869146	509.5673125	3728.171192	13079.34696	1751.764598	291.3373827	3282.547162	5470.5	14081.43011	891.3357491	3164.760844	426.3374432	204.9589995	259.9286064	1215.296965	8347.488753	0.2843677628	0.1341380141	0.02221552876	0.01713129328	0.01599595608	0.02107534836	1	0.2270425788	0.2366854037	0.09256867358	76	0.9932981628
9	48.38988219	382.1978224	951.2362293	14760.70071	-196.7514712	1501.007326	5505.011789	5595	31198.74468	224.3738037	2451.64934	184.2076424	254.4677111	724.9501804	880.5290206	12794.38304	0.06458085094	-0.01417120578	0.1000038999	0.007899316036	0.01279421916	0.01549032801	0	NaN	NaN	NaN	NaN	NaN
9	49.86876157	343.3247074	2521.822133	15659.06122	944.7601991	1543.65792	5035.757094	6180	4910.136842	491.4942275	2686.358747	304.3917447	302.4666369	555.512478	1061.314196	1921.095652	0.1642694603	0.06237533788	0.1000595426	0.01204437993	0.01347979505	0.02259837793	0	NaN	NaN	NaN	NaN	NaN
9	49.19372385	365.1725731	3558.128185	12104.80421	1338.824173	1653.435734	5428.838394	5113	20607.09574	853.8108093	2775.463857	355.8926873	378.688148	540.4457322	1079.988703	10470.27508	0.2953336053	0.1161264581	0.1357502349	0.01617222629	0.0172613712	0.03262068644	0	NaN	NaN	NaN	NaN	NaN
9	49.43711418	492.9753329	-102.7347446	11593.14393	857.959156	1849.917495	4145.066053	4584	8099.652174	60.00751278	2238.130055	212.9502501	273.7579849	298.7630662	807.700282	3689.357544	-0.00970435457	0.07399088159	0.1612362256	0.005947661286	0.01405428152	0.02039821758	0	NaN	NaN	NaN	NaN	NaN
9	50.43492257	646.1313626	2263.972106	7972.656045	1228.592627	510.0580979	1709.026033	3311	10601.33333	603.4575881	2002.98571	312.6316919	199.5286398	170.566176	786.2062667	7054.510033	0.2841780979	0.1533079308	0.06186250683	0.01975679751	0.01783793244	0.02436812722	1	0.2295662865	0.277235352	0.2281074692	77	0.9999992301
9	60.32223336	149.6177038	1272.683464	8008.966136	158.2750857	1070.317988	1613.717103	2977	6056.864583	343.7508819	2011.200204	120.19079	310.7030874	375.190725	728.3728996	3421.10785	0.1594266692	0.01985810466	0.132954867	0.01689639417	0.01766111303	0.02627075555	1	0.1344743885	0.007512057327	0.4376133405	54	0.9999807334
9	61.58353436	391.4240781	-135.6348487	14937.71254	1693.263841	2621.215169	5801.31033	6229	12508.26087	72.4607858	2957.622326	470.2320426	458.297141	615.2430606	1189.336305	6143.043026	-0.00949330852	0.1126710973	0.1787853574	0.005792566158	0.0154029758	0.02105321174	0	NaN	NaN	NaN	NaN	NaN
9	62.53860708	544.2509639	947.9000399	14928.94984	531.3434174	738.9967739	2837.933803	5510.5	5935.301075	208.5636511	2471.951773	157.3915096	151.6322936	238.5650023	863.7450095	3252.952337	0.06505248696	0.03620390108	0.05046374244	0.006897841337	0.009498567217	0.01236632982	1	0.05486945911	0.03909674685	0.1363037253	31	0.9999890781
9	63.27146726	468.4284346	1157.817229	17358.39778	4617.895649	1270.426186	4435.974265	7805	7382.052632	266.2355072	2913.716614	934.9026479	207.0560989	395.6375138	1331.61644	2716.683011	0.0662191944	0.2741091425	0.07433108899	0.009028779936	0.01659183849	0.01281454775	0	NaN	NaN	NaN	NaN	NaN
9	65.5166824	80.30044897	610.8349967	8317.504769	3338.784159	-6.618352955	970.5484521	3988.5	8744.347368	129.1579309	1282.823289	533.5436002	76.54203552	152.872639	592.9472405	3379.672069	0.07219608676	0.3985013934	-0.0009216524211	0.01034330528	0.02816231987	0.009551853752	1	0.06025861782	0.7789823768	-0.02469318533	51	0.9999983703
9	65.58166727	260.6505835	-50.98009957	10682.44063	787.8172845	1514.732561	3287.821006	4284.5	5025.095745	68.38753456	2335.301197	254.9340507	325.2196817	388.6852659	894.2176506	3559.252383	-0.005525739605	0.07590555887	0.1442019212	0.007376401619	0.01859304115	0.02134224727	1	0.00542150808	0.1240867111	0.4408755767	14	0.999992338
9	69.45267477	649.2148999	1519.01845	9480.209661	116.8680359	531.3756282	1817.20663	3530.5	7618.419355	389.3970408	2414.087444	119.1804944	172.5924885	184.4987317	837.4876456	4603.57837	0.1591116047	0.0130327158	0.05147790502	0.01397828238	0.01398731892	0.0166613794	1	0.1290019475	-0.009141802549	0.1600195106	53	0.999999989
9	71.51906308	184.6102763	1854.327281	11237.62353	3366.474698	88.66523581	1979.371982	5140.5	3531.924731	354.8072545	1859.114264	611.542893	119.2847923	282.3093531	822.8196431	1839.392913	0.1662799547	0.3044614504	0.007797720198	0.01359648425	0.02384443247	0.0110409584	1	0.1343109093	0.5859253192	0.0228483185	66	0.9999999997
9	74.5225504	409.7150259	1203.959976	17290.09755	6572.503471	1086.957698	5666.558474	8548	13553.73684	275.5877002	2912.075644	1219.989487	197.7954789	545.2935039	1417.986138	4471.459667	0.06962778203	0.3738622079	0.06488535912	0.009398666644	0.02321967933	0.01637926937	0	NaN	NaN	NaN	NaN	NaN
9	76.56970117	536.5812611	-109.1370934	15732.04448	2176.108753	1189.187139	3108.242681	6316	9893.322581	69.4653958	2500.394935	415.7154274	178.0496001	280.0527674	980.9629444	2742.988342	-0.00739094928	0.1431519888	0.0769700148	0.00498851361	0.01450972577	0.009310344605	1	0.0002435642959	0.2595450887	0.2139269628	18	0.9693781206
9	78.26738626	683.3803237	569.0722318	8150.779228	2381.277114	67.15210036	1360.419655	3624	4448.806452	163.5877369	1889.91687	582.523253	85.5108047	205.6139588	818.8572545	2048.660661	0.07174250497	0.3030953646	0.009335176576	0.01311467574	0.0241275327	0.01186245358	1	0.05975887184	0.5840230936	0.006877417379	48	0.9969982404
9	80.63923863	561.2955806	3570.447703	12458.45853	1560.903845	1030.795105	3044.556203	5076	5734.404255	728.3877418	2571.047091	395.7347129	301.3880933	244.017145	1018.507433	3290.821979	0.2927572095	0.1306524659	0.08088053444	0.01395893369	0.01462709621	0.02843958844	1	0.2373575477	0.2314084971	0.2939835741	75	0.992448676
9	85.7297599	97.57481645	578.1494013	9256.047005	2000.181659	291.4905902	1298.592033	3987.5	23942.56842	143.1297779	1549.694016	358.524192	94.19712658	187.8639842	619.6844007	7479.711046	0.06438062707	0.2231497619	0.03168724444	0.009984616186	0.02282241316	0.01149192137	1	0.05470036428	0.42117233	0.07859014826	46	1
9	87.48045167	272.6527158	4514.097831	14712.31372	-163.8632925	1445.216638	3837.472591	5436	4241.5	769.3958265	2548.439696	160.8542734	352.7227439	399.2057922	910.6242425	2075.736961	0.3054084871	-0.01061289109	0.09623061671	0.01544332364	0.01207416374	0.02417488432	0	NaN	NaN	NaN	NaN	NaN
9	88.4502176	377.644169	1737.284435	10562.09996	68.63151716	1311.967729	6612.495581	4253	1763.053191	881.2330317	5739.431322	431.0448092	303.8097471	804.9926985	2194.419324	2357.289866	0.1651737002	0.006317779179	0.1227115656	0.0419631115	0.07557589462	0.1353698803	0	NaN	NaN	NaN	NaN	NaN
9	90.69645264	421.6483874	2569.410626	13789.55851	-567.7389072	1273.399856	6699.571664	5195	6376.72043	620.1952751	3410.148326	187.3477593	243.1985598	710.4196736	1204.967352	3716.974343	0.1873027534	-0.04151321261	0.09426266304	0.01173613126	0.01842932256	0.03364940669	0	NaN	NaN	NaN	NaN	NaN
9	92.9583799	149.9086892	673.0657258	11769.54578	1825.770686	384.7089501	1598.354907	4800	20070.38298	189.1622025	2210.864052	332.6778905	127.1301241	193.6601925	828.7796865	9002.258862	0.0580400776	0.15867145	0.03334953838	0.00908025274	0.02011412707	0.01024440536	1	0.04926453605	0.289293089	0.08064208151	43	1
9	101.8423321	439.40904	3057.496817	17377.1652	-452.5731546	3555.266458	6967.779947	6631	7919.542553	544.8025278	2958.824286	174.3666899	557.6862261	449.7733284	1100.243274	3208.582713	0.1741972415	-0.02596486103	0.2061456233	0.01032815589	0.01234604664	0.02700093833	0	NaN	NaN	NaN	NaN	NaN
9	105.4432953	387.6316653	2773.874471	15408.7245	800.8762716	2038.389623	6920.804778	6195	3835.677419	672.2987828	3368.772095	390.9645563	360.5572273	710.1795382	1364.870479	2279.880652	0.1797018038	0.05189302432	0.1331444225	0.01339363492	0.01976590381	0.02496263782	0	NaN	NaN	NaN	NaN	NaN
9	107.1712758	247.4203517	3136.163594	17911.28748	146.8676481	415.516654	3302.309242	6667	7287.804348	516.8067061	2672.858501	196.4322823	186.9971777	390.6482154	1003.785168	2970.476057	0.177923224	0.009285932121	0.02344839084	0.008532453328	0.01162183503	0.0110029826	1	0.1420452401	-0.01790312395	0.068709107	52	0.9998195969
9	111.2235717	323.4394426	-7.059569386	14899.64265	-353.4140909	1835.815804	5881.426799	5514	5801.293478	59.88617892	2858.668111	162.8907686	324.9755295	684.1909446	1027.817853	2483.885699	-0.0005776763125	-0.02403163592	0.1247310699	0.004360050275	0.01111581167	0.01595280037	0	NaN	NaN	NaN	NaN	NaN
9	113.3529768	79.36713345	515.6593309	8670.635969	285.2204145	287.2231321	1388.691727	3225.5	24422.27368	156.9212524	1643.115026	119.0960648	91.31952457	142.1066053	558.7537157	11576.73604	0.06141538778	0.03430835953	0.03277696182	0.01052480151	0.01762236622	0.0107084198	1	0.05086055468	0.03466613133	0.07523177411	31	0.9999663205
9	115.1781629	343.1363743	3240.930057	17838.30053	-283.6644332	3664.616989	6481.0884	6862	7281.431579	592.3456273	2947.122318	205.1279929	645.9925801	611.9789936	1151.164024	2949.526567	0.1777089952	-0.01586592647	0.2042527591	0.01072627547	0.0128046877	0.02245020689	0	NaN	NaN	NaN	NaN	NaN
9	116.7073262	363.3874778	94.93668169	10312.80053	-677.4473997	1364.689338	6475.766597	3962	1559.967742	64.37261326	3522.96368	184.4404594	223.0561414	835.8262866	1236.717335	1437.204098	0.01045784776	-0.06049948789	0.1300563671	0.007931156308	0.03393938207	0.05465948012	0	NaN	NaN	NaN	NaN	NaN
9	117.0513072	283.3926711	2021.232022	11884.96566	106.3272683	2258.859816	4481.490015	4554.5	318.606383	584.4308356	3863.253842	214.3318733	660.9538358	572.0739175	1439.131702	103.500685	0.1643893616	0.01063580788	0.1980563107	0.01554339986	0.02361356743	0.04464119295	0	NaN	NaN	NaN	NaN	NaN
9	118.7050544	587.5669642	1076.689503	15827.84774	6344.289266	252.196097	2468.799014	7587	8915.526882	212.1099834	2420.125012	1097.731281	117.2709354	276.0643714	1181.431892	2391.794758	0.06856420411	0.4073068126	0.01689217356	0.007595716928	0.02048982873	0.008430261071	1	0.05859401867	0.7976269336	0.03541868506	51	0.9995788812
9	119.3316171	211.4300483	4994.617897	16591.35524	237.0240473	31.45389565	2485.639911	6024.5	7484.021277	965.3236648	2970.370135	193.6982969	245.4730851	238.5438557	1092.101061	3272.002198	0.3044490426	0.0138335169	0.001874847084	0.01590211356	0.01224926242	0.01682056243	1	0.2406081772	-0.01043383786	0.02375758937	69	0.9999999997
9	119.2538248	524.1819499	-61.43245051	13391.10008	-41.09298944	607.9068977	3801.480983	4864	8364.457447	47.21199069	2915.321359	152.2956331	99.70447842	266.1426894	1004.902642	4051.632587	-0.004413620474	-0.002904568997	0.04837112647	0.004136491457	0.01287204122	0.01150946638	0	NaN	NaN	NaN	NaN	NaN
9	120.7142308	253.8505527	2965.539192	18019.57025	1599.97709	1237.886277	3341.937251	7175	6544.711111	514.8547254	2958.718071	393.7591544	264.9747779	313.7265413	1192.061049	2640.734432	0.1669528282	0.09172137274	0.07071412593	0.01028097326	0.01456471475	0.01297611025	1	0.1370658734	0.1525020153	0.229909537	59	0.999999994
9	130.4675605	309.6595123	2862.285965	17177.60997	2428.804666	1732.647884	5373.249158	7165.5	9015.106383	529.9834184	2779.643962	531.4200968	301.0289052	517.9868028	1177.755534	3761.017994	0.170739068	0.1438416469	0.09971016601	0.01333733919	0.01642683542	0.01606667551	0	NaN	NaN	NaN	NaN	NaN
9	133.9856417	93.43520747	1784.404821	10949.93843	101.6668601	512.5854424	1631.2426	3944.5	3336.384615	291.2249142	1745.206978	142.3978816	172.5045582	181.6840118	621.24395	1671.854345	0.1628919862	0.009627638804	0.0473461496	0.01147564267	0.01404575474	0.01615815755	1	0.1316963	-0.01628205665	0.1466884083	53	1
9	138.6490581	238.2563791	13576.14205	13348.65296	369.8646207	-523.3760732	3184.739005	5404.5	21176.4086	3555.199135	3442.361426	180.6380456	568.1303432	291.0307237	1259.428977	14020.45513	1.007703151	0.02707777572	-0.03665122581	0.0402272948	0.01796696382	0.05068552787	1	0.7935005924	0.009133216577	0.05047517958	94	1
9	139.1450513	706.3978925	2576.780019	9396.630381	830.5573542	606.375389	2019.436161	3741	14571.61702	700.5696556	2438.870932	222.2303042	216.8628113	199.0912199	909.1819752	9348.07817	0.2804772729	0.09170533364	0.06500978142	0.01848418792	0.0162578977	0.0217915547	1	0.2263325936	0.1512682316	0.2359015317	73	0.8285716701
9	142.2991604	389.4359517	8236.525483	16866.35372	-361.7160007	3008.851814	7452.191472	6670.5	11336.70213	1713.456603	3483.315434	192.8520836	684.0460261	576.620981	1337.792617	5801.414916	0.4923158834	-0.02047962323	0.1757003417	0.0227207185	0.01470911101	0.03438485322	0	NaN	NaN	NaN	NaN	NaN
9	147.3496924	442.7808709	979.6657697	9504.906535	-666.5120891	1366.142723	6879.516156	3769.5	2634	368.745011	3785.148305	163.0107594	197.709312	716.9497742	1345.12089	2747.322196	0.1049594204	-0.06891204383	0.1489814885	0.01506157719	0.05517183419	0.08968813657	0	NaN	NaN	NaN	NaN	NaN
9	151.1869362	349.7689687	16048.8619	14408.34479	879.4575683	471.0558068	6489.967432	6145	1193.723404	3011.912882	3073.104211	375.2514732	611.6204901	487.1418772	1293.806293	657.942858	1.095202531	0.06541157028	0.03314747067	0.05317047301	0.01932345538	0.05247539564	0	NaN	NaN	NaN	NaN	NaN
9	152.2993248	190.4080817	890.979134	13018.15675	836.1802844	222.2432169	2381.078931	5034	21707.19149	270.6315053	2902.079195	187.6659466	126.583551	249.9703094	1012.032264	11797.44902	0.06646175614	0.0641222657	0.01606423486	0.01032685227	0.01722707545	0.01129974409	1	0.05403236405	0.09510108296	0.0204933894	34	0.9999877627
9	155.4875307	139.2131547	710.7001228	12292.60716	2742.971698	1153.909725	1795.244811	5246.5	6943.473118	200.2076034	2606.967674	567.5058177	277.2748401	182.5370608	1057.62021	3418.130714	0.05741527852	0.2298951707	0.09160148477	0.0102321476	0.02080082628	0.01330081291	1	0.05305674344	0.4370169212	0.2811671812	47	1
9	155.6229892	325.4612809	-64.87857885	17142.74445	1284.594949	1961.423926	5917.784678	6805.5	6305.130435	81.30951192	3441.161109	421.768189	356.9986604	765.0559253	1377.974777	3153.271666	-0.00370184985	0.07674781424	0.1171288141	0.005246493582	0.01680428051	0.01302470949	0	NaN	NaN	NaN	NaN	NaN
9	161.6637242	640.5035104	-148.4986002	17257.79719	785.5139828	2105.079498	2759.727867	6432	5061.021505	68.15839925	2407.485401	229.8141297	287.7090612	222.4004283	915.8013303	2282.044907	-0.008523203953	0.04600632542	0.1229089033	0.003866874912	0.01105900961	0.009138088279	1	0.001456407248	0.06220648765	0.3667240297	9	0.9999999074
9	167.9543989	569.0863617	-148.5447212	15371.67815	6404.863722	686.0784159	2934.12487	7585	11625.21277	99.42378583	3003.87967	1327.436901	128.0130437	274.8268218	1442.184787	5668.978808	-0.009968449795	0.4255227387	0.04590845941	0.007230888474	0.020816278	0.01052525822	1	-0.001416880271	0.8365727828	0.1172127369	29	1
9	170.9252956	627.9749604	1109.823013	16879.35845	5320.266442	720.6573291	2360.387441	7682	8729.619565	213.9452878	2646.95255	928.3982203	161.5815243	249.2515621	1214.718246	2572.438441	0.06570234515	0.3130649326	0.04417237933	0.006950549953	0.01715158892	0.009067656319	1	0.05728215281	0.6056331492	0.1244257387	49	1
9	172.5351483	98.30000139	-116.2994776	12844.85081	1223.056599	1403.342621	1932.791673	4972	8576.010526	62.72805235	1959.247809	215.7112857	242.2992991	220.4912647	716.7511111	2997.661747	-0.008882174394	0.09456633835	0.1096543361	0.005631003429	0.01538317121	0.01075437478	1	0.000735594783	0.1611779152	0.3231808291	14	1
9	176.6985561	207.4428146	-60.98941633	15721.91375	2476.736944	348.8857562	2444.2587	6340	7073.829787	80.59334275	2977.431678	547.7256826	106.827446	289.7006989	1210.934952	3488.852579	-0.004582232662	0.1621830635	0.02290967526	0.005336122003	0.0169321574	0.006916643523	1	-0.0008092713684	0.2966963341	0.0312164263	17	0.9996599426
9	177.6310815	113.3052045	-85.18751822	12970.00753	1254.151667	702.8420107	1749.86626	5061	7815.076087	63.6157213	2840.011721	257.8006543	153.1611139	220.8654628	1014.041877	2843.978977	-0.00680132396	0.09943574607	0.05575404296	0.005972762876	0.01712883406	0.009155494284	1	-0.0009993238173	0.1693512308	0.1403718804	13	0.9999999388
9	187.63184	311.3125952	5505.49898	18143.06162	2649.465882	799.27083	5339.245571	7692.5	14227.79787	1342.53812	4198.555083	696.9315382	307.2775523	439.3036553	1727.291732	7427.191911	0.3072608628	0.1454570561	0.04383669372	0.01305251949	0.01715592555	0.02183344951	0	NaN	NaN	NaN	NaN	NaN
9	188.5070678	479.2414959	-357.022741	18183.99153	-279.4224388	5398.656837	6443.874035	6814.5	6676.212766	82.68926404	2987.765333	180.1981602	755.4951852	416.0325788	1081.163685	2424.759431	-0.01978924388	-0.01447365229	0.2981255323	0.00495466242	0.01106494634	0.02345320709	0	NaN	NaN	NaN	NaN	NaN
9	188.2464754	515.5710569	-193.3439791	19075.39806	602.3368026	2907.724661	4988.635379	7281	7249.585106	79.25080932	3547.846244	268.3367712	452.9167531	292.3738356	1325.05298	4011.331925	-0.01000574354	0.03188926343	0.1541122827	0.00424941938	0.01220041968	0.01421918298	0	NaN	NaN	NaN	NaN	NaN
9	189.2896809	123.6472379	-39.70389955	16067.11188	1552.53927	461.8440187	1782.994278	6155.5	7305.450549	55.82080997	2481.79735	298.118623	106.8201446	233.7224742	938.4199296	2211.656756	-0.002547691945	0.09866875373	0.02959107891	0.003744795841	0.01348765037	0.006399244073	1	0.0006934126639	0.1668811099	0.05225697123	12	0.9999747074
9	191.7094007	359.4622089	-45.16811305	20764.6344	4469.261865	1899.392865	7061.594289	9371	7560.768421	90.85953102	3329.752183	729.255182	240.9568891	720.6256696	1348.694479	2384.696802	-0.002193636525	0.2067039558	0.09244264617	0.004711768751	0.01730369204	0.01105752622	0	NaN	NaN	NaN	NaN	NaN
9	193.6693992	238.635383	987.1884278	15991.88228	299.1509265	1007.094543	3605.092289	6029	25224.05208	258.6081941	3263.55241	180.1679447	224.806823	294.2129649	1162.962053	10184.80391	0.06225450819	0.01920734328	0.06382836584	0.007377732135	0.01341634126	0.01364867002	0	NaN	NaN	NaN	NaN	NaN
9	196.5895295	149.9807786	-70.50967697	17240.52194	2775.96522	259.9812153	1913.302833	7008	12666.26087	76.48719977	2314.871712	499.3661136	86.90943719	269.4594854	980.3403853	3152.13304	-0.003900823922	0.1640325584	0.01577059651	0.004907426364	0.01604075067	0.00530454776	1	-0.0007086768661	0.3002410316	0.007135093272	16	0.9731488935
9	198.6094331	259.3958513	3259.364095	19106.4647	4588.302852	1512.966029	3746.113688	8516.5	6387.242105	561.8830296	3036.090041	851.1403358	330.8100314	364.4543721	1365.584922	2599.776258	0.1715688076	0.2335615427	0.07829221339	0.01100152985	0.01960735309	0.01385181878	0	NaN	NaN	NaN	NaN	NaN
9	201.4563809	134.5123956	4354.722338	14981.22765	1432.595889	-65.62160608	2146.534743	5808.5	11189.39583	800.3504721	2609.621932	310.8790895	213.3411183	236.2133822	982.3820746	5289.532327	0.2937008696	0.09662637637	-0.004629496104	0.01451325376	0.01583193523	0.01627647927	1	0.2323972858	0.1589292071	0.002023284096	74	0.9999999958
9	205.6609382	387.9634813	-55.1981333	17740.53179	1141.046724	2569.231283	7911.427659	7264	8932.489362	83.95419655	3767.038901	393.4777687	368.4519916	711.1556993	1481.338965	3355.902125	-0.003077588879	0.0628500082	0.1470807913	0.005226087655	0.01579120423	0.02204162321	0	NaN	NaN	NaN	NaN	NaN
9	206.6790875	99.63735431	-65.1769412	13201.64184	1233.280925	717.8004668	1720.90787	5112	6621.361702	58.48410262	2743.674597	275.9224671	146.5848565	213.3745476	996.25254	2700.27539	-0.005245219922	0.09374710534	0.05469231576	0.004906318176	0.0159501573	0.008223540172	1	0.0001146739797	0.1576574055	0.1369138394	13	0.9999998489
9	209.5248922	278.2526587	-34.39409468	15794.1419	778.6797225	840.2076539	4616.792603	6027.5	9191.978495	71.43274613	3014.682917	257.31079	145.7027206	472.1842521	1143.432627	4404.542741	-0.002205558317	0.05037888909	0.05492494995	0.005342536951	0.01395913486	0.01000581423	0	NaN	NaN	NaN	NaN	NaN
9	211.3561841	331.2494501	3149.503638	18128.4802	5632.11212	1052.621249	6136.325314	8653	10283.02151	820.0922293	4221.578594	1301.24443	232.484556	622.3177045	1863.952925	5488.844939	0.1719606562	0.3058592756	0.06147122707	0.01276308842	0.02045799514	0.01888465798	0	NaN	NaN	NaN	NaN	NaN
9	211.791541	414.3035794	2242.794241	11965.1788	980.4826504	2331.658793	8367.605328	5252	1297.531915	787.2255302	4547.753229	716.8340461	441.5367834	848.4311325	1875.505297	1097.56186	0.1851310809	0.08436444747	0.1945397686	0.02181520946	0.04715792279	0.08576703834	0	NaN	NaN	NaN	NaN	NaN
9	213.3447244	480.6067023	-82.28036205	16663.92674	-348.3285597	2071.845441	6085.148172	6130	6885.157895	64.4512249	3530.915898	173.3671506	297.1757369	412.9551292	1281.041145	3207.612701	-0.00458144948	-0.02081863913	0.1227917773	0.004250273726	0.0135694087	0.01931967101	0	NaN	NaN	NaN	NaN	NaN
9	216.5591306	242.7094949	3216.390195	19821.87296	963.4437466	3405.14611	3814.57613	7820	5574.37234	663.2775424	3849.857944	318.5522914	630.8953849	340.9080457	1491.652093	2088.779888	0.1660342919	0.04780504903	0.1704509923	0.01092211814	0.01263611478	0.02273495157	0	NaN	NaN	NaN	NaN	NaN
9	218.5290321	52.62858165	9268.039333	9440.991818	670.2090507	-617.931489	1496.314748	3859.5	9023.913978	2075.491192	1951.464849	185.127416	397.1501188	219.0698311	751.9187886	4842.849477	0.9746194284	0.06869762243	-0.0623779956	0.0485557834	0.01956343183	0.04622836122	1	0.7660947131	0.09377878511	-0.04307384918	95	0.999978881
9	226.7095471	160.899016	-56.42544297	14958.95114	4799.677733	477.9184376	2137.601553	6804	6128.804348	93.08087469	2467.633237	888.7844102	119.9547006	321.1692992	1123.472438	2025.550959	-0.003323973905	0.3270997353	0.0313671737	0.006513854163	0.0203970447	0.007450434198	1	0.002089685278	0.6345571351	0.06587371882	25	0.9991466444
9	230.1848009	90.54553817	-11.31845756	15434.96253	3295.928113	382.9075524	1603.63693	6378	8988.947917	75.19647924	2209.363902	521.5671098	99.16296467	275.5133264	906.2198802	7183.447015	-0.000683529504	0.2175000623	0.02481523212	0.005106155656	0.01749152982	0.006166698721	1	0.002848898338	0.4099612238	0.0404498937	21	0.9999998131
9	230.7170552	106.1121685	6423.83303	14386.69692	835.0971366	-269.9864812	2029.197538	5527	20856.05319	1236.224059	2604.079816	186.7156162	307.1418197	210.3934887	947.8664435	9850.230552	0.4635030798	0.05943562848	-0.01681617915	0.02183564337	0.01462208455	0.0232003934	1	0.3653760966	0.08088101444	-0.002712032058	83	0.9999862101
9	235.5260464	148.2562085	957.1658199	17519.76338	1180.656904	1732.06142	2173.297228	6693.5	20472.88043	225.6162375	2805.560525	269.1921277	321.6330709	201.5254018	1069.735342	6247.507077	0.05501738782	0.06959211621	0.1003617265	0.007383349413	0.01308103014	0.01107704721	1	0.05038823886	0.1091779516	0.3050087045	36	1
9	236.2224021	38.67763847	5.78189313	8598.181086	538.8499782	103.8226514	1412.993387	3277	6405.580645	45.40668202	1823.386057	169.6208369	59.58333254	205.6993579	666.3123495	3556.407161	0.0007247573158	0.06704036776	0.01234975962	0.00577720368	0.01694572471	0.006876076235	1	0.001921057651	0.1015387775	-0.006760820927	6	0.9999991532
9	238.1418072	76.53427179	-29.22561277	11288.08803	1714.96622	171.8953597	1712.916287	4572	8395.852632	68.56132259	2240.003135	333.4110639	82.81007766	253.8079603	853.2985158	2746.727345	-0.002712459626	0.1522119637	0.01626116535	0.006685337684	0.02049144389	0.007538732907	1	0.0001625192182	0.2760491957	0.008669780086	16	0.6978337068
9	239.3390986	405.4423141	5372.090244	16806.43488	3228.521402	1367.398565	7537.06651	7544.5	6153.670213	1445.724853	4375.538167	1020.768966	280.4844975	608.6584636	1905.625147	3795.961956	0.3240081966	0.1940698401	0.08318761621	0.01814435671	0.02258625632	0.0342291635	0	NaN	NaN	NaN	NaN	NaN
9	242.554633	294.1403832	2466.338328	14741.66785	287.0961494	3106.632128	5845.813582	5869.5	2021.46875	673.3432434	3986.744828	251.4122633	749.8511901	629.6458254	1521.013763	1379.608525	0.1682871999	0.01913034739	0.2125706258	0.01298570351	0.01778632743	0.03241437029	0	NaN	NaN	NaN	NaN	NaN
9	243.2428479	262.4265231	-42.20139906	22281.76944	3499.8455	1115.091597	3867.508016	9168.5	2960.797872	78.70529026	3481.293049	595.0758707	197.2799052	506.3791957	1377.760688	1347.534791	-0.001934426669	0.1530165257	0.05090903701	0.003790503067	0.01298513717	0.006455943072	0	NaN	NaN	NaN	NaN	NaN
9	244.2732625	547.4049813	3011.11254	17844.62978	757.6660172	1431.794882	4033.57329	6870.5	8777.13253	754.6092744	4133.653927	315.5271604	332.4145524	290.3601846	1559.425697	3849.242231	0.1655285332	0.04260764337	0.07870595149	0.01221807205	0.01296297804	0.01639313418	0	NaN	NaN	NaN	NaN	NaN
9	244.4739775	562.3234211	3480.795489	18900.0459	35.98660534	496.1701949	3815.560111	6862	5463.144444	1045.562944	5490.328312	229.6823612	179.8255985	296.0900012	1994.232688	4012.914832	0.1834075308	0.002292988838	0.02567983741	0.009343772158	0.01387542833	0.01416977521	0	NaN	NaN	NaN	NaN	NaN
9	249.6782039	195.5132625	-139.9148023	18061.32467	4589.078179	1228.50338	2613.027157	7963	12295.97895	89.25239168	2546.452688	781.8944037	208.4227359	233.4108123	1158.558171	4232.124478	-0.007725097917	0.2511417371	0.06816668196	0.005112661384	0.01635292969	0.008148987616	1	0.0003180409615	0.4803188492	0.1875534782	22	0.9999998544
9	258.5159481	543.2941965	-58.837772	18584.0182	1652.964795	727.5124104	4051.909749	7359	9890.133333	74.49737006	2980.962332	382.7531736	130.4991643	328.8541362	1165.225347	3197.916492	-0.003315893197	0.09012712805	0.03935075239	0.004066461592	0.01119590512	0.007513839504	0	NaN	NaN	NaN	NaN	NaN
9	260.8738619	111.0017276	680.4138588	14317.92374	1447.048736	2866.567683	2113.493133	5629	10134.33684	189.05404	2735.77723	271.5210969	545.9571655	220.6303239	1001.821707	4264.620091	0.04751410325	0.1023547135	0.2010084362	0.009287618841	0.01553694018	0.01946490924	1	0.05111904963	0.1796281023	0.646973046	41	1
9	262.424948	451.6131377	-17.02930858	18724.87011	1309.086376	2494.033535	7345.443453	7585	4685.978495	84.27342245	3228.297087	368.5984242	301.3658141	531.9827518	1266.965002	1948.011729	-0.0009090883144	0.06999432788	0.1326705103	0.004773420339	0.01376778141	0.01520136376	0	NaN	NaN	NaN	NaN	NaN
9	265.2785189	30.66857132	1509.603845	9265.616385	152.9394026	1239.398277	1616.314063	3433.5	5885.516129	360.811158	2119.924274	122.0508618	335.1102891	155.8181782	748.8694605	3319.00682	0.165666556	0.0158447397	0.1315010682	0.01387663376	0.01567633599	0.02523280734	1	0.1392753212	-0.0008071006995	0.4339259711	54	0.9999999198
9	266.4846367	353.7046468	3725.437106	22780.65187	388.5580872	4644.833898	7572.755956	8944.5	3553.621053	744.9921757	4093.811444	281.0863793	761.4648517	680.71247	1525.070897	1318.748094	0.1707755157	0.01848061384	0.2117436854	0.01033968809	0.01284911281	0.02238156228	0	NaN	NaN	NaN	NaN	NaN
9	269.5107184	178.5966552	1172.782164	18286.87732	4642.652504	182.4620208	2174.693392	8134.5	34857.21053	292.6893976	2724.034276	789.2066378	137.0386701	277.1110954	1222.519565	9262.661065	0.064390982	0.2532391587	0.01075594018	0.01000658405	0.01668082124	0.008064793628	1	0.0536309517	0.482077157	0.008376916268	45	0.9999887992
9	275.580307	86.39031047	3579.920644	12258.33552	1224.568561	-59.91175253	1944.176072	4894.5	13808.19149	921.449113	3064.433004	260.0142135	198.3153943	264.3733301	1120.385013	8296.348495	0.28661675	0.09651015047	-0.00447084075	0.01971371068	0.02007502677	0.01849717636	1	0.2268134039	0.1587597264	0.0009739052955	74	0.9999999977
9	279.2236677	114.1423094	754.9973486	14975.59414	1588.657359	1412.561588	2140.080857	5883	22328.4375	236.7698509	2836.69949	273.3819019	292.7897722	249.513735	1041.067796	10725.77918	0.05273761107	0.1077280277	0.09646325986	0.008966629699	0.01640856911	0.01235916508	1	0.04865772334	0.1871361103	0.2925239362	40	1
9	281.7262271	280.3965481	1093.909346	18663.57017	1888.643321	2573.203091	4654.60833	7609	22826.44086	319.9497056	3699.933178	414.8163219	457.6328975	364.3104096	1438.767862	10623.35794	0.05866103806	0.1011801662	0.1365210537	0.008843268926	0.01385285321	0.01506498217	0	NaN	NaN	NaN	NaN	NaN
9	283.8096685	329.1535819	3325.977653	18844.83787	2441.590825	4098.184045	6977.403591	8095	3789.978947	696.755527	3616.518621	650.6199244	679.680127	652.807817	1535.029222	1796.330959	0.1781549297	0.1290973637	0.2178410855	0.01174658733	0.01771559596	0.02401886661	0	NaN	NaN	NaN	NaN	NaN
9	284.9851096	451.6072264	3643.671345	20938.08142	2822.729221	2408.44649	7233.040285	8956	10884.8172	649.187576	3427.08175	608.5201035	313.6624083	479.6183487	1398.184601	3745.087678	0.1768687617	0.1354095471	0.1188939228	0.01085940458	0.01521418923	0.01945088833	0	NaN	NaN	NaN	NaN	NaN
9	288.2425432	205.3742971	11405.50224	16875.49721	2814.04633	-282.9785675	2702.87644	7249.5	28331.20213	3124.281945	4274.682502	684.6513359	487.2054565	269.3546362	1746.244865	17845.59417	0.6909321947	0.1752022842	-0.01799415096	0.02976413204	0.02318633945	0.03563105483	1	0.5458199348	0.3157934364	0.04810203518	93	1
9	288.3117929	565.4328723	-134.7714777	16531.29374	443.7743855	2516.433655	4618.41659	6246	4015	100.7666182	2914.685499	367.3677776	386.8393325	1830.615891	1083.350963	1914.245599	-0.008441789129	0.02623498449	0.1552384586	0.006459067658	0.02161228021	0.01589698202	0	NaN	NaN	NaN	NaN	NaN
9	289.5737711	399.229974	8846.093243	16963.17189	160.3985388	1327.938694	8102.539675	6976.5	11475.72826	2156.219895	4219.862822	291.5020273	445.6348166	671.293389	1655.878735	8358.293674	0.5225502924	0.01061053432	0.07870262102	0.02185318955	0.01718180899	0.04184218201	0	NaN	NaN	NaN	NaN	NaN
9	291.5786903	359.6620758	-178.4258333	22610.04182	526.0436915	4115.728553	7690.121751	8887	12696.34737	72.55730633	3661.597209	265.8132452	564.6843737	680.6850568	1321.183909	3560.349337	-0.00790589684	0.0237675723	0.1867448519	0.003691313417	0.01250129748	0.01428153728	0	NaN	NaN	NaN	NaN	NaN
9	299.5853901	162.3620081	759.7951796	16256.20146	1783.197743	3583.178719	2496.647809	6401.5	12849.62766	228.6413166	2789.780342	368.4108599	684.9315312	275.6601954	1103.623753	6055.108887	0.04785506072	0.1119052435	0.2188052739	0.00944010803	0.01351909896	0.02073841966	1	0.05259615358	0.1997619315	0.7079414684	41	1
9	302.3573736	108.8046923	14258.58396	13769.46703	1424.648518	-873.6868713	1775.055855	5650	2861.5	3124.002924	3239.852823	394.6604082	565.0110623	260.246596	1318.502385	1782.950133	1.012898532	0.1045462545	-0.05779361559	0.04116814612	0.0163652081	0.04835966529	1	0.7969047787	0.1669723654	-0.0176894825	96	0.9999998592
9	308.1698169	364.7810638	64.05540004	16904.36331	287.2094228	1735.534687	8192.62316	6719	8566.791667	78.60407458	2736.889496	256.6568404	232.6851392	776.8211136	1100.944623	3878.454993	0.004094719026	0.0160444205	0.1053107161	0.005042579161	0.01498701162	0.01522701769	0	NaN	NaN	NaN	NaN	NaN
9	310.4896234	237.2918555	-130.3950189	17777.92506	1866.287073	1423.664126	3291.812614	7031.5	9755.849462	68.74057262	3402.536474	467.2519898	268.5101451	281.8087743	1353.923436	3013.822634	-0.007663386397	0.1022521719	0.08201979741	0.004687505342	0.0170563425	0.009820905405	1	9.149286377e-06	0.1759897768	0.2296651291	14	0.9958488346
9	311.4528582	444.6873738	-232.8238739	18783.23489	5950.086527	3473.931327	7075.434213	9065.5	20268.56383	122.6519396	3409.508934	1157.828497	507.66465	478.2761888	1541.969926	7720.67958	-0.01177361827	0.3020599019	0.1851384157	0.006791297911	0.02202538771	0.01755668261	0	NaN	NaN	NaN	NaN	NaN
9	315.6997786	186.3897166	-83.01204449	16869.83008	1082.365136	324.891297	2277.570152	6345.5	7793.638298	56.78584248	3281.54923	315.2987989	108.0190906	327.9375566	1256.259472	4268.593052	-0.004909594532	0.06809691024	0.02037280715	0.003806962441	0.01306967647	0.005681514779	1	-0.002009745848	0.1040162187	0.01931903331	6	0.9811203125
9	316.3527276	251.5331376	1207.771018	19217.17871	4675.20017	2273.641061	3331.758366	8647	8485.228261	255.2440272	3379.133912	859.0905213	417.3263126	299.5164091	1453.668975	3388.146033	0.06144526258	0.2372232901	0.1184445265	0.007730457637	0.01701959759	0.01127800169	1	0.05800160042	0.4528665177	0.3736729248	47	1
9	316.3184409	524.3535841	-113.6384208	21621.02068	4880.211912	1134.400171	4119.553541	9492	8726.340426	99.77976984	3356.781114	770.0676294	168.5279354	329.5356117	1343.21333	2596.232467	-0.005195224412	0.2239128387	0.05265168504	0.004868928292	0.01375722262	0.008493160736	0	NaN	NaN	NaN	NaN	NaN
9	317.1150475	87.6254297	9441.675388	14197.54796	1481.005908	-416.1084423	1872.298297	5781	23468.10638	1856.326317	2843.953475	289.8751446	374.4091794	234.0589797	1094.019872	11140.08879	0.6707686342	0.1031109467	-0.02599136737	0.02375396206	0.01549878607	0.03092010494	1	0.528794927	0.1681349757	0.01392792503	92	0.9999997401
9	326.2487561	470.1509053	1291.965223	19705.21509	6089.426269	1753.997866	5810.708687	9304	8860.020833	357.0873757	3905.704026	1210.998594	255.8625224	385.0183379	1700.206626	5274.310822	0.06895133861	0.3061923703	0.08801593451	0.008728268676	0.01732396588	0.01610250104	0	NaN	NaN	NaN	NaN	NaN
9	334.6449727	247.5886225	-153.9543196	18306.40404	1768.132932	2608.164134	3901.869796	7349.5	5579.06383	84.45131355	2734.32324	414.3283593	428.279537	343.9545787	1114.188746	2283.284749	-0.008454689413	0.0968497902	0.145671358	0.005203403331	0.01526784028	0.01244133403	0	NaN	NaN	NaN	NaN	NaN
9	336.6878155	380.2933006	-54.42844555	19650.60551	4253.622546	1676.361102	7748.968664	9011	19355.98925	108.4139076	3584.120317	822.5081562	212.2148679	663.3573812	1514.126335	8529.405387	-0.002948616151	0.2100102022	0.08820773043	0.006305003485	0.01630915994	0.01523416867	0	NaN	NaN	NaN	NaN	NaN
9	337.634654	64.63328064	-49.4615335	12111.54841	1889.298053	649.563602	1734.300314	4948	6278.385417	59.3537418	2272.412134	392.2464268	131.4534429	245.238011	888.9388733	2918.480612	-0.004717291659	0.1545249033	0.05590121019	0.00549072461	0.01798555455	0.009082243102	1	0.001112742861	0.2821079685	0.143207151	18	0.9999999817
9	340.4640161	420.3004237	3778.182663	20443.42736	-414.3011345	4585.410379	8118.126001	7845.5	14891.74737	682.386818	3383.21715	179.3460253	690.3171963	543.7262614	1284.682989	5484.224457	0.1826112144	-0.02056437594	0.2272253663	0.01160765693	0.01052752322	0.01904267765	0	NaN	NaN	NaN	NaN	NaN
9	342.4174054	507.8328726	1092.524138	17063.90809	2544.464186	2309.616763	4980.654972	7184	12179.26042	224.2933042	2699.066448	565.6806225	341.431089	462.2171266	1167.404496	5883.895881	0.06533179911	0.1494527015	0.1380086993	0.008382395497	0.01629602694	0.01482034525	0	NaN	NaN	NaN	NaN	NaN
9	346.2984557	264.5465928	2612.600735	16439.96106	582.9378205	3005.776434	4376.067887	6253	3154.884211	646.8978782	3792.91232	301.6277261	699.8851994	529.7273231	1458.396481	2164.561023	0.1675193787	0.03601014744	0.1895363637	0.0122176225	0.01715047804	0.02556483144	0	NaN	NaN	NaN	NaN	NaN
9	349.3724005	352.9921158	3129.946131	19075.89372	5847.162511	2154.555088	6788.425534	9180.5	15347.26374	646.5919224	3716.088323	1177.383052	359.4175902	537.174864	1657.70481	7900.395761	0.1681162988	0.2995493669	0.1176701293	0.01019260706	0.01955968332	0.01820467807	0	NaN	NaN	NaN	NaN	NaN
9	349.3404223	456.4510631	-32.68572534	19458.87202	2821.978117	1348.878168	6604.430763	8324.5	12843.82979	87.08855057	3227.536453	554.1360402	181.8074582	468.986223	1330.341657	4585.238214	-0.001667777527	0.142144314	0.06965703511	0.00474155602	0.01386580706	0.01157686955	0	NaN	NaN	NaN	NaN	NaN
9	352.6487884	138.8418796	-149.3519108	16076.37671	939.4757647	522.5017724	2236.999798	6016.5	20059.61702	57.19339671	3093.977723	269.9042208	126.6382676	266.9446865	1150.847904	9180.486825	-0.009516760478	0.0594697044	0.03450455252	0.004589162862	0.01399471177	0.006797355429	1	-0.004822579095	0.08686262416	0.0660902321	7	0.9999968883
9	353.5975143	66.46558893	1993.712093	12787.28522	1192.502993	673.8339648	1778.060334	4989	7929.382979	494.3909694	2995.911205	284.9503674	216.8809718	193.5672716	1092.380484	4668.217071	0.1528634786	0.09158969792	0.04981826915	0.01343265799	0.0169831515	0.01493127702	1	0.1246159542	0.1516696551	0.1556367317	59	0.9999999839
9	354.9541821	656.9299234	4933.381133	16514.05427	3672.868253	-62.74039524	2389.196559	7054	5853.191489	1153.831315	3651.204024	898.6627931	213.0903777	291.0610241	1572.692017	3602.422424	0.306377673	0.2254152585	-0.003760508024	0.01485253397	0.01496640687	0.01538649878	1	0.2435301024	0.4224825326	0.01218483401	78	1
9	357.9701352	95.4699159	-122.0036711	17390.64186	1718.173467	931.2948742	1721.676229	6668	8913.075269	61.56769286	2328.189037	360.2096724	175.181647	201.4309095	955.5376586	3031.173091	-0.007173056321	0.1015151822	0.0557374696	0.003809201654	0.01295001246	0.006264547461	1	-0.001276596751	0.17361072	0.1403027957	13	0.9999999148
9	357.5550418	339.6874599	1437.811515	19544.38048	6483.94306	1207.950802	6253.974288	9547	23795.31183	285.6753051	2848.91088	1015.158257	201.8909326	547.9752996	1301.61014	5458.782105	0.07412436307	0.3229531384	0.06350936985	0.008734393942	0.01917754618	0.01105276565	0	NaN	NaN	NaN	NaN	NaN
9	364.2761174	476.2458248	-186.1270476	14867.60569	99.20275514	4591.944646	6202.258547	5756.5	1260.410526	105.1974852	4013.318527	257.0824663	1001.197242	508.6353396	1497.67575	723.384767	-0.01337145438	0.008818512924	0.3131591367	0.007188858983	0.01986598797	0.03746077337	0	NaN	NaN	NaN	NaN	NaN
9	367.5186316	267.3678958	3858.970481	21376.20208	1063.60371	593.9194909	3877.300255	8367.5	7958.11828	728.2131287	3917.538634	330.1617049	201.4256043	365.6683228	1514.378582	2842.974578	0.1773266849	0.04663046708	0.02640978014	0.00912148304	0.01260948145	0.01096223146	0	NaN	NaN	NaN	NaN	NaN
9	381.4937095	216.6543564	-115.3308086	18436.16639	192.3991454	1387.981399	2945.563668	6815	6215	62.92452086	3295.54053	213.6719092	253.1086951	296.7300989	1235.573529	2342.315989	-0.006499154453	0.01052607373	0.07337191579	0.003457753604	0.01135963976	0.006264802631	1	-0.0003816463159	-0.01207385074	0.1973838624	3	0.9999999998
9	386.240715	82.58323891	1015.037605	14806.86298	659.9166406	527.3036368	1881.044632	5410	5756.968085	278.2559985	3516.153609	282.1767888	177.0747659	223.210224	1305.413708	3410.503518	0.06844404877	0.04882917925	0.03764196829	0.008727080444	0.01527041397	0.009024263762	1	0.05683882957	0.06448862324	0.09385429724	35	0.9999960854
9	386.5788607	442.2429894	6029.63875	18437.1955	2484.498755	2498.392868	6600.135156	7910.5	12118.2234	1136.016273	3428.071467	619.6748205	452.7669564	486.8921797	1470.73406	6287.096812	0.3234030278	0.1332905407	0.1323413784	0.01571516831	0.01450306107	0.02424248594	0	NaN	NaN	NaN	NaN	NaN
9	387.5471837	133.6285115	-60.34637144	13657.22622	89.539265	908.4927328	2352.412285	4967	4095.659574	53.90368804	2943.770583	149.8521447	186.080621	256.3536354	1023.96065	2355.591009	-0.004563266338	0.006413150024	0.06801319982	0.004354360209	0.01324002261	0.00885973288	1	0.000772774432	-0.02068707609	0.1794402341	3	1
9	392.3757716	260.5830878	-107.5100553	18671.06648	113.7159186	1605.745044	3892.698548	6984.5	8362.136842	59.67785148	3029.027239	180.9914881	279.8600894	315.5751412	1144.118118	2845.932378	-0.005859208616	0.005562831551	0.08592361489	0.003565099155	0.01016451805	0.007679238741	0	NaN	NaN	NaN	NaN	NaN
9	395.35717	291.5852263	5366.0391	17629.84113	-185.3037775	4694.470649	5606.406601	6845.5	9367.797872	901.2534993	2802.546533	215.1152307	829.3322544	508.9005181	1116.492726	3734.525887	0.3031071124	-0.01069650007	0.2693767179	0.01549304351	0.01373022104	0.02342418509	0	NaN	NaN	NaN	NaN	NaN
9	398.4756261	187.2622134	4813.893319	16601.29085	980.8343528	98.52418069	2537.729461	6436.5	20979.12766	1217.119985	3691.826547	281.7812679	229.5848266	252.5893339	1395.113942	12359.5552	0.2958067758	0.06262221645	0.006338407669	0.01769401976	0.01468307458	0.01641422431	1	0.234473155	0.08966346257	0.03866877561	72	0.999997928
9	417.4590471	240.3655232	-139.6525939	19042.70125	3312.212614	1444.950396	2986.61402	8066	8172.308511	83.99413653	3017.008329	621.3008976	239.930344	251.3789921	1269.748421	2632.395083	-0.006845944131	0.1667168671	0.07404062145	0.004910747036	0.01539732311	0.006626451346	1	0.0006837219469	0.3076822802	0.2048783412	18	0.9999975019
9	423.7130944	36.45106877	-31.59313033	9886.284053	4122.723411	203.6962025	1206.391943	4746	10184.12766	84.48868534	1944.682737	782.2065958	77.89014647	238.0115917	897.5589047	4973.784791	-0.003644916815	0.4079004181	0.02155880235	0.01037834343	0.03290241623	0.008149448941	1	0.001885117591	0.7996401733	0.03516077195	29	0.9999999974
9	423.8095879	56.14962624	4809.559599	10727.04222	1029.192619	889.8090404	1828.387056	4276	10025.22105	1137.434776	2416.802663	215.4773019	338.5052393	205.852106	898.9868917	6449.110726	0.4470836887	0.101046907	0.08013558494	0.02742921606	0.02031380949	0.03314711815	1	0.3589067009	0.1694027021	0.3249819085	86	1
9	431.4133324	591.4571345	-86.48013701	17093.08188	3978.731695	712.1293814	3065.64038	7444	10086.47727	83.49775424	2396.525185	656.1893198	126.9701018	242.662074	1057.790353	2448.696402	-0.005088132866	0.239835127	0.04358714036	0.005297773567	0.01633008759	0.006753867203	1	0.0007473159256	0.4563401614	0.1041082665	21	0.8191517946
9	440.9597589	602.8002377	862.0418203	11052.4277	463.6369275	320.8434592	2906.312139	4285	5926.067416	273.3640948	3309.092499	211.2909911	115.4581257	190.9933796	1193.126161	5143.207206	0.07777762196	0.04457550523	0.02893811849	0.009347581577	0.0147141496	0.01512249371	1	0.06362048451	0.05541103938	0.06617691403	35	0.9997795572
9	443.670577	32.46266241	-9.033375933	8934.203431	3665.494632	196.7448419	1250.023543	4310	5718.168421	74.03534762	1704.567558	676.969432	82.81844385	246.8446666	793.3266111	2860.068154	-0.00125515582	0.4135921624	0.02348542276	0.008972147293	0.03344499692	0.009690682257	1	0.003941291705	0.8113336415	0.04244548907	29	0.9999999925
9	443.5558006	310.6785762	5806.609718	19073.59246	6059.245668	654.9345261	4721.253145	9116	11076.62766	1115.707161	3578.217672	1151.223884	247.6907077	405.0205856	1602.526734	4862.032893	0.3033694438	0.3026498639	0.03533193186	0.01750055748	0.01746982259	0.01646463846	0	NaN	NaN	NaN	NaN	NaN
9	444.9465864	91.02458025	9004.347501	12965.16111	1336.753525	-428.9703195	1868.553875	5321	20266.15556	1771.338208	2653.401208	255.9683013	344.2986419	212.8484323	991.6827002	10450.15494	0.6722539013	0.1053540017	-0.03508233241	0.0244921344	0.01741164889	0.03017382501	1	0.5294096597	0.1724138227	-0.01660304966	92	0.9999999969
9	460.319003	357.395699	-320.139769	18273.09546	-341.3343667	5781.618083	6946.003895	7104	8520.854167	91.51405005	2839.082017	207.9193676	867.0808224	625.1771262	1070.38316	2690.044954	-0.01784700334	-0.0187657351	0.3114352707	0.00508850477	0.01207931481	0.01499098725	0	NaN	NaN	NaN	NaN	NaN
9	468.996032	70.61645446	-120.1299153	12113.37487	608.4025509	1359.062393	1781.320604	4562	13430.30435	60.66941003	1754.666536	155.8527437	208.5829318	201.1535642	635.5571977	4437.706842	-0.009897159804	0.05140204401	0.113760779	0.00570750012	0.01274798292	0.0105686125	1	-0.0001636933722	0.07296263736	0.335465547	9	0.9999999961
9	469.6181144	210.4618528	-212.6540926	14820.06306	4864.121339	1885.258077	2610.593276	6796.5	13552.72826	106.3012794	2859.61899	929.2385257	337.2123877	241.5440208	1270.31919	6935.28785	-0.01574865134	0.3287972025	0.1268705145	0.008618068602	0.02219906879	0.01222019545	1	-0.001649081044	0.6412897202	0.3881787776	27	1
9	487.4860666	68.25593818	4499.364692	10120.85826	219.6704235	-128.5431897	1684.718413	3816	13102.56383	1131.239909	2479.929766	133.4007518	207.6196047	692.8682121	892.738989	8713.867333	0.440552029	0.02162960048	-0.01246035149	0.0245680363	0.01773086747	0.0228047316	1	0.3472183822	0.003838352411	0.005693927984	81	1
9	494.6518933	114.4988698	-188.3143045	13298.2407	4277.816788	1531.939492	1829.857522	6081.5	14068.48936	87.90533323	1958.325177	599.0321252	223.0189128	233.6346586	835.6519954	5703.524286	-0.0146153901	0.3190909879	0.1148110372	0.00778130231	0.02054383445	0.01143319032	1	-0.001599721732	0.6210130923	0.3470610517	27	1
9	494.9163067	233.0889551	2997.755394	16880.05464	238.347863	343.8964249	3212.878809	6213.5	19959.91667	609.2093588	2656.830299	175.8861356	176.8312914	290.2591582	973.0267747	7791.224573	0.1789060283	0.01439772559	0.01992390614	0.01377232558	0.01157926611	0.01188693733	1	0.1426401009	-0.007563910461	0.05710745319	52	0.9999995293
9	501.5542367	85.91344433	1628.010643	10118.53667	1478.497771	590.9369935	2206.758414	4208	2876.148936	300.4821698	1887.243658	318.0757292	168.7066797	231.7829344	757.0283829	1745.57648	0.1618291789	0.1436158011	0.05912516528	0.0143188373	0.0172769065	0.01742166392	1	0.132716614	0.2583965702	0.1910816769	62	0.999999994
9	501.6969092	327.5401537	-46.51184588	16895.64811	468.290839	1888.047595	5815.154806	6478.5	12554.2	66.04681892	2682.782208	239.0943194	278.8428127	555.4665121	1046.655619	4679.879621	-0.002635881767	0.02765545138	0.1156511389	0.004396274692	0.01350579537	0.01067898277	0	NaN	NaN	NaN	NaN	NaN
9	503.4174273	538.2345953	3647.220455	12191.70004	1171.180831	1178.877075	3401.072452	5048.5	18041.7234	1016.797739	3103.943701	298.7177298	326.3980177	249.6933448	1179.112251	11609.4095	0.3024296317	0.09535950529	0.09631570602	0.0182862997	0.01812523545	0.02623592556	1	0.2456798526	0.1595841912	0.3474822394	73	0.9989502056
9	512.7093931	197.4581544	16.16936382	13217.50316	5771.94736	322.4885869	2344.447886	6563.5	4406.063158	107.0408183	3124.644361	1471.730435	98.57825132	253.5645831	1523.07081	3327.756476	0.001229567874	0.4411378455	0.02501155571	0.009172378998	0.0324085784	0.009926879865	1	0.00622848163	0.8677492604	0.04912951782	29	0.9972059131
9	516.5937776	454.1973816	27.15899308	14519.35376	2854.892171	1161.451738	4884.517352	6360	2031.595745	82.00725134	3090.184255	705.218248	149.0674293	342.9216044	1276.656853	1221.638538	0.002263233904	0.2047006607	0.08319292979	0.006259817606	0.01839391803	0.01749885195	0	NaN	NaN	NaN	NaN	NaN
9	518.6986464	49.55324606	490.722286	9157.031091	900.5512411	1793.464495	1584.494372	3631.5	4379.329787	112.1315861	1301.144098	174.3818886	274.9501261	182.2742142	500.6621435	2316.626493	0.05489712929	0.09870250473	0.1932632934	0.01063946798	0.01582394022	0.02163398432	1	0.05642652139	0.1718307454	0.6221423181	41	1
9	522.9638472	370.0921509	-53.95164916	14885.07476	-298.9909561	1845.900202	5889.732789	5569	8163.106383	60.39268504	3213.778952	179.1953292	304.2249705	529.2812737	1182.064075	3923.966779	-0.003446845083	-0.01992800747	0.1298450088	0.005052848629	0.01438124155	0.0172106905	0	NaN	NaN	NaN	NaN	NaN
9	536.155774	214.5983919	890.3566645	15982.00942	883.0437898	1770.632115	2741.354151	6053	17517.30851	188.7837403	2372.465678	219.7525979	293.0219143	253.200908	892.3482509	6508.281289	0.05868334379	0.05390409034	0.1116221095	0.00707488078	0.01289779923	0.01113052686	1	0.0538663975	0.07740204113	0.3436198086	36	0.9999999432
9	550.5221892	170.8095928	925.6834227	14437.85848	5885.343722	109.7198422	1692.990835	7061	11547.70213	233.0078464	2592.761142	1067.769429	129.8820216	460.5824575	1224.791915	4613.232449	0.06616068602	0.4109851239	0.008077055685	0.009843388437	0.02390337064	0.01005386132	1	0.05616792881	0.8048876174	0.005004882089	51	0.9999685022
9	556.4806039	453.7219354	-174.8304784	17777.20797	611.7387363	2742.57323	4375.613285	6785	10919.16842	75.04503639	2823.538125	253.7973696	387.7893003	305.3294038	1076.999503	3136.716937	-0.01008213059	0.03446949361	0.1526533073	0.004268476443	0.01167938301	0.01113675274	0	NaN	NaN	NaN	NaN	NaN
9	557.4509181	404.2451501	1261.86775	17788.63571	4083.86993	873.5800686	4927.523331	8040.5	34469.50549	248.4144134	2670.591074	719.7607745	164.9703916	414.8111143	1214.86749	7784.403446	0.07154340686	0.2242256635	0.05070992464	0.008010253246	0.01537439596	0.008696929999	0	NaN	NaN	NaN	NaN	NaN
9	559.4351707	419.6866977	14729.01765	14208.22292	61.51737278	-27.82122217	4874.445812	5781.5	32716.48913	3220.228208	3011.113188	149.7049432	505.5585144	377.9528818	1125.083852	14787.70545	1.04552555	0.004363214392	-0.001756494068	0.03206772123	0.01199758424	0.04140135097	0	NaN	NaN	NaN	NaN	NaN
9	561.8378049	102.4454288	1362.570955	8170.008398	1787.609741	415.2123019	1770.385473	3531	1143.195876	355.4023741	1959.062181	432.7377498	135.2097274	243.6578361	821.5903731	746.8879412	0.1704178885	0.2131449151	0.05229941469	0.01682760368	0.02520562408	0.01778759696	1	0.1396418682	0.4004248756	0.1721312622	65	0.9999994026
9	562.5927641	152.741707	1898.229478	11748.71236	4988.252656	104.4370176	1952.574656	5808	10431.36957	370.6971867	1832.167713	797.6406211	130.3244448	227.0638959	873.5487305	4944.596533	0.1663766879	0.4278615546	0.008478507434	0.01291759249	0.02258964497	0.01201775616	1	0.1354549686	0.8385535762	0.02937127385	68	1
9	576.4039114	145.440401	-63.93926497	12992.37644	248.3458911	400.2537113	1793.997493	4742	18922.95604	39.37273685	2227.052374	136.0184053	85.49349325	192.6388049	749.727259	6372.414241	-0.005354448829	0.01875584154	0.03019677089	0.00360779459	0.01230913864	0.006842139952	1	-0.002147603834	0.003340059262	0.05098042793	2	0.9999332279
9	582.6373481	268.445848	2700.718865	15149.89485	-6.063131274	468.9340596	3562.094188	5583.5	13869.82796	465.2399048	2425.36647	134.1680134	167.895735	348.085442	862.2397535	5152.253565	0.1774762917	-0.0003922502482	0.03135173061	0.01005597713	0.009460204559	0.01146032991	0	NaN	NaN	NaN	NaN	NaN
9	584.4955612	83.65005928	-20.80163661	9497.10077	2066.328407	96.49543114	1290.753307	4005	17177.2234	61.1221865	1477.621602	320.9330974	64.46348053	164.3992678	594.4530316	5480.205791	-0.002416842755	0.2200216642	0.009916906565	0.006741332252	0.01987556701	0.00717429918	1	0.0005565589691	0.4146476341	-0.01055622374	20	0.8151864639
9	591.324423	161.6565559	1791.78734	11396.58478	1781.24236	671.585666	2047.270671	4813.5	7017.880435	334.5992837	2000.526919	342.0815705	177.3631427	220.959091	805.2250193	3193.004382	0.1585852051	0.15726548	0.05961624931	0.01271404632	0.01831219817	0.01517124708	1	0.1302999344	0.286383329	0.1924898522	62	1
9	593.1718116	191.1851856	1881.481201	12086.6539	616.3277609	1806.641474	2235.653293	4617	6618.294737	435.7128415	2672.603872	191.7440548	397.1519674	224.0714667	977.9899734	4043.849908	0.1554132708	0.05123196838	0.1478997097	0.0115801205	0.01643010435	0.02168259381	1	0.1325140085	0.07226430971	0.4886410452	57	0.999999988
9	604.2394425	332.758216	2056.944945	11088.27414	567.4493968	779.5762771	4928.036574	4480	1757.263158	466.9511885	2656.464203	246.5493277	177.7896296	498.9299216	1018.584433	1387.256601	0.1841325897	0.05163963229	0.07482804652	0.0150225109	0.01904120675	0.02402449608	0	NaN	NaN	NaN	NaN	NaN
9	604.3718831	404.6361247	6754.623707	13566.45748	-42.15981905	431.4212522	4665.025345	5308	29413.84375	1365.55976	2815.861638	179.2768745	268.4678769	367.7046281	987.4077095	14376.81763	0.4822869868	-0.003157314286	0.0319234885	0.01875986016	0.01422912723	0.02464381643	0	NaN	NaN	NaN	NaN	NaN
9	605.6085604	662.3301199	-29.61446957	10401.53099	164.881391	174.148427	1880.691718	3832	13637.8125	50.73557975	1431.77096	110.7187739	68.79689948	184.1152645	509.9377093	3115.409539	-0.002983046902	0.01588434302	0.01669425047	0.005174454496	0.01081833695	0.006525819257	1	-0.001155490071	-0.00300413259	0.005460418013	1	0.9999188806
9	615.5087854	486.1992623	4512.142117	9819.819607	230.3483293	165.2970692	3335.562896	4003	31143.50538	1449.127876	2879.400013	132.6845429	216.0864243	227.1626078	1008.739263	21756.63503	0.4667211753	0.02293733909	0.01673389227	0.02810356968	0.0197984792	0.03089474776	1	0.3697414367	0.007243828288	0.1109520494	81	1
9	621.336732	177.9558269	-72.04104614	11027.3769	1775.709905	681.6999235	1908.971143	4583	8431.621053	59.92398682	1564.05106	299.1176895	135.6940945	212.9710884	620.3974859	2577.14826	-0.006509651138	0.1641831411	0.06297162493	0.00570583542	0.01725414508	0.009530503761	1	0.0002262294572	0.302127873	0.1671963888	18	0.9999999989
9	630.4491107	298.72801	7.414544921	12541.37491	3849.466669	793.5748609	3513.948232	5892.5	4261.393617	76.83253929	1827.116363	609.6817611	131.6560681	321.7134935	811.4564319	1837.872211	0.0006152179995	0.3075184641	0.06532780931	0.006510803793	0.02079925063	0.009895376375	1	0.007190825877	0.5955570943	0.181670097	26	1
9	632.4894711	241.4401387	4761.820956	10361.21272	27.86729589	1205.904355	2703.614666	3933.5	6341.260417	1167.345659	2659.338494	124.6737569	349.5001928	286.8622454	958.2022152	4521.075033	0.455914557	0.002382544622	0.1089374181	0.02337079788	0.01467924976	0.03449759421	1	0.366886132	-0.03169833949	0.4216343561	82	1
9	633.3718539	359.733458	846.072129	13671.73043	329.7739906	1862.449544	4218.960139	5255	7087.597826	188.2623646	2594.97457	185.7614237	324.4074061	491.6462286	959.1236586	5008.985309	0.06484710526	0.02438605226	0.1395298633	0.0080986663	0.01345678284	0.01674036049	0	NaN	NaN	NaN	NaN	NaN
9	633.3009115	427.4416828	-154.7340579	12560.53622	1813.528401	1930.039005	3703.775828	5392	15520.05319	67.67897391	2422.923745	340.0052358	325.0507087	289.4421862	919.5895775	6911.433983	-0.01162404396	0.1402828727	0.1529862018	0.006355264011	0.01734164045	0.01485062277	0	NaN	NaN	NaN	NaN	NaN
9	634.3918884	278.8033275	-33.43415973	11985.35157	590.4176556	513.7115307	3134.804182	4645	12602.30851	55.9158992	2018.977692	170.9181121	94.35058034	259.6336518	744.0043737	4449.93002	-0.002767499652	0.04792164072	0.04323119133	0.005118967693	0.01380288132	0.008416381852	1	0.0009635664014	0.06345043872	0.09690861393	7	0.9583846015
9	636.9571392	575.5976387	573.8733053	11047.00948	260.6411739	1095.384426	2393.555286	4212.5	40083.33333	175.2641683	1995.504877	117.197673	204.4026106	175.0731293	690.0247992	12517.68281	0.05234917876	0.02474870146	0.1025789684	0.009246168768	0.0129910962	0.01354445171	1	0.04804996702	0.01747792468	0.3104369528	32	1
9	640.395596	508.5205556	-143.8761537	9793.608855	335.1562216	2486.443196	3008.531397	3804	3940.180851	59.67161187	1776.96783	144.8887488	443.7674787	264.8080476	670.4159176	1996.227151	-0.01538555363	0.0343857175	0.2562444953	0.005582697811	0.01437580011	0.02030588487	1	0.004397788198	0.04287322241	0.8185774278	10	0.9999998106
9	645.7953097	210.1562955	1892.988088	11507.10049	86.4911172	719.6959933	2257.280424	4224	8393.305263	376.7427653	2054.93361	137.4365602	172.562901	219.0756859	721.4039779	3337.938433	0.1668189143	0.007479356148	0.06306055009	0.01067144618	0.01310128667	0.01441006857	1	0.1357753712	-0.02019694568	0.2009754663	53	0.9999999939
9	649.9600142	289.3950698	3198.713348	10577.45078	2253.534968	269.4022716	3198.055522	4654	8709.37234	716.3142149	2268.675704	512.5541419	172.158806	298.156227	956.2520281	5821.002807	0.3043872155	0.212449749	0.02711831588	0.01717578045	0.02119214121	0.01960987943	1	0.2438092167	0.3969766762	0.1163901386	79	0.9999996542
9	676.4296512	181.7326504	-20.4968804	8669.261712	1372.638738	134.2750797	1554.792401	3502	10918.31579	48.93358196	1448.307251	251.4686671	87.24213272	183.0035825	573.5799702	3237.526339	-0.002221725076	0.1591439592	0.01614292425	0.006020722235	0.01698967009	0.01003562191	1	0.0006000122421	0.2902310904	0.008612249204	16	0.9096836382
9	680.1217863	463.3933286	660.3409516	10610.0412	3209.626874	554.6855717	2538.642799	4914	7218.914894	228.3855758	2265.557207	678.3625152	200.6147378	1865.58627	986.2143472	4278.920587	0.06595602369	0.3010416831	0.05482757453	0.01734625714	0.02314664821	0.01807515818	1	0.05805833379	0.5813697407	0.1603378148	49	0.9998790912
9	687.2547548	305.3417349	733.8727464	11010.7348	1651.614523	756.1009373	3104.011662	4673	19344.08602	170.0260414	1922.722283	320.4049714	144.2840835	304.9479052	752.3559279	6705.634303	0.06663872032	0.1470956314	0.06866793252	0.00915050811	0.01761142259	0.01194152428	1	0.05819692574	0.2666838053	0.2023735611	44	0.9999999962
9	694.6236724	426.1480438	5492.264298	7590.054055	1092.754592	-0.4571441458	3029.924323	3357	11797.35484	1473.181193	1991.718937	340.08813	253.1302415	303.3608504	827.684251	8548.108967	0.7277767716	0.1520786456	-7.675149594e-05	0.03409098935	0.02346439067	0.04588255281	1	0.5758533586	0.2687197228	0.1165421549	93	0.9999914844
9	698.8040835	185.7007555	576.2020232	7855.163906	3299.157379	72.24966262	1336.230918	3876	6972.765957	133.4281871	1150.175772	502.2564971	82.03382382	184.4803591	541.0484827	2498.472004	0.07225299701	0.4183007926	0.008904280953	0.01293585071	0.02773915331	0.01109995063	1	0.06109106265	0.8198360825	0.009431688355	51	0.9999997632
9	735.2832894	265.5982151	3507.157773	7119.979442	612.6114586	593.7936484	2292.437429	2941	10673.47312	687.9945528	1435.70144	193.4145733	358.617266	756.1212092	554.8902292	5672.094264	0.4789237704	0.08610293469	0.08990942485	0.02638116998	0.02091244377	0.05479542451	1	0.3845404993	0.1388495265	0.3648643008	86	0.9999999996
10	11.91316028	143.1343545	30.18392084	7848.188327	2352.42967	40.7177792	999.8779929	3488.5	8106.474227	60.40143524	1337.973957	417.4816329	61.50953794	155.6605821	574.5187828	3908.923035	0.003607172523	0.3009710967	0.005266296406	0.007917660955	0.02190746295	0.008124558109	1	0.005689719763	0.5801485067	-0.02229066231	24	0.9999999791
10	12.62063414	595.5335505	529.1109338	10183.34643	986.5645761	1808.101775	1437.489396	3949.5	7891.836957	109.4865286	1475.226795	196.1429337	303.4450232	164.5728912	567.2875676	2550.667481	0.05465544469	0.09979986742	0.1829908417	0.008755975552	0.01465114828	0.01640520897	1	0.05559337138	0.1737407773	0.5871650377	41	1
10	15.65427791	318.6626023	763.7012407	10799.22994	699.6220279	93.64842168	1675.023936	4188	12701.18478	201.2892332	2210.068312	176.3404891	97.90109993	229.9778563	798.7683212	6611.043453	0.07355899589	0.06612135696	0.009032993473	0.00785838184	0.01534416013	0.01010437266	1	0.0592063976	0.09889831661	-0.001780034021	34	0.9999879632
10	20.28156197	551.4570831	2725.794115	9821.987795	191.3915892	1862.605127	1979.963091	3672	13791.5	644.3260683	2232.234589	128.6278151	461.246414	215.7298123	791.3055492	7702.972812	0.2751302195	0.02099642651	0.1843718782	0.01523186333	0.01592521798	0.02970027234	1	0.2290935841	0.01050406297	0.6385341968	71	1
10	25.07415725	275.93812	1789.874881	10828.29671	1059.462622	18.67384779	1764.064278	4274	4020.726316	408.0464104	2446.180811	271.7466479	114.402944	197.5313637	920.1580319	2283.806609	0.1683134797	0.1000924416	0.001472383399	0.01222236663	0.01794406441	0.01109400346	1	0.1338185139	0.1673443341	-0.005153656766	58	1
10	28.46299189	496.2592026	2525.638965	14939.10883	720.1489428	-19.50030276	1667.283036	5455	5357.354839	477.4845084	2730.927025	216.6849323	139.8058893	183.9873146	970.073296	2100.040981	0.1710080358	0.04925634402	-0.001145261434	0.009474116414	0.01562686653	0.01060523028	1	0.1353578273	0.06316979541	-0.01518310211	55	0.999990984
10	29.18228616	391.8694638	42.2981757	12523.51386	1146.92563	204.7247673	1954.573078	4880.5	1925.410526	52.44853233	2498.506636	249.9514977	96.31473824	256.6377384	908.8543907	1348.126008	0.003681481187	0.08977386685	0.01787418916	0.004451922189	0.01586893159	0.008017812204	1	0.004794503686	0.148231131	0.01347313112	11	0.9229861804
10	29.36730294	431.2675312	828.5833496	12387.10711	668.055503	444.5700864	1819.002317	4603	8068.521739	194.7247014	2536.031205	200.4209004	145.4132936	191.3461855	905.5543027	3933.646946	0.06602271771	0.05759486454	0.03688447201	0.007560755192	0.0157037795	0.01021882507	1	0.054951904	0.08242910077	0.09103165097	35	0.9999999699
10	31.48350162	145.3117895	678.8416588	9705.437758	2926.354832	764.561343	1401.201558	4364	2762.136842	107.09517	759.7027498	279.2853929	121.7616099	180.5226801	331.0812834	1023.436323	0.0710044523	0.305470721	0.08123849796	0.009371455735	0.0189737812	0.01111164362	1	0.06375578929	0.5912614343	0.2515025411	50	0.9999999907
10	31.72825855	610.1975394	36.965111	9997.171538	2325.487725	96.72765759	1386.294986	4305	9202.052632	59.19134939	1539.368483	365.4865038	81.26091829	211.7273766	630.4523205	3035.010745	0.00352305075	0.2322914917	0.01068627882	0.00580030096	0.0190191177	0.007844538026	1	0.005396820215	0.4397369839	-0.006192429374	20	0.9833215911
10	35.38342049	229.3855932	1755.170839	11321.60095	577.748086	1522.558509	1875.797558	4256	4265.4375	354.2487768	1995.5663	155.8637964	319.5561202	198.0907731	724.1948015	1960.235914	0.1600818824	0.05025202848	0.132756144	0.01343716895	0.01425050029	0.02189979597	1	0.1352314248	0.06971766873	0.4381142841	57	0.9999996156
10	35.52664607	592.6708839	1930.58069	11570.41476	168.2270886	546.8993122	1793.220146	4271	6967.287234	371.8943329	2109.26304	129.215959	169.1112653	247.2272458	763.2662591	2271.38964	0.1664352791	0.01495543497	0.04693383446	0.01173094692	0.01191519321	0.01596435892	1	0.1345118482	-0.00542097294	0.1462588016	53	0.9999999999
10	37.84341452	302.1088073	3951.049903	8726.362123	1344.39754	-179.8145799	1890.794074	3621	5346.416667	1326.202199	2667.527406	418.7182322	236.0948437	230.9514702	1074.130712	4444.676819	0.4740810668	0.154475803	-0.02294030978	0.04311650344	0.02821352778	0.03062887302	1	0.3741282008	0.2751372091	-0.0179643671	87	0.9999975397
10	38.73391739	315.4783763	72.36880583	9923.276749	3077.532013	138.6328375	1890.784757	4520	1945.55	91.40836241	2366.297992	825.9573342	94.34355091	275.5026743	1072.908194	1610.277356	0.007849853143	0.3163965214	0.01563726356	0.01238433591	0.02793286221	0.01089302624	1	0.009825119316	0.6120290593	0.01447757211	24	0.9999999511
10	43.46984701	418.384496	-69.95032523	11532.24032	2531.449447	1287.580376	2002.12202	4947	4600.935484	74.60427342	2287.742669	510.153751	272.5088549	195.5817881	938.3662565	2572.837686	-0.007188533217	0.2247168934	0.1134601129	0.006872922192	0.01783126537	0.01284102207	1	0.003394650134	0.4277134319	0.340925394	23	1
10	46.32865712	452.5110265	-165.0359407	14435.37673	1490.090041	1577.96146	2036.716144	5644	19413.20213	60.42540206	2439.486263	230.3784484	288.621622	183.1449423	873.5484797	6868.935185	-0.01220054371	0.1050508798	0.1117059481	0.005186035664	0.01462234482	0.01317686095	1	-0.001667134927	0.182737551	0.3297759989	14	1
10	51.14159496	271.6729592	31.6485495	11261.70587	1670.708363	322.6255741	1756.649071	4592	1060.347368	65.25438549	2568.61462	403.998215	107.641494	264.6468735	1000.910913	558.2059745	0.002861358532	0.1472746351	0.02880810447	0.006208414227	0.02114139716	0.009642282469	1	0.005317798725	0.266305913	0.05245095735	17	0.999998578
10	53.17871733	217.3381408	4808.841122	9986.557416	472.4948255	-233.5872037	2033.119773	3919	6502.729167	987.8787257	2024.310862	150.248329	199.6871021	330.957385	745.0680848	4363.746998	0.4811985533	0.04906042801	-0.02384447042	0.02467913622	0.01562808027	0.02202329064	1	0.3788149854	0.05925293191	-0.023023181	83	0.9986477621
10	55.46564675	356.327454	-19.07417712	13971.06249	2091.674969	783.6651518	1930.423379	5662.5	1744.915789	70.44052981	2647.896074	414.0314157	155.5791467	204.3801175	1025.604611	729.4297345	-0.00122234825	0.146796827	0.05836949752	0.00563366991	0.01563004658	0.008534878904	1	0.003964403305	0.2663383249	0.1521276141	18	0.9999999985
10	56.51154805	166.3496703	-35.04316876	9446.826004	2166.196283	1043.248396	1620.280158	4105.5	4750.924731	74.65356654	1680.423958	417.8500787	189.4202472	375.4614913	689.9523393	2732.583657	-0.003759327419	0.2261693815	0.1111073131	0.008740781766	0.02096068119	0.01691769365	1	0.005964891537	0.4305786278	0.3337347641	23	0.9999999999
10	56.67047876	472.3147929	8920.070742	13262.66477	2085.734583	-506.7698206	1978.311776	5564	14323.45652	1968.315423	2901.621585	410.7303505	367.2105133	201.1803801	1150.152288	8060.826265	0.6704564036	0.1523641899	-0.03893658937	0.03016946553	0.01844386521	0.03123142419	1	0.5281363893	0.2685352591	-0.02852850896	93	1
10	61.7062502	242.6597262	9637.385865	10270.62114	357.3820965	-631.119468	2152.058093	4155.5	24501.7957	2739.400369	2818.056835	149.4940278	515.4286935	238.399774	1060.233086	15281.10823	0.9559842009	0.03480652127	-0.05055416871	0.04393443364	0.01792031378	0.0578012861	1	0.7518504829	0.02495775616	-0.008153313302	94	0.99999972
10	63.72063935	309.5006722	2487.004447	13659.42133	83.76886188	44.67850595	2238.321257	4930	6389.78125	514.0454967	2760.797845	154.3492717	149.8961072	236.2255511	945.8040348	3445.654402	0.1779673534	0.005821455022	0.00298705152	0.01010936744	0.01340675071	0.01340005531	1	0.1407537197	-0.02566970723	-0.001034904929	52	1
10	63.2316856	520.4920321	3619.581281	12748.24322	743.1227492	760.9654006	2148.908598	5014	27786.32258	771.7945846	2607.370249	178.4862619	290.5741814	178.1741892	935.4094369	12773.89177	0.2850251288	0.06122833559	0.0629842241	0.01421792714	0.01615919513	0.02102544185	1	0.2295416818	0.08877284355	0.2289922636	73	0.9999999443
10	66.15454782	404.3553045	37.6439941	13943.38199	1191.887213	404.2645351	2003.855478	5267.5	1954.797872	62.77601826	2524.875574	238.8724434	97.44307025	202.2285757	898.3487454	1111.366722	0.003021110618	0.08803613175	0.02979365081	0.004877162517	0.01506721345	0.005726910179	1	0.005014604621	0.1450725416	0.05383211742	12	0.9999983558
10	66.57868016	370.6490155	-11.24819879	13931.74474	204.3259821	199.9966055	1728.080981	5081	6127.235955	49.82365608	2727.492012	160.7857122	85.66306146	240.4214231	953.9957871	3108.398663	-0.0007484153665	0.0157685763	0.01533485862	0.003721223488	0.01298705572	0.00607124395	1	0.0005216025836	-0.003305846182	0.001330151803	1	0.9999662366
10	66.85291381	456.1006374	5722.37055	12291.12704	1271.500305	-220.173197	2047.077017	5051	17337.18367	1583.232386	3375.631289	292.418725	275.1145599	194.5413706	1252.727892	11526.97863	0.4589164361	0.1038798147	-0.01659333921	0.02230814789	0.02031258297	0.02549361421	1	0.3621380229	0.1719089374	-0.001473048784	85	0.9999996287
10	69.47262326	665.6887072	12.08245521	9037.907497	151.5081322	262.4768645	1513.330586	3282.5	11818.36458	41.30704382	1615.00699	110.2405085	81.32448271	137.9623699	561.740225	4488.60016	0.001302365716	0.01859936749	0.02915930283	0.004708645612	0.0133799412	0.00794142368	1	0.003040920962	0.002926163697	0.04893405331	2	0.998007955
10	71.4811254	52.31559091	509.2093813	7626.124392	2281.101647	181.7271891	973.7092194	3408.5	4924.726316	125.063831	1179.960945	359.4056112	88.68295274	149.1099721	502.1082685	2301.454325	0.06927661856	0.2983353047	0.02333691676	0.01055347421	0.02320711482	0.01204546379	1	0.05866046068	0.5747623653	0.0538165065	49	0.9999971853
10	71.82780428	433.4380911	1809.672252	11162.82671	870.3574236	538.9769737	2062.739027	4354.5	908.6770833	534.688553	3320.81813	335.6994725	203.1816671	701.8727279	1237.438966	507.7184362	0.1645233085	0.08041531378	0.04965358863	0.01191791548	0.02031894945	0.0208783422	1	0.1337182809	0.1286856183	0.1573067739	59	0.9896677808
10	71.54723892	597.2149013	1641.050502	10683.35665	473.3949764	1423.164401	1968.20558	4049.5	3488.709677	425.5009783	2697.414587	153.4130434	389.2160185	204.1725824	967.8308729	2377.461025	0.1557042103	0.04520804241	0.1341573149	0.01320281262	0.01455352783	0.02546702839	1	0.131822193	0.05947758845	0.4417321734	57	0.9999989418
10	75.63281467	358.6127738	-197.7076857	15878.14574	2404.875713	1782.982575	2130.356272	6453.5	16203.86813	69.56175177	2885.470276	487.6680267	318.62385	260.8789668	1152.968655	5645.264624	-0.01273281207	0.1538241105	0.1104489882	0.005032349043	0.01249998546	0.01207186144	1	-0.001762144752	0.2825423238	0.3270328985	19	0.9999999904
10	76.450326	631.7792719	1520.360548	9887.750508	457.7346881	1357.086055	1848.424293	3764	3013.076087	333.5850626	2037.057968	177.1475236	321.0578385	208.0803864	766.2960527	1526.56974	0.1553200732	0.04732657744	0.1327965377	0.01417024525	0.01589499511	0.02342420671	1	0.1314502056	0.06377293325	0.4370868875	57	0.9999997448
10	77.28486593	546.6302895	1934.272453	11929.70101	505.6417074	1683.29307	2081.158594	4580	2331.83871	505.6478312	3026.053556	170.4745689	460.8920138	273.0012279	1086.01482	1445.360345	0.1597578018	0.04594259067	0.1373375722	0.01342221137	0.01352628152	0.02255269506	1	0.1352303222	0.06104986996	0.4534876773	57	0.9999988699
10	78.11380079	155.9230197	597.3092439	9604.258827	1483.501804	767.7431242	1654.809487	3901	11044.60638	159.6834169	1947.790871	288.7571993	194.6365791	188.5983337	752.5630021	6167.90652	0.06257536292	0.1546917878	0.08311467966	0.01082158418	0.01802600663	0.01508455368	1	0.05596810333	0.2827458377	0.2508886301	44	1
10	78.94822667	286.3250051	-107.1940455	9369.070864	373.3350701	2114.871947	2514.357746	3606.5	2434.568421	77.61722998	2514.053787	161.7641034	597.0026768	316.6534447	930.6140396	1832.617896	-0.01145736097	0.03997455439	0.2260301583	0.008772987551	0.01723903992	0.02730848493	1	0.005629429681	0.05328323565	0.7168171029	10	1
10	82.47474967	481.2548246	824.4749693	12062.36528	2615.225045	507.9764742	2146.765971	5180	8280.537634	211.5765793	2540.82931	509.2178228	169.9316646	239.753123	1013.216699	5374.977777	0.07038256322	0.2175261361	0.04519554884	0.008621076258	0.02278595946	0.01222609718	1	0.06024891597	0.4100520174	0.1257156948	46	1
10	89.43382171	463.5386162	-200.9396622	13439.36199	72.34665572	3011.456656	2291.945953	4865.5	2617.177083	89.88192144	3064.005019	144.7762712	693.8795032	273.7104787	1063.184396	1466.366099	-0.01452290426	0.004354880078	0.2230780561	0.006631683369	0.01268223855	0.02180355625	1	0.002726213224	-0.0197020843	0.7048762842	5	1
10	91.59978924	582.3683834	819.5142718	13229.74771	248.8839344	523.4261628	2040.534132	4893	21019.08421	219.0546779	2626.05394	164.99332	134.3861044	194.8815597	861.3961799	9727.919521	0.0638307113	0.01981548864	0.04053751318	0.007708538123	0.01583076115	0.009807004313	1	0.05313930102	0.005232604976	0.1016924848	31	1
10	92.50674468	419.8404951	1089.22145	15998.87488	4627.222651	590.4158577	2029.747095	6972	2832.075269	256.5181792	3100.262124	1002.095005	153.1283899	251.271528	1399.824158	1576.415377	0.07012215487	0.3033099118	0.03762678522	0.007703605191	0.01869745593	0.009462630159	1	0.06027554168	0.5854089729	0.1028073606	49	1
10	93.86469351	153.7840418	5084.261527	11051.69134	1703.004105	-261.1878252	1734.668	4611	13046.2	955.5754189	2072.15824	328.8199417	211.307609	169.5565156	814.1519579	5179.878054	0.4528963535	0.1523244577	-0.02188589284	0.02007725997	0.02015213249	0.02083953132	1	0.3574516792	0.2709570656	-0.01918984007	87	0.9999990639
10	94.58227537	266.0901174	2444.420835	13852.93822	684.3932371	24.54682467	1931.230957	5259	5345.075269	582.1094401	3195.556376	212.893945	154.4034713	205.5354246	1148.2461	3182.459547	0.1723625472	0.05028002205	0.001917297288	0.01202989737	0.0150111662	0.01250424847	1	0.1366299441	0.06535414705	-0.004422400826	55	0.9999981537
10	94.15129209	399.9263311	-1.06166525	11809.70801	540.8289305	713.1289305	2140.085996	4532.5	3681.677083	57.45073942	3164.548865	197.0959888	176.20834	246.0703213	1138.269639	2456.519847	-8.877867892e-05	0.04545487014	0.06174774557	0.005403860434	0.01634681305	0.01026060056	1	0.004232226551	0.05898705874	0.1604421453	8	0.9999999951
10	95.39983338	364.8400648	7911.104757	16889.99468	3816.827754	-376.6093962	1993.30075	7355	12194.24468	1547.670061	3011.207878	789.9604528	339.700521	199.5867311	1347.452782	5149.705664	0.4724221113	0.2302540314	-0.02158492213	0.02218225986	0.01528212102	0.02321482685	1	0.373533534	0.4303188053	-0.01115325741	88	1
10	97.29576873	344.2859497	4127.019635	14510.04283	4287.91196	-165.4308778	1843.454932	6516.5	9276.276596	1153.106492	3694.051334	1125.986712	207.5678005	211.7655745	1645.421846	6318.94309	0.2902260038	0.309111577	-0.01121901376	0.01561520798	0.02315084447	0.0166028328	1	0.2310000911	0.5937117823	-0.01397542951	80	1
10	100.4842919	85.35144612	-58.99318789	9183.594889	2888.850968	958.4031051	1334.47275	4187.5	13097.75269	75.89874744	1329.253822	406.2255235	168.6616661	166.9341291	572.4890344	4909.189707	-0.006143656038	0.310137093	0.1026750282	0.009156309632	0.02319597296	0.01207945837	1	0.004244822814	0.6022084999	0.3073506897	27	0.9999999996
10	102.5441377	502.7003053	5503.681405	11635.01936	376.3066689	-251.3909437	2307.241287	4520.5	21700.85263	1617.006783	3446.405482	138.3716589	293.9567728	204.3864128	1222.415086	13731.6605	0.4709861635	0.03274104625	-0.01898454248	0.02011008597	0.01684257409	0.02923464349	1	0.3709249212	0.02609753927	-0.009322166408	81	0.9995113988
10	105.7179712	427.6924492	2381.295329	15156.6036	6095.758974	85.02488178	2051.312475	7219	10304.74194	581.0716978	3554.822323	1492.018505	161.3256489	235.0896538	1719.010444	6231.359144	0.160608631	0.4031564895	0.005443703905	0.01177274117	0.02551917819	0.01208410639	1	0.130503465	0.7879324415	0.01691429005	68	1
10	105.6573304	535.5058121	-20.28638429	14761.78395	3433.385371	448.0270573	1905.350011	6348	5726.569892	81.60708057	2285.625281	578.6738329	125.3182186	489.0678105	975.5623114	1947.859881	-0.001454157181	0.2302731479	0.03071783924	0.005549748945	0.01463439061	0.007868853558	1	0.002720853437	0.436309793	0.06079899271	21	0.9999992551
10	107.3803191	388.7979194	1204.56737	19456.22499	3496.512248	658.7869132	1966.050757	8206	36688.43011	264.3082633	2687.511698	518.3180783	152.8553581	235.8134105	1117.340161	7448.634106	0.05992392197	0.1746077726	0.03412452939	0.007951999972	0.012203329	0.006629265172	1	0.05093330569	0.3219243304	0.084241601	43	0.9999999999
10	111.3560381	372.9555636	1089.308863	15963.41074	1123.877542	190.8774099	2290.944819	6175.5	33463.35106	246.171736	2315.120128	213.5111542	120.9402221	247.1404547	835.6192091	8440.353442	0.07007571134	0.07223727081	0.01285459712	0.009293818645	0.01465799101	0.008082561896	1	0.05674944342	0.1115749296	0.01065393425	34	0.9999706532
10	113.464324	621.252991	3862.625083	13746.90751	1265.409492	-134.0025717	1811.562159	5331.5	12923.37634	833.2942698	2711.385453	224.1948104	189.8847369	217.0506651	970.8718762	6482.761284	0.2924215935	0.09366346695	-0.009518148884	0.01434267435	0.01547005168	0.01468398003	1	0.2310526623	0.1527143014	-0.01500111304	74	0.999999817
10	116.6473983	317.1685263	2714.978179	16077.11809	3627.175291	72.47162127	2207.65781	6821.5	3526.37234	541.315365	2626.818713	686.8878759	178.4121448	253.6637726	1135.238581	1764.027979	0.1760309954	0.2315441596	0.005167479265	0.01305690655	0.01733116763	0.01258118592	1	0.1412372579	0.436486003	0.01360646122	64	1
10	117.562359	247.6766809	823.1214828	10697.90274	1611.833014	104.1504409	1930.859603	4403	2910.723404	233.0987234	2840.388933	455.459939	94.48101674	207.01643	1116.105159	2461.217464	0.07640952386	0.1531136631	0.01031956823	0.00928326411	0.01894142844	0.01059137401	1	0.06226074951	0.2769932307	0.006186342455	42	1
10	125.4269325	120.3689832	1990.815276	12365.3304	1151.754689	44.28231486	1805.950002	4781	8122.12766	352.1444404	2095.471493	245.9447459	161.7397351	303.0685508	773.8894691	3412.612392	0.1601061686	0.09498269162	0.003422971092	0.01039501369	0.0161791567	0.01455681456	1	0.1274200428	0.1570219074	-0.0005252131576	58	1
10	126.2297171	460.0929429	4450.123916	14008.49768	156.2439996	1049.267157	2796.561938	5300	6021.968085	972.9037766	2958.117787	135.3218618	330.0953261	282.7818842	1036.309789	3592.412088	0.317905196	0.01232561726	0.07490219015	0.01783363517	0.01261538338	0.02073880169	1	0.2558505944	-0.01123435098	0.2752530326	70	0.9999668785
10	129.9128609	356.4047823	-21.62742625	10254.04097	1489.258687	1284.294294	2480.613717	4167	1484.387097	66.90880335	3909.445459	604.7371752	474.1845677	371.5746319	1554.423254	1329.621947	-0.00273911465	0.149061389	0.1280158665	0.008309913361	0.02461201255	0.02089443365	1	0.007202469917	0.2732824435	0.3888935854	19	1
10	131.1116051	68.40485361	2544.620354	8926.357768	1344.810169	-96.94900698	1308.02185	3677	5016.56044	535.6006915	1674.243701	269.1735918	128.0927057	171.408303	665.6181559	3430.431386	0.2804193597	0.1509940864	-0.01164570187	0.02155012943	0.01882067948	0.01513393856	1	0.2219178442	0.2701101726	-0.02298386818	76	0.999999997
10	131.3798267	442.3617793	1134.389908	15731.9136	773.3548627	631.8188574	2135.672217	5728	3948.582418	278.2078117	3176.127023	261.8255018	163.5265854	228.3689276	1180.747649	2207.886501	0.07162963205	0.05351357351	0.04166697704	0.008473134585	0.01335266313	0.008978520227	1	0.05964802297	0.07418203369	0.1084244368	35	0.9999999466
10	133.7198676	685.4257117	1714.674647	10411.46509	1029.07353	45.64606263	1739.740425	4071.5	7405.010526	387.3274919	2339.24456	257.3681552	131.8564921	174.9264214	892.8150059	4150.735501	0.1666385351	0.09665985446	0.004136444002	0.01225333866	0.01489585542	0.01332340892	1	0.1326365777	0.1604203711	0.00342174414	58	1
10	136.2163939	93.34448559	2976.103041	10376.7967	2200.428662	-79.09344847	1400.877117	4397	3963.329787	618.0559768	1942.502443	455.8731937	144.1294962	175.0877458	808.8698333	1665.622002	0.2858103559	0.2164506284	-0.00871793051	0.01995179743	0.02045760222	0.01537152729	1	0.2269032013	0.4041516227	-0.009593691763	78	1
10	136.5902026	153.1618893	4268.996077	8735.627032	861.4875668	-141.4147334	2144.724061	3596	4960.989474	1325.646234	2643.118044	272.7263931	215.2494056	389.5044905	1022.558926	4103.953298	0.4767352989	0.1001439998	-0.0170077649	0.02774142978	0.02061445353	0.03132778149	1	0.3761488832	0.1640888673	0.0009776280009	85	0.9999999969
10	137.5908589	428.5884618	4502.985765	14558.03926	175.6249302	1068.975589	2599.034755	5408	5168.261364	1019.986715	3216.795654	169.9965983	339.5234328	274.3757269	1171.907165	3244.112469	0.3125411183	0.01266552001	0.07114856574	0.0132756958	0.0130254295	0.0229365127	1	0.2513803833	-0.0106143725	0.261289332	70	0.9999802265
10	138.7278808	372.5757378	2976.972733	17088.87675	837.9677025	1056.137273	2910.345794	6536	2710.516129	611.7094596	3191.558612	303.6074511	255.7661614	260.5329503	1249.260122	1340.287831	0.176226928	0.04940198028	0.06238123805	0.01063215147	0.01331832659	0.01348762495	1	0.143508063	0.06551460107	0.2021905747	56	0.9999999805
10	143.3360892	107.6453525	-61.59245014	10313.81629	1012.217098	1130.618357	1745.569201	4027	5532.473684	64.44777298	1917.010977	222.3055896	232.4957348	172.7971928	703.4993089	2915.723996	-0.005796844057	0.1001651957	0.1082502216	0.007010169975	0.01833145507	0.01283175086	1	0.003128930836	0.1725652816	0.3192825169	14	1
10	144.4349901	242.9914961	4960.569826	16581.50482	3830.061246	-97.13210671	2016.079137	7192	3254.466667	862.3944076	2581.730523	713.1438609	202.6707455	252.7415165	1164.134505	1169.553677	0.3025547504	0.2373445253	-0.005787283814	0.01381867856	0.01860634346	0.0134659304	1	0.2404823786	0.4468697153	0.004836032372	78	1
10	145.9834119	69.62995719	11.33044611	9248.859373	2115.121313	234.1210886	1244.471439	3990.5	7532.211111	64.90813486	1651.511297	407.4609643	77.60440577	185.2185425	684.8144111	3508.925328	0.001465631607	0.2271589152	0.02517696323	0.007620793824	0.0198278098	0.007288357043	1	0.004648812382	0.4297261603	0.04248947298	21	0.9998918238
10	147.4582654	313.3025179	-109.8482989	15755.9943	1605.322676	1862.884631	2402.391616	6071.5	6218.965116	68.35806383	2574.48867	290.4641016	296.2889059	249.786863	968.4860409	2675.045572	-0.007449198915	0.1024787302	0.1233632753	0.004798288561	0.01350205496	0.01249134667	1	0.002802014257	0.1778139432	0.3704256805	14	1
10	147.3245936	620.7476116	4537.76543	14537.90275	1503.758559	-127.7012452	1989.44743	5782	13113.43182	924.8469324	2861.287929	313.3689475	216.4043169	211.7280469	1087.020077	6096.407534	0.3039594521	0.1026221844	-0.008088279847	0.01513165829	0.01410161121	0.01628118883	1	0.2403269658	0.1709974426	-0.007248917762	74	0.9999999999
10	148.1057309	136.004	5242.483706	11179.99629	663.9256104	1000.19934	2001.560454	4416	7974.202128	1301.439583	2658.716169	185.6796399	354.1729278	199.4162629	977.0637982	4770.705204	0.4636829157	0.06001800758	0.08068930442	0.02208301935	0.0172178552	0.03353906749	1	0.371706423	0.08528445493	0.3291899702	84	0.9999980975
10	150.2587953	327.1152371	821.835246	15390.25481	1612.271059	3239.789193	2577.127401	6055.5	7744.418605	229.0617385	2965.196777	346.8644539	704.9037784	265.9047598	1146.754376	4875.753976	0.05390955268	0.1081985694	0.2146042736	0.009278081811	0.01608080306	0.02126041861	1	0.05707904215	0.1919817181	0.6948734123	41	1
10	150.9773425	492.3511468	1144.749651	17284.57341	5889.166348	91.61819072	1620.254395	7952.5	14442.83908	240.612084	3207.863441	1176.965926	118.9088857	221.9463745	1485.998368	7414.651435	0.06676951344	0.3416990851	0.006320070764	0.00860551092	0.01678753321	0.007367114836	1	0.05596194223	0.6629920218	-0.003187860211	48	0.9999988752
10	151.2494713	720.0660073	2021.426124	7305.373649	1457.136508	392.6028237	1653.551811	3149	4460.168421	560.5935562	1959.403645	418.7428125	186.2475582	160.4814541	810.0910649	4157.708254	0.2824468667	0.212850375	0.05888197772	0.02069171813	0.02340985561	0.02519227539	1	0.2285047907	0.3990391928	0.2195953685	79	0.9999999427
10	153.0336105	377.0166678	-100.1777041	15322.87922	2359.944092	1875.591871	2289.110078	6135	4335.477273	82.73427017	3433.289856	588.5133767	417.916209	266.9930775	1382.574954	3057.541594	-0.00697259964	0.1578337787	0.1219263509	0.006223022933	0.01892919431	0.01192519546	1	0.003546746724	0.2910771209	0.3675190665	19	1
10	155.6144116	464.249067	-34.21854145	10412.83731	438.361601	1428.211668	2827.078407	4008	2435.5	57.59879982	3173.122091	196.3297381	397.473632	396.501681	1161.823788	2046.72969	-0.003015276661	0.04387695702	0.1379837333	0.006620689246	0.01929374773	0.01965668562	1	0.0067432894	0.05829513537	0.4191888883	9	1
10	157.6231844	252.2800529	-174.6594886	15901.50553	3688.431627	1801.070854	2161.753939	6792.5	7101.075269	83.98715542	2977.327113	740.4958586	370.7792332	218.6722395	1251.953921	3566.253442	-0.01124583656	0.2452467806	0.1152914396	0.006881570322	0.0161998371	0.01314487464	1	0.0004779555154	0.4698357687	0.3469461205	23	1
10	158.251462	567.4662656	4715.010216	15293.75254	2489.044228	-134.4106234	1954.678439	6384.5	11574.21739	988.5916898	2974.335828	534.7384435	191.1474227	202.9329589	1221.567601	6367.991104	0.3057509487	0.1659034079	-0.01059447909	0.01448159758	0.01377767308	0.01324506061	1	0.2421078178	0.3004389629	-0.01323157607	76	1
10	159.5460023	540.7967283	5169.064032	16854.26242	349.9959815	1217.138153	2555.421282	6316	17301.64516	962.5527919	2827.915501	168.1676625	316.2072614	239.0604588	1027.604513	6396.07077	0.3106929039	0.021875509	0.07175748544	0.01666311799	0.01070285101	0.01954137519	1	0.2500362816	0.008275529286	0.2632603583	70	0.9988855762
10	162.6308134	161.6291781	4607.35323	15389.77487	302.2133269	1076.302648	2348.061062	5759.5	15996.4375	847.8333743	2580.11973	167.0270567	292.9069323	214.9409242	945.9165963	5444.881229	0.29425579	0.02002624247	0.07087271609	0.01783922566	0.01152238168	0.01969006512	1	0.2369875643	0.004607496551	0.256507954	70	0.9999999347
10	162.4753991	620.6181126	4039.168856	13231.00647	1433.94917	-106.1400626	2000.385439	5441	20057.75	1070.430301	3162.978551	298.8431189	199.5452512	207.5819452	1185.501111	12506.55284	0.2997189785	0.1115574263	-0.008323864105	0.01905747996	0.01532471904	0.0161569229	1	0.2370383161	0.1893184415	-0.008696698221	74	0.9999996367
10	163.441394	64.2563041	-30.1280484	9205.509269	533.2820946	485.8850609	1514.707409	3540.5	9512.734043	60.2640751	1854.267206	152.2649487	132.5776791	542.8201289	664.7983723	4793.128743	-0.002700678754	0.05744137482	0.05336937586	0.007153968487	0.01815828445	0.009999636683	1	0.001738292182	0.08327131436	0.131749822	8	0.9999730118
10	165.0969216	494.5805766	7588.245902	10071.66834	120.3429206	-445.2083002	2414.366739	3911.5	3771.114943	2760.096297	3691.15057	143.1495692	396.4563919	430.7624671	1344.550169	3611.501786	0.7315168354	0.01115437932	-0.04200726699	0.03250345801	0.01855543279	0.04789936585	1	0.5749770584	-0.02117488952	-0.03010224553	90	1
10	165.6860544	592.4314175	3910.56687	12317.4921	621.8465113	0.8687895212	2388.369721	4701.5	6037.964706	963.6880005	3042.504572	222.8782877	186.2629882	207.6655845	1113.624124	2779.035716	0.3106505146	0.04910208916	8.171063034e-05	0.01395359073	0.01928559453	0.01795564305	1	0.2456833946	0.06164841566	0.02023876008	72	0.9999996966
10	167.3170097	189.3259552	1112.60789	17087.61477	2822.186446	117.19921	1897.707435	6934	17246.44565	234.7215575	2479.661906	512.5354186	110.3682736	251.0958167	1041.08359	5520.101971	0.06671698533	0.1748545757	0.006446595271	0.00856634547	0.01706705007	0.006888018391	1	0.05454328885	0.3214569245	-0.008426541219	42	1
10	167.6778439	606.7190116	-119.8494596	14355.23935	3410.79145	1624.376965	2141.715657	6201	8813.151899	87.00606384	2348.053673	551.4766463	262.392043	217.0259632	966.4682199	6305.948267	-0.007652439419	0.2360994829	0.1134755016	0.006513162041	0.0169960968	0.01083787478	1	0.003123870301	0.4510188547	0.3412599185	23	1
10	169.8463427	328.1129138	15203.18146	14354.25894	1061.703349	-738.3641626	2222.462693	5863	13406.48454	3712.192476	3619.435452	299.4704957	583.4730777	292.3430312	1416.320077	8774.626679	1.036539799	0.07567613562	-0.04926452509	0.03646889976	0.01953164739	0.05052985363	1	0.8158709775	0.1079437578	0.01564955655	95	0.9999948479
10	170.4950461	138.2764975	1870.180438	11973.15149	1799.73588	97.52532678	2171.498792	4806.5	1839	466.0623274	2786.873106	442.8512506	139.0521782	285.653471	1086.991264	1090.265125	0.1594313134	0.1504217706	0.008975159211	0.01360903193	0.02293992797	0.01322707135	1	0.1276996177	0.2706976715	0.02009949321	61	1
10	173.6813665	363.1718888	2880.525293	17277.01424	5590.574027	1007.879531	2531.744095	8083	4150.452632	687.625466	3713.776796	1284.674427	264.7611857	208.4796971	1719.467848	2207.672977	0.1706435293	0.3252798708	0.05943279461	0.01080701806	0.02016805111	0.01551593484	1	0.141203378	0.6302042322	0.200261291	67	1
10	175.5252724	87.67373613	5207.519516	11316.92919	1751.291453	-233.9035768	1712.639617	4733	17634.05319	1026.262081	2130.097163	318.6543826	244.9237844	203.3021817	839.0042194	8410.809226	0.461682367	0.1610326248	-0.01992065519	0.02402191837	0.01813130284	0.02290368313	1	0.3645852466	0.2887695125	-0.01023996171	87	0.9999999971
10	175.6203846	381.100615	-273.7923645	17214.73582	1748.542602	4098.046763	2809.823171	6802.5	6215.072289	109.217997	2883.273066	390.8311165	767.9561892	279.0621514	1156.513224	2286.014109	-0.01673371026	0.1068824596	0.2429262429	0.005845100523	0.0141249014	0.01661579092	1	0.003090697015	0.1908511574	0.7754077817	15	1
10	179.2655973	394.9694756	7543.08242	15341.78296	245.0937392	-63.94991537	2717.541039	5817	5875.067568	1805.919656	3453.758285	214.0211097	322.1536809	244.4796271	1303.381328	4460.412962	0.4928736386	0.01631418114	-0.005001409087	0.02964634811	0.01510807119	0.02732829278	1	0.3889556735	-0.007263690441	0.04260815418	81	0.9999999999
10	179.2467438	515.7571769	1052.096101	14376.79491	5029.810122	88.85473394	1975.453458	6813	10531.96842	260.9381496	2809.494493	962.0417167	123.6329008	242.9484557	1256.154843	5779.081147	0.07417386898	0.3470209418	0.006307535331	0.009518790482	0.01846337056	0.009444386849	1	0.06185113895	0.6738196676	-0.001393004135	48	0.9998400102
10	180.5252373	210.2340512	6859.22165	15026.62957	4689.001257	-221.7842776	2150.786923	7062	12891.89744	2021.727473	3926.467608	1322.66767	280.9059626	233.8402593	1820.620863	8467.756834	0.4663955319	0.3273841772	-0.01435653138	0.03996065615	0.02482058415	0.02217460565	1	0.3700403075	0.6294414244	0.01539210839	89	1
10	181.4851905	422.405615	924.9289427	15936.44319	215.0650236	3532.425302	2902.789584	5891	7420.177083	226.04995	3214.220743	152.6465855	758.5447305	337.0365611	1175.547646	4684.495452	0.05962707806	0.01417855884	0.2230175286	0.008180298913	0.01052478266	0.01997970343	1	0.06134603596	-0.0002561234144	0.7215978122	33	1
10	181.980945	40.28355918	2489.72794	8644.390473	207.108429	466.0494957	1519.53271	3218	11057.64894	587.2870829	1846.81264	133.4985164	195.3681488	171.5307512	650.814209	6332.198768	0.2887442579	0.02488302599	0.05402813807	0.01851074005	0.02058228618	0.02179420475	1	0.231608248	0.01404373265	0.1981117601	70	0.9986803331
10	186.51519	74.17511946	-88.87965835	12155.89429	2724.828616	1292.723775	1581.417655	5151	8242.670213	72.5678114	1705.25156	355.2452099	205.9015227	193.2171456	671.0553389	2873.725888	-0.007522879472	0.2228045512	0.1059796303	0.006252741924	0.01629206004	0.0108769195	1	0.002640413605	0.4235552594	0.3153272744	23	1
10	187.5854406	312.8382204	-153.1640298	18352.82846	466.2572955	626.6739368	2449.575643	6925	25716.05263	54.76381575	3166.173856	191.187782	134.0652961	229.0260199	1170.244858	8041.244385	-0.007641996616	0.02613921036	0.03379605773	0.003767405783	0.009164299698	0.005554881403	1	-0.003664088491	0.01859322594	0.06296836005	2	0.9999270599
10	187.546805	733.2390998	-9.277839409	9402.943716	558.2812303	159.7865178	1702.80205	3504.5	7284.554348	44.46991532	2260.180996	154.9982058	73.00994977	159.9235528	800.606257	4310.479261	-0.001174299521	0.0610170149	0.01682601977	0.005620556099	0.0150306116	0.00825806164	1	0.0006555976313	0.08937309019	0.007844062865	6	0.998908796
10	188.6000305	220.7832544	-69.07960595	15302.90667	700.2831142	2076.602596	3068.341965	5726	3613.35443	86.19037171	2806.922044	260.1456772	366.9563387	256.9388033	1036.287924	1389.797182	-0.004376255567	0.04816360493	0.1377108767	0.006180069946	0.01499142169	0.01488536093	1	0.005687069485	0.0670732888	0.4181010463	9	0.9999999999
10	188.2683387	649.3906015	3936.336831	13767.40373	2209.869082	773.0086775	2082.130854	5699	17840.54839	956.8444303	3042.52232	434.5899375	285.1355538	250.9188883	1172.189263	8131.051723	0.290267308	0.161090191	0.06039539433	0.01590607846	0.01730061486	0.01832477181	1	0.2343453458	0.2930633825	0.2247410459	77	1
10	189.4386852	375.9919439	2985.849932	17378.09747	2803.60145	2589.750758	2600.960479	7212	7821.906977	617.1709708	3194.263031	587.0155522	578.1113043	294.4273087	1332.550921	2959.730702	0.1705170556	0.1644739765	0.1502621513	0.01203413725	0.01585381532	0.0225852127	1	0.1455285839	0.3040198973	0.5039012578	63	0.9999999992
10	189.0291603	450.3389314	4754.709774	15345.99818	843.5780203	5.784971696	2462.174027	5845	9671.12766	1303.544974	3945.848765	278.6615879	231.8534322	278.2215501	1492.296595	6287.434676	0.3109250854	0.05931433169	0.0003601727505	0.01522119284	0.01809207591	0.01848548366	1	0.2460026159	0.08256015401	0.02159418921	72	0.9999999735
10	190.480944	244.6578526	2571.376743	16378.24684	1688.47333	2480.606348	2441.36362	6441.5	6600.829787	669.8978326	3743.175517	483.4560203	643.3629414	236.307565	1496.917664	3956.152398	0.1613323855	0.1059519711	0.1512600404	0.01368234063	0.01532337315	0.02249625964	1	0.1378546129	0.1843370238	0.503257483	60	1
10	190.330267	565.6738766	2675.675915	16454.38201	3794.320834	775.339225	1905.865374	7103	7848.362637	648.8671314	3596.466158	910.2904544	235.8133773	212.0296051	1563.628975	4587.347516	0.1686288505	0.236873611	0.04669550329	0.01166765056	0.01796723809	0.01278967538	1	0.1380710271	0.4488301098	0.1534636167	65	0.9999999999
10	192.1750472	391.3961155	2910.073554	17088.7455	2857.336354	1087.119651	2683.527989	7164	10128.53086	636.865546	3489.849982	635.5029732	315.5596369	284.7331755	1445.353043	4341.57929	0.1668152307	0.1686007345	0.06371807523	0.0116267437	0.01684536152	0.01259098015	1	0.1371518514	0.3096489294	0.2086758708	62	1
10	192.4696723	664.6139428	5696.667588	11776.8009	268.2770144	-276.4570728	2088.19404	4484	13716.46237	1447.284807	2991.896076	122.2245748	265.1890321	226.0653955	1056.374047	9311.949501	0.4754490487	0.02366982462	-0.02298926632	0.02093817156	0.01246967806	0.02357683055	1	0.3741191302	0.007356476407	-0.02226033217	81	0.999999155
10	193.5121607	12.2819508	530.8538628	7959.177873	2308.343922	192.941724	1139.827774	3461	5783.621053	139.8378101	1594.336514	471.8007184	91.63787986	265.3430574	674.277204	3572.884487	0.06800792248	0.2887974443	0.0249461238	0.01166427646	0.02514743061	0.01279744192	1	0.05768167756	0.5553021946	0.05868579984	49	0.9999978107
10	194.8428007	347.7850669	5098.720504	17155.53561	4290.6641	-80.23736724	2003.941676	7740	14063	1255.286046	4015.431484	1098.640627	248.2123102	250.906825	1775.410198	8733.989945	0.298833576	0.2472229369	-0.005125538958	0.01509003427	0.02105018047	0.01584115806	1	0.2376684569	0.4671463674	0.006590345382	78	1
10	201.2029405	331.3230805	-40.54088735	12876.69812	836.7801755	252.8714065	2168.05325	4936	5062.833333	59.36076849	4155.265678	296.1822628	85.8893996	257.9433147	1522.150376	4214.82554	-0.00349467648	0.0671462827	0.01985050701	0.005305161445	0.01694131102	0.008211574482	1	-0.0009336700696	0.1020403971	0.01782589778	6	0.9944103202
10	203.7058857	82.76765187	11026.6653	11527.58435	1155.164757	-627.3231752	1590.231069	4800	4600.595745	2312.826878	2328.38425	280.2085929	422.6010099	226.0225136	932.0096688	2644.844758	0.9694307703	0.09984210176	-0.05025373817	0.03666426354	0.01586163555	0.03984891378	1	0.7630256769	0.1579790217	-0.001916284551	96	0.9999787234
10	202.9510621	402.3679559	1244.959035	19669.73039	5023.990485	1959.420865	2095.050127	8660.5	13472.7093	291.1722583	3608.926259	881.7659005	353.5647562	233.8941473	1501.264252	6042.327839	0.06082770433	0.2495658272	0.09924906914	0.009317497421	0.01554647548	0.01137803301	1	0.05639918572	0.4775053636	0.3086250269	47	1
10	205.6218478	150.3306283	5356.744322	11279.29598	68.59917384	1127.753183	2356.073429	4239.5	1552.875	1610.109951	3477.609474	162.2962124	464.2702811	302.6778299	1253.011705	1083.143478	0.4627702928	0.006183572304	0.09535598437	0.02735659207	0.01868700649	0.04931977822	1	0.3714690625	-0.02442612364	0.3770756103	82	1
10	209.575538	630.5529017	2935.472803	17260.15681	300.20974	873.1042953	2128.181336	6284	6084.260417	558.7051359	3118.818543	178.7540909	251.392537	203.8558873	1153.220241	2750.379837	0.1703777651	0.01814922551	0.04872645307	0.0101198045	0.01045844016	0.01145017249	1	0.1377646763	0.001140778135	0.1533502576	53	0.9999999993
10	210.9950813	742.360547	1816.136111	11203.76029	529.9701601	36.77232377	1678.443854	4253	6756.521739	422.8816492	2499.116369	164.8540737	119.4358243	206.814679	900.2645075	2651.157232	0.1652002759	0.0472375707	0.002840775672	0.01173051343	0.01438291361	0.012354095	1	0.1310085689	0.05922042347	-0.002985560221	55	0.9998833869
10	211.6538091	481.6515067	8524.33944	17988.37552	2039.639177	1685.695179	2520.62626	7403	22021.29787	1750.295232	3546.229298	471.8819294	495.0032452	247.0218602	1459.080583	8699.890092	0.4741848796	0.1142871876	0.09406457054	0.01882526301	0.01281650173	0.02719321112	1	0.3812966042	0.1967234176	0.3789007346	86	1
10	214.3655713	580.5834298	-52.31519667	17254.30736	2897.898034	1091.43778	2421.783673	7100	3561.815217	87.73786267	2400.485723	551.7054138	190.590575	244.3618702	1031.362852	1303.62825	-0.003337195604	0.1691520287	0.06331048368	0.005150914297	0.01555427101	0.007384316376	1	0.002793655625	0.3122823123	0.1692281027	18	0.9999999999
10	215.3269742	435.5321582	1006.149112	14955.71832	288.345725	659.7207838	2533.95546	5485.5	13159.21053	284.2420999	3441.284802	163.419471	183.0743147	240.9102042	1229.786306	8744.837383	0.0679050383	0.01799137384	0.04771090038	0.007168297053	0.0125380518	0.01096803587	1	0.05679579062	0.0016985566	0.1269557519	31	1
10	216.8314499	399.0200236	8041.256914	17049.9414	1066.826848	1803.811637	2614.392639	6755	10425.28409	1977.873822	4196.201029	302.5759149	595.4911179	385.2416854	1637.08883	6534.248401	0.4749762554	0.06330663503	0.0982266966	0.02151831825	0.01335653811	0.03464364991	1	0.3817620928	0.09249355289	0.3915141735	84	0.9999663224
10	217.386584	565.4309686	3114.429142	17255.4993	891.3873615	65.85460496	2106.884584	6464	3437.769231	759.2778245	3902.009602	282.223285	183.993284	229.8054874	1466.362205	1241.101205	0.1821980237	0.05375499731	0.003861296526	0.01145271739	0.01199503684	0.01239147329	1	0.1445472776	0.07244390292	0.00451260908	55	0.999999979
10	218.4664377	63.34771741	50.23072554	10799.468	3377.170238	285.2965486	1583.203975	4934.5	4410.978723	73.07086311	1839.940955	587.3519477	86.62434122	200.138359	792.4746234	2265.044655	0.00458919445	0.312537754	0.02593794769	0.007493141168	0.01972656969	0.007523260514	1	0.007872000883	0.6044984646	0.04867349226	25	0.5265950471
10	218.9830729	168.4346859	2710.635739	15093.85846	352.6512677	93.91687263	2169.014744	5610	12051.14286	590.0344011	2996.989712	162.708289	159.2641441	238.6266159	1081.251087	6513.743226	0.1757854491	0.02243508058	0.00593859452	0.01147641245	0.01284756019	0.01144189213	1	0.1393561966	0.008456007903	0.009085181145	52	0.9999963773
10	219.6567534	771.8715216	1372.869869	8504.821306	3493.75606	-46.74016049	1362.17156	4150.5	14852.28571	288.0093695	1683.781692	674.7124991	99.67162122	174.8354912	773.1096577	6701.738515	0.166327659	0.4121717955	-0.00588482515	0.0168360161	0.025858179	0.01325974092	1	0.1343751175	0.8059629449	-0.02005468728	68	1
10	220.6274456	312.4900525	-125.4035872	21556.59061	2331.258795	1293.310545	2419.283498	8565.5	6633.336957	81.7224606	3463.534098	435.088173	232.4048371	266.8112787	1335.151397	2067.857639	-0.005950397855	0.1074845566	0.06121365683	0.004062984002	0.01271045837	0.00562830495	0	NaN	NaN	NaN	NaN	NaN
10	221.4746469	344.7087702	1958.614757	11772.6938	2580.008932	772.2025185	2772.289042	5150	4717.91358	746.4956131	3927.066553	890.5540471	307.0949401	374.674923	1641.185614	3737.116346	0.1736696231	0.2163571379	0.06480621179	0.02359521308	0.02444611968	0.02565638998	1	0.1430289561	0.4073835629	0.2155324953	65	0.9999999877
10	224.7463508	676.4415688	3717.29513	12988.52864	2122.600434	821.7503297	2272.382982	5442	30238.84946	868.4945878	2784.562192	414.1682257	259.1615334	1736.936854	1076.407414	13504.33426	0.2927599199	0.1667998713	0.06494854172	0.0154537088	0.0212156646	0.02175799366	1	0.2366494371	0.3048791949	0.2409882911	77	0.9999999999
10	226.6195149	282.9752952	1451.849443	17593.42684	416.9272997	234.0701319	2428.795908	6583.5	16282.51064	362.7186169	3354.681572	178.6810357	126.5658227	224.2168392	1218.357929	8242.168777	0.08637612531	0.02431213704	0.0131022337	0.009462944268	0.01126782607	0.008535682419	1	0.06923658392	0.01333229846	0.01351958177	30	1
10	228.2064418	759.6502537	6679.390211	9623.316604	1001.243824	-432.5002171	1784.183587	3991	20046.54444	1431.850949	2014.349956	198.4623538	202.9642949	262.0817336	769.8178621	8274.880061	0.6916340807	0.106006244	-0.04655713593	0.02869978544	0.0180475841	0.02104372509	1	0.5439882089	0.1731979631	-0.05129612795	92	0.9999999996
10	229.5301553	354.5390504	-44.50372212	17401.79705	2905.612535	354.1520667	2622.414009	7182.5	8949.243902	78.0280233	3256.242092	657.7819146	114.6562357	258.9979664	1369.735191	4155.393745	-0.002875701308	0.1711984192	0.0209706094	0.004689441454	0.0159234224	0.006829222566	1	0.0004899300734	0.3150721335	0.02530478687	17	0.849697863
10	230.3477839	547.3442258	892.8564017	18233.40794	446.3844812	3981.498403	2697.449137	6811.5	25578.76596	232.2161913	2990.693998	163.8572333	706.5177778	240.483522	1076.476533	10855.60825	0.04976846409	0.02573952567	0.2124188589	0.007018595447	0.01030151641	0.01654659615	1	0.05298641568	0.0231485356	0.6837128961	33	1
10	236.5045651	208.7483042	961.9992661	14934.47159	1393.083971	601.6284446	2125.924725	5785	6075.244681	250.7456391	3500.881729	419.9190533	171.3619983	645.5844752	1359.20387	4605.3372	0.06669488177	0.09690598701	0.04324054748	0.009663280085	0.01629626221	0.01219762369	1	0.05621204297	0.1631045347	0.1141468141	39	0.9999999991
10	236.5149093	427.6470085	-235.4374267	14921.93009	1339.43582	3734.640931	3099.759699	5938	2595.344086	118.571351	3871.35174	441.8471346	974.2495728	384.8879099	1507.402306	1390.288299	-0.01592237283	0.09540602165	0.2493687756	0.007712787749	0.0159220936	0.02650758034	1	0.004044540131	0.1675633151	0.7971261778	15	1
10	237.4654141	785.5478784	473.2214624	9426.074276	545.9464636	1760.763103	1672.774122	3573.5	24103.625	142.7657932	1367.964811	155.8318585	300.8491626	760.5878465	501.5784249	7138.380078	0.0496551991	0.06151227497	0.1871605097	0.01452459033	0.01589170907	0.01988386293	1	0.05159218097	0.09554601615	0.5989384125	37	1
10	241.5286323	98.76619502	2345.84909	15397.70117	716.6314728	872.93875	2144.904839	5749.5	8229.150538	428.2085764	2641.640289	217.1158136	225.024926	233.569622	969.0565097	2666.102863	0.1586479899	0.050854789	0.05664001442	0.01018836292	0.01282693939	0.01400238965	1	0.129277298	0.06845625952	0.1787665554	56	0.9999996314
10	241.6259543	309.3740313	1341.221789	19259.34085	6435.979453	886.4909223	2889.926141	8983.5	2650.0625	291.7064541	3453.660496	1138.692649	205.9547332	268.8617326	1518.083824	1120.628525	0.07011904137	0.3239970793	0.04657293318	0.006763893865	0.02122215257	0.008992301785	1	0.0610121744	0.6280515342	0.1339547165	49	1
10	241.3687511	605.3059068	958.9644107	14925.04094	2406.059257	583.9494131	2097.718277	6120	11200.30851	262.2428515	3238.856717	521.7064213	176.1141918	206.9887979	1269.470979	6105.204133	0.06411187579	0.1657084294	0.04062517657	0.008083683303	0.01804206634	0.009558005017	1	0.05457810033	0.3038837255	0.1070008363	43	1
10	242.0359042	250.5219627	5790.392925	11616.833	79.67374955	-76.26181604	2679.948869	4362.5	3141.870968	1904.237602	3867.093004	161.1133516	290.9292177	353.3478368	1395.805908	2759.241745	0.4892485805	0.006290682871	-0.005953330786	0.03102699938	0.02039068814	0.03456600765	1	0.3859500695	-0.02778135343	0.03821730615	81	1
10	242.7475666	656.8845659	995.6375594	15239.94766	1451.630842	705.8205714	2289.546473	5879	8622.452632	217.5804583	2980.866492	376.5181226	182.1268261	557.2193101	1147.719495	3691.350865	0.06470876844	0.09811441116	0.04661680415	0.007247609199	0.01622040377	0.01111643522	1	0.054868133	0.1657072169	0.1252337775	39	0.9999999869
10	243.7856018	458.1354795	24.88642702	13049.94866	5784.575248	422.5523411	2231.135698	6392	5227.761905	95.68569996	3088.088235	1373.637337	114.2085918	264.7669099	1458.032289	4052.00803	0.002251358245	0.4361821565	0.03415349478	0.008319474341	0.02971634042	0.009738936288	1	0.007573805365	0.8578968137	0.08030305808	29	1
10	244.5955396	380.6409645	3001.582153	16853.00375	802.8147942	180.749661	2685.510696	6465.5	3289.115789	808.457292	4176.009397	330.7515543	195.2117015	234.9132483	1594.014311	1914.884924	0.1848444756	0.04854192308	0.01165304823	0.01000826475	0.0143427919	0.01350828381	1	0.1470875249	0.06200558795	0.03144589837	55	0.9999991797
10	251.3043431	134.4654894	1148.276806	17119.52379	947.3442904	660.1829961	1843.303615	6360.5	4779.16129	212.7572101	2918.328796	269.3165971	189.4832442	220.4287401	1116.611134	2839.848064	0.06732010375	0.05739955517	0.03959725158	0.006780110661	0.01162528654	0.008696441735	1	0.05614661727	0.0821071035	0.1005478241	35	0.9999999162
10	254.4948337	64.51032418	57.59687251	9842.769047	606.5116064	133.995848	1878.721442	3835	6318.78125	73.93087538	2110.838703	199.2987961	91.36032732	525.7208164	767.6290083	3987.794793	0.005637352235	0.06040566892	0.01438180884	0.008498258153	0.01594055227	0.009081719014	1	0.00587337986	0.08798031225	0.001029324758	6	0.999997862
10	254.2842792	149.4020804	3818.847754	12210.44043	28.17898908	1075.725271	3052.251354	4576	2314.175824	1004.736592	3031.693998	175.819464	359.451504	305.2719704	1083.285957	1611.631007	0.3174295851	0.00236371347	0.08460318462	0.01924708495	0.01854225983	0.02987311954	1	0.256007596	-0.03130300743	0.3078243483	70	1
10	256.8766192	540.5932923	-250.9251111	17958.33056	2033.111977	2198.242757	2309.536074	7157	14327.58511	77.04019129	3450.093524	425.8954742	395.107182	244.3589985	1340.444896	6061.624981	-0.01432834052	0.1117994182	0.1202359518	0.004843895079	0.01367301723	0.01056192552	1	-0.002750073829	0.1968522309	0.3585589454	14	1
10	257.6145169	457.4944691	1255.095856	16095.08308	510.1637877	232.3809194	2589.700315	6056	26889.5122	391.8029548	3508.914777	189.7618593	131.6470526	253.9864455	1230.980981	13090.3538	0.07834414326	0.03046311753	0.01418188973	0.01031839047	0.01591301149	0.009410356229	1	0.06301479566	0.0260309338	0.01560504715	30	0.9999999812
10	259.7226979	205.8701598	6238.606651	19751.40964	432.908038	-1.209021145	2280.790048	7452	8502.178947	1019.983199	3098.025269	206.8672625	227.6261557	215.6720742	1163.245255	2913.528602	0.3151152325	0.02399524143	-5.393122253e-05	0.01312591595	0.009734581854	0.01253397785	1	0.2489912825	0.01020903181	0.01992496266	69	0.9999989524
10	262.6622001	262.0522191	910.3948054	12811.83306	2907.233047	250.1511017	2501.299084	5527	4838.461538	345.4944924	4113.635571	1007.172225	110.9739079	333.471071	1719.462699	5138.163155	0.07512649772	0.2352227752	0.02028648707	0.01170066666	0.0258610547	0.01499046238	1	0.0625615616	0.4454148908	0.0426040222	45	0.9990924307
10	263.4789958	247.3368844	-122.0528458	19789.12758	5136.989444	308.9130941	2223.792359	8773	20693.55556	90.27657495	2701.9637	744.720544	101.179539	250.578862	1161.467943	4579.09592	-0.006209314315	0.2540413272	0.01605259413	0.004930741197	0.01595240191	0.005036686382	1	-0.001766081475	0.4845237407	0.01063029752	20	0.9107564623
10	270.73123	160.2013172	3880.003753	13142.15415	2851.985694	970.4834644	2267.469005	5644.5	3374.021053	1159.304043	3884.723914	867.6280742	353.1414749	239.6800086	1609.675693	3023.141145	0.2959721612	0.2162623347	0.07318255919	0.02272669187	0.0280930239	0.02812519511	1	0.2401183645	0.4063741873	0.2714073637	79	0.999999899
10	271.3542814	429.8393426	52.9196939	13806.35164	779.4519219	317.0768522	2535.47919	5207	6120.578313	73.73748315	3166.300877	213.9930503	89.07977679	292.6822662	1138.055026	2649.238152	0.003824681636	0.05748297718	0.02544960458	0.006335724089	0.01592787635	0.00730131186	1	0.005119881107	0.08237827152	0.03819176261	6	0.9378242338
10	271.6596707	657.4580978	1062.015495	14485.41413	6178.062553	104.0383349	1795.242068	7043	3476.715789	248.8453899	2894.499938	1258.204838	118.8373401	224.264739	1402.817923	1736.388252	0.07328516021	0.4249843965	0.007336973906	0.009468843536	0.02131767885	0.00859054838	1	0.06186206093	0.8334569271	0.004555274061	51	0.9999999605
10	273.4369778	443.5951701	3904.965532	21071.7098	255.8832411	249.3696889	2954.932849	7697	6839.926829	691.29255	3717.586501	202.2258951	188.2166518	302.9604828	1381.523672	3276.585545	0.1843239974	0.01207186773	0.01135629202	0.008847644763	0.009745875263	0.01017212544	0	NaN	NaN	NaN	NaN	NaN
10	274.4653412	595.164454	-28.86028987	7917.70267	2572.070438	1019.335763	2075.630326	3669.5	1275.257732	67.00452072	3477.991974	1164.99001	414.8125525	275.2099409	1553.69362	1320.827757	-0.003752499846	0.3266748814	0.127656262	0.009499124861	0.03112307856	0.02140385229	1	0.007854201716	0.6368640625	0.3934656404	27	1
10	274.6669368	748.612285	9965.41748	10346.88222	708.3298276	-675.3488213	1881.310686	4230.5	26991.89583	2299.288608	2372.590659	155.9653817	382.841837	201.6382904	902.2248842	11846.09714	0.9653686455	0.07115404413	-0.06286221165	0.03757898428	0.01440130056	0.03645259631	1	0.7587808204	0.09887380339	-0.04670877577	95	0.9999868802
10	277.8425472	238.8966249	22.63965729	15784.94768	3653.803249	571.7717322	2520.203098	6848	2862.94898	80.52345428	3324.553659	901.1214301	156.5485162	453.4275014	1444.003341	2770.202517	0.001510053761	0.2327618451	0.03855769966	0.006020527245	0.02391597793	0.008014338494	1	0.00557896841	0.4416361706	0.08822828341	21	0.9999959303
10	278.3319917	221.2006534	1094.154579	15000.39727	206.757988	768.1490343	2682.335081	5412.5	6926.684211	322.9905354	3737.276061	190.8491293	217.4695846	338.958408	1327.110071	4000.582591	0.0729652603	0.01277590269	0.05048227396	0.01008978112	0.01785219709	0.0135263398	1	0.06092333451	-0.008931628747	0.1373432151	31	1
10	278.6716952	624.5157595	-70.31141814	15197.97058	1562.357766	473.4572772	2072.623903	5931.5	9010.468085	66.06856665	3134.72224	375.3885585	124.5339217	210.4665921	1195.576892	3977.907743	-0.004313790034	0.1052019472	0.03341883459	0.004764074684	0.01511507917	0.006876300536	1	-0.0004039522592	0.180396797	0.06511032445	12	0.9999989061
10	280.0673737	397.0110395	2051.734212	11260.68347	966.4863928	2051.890637	3182.715833	4637	1698.870968	645.6845157	3767.588933	370.488878	641.0974945	400.3915256	1431.331987	1301.029435	0.1752915264	0.08500230453	0.1700541898	0.01159018251	0.01861792886	0.03302965349	1	0.1498934219	0.1419466469	0.5696335263	60	0.9999984147
10	280.4569271	136.9865984	-27.05496677	16312.08692	5349.584526	459.7405101	1922.878596	7430.5	4163.263736	104.8303165	2162.291655	852.1956587	118.364315	220.4752403	1044.055505	2134.947961	-0.001860695244	0.3332610022	0.03026472104	0.006763877466	0.02173353278	0.00707003983	1	0.003226196269	0.6471201981	0.06265812071	25	0.9986959146
10	281.3207309	462.7347137	28.97733264	15070.81188	4795.715783	504.5584489	2207.479837	6884	3713.75641	107.3373336	3584.007468	1257.625523	122.610961	258.8382264	1636.116214	4627.449002	0.001920298477	0.3231054585	0.03440410231	0.008300491591	0.02064560794	0.009538017807	1	0.006389518182	0.6264339086	0.07724754886	25	0.9986062848
10	281.655881	506.0732188	-49.47511174	12521.52764	469.1868393	1634.015069	2836.84997	4718	3026.947368	65.87632145	3867.447134	220.6742922	496.2083851	407.8591936	1407.179279	2965.974564	-0.004138249483	0.0392760904	0.1354190581	0.005629046831	0.01758700202	0.01745776766	1	0.005655849671	0.04880242484	0.4100531606	9	0.9999999641
10	283.3895577	322.6809079	-5.61260024	18426.67401	4498.825533	396.9489156	2626.400242	8088	8380	85.00469036	3268.868728	932.6394753	107.0074986	263.2157992	1466.158572	4667.444706	-0.0003227335756	0.2452245806	0.02270457406	0.004999694517	0.01678643932	0.00621127963	1	0.003230077756	0.466642045	0.03428751132	21	0.626856902
10	284.3075915	418.6326262	1317.682425	20613.61785	6820.488145	759.3819817	2088.623473	9574	9034.106383	320.4440455	4098.626218	1345.343706	206.4231311	234.4408863	1808.406795	4103.719827	0.06727815813	0.322136775	0.03613596928	0.007064050164	0.01697593991	0.007911876093	1	0.05809194433	0.6239248339	0.09773556928	49	1
10	287.7650266	451.8416998	1198.228794	17355.4282	4266.773266	786.7610858	2476.69285	7762.5	12472.35802	361.7881529	4202.294472	1111.818672	234.6579852	250.4243669	1836.666517	6024.624659	0.06872828237	0.2430115438	0.04711046008	0.009227686805	0.02056453562	0.01088191752	1	0.05927587326	0.4622998846	0.1327267078	46	0.9999999932
10	290.5670487	109.5993109	-58.82251939	13330.46373	183.400082	802.4921996	2050.431809	4914.5	6684.543478	51.49437089	2670.272043	158.1692309	162.3963208	198.02825	935.2456912	3439.778959	-0.004213319197	0.01345940983	0.05955638555	0.00454377228	0.01313662816	0.007325626301	1	0.000571255524	-0.006544782547	0.1509762677	3	0.9999999984
10	291.2388175	253.7893479	-276.2386877	16689.44189	1589.434824	4206.605073	3057.619709	6579	3901.884211	113.1708365	3012.844706	441.0361004	797.1418202	275.3629025	1247.059331	1794.226929	-0.01652145959	0.09904078816	0.2501010574	0.006796044709	0.01588282309	0.01831697542	1	0.003648171895	0.1750333537	0.7996075427	15	1
10	292.3016225	270.3208488	5890.070763	19644.72387	2145.061114	1585.673232	2759.883292	8052.5	15904.69565	1260.497152	3979.887587	418.5340414	459.2083717	220.7746143	1549.373713	8843.443818	0.3011937752	0.1065082246	0.08123740785	0.01324883426	0.01403673552	0.01978816173	1	0.2438404722	0.1819204082	0.2962674835	75	0.9998877138
10	295.1550231	63.97354307	786.6748699	11885.239	3533.551878	1034.170401	2061.180689	5429	4260.944444	156.8015684	1934.625328	599.1787098	219.1225098	243.1003856	833.7150589	1836.913571	0.06692708604	0.2964406889	0.09035782014	0.00985737416	0.02480832158	0.01287213337	1	0.06104002037	0.5731133418	0.2813197852	50	0.9999999993
10	297.7267306	539.3985152	1469.617626	21796.85458	3755.867665	162.0655241	1906.640007	9002.5	8049.483871	301.9505994	3658.909873	609.7769645	115.8683834	254.6914245	1436.198598	3551.988649	0.06927711475	0.1679808613	0.007338149204	0.006374931562	0.01224713802	0.006116882669	0	NaN	NaN	NaN	NaN	NaN
10	304.4067813	52.28653562	2214.153235	12961.80326	220.5524138	61.95497318	1792.757363	4753	12597.14607	456.0399868	2350.65465	151.1851999	139.4519235	225.5468353	805.6948844	5013.038564	0.1700539411	0.01615670706	0.004174499499	0.0130575546	0.01522950626	0.01146644185	1	0.1346671185	-0.004403147897	0.001585830326	52	0.999999993
10	306.8503151	778.6016714	-136.0245913	9578.306657	1597.041973	1087.277986	1667.7181	3941.5	15303.89362	52.74643546	1913.551874	331.2472453	210.9590745	160.8177499	757.3427909	5685.019939	-0.01426617527	0.1627062108	0.109719663	0.005924625062	0.01776320872	0.01202605715	1	-0.002945258387	0.3007141142	0.3245087975	19	1
10	307.3420908	203.5699267	2796.051594	16643.39721	3959.522249	968.0518501	2359.144839	7365.5	6117.726316	679.9213525	3538.785855	932.4517911	276.8601982	234.1124517	1551.148931	3455.040279	0.166231077	0.2387354226	0.05933699945	0.01373624793	0.02085114061	0.01335716421	1	0.1369951063	0.4530792818	0.1960131494	65	1
10	307.3393894	234.3114545	3303.767456	18567.19193	2051.861379	283.7548234	2828.986203	7488.5	8036.684783	660.5335793	3170.169427	436.255871	181.9370056	264.9917026	1294.18859	3050.926211	0.17808118	0.1095196803	0.01567846791	0.01202595059	0.01334312155	0.01022815372	1	0.1425093805	0.1870233455	0.04569977588	58	1
10	308.1698111	106.0164953	-120.8833408	9581.290803	24.13400358	2133.39105	2469.790685	3491	1489.442105	79.78505898	2519.676521	129.0894114	573.1864572	499.6673933	899.4285036	1001.560598	-0.01262148725	0.003002384545	0.230768215	0.008558893319	0.01508999737	0.02340434384	1	0.004703857843	-0.02223428542	0.731427994	5	1
10	310.4670724	123.4910844	2125.100772	12330.25447	1727.826778	157.1896717	2396.409598	4972	1211.635417	541.095575	3127.015389	507.8545939	162.3312803	384.8444702	1230.229339	864.3199593	0.1689389808	0.143385702	0.01367207857	0.01364706675	0.0224321121	0.01695654765	1	0.1354454582	0.256364388	0.03797378025	61	0.9999999901
10	311.5716	32.14029987	2602.795961	8428.505564	384.4030644	-48.23307911	1700.524415	3193	3034.4375	673.5031643	2112.743723	159.7961696	153.8697068	208.0360176	778.7328471	2103.601222	0.3059771991	0.04697921981	-0.005058213278	0.02286635201	0.018682376	0.02043743353	1	0.2416501849	0.05717512305	0.001628122914	72	0.9999693304
10	311.6520416	357.3143204	-63.76210854	19032.42338	1376.918287	442.8330911	2625.532453	7384.5	15499.63333	100.6123119	3524.711692	353.0522729	97.06331722	238.8328778	1344.9757	6888.010638	-0.003420670983	0.07168540051	0.02388287049	0.006668492729	0.01350313672	0.005326485119	1	-0.0005818360249	0.111464426	0.03171978536	6	0.9549039918
10	314.5633475	279.6334158	-24.7495176	19350.91347	2062.649418	414.8579003	2814.339725	7732	9147.5	73.10048415	2886.097003	412.6566516	121.6425701	296.3493741	1175.992824	2685.371518	-0.001248406559	0.102120929	0.02160157256	0.003864783891	0.01280991691	0.005622830479	1	0.001241200983	0.1736730451	0.02547398712	11	0.7182664682
10	317.4063558	74.71775223	-95.78259666	12414.71329	2828.382243	1391.257305	1874.581261	5372	9555.861702	75.55144464	2187.675816	482.2356216	262.5119408	193.9076194	886.1037918	3191.724796	-0.008223292729	0.2249595764	0.113407236	0.006663103092	0.0169865292	0.01125805517	1	0.002576359414	0.4282177079	0.3405220921	23	1
10	318.4760608	342.3510982	1753.782468	24098.38868	5600.085238	969.3812749	2334.69743	10191	13016.42553	463.2880459	6067.011609	1344.922047	252.348611	272.7685863	2444.412547	6574.724828	0.07085138498	0.2267122165	0.04153811576	0.01099702447	0.01935126729	0.009132598387	0	NaN	NaN	NaN	NaN	NaN
10	319.4517256	426.2619358	3238.544774	18475.90908	3118.15427	257.579298	2796.161809	7757.5	3018.11828	719.3180366	3968.221304	724.9749419	183.5651446	278.8728615	1632.22117	1574.901707	0.1737988896	0.1658304015	0.01296094426	0.01117691767	0.01767093146	0.01162274773	1	0.1394236478	0.3022431042	0.03740226658	61	1
10	324.4313772	109.3524015	777.8371966	11089.83787	1025.958268	447.6629788	2064.3837	4407	4156.691489	249.624412	3343.498697	368.6183253	163.4826161	849.2851636	1240.765708	3868.002891	0.0666900271	0.09222671962	0.04311220841	0.01020196183	0.02667650587	0.0141872222	1	0.05616122224	0.1535216357	0.11355028	39	0.999999533
10	324.7486006	205.4018994	1103.970858	17160.66916	2870.366007	1738.735118	2447.713766	7204	8112.670213	255.5626324	3444.49036	704.6318846	383.4793438	270.5610806	1452.429857	4785.183936	0.06344911573	0.1712058228	0.1027917161	0.008800465623	0.0201237699	0.0144073895	1	0.05804290444	0.3171915381	0.3186113261	44	0.9999995269
10	324.4317132	557.6313196	-222.5936156	18208.74328	1089.076753	2212.583562	2349.258014	6974	10428.74468	69.49303326	3561.326562	291.0617604	456.1438369	222.1891944	1367.313789	4496.527154	-0.0125425464	0.06059123792	0.1221666413	0.004328927507	0.01012117819	0.009519344019	1	-0.001642883675	0.0920739992	0.3637929271	9	1
10	325.0404068	364.3057031	5927.123121	17626.91767	180.9612423	216.4391186	3307.773906	6736	5790.939759	1149.404759	3434.785537	216.2160187	240.4928076	312.0078358	1294.203575	3732.86316	0.332168931	0.01050630981	0.01290204801	0.02318798691	0.01286345043	0.01491594607	1	0.2631649759	-0.01712880249	0.06737739896	69	1
10	336.9617052	357.0389129	16992.82812	16309.0752	519.2162664	-469.0245325	3045.663449	6489	25880.28395	4217.155188	4046.772282	194.0671726	573.8699144	293.3951425	1529.038744	14590.59956	1.044161886	0.03247819891	-0.02654364133	0.03270553155	0.01747283603	0.04584293287	1	0.8229709324	0.02019590363	0.09321690053	94	0.9999999986
10	339.4811816	186.6949233	2737.045237	16502.57615	2670.611813	182.2410726	2365.655903	6833	3466.115789	657.4011203	3494.498025	731.0042603	176.0261183	265.3654	1491.963109	1693.349632	0.169091706	0.1635733167	0.01152657397	0.01242512527	0.01794041184	0.01149287569	1	0.1355975799	0.2976174684	0.0313906701	61	1
10	340.6185252	334.3772257	60.76092514	13231.89404	-87.63156096	1105.882928	3392.048008	4797.5	1622.270833	86.03567639	3746.12648	176.7294446	258.7421837	419.8669392	1319.469718	1178.271548	0.004793538648	-0.005785665888	0.08201554703	0.007820702475	0.01726906558	0.01498298052	1	0.008946767338	-0.04528081508	0.2287750102	3	1
10	341.2382041	634.4836172	4177.032629	13718.86291	1296.339871	985.9767415	2632.259836	5507.5	6230.537634	1078.230778	3441.182693	395.3094614	346.684722	287.3218893	1350.832937	4230.072467	0.3081320801	0.0968699683	0.06906715862	0.01429990264	0.01691122624	0.02562489198	1	0.2484665069	0.1617274458	0.2560742111	75	0.9999994807
10	342.2450008	441.7255601	-56.52793232	18241.92496	349.370643	342.4170527	2431.99708	6664	9100.936842	57.24629976	3323.59845	210.2968737	92.05154625	208.0702168	1225.771287	4068.123755	-0.003263461764	0.01968862933	0.01963970311	0.003188142324	0.01144687589	0.004254802468	1	-0.001158503714	0.004883004437	0.0155509692	1	0.9914262141
10	344.2212856	544.5125168	1562.431302	17779.29299	407.7899503	257.5616973	2521.498237	6518	20628.74194	311.4888321	2769.260167	186.4212766	120.5878934	236.6467319	1030.779454	7493.68924	0.0887650559	0.02271041068	0.01455336884	0.007800975344	0.01063241409	0.00732868421	1	0.07120139542	0.01007997741	0.01893857205	30	1
10	343.6251242	659.0960332	2521.283268	14845.21998	3321.208193	720.4418963	2207.429519	6440.5	8074.736842	578.1903413	3395.414694	788.7127046	249.9723157	232.5796074	1438.506943	4551.449826	0.1681842941	0.2315544948	0.05380693526	0.01067201376	0.01572476901	0.01475696807	1	0.1381268703	0.4381798855	0.1773862141	65	1
10	344.6380304	473.104752	-90.65469738	20166.51536	2212.218922	328.6760941	2307.97437	7974.5	13032.58947	70.74629178	3952.343034	449.930001	96.99780647	267.9759193	1510.722439	5636.806834	-0.004889395985	0.1059848057	0.01704070362	0.004087774284	0.01117086677	0.004765125259	1	-0.001890551516	0.1814648143	0.009268091353	11	0.9931018996
10	345.2997297	21.66800171	-18.62846348	10364.44867	4210.922159	107.9310522	1336.601629	4991	19399.30233	105.5149004	1643.407404	667.3724289	69.67270701	361.1010261	749.9146219	7611.772985	-0.001711713838	0.4041366785	0.01002433016	0.01158731725	0.02750270942	0.008016433282	1	0.002648669276	0.7915382745	-0.003789669039	28	0.9886693164
10	345.5611906	145.2048878	2680.182951	15920.41521	252.663022	982.5677163	2445.231836	5801.5	3357.787234	767.1408438	4133.969756	220.7950008	306.0518309	323.5931147	1519.70699	2066.330433	0.1695142728	0.0148110351	0.06188071066	0.01564240782	0.01617036095	0.01835045974	1	0.1378894303	-0.005251529875	0.1978119176	53	0.9999994919
10	350.5325796	423.6683729	13573.17104	18368.64829	577.2814927	-498.1101748	2953.581721	7242	31805.03158	2891.686442	3773.822629	179.087242	449.7873757	235.2803403	1418.323714	14652.96614	0.7348788346	0.03336981632	-0.0255615452	0.03168678502	0.01072398644	0.02696487674	1	0.578858768	0.0248132119	0.02737345089	90	0.9999999933
10	353.1635796	106.8204177	2155.192256	13118.73094	2897.927011	675.8254922	2056.539543	5688	3317	527.7371594	2784.020106	643.9540735	217.2038407	259.2782073	1162.550566	1852.74634	0.1672929244	0.2171269442	0.05207939126	0.01398099173	0.02362821026	0.01485336831	1	0.137193787	0.4085969388	0.1708181274	65	0.999999978
10	355.1092568	209.2431382	-157.1896972	20493.42805	1291.652978	761.7575115	2514.65299	7817	22649	61.61941813	2842.694549	270.0157856	136.0717985	266.2225768	1097.834831	7118.767906	-0.008130221407	0.06448643425	0.03763718434	0.003575233567	0.01130176016	0.004589692234	1	-0.003487580578	0.09722299204	0.0772319823	7	0.9997451339
10	355.8430085	407.4343439	-304.5373641	20348.9296	2040.837762	5037.961388	3264.412336	8082.5	3897.103093	106.6848496	3104.521785	431.5995186	790.8521066	293.2023187	1261.417331	1603.939398	-0.01618882982	0.09835571466	0.2479281859	0.004853706893	0.01318641614	0.01675109034	1	0.003767301377	0.1735564053	0.7922637844	15	1
10	357.3327856	13.31373106	3853.421316	8810.428445	527.5835829	667.935834	1431.49375	3378.5	8686.976744	1001.489998	2147.177452	156.8063905	299.646257	183.0685377	779.2406019	6286.605256	0.4402598998	0.05644027145	0.07200660751	0.02568003346	0.02273601696	0.03334171797	1	0.3526333992	0.07788353927	0.2942767294	84	0.9999983581
10	359.5013381	731.4447931	3271.703915	10920.41262	2406.300529	-109.0213185	1804.515889	4742.5	7510.114583	795.6877077	2499.756439	521.1537763	163.9285853	184.6399841	1016.534267	4253.07631	0.298450938	0.2205768276	-0.01049856833	0.01532744622	0.01906629262	0.01577385151	1	0.236804393	0.4124267091	-0.01268494856	78	1
10	361.5158504	166.6455098	1195.557612	16051.16741	1026.789966	219.74723	2250.765103	6126	17694.26882	230.3106571	2453.357892	239.9427567	133.5149155	250.5538418	922.1021585	6083.98574	0.07308813704	0.06728780284	0.0135250984	0.007753471704	0.0122962411	0.008410854499	1	0.05912921041	0.1014383144	0.01344219723	34	0.9999970207
10	365.6864661	338.2015582	-28.75567732	17957.96827	1675.325162	1357.475794	3194.277954	7123	3592.75	71.04052453	3795.694029	459.629708	289.3611569	304.165021	1475.103806	2071.615764	-0.001823399622	0.09916336573	0.07626471875	0.004341907902	0.0150981204	0.008649244122	1	0.00422925873	0.1694250782	0.2112809985	13	0.9993272079
10	367.1514006	199.1362485	1126.173494	18255.4682	1226.555414	813.4220029	2303.980192	7009	20618.61702	285.2125505	3561.439872	321.8800507	209.2241886	245.1266351	1343.296525	9083.900992	0.06026302647	0.07123943391	0.04387311761	0.008874424457	0.01508681247	0.008483907988	1	0.0509610557	0.110641948	0.1139899051	35	0.9999995178
10	367.4550721	459.2916124	1161.110498	18519.57097	4366.383768	1805.298736	2014.561716	8069	3011.810526	268.9846986	3949.677011	974.3909916	402.461024	200.1673477	1682.358849	1490.344686	0.0630547752	0.2315222794	0.0946047564	0.006375624171	0.01867346196	0.01069832129	1	0.05771314603	0.4403963391	0.2927055307	47	1
10	369.5908901	99.37509868	-51.86574151	12565.05191	235.6998798	173.9817188	1785.200793	4647.5	8226.757895	42.94566645	2742.551683	152.9270539	73.54083795	221.5795748	945.3301239	4793.83991	-0.004397123097	0.01803989723	0.01366685229	0.003912578935	0.01366668834	0.005776431552	1	-0.002446008802	0.001321266201	-0.005086146563	1	0.9999963807
10	368.9065778	686.3782415	3916.8658	12433.4199	532.3058232	-45.48695326	2118.109369	4700	3302.712766	1025.979863	3295.548853	192.6728807	171.3653392	233.6223484	1203.920437	2805.639596	0.3112964142	0.04472027529	-0.003932217358	0.01732243905	0.01404618605	0.01529703851	1	0.2459024075	0.0525405801	0.006574059641	72	0.9996293451
10	371.323606	83.34644814	863.0916126	14795.97297	2360.153864	494.7179618	1876.9723	6056.5	25996.82796	196.4419966	2092.319608	329.971443	142.0350946	233.2194028	809.931557	7072.115488	0.05959743575	0.1630409577	0.03505669729	0.009402151021	0.01632211473	0.009580240151	1	0.05063862506	0.2982800636	0.08694877823	43	1
10	372.3376456	629.5121732	3024.482761	15594.7787	123.5802391	79.90283496	2522.136873	5676	5020.345679	580.352988	3069.119688	158.5846256	171.6935441	222.6108668	1108.845285	4837.32515	0.1945449621	0.007840555588	0.00624045198	0.02338728371	0.01101261919	0.01293282066	1	0.1540649804	-0.02157722039	0.01381590129	52	1
10	375.2151345	616.3489536	16389.67398	15451.14053	512.7245087	-812.6626804	2558.308351	6050	32233.98765	3296.988128	3097.966579	179.3949574	452.8726446	275.3711201	1147.233123	12828.71049	1.034126342	0.03332605389	-0.0522705436	0.03316709093	0.01489995364	0.03379056937	1	0.8134232923	0.02117333461	0.003442956211	94	0.9999999051
10	375.760506	33.3609316	1589.317163	8718.774359	79.39906167	73.81440395	1896.054237	3259	4979.247312	391.0097189	1976.055398	125.0491275	121.5933499	237.0750571	712.1742412	3613.870897	0.1809656576	0.009364322458	0.009987597347	0.01298817368	0.01765671094	0.01519036302	1	0.1435942769	-0.01821334649	0.02358130845	52	1
10	375.6633623	555.5474097	4645.150763	14850.14459	4671.417246	-52.34496871	2228.892332	6954	10511.53191	1129.449074	3587.324878	1268.553378	329.4177784	738.5227019	1647.919101	6410.597912	0.3099105363	0.32130135	-0.003243997396	0.01660403629	0.02580766672	0.03193255509	1	0.2471481687	0.6187520434	0.01798472126	80	1
10	377.3839222	259.6263197	-56.52617217	16974.04241	1056.948284	435.9078788	2974.839178	6476	13248.19792	75.70568374	2560.004149	305.3351672	109.836376	260.6630483	1006.782068	4532.423592	-0.003360742619	0.06516949016	0.02807332523	0.005107808223	0.01385709743	0.006927622873	1	-0.000322873322	0.09826354917	0.04577369232	7	0.9459240134
10	377.4716768	435.2420956	1551.249094	21875.7519	7071.685061	846.4200601	2484.99571	10047.5	9767.731183	351.3366894	3631.522837	1129.393588	201.1018071	239.0850837	1550.498024	3715.003693	0.07090266257	0.3255456138	0.04043344289	0.008516742085	0.01757722348	0.008266025028	0	NaN	NaN	NaN	NaN	NaN
10	380.2783689	325.5268931	-175.415245	17206.87385	806.483901	2429.474773	3739.038265	6560	9897.107527	82.94569393	2973.080877	287.0799752	441.4602647	358.3175163	1156.05947	4167.087559	-0.01030694524	0.04855923974	0.145417568	0.005215158752	0.01391322184	0.01252941111	0	NaN	NaN	NaN	NaN	NaN
10	382.5898987	62.45493535	-71.22880906	12603.75446	220.1140882	720.4640729	1780.838675	4583	8398.06383	47.45848353	2060.991124	140.1916201	127.9896753	217.895086	712.2065209	2917.171851	-0.005474932965	0.01661174304	0.05571853391	0.004357294127	0.01262499538	0.007836100412	1	-0.0006420136277	-0.0002069887481	0.1377393937	3	0.9999996889
10	383.983765	351.3649836	-260.7344892	18840.05806	296.7786868	2700.049147	3609.354014	7100	19842.69892	63.75406805	3517.101613	189.3485221	475.7119203	295.8063032	1283.961758	9481.932147	-0.01420635351	0.01714740998	0.1405678923	0.004551610326	0.01065726072	0.01127067158	0	NaN	NaN	NaN	NaN	NaN
10	387.3821203	198.3608812	2930.181024	16960.50713	1002.821171	168.0401069	2326.215072	6505.5	10267.55789	707.1025045	3582.70935	298.53587	182.3925387	225.7184195	1359.84573	5347.09857	0.1752823141	0.06133980577	0.009480383331	0.01220757401	0.01289582772	0.01285377468	1	0.1395065782	0.08821727893	0.02234562961	55	0.9999998022
10	387.7126283	401.0152531	64.09536187	14369.4529	1213.447641	760.3611453	3238.815637	5552	2626.16092	64.15942306	3810.085595	427.7232321	153.9329798	276.7304283	1466.192299	1234.82618	0.004561781615	0.0860797326	0.05552320253	0.004967532022	0.01650248545	0.01372000757	1	0.007846427964	0.1419017485	0.1416763771	13	0.9999880294
10	387.4343086	415.489014	48.92905002	16686.12952	3679.524646	686.3081387	2875.461145	7150.5	2603.539326	81.0009235	2997.926141	841.158771	130.3034213	277.1942204	1342.6476	1407.932269	0.002817859003	0.2287460419	0.04256082468	0.005733973765	0.01962480314	0.009078057873	1	0.006832018458	0.4335358407	0.1020086931	21	0.9999726316
10	388.2349385	377.1747386	-128.641742	20274.043	373.900627	928.3339467	3278.485372	7477.5	18922.39362	59.64861759	3913.938404	207.2511155	164.6861011	282.7187328	1431.336122	8552.579566	-0.006511997591	0.01928345873	0.04600139231	0.003905279968	0.01118948023	0.006830823373	1	-0.002054836575	0.004951223992	0.1045273918	3	0.886241588
10	390.6124899	298.0316292	11413.84369	16121.91967	1750.980629	-264.6688982	3341.472076	6798	16154.83562	3060.816813	3593.578346	414.2886596	409.7052263	302.2998253	1456.565286	10873.14719	0.7175533836	0.1112492152	-0.01741382633	0.05087295072	0.0187614017	0.0289865069	1	0.5663434513	0.184659624	0.05386617439	92	0.999999994
10	391.3121598	284.0950649	43.31697756	17648.21209	1583.706904	526.3703146	3094.618643	6838	7783.049383	123.0262584	3239.6175	436.5764095	135.7473091	590.8020086	1303.636189	5398.754627	0.002671473178	0.09618325686	0.03112337334	0.009727618262	0.01435234174	0.007044081367	1	0.004890530165	0.1617970826	0.05855559745	12	0.9999943551
10	394.2676584	20.59172055	-6.203654828	9772.675521	222.6232796	109.0328572	1248.817725	3597	10760.95745	39.61335909	1717.62628	130.4924621	60.27615099	164.3998836	599.459105	3635.656045	-0.0005468975617	0.02305656003	0.01108392293	0.004322384141	0.01468115741	0.006414872429	1	0.0004716285853	0.01147118081	-0.01284490034	1	0.9999914404
10	398.0398234	240.5599578	-172.5373717	14097.24537	1195.039916	3458.212995	3111.688742	5563	2969.227848	187.7754287	3414.114791	358.4549021	832.3906066	359.49746	1302.857369	2252.491407	-0.01219155255	0.08655819799	0.2511998254	0.01582228702	0.017506501	0.02292861635	1	0.007032719276	0.1494783856	0.8038927384	15	0.999999997
10	399.6505612	345.7207082	-265.5379198	19652.35334	352.1660127	2867.97026	3703.119625	7420	25041.76087	100.510093	3188.036685	200.4588355	443.6094309	871.0923193	1177.654642	7985.299892	-0.01351826114	0.01723205444	0.1448641894	0.00536612744	0.0105606039	0.00985661391	0	NaN	NaN	NaN	NaN	NaN
10	399.3845392	496.6306636	2987.264292	17519.09901	901.7014026	2886.864547	3048.511527	6646.5	3661.885417	524.465938	3123.357731	283.8023962	561.0086861	258.9063396	1208.149357	2313.282784	0.1716065336	0.05268552275	0.1643690423	0.009534680431	0.01182363979	0.01943736097	1	0.1463552444	0.07563799798	0.5483646575	57	0.9999998822
10	401.7116123	253.3358569	4949.727245	16193.22552	1619.683883	1421.973892	3099.628678	6375.5	8918.725	1162.99797	3447.587827	416.7268379	383.1460829	278.9033512	1381.085865	6626.618211	0.3096874621	0.1007822423	0.08951463515	0.0167354747	0.01525260218	0.02259280935	1	0.2510236951	0.1703959643	0.3261441909	75	0.9921994536
10	400.8210939	307.3286388	43.33951721	17997.69656	6026.567584	578.8639001	3299.699344	8493.5	4350.86747	106.1007337	2772.379975	1072.195809	147.9115403	341.7005752	1337.451801	2323.533268	0.00237006277	0.3268945362	0.03280038611	0.006222133855	0.02179779486	0.007078387052	1	0.006674366689	0.6341334986	0.07201873412	25	0.9981968968
10	403.9247365	73.8463999	-145.465749	13675.09228	1366.863665	1550.855559	1882.788039	5321	12533.125	64.92200086	1939.642067	224.1473922	228.8340925	220.7285351	714.1138058	3617.574771	-0.01036663908	0.09962442075	0.1119587823	0.004829882632	0.01298000239	0.01056465049	1	-0.0002482686545	0.1716212628	0.3308628869	14	1
10	403.1100278	274.8828623	-63.83745991	16481.10905	3859.810388	1333.007497	3128.287983	7215	12404.71795	89.45727776	3077.753439	857.143206	242.4749014	302.494652	1351.443769	6122.922933	-0.003579519661	0.2402220959	0.08219358706	0.006191748961	0.02210752541	0.01009096672	1	0.004389899428	0.4583909594	0.2358489605	22	0.9999999971
10	403.2922626	443.1272623	-105.8325843	17225.23308	884.7215139	1214.305387	3048.312834	6504	13395.4	65.17716896	2957.468145	236.0912261	227.9680057	256.4402259	1101.271365	6980.521396	-0.006329396233	0.05713073008	0.07036598005	0.004636590092	0.0114193858	0.008008018974	1	-5.131881286e-05	0.08322783882	0.1887720199	8	0.9999969415
10	404.8693092	412.80781	15174.4405	14766.46618	1014.930485	-397.8524654	3156.032274	6059	22556.6	3960.118076	3808.658688	273.0778357	639.0552661	342.7049097	1492.734879	14859.03749	1.032978148	0.07365474703	-0.02520835959	0.033753529	0.01799843921	0.05455113602	1	0.8145678098	0.1046303168	0.0966546747	95	0.9999995647
10	407.3426464	515.5092406	4258.190639	13438.53964	1971.187483	60.82004815	2643.752588	5574.5	2089.776596	1266.255869	3896.345269	626.2170023	211.9537378	337.9522295	1585.772305	1695.647249	0.3158301514	0.1496885477	0.004675410479	0.01624223274	0.0205996601	0.02036278852	1	0.2508991914	0.2676594845	0.04044253685	76	0.9999998535
10	408.6879374	49.58899869	1687.244185	10151.71107	1610.538372	1381.711411	1800.630382	4212	5295.611111	383.2691281	2182.617388	348.8321598	320.9092187	203.9772874	870.8901756	3205.013547	0.1628686383	0.15545461	0.1378981157	0.0140987924	0.01891352235	0.02338512832	1	0.1386311145	0.285217609	0.4598050162	63	0.9999999588
10	408.2664864	649.4247497	7408.045448	15461.33474	954.4168348	-333.8019468	2264.230003	5982.5	17595.06316	1466.573994	3032.256442	222.5941068	253.4959314	203.1541838	1140.876332	8577.447004	0.4866896242	0.06281846328	-0.02052652212	0.01637612325	0.0136015645	0.01836667255	1	0.3834748758	0.08747670603	-0.01003575679	83	0.9999997409
10	411.2717595	472.6419159	3268.014986	18863.25861	4479.005375	1145.046348	2765.164894	8349.5	4821.26087	590.0701067	3157.127798	817.6752803	241.8333154	229.3806506	1397.225344	1680.44404	0.1764421361	0.2313080677	0.05941731045	0.01153308354	0.01379747482	0.01142270805	1	0.1450002609	0.4377866169	0.1983198052	65	1
10	412.4820594	616.2715188	-169.5532728	18174.50551	4386.955859	2107.167082	1985.146505	7890	9741.62766	82.58786922	2751.258999	701.3306973	316.0941788	220.1154981	1188.039631	2996.145057	-0.009627563251	0.2410902728	0.1170754262	0.004630895264	0.01288075914	0.008244867521	1	0.001834223625	0.4613715162	0.3532388103	23	1
10	413.255634	336.7375956	1072.011063	16909.18998	2736.422283	1998.782841	3751.918726	7119	18827.98936	258.5476854	3070.949102	610.8526277	369.2502761	341.5837811	1312.404054	8142.843657	0.06504987823	0.1679566429	0.1237327725	0.008412992441	0.01623093463	0.01350905879	0	NaN	NaN	NaN	NaN	NaN
10	414.3431477	354.3314647	3628.894543	20981.6052	264.9771797	3603.588651	4050.239933	7974	12637.33721	635.3687079	3276.59643	176.4671051	639.4788018	366.3287501	1212.692354	4529.389975	0.1717144342	0.01281823497	0.1695957711	0.01018043332	0.008789434359	0.0157458111	0	NaN	NaN	NaN	NaN	NaN
10	415.6738989	219.5825588	3.87664465	11538.36506	2701.852881	964.1747145	2903.755314	5072	5623.746988	93.56606632	2915.483825	742.7345797	197.8036026	297.3846734	1220.559858	2912.038327	0.0002876465275	0.2319577213	0.08482681768	0.009969502273	0.02682371908	0.01770836022	1	0.007541440885	0.4415255976	0.2453958941	22	0.9999999909
10	416.6610453	275.0615972	1055.303098	16996.23498	772.0870223	4031.699971	3748.117895	6564	12940.54054	326.4143784	2928.532052	228.4852568	731.8933377	352.9255767	1124.191169	6545.898882	0.05941770147	0.04752046202	0.2346581137	0.02105917014	0.01126500055	0.01806211623	0	NaN	NaN	NaN	NaN	NaN
10	416.1232675	383.5261331	-66.91692347	17586.5204	795.6613703	921.3975786	3742.784377	6812	15658.88172	67.19287956	3510.083197	287.9224217	181.0713088	359.4615063	1341.144061	6613.334509	-0.004204333954	0.04924744181	0.05478680223	0.004588013342	0.01247412991	0.008561164454	0	NaN	NaN	NaN	NaN	NaN
10	419.5028737	39.34988972	1707.931299	9366.478309	132.4785306	1331.379519	2017.450302	3535	4625.325843	317.0458324	1599.943316	119.2209944	290.7685159	242.8070575	566.0484848	1816.868627	0.1777310982	0.01339693206	0.1406699793	0.01530713322	0.0137650211	0.02312723321	1	0.1493615322	-0.005623425286	0.4677476604	54	0.9999999988
10	420.8669983	167.0956293	2288.070095	14099.17803	2138.764084	904.8192926	2379.170806	5894	2436.628866	603.3578759	3601.04431	629.0807355	262.5355484	313.8080732	1456.560348	1626.58471	0.1645194787	0.1544437209	0.06438094597	0.01261520629	0.0201011846	0.01979558058	1	0.1352638343	0.280711084	0.2099380014	62	1
10	421.1030891	230.0637429	-3.158950189	11817.04055	2598.428687	1001.18963	2990.236386	5212	3469.035714	93.70205108	3113.680594	733.0074221	225.7280222	351.0412953	1300.407009	3272.250294	-0.0002885220292	0.2220358932	0.08297860886	0.009580730271	0.0211624008	0.01526717168	1	0.006886967772	0.4211593201	0.2386404718	22	0.9999974516
10	421.3435716	316.5440929	3310.642266	18622.97433	1859.111068	3332.392048	4170.384949	7663	7994.377778	602.9014841	3075.294423	412.0098182	599.7633199	630.8777987	1240.395762	2760.61601	0.1734688015	0.09770702667	0.1735422984	0.01348256763	0.0136378447	0.0176645204	0	NaN	NaN	NaN	NaN	NaN
10	423.368201	301.7604986	8069.000868	16770.03017	52.30913942	1980.520169	3932.92604	6212	5052.932584	1719.437724	3480.789817	201.7336653	526.4700234	405.3027813	1369.682067	2223.964186	0.4823303266	0.003560193659	0.115785686	0.020017119	0.01381875954	0.03014794174	0	NaN	NaN	NaN	NaN	NaN
10	424.662249	95.28091974	2012.268562	12369.37742	2631.390331	635.1959011	2094.107479	5333.5	2391.064516	451.1537424	2517.345621	503.4622812	187.1474528	285.5841636	1020.506167	1295.088429	0.1628881081	0.2179041729	0.05238021413	0.01344812955	0.02036631925	0.01542515303	1	0.1337416737	0.4102371849	0.170882501	65	0.9999999924
10	426.3197943	345.285016	1238.141659	17889.07497	5695.929187	1025.807945	3441.0023	8357	11529.81395	342.3143236	3968.917047	1247.814512	214.7817324	266.8453462	1754.638828	5464.517777	0.06924012464	0.3168584595	0.05835225464	0.009165753242	0.02352790363	0.01163745571	1	0.06100600365	0.6138343741	0.1736047132	49	0.9999994769
10	426.289811	625.5034056	4548.574786	15404.32279	2519.357554	1023.911626	2217.489056	6404.5	19097.53684	991.0526022	3215.058068	554.7814323	319.2405803	186.7744365	1314.804857	9672.121963	0.2966878747	0.1651766359	0.06464412535	0.0126683126	0.01420052254	0.01985962389	1	0.2397178122	0.301511264	0.2407762811	77	1
10	428.928408	267.78807	15519.95893	16947.54175	598.7714341	43.36285163	3316.530118	6859	12717.55814	3869.732658	3778.170415	899.4227315	754.9853661	628.4635661	1606.273342	6619.564755	0.9763276261	0.03544419745	0.002464340597	0.1601877146	0.05055604114	0.05425496178	1	0.7712793777	0.02782859	0.1768598313	94	1
10	429.99494	469.7918653	5305.782789	17550.62119	5757.185361	-8.967164601	2514.340738	8235	13877.27368	1005.181273	3137.482351	1101.485846	210.0978398	214.3861796	1466.042354	6715.444285	0.3058191942	0.3256803242	-0.0005008962223	0.01386484666	0.01686608313	0.0134131073	1	0.2441283314	0.6278429352	0.02655322619	80	1
10	431.4786999	21.71977153	521.1729959	8602.991248	1843.087118	665.3443596	1304.891595	3658	3754.726316	171.5847794	2271.757594	511.0129396	198.3662478	175.2762273	945.3497388	2588.658374	0.06402719976	0.2185259631	0.08113008694	0.01427205728	0.02837614432	0.0175604094	1	0.05751846032	0.4133394986	0.2466238996	47	1
10	434.5916433	147.5509598	-211.5916052	13526.99603	611.89467	3334.222577	2771.779523	5201.5	4951.787234	79.58276369	2321.965583	196.0917802	585.5201954	303.9412051	861.7993044	2854.929684	-0.01552129631	0.04751759844	0.2430914908	0.006007215997	0.01273670708	0.01976197446	1	0.003565519281	0.06932270219	0.7742285025	10	1
10	434.2649703	327.5291886	8449.284812	17672.6928	2810.821435	135.2347898	3656.279954	7745	16074.11828	2105.779236	4016.451117	695.5577631	290.1285031	261.3513433	1694.492773	9038.473583	0.4851882121	0.1593216883	0.006761617513	0.02089442463	0.01901892113	0.02006320649	0	NaN	NaN	NaN	NaN	NaN
10	434.7263045	652.8653986	835.2285735	15348.75648	1613.091239	1460.731205	2154.09939	5955	27550.02105	216.6621131	2831.387494	303.8927996	270.7193115	184.7766945	1055.491165	10138.45873	0.05509156103	0.1113340662	0.09807482581	0.008129480686	0.014047499	0.01166194759	1	0.05064832817	0.194549964	0.2986576848	40	1
10	434.8276729	220.7001246	3730.233822	11821.57962	-28.48026712	1139.334038	3442.650029	4557.5	5762.705263	1025.629552	3362.249206	166.945972	345.6583496	490.2171686	1208.387782	4796.905977	0.3071556994	-0.002524646237	0.09789444886	0.02054809905	0.01769022576	0.02641380984	1	0.2486985752	-0.04078011163	0.3505937196	70	1
10	435.2788478	486.4203214	-73.42469114	18076.0245	3053.786137	1217.881711	2581.505487	7500	4336.787234	90.82634578	2865.603687	574.8424332	207.682863	535.0834598	1198.575009	1568.594452	-0.004289986639	0.1700199492	0.06760214975	0.005435853216	0.01757939872	0.007687285479	1	0.002320788794	0.3142089081	0.1836502003	18	0.9999999996
10	436.4383454	80.30126293	6.640146899	10861.89422	1621.353848	322.4403859	1745.334753	4420.5	2360.680851	64.61891931	1984.107318	324.2813552	85.55043585	364.7021282	763.8335283	1195.528841	0.0006541243574	0.1498799613	0.03188307998	0.006725675938	0.01910636858	0.008868348834	1	0.003791803037	0.2717601748	0.06251044736	17	0.999948316
10	437.7678993	374.7923981	-83.71261248	20106.10119	2001.449863	1666.147948	3635.157687	8022	9431.305263	74.87334151	2953.495687	414.094206	238.1276427	373.4502559	1188.734579	3105.098508	-0.004186055978	0.09792629283	0.08289923445	0.003935243037	0.01249726945	0.008043512335	0	NaN	NaN	NaN	NaN	NaN
10	438.3616466	46.32238119	684.7296621	9370.068621	2746.321602	314.4092939	1545.291058	4196.5	1257.617021	167.1529715	1977.299665	630.6680988	113.7651329	203.6403083	882.8166805	699.0288825	0.07287637874	0.300872646	0.0330260412	0.01090229359	0.02597114551	0.01185923797	1	0.06213802641	0.5802435838	0.08768331007	49	1
10	439.642517	279.5157482	49.37130018	18349.00598	4244.514547	935.2939156	3498.017637	8062	5496.290323	105.4065773	2632.367543	739.7377746	173.9670981	378.2646595	1203.659668	1847.237859	0.002658386033	0.2353401526	0.05181206286	0.006267542351	0.01657117225	0.007888118341	1	0.007347545986	0.4473406006	0.1336814937	21	0.9891259546
10	442.8622073	403.4322954	3119.513371	18193.67205	846.9042775	1305.450871	3575.65077	6993	9447.541667	719.0783649	3615.790182	263.3127662	282.6864397	326.364037	1387.465033	4924.366832	0.1741052521	0.04750941223	0.07372094421	0.01070130542	0.01077274452	0.01466736313	0	NaN	NaN	NaN	NaN	NaN
10	445.6097868	262.3966984	11937.52841	16783.43568	1876.359707	-260.7195898	3373.944285	7072	35769.08421	2564.648406	3296.524792	406.5600654	417.3416963	282.2073034	1346.346152	18483.49888	0.7063417142	0.1141697898	-0.01407833267	0.03191378951	0.01708286079	0.02874563831	1	0.5577275088	0.190848148	0.0628078303	92	0.999999994
10	446.1445973	584.2084635	16217.25357	15887.64907	1096.438301	-847.8694827	2200.86527	6437	23950.11579	3448.567995	3351.270523	270.7550152	457.0515352	288.1606239	1314.740211	12784.19038	1.022425062	0.07172084295	-0.05199750747	0.02902790229	0.01530172512	0.03459528246	1	0.8045211056	0.09988295277	0.003055422422	95	0.9999996091
10	448.6374009	434.1563211	3326.384519	17733.62794	3955.510681	1290.880513	3396.37539	7732	3310.046875	599.0159256	3377.99125	886.5988096	245.1538776	281.9714114	1477.069079	4211.827603	0.1834226681	0.2239085709	0.07221982481	0.01525091856	0.01962855567	0.01396169107	1	0.1512619201	0.422999012	0.2432021121	65	1
10	448.595393	449.6392213	82.88286944	12271.29597	1914.812267	1056.966196	3282.68307	5125.5	2444.493506	293.6518959	3373.03477	586.0827311	238.1703956	390.397229	1355.875745	3560.334796	0.006480358895	0.1489190043	0.08695678858	0.03304707842	0.0212742323	0.01495059908	1	0.0118763028	0.2715557786	0.2512149995	18	0.9990340982
10	450.4479655	420.6432789	6027.415668	19615.05534	4506.725178	149.3165053	2913.138718	8721	11303.0375	1259.128195	3660.103834	914.1298893	221.2133305	268.3587192	1579.181964	5669.298754	0.3066832924	0.2226871094	0.008233588675	0.01344947519	0.01768355515	0.01280789337	1	0.2445093717	0.4172903517	0.05298042698	78	0.9999999686
10	450.6858221	791.6914662	7589.980226	7608.534572	512.989272	-670.3620533	1657.697213	3134	21012.29032	1795.601597	1870.238598	138.9422378	340.2035855	196.5253591	717.0791634	9803.664027	0.9844574437	0.06818464676	-0.08760623022	0.03913844052	0.01612195694	0.04494428655	1	0.7722577589	0.09180962024	-0.1267492067	95	0.9999946419
10	451.7937228	384.164168	-49.70383336	20228.84326	3201.325239	677.0804891	3698.992452	8406	17197.82105	76.24449084	2982.292379	559.528765	143.3566663	315.195831	1245.550296	5153.967036	-0.002721072931	0.1593821464	0.03518687345	0.004184775415	0.01368683836	0.006714938387	0	NaN	NaN	NaN	NaN	NaN
10	451.190668	530.272266	2715.470946	16032.07761	2373.545833	2405.157924	2753.403266	6554	4426.084211	603.6519042	3157.943476	555.7495764	521.8256023	297.6333704	1303.980858	2616.638507	0.1682684253	0.1565913249	0.152348837	0.01162002895	0.01589948026	0.01710025323	1	0.143820156	0.287972506	0.510232384	63	0.9999995708
10	454.6974272	101.4268769	-68.95367357	11781.56976	169.5688088	674.7041794	1829.368531	4369	7419.819149	46.43150446	2614.629984	136.5974625	157.9312669	232.9988964	895.9264622	3750.572275	-0.005911332356	0.01390182526	0.05910642832	0.004666552065	0.01389113453	0.008888774616	1	-0.0007942035299	-0.005638809178	0.1490799156	3	0.999999993
10	457.2842008	284.6875883	4709.755824	14928.86097	1406.799641	395.1516145	3837.139596	6102.5	15790.51087	1266.85437	3748.007565	411.6037053	236.7329573	404.2933543	1491.119885	10070.69038	0.3180217221	0.09857834895	0.02759013188	0.02035385985	0.01581950263	0.01952813428	0	NaN	NaN	NaN	NaN	NaN
10	457.2399809	704.4710073	3432.249573	11821.99589	1736.115042	686.7292124	1964.296325	4840	7048.354839	819.8286371	2771.168619	393.694417	242.1518352	241.0047442	1088.383337	4504.011709	0.2958162019	0.1441346714	0.05534204058	0.01630412729	0.01577556941	0.02086798129	1	0.2382650094	0.2581384915	0.2082097558	77	0.9999999628
10	458.7787488	441.651411	7663.228523	15672.63203	2422.085518	52.34296402	3009.171073	6584	8631.060606	2032.39641	4059.205838	679.8032782	299.2475813	278.0305985	1682.275608	5762.942341	0.4872345149	0.1558604491	0.003605600903	0.0222234227	0.01999643725	0.02578878386	1	0.3862079294	0.278728994	0.0753703959	87	0.9999999999
10	464.6271927	627.7526731	1084.648846	17815.08834	1174.727778	687.3601942	2092.60076	6797.5	32788.19355	200.3283276	2513.540424	221.1182631	129.8500255	181.2030822	948.5521487	8077.591065	0.06339467024	0.06677877225	0.03920992662	0.006311423024	0.0102592135	0.006233752148	1	0.05310075775	0.1013291325	0.09866918126	35	0.9999999923
10	468.3183613	486.1029316	4843.735283	15476.29106	2490.265079	36.3464924	2524.324713	6459	10491.23404	1240.032939	4092.712266	647.4707968	220.9922403	245.9566142	1655.303038	7166.017359	0.3094311681	0.1606983574	0.002648336447	0.01678473174	0.01799485192	0.01842470203	1	0.2458099911	0.2901874654	0.03248503228	76	1
10	471.0061845	224.4657773	4946.075768	10608.5471	877.2534633	1230.121028	2849.197458	4298.5	1568.388889	1793.82205	3852.836965	376.4461323	489.2394626	1412.355913	1491.557719	1428.562534	0.4653122755	0.08419208108	0.1140329227	0.03508942603	0.02888983231	0.05585384062	1	0.3753080735	0.1358542509	0.4438532133	86	0.9999508301
10	471.5091907	557.6279554	7372.527054	15055.59942	735.4712913	1442.518581	2858.580053	5944.5	7676.48913	1523.848936	2931.042714	218.2202432	371.4397	275.2129354	1124.128235	3640.224687	0.4939381658	0.05008240157	0.09399139391	0.0185219524	0.01162415331	0.02411917209	1	0.3963543146	0.06511407642	0.380895263	84	0.9986355685
10	472.7382816	460.3361962	-31.21378142	11459.04044	338.2472555	1695.511547	3213.008405	4297.5	2345.88172	62.14422539	3897.424265	216.4813637	446.4934996	388.6391487	1391.22526	2003.022688	-0.003166845891	0.03054709071	0.1466598333	0.007287371351	0.02040457843	0.02795654854	1	0.007063167105	0.03129541496	0.4482304786	9	0.9999700192
10	473.8094103	68.14609657	691.7303324	11850.40876	1827.801254	79.2729459	1410.157811	4761	18867.57895	187.4145501	2333.520076	346.7113017	94.47616603	236.8420999	880.3879306	9086.153179	0.05864306427	0.1555445674	0.006835383016	0.009049087785	0.02120416334	0.008433909369	1	0.04803318983	0.2820131483	-0.009565061263	42	0.9999987479
10	477.3917038	264.5394474	-122.1115381	16859.30744	5360.229013	2290.595523	3248.329805	7762	7008.946237	95.41839402	2499.355929	926.3983808	339.2616095	308.8456851	1213.837403	4320.295751	-0.007239296214	0.3206726602	0.1379370874	0.005795842612	0.01886413529	0.01026912786	1	0.005703490345	0.6249470654	0.4274706842	27	1
10	477.494561	384.0363182	8268.30538	16626.8304	56.94523854	265.2129536	4332.153755	6298.5	16760.76596	1519.146839	2913.300826	196.9449965	267.5687801	407.7681009	1128.104945	9303.102412	0.5062524271	0.003366723515	0.01648535736	0.01910482711	0.01300325962	0.01917517314	0	NaN	NaN	NaN	NaN	NaN
10	479.4991854	366.7085493	1159.904905	16904.41428	2459.143756	644.884127	4144.789227	6927.5	15002.4	254.2625165	2991.430296	577.9607605	156.1108496	378.8271479	1274.809418	6346.826457	0.07088221597	0.1514382972	0.04222767466	0.007266504462	0.01782664338	0.008998518446	0	NaN	NaN	NaN	NaN	NaN
10	480.0663411	624.887465	2117.729624	13411.47434	2141.752781	1942.080882	2513.68697	5552	13007.72632	523.7565865	2909.101427	466.3163877	453.0832959	229.8402219	1163.35553	6734.192481	0.1617260987	0.156436969	0.1462083889	0.009865137527	0.0173174929	0.0192684863	1	0.1382642377	0.2875125761	0.4878651209	63	0.9999994368
10	481.4300446	180.2810807	-74.8593008	15381.48059	1565.841647	1047.319458	2423.649378	6046	7286.617021	66.68075526	2450.634751	295.6827904	180.9616781	279.9704509	936.844113	2761.2436	-0.005176672701	0.1047430222	0.06854944423	0.004839321958	0.01537903949	0.007644327276	1	0.001138862948	0.1806226339	0.1844622325	13	0.9999994442
10	483.4067098	113.2851506	1012.157762	15344.30432	4566.773285	494.260055	1661.554057	6749.5	4073.446809	199.634438	2438.047097	755.7148229	145.9876682	204.3810466	1058.686991	1711.588187	0.06584836554	0.3077331535	0.03247843469	0.009213330906	0.02112924655	0.008729213408	1	0.05661157548	0.5943320811	0.08447942901	49	1
10	484.6231742	200.1490658	936.7860971	14295.94725	601.2979986	1718.142903	2864.219229	5403	6049.569892	193.386342	2717.917084	437.0563308	456.4605183	2407.719053	909.3676599	3978.145431	0.06749413745	0.0444118322	0.1153342283	0.01450271996	0.04148427119	0.06677254142	1	0.06097920442	0.05801457315	0.3579032639	36	0.9999999461
10	484.502477	666.1941976	798.5836068	12472.23928	2983.147135	82.73228799	1693.629495	5400	14887.3871	243.8182492	2976.599313	644.660178	106.4112855	175.5764368	1194.717122	9301.673407	0.06496456391	0.235968805	0.007212567734	0.00852656848	0.02016233347	0.009529430801	1	0.05371570481	0.4466019339	-0.004139556488	45	0.9999999122
10	487.1377709	749.5731037	-26.41688022	9348.439756	70.53781647	517.8071094	1653.562065	3383	4413.979167	41.8778694	2335.053615	119.2965408	142.5221841	165.436987	811.5460646	2472.374107	-0.002763922299	0.007542914471	0.0552176315	0.005254651085	0.01484713237	0.01070900618	1	0.001391295964	-0.01881206706	0.1363338608	3	0.9999872867
10	488.3683388	59.32473713	-40.46613931	8899.352413	2072.42423	483.0182545	1631.078568	3823.5	10836.81522	77.82756844	1525.811583	369.6062401	128.3809098	187.75131	639.2960162	4838.892912	-0.004195531515	0.2391186312	0.05839655583	0.009296852137	0.02522511897	0.01136632451	1	0.002385253677	0.4553534731	0.1546848568	22	0.999494411
10	490.640536	307.7396146	10003.75986	13638.59748	151.2128636	109.1234759	4153.218783	5421	21010.30682	2747.343224	3613.568513	138.2480497	472.0214305	390.85053	1343.930635	14507.50825	0.7275757556	0.01170358377	0.007180349149	0.03297582335	0.01243622831	0.04974192318	0	NaN	NaN	NaN	NaN	NaN
10	490.3510832	613.2797327	-34.451239	13976.86618	682.1459141	531.176076	2437.798161	5174	13116.67778	59.04580901	2563.611782	171.5802333	108.9591836	201.860523	888.8468746	4498.519421	-0.002399154294	0.05012837648	0.03806253575	0.004745277222	0.0136812299	0.006383790098	1	0.0009449188014	0.06779414805	0.07947530589	7	0.9998467776
10	495.160952	45.80817381	2743.124229	9632.641973	2979.39334	-113.7908375	1374.491729	4463	12736.72826	509.7379844	1747.83162	519.6752677	129.1419799	185.8639761	753.8866089	4978.621309	0.2799710522	0.305374501	-0.01224828875	0.01811587485	0.02430697329	0.01420337355	1	0.2228074111	0.586119376	-0.01990010751	80	1
10	495.5025259	538.3321395	2869.534866	16728.4745	5466.480051	58.97525665	2306.996149	7734	12460.70213	501.8279766	2666.702116	970.7847109	162.2107482	224.0331964	1259.867039	4659.3344	0.1694142411	0.3276731631	0.004075023531	0.009735042706	0.01829097369	0.01056012903	1	0.1367420876	0.6332903172	0.01166732798	66	0.9999999997
10	496.4701709	97.21931064	-181.6166958	11444.72475	560.705885	2582.024631	2114.385019	4324	4224.666667	163.0481332	2256.684979	205.1668889	549.8383413	1571.578639	814.3913232	2208.408232	-0.01606708365	0.04997701594	0.2210852436	0.02006235178	0.02046905472	0.02905167176	1	0.001759463053	0.07363700949	0.6992955332	10	1
10	498.8431157	376.0090221	8684.09136	17778.88297	804.8503945	253.470788	4151.262358	6999	19576.66667	1784.339748	3375.33064	282.805577	334.9266168	344.6748557	1334.512412	9492.067168	0.4938149137	0.04719365645	0.01575846214	0.01836533352	0.01312962857	0.02299121375	0	NaN	NaN	NaN	NaN	NaN
10	499.6538156	133.5013569	-235.965138	12764.15039	1260.061517	2934.458194	2121.993263	5010	7295.797872	79.40992282	2367.072774	259.2794261	578.3770868	199.0479029	880.6230561	3287.20002	-0.01958740372	0.09931855509	0.2320417942	0.006205626419	0.01462264463	0.01904594339	1	8.462157311e-05	0.1750342481	0.7374694321	15	1
10	499.6589305	186.4822984	-266.2381928	15475.63161	175.0613336	3769.290411	2686.968873	5686.5	6889.265957	84.6598254	2330.961398	155.2911691	571.6484895	252.9253042	835.3896054	2642.716361	-0.01728966473	0.01000283591	0.2412268566	0.006085100805	0.01159402921	0.01638746993	1	0.001739664724	-0.007517707701	0.7662147224	5	0.9999999999
10	499.5173015	582.2747209	12.94240455	14180.2409	6143.427916	261.1486949	2266.326576	6950.5	9463.691489	82.13316895	2143.196117	873.6178546	97.71099551	220.2828795	995.0778441	5349.639102	0.0009252820401	0.4400338145	0.01911054391	0.006051479785	0.02140064584	0.008022499114	1	0.005604854351	0.8652975215	0.02894097349	28	0.8347686626
10	502.6792791	149.8631663	743.0378131	12016.10308	638.9657864	2722.286324	2455.448063	4713	7971.472527	176.2799138	2209.799911	181.5805005	496.937039	240.2201824	812.4242081	3803.384283	0.05772719337	0.05381663758	0.2191191871	0.01099918423	0.01334791256	0.02427614802	1	0.05992792824	0.08077366709	0.7092494248	37	0.9999999999
10	502.7801402	265.2065795	11067.61461	15501.02094	244.4403989	-179.8697176	3598.449011	5962.5	24674.3299	2399.791855	3046.182739	181.1036001	390.744724	306.0784644	1148.977626	14018.01565	0.7197557891	0.0178238326	-0.01007556086	0.03272672909	0.0133408343	0.03084639463	0	NaN	NaN	NaN	NaN	NaN
10	502.6300772	299.2924113	1103.330745	16591.10408	2499.506991	2084.986859	4152.345311	6994	14464.28409	228.7477933	2678.532349	516.0031853	375.6979238	410.5740676	1134.088767	7023.221774	0.06781221034	0.1564568499	0.1302464935	0.007691277517	0.01509834176	0.01387476558	0	NaN	NaN	NaN	NaN	NaN
10	502.5325173	500.2909633	-110.2074238	18225.21264	3004.1889	1149.549145	2465.186234	7489	8577.670213	74.4361213	2705.173145	529.4167053	188.525758	211.7913897	1132.47614	2560.816727	-0.006245378174	0.1648446374	0.06477323781	0.004414697904	0.01357115585	0.007301506575	1	0.0005546203687	0.303538998	0.1734094211	18	0.9999999976
10	506.6484731	683.5990066	4091.880053	13547.07485	2072.634303	-179.040122	1838.035999	5628.5	15133.36842	1086.428787	3527.425535	525.1433424	204.0449445	193.4009164	1381.302275	7984.626368	0.2958442177	0.1586542284	-0.01412497382	0.01441529754	0.01593745914	0.01628785893	1	0.2340022825	0.2855715663	-0.02770985789	76	1
10	507.4009844	466.3635028	2821.536771	16769.88165	835.0715429	1146.256888	3152.293899	6430	10349.51579	542.8624304	3120.883959	241.3249916	266.3847901	228.9746185	1171.29759	4789.929691	0.1678857956	0.04988023817	0.06844713991	0.01038324221	0.01120210019	0.0123365693	1	0.1373113136	0.06676792578	0.2209842695	56	0.9999999371
10	509.4701446	444.3070248	1169.382699	17697.90397	5564.42834	1999.904391	3491.58202	8314.5	21528.91667	280.6325574	2708.037221	920.1024115	325.0193993	253.7243056	1261.466334	7367.929991	0.06718754585	0.3141671939	0.1149056283	0.009740866582	0.01529270046	0.01091361891	1	0.06294957724	0.6102070022	0.3655231198	50	0.999999995
10	511.7988863	421.624361	3064.727036	18538.50559	5841.623037	1342.984478	3431.020192	8738.5	15361.95604	594.5444033	2862.727911	962.6667554	244.5233057	315.0375148	1330.066425	5931.451958	0.1663060612	0.3091165118	0.07301534567	0.01217732972	0.01757698251	0.01226384761	1	0.1385060775	0.5976032216	0.2449682215	67	1
10	512.6847208	110.3992919	2040.065122	12158.71832	158.8467644	643.3290533	1942.441874	4462.5	3930.168421	456.8894852	2637.99301	139.3408902	225.9509758	734.2252348	931.5487288	2146.928383	0.1656685889	0.01225366088	0.05036318196	0.01178408067	0.01328931012	0.01876180573	1	0.1341015871	-0.01083180964	0.1576667601	53	0.9999999999
10	515.7009727	142.1773319	-77.67985655	11824.01163	2843.4368	719.0183589	1967.48654	5157	15933.74118	82.2950693	2041.28433	492.7212893	136.1542609	196.3036418	841.3356519	5246.6776	-0.006915421436	0.2467936244	0.06419661375	0.007949390663	0.02089040539	0.008277279191	1	0.0006694184425	0.4712799855	0.1740758417	22	0.9999981051
10	516.2995171	174.095957	44.34228168	11201.51266	1668.601631	308.016379	2233.850573	4596	2215.659574	69.07251914	2581.612217	440.7990767	88.28067041	282.2903193	1008.365299	1563.880998	0.004260210895	0.1523580647	0.0277815478	0.006938356093	0.02248977166	0.0104440659	1	0.006399309045	0.2766656605	0.04944269064	17	0.9999995411
10	516.0978608	350.3479542	2842.426947	16465.77884	1238.958296	1466.633168	4416.470538	6542	5327.684211	636.5729053	3516.493246	411.9573741	320.38088	420.0396926	1409.094699	3070.369765	0.1751007781	0.08127609308	0.09104635165	0.01143733406	0.01586149968	0.01665011007	0	NaN	NaN	NaN	NaN	NaN
10	521.150173	207.4875434	942.2211551	14568.28883	1458.404064	1635.937497	2676.917772	5765	15927.93976	204.7290088	2701.482487	294.3581167	330.8903035	255.2839161	1023.485508	8521.050066	0.06347204964	0.1043432797	0.1108216549	0.008434180685	0.01428036105	0.01322812074	1	0.05801512798	0.1805846842	0.3436776395	40	1
10	520.3010197	282.4098456	13347.19608	12772.24838	663.8731239	-337.3242277	3717.789844	5292	17791.10638	3414.185265	3204.992393	199.0038348	464.5742941	334.9762383	1220.207109	10505.58787	1.048183617	0.05288432314	-0.02459744284	0.03447114226	0.01660824256	0.04474710053	0	NaN	NaN	NaN	NaN	NaN
10	521.2990558	236.4625418	979.1443752	13630.71713	4198.863811	759.499571	2939.692724	6188.5	4941.052632	277.8148941	3046.466468	964.4345047	198.5447544	355.1628323	1355.213575	3050.327682	0.07329933664	0.3125214776	0.05853450914	0.01040340748	0.02199399613	0.01479196122	1	0.06418634011	0.6049261224	0.1749863525	49	0.9999999927
10	522.6468091	767.4116114	2231.629024	7497.919556	1690.084384	-79.54258117	1513.87484	3305	13723.04255	506.6361214	1664.454935	353.7916449	130.0517175	164.0379729	683.9775777	7514.548028	0.2960595271	0.2302457071	-0.01025116183	0.02018967896	0.02187351767	0.01822661817	1	0.2350123163	0.4322489195	-0.01205027038	78	1
10	523.4892703	154.8130532	2195.202416	13169.71393	715.4225406	76.37820987	1837.139261	5014	7963.466667	526.9580332	2989.484563	217.1786205	157.870594	214.6481934	1087.586646	4092.853388	0.1698362203	0.05600277706	0.006340284216	0.01321237463	0.0161363793	0.01371156554	1	0.1349633907	0.07723721967	0.01025909592	55	0.9999999637
10	523.4300467	193.9806867	4174.298629	13351.30805	1245.482099	1068.789543	2581.116941	5361	12685.5	756.3188081	2516.935288	284.8702522	304.5930318	283.6601006	969.3818044	5800.416543	0.3080855793	0.09539631112	0.08174033953	0.01724221491	0.01602153327	0.01813802761	1	0.2492212549	0.1591287962	0.2991446782	75	0.9972774548
10	525.1854581	565.1286142	1048.383851	16072.04763	805.2585789	696.7873336	2199.688492	5986	9770.031579	197.089824	2506.864189	213.5297184	167.0997798	220.0673607	931.4558899	4848.826984	0.06722228062	0.05244270661	0.04320062856	0.007048480189	0.01214987727	0.007611281151	1	0.05625674689	0.07207977343	0.1126212819	35	0.9998472137
10	526.6335596	98.43622505	9.53654611	9365.384554	70.30871429	563.624157	1919.910248	3416	2285.212766	40.26772093	1767.996847	143.4992651	121.4981167	406.0346878	614.6631204	1335.63406	0.001130045205	0.008374666464	0.06231401706	0.004852752009	0.01818023672	0.009154139696	1	0.004922556843	-0.01691034036	0.1613847611	3	1
10	526.8269748	423.7433608	4873.256629	15962.72078	2270.689376	343.0593218	3646.300641	6684	13622.18478	1008.213797	3239.386119	535.6776062	236.5747528	311.8685696	1330.376666	6807.460857	0.304087195	0.1445816705	0.02163066481	0.01443166145	0.01640643621	0.01995346106	0	NaN	NaN	NaN	NaN	NaN
10	527.5916675	51.00592609	-40.98064612	8979.783758	2783.799919	895.4397866	1303.536634	4099.5	13051.83696	77.02881184	1326.386096	416.864391	148.9335955	165.924326	580.9404286	4961.75691	-0.004424974606	0.3125205987	0.1010961877	0.009512796464	0.02308757022	0.01096704112	1	0.005521401168	0.607020305	0.3024428507	27	0.9999999783
10	528.6140086	720.9622289	2567.374871	9032.934719	1347.415709	529.6076971	1990.170428	3773.5	14339.23404	596.0902545	1968.471561	313.8899935	184.9821625	195.8342875	783.6792733	8218.952994	0.2897297614	0.1517789113	0.05812500396	0.01703643322	0.01900684744	0.02257056158	1	0.2336996606	0.2739326747	0.2165781528	77	0.9999999901
10	529.4500712	519.3286107	-159.7145473	14986.67147	1476.250937	1927.692454	2636.152281	6001	8925.521277	66.44075846	2842.372189	334.5316487	334.5566169	270.3339623	1078.471541	3976.893108	-0.01097013017	0.1019006611	0.128280421	0.005195174368	0.01526825747	0.01164418967	1	0.0003292377315	0.176824046	0.3863527137	14	1
10	530.1515937	35.79499574	3641.494507	7874.538759	1836.165952	-250.7315881	1189.510453	3552	14239.01053	714.4072324	1475.133189	339.480306	184.0276432	160.5057894	615.007575	5233.008545	0.4631489302	0.226351914	-0.0319737937	0.02689210926	0.02278263911	0.02306002967	1	0.3655210428	0.4220713838	-0.04871748446	88	1
10	538.2536265	178.4546618	907.6948038	11624.10945	683.2404392	195.0961706	2173.442804	4416	14149.44086	234.2287399	2409.84945	169.3225617	98.50030362	188.8662864	854.4491821	7747.638666	0.07598078137	0.06027756997	0.01878992195	0.009348316618	0.01509854912	0.0086687819	1	0.06168865798	0.08723565737	0.03176970746	34	0.9999946887
10	538.5459082	306.9757122	2858.601801	9090.149044	1670.025734	588.7344786	3899.729667	4095	1196.070588	1082.357353	3520.161921	793.0477408	214.3354158	369.4650428	1502.538936	899.2005284	0.3167040288	0.1840856927	0.06144932706	0.02407244985	0.03773715409	0.05680951996	0	NaN	NaN	NaN	NaN	NaN
10	540.538103	73.29339645	-22.32116093	9360.392714	1437.85436	491.2755007	1480.253234	3807	6142.2	56.57175788	1395.421066	238.8425304	107.4101564	180.878139	550.2664754	2456.560541	-0.002402051458	0.1606285558	0.05263652839	0.006220902059	0.01761748455	0.009777869989	1	0.002784284913	0.2944742424	0.1328215144	18	0.9999867796
10	540.369922	276.3328443	-75.00007692	15275.15984	4741.076741	812.4161057	3352.587678	6994.5	15184.56842	77.38130041	2784.092835	970.0183986	165.1939659	287.836131	1290.972502	7476.016128	-0.005421939949	0.3206867208	0.05505030947	0.005652199208	0.02362237401	0.01010059409	1	0.001881992667	0.6222284462	0.1457879488	26	1
10	539.9529509	379.3022627	2499.25649	13172.17424	187.0263215	709.5970351	4644.947548	5094.5	1802.610526	569.1491509	2989.110826	196.8682125	168.1591423	450.3936501	1105.729287	1226.92855	0.1872364932	0.01525676671	0.05672636117	0.01126240283	0.01691112681	0.01948629671	0	NaN	NaN	NaN	NaN	NaN
10	543.3899104	136.1592472	2046.714199	12592.06444	1972.362059	669.8868904	1944.574469	5201	7984.893617	373.1931616	2068.441249	321.7760289	180.1740428	207.7864477	797.7478875	3386.759921	0.1641747539	0.1586523661	0.05166595312	0.01117183919	0.01655996168	0.01444808198	1	0.1342202654	0.2889105153	0.1667304212	62	1
10	543.2324715	320.4183385	2391.51099	13933.44517	2901.728516	1406.834985	4655.024966	6116	1807.397727	568.4057727	3283.114404	761.2632621	301.0538324	367.7371488	1417.019866	1073.782749	0.1752031678	0.2014994234	0.104689476	0.01407680937	0.01931113231	0.01722993654	0	NaN	NaN	NaN	NaN	NaN
10	543.2892244	583.489996	3386.173263	11650.5783	127.5797181	2496.75544	2770.134126	4401.5	10131.78947	729.9124607	2475.517239	143.3616759	560.6038837	283.1498212	885.8083362	5883.580371	0.2895473502	0.0119804874	0.2192051665	0.01417974673	0.01412742745	0.02549135535	1	0.2426102134	-0.006932912604	0.7600036605	71	1
10	545.6184813	95.68050058	-43.67294088	10719.36425	1681.54396	586.5274847	1682.600931	4395	8101.831579	62.21045063	1498.062381	267.569186	103.0013512	193.4328257	589.9071558	2459.013912	-0.004029580765	0.1624456144	0.05634304764	0.00614308623	0.01546181541	0.008082018865	1	0.001749477756	0.2983305149	0.1451333534	18	0.9999999094
10	546.073608	212.7663249	-29.39270012	13867.55477	136.6708325	572.9568252	2663.139246	5082	14354.40426	68.3486211	2608.42091	155.6135651	109.0352127	278.375184	882.2361753	7153.067106	-0.002101587703	0.01129213031	0.04297443643	0.005547859456	0.01283524793	0.008730814048	1	0.0011689155	-0.01154655259	0.09494175406	2	0.9724409378
10	547.6498702	755.3161378	12.92847409	7613.597513	1095.215413	192.3326001	1473.787805	3053	3009.107527	53.73216742	1448.22277	211.9754393	74.36394166	148.928246	560.6292225	1380.166117	0.002114402017	0.1506881034	0.02554569555	0.007156009334	0.01794606247	0.01083816869	1	0.004549517182	0.2731926335	0.04129652963	17	0.9999997558
10	551.3724885	160.1289103	-48.96151456	10271.20891	1530.179381	1228.458562	2068.125308	4232	3865.378947	103.5211212	2224.668426	375.9452598	280.4681243	183.8437771	884.9171474	3087.79992	-0.005081009354	0.1534136325	0.1250785012	0.01348905569	0.0179819386	0.01344848523	1	0.005203377194	0.2821158296	0.3785202774	19	1
10	551.7210084	194.7349251	6473.192537	13442.01514	2172.790147	-111.3061056	2273.507363	5667	14138.49474	1174.897183	2379.149303	384.1217345	283.9353429	208.3777019	960.0922196	7134.347681	0.4793556966	0.1576634803	-0.007913919937	0.02241871439	0.01544465378	0.02433593609	1	0.3792719646	0.2821106224	0.03446371922	87	0.9999999984
10	552.7932457	429.621473	2101.403158	12226.03082	1615.748718	1171.041526	4157.946594	5080	2828.290323	422.0529424	2336.603476	378.6290808	194.9124689	282.1182682	953.4817343	1244.908758	0.17505689	0.1313135739	0.09913381195	0.01283459113	0.01548485788	0.01767612321	0	NaN	NaN	NaN	NaN	NaN
10	555.3243	369.3344201	-80.0235646	11836.75918	-359.255535	3496.304117	5008.77702	4442	1755.681319	81.29068248	2860.841019	162.7871876	775.5372355	540.837972	1026.057408	1112.919792	-0.007215231794	-0.03280212319	0.3045878759	0.007247327677	0.01751640833	0.02653781847	0	NaN	NaN	NaN	NaN	NaN
10	556.3367919	118.088886	2064.802632	11900.90762	284.7891081	40.72340653	1810.621913	4440.5	16817.56842	374.75997	1901.192481	165.9185682	129.8874181	221.3455294	674.7953701	5752.450356	0.1754799682	0.02384589548	0.003138651086	0.01129997372	0.01520108161	0.01096551287	1	0.1389491655	0.01125448777	-0.00046443803	52	0.9999881271
10	556.5881881	264.3909334	-63.20667145	12098.12071	41.12859574	757.2633977	3425.465892	4547.5	14376.87234	55.61481132	3297.423983	150.6564357	158.3459292	309.8532045	1135.586812	10098.76919	-0.005491996206	0.003693985497	0.06282931818	0.005727234739	0.01346601152	0.01274859069	1	-0.000311788399	-0.02641587886	0.1614977955	3	0.9999999988
10	558.2068244	484.1590847	2558.637282	15416.18081	4611.637746	225.2521203	2575.384548	7027	6842.894737	576.3720195	3159.62842	1002.859873	158.1827508	215.7783859	1414.67452	3929.433115	0.168184384	0.3104575982	0.01631510223	0.01195900228	0.01920691879	0.01213898919	1	0.1364044035	0.5984634192	0.05246518963	66	0.9999993141
10	559.1830623	453.1932871	0.5254478809	15629.26791	1230.814245	852.8619107	3791.048012	6125	3706.882979	113.7000387	2281.940707	357.4306628	183.6482926	1714.948868	864.3784353	1731.782473	2.89776991e-05	0.08212712973	0.05607051716	0.007772939517	0.02048873621	0.01155951688	0	NaN	NaN	NaN	NaN	NaN
10	560.7553612	697.4704238	3929.501183	8100.750887	485.0210463	-197.7391303	1928.102148	3236	16679.54839	1031.108318	2135.019305	141.3140863	174.7795455	166.1574477	798.0161228	10424.7117	0.4763351803	0.06094348538	-0.02401823102	0.0242115924	0.01605266926	0.02371023591	1	0.3750629454	0.08361586381	-0.02430000045	83	0.9999989849
10	561.4830494	535.1182729	646.4946841	9173.933503	2871.157071	255.391739	2280.866487	4357	2330.336957	329.5929742	3934.904103	1260.913247	118.768487	321.5994846	1761.295756	1942.511206	0.07048332544	0.30607589	0.02712208698	0.01339706592	0.02729703183	0.029242826	1	0.05991747653	0.590721719	0.06723116888	49	0.999999916
10	562.021709	96.87117114	-18.65277961	9337.399509	649.4607895	143.239181	1608.588145	3571	13096.71579	46.65104604	1653.167206	162.848226	70.79472173	194.6721847	605.8989689	5169.000298	-0.001767704946	0.0687436775	0.01672700249	0.005218663864	0.01718983489	0.007528324229	1	0.0002449687949	0.1051920188	0.007636277732	6	0.9999360971
10	567.8699706	128.7273569	4806.729346	9869.588608	1605.580532	-163.3814706	1946.063704	4183	11342.68421	880.2614919	1802.099348	338.0893845	203.120566	220.05905	754.0787631	5972.761899	0.4798325353	0.1608215459	-0.01573261911	0.02079175574	0.02007976454	0.02143657928	1	0.3791788139	0.2883134662	0.008068013393	87	0.9999999978
10	568.5727326	74.84146303	-92.08551863	8130.97044	730.4464182	1672.89845	1542.100901	3161	3692.84375	59.91416847	1474.319693	177.1050726	321.375757	164.2147725	557.228987	1746.932098	-0.01150126932	0.09053901035	0.2102179473	0.008104534284	0.01819576765	0.01956115734	1	0.005011805111	0.1562707787	0.6647079093	15	1
10	570.4864827	58.39727783	1335.150159	8720.5003	2540.357048	340.9372145	1165.610062	3950	9502.378947	243.6923952	1391.727284	386.0218293	99.39064859	197.1095874	591.3338353	4402.23154	0.1517046081	0.293398327	0.04021415252	0.01406741345	0.02114444106	0.01130465778	1	0.1247674415	0.5644767115	0.129534661	67	1
10	571.6068307	166.3238233	34.75191882	11616.22943	2617.369408	405.794571	1977.127251	4948.5	2288.708333	70.54694679	1848.222093	464.6436769	103.3509442	385.4512225	764.9517927	1175.427832	0.003065087626	0.2282622483	0.03713971703	0.006533396392	0.02015828325	0.008606209932	1	0.00667940052	0.4323646531	0.0835978723	21	0.9999996402
10	572.2577955	198.6684442	6093.569947	12728.42923	1304.569533	1221.948299	2420.467617	5276	13154.23656	1231.27144	2457.02717	268.9573169	384.4323144	223.1832962	959.0700563	6843.72149	0.4729839057	0.1006738637	0.09246199692	0.02438102091	0.01322596567	0.02642278359	1	0.3801337707	0.1688141176	0.3727162833	86	1
10	573.7505921	298.8098426	22.18201934	13635.34339	1864.476218	1311.496488	4069.155035	5606	2225.06383	80.16321383	1908.29123	334.9769015	202.1079409	388.9388687	758.4888256	938.1651138	0.001598647622	0.135280127	0.09930480206	0.006150542442	0.01595567563	0.01113377047	0	NaN	NaN	NaN	NaN	NaN
10	575.6612291	339.4752425	-130.0251899	13270.51841	1069.88926	2304.48439	4720.173589	5375	15059.17021	81.45938325	2794.946206	289.0583508	388.2076279	394.7734179	1051.262448	7764.797024	-0.009401612784	0.07787158354	0.1739367962	0.007552779442	0.01677600348	0.01538545669	0	NaN	NaN	NaN	NaN	NaN
10	576.4762968	385.2797938	14889.53379	14009.65331	85.46077853	-170.9423451	4637.873581	5681.5	24467.37931	3006.873877	2901.460789	162.3974485	498.3397575	354.4447289	1084.542403	13498.89573	1.042980289	0.006829192201	-0.01174773615	0.03309254125	0.01275784988	0.04058950251	0	NaN	NaN	NaN	NaN	NaN
10	576.006747	412.4727709	78.00608044	7786.823763	2119.633019	733.0895584	4097.933378	3645	1344.277778	77.18863757	3057.716353	949.7913649	139.3258083	368.4787088	1364.522902	1216.775487	0.01011155535	0.2786635998	0.0985542006	0.01312178877	0.04494258078	0.05913273808	0	NaN	NaN	NaN	NaN	NaN
10	579.3841641	370.2520582	717.1325694	10273.82399	1936.259998	1689.357839	4423.804844	4590	6063.351648	167.0969663	2580.512873	564.5748482	332.4948101	652.7679942	1092.546714	7880.62566	0.07289318704	0.1878520231	0.1601922192	0.01391500002	0.02675212767	0.02934848932	0	NaN	NaN	NaN	NaN	NaN
10	580.0274359	585.0133335	-41.28580784	12737.99154	96.51206807	827.5410372	2241.860235	4665	5939.288889	49.27809854	2131.610072	130.1815816	142.7283206	187.1256644	721.4916579	1815.174051	-0.003238497586	0.008673573231	0.0644672538	0.004054198746	0.01119571706	0.007991403522	1	0.001612585177	-0.0161885303	0.1677453836	3	1
10	582.7177809	535.4537815	2395.962611	13761.31303	1300.401544	231.793	2578.537436	5451.5	5883.585106	420.4155667	2504.327954	273.9242829	158.0567744	205.2532764	945.958364	2214.198898	0.1711814131	0.09275409385	0.0175218974	0.009704510024	0.01442060061	0.01218254064	1	0.137039661	0.1528255928	0.04986091074	58	1
10	588.8039292	234.7513377	2041.242367	11873.44625	35.51214406	1932.019111	2947.787125	4511	9227.378947	455.7398582	2547.579302	153.2933443	422.6695656	264.4451365	905.4784214	5271.974547	0.1692343134	0.002582469545	0.1683767182	0.01196113378	0.0140660949	0.02124313498	1	0.1443205351	-0.02677243827	0.5597742112	54	1
10	589.3595225	155.3877297	6368.738965	9664.930833	1613.655925	-322.2814421	1939.284422	4221	21394.11364	1749.593605	2496.787998	361.0156978	306.1787867	195.1449603	987.3195353	16721.40496	0.6785094402	0.1727942067	-0.03136301515	0.03164671252	0.02536655995	0.03808658406	1	0.5351442479	0.310534306	-0.0002582476015	93	1
10	589.4825648	508.6610082	2216.349798	14170.52967	582.0440902	2209.366052	3046.362177	5405.5	6591.191489	424.4880035	2488.327927	170.0534046	382.8572318	226.5446611	914.8368427	2638.936798	0.1588281966	0.04104304195	0.1575694966	0.009265950376	0.01156010145	0.01694241706	1	0.1357387612	0.05169518175	0.5219691371	57	0.999999975
10	591.4399327	384.2995911	49.55588016	13947.89982	1791.663092	819.4626042	4529.975864	5739	10433.2907	84.33722757	2739.579211	397.956372	156.6871594	413.7959731	1077.510483	5677.226153	0.003680735364	0.1300026718	0.06187746823	0.006453647132	0.01448923039	0.01451993448	0	NaN	NaN	NaN	NaN	NaN
10	596.2644071	142.3345266	1749.027781	10317.11456	3334.059206	42.93513193	1731.961651	4805.5	7821.046512	295.0644392	1655.772429	506.8565169	108.9971426	210.2427786	720.2730547	5598.570458	0.1723701073	0.3237748284	0.003932551161	0.01306353565	0.02242728091	0.01121947161	1	0.1390343709	0.6252791452	0.01171176957	66	1
10	596.3339112	214.2574578	-25.19872762	11362.87968	668.3571861	297.1801221	2388.290069	4302	8799.634409	54.19426685	2674.327874	219.5089691	94.68227619	252.0939015	971.3965953	5302.589121	-0.002257104981	0.06165082988	0.02852404718	0.005738511691	0.01941658216	0.01013335417	1	0.0005478290808	0.09106566505	0.04743531633	7	0.9686976292
10	597.3369539	328.4765322	1076.341932	16233.83464	620.5894567	1238.038828	4469.229912	6210.5	22185.44681	250.2054765	2445.123367	221.7746315	209.540381	391.3980109	947.6134715	7480.440108	0.06708670255	0.04026586186	0.07816513217	0.009275681617	0.01261689625	0.01107656921	0	NaN	NaN	NaN	NaN	NaN
10	601.6608892	77.83002348	40.08422087	7638.446522	696.4832694	82.11109587	1165.80181	2922	2964.315789	41.32033606	1551.754718	164.9731685	59.19201657	172.0644521	558.5485326	1647.577534	0.005503422814	0.08968203937	0.01120696165	0.005747003455	0.02092194116	0.007705834319	1	0.005809365343	0.1478072074	-0.008812925331	11	0.9987585663
10	601.7475743	560.0856249	7162.602427	10257.35836	1677.137221	-307.2443712	2265.504403	4498	14276.20213	1920.147303	2710.999492	383.6215945	301.5049399	243.4206399	1082.423599	9605.926397	0.6984410062	0.1639496816	-0.03093091753	0.02875584973	0.02445496074	0.03303524942	1	0.5508343766	0.2922654717	0.005372997499	93	1
10	602.6907692	486.4229465	4106.702856	14135.55569	1309.511426	1211.879486	3057.435394	5658.5	24439.56383	806.9019787	2641.975736	267.5005472	250.5148299	207.6360821	997.9226752	11926.21722	0.2897542241	0.0901647398	0.08598187367	0.01358218629	0.01562657363	0.0170559778	1	0.2349740304	0.1487228209	0.3093000938	73	0.9999433502
10	603.2774498	374.862891	4654.995963	15689.14826	2008.566409	604.8424487	4377.990618	6538	14446.45652	927.4402365	2776.298603	448.5082386	215.9436009	443.4449816	1144.203641	5402.732893	0.3016973766	0.1319289347	0.03903288372	0.01497403918	0.01732046544	0.01721324302	0	NaN	NaN	NaN	NaN	NaN
10	603.6232542	600.4289935	-216.5082073	12377.78748	1181.133831	2858.12823	2233.489764	4841	8091.957447	61.92042267	1898.727172	189.7719663	430.0259524	212.6764851	687.6809105	2341.121305	-0.01803115281	0.09656830718	0.2326766141	0.005477929625	0.01373915767	0.01620083029	1	0.001330720962	0.1694113732	0.7398849484	15	1
10	605.9518868	169.0596884	-44.63430712	10241.20498	1031.43875	651.7159023	1876.190611	4052	8310.728261	49.00697466	1862.259306	232.6016609	136.293104	218.8183427	705.4234535	3023.145222	-0.004325779914	0.1040638791	0.0642796048	0.005242177264	0.01689586526	0.0104494209	1	0.001534231646	0.1790841041	0.1700980147	13	0.9999999945
10	608.6587453	184.3435166	-13.66250368	10583.50948	503.1625098	698.641604	2218.098715	4026	6218.793478	50.60989066	1715.436919	185.4307068	128.7913522	565.9253551	631.7731385	3400.645616	-0.001427582491	0.0468442287	0.06818911414	0.00491801805	0.01717305428	0.009280385328	1	0.003595255981	0.06205534536	0.1821116542	8	0.9999998874
10	610.6478885	352.4474478	1996.393701	11274.61445	535.5382685	1375.355123	5056.764615	4553	1065.393617	485.9773467	2832.828932	282.7746023	279.7476331	498.0513372	1079.811368	457.4316852	0.1785909642	0.04934956851	0.1246312252	0.01471314684	0.02196082266	0.02903214459	0	NaN	NaN	NaN	NaN	NaN
10	611.2967419	668.6012078	1718.096601	9791.958654	484.4710422	19.4945906	1824.710064	3682	5434.021277	330.6141384	1790.777471	170.8076992	100.7539841	182.5412606	669.4209436	2233.115765	0.1769901995	0.05047288085	0.002125993215	0.01137267766	0.01498656383	0.01085334705	1	0.1402983547	0.06571452322	-0.00266995648	55	0.9999991526
10	615.5872579	286.6421735	-43.10973019	12451.20672	2785.007042	604.4144577	3578.875185	5546	20389.42391	85.97198924	2128.028417	463.1485158	122.1282532	315.4995562	881.2227538	8740.722588	-0.003923955049	0.2208012796	0.05007193542	0.00759864733	0.01822334147	0.01143208208	0	NaN	NaN	NaN	NaN	NaN
10	617.3878716	631.606851	2333.971144	7939.90402	973.0938083	565.0359552	2113.642802	3372	23571.78261	673.0740765	2209.174575	197.2859055	198.7954343	188.6612562	821.2653562	13754.05065	0.283228861	0.1168263998	0.07147861953	0.01691657668	0.02491207132	0.02506342826	1	0.2291237971	0.2028810136	0.2593846565	75	0.9998939748
10	618.5814617	257.5877612	-185.780374	12710.3714	1907.98323	1809.911295	2981.801314	5288.5	20484.45652	76.06484151	2472.764967	367.39806	318.3027064	259.2912047	957.9069588	9078.551936	-0.01470084922	0.1480265868	0.1407529426	0.006683041259	0.01777971871	0.01302215724	1	-0.001442274538	0.2716905798	0.429529817	19	0.9999444363
10	626.6523381	499.4563556	906.0223127	12699.72636	629.5946435	345.6367407	2698.989109	4871.5	19858.32979	184.7830306	2131.190694	152.9922441	109.2607743	192.7521764	752.2060399	7932.158485	0.07140561318	0.05206347393	0.02657776843	0.007546427967	0.01195425193	0.009117114637	1	0.05850220577	0.07071839887	0.0569717804	35	0.9984787683
10	630.7494462	283.2509558	-70.17944737	12465.21966	5125.705669	682.213909	3133.87256	6210	16506.09677	86.36845476	2062.870931	757.0309573	130.1883328	285.3197047	927.8647486	7100.988515	-0.005582439494	0.4128807411	0.05718886756	0.007974556625	0.02631221893	0.01031020835	1	0.002656327177	0.8110264917	0.1561564254	29	1
10	632.5055821	633.1522944	22.38626041	7962.847687	1848.533095	313.1217311	1918.684498	3479	3254.2	56.95199366	1836.489291	442.268592	84.76621492	164.9602654	761.0624864	1668.61779	0.002591842152	0.2297078379	0.04090893476	0.008134677696	0.02274864432	0.01386052013	1	0.006556803272	0.4354522748	0.0963688211	21	0.9999908383
10	633.2973303	338.484598	-18.74134272	11406.32183	394.5352386	811.8332551	4368.4558	4397	15240.18947	61.18430948	2189.566917	150.959266	142.2289274	417.9478432	789.2447928	6731.209868	-0.00158595875	0.03583538188	0.07361710323	0.006042835721	0.01484345088	0.01611739925	0	NaN	NaN	NaN	NaN	NaN
10	637.1824786	211.6654667	9186.545891	9284.113378	499.4470246	-407.6767304	2092.308527	3748	5011.547368	2393.654808	2288.763665	185.8579942	383.5825434	296.5237052	889.1154885	4053.742428	0.9991654611	0.05472974025	-0.05382762029	0.0439138525	0.01999273695	0.04695570561	1	0.7859003073	0.0652484902	-0.008954569016	95	0.9026222094
10	639.278021	169.5509693	694.4033251	10717.41946	3372.957245	389.3841823	1557.587283	4918	8799.62766	149.4510326	1610.689945	550.0808407	99.15663516	192.9689501	726.7042815	3591.953127	0.06554423692	0.3143692973	0.0374435837	0.009035973477	0.02232477398	0.009371317038	1	0.05674143391	0.6080829457	0.1015343643	49	1
10	639.6708554	573.3573806	656.7397468	9789.192151	650.1812681	179.7961097	2028.798938	3800	18498.05263	175.5767238	1846.417869	160.2526471	88.7306502	169.3990818	669.8530933	9342.946169	0.06773200372	0.06527630449	0.01860149048	0.008950460613	0.01653463786	0.01072977529	1	0.05520572284	0.09753573286	0.0294518806	34	0.9999573613
10	639.6693072	604.2657102	-64.19932242	10186.88351	1046.892105	602.4244995	1750.216341	4044.5	6289.419355	58.02361375	2271.40062	230.2748201	128.8621135	142.5972766	840.4870792	2948.084634	-0.006674174664	0.1040240973	0.06170143985	0.005973940399	0.01621285116	0.009988634917	1	-0.0004836777446	0.1789386708	0.1607967953	13	0.9999999979
10	642.2546292	351.8053005	-45.89170763	13349.77014	-153.0472834	1080.294133	4671.370147	5001	23092.65217	59.41503376	1986.702061	178.1862825	179.7863458	461.5112306	686.251391	7554.075381	-0.003490220222	-0.01169072948	0.08389006001	0.005203359131	0.01398894215	0.01371012422	0	NaN	NaN	NaN	NaN	NaN
10	649.8572111	110.229453	-52.63582653	7767.015622	816.482942	819.8075831	1287.203069	3051	12125.14433	46.125809	1023.513492	140.938673	128.3582555	139.8900819	372.6341319	4282.626039	-0.00659110117	0.1045487747	0.10628266	0.006356411387	0.0177158772	0.01078915035	1	0.002413474639	0.1814809595	0.3125571742	14	1
10	650.4277175	383.6643815	2348.194478	13074.00885	-264.0240547	2672.650199	4807.825229	4999.5	4993.5	432.704738	2278.715376	168.7447083	427.7324847	427.8565268	821.6985467	2129.841762	0.1727378741	-0.02123176144	0.2038420028	0.0120468178	0.01430095656	0.02026693056	0	NaN	NaN	NaN	NaN	NaN
10	650.3275873	407.5989505	939.7437064	11939.89733	1415.292263	733.6323553	4149.185334	4897	2712	243.7118086	3276.015985	494.3067708	150.5704186	404.4457948	1290.563149	2227.681348	0.07641329447	0.1189410676	0.06668992818	0.009689178046	0.01981356443	0.02357911458	0	NaN	NaN	NaN	NaN	NaN
10	653.6363661	701.2820836	1492.644183	9151.458935	425.9584664	-42.87133224	1293.084815	3380	2172.532609	426.3365393	2355.840079	153.4811281	103.8495761	273.3133374	839.6949058	1272.155413	0.1697928187	0.04839111654	-0.004632708962	0.01121592673	0.01625101881	0.01286157349	1	0.1341700551	0.06129455726	-0.0273532881	55	0.9999447558
10	656.4859208	622.7965147	2364.019752	8039.770415	1227.062995	-41.2318151	1696.164105	3350	3856.021739	634.0281818	2146.454143	346.863643	143.973381	151.8580227	860.7929679	2517.254745	0.297636448	0.1553865852	-0.005438754215	0.01842532812	0.01971289268	0.0209662	1	0.2359409901	0.2791527496	0.002142385522	76	0.9999999997
10	657.416028	349.2462925	-152.1638816	11362.58736	-255.067132	3269.48144	4507.588028	4320.5	4503.010989	70.44483248	2320.631878	150.8550947	599.4316349	553.7782152	826.8835049	4080.909535	-0.0137386824	-0.02258575824	0.2915858697	0.006077311385	0.01444218246	0.01794798538	0	NaN	NaN	NaN	NaN	NaN
10	659.3298557	247.3227665	-168.3677024	10557.22777	880.6780064	2545.288728	2623.34173	4123.5	3703.604396	72.75854835	1986.539458	235.7024218	491.9940292	260.7414691	770.0079174	1905.080657	-0.01681951875	0.08608458744	0.2472093687	0.006873318788	0.01708569459	0.01722670217	1	0.003121901832	0.1484186862	0.7892601753	15	0.999999544
10	662.3620479	458.3057104	5026.273552	10506.7598	1488.204009	161.3778676	3419.179362	4509	18504.84043	1071.42678	2104.763466	326.8968074	203.5837219	261.7605452	833.3875201	8793.277759	0.4876296519	0.1422708291	0.01690045772	0.01923221962	0.01925454911	0.02313871521	1	0.3872501881	0.2513448573	0.1202446192	87	0.9999996812
10	668.9712941	600.5871935	601.9773314	8651.303912	3645.88501	98.06507071	1559.891979	4249.5	8564.225806	153.2669461	1758.116534	761.9359492	94.51726346	164.1955916	828.4182467	4075.640099	0.06887166687	0.4139612318	0.0125953943	0.011434131	0.02853219414	0.01136656426	1	0.05861952185	0.8111045637	0.02108983921	51	0.9999884722
10	676.5453103	230.49031	-21.34345269	9136.533519	417.048833	692.1857003	2349.868115	3536	9539.364583	50.63728696	1435.07686	136.8221309	129.0047133	234.9277903	526.6894864	3541.209244	-0.002723803188	0.04594675413	0.07620685744	0.005697766525	0.01507529681	0.009980590945	1	0.00307288805	0.06049392371	0.2090780507	8	0.999718183
10	676.5858059	279.8555734	-95.66254653	10895.32197	1584.078908	1579.269733	3115.667856	4642	15488.86316	66.85822948	1714.020195	287.5150367	231.5808302	293.4200222	689.2885911	5204.121433	-0.009128890801	0.1464414692	0.1470056031	0.006438188801	0.01801753725	0.01285921665	1	0.003340203487	0.2686020695	0.4520028266	19	0.9999999915
10	677.4756385	392.6517249	-34.09962128	9993.265284	-177.5627564	935.7910086	4353.874355	3756.5	16768.48936	48.79868972	2405.079936	135.4152117	131.9344231	381.4034626	847.1994734	9202.705167	-0.003677608557	-0.01752363864	0.0959865509	0.005828315008	0.01540080077	0.02272556229	0	NaN	NaN	NaN	NaN	NaN
10	683.2913911	131.4724116	390.1842641	7068.983821	738.0745308	1306.818539	1296.492463	2830.5	10692.05319	107.9451314	1066.362862	117.800977	224.5187271	149.8777311	378.8272814	3994.065348	0.05542462866	0.1058512576	0.1875696427	0.01135964519	0.01812693113	0.01919027943	1	0.0565412642	0.1862723119	0.6031254821	41	1
10	683.2161693	612.6837351	432.9513077	7580.209154	1314.468487	722.5720314	1811.532516	3202	24552.06383	113.5078372	1158.501743	226.5536827	150.6661896	158.9750521	475.8335585	8449.191235	0.0583755328	0.1766823867	0.09805393318	0.009545591902	0.01931502956	0.01433352283	1	0.0537822758	0.328291519	0.3015374132	44	0.9999999932
10	691.2701798	454.7130353	-14.94256148	9397.352134	223.8038502	936.9464846	3414.792737	3646.5	6350.442105	51.73133531	2017.798263	165.0881998	169.6519117	266.7932332	740.64616	4090.365914	-0.001471217229	0.02583255051	0.1081761215	0.006126739382	0.01761269633	0.01777053416	1	0.005922216753	0.02036129685	0.3174778409	9	0.9966942237
10	692.9747489	221.5808552	-72.36286897	8843.645822	854.039283	1096.339062	2081.533045	3465.5	10418.89247	50.54793611	1354.257741	190.9694799	187.9043133	232.919818	522.0076529	4863.743842	-0.008646862252	0.09568552191	0.1264100974	0.006109184415	0.01845710545	0.01255871493	1	0.001993268576	0.1640189605	0.380296598	14	1
10	702.5812959	312.3244907	-11.58365867	9734.951861	-117.5715135	1002.649092	3533.708488	3673	8328.382979	58.97266799	1697.308399	138.5810066	184.8562907	407.9093857	618.3725485	2411.971603	-0.001079084786	-0.01131456184	0.1049933525	0.0063294927	0.0152854884	0.0131444546	0	NaN	NaN	NaN	NaN	NaN
10	703.11399	363.4118874	3903.544094	7808.908302	511.9007473	425.3844462	4012.79229	3295	12952.04255	981.567577	2043.047057	219.7218422	189.5077531	428.0095876	796.1921658	8941.205373	0.4954218165	0.06723374536	0.05246301788	0.02578563461	0.02154385374	0.03727301383	0	NaN	NaN	NaN	NaN	NaN
10	703.4411942	395.2528798	3099.397917	10258.32196	673.3545095	497.0810702	3991.3863	4236	11498.1828	669.9412996	2010.884125	236.2325572	176.8249907	426.4002589	787.7184222	6373.715008	0.3041741868	0.07035837716	0.04764592434	0.01782623739	0.01847944638	0.02150877385	0	NaN	NaN	NaN	NaN	NaN
10	713.5753938	329.3317443	-6.40945978	8703.875424	1156.515149	589.3656876	3400.184507	3695.5	8469.893617	69.76737078	1670.763955	261.6482574	125.1881134	373.499253	668.4497379	3584.509878	-0.0006485107465	0.1346351044	0.07130981528	0.008764635697	0.01937650974	0.01679566715	1	0.005137118817	0.2418638942	0.1958836397	18	0.9999411196
10	729.4881913	429.9666482	-78.75384151	7958.65013	1642.510557	1298.331013	3222.223598	3541	7104.924731	64.86365007	1472.807994	327.3000452	207.654305	433.5345157	613.0679778	3241.165525	-0.009297121359	0.205163466	0.1650364138	0.008286139738	0.02486416553	0.01835520456	1	0.004838376603	0.3894048039	0.5153209341	63	0.9999997204
10	730.1474268	465.7171167	2044.13927	7029.064501	1541.309703	724.0090524	2793.190636	3229	13777.42105	475.8408627	1636.546354	386.4903587	186.9762612	614.7023821	698.7054744	7981.864694	0.2909300632	0.2134693767	0.09660686084	0.02074949745	0.023918365	0.0265193577	1	0.2375998929	0.4014736918	0.3499045691	79	0.9999999984
10	735.4337531	389.2872813	5488.787125	7582.811328	553.2881479	170.4490363	3468.554806	3185.5	19900.67021	1197.576018	1570.578391	184.123108	217.8271253	344.4014523	605.2054516	10614.43057	0.7305607296	0.07636197489	0.02249753014	0.03615601818	0.02132317839	0.03389721423	1	0.5788542852	0.1144426016	0.1914251378	91	1
10	750.4347959	348.1279661	15.57226151	6302.967094	1864.660323	563.6544237	3004.822879	3046	7289.585106	57.32619935	1276.387117	383.6333013	130.789306	320.8604507	558.5098725	3446.416429	0.002781043556	0.291371046	0.09125897071	0.00912659695	0.02485670967	0.01904322625	1	0.01041118089	0.5633375826	0.2698592018	27	0.999979136
11	37.14722893	619.3158997	2594.464489	9301.581764	2062.206487	466.798425	1616.192143	4049	29556.14737	535.2963283	1822.981034	357.3558052	188.2619969	154.5669514	720.248821	13126.64942	0.2790732045	0.2280245974	0.05148361567	0.01659010088	0.0240670161	0.02053916978	1	0.2254980528	0.4298879684	0.1941759349	79	1
11	38.35672146	719.2785508	1628.239279	5684.793134	1224.29419	228.5316259	1249.963337	2520	11426.1087	382.7698452	1391.430388	294.4122846	129.3425553	130.9344733	568.880162	7688.789921	0.2823388122	0.2211449269	0.04372632003	0.02094618482	0.02620536783	0.02345222273	0	NaN	NaN	NaN	NaN	NaN
11	52.35624374	679.4076735	32.11159136	7318.120995	135.9120627	19.3960542	1074.567157	2643	2470.648936	30.74953538	1759.33595	108.676251	56.76337871	132.1868663	609.8346245	1505.948368	0.004643092149	0.02047113417	0.0028492234	0.004591806819	0.01641382515	0.007839252892	1	0.004025488333	0.005861023594	-0.03979636231	1	0.9999997459
11	62.34141752	653.0846	1406.460761	8509.718768	809.9757028	-7.39811041	1501.416684	3337.5	5263.8	335.7460379	1929.437126	184.1672862	106.5661009	167.6711555	722.7881182	3228.18008	0.1636794137	0.09539065527	-0.001065105788	0.01338131497	0.01586010059	0.01348461707	1	0.1299599196	0.157677261	-0.01498604985	58	1
11	69.30084123	138.3233092	565.3090013	8708.992659	2697.472326	226.0218558	1201.345405	3933	5221.586957	161.5262969	1911.071738	562.6641936	109.7971717	185.3444234	823.6927796	3326.139098	0.0651720825	0.308989932	0.02650458804	0.01263595	0.02184737324	0.01072276494	1	0.0557092343	0.5967139661	0.06403980609	49	0.9999999946
11	86.14955513	291.7633002	2525.068554	15904.13613	2330.110846	2137.305554	2137.509599	6392	4556.260417	424.9640014	2496.407886	444.7486168	429.0259185	243.6518896	1029.146343	1888.118469	0.1595071509	0.1506332243	0.1332823259	0.0107943932	0.01546730815	0.01784994146	1	0.1356444402	0.2752258725	0.4431802504	63	0.9999994188
11	98.48544119	710.2581107	-79.12045381	7582.552453	684.9946344	1676.914048	1773.470106	2981	1948.489362	54.14607379	1459.775274	165.7724581	321.4577878	201.5561089	559.2650671	1049.308546	-0.009715598767	0.09125115087	0.2168328061	0.00702918731	0.01496232603	0.01889251696	1	0.006847015862	0.1579306001	0.6876441392	15	1
11	114.1934526	701.1400571	5396.013684	8290.473587	213.1905063	-357.5410265	1497.19316	3169	13426.53684	1529.208028	2279.842802	102.6821954	270.6014773	181.8656125	822.5509237	8607.991769	0.6549364006	0.02568144283	-0.03958914814	0.02599239832	0.01658603284	0.03318325227	1	0.5147900513	0.009325807768	-0.03851835901	90	0.9999999999
11	154.5404355	581.2208135	1201.877474	7141.792883	2819.804221	101.1261856	2209.394042	3458	1794.423913	517.2159673	3012.127086	1250.137037	117.2922574	302.7174502	1437.299209	2210.688661	0.173791511	0.4072111079	0.01904294479	0.02104148624	0.03651635768	0.02074510132	1	0.1418075581	0.7965629385	0.06628456259	68	1
11	158.5406132	723.2160338	2155.537485	7462.286504	428.9865423	436.0090813	1754.939242	2852	13132.67391	648.0941127	2018.768908	120.0611729	166.7091728	170.0725018	715.9441865	8812.373787	0.3008441338	0.06098613191	0.06266418594	0.018531176	0.02176643025	0.02554363789	1	0.2420086268	0.0881253397	0.2314350772	73	0.9999572217
11	159.7051974	640.2062695	6121.716128	12520.16711	121.3810786	-249.2551177	2079.905569	4646	6459.610526	1403.91341	2924.205325	155.3970042	233.8501104	243.1449938	1033.851667	5135.325746	0.483952951	0.01037480675	-0.01954269046	0.02252405511	0.01435075422	0.02045208231	1	0.3809412316	-0.01982145787	-0.009078232067	81	1
11	169.7247459	568.4017395	1103.463823	16817.61884	331.4560155	655.0303767	2075.147927	6087	13578.37634	270.8172287	3552.046983	175.4270395	209.1497736	244.4409564	1271.997441	6536.357991	0.06566802411	0.01898225199	0.03961446652	0.006544364901	0.01171103091	0.01004373409	1	0.05452442186	0.003480114868	0.09893399264	31	1
11	171.7400601	742.4107787	1647.238268	9937.023142	399.6400825	14.18124003	1636.877607	3614	905.4468085	327.6582382	1925.421419	162.7762779	112.5849164	162.1199343	706.7673751	609.7222286	0.1673842055	0.04109010648	0.001442172242	0.01172678834	0.01499754336	0.01226037697	1	0.1325930678	0.04657065922	-0.007465151462	55	0.9890226019
11	174.4986668	777.2803482	-30.14314405	7870.068948	447.6292459	812.2139662	1318.567606	2963.5	8116.774194	38.72713318	1635.069471	120.2563125	189.723972	142.2384517	577.6770996	3643.846001	-0.003852555527	0.0589590661	0.1034918209	0.005141934205	0.01410407663	0.01256490256	1	0.004020092285	0.08803996345	0.3021260383	9	0.9999977653
11	177.8203959	762.5664099	3485.56448	7669.236998	784.4600916	557.73296	1466.688822	3110	11367.72527	811.374878	1825.82223	185.4517399	222.9460929	186.2741921	696.1226609	4943.951611	0.4477821831	0.1052340005	0.07219655716	0.02641325835	0.01670172968	0.02701133787	1	0.3589894618	0.1777060788	0.2982611851	86	1
11	185.9337772	405.6982923	4974.048369	16172.60159	2591.76511	-97.603481	2170.008578	6687	8650.138298	1296.10568	4017.967719	717.3547391	242.0014736	229.195718	1657.137391	5523.049087	0.3112788264	0.1658502581	-0.006557641479	0.01734791763	0.01654756039	0.01787442361	1	0.2467276917	0.3004138537	0.00174236978	76	1
11	187.3570922	724.4464507	9503.940256	9296.670278	966.2525648	-650.7272299	1631.113673	3973	3566.957447	2410.646297	2480.711834	244.4982511	376.7880384	202.9053212	975.9624667	2220.849919	0.9889982734	0.1018579441	-0.06992939094	0.04056400544	0.01474247876	0.0429730015	1	0.7772433673	0.161282629	-0.06443128688	96	0.9999994621
11	191.3300768	64.45620355	4981.962654	11182.40482	313.9191203	-238.3466608	1497.871626	4267	15157.92553	1078.675482	2344.583053	133.4325289	240.3724685	164.6059808	831.8871259	7545.635184	0.4426706202	0.02727667837	-0.02206208093	0.02079773225	0.0132823619	0.02197006118	1	0.3483290006	0.01506293727	-0.02631817768	81	0.999999952
11	192.8838876	763.5740608	1104.342542	6296.562717	894.2838348	5.316912098	1590.544518	2619.5	956.5274725	326.7031155	1813.067364	289.9683929	94.49694814	222.6283196	725.6860316	744.3554608	0.17567821	0.1450688591	0.0008141217533	0.0168467798	0.02138288237	0.01607148312	1	0.1399647031	0.259326087	-0.004220633219	61	0.9999999929
11	197.6134223	647.3492179	6252.648361	13502.2619	248.9029457	1223.337149	2191.892541	5078	8626.378947	1556.270183	3360.405107	156.1714861	415.2530228	238.8953343	1211.479328	5172.512707	0.4635046184	0.01825037633	0.08526656423	0.02068447409	0.01339640657	0.02687504242	1	0.3715091614	-6.373004597e-05	0.3433116333	82	1
11	200.5571793	279.304659	4885.98747	16546.26972	2617.936163	-104.2646502	1946.087849	6669	9109.648936	1316.310694	4107.789684	732.2129595	232.6646487	217.3505185	1713.160915	5682.125738	0.2987171532	0.168670899	-0.00672054391	0.01691819241	0.01775301801	0.01657863596	1	0.236823221	0.3062945794	-0.001527636031	76	0.9999999995
11	202.9164592	718.3789533	671.0891591	9605.477167	930.6569561	77.38611249	1721.100582	3735	7234.168421	187.1899499	2426.561207	237.5169461	93.10761075	186.2203318	899.9301902	4953.980949	0.06994889962	0.09406536235	0.007878042375	0.008431460336	0.01837200802	0.0118890159	1	0.05651495102	0.1560953637	-0.005571067338	38	0.9999999836
11	217.4261641	668.5489723	1839.107619	10901.23347	529.434672	1670.424888	2400.351029	4168	3649.291667	488.3489283	3104.5594	184.4310698	437.309799	249.6448536	1116.504319	2350.139686	0.1635679911	0.04959971213	0.1464884244	0.01078407862	0.01485444597	0.0247878784	1	0.1388491849	0.06880372467	0.485607634	57	0.9999999489
11	222.7664899	214.2249538	-8.118992104	9376.555395	1344.643534	298.2398344	2806.78938	3863	1527.315789	91.21137708	3480.405447	586.7418531	117.8438998	1462.866086	1380.556545	1859.437831	-0.001147809971	0.1504992076	0.03317418784	0.01118391337	0.03907928219	0.01352410276	1	0.002456178565	0.2730864275	0.0665222296	17	0.99958287
11	222.267159	761.4193539	2279.41395	7521.705756	353.127974	460.6097637	1794.085938	2920.5	6619.744681	598.1181623	1999.460692	125.5136229	204.1446178	187.2205054	727.800692	3747.615382	0.2973608243	0.04810699795	0.0641097653	0.01532757681	0.0166443655	0.0256404115	1	0.2392432685	0.06183977074	0.2351385748	73	0.9997067369
11	223.9660935	641.1621528	-63.7534063	16432.35069	1720.247137	443.7939116	1857.338459	6323	9592.6	65.986058	2617.956125	356.3406733	108.9820124	213.4612921	1036.99553	3376.15085	-0.004063126263	0.1124462348	0.02867592267	0.004420235948	0.01225939436	0.005815763256	1	-0.0004466875174	0.195067726	0.0492704385	12	0.9977477319
11	231.3807174	617.0007577	2459.582665	14657.86039	177.5782512	2195.037926	2423.356793	5483	4071.608696	570.5019345	3183.626101	177.7204704	514.3624985	274.2549363	1164.295159	2457.238591	0.1716234086	0.0116904609	0.1464815546	0.01175488793	0.01235343715	0.02041597974	1	0.1448938395	-0.008870668584	0.4861015532	54	0.9999999998
11	235.4434593	559.6062427	10250.15945	14641.11983	2501.228444	-529.092611	2280.448162	6253	22391.3871	2860.478213	3961.930354	664.8193265	394.6506183	252.4408155	1643.651297	14419.19682	0.7052577953	0.1794374821	-0.03321556847	0.02571288821	0.01700426245	0.03014462032	1	0.5561999948	0.3238337292	-0.0003516519967	93	1
11	246.3491385	329.2277483	1277.742222	18386.52389	1016.115382	758.6213578	2050.862105	6938	3117.376344	288.8010539	3722.939197	321.5445358	210.4306132	247.8507177	1410.635191	2162.57226	0.0689344537	0.05743085141	0.04141854844	0.0067721315	0.01255541455	0.008701981979	1	0.05753692268	0.08221677682	0.1071086185	35	0.9999999357
11	253.4949834	529.1387843	2223.089513	12995.34928	-33.29221617	2102.935509	3102.57956	4831.5	1518.369565	593.510073	3605.311901	151.7165697	595.458875	384.0500547	1269.221386	964.343855	0.1742047121	-0.002867286756	0.157184664	0.01167365214	0.01367636421	0.02509529942	1	0.1474896983	-0.0383415226	0.5226116657	54	1
11	258.8538377	721.5139038	1936.057831	12432.9602	572.1952546	1684.184496	2144.106353	4833	5894.585106	490.1171693	2891.700138	211.3868769	392.4242337	1604.925433	1058.756508	2995.458629	0.1560038604	0.0465663776	0.1351618259	0.01339314438	0.01564100596	0.02379063285	1	0.13213375	0.0622885997	0.4452639622	57	0.9999997552
11	260.5990521	297.328717	-18.83207647	15174.10987	3548.318307	299.6382916	2388.40106	6427	5191.770833	83.08911586	3539.499787	907.8673595	112.2107007	295.4537814	1532.081445	3965.012289	-0.001221135217	0.2411314218	0.02113653746	0.006838152864	0.02190209384	0.008017474831	1	0.002387358116	0.4582194761	0.02861113382	21	0.67750839
11	277.8859694	234.3645836	-65.23478587	9635.966954	2204.880951	1170.671463	2240.174595	4229	1115.347368	71.47984105	3686.389788	849.025336	441.2340407	337.5967911	1539.001017	1345.809744	-0.006931669652	0.2265226184	0.1258071105	0.01122676689	0.03376427302	0.0226585923	1	0.004395448155	0.4318144	0.3830648481	23	1
11	284.6729404	93.60796402	2060.046213	13448.77177	4113.1476	557.8399637	1670.602634	6184	13236.10417	504.7142858	3064.949984	887.5344379	188.170371	220.7742948	1317.949393	7225.277444	0.1513190386	0.298287102	0.04378371363	0.0133879549	0.02634709334	0.01338504167	1	0.1247299902	0.5746053589	0.1417624915	67	1
11	288.7542365	135.1682208	2.4262144	9995.75366	3279.500424	371.2730161	2330.230702	4617	1488.294737	80.29828032	3129.479632	1030.34433	116.9786517	379.5057408	1385.981844	1241.927225	0.0002153717807	0.3255480645	0.03898158084	0.009788294701	0.03288762621	0.0119270501	1	0.005354032254	0.6316001001	0.0925274283	25	0.8761378663
11	294.506042	730.4677646	-123.6990901	12666.13759	1954.521992	1354.712696	1774.42767	5140	7659.708333	71.74078678	2456.209454	347.1199478	258.148317	184.9654706	933.9636062	4032.525861	-0.01022651004	0.151489408	0.1057492526	0.005828681194	0.01523889312	0.01188200563	1	-0.0001008228645	0.2775858376	0.3115199423	19	0.9999999975
11	312.6158231	47.36622179	6.75055323	8172.025721	1290.627753	259.6275349	1596.01195	3389	506.125	57.73072318	2344.842589	383.9601711	96.99056873	178.284217	921.3148262	369.0080658	0.0009320411107	0.1508248973	0.03068766802	0.007368171661	0.02372964332	0.009493132051	1	0.003943256627	0.2736526403	0.05853632051	17	0.9999827181
11	320.5080841	790.2743913	2210.850654	7407.907357	779.6788766	389.4971612	1676.474447	3015.5	15461.02083	609.1575137	2062.040693	197.1352563	184.8921561	157.2920414	772.0220489	10912.20818	0.2899942398	0.1053291984	0.05462543643	0.0183843066	0.02021695476	0.02235325185	1	0.2333008936	0.1787299265	0.2031521436	75	0.9999985971
11	321.9306638	734.0185115	7396.680202	11202.40229	1658.479709	-451.9222873	1813.53625	4732	12626.72043	2025.412748	2999.790667	422.9785609	326.9690719	363.7699324	1202.49346	8520.290004	0.6599914442	0.1482979485	-0.03848065517	0.02585648694	0.01596902391	0.03117891434	1	0.5198693609	0.2603198461	-0.0294567106	93	1
11	330.743189	416.6722394	731.9843399	10814.11564	2586.464408	1224.266233	2330.769212	4793.5	597.688172	308.1936007	4436.204092	1001.229978	418.7500306	367.3490966	1849.077922	528.8450496	0.06431358024	0.2259736563	0.1100472228	0.01277622958	0.02613932744	0.02412288773	1	0.05964023309	0.4295356168	0.3453546957	47	1
11	330.5304098	717.5694914	6046.804066	13273.53675	2095.70987	-371.6883493	1912.719104	5548	26617.35417	1315.101722	2845.315433	381.5313023	243.8053782	216.9029955	1088.098745	12407.92808	0.4595554689	0.1557963856	-0.02906028057	0.01847188594	0.01688977316	0.01870336424	1	0.3622829595	0.2777684681	-0.04199854353	87	0.9999981694
11	332.6770522	764.4006167	3146.684656	10725.5504	124.5237801	658.9718881	2032.252968	3968.5	8035.864583	565.5816359	1928.584927	120.3080493	197.8767431	224.0926615	695.0191692	3170.545238	0.293732283	0.01343220851	0.06159287061	0.0139558066	0.01204714768	0.01725223725	1	0.2359310042	-0.009191954652	0.2245849487	70	0.9999994105
11	344.1414799	672.3588868	1067.547149	17173.61661	1943.574704	92.76308718	1858.491906	6739.5	25293.63441	205.5000084	2566.10417	368.0958937	98.48415716	210.7617089	1025.640466	8639.878704	0.06282800773	0.1142330769	0.00614712387	0.006333834133	0.01322078212	0.005914828048	1	0.05095061079	0.1973862713	-0.01237168537	38	0.9999999934
11	351.2658159	690.8066959	810.5109626	13295.00061	790.4624572	461.6145346	1801.755454	5100	13677.2	268.3243147	3293.375252	198.0037367	146.9423941	166.9737761	1164.238969	7677.83694	0.06171313402	0.06145355986	0.03555427218	0.008451583305	0.01419772704	0.01013001199	1	0.05149712655	0.09032268244	0.08567094034	35	0.9999998096
11	355.5232837	773.6416321	3816.875707	8400.328765	208.8328735	-167.5012201	1780.316958	3246	11636.31325	1090.048532	2406.052391	102.2352767	207.4838072	231.1227956	865.7674292	8353.193261	0.4521387888	0.02509670952	-0.0210259242	0.02706119492	0.01349879791	0.02466537226	1	0.3558518189	0.01055008005	-0.02074679821	81	0.9999999666
11	362.4337316	761.2665257	-148.6236299	9052.348741	435.4188164	1994.749852	2064.24391	3525	8359.309524	58.41402153	1831.032177	142.8212197	413.6129686	212.6092212	671.4875885	3940.260241	-0.01775299157	0.05202623995	0.2213779676	0.006597604485	0.01468778011	0.01779521344	1	0.0004640001643	0.07785657087	0.6999839544	10	1
11	366.7044747	627.2931714	8385.72154	12001.41703	2037.515507	-389.1449798	2445.748405	5292.5	22402.31183	2463.814389	3543.847425	554.6414817	352.0005229	225.4740948	1427.927318	14707.44723	0.70326618	0.1749290045	-0.03267006107	0.02733897168	0.02088434895	0.03411741744	1	0.5546247594	0.3146403779	0.0009062903815	93	1
11	370.2860137	196.4926746	4457.406241	15569.6119	305.259723	3334.028131	2721.695165	5803.5	11238.4	957.8017262	3204.30264	186.1143639	785.848174	308.9157103	1213.685083	5843.726743	0.2842445441	0.02085329891	0.2178506704	0.0142740545	0.01339488808	0.02939233092	1	0.2384113658	0.01123289813	0.7545080071	71	1
11	371.3665482	73.86173475	3063.135754	10710.34058	513.2419557	-37.03399833	2051.270714	4139	8664.462366	800.5363272	2634.361215	182.7192137	192.5574964	233.5611375	972.3188082	6065.953281	0.2947797122	0.04995323863	-0.003630570708	0.01793033795	0.01732462527	0.02056651115	1	0.232924893	0.06341005851	0.004081744208	72	0.9999998456
11	371.8834825	417.7380221	5633.126409	18136.18854	2985.958474	-134.341928	1929.146672	7518	14055.67368	1454.795213	4503.124575	751.0285178	266.9705892	247.5475354	1821.480008	8756.894998	0.3043281127	0.1674724525	-0.006992167037	0.01418875991	0.01824609826	0.01774286953	1	0.2412259503	0.3037822772	-0.00123698767	76	1
11	371.3219233	786.6362711	586.7975783	10374.3633	618.0301753	849.4689175	1523.467887	3915	19865.82979	134.0730652	1794.425018	160.7060407	188.5857629	170.0692604	661.2584637	5269.460772	0.05614961667	0.05974235895	0.08342479915	0.008121700282	0.01401256018	0.01321026725	1	0.0501262779	0.08844677748	0.2472863746	36	0.9999999995
11	374.4046753	289.7784445	24.65333639	6959.09349	-52.4123246	592.6420009	2313.367169	2648	535	42.45088813	3885.601873	130.5477268	273.6049431	410.809511	1365.014258	556.1657299	0.003597477256	-0.006198715694	0.08446594687	0.009397986441	0.03055592646	0.02670783339	1	0.008154433544	-0.04603493518	0.2368328172	3	0.9999999999
11	380.5031158	230.3751802	7835.897095	15883.80069	879.5557542	-182.7481085	2398.186445	6293	6692.021739	1851.253754	3666.67755	430.8391267	337.192133	1641.456596	1420.571161	3644.483961	0.4901980554	0.05751906307	-0.009937365857	0.02236765991	0.0277802768	0.02505026659	1	0.3868723503	0.07694616229	0.02660796483	83	0.9999729789
11	381.4711538	91.41338493	-38.88099948	12960.57252	215.0939563	145.8489354	1659.052082	4684	9278.53125	54.5898093	2371.606341	157.1780446	67.15074922	202.0557753	837.8648008	4518.101891	-0.003023245861	0.0160398683	0.01130541257	0.004695594564	0.01248688172	0.00503529544	1	-0.001527680442	-0.00286297175	-0.01288322482	1	0.999999829
11	384.57461	749.6179841	803.1144207	12721.26584	2969.731211	25.29447174	1571.001102	5543	37508.86316	189.5935475	2071.798514	436.8848825	88.5517537	162.2177609	822.6993224	8604.227464	0.06154447407	0.2302250251	0.001887429308	0.008452517524	0.01739769797	0.007136123351	1	0.05063012051	0.4346991558	-0.02322285275	45	0.9999999873
11	393.9911661	249.4640328	8100.098742	16454.67215	1803.022177	1556.935593	2234.719345	6565	11641.27778	1699.637401	3385.056078	444.1448657	475.879522	235.9925956	1382.531963	6973.900398	0.4838818523	0.1154849924	0.09322900066	0.02331698862	0.01540694321	0.02683462254	1	0.3889094096	0.1990613291	0.3782677783	86	1
11	396.399891	117.2622631	1862.195768	10361.87635	1483.529632	107.0158623	1917.876946	4292	574.2553191	644.2259146	3811.365367	575.6994584	129.3460347	288.714822	1493.010101	467.3525053	0.1698762543	0.1451689501	0.01182382719	0.01459256085	0.02946034057	0.01438070623	1	0.136083039	0.2599455286	0.03195382153	61	0.9999999982
11	396.2706064	613.1640107	12656.37405	17409.51936	499.9602762	-840.6116273	2295.874357	6736	20070.20833	3308.183172	4359.620485	172.4877131	482.6129345	226.1118027	1606.046353	12672.58522	0.7314176346	0.02787686674	-0.04725766084	0.02470092218	0.01256495341	0.02975480682	1	0.5747046104	0.01288482722	-0.04742615492	90	0.9999999894
11	400.3622883	774.9538419	741.2140116	11630.04978	1823.09944	0.1973498442	1429.01964	4697.5	27255.8617	164.3569207	1698.457501	249.5354133	91.34397293	162.5015607	636.6411135	6097.952769	0.06155586478	0.1576055257	3.846529845e-05	0.008871748784	0.01469405734	0.008283412885	1	0.0499189434	0.2859820863	-0.03197536674	42	0.9999999995
11	407.0820216	716.2038266	22.51615718	9783.22751	42.42421967	176.4877352	1865.878795	3462	3512.670213	88.21614328	3081.946001	138.8768799	123.6725059	881.4681843	1074.801277	3309.694669	0.002631865812	0.003696968577	0.01831465516	0.008008383422	0.01491339867	0.01150658844	1	0.003279112899	-0.02794905597	0.01181849689	1	0.9997491589
11	407.7682078	150.5917398	2541.657991	13759.42855	141.8501306	771.5104424	2271.114611	5089	2495.348837	587.0838546	3286.546679	166.9092309	238.0371514	288.1004728	1179.692112	1510.127932	0.1752707568	0.01020043501	0.05424876836	0.01567447839	0.01448350913	0.01823059856	1	0.1419119539	-0.01499252183	0.1729699363	53	1
11	412.2901574	244.8511212	1560.934344	9065.680657	336.8228086	696.7355808	2390.895959	3606	1188.468085	740.1672641	4313.61357	240.7069121	310.5086306	425.6981383	1566.67821	1400.916119	0.1724114189	0.03591470041	0.07492076693	0.01707868014	0.02847289824	0.02918951617	1	0.1411789264	0.03835264327	0.2435553259	56	0.999081588
11	414.5799445	138.1110902	13925.82994	13781.79368	1516.797793	-806.6170087	1805.534208	5741	3608.52381	3431.080792	3396.807081	371.2430388	555.9059121	310.5075989	1363.430753	2216.616707	1.028750906	0.1117148377	-0.05934058574	0.04150704459	0.01561050706	0.04730214319	1	0.8093817875	0.1814544169	-0.01916354648	96	0.9999999999
11	423.776784	395.1100494	7695.108259	15979.16891	514.3175037	-205.1708899	2330.930843	6231.5	21591.92632	2228.589822	4321.778805	192.6195281	323.7292689	268.086405	1589.884891	14506.72239	0.4783074427	0.03288414091	-0.01150935759	0.02308595943	0.01637296774	0.02444954248	1	0.3771803815	0.02657144672	0.01776157215	81	0.9997179951
11	423.6278251	652.3724331	6524.61866	12790.9751	192.210757	-275.4278249	2359.685769	4947	9502.21875	1290.336759	2550.926985	139.6087812	236.5519907	238.4410613	898.6166512	5296.794984	0.4986896238	0.0139828265	-0.0207832914	0.02153295645	0.01268045676	0.01960591372	1	0.3925272519	-0.01260802163	-0.009880048379	81	0.9999999957
11	424.9478316	315.420464	2955.964194	9578.479372	775.1537284	147.6579501	2584.000549	3927.5	1633.666667	1343.061435	4449.220036	416.1158759	206.7531198	434.2020361	1703.819441	1753.537272	0.310087514	0.08209323537	0.01552815609	0.02178280054	0.02707892672	0.03370038588	1	0.2464923732	0.1296970728	0.07380060023	74	0.999281684
11	424.9418145	228.8351383	-9.899872965	5411.751897	1175.390501	731.3336686	1879.17943	2461	466.8928571	62.06153029	3575.375399	807.0099972	434.6355192	356.7271701	1495.864634	506.8358737	-0.001885071301	0.222619822	0.1328704958	0.0217439466	0.05288355543	0.03470761141	0	NaN	NaN	NaN	NaN	NaN
11	426.1983573	165.746893	6388.729364	13214.1953	3010.940978	-303.5624106	1962.0589	5807	1803.378947	1985.289046	4193.586517	1014.560575	311.8656817	282.0780706	1823.260552	1651.721012	0.4804732971	0.2285659776	-0.02146234789	0.03139098109	0.02930574223	0.03028197487	1	0.3798837785	0.4267954654	-0.008991521829	88	0.9999999999
11	428.4229737	266.0441989	1299.833364	7106.752418	2935.122906	143.8840261	2139.401113	3577	1583.086022	617.4623647	3562.793008	1551.56402	105.6758722	345.232296	1728.59936	2273.808674	0.1736463183	0.4255750357	0.02177280358	0.02697905327	0.04190061901	0.02193181839	1	0.1420185108	0.8342461385	0.07616534446	68	1
11	432.5246932	192.3146295	-52.60171146	11115.82039	1679.541723	1430.733065	2222.164577	4557.5	2024.059524	206.2495463	3326.24233	518.5465607	386.3407973	270.5207749	1292.876688	1957.893787	-0.004684183198	0.1527679424	0.1219312923	0.02461724247	0.02379696503	0.01972169337	1	0.005311727703	0.2806868232	0.3678762428	19	1
11	435.7280598	415.092516	1317.702787	17670.26914	1163.234026	187.8215819	2380.452693	6815	27033.41489	279.1979959	2658.90988	259.2717372	113.6997292	262.0439779	1032.958077	9457.73753	0.07289982765	0.06667793793	0.01070749611	0.008341440665	0.01147225395	0.006721068097	1	0.05879679108	0.100098726	0.003790182616	34	0.9999944173
11	437.6029267	223.5980548	27.78654589	7149.536316	2213.825716	338.2626882	2169.75081	3297	1011.621951	64.83676734	3053.199112	969.3054727	143.5081363	398.1280575	1358.344557	1089.694154	0.004583520922	0.3121335438	0.05005595168	0.01127643688	0.03696005031	0.01653765295	1	0.009393658097	0.6044657826	0.1307397139	26	0.9999998311
11	440.3817656	582.4213999	-38.42900716	12534.09034	1162.468163	832.5015853	2283.296406	4814	2814.778947	60.48611543	2793.533819	276.7312384	188.4027502	240.6685969	1031.33426	1776.33477	-0.003386357669	0.09384864591	0.06692326904	0.005319867351	0.01481831403	0.009336437972	1	0.002358756913	0.1582516975	0.1789590905	13	0.9999998786
11	442.5323035	135.4305523	2276.971468	14150.31938	2250.308256	42.40049693	1723.194658	5778.5	6165.90625	564.8935907	3143.011864	532.4555435	138.1078245	220.4800879	1252.671082	3746.482286	0.1600999359	0.1620334064	0.003212155771	0.01502770001	0.0168043962	0.01107234899	1	0.1279584329	0.2942714562	0.001029542612	61	1
11	442.1720705	185.0990878	6653.018954	6304.914858	563.9413671	-278.3968495	1954.730759	2601	722.9404762	3615.919607	3254.816589	359.8500267	474.1641619	396.0937707	1324.681633	1100.331772	1.04030847	0.09356548497	-0.0424093656	0.1572792366	0.03758104753	0.08880513198	1	0.8194296363	0.1447564783	0.04042985329	96	0.9841687388
11	443.2536299	663.8435338	6.636860529	10289.10092	37.51009319	671.6140737	2187.608038	3752	2063.791667	51.24947014	3004.468409	141.5241038	187.3298525	310.1917464	1072.868988	1654.176723	0.0008136733622	0.005419212689	0.06780530157	0.005357028787	0.01476183512	0.01203327915	1	0.00499648205	-0.02277654886	0.1799023206	3	1
11	445.2535502	516.485367	11852.6676	16932.21383	1972.226513	-638.6316312	2160.72643	7020	28400.72043	2612.150757	3662.758425	413.292271	425.877719	237.8963226	1464.18096	13849.33762	0.7013633329	0.1164422004	-0.03553230025	0.02275186096	0.01553512132	0.02764109043	1	0.5524553498	0.1948373925	-0.01124389143	92	0.9999999384
11	448.0312211	794.7954812	463.2335719	7768.065489	1768.49857	592.2625527	1269.081945	3322	11914.69318	131.9257359	1555.943178	352.973151	128.7305845	157.053151	635.5404913	3746.305762	0.05971515691	0.2322925877	0.07964936622	0.01066322073	0.02028327808	0.01508735211	1	0.05413445512	0.4415102096	0.2410863363	47	1
11	449.9664808	77.49443142	5263.88882	7367.507293	59.01108637	-239.6703765	1853.783814	2870	2548.744681	1633.39355	2352.840422	129.4363609	269.0513862	199.9321453	883.062444	2407.476294	0.7045688062	0.008088537984	-0.03687884613	0.03897835224	0.02259425487	0.04250434958	1	0.5540011141	-0.02704138749	-0.01878340647	90	1
11	451.2455993	301.489919	8157.073387	17220.2483	358.3829572	1797.180339	2734.104312	6549	15960.85106	1634.179345	3374.037328	189.2131117	520.6010569	236.1080809	1282.956805	8571.232195	0.4743692461	0.02216463372	0.09970476291	0.01925414985	0.01060086104	0.0245891292	1	0.3810350115	0.008327770779	0.3950135713	82	1
11	458.2292462	187.4186096	943.823902	13790.10145	110.7846593	1351.967387	2075.497579	4993	4720.210526	243.1439841	3090.610465	145.2540944	343.9738978	252.892672	1096.385941	3739.150546	0.07003123458	0.00849833547	0.09409746545	0.00698310451	0.01219251093	0.01575383333	1	0.06133732625	-0.01622470421	0.2849778412	32	1
11	460.9844647	477.50309	7604.265855	15638.90359	694.6303661	1521.321499	2895.480771	5902	5153.032258	1715.511165	3378.211491	287.5008489	430.7541736	308.063704	1316.71624	3239.05256	0.4906664308	0.0478809003	0.09642954496	0.01917140425	0.01416423911	0.02723955309	1	0.393907592	0.06071701722	0.388386213	84	0.986974734
11	462.4633037	658.3382705	-103.2116611	17228.91655	339.3020574	476.8885502	2003.268609	6144.5	18696.7766	53.61532223	2867.755994	170.7019483	114.2616917	186.198454	1044.964005	6300.75942	-0.006535627903	0.02032411691	0.02902760678	0.003596487567	0.009315557894	0.005507000635	1	-0.003141280225	0.006522418631	0.04679022899	2	0.99979395
11	465.9853708	336.1718601	-74.02483163	17160.32258	147.1773989	1120.077058	2570.213319	6227	3430.105263	59.03209201	2479.775564	163.0450367	212.8225054	362.9839606	923.4072008	1939.780046	-0.004893367118	0.009125548131	0.06618951847	0.003488260878	0.009615392455	0.00727988717	1	0.0004190236675	-0.0151917967	0.1732517692	3	1
11	467.1149421	701.7217088	-172.6143413	10393.59161	954.462062	2335.492651	2166.122489	4069	2133.170213	68.83221689	1990.601389	212.7040703	455.8759524	245.9998159	757.2406209	1634.593874	-0.01718274969	0.09380809914	0.2261555486	0.006022804112	0.01324597381	0.01624113432	1	0.001564080166	0.1635386333	0.7177879721	15	0.9999999999
11	468.3604276	739.3193526	492.93071	9785.521153	255.6082534	854.972512	1950.830548	3678	35508.70213	143.9035261	1960.145205	111.762131	198.7801832	184.7451148	688.598948	13605.68788	0.05200468431	0.02644255017	0.08983905632	0.008051580718	0.01353822826	0.01165194774	1	0.0469841209	0.02052860827	0.2670593421	32	1
11	470.0349555	427.1040491	-148.1243676	17082.29364	966.4999241	983.2777369	2215.908416	6356	12321.71579	66.06658402	3518.357311	245.8172955	208.6415486	228.0884772	1295.26281	6497.702639	-0.008981169073	0.05832440907	0.05906914587	0.004984348793	0.01216183249	0.007429812573	1	-0.00285141957	0.08532278655	0.1497723417	8	0.9999999967
11	473.6776401	121.3285431	-103.0706743	11835.89949	2006.318606	703.3167738	1736.560875	4913.5	8303.554348	62.73640076	2327.486763	383.4849448	159.0435071	208.3418778	916.7502815	3771.408599	-0.008765404168	0.1721756553	0.05901947795	0.006294280925	0.01742748339	0.008533529265	1	-0.001738985168	0.3183788838	0.1535121737	18	0.9999999979
11	474.8592361	240.3897258	13925.74671	13400.79778	877.4322237	-707.4968422	2019.725529	5366	10490.61702	3576.321275	3406.253609	225.1627517	549.1547017	289.2883104	1310.038854	7156.78437	1.035543858	0.06505970967	-0.0500296188	0.03660595379	0.01798594886	0.04736260613	1	0.8149480116	0.08619503607	0.0124628216	95	0.9999930738
11	474.4849876	503.7391087	6562.834139	13299.48421	699.1514078	-222.1218276	2388.874865	5208	11414.54737	1657.21369	3310.874591	212.1277944	275.3670371	250.4219012	1240.941429	6234.114675	0.493971382	0.05283810978	-0.01559227843	0.01894441869	0.01421886415	0.02425772501	1	0.3894539459	0.06714399413	0.008048234365	83	0.9998616756
11	477.2511808	793.5434141	3492.670347	7796.052307	437.3546805	467.7753747	1411.994041	3030.5	11511.3871	736.9903841	1612.426431	120.4076699	215.9565829	182.8140462	592.0444371	4946.855306	0.4503036213	0.05855592673	0.06307163511	0.02463596946	0.01483501856	0.02675264838	1	0.3600139463	0.08183036461	0.2661876682	84	0.9999983909
11	479.6007694	156.6875819	2254.605917	13736.12897	4311.413173	661.403531	1798.001666	6304.5	3468.202128	470.3139363	2841.670101	916.3826463	189.6008178	215.5583912	1263.32796	2033.096011	0.1609551103	0.318087157	0.0502133611	0.01415831321	0.02192687823	0.01652117917	1	0.1329098952	0.6152630209	0.1664725225	67	1
11	482.3591468	576.294037	4317.933246	13927.73318	2014.236289	-148.1466206	2171.532289	5746.5	2880.268817	1019.090774	3223.535696	476.2371067	206.5012916	667.7726006	1284.162716	1332.701205	0.3100617692	0.1504600476	-0.01138579024	0.0143205297	0.01674826145	0.01591595574	1	0.2453328515	0.268761029	-0.01548358595	76	0.9999999843
11	487.7225998	176.7291374	-85.10622908	15762.90347	369.0464803	191.0411035	1705.272919	5753	10885.81053	47.83536968	2617.531883	152.7141914	70.84206011	214.4049611	949.2764474	4520.763806	-0.005421619782	0.02433634764	0.01199462899	0.003394833727	0.01000330392	0.004629463999	1	-0.003308630429	0.01416448133	-0.01079302268	1	0.999990606
11	490.6608083	628.45779	973.8052513	16383.78591	1820.025828	574.9492466	1856.383455	6402.5	28208.51579	223.9036339	2442.181242	326.5133309	143.7254635	200.6170607	944.5996296	7249.662233	0.06008276138	0.1154443438	0.03511996304	0.007215425965	0.01257360165	0.008181701844	1	0.05063064134	0.2008449745	0.08565875217	39	0.9999999982
11	491.3435248	26.67854031	2.203090707	7201.642348	1073.547759	763.3773428	1359.809682	2918.5	1759.304348	69.90553233	1422.268508	260.6425836	180.3498102	164.578227	570.5189034	983.8758492	0.0003374252292	0.1512099558	0.1074676427	0.01244642506	0.02264362678	0.01438989538	1	0.008346157471	0.2769761433	0.3197228496	19	0.999999377
11	492.3315959	702.4850436	2799.98575	9781.44999	524.8028979	580.5049874	2004.7672	3774.5	10524.26596	770.4585903	2514.504861	168.4582382	212.7288736	212.2754564	918.8177367	5362.311751	0.2949966499	0.05394563773	0.06043446839	0.01581991143	0.01780293099	0.01944845398	1	0.2371921289	0.07369177392	0.2222992681	73	0.999989354
11	493.468578	308.2787251	-361.1597009	16961.41384	1654.399097	4032.716845	2670.685462	6613.5	7508.44086	89.74956222	2360.826741	328.3098284	619.2905019	298.5361439	965.4236948	2691.82133	-0.02169203688	0.1011876501	0.2407056513	0.005303685249	0.01275615849	0.01363241149	1	-0.001012051806	0.1791646475	0.7665476509	15	1
11	494.758283	444.4019814	-88.09510433	16797.05045	362.2907507	222.3848899	1962.544366	6150	10968.84043	50.62470229	3120.925361	153.8541861	73.74678745	225.7703278	1127.753043	5107.808606	-0.005578935368	0.02171976289	0.0138834263	0.003834695929	0.01035199446	0.004500872941	1	-0.003334774483	0.008871831932	-0.004488780129	1	0.9999810397
11	496.0758693	601.7032813	934.4474123	16001.41778	3791.938094	1464.19391	1926.860855	6907	16429.55789	179.6163424	2398.885636	596.7721995	278.1863882	202.3281256	1009.003128	4828.47422	0.0584877726	0.2399719457	0.09092540011	0.006999754486	0.01480808114	0.01176681776	1	0.05394427338	0.457612777	0.2794479635	47	1
11	497.6977921	496.6503129	3121.470428	9922.971104	-9.478185517	819.1917338	2649.576463	3765.5	3221.935484	1081.30159	3653.473733	132.5561217	310.0658727	337.0051629	1309.343142	3087.172932	0.3156232741	-0.0008290392046	0.0799633275	0.02067893264	0.01524095044	0.02957947046	1	0.2542607432	-0.03797551398	0.2915209398	70	1
11	504.6704674	770.6031808	2382.770073	7996.459054	40.39688453	-86.22299464	1503.055047	2904.5	1246.791667	517.7915249	1829.025964	111.5539182	128.6661826	157.2600748	641.0371441	818.0613272	0.2959710453	0.005093976877	-0.01235611536	0.01685825524	0.01546023868	0.01758948186	1	0.2329396749	-0.0287174207	-0.0268685622	69	1
11	509.3606274	612.8842933	8197.02307	11387.47047	1724.336222	-454.6352011	2125.082661	4951.5	4103.738636	2896.073915	4120.375887	647.0376329	402.5688337	415.1255115	1691.356276	3326.714556	0.707632393	0.1519288787	-0.03670595708	0.02900399322	0.01869452483	0.0438857323	1	0.557625025	0.2673859302	-0.01263191396	93	0.9999999792
11	513.4998074	450.6415666	1037.655727	17936.37155	1087.018159	1803.766982	2214.912465	6882.5	14720.69149	205.8750142	3024.958035	283.5287098	330.7327596	195.4712161	1174.741519	6189.092891	0.05816422583	0.06035311819	0.09954074993	0.005356161568	0.01057180984	0.00944571591	1	0.05274392723	0.09021009162	0.3026056237	36	0.9999999999
11	516.7555215	317.4951182	-185.9059646	12019.58053	17.29148434	2848.142955	2643.712577	4347	1678.313253	79.14776032	2874.593984	114.5942032	664.071655	288.306657	1004.071779	1232.200143	-0.01688852296	0.001671093546	0.2458665715	0.005361285387	0.01067558254	0.02095271899	1	0.002281433623	-0.02442393207	0.7818123928	5	1
11	520.1464143	643.7021517	9.864436197	8821.491897	69.79578906	287.6604465	1867.641821	3195	2431.126316	42.90650173	2948.756219	126.5803207	109.2760368	199.5305753	1039.758006	2402.161142	0.001748424816	0.008316219779	0.03253272284	0.005626977818	0.01615312229	0.0111976395	1	0.003521646532	-0.0180168192	0.06016600357	2	0.9999931133
11	521.8335814	716.8066345	2827.402139	9442.627926	553.1271048	519.5930201	1889.843001	3675	18018.68421	669.8428677	2063.73408	151.8043046	191.8206437	211.9628198	770.0726102	7865.719219	0.2992978058	0.05982051861	0.05657888801	0.01687913448	0.01499935658	0.02014004118	1	0.2403921975	0.08555254881	0.2103392976	73	0.9998906923
11	522.0932772	620.1336119	7.533290998	10114.50104	106.5009173	134.5872764	1789.245365	3711	3517.555556	105.1724277	2652.070194	144.5516352	107.7654969	1131.432548	921.6957078	2671.746515	0.0007558996975	0.01177612706	0.01414578871	0.01410359584	0.01744987973	0.01298636628	1	0.001600719224	-0.01153120965	-0.00251535069	1	0.9999951298
11	526.688451	431.6739619	-310.8365814	14959.56102	1462.414703	3522.138807	2413.674276	5853.5	5985.782609	86.91029562	3055.562796	317.0565401	690.5204256	316.9216939	1155.781532	2910.423189	-0.02116534225	0.0964801045	0.2377847506	0.005402145163	0.01436517152	0.01572795509	1	-0.0008205401786	0.1694271013	0.7565651454	15	0.9999999999
11	526.6182765	536.4472539	648.6759505	15005.86461	374.0293921	3137.728725	2609.161336	5646	32709.16304	212.8159298	2697.93503	160.5403983	556.9927806	243.9970481	940.713613	13217.13518	0.04493415381	0.02550577381	0.2087264838	0.009018058139	0.01384218106	0.01575903533	1	0.04893358251	0.02259150312	0.6700567537	33	1
11	527.6143507	514.2846903	-70.16968488	13786.30851	198.8917359	804.0054184	2032.241166	4981	6288.849462	44.53750044	3072.449684	157.1242979	196.0179978	275.7582345	1069.989762	2739.038537	-0.005000793551	0.01362827466	0.05949475276	0.003574040125	0.01265148113	0.008141841441	1	-5.296939998e-05	-0.006194111249	0.1505960049	3	0.9999999974
11	530.7119273	315.9667588	-64.87249725	6551.813465	596.976473	896.0814562	2360.148752	2698	2490.607143	54.75223495	3018.452707	316.4860514	360.9844137	319.7576619	1148.974233	2574.434667	-0.01017544209	0.09033989134	0.1355742365	0.01091413512	0.02614906405	0.03221954726	1	0.0013232217	0.1533917709	0.4109617086	14	0.9999999995
11	530.2111016	562.2465346	2244.879548	13262.16738	518.4554259	69.31946824	1944.697547	4949	1504.863158	562.6812074	3312.922482	200.3320046	131.2101873	239.5644978	1197.887782	1170.472442	0.1730945978	0.04370270437	0.00552185442	0.009500396707	0.01513406656	0.01194037551	1	0.1373818879	0.05200226291	0.007785846703	55	0.9996063763
11	530.2741998	751.2404255	-55.90088622	8000.596175	1778.574189	805.0038235	1549.837644	3377.5	5830.778947	59.21908564	1661.647706	354.529185	183.671871	148.5922492	669.2896928	2833.52736	-0.007670256679	0.2245726678	0.102588497	0.007734202342	0.02084115415	0.01159141226	1	0.002323681862	0.4270642643	0.3038131478	23	0.9999999998
11	533.633447	344.5518892	-102.8307639	12174.43265	1195.564356	1590.380808	2375.67406	4820.5	4046.776596	63.19474122	2968.868455	296.6650217	387.7554634	284.7759908	1120.338326	3212.223222	-0.008447912921	0.09424663805	0.1250641051	0.005410387059	0.01702010179	0.01248312847	1	0.002053035919	0.1610273606	0.3757114929	14	1
11	535.306078	668.490352	3303.840271	11105.86587	3549.980588	-163.2003054	1758.664622	5156.5	11791.26596	667.265742	2212.727397	664.0276685	169.3965013	171.3919648	969.5821615	5647.846898	0.2991341803	0.3210683139	-0.01579909828	0.01638536774	0.0221669076	0.01600475748	1	0.2378419933	0.6179574636	-0.02716385797	80	1
11	538.0025701	144.5561466	594.9729489	9636.276138	2333.310015	891.0619804	1755.498594	4216	3331.466667	165.6295737	2133.44047	537.6938034	236.4957553	251.2690037	894.6196048	2136.120153	0.06419912965	0.2363922004	0.09552384895	0.01002115863	0.02696302027	0.01538871547	1	0.05871534257	0.4503854045	0.2962547285	47	1
11	545.4454028	77.32516739	-0.9442613838	7786.229806	2413.561628	218.47237	1479.455345	3531.5	3154.946809	60.11769067	1392.373386	433.6390367	70.31419684	216.5826077	607.5885407	1888.864575	-7.576450569e-05	0.3092296134	0.02894290273	0.008388460474	0.0270837878	0.009755032578	1	0.004352072287	0.5978671634	0.05774413372	25	0.9985564635
11	550.2493046	542.4578049	2156.656654	12758.67446	1955.865053	117.7731592	2245.520085	5303.5	2172.150538	524.6053264	3079.155774	488.9077913	144.0808111	217.8728786	1211.408688	1100.237988	0.1675480361	0.1532395962	0.009529272067	0.01169792575	0.0161730891	0.01264075518	1	0.1341663806	0.2764117452	0.02389734787	61	1
11	553.8499051	380.9849773	-111.9822964	15962.07477	826.2036339	967.8870686	2307.374056	6036	12217.98947	61.66036132	2305.981589	209.8051291	175.416961	279.0471714	876.4452347	4518.335123	-0.007215902399	0.05682099175	0.06352199802	0.004279859725	0.01132244771	0.007043197748	1	-0.001187820329	0.08237618339	0.1652708851	8	0.9999999824
11	554.5233005	749.226639	-41.02259576	7903.47599	1121.61299	850.8709442	1629.233093	3174.5	3748.172043	49.46273395	1378.219223	208.3218062	149.8219145	166.1596098	525.3735214	1852.53838	-0.005112262318	0.14669992	0.1102857789	0.00650117528	0.01765435401	0.01216100573	1	0.004184852261	0.2678853439	0.3279413138	19	0.9999999998
11	558.7787367	618.4580616	657.4343445	10265.95897	1740.92416	353.5435066	1783.292992	4284.5	9765.032609	201.1800749	2501.9978	403.656387	126.499756	188.1395059	979.6324909	6636.641575	0.06400335161	0.1684964496	0.03641446013	0.01113465764	0.0187380034	0.01083526047	1	0.0542485355	0.3094531756	0.09274068785	43	1
11	559.8182799	588.6444816	2052.461671	12222.07249	1263.786613	13.51065126	1911.421109	4892	8870.702128	570.9333788	3275.307099	303.291188	124.5865538	181.7836629	1212.611316	5041.07619	0.167037863	0.1037575019	0.0008477485872	0.0114101594	0.01769183132	0.01154999472	1	0.1328022188	0.1748377109	-0.007440685084	58	1
11	561.4972919	177.4159239	-10.38487255	8618.258996	53.60231883	565.2448061	1890.160623	3107.5	1453.40625	48.87713124	2372.898204	132.7467418	166.9245044	259.3773776	844.6931502	1173.701178	-0.001226141128	0.006371134561	0.0654247931	0.00658537415	0.01822065642	0.01097944541	1	0.003242967932	-0.02088815153	0.1713764751	3	1
11	564.3514497	38.35165162	1042.257326	6368.864546	373.4844227	816.8434611	1249.727807	2502	4905.797872	235.1961903	1424.212841	130.4386474	206.0736465	201.6150938	519.6632714	2828.756122	0.1567300558	0.05916830591	0.1238881263	0.01607394999	0.02131651577	0.0223562778	1	0.1320967693	0.08770747125	0.4074858337	57	0.9999161534
11	565.5327126	483.8041273	4594.851054	15109.61547	231.315445	1111.583082	2448.336278	5634	16022.83871	761.8637021	2411.986084	157.8015635	268.2377897	263.0064175	881.9642929	5155.017071	0.3017375491	0.01490595643	0.07338092339	0.01260536952	0.01122204192	0.01698868547	1	0.2430110353	-0.005858118839	0.2665449352	70	0.99999998
11	568.2350874	604.7626859	859.7843436	12100.12614	3778.146775	527.8076736	2248.539618	5585	2837.073684	195.662014	2320.345816	681.6940174	135.1257331	263.8405901	990.2091174	1430.31762	0.07214586069	0.3124268616	0.04282786566	0.008821009171	0.02022906904	0.01143182878	1	0.06227880573	0.6042251844	0.121270325	49	1
11	569.5229098	150.3670198	1763.085412	10664.56799	1038.936969	497.1271264	1673.059875	4209	2358.391304	410.9675378	2339.112948	266.9535448	181.6934939	222.3035577	893.7574906	1429.86512	0.1664087908	0.09845601582	0.04844809402	0.01335666025	0.01807016695	0.01559827812	1	0.1352802186	0.1655593649	0.1542377982	59	0.999999998
11	569.2880209	211.6445801	-42.55843974	12151.68366	804.5878486	196.2860025	1933.142429	4669.5	12216.41304	52.07430541	2134.48337	191.1575245	78.79836648	180.0926263	771.9880838	4319.331715	-0.003857491507	0.06694541548	0.01592452094	0.004645990933	0.01488545174	0.00658689752	1	-0.001470758001	0.1015030841	0.004376517654	6	0.9996103937
11	570.9627141	642.9824793	494.5021855	6904.397325	1675.873921	61.24480359	1600.467366	3079	3360.777778	183.3282154	2340.820956	560.7103217	80.50576331	205.8301982	991.1739492	3204.860367	0.07161116352	0.2391021962	0.009254339643	0.01235304908	0.02362668548	0.01482185987	1	0.0591187548	0.4530241249	0.004402966583	45	0.999999965
11	581.682782	712.6354506	7.374941232	6408.401506	1985.139336	143.9017086	1441.057295	2893	2784.62766	53.52439185	1651.467372	520.5295854	85.18708751	138.06841	726.9441767	2160.792512	0.0009974597043	0.3078187705	0.02517446466	0.008334580906	0.02481817289	0.01102578373	1	0.004948696258	0.5948453422	0.04511128897	25	0.960740132
11	583.2247231	311.5406305	-63.71143524	9724.989419	2236.211039	1201.241376	2171.900124	4233	1598.847826	75.47135861	2721.228367	624.3370882	328.8611082	293.3640011	1145.235548	1757.118783	-0.006461511922	0.224922226	0.127451702	0.008345582786	0.02381409529	0.0132157393	1	0.004857650125	0.4285883055	0.3887128646	23	1
11	588.4259063	199.2418867	1753.544909	10875.99491	2457.378642	544.0777071	1859.71603	4775	3004.276596	463.3775288	2502.701616	558.9122711	195.9001347	221.0033772	1036.725333	1777.785117	0.1633992553	0.2253857494	0.04992849072	0.01459157308	0.02145670701	0.01556263179	1	0.1340518629	0.4254670294	0.1629065956	65	1
11	595.3123808	736.6187528	4371.913803	6378.56668	570.99395	-286.3911363	1340.717979	2568	3384.873684	1112.180135	1654.500423	169.4799908	201.2432491	162.3117274	637.7956643	2372.061287	0.6850063918	0.09331247326	-0.04608004884	0.03531859996	0.01972238339	0.03455952307	1	0.5386804538	0.1472879877	-0.05158612764	92	0.9999060511
11	599.5329079	558.7139861	-57.19979405	15172.92098	776.9722575	385.0930779	1647.971728	5578	8960.744681	43.77447594	3569.829364	249.1747236	115.2062398	188.8120684	1325.614957	4879.043203	-0.004366497213	0.05502561359	0.02651663213	0.003453394496	0.0124105193	0.005604722039	1	-0.001299865077	0.07745616532	0.03990672159	7	0.993816086
11	601.6257932	646.4370698	-157.9446207	9761.137501	1669.310053	1138.133168	1734.569516	4061.5	14365.24731	71.94828839	1997.914761	326.3080282	235.7325174	383.4298059	782.7614957	6438.379381	-0.01544412689	0.1669956425	0.113505191	0.009672124419	0.01759061157	0.01253188073	1	-0.003599582706	0.3096300599	0.3372739775	19	1
11	603.3704752	593.0826418	-152.9532206	10216.35672	912.1736041	2241.27579	1987.092138	3987	1959.705263	58.32122988	1911.859495	216.5548614	463.7518608	224.2539412	726.8445171	1124.722906	-0.01522787559	0.09256108112	0.2216355004	0.005818905079	0.01388509804	0.01852677136	1	0.002810470178	0.1608195373	0.7028000244	15	0.9999999999
11	604.6848682	285.8142423	1.642927532	10299.89293	117.6952576	156.0785882	1793.245183	3759	3812.166667	40.39000545	2637.971119	134.5705982	70.00390833	197.6877868	935.941519	2175.575857	0.0001508932401	0.01130012301	0.01579083648	0.004839313872	0.01547859081	0.006922118466	1	0.00122343309	-0.01244601154	0.002931728944	1	0.9999800695
11	606.9567851	298.4385399	612.7208987	8550.631008	1303.67683	129.0741512	1929.381358	3510.5	1918.8125	197.4089384	2318.695563	405.2568181	95.86194129	209.7136624	943.7408126	2104.075606	0.07172724614	0.1543233211	0.01600907145	0.01191189786	0.02252889849	0.01279397146	1	0.05893490215	0.27969872	0.02454266878	42	0.9999999302
11	606.5218948	341.412099	2320.667224	13097.24386	592.9961695	56.04072303	1932.710968	5028	1425.510417	569.7803451	3224.507506	197.9302451	154.8930875	231.3015664	1176.553103	887.7394117	0.1766679794	0.04487283515	0.004114028585	0.01186978693	0.0130482957	0.01328466798	1	0.1401235406	0.05431930932	0.003833953652	55	0.9999048859
11	622.1302074	393.5295173	883.4198519	12594.5599	776.9433792	75.12306072	1600.635608	4680	14512.32258	221.092562	2637.351416	187.0751322	101.2980779	189.7877937	926.3203235	7271.527731	0.07165022739	0.06594521476	0.005874820233	0.008432776693	0.01518253153	0.008778729788	1	0.0574976627	0.09845071178	-0.01296144276	34	0.9999164176
11	623.3583061	479.5322366	680.4076036	9028.644035	2093.760253	391.3722355	1950.855146	3937.5	7479.365591	205.2668462	2729.370214	633.7409285	152.4528186	198.9667844	1140.924785	6336.373548	0.07215372134	0.2264825778	0.0444274809	0.01022927942	0.0228776043	0.01471184175	1	0.06167291294	0.4283452254	0.1238017972	46	1
11	623.3186063	695.9683901	-97.97782655	6878.017883	88.40457871	1446.673788	1724.84764	2513.5	4656.4	46.56949058	1350.386846	95.5045874	288.0779164	228.3856496	480.2138733	2343.698071	-0.01481194716	0.01299431248	0.2138996142	0.006213945138	0.01464528809	0.0184338773	1	0.001987669354	-0.002316556731	0.6738674104	5	0.9999999956
11	626.5933015	246.1300077	5469.393698	11905.0537	661.8296268	1056.875453	1966.184969	4611	10735.57895	1121.529119	2362.318381	224.2407176	389.5335718	2060.722859	868.7756628	5377.241289	0.4711669937	0.05783131741	0.08486491262	0.02291652415	0.02082213945	0.03401198479	1	0.3778618222	0.08087899046	0.3450016383	84	0.999992333
11	626.4457941	376.4958814	1845.700836	11466.58751	639.5316696	603.8266512	2072.395678	4361.5	7583.208333	435.1972259	2511.207185	174.049714	206.3518825	196.6702138	911.9375303	4746.085177	0.1617590127	0.05630432418	0.05599321472	0.01196394264	0.01467552743	0.0155891937	1	0.1317377055	0.0795626803	0.1774463117	56	0.9999941173
11	626.73688	594.9983305	1095.819617	6585.827027	1423.223988	382.6483713	1822.085781	2869	523.6170213	417.422847	2434.528629	545.2059712	162.5944576	220.999194	1026.943255	315.5111949	0.1662608298	0.2275115372	0.0615543831	0.01795300881	0.0274531992	0.0298266729	1	0.1370660314	0.4301761805	0.2031856754	65	1
11	632.32025	105.4033112	38.86700868	6579.408362	636.7200558	158.4212148	1233.914404	2561	3027.947368	42.65433838	1229.962812	165.5034508	68.2991481	148.5475967	462.2226441	2074.889089	0.006323086325	0.09724940168	0.02513948692	0.006909811814	0.02010265418	0.009251662011	1	0.00740288391	0.1637497813	0.03904390429	12	0.9563890636
11	633.9601019	302.0145954	1665.350553	9981.356204	175.9992328	106.9109796	2065.071193	3707	13283.06667	446.4104584	2543.405672	121.9112304	123.3094842	211.7304707	877.7806102	8618.77981	0.1709754367	0.01784845383	0.01100753454	0.01261205888	0.01700343953	0.01389454034	1	0.1358420243	-0.0007231193647	0.02510440206	52	0.99999998
11	637.5117497	444.6968522	1873.170693	11309.3865	1738.877219	625.1588321	2240.745242	4704.5	2927.410526	394.8985575	2274.01388	384.579996	178.1211995	242.8525912	911.059123	1410.025649	0.1686045462	0.1550887273	0.05773860898	0.01205500716	0.01777078513	0.01391192355	1	0.1380731509	0.2817761253	0.1882681173	62	1
11	645.4949008	188.3249408	1377.528436	8454.557811	2773.275329	368.8524647	1588.574787	3965.5	6422.021277	343.7727608	2015.688474	633.3193071	144.2115883	174.3652947	891.904362	4088.346986	0.1565508434	0.3151636251	0.04799911828	0.01294897967	0.02680000189	0.01484129873	1	0.1292679925	0.6092447315	0.1578519659	67	1
11	653.6417696	601.4184145	2196.33756	7649.644256	921.1708696	491.0672152	1731.644779	3172	23569.2234	641.7920985	2054.454065	207.0831519	208.8041803	178.5753933	770.0900849	14257.75261	0.2847518324	0.1215677171	0.06354879962	0.01738781761	0.02120245405	0.02566658854	1	0.2298626757	0.2123118629	0.2328985776	75	0.9962105376
11	658.3140913	391.42964	2031.878518	13509.6692	713.8468576	1886.968127	1976.25655	5086.5	7692.12766	417.3853719	2451.98192	178.2300818	398.396404	183.9604695	897.7658734	3371.364021	0.1522729903	0.05187246945	0.138297487	0.009635280388	0.01316151992	0.01494015603	1	0.1294311009	0.07328707011	0.4552805824	57	0.9999999417
11	663.9659114	456.5887301	3310.871167	11057.41176	1106.123701	-135.7571524	1656.271222	4318.5	11063.77419	700.6325969	2245.58935	261.7116923	160.4700451	175.0652877	879.5399786	6113.932502	0.3024627015	0.1071581344	-0.01278485294	0.01571799837	0.01667156442	0.01725908684	1	0.2388850836	0.1801413775	-0.02341399797	74	0.9999999982
11	667.5302547	270.6402012	1345.077191	7881.110787	1843.664455	94.67594826	1814.304549	3478	2412.293478	370.0529173	2037.708578	479.179517	128.4715548	174.9716144	863.8010819	1736.068994	0.1759295163	0.2303212872	0.01206013434	0.01607462912	0.02280311981	0.01835766601	1	0.1415840983	0.4342107412	0.03700017015	64	1
11	668.2702792	532.4120651	-53.90516749	10117.43647	3205.619932	97.35257253	1444.038207	4614	11173.48936	67.49562243	1970.588312	629.02985	78.15360737	146.1101691	866.0181806	5069.07491	-0.005394628092	0.3206117261	0.009988098292	0.007590875663	0.01873348242	0.008137375319	1	-0.0009547790465	0.6205898484	-0.007569442726	24	0.9999993298
11	669.6398094	139.3325441	1093.231344	6775.501033	1064.500898	-14.95034628	1182.031758	2802.5	4134.905263	272.0149771	1603.2229	270.803986	92.67703201	141.1567597	630.1333028	2681.544819	0.1605873468	0.1614250475	-0.001900386316	0.01657962949	0.02329452529	0.01508034076	1	0.1280139753	0.2928533011	-0.01628160415	61	1
11	670.4743869	640.4355855	1796.010392	6445.267254	123.1134201	1280.475474	1861.477132	2514.5	13207.94792	387.7134651	1423.700481	87.3032287	306.5717714	182.1108948	500.6005557	7697.132456	0.2712639845	0.01778366079	0.196386936	0.01757961075	0.01578472024	0.02723654104	1	0.2267764414	0.004357762255	0.6784510532	71	1
11	685.1274995	465.522148	8808.485058	8670.700905	922.0526675	-602.1187138	1598.143578	3643	3413.333333	2210.214017	2188.957972	268.6811927	387.2766925	1806.421525	889.4015772	2186.737814	1.030248143	0.1066122825	-0.06804536501	0.04217924449	0.02057198605	0.05257078785	1	0.8099694749	0.1707090211	-0.04862661237	96	0.9999999957
11	687.2578938	429.537784	1635.920575	10808.84928	558.4675601	1518.840324	1967.059248	4142.5	5770.698925	274.5038811	1900.63411	157.2734983	323.1320143	276.1654597	714.8237373	2190.68789	0.1523932136	0.05451905248	0.1430873043	0.01138457585	0.01334817929	0.01612295387	1	0.1298517473	0.07886152427	0.4716984942	57	0.9999999005
11	687.2994778	519.6780708	-50.96022833	9656.569633	963.5539741	511.6065535	1519.140027	3748	7393.065217	48.00746669	1884.753625	224.4938693	132.3727003	155.9360858	728.6728541	2757.290997	-0.005914704184	0.106580914	0.05524245841	0.005363213971	0.01296695329	0.009489331934	1	-0.0002724505625	0.1839530074	0.139071503	13	0.9999989203
11	692.0577941	282.109159	2717.667716	9006.589588	114.9199501	621.1530465	1951.027703	3424.5	7004.28125	505.2354661	1627.51849	119.2899079	197.0778731	241.5348552	579.9511725	3191.332794	0.3029312188	0.01168488681	0.0680994521	0.01679584597	0.01444807291	0.01922884324	1	0.2435917709	-0.01263650249	0.2487283319	70	0.9999997043
11	693.3990297	570.9311169	-58.07169327	7104.264115	1108.80892	840.3666131	1685.679652	2995	2787.419355	54.46602778	1450.471137	250.6132653	187.9205674	153.5871476	578.8628789	1668.704511	-0.008267084165	0.1518401161	0.116418284	0.007945639908	0.02018993493	0.01402823886	1	0.002125672207	0.2786378251	0.3482804339	19	1
11	696.6289202	636.6591064	-38.66346223	6450.581629	2069.492879	698.2782163	1272.203044	2925	4286.684211	54.26091701	1504.173191	495.1854745	178.7025384	141.2330751	677.7385203	2067.224896	-0.006078015415	0.3199791404	0.1050297876	0.008717381055	0.02388718776	0.01616080034	1	0.004527690942	0.6224327089	0.3157131049	27	0.9999999975
11	698.4793153	336.7051318	1512.431958	9274.759236	1001.350928	1326.28034	1935.000142	3813.5	8090.126316	261.5369045	1678.545274	215.1082151	272.2703561	199.577659	658.7047292	2672.364318	0.1603023952	0.1049207965	0.1426544382	0.01260840576	0.01869139773	0.02055055093	1	0.1364871229	0.1819517827	0.473704423	60	1
11	702.9160342	370.9729461	6717.437392	6524.117215	112.4966326	-430.2221727	1734.948193	2556	3868.202128	2006.640427	1919.931914	101.5007861	333.6412618	228.7109383	734.3186136	3941.439548	1.046413421	0.01935200469	-0.06595271094	0.05525624743	0.020678959	0.05929315008	1	0.8221403551	-0.007992776915	-0.04084584419	94	1
11	703.2712831	253.4450084	1253.173365	7532.177315	1155.370939	365.8856672	1733.253363	3109	2710.904255	274.1568405	1589.088759	283.1076469	142.1508461	187.8677682	645.5000384	1738.10156	0.1656147307	0.1620097461	0.05106283114	0.01491205719	0.02076609057	0.01622066434	1	0.1353467665	0.2957505315	0.1651139116	62	1
11	704.4621397	93.98830543	377.71829	5597.146038	1639.125436	125.0078775	967.0160659	2514	1963.833333	98.1653591	918.7673809	280.1897111	74.68241169	167.4811749	401.075309	838.0319273	0.06903061156	0.2895102963	0.0233162517	0.01428033743	0.02655605733	0.01367482096	0	NaN	NaN	NaN	NaN	NaN
11	705.3599707	671.3788047	374.0094274	5606.377639	913.3797635	127.4997584	1029.320718	2349	8007.315789	92.54934455	1043.119471	174.0873989	74.25863611	105.1727581	396.0855578	4132.138446	0.06881035091	0.1677802166	0.02334295183	0.01114332122	0.02403617832	0.01351254446	0	NaN	NaN	NaN	NaN	NaN
11	711.491938	534.233729	-59.89693964	7948.337252	850.2499276	409.2127322	1409.043023	3113.5	9302.55914	48.71641212	1629.169417	194.6463809	112.2962186	135.4116632	617.772408	3915.5659	-0.007809161747	0.110197594	0.05051760846	0.007026921016	0.01900783485	0.009025378307	1	-0.002037751406	0.1912177639	0.1226900113	13	0.9996488347
11	718.1389352	215.3478541	5693.631387	5582.119812	647.8669211	-469.0082308	1289.552678	2418	2678.252632	1403.034305	1357.098928	177.7804272	248.6709006	179.0082574	543.5017842	1956.014369	1.017181116	0.1168193269	-0.08455090319	0.04824340032	0.02556362195	0.04802586625	0	NaN	NaN	NaN	NaN	NaN
11	719.9691262	265.6707297	416.1027872	5410.583718	2000.716304	60.19327601	1367.641364	2545	945.1170213	164.6995992	2193.634583	864.6910293	79.55474476	153.4414759	1008.191098	806.6658294	0.0812619592	0.3999644144	0.01017385151	0.03254868101	0.04886633509	0.02505137046	0	NaN	NaN	NaN	NaN	NaN
11	722.8168634	443.9008595	2524.937118	8953.101333	169.6061329	1757.420587	1803.950273	3431	13553.01053	472.6447457	1550.275393	128.6994389	351.5482215	195.9625058	563.0736564	4748.229833	0.2763023477	0.01994875478	0.1996917626	0.01517622881	0.0148943859	0.02424426875	1	0.2309818338	0.008853765705	0.6908994012	71	1
11	724.6764093	234.6704312	1886.257084	6483.07187	687.6560988	-58.92432477	1294.765856	2626.5	10416.16484	472.5209777	1584.993813	193.7574921	114.2371289	147.1268705	611.8059718	6517.145821	0.2876131174	0.1105668987	-0.009298081953	0.01976867151	0.02047223115	0.02058164321	1	0.2274106203	0.1873666982	-0.01475509136	74	0.9999991268
11	725.6773903	322.3692283	1225.089492	7519.798969	1122.784972	7.885079003	1517.7353	3080	1585.094737	255.4635672	1489.54243	243.4832326	104.2460612	178.0114926	584.9631495	999.6141285	0.1687623525	0.1566391232	0.00119644231	0.01532312204	0.02011912982	0.01664876024	1	0.1346248755	0.2830853519	-0.004074875295	61	1
11	729.6297008	352.46678	-59.88025471	7493.673999	2518.821305	203.0367142	1432.294445	3471.5	12429.44086	59.47913383	1458.369001	485.6240097	66.32579155	154.0328319	652.1835672	5810.264034	-0.008277559855	0.3342747547	0.0281972737	0.008286643878	0.02690865518	0.009458356629	1	-0.001962672915	0.6491845385	0.05422025508	25	0.999725166
11	733.6128245	289.5364698	4595.21907	6556.568166	722.1897631	-331.7242566	1632.842733	2749	15987.67391	960.3958498	1385.61117	179.628112	234.4776491	283.9205589	545.1931685	8831.014138	0.6997624987	0.1099707408	-0.04930328464	0.03648248194	0.0214940811	0.04444545559	1	0.5502644327	0.1811504841	-0.05868860769	92	0.9999999997
11	737.758298	438.8740363	-39.36753743	8346.928846	863.9770772	427.6043697	1457.526275	3254.5	9750.242105	44.71045915	1219.577049	172.8818717	99.36082027	133.3638805	461.7407121	3093.381823	-0.004929146343	0.1057931314	0.05481889221	0.005824335058	0.01841724847	0.009420915389	1	0.0004722547477	0.1823176229	0.1378238234	13	0.999997481
11	737.327747	655.1559335	14.09613901	5444.306967	869.3497798	22.56062136	1034.506866	2248	10313.72632	41.55892301	875.3026861	158.1763474	52.04409371	120.1795518	342.1640429	3720.706746	0.002326795555	0.1620229981	0.004651342751	0.007710003021	0.02170276389	0.009361466987	0	NaN	NaN	NaN	NaN	NaN
11	738.3042319	470.9866617	1175.956672	7238.311639	1101.039183	-11.37790507	1460.215456	2933.5	2343.787234	268.9189081	1652.469282	267.2371069	92.9348529	147.7237556	648.9299269	1287.198123	0.1637072706	0.1537354204	-0.001618678646	0.01223258638	0.02151283408	0.01428020547	1	0.130431207	0.2770936617	-0.01488538727	61	1
11	744.4332204	241.246911	2920.311978	6325.080884	1386.386942	-187.8909446	1110.481683	2789.5	4294.712766	570.4309721	1266.963864	282.229666	135.125927	190.9420346	522.3054791	2303.873898	0.450782774	0.2278173038	-0.03086389841	0.0254835968	0.02323302965	0.02329571287	1	0.3558403999	0.4252180321	-0.04765795638	88	1
11	745.1160043	303.7201694	2739.312381	6126.124199	1382.597022	-177.3000821	1269.46094	2752	5123.468085	732.9641408	1550.005501	361.8806111	147.6689676	166.6086239	656.8630304	3733.042495	0.467326872	0.2282258693	-0.03233802692	0.02639488963	0.02728305128	0.02722500303	1	0.3688120265	0.4258581896	-0.04895853802	88	1
11	745.1927526	501.7749674	2859.445647	6231.023699	1392.089484	-211.6743639	1269.86792	2783	9663.652632	692.6914191	1509.980564	350.0895249	156.7789162	148.517507	649.3585203	5666.275449	0.4557341801	0.2257028206	-0.03410326825	0.0228387747	0.02584241927	0.02695820804	1	0.3595265946	0.420738649	-0.05764615575	88	1
11	757.8666456	334.3569243	1028.22418	6164.19126	973.1218284	-26.90419244	1239.751588	2584	6260.776596	272.6949229	1557.625365	244.149725	85.35460393	143.334897	605.7585691	4121.371189	0.1610218334	0.1654641819	-0.005004718149	0.01555999256	0.02822836895	0.01659708031	1	0.1281936733	0.3010154605	-0.02661242851	61	1
11	768.2469544	584.1964221	299.5649395	5611.460622	547.6805947	986.4541626	1199.282338	2200	7621.621053	77.81151155	812.0744	110.302361	171.9102633	145.6026693	307.7176321	2469.664075	0.05488194421	0.1015365606	0.1750594015	0.01100335676	0.01860993227	0.01780001616	0	NaN	NaN	NaN	NaN	NaN
11	784.2341728	484.5105778	1084.083539	6358.742518	314.7910431	-40.51599234	1137.355675	2381	5235.096774	189.3837619	1152.44376	106.2540149	77.01421728	135.8169928	421.7027882	1854.898023	0.1712019556	0.05093289798	-0.00615881944	0.01599666127	0.01523766802	0.01342106092	1	0.1352069032	0.06643486095	-0.03214557754	55	0.9999887545
12	19.55653213	794.7579761	-17.7350765	4891.157357	1431.089083	425.0527241	915.9162191	2229	11296.30233	51.34683	720.8068479	224.7121234	101.7832	151.1051141	309.8914702	2618.947234	-0.003329087553	0.2993214082	0.08877772802	0.01086387664	0.02933446717	0.01653371253	0	NaN	NaN	NaN	NaN	NaN
12	104.3916155	793.643036	1577.12417	5612.347451	100.5795111	996.5482646	1376.453234	2149	11796.47368	300.0672553	1006.103761	85.48910629	222.9904675	141.9986473	356.8467025	3915.503687	0.2757558692	0.01869496744	0.1754906911	0.01877951734	0.01670623713	0.02988209593	0	NaN	NaN	NaN	NaN	NaN
12	126.6038296	675.4418148	3291.897983	11416.11181	1108.507234	-81.34450632	1737.095935	4594.5	23335.94624	698.8214855	2562.042724	231.7245834	168.8031307	190.0866604	945.9389479	9878.89268	0.2746016946	0.09836273512	-0.007310188188	0.01490190606	0.01487226312	0.01575257985	1	0.2171627237	0.16256572	-0.01131538497	74	0.9999999985
12	136.5142425	781.1833358	1645.701152	5602.517847	270.2526464	-114.4124387	1212.505715	2137	4072.020833	516.9155153	1707.996935	123.3054723	123.2382634	153.3592507	619.2724315	2833.367786	0.2971219652	0.05238380172	-0.0206563881	0.01940774575	0.0215497415	0.02425754133	0	NaN	NaN	NaN	NaN	NaN
12	138.60702	731.5792117	5199.836374	7623.682571	180.3304024	-344.3909845	1562.055901	2964.5	16467.41935	1400.90787	2060.328985	106.6147753	254.9787171	157.0833229	743.4272061	10273.37033	0.6669529085	0.02290076074	-0.04363919003	0.02819489257	0.01637163962	0.03394097522	1	0.5239972682	0.003392924706	-0.049706986	90	1
12	150.4093397	715.1964478	5869.225424	8654.221148	836.2328116	-347.389157	1671.679528	3561.5	16558.5	1563.339725	2341.382565	213.4917315	248.4484571	169.8712088	884.2943434	10843.74549	0.6680942873	0.1016233066	-0.04024690395	0.03213784995	0.02137509097	0.02991026694	1	0.5257671103	0.164643828	-0.03523712632	92	0.99999997
12	160.5692085	417.8173027	4939.430558	17068.3406	1146.439746	-85.47506762	2244.604552	6560	24251.70833	1362.116002	4093.70683	286.5115006	253.5987481	187.9149699	1540.812929	12187.93439	0.298486234	0.06818099809	-0.005093146247	0.01648666241	0.01402128015	0.01849135529	1	0.235909808	0.1006420014	0.0005517236581	72	0.9998325279
12	211.2743852	601.4589511	-129.4147324	8602.366846	324.3715598	2172.328823	2793.389817	3365	1843.010753	78.21036651	3362.903735	189.370979	779.952334	447.3790598	1229.467572	1448.39025	-0.01562480424	0.03616888279	0.2519312837	0.008981466216	0.0183165331	0.02581347837	1	0.003950171014	0.04638346928	0.8039051265	10	0.9999999279
12	293.8576855	761.578484	-48.73789308	10671.85955	3411.798403	210.958855	1573.766293	4879.5	20210.78947	78.50405883	1808.837368	543.9945315	80.01901448	204.3184838	779.7938851	5235.947751	-0.004567837908	0.318190639	0.02237663053	0.007844013254	0.02050446966	0.007899561975	1	0.0004635227696	0.6160345866	0.03469558685	25	0.9742484941
12	319.8041343	139.3299962	1791.866869	5596.068098	228.8951255	27.38208476	2011.927085	2231.5	701.1770833	962.910676	3136.858727	201.6523317	141.6473641	358.363448	1176.666178	856.550487	0.3140962329	0.04718270737	0.004162735078	0.03580891911	0.03170554291	0.04130491161	0	NaN	NaN	NaN	NaN	NaN
12	336.6612017	741.2634666	2177.564087	13344.68822	1201.10575	-7.327647119	1791.542356	5178	10339.5914	449.0198974	2567.569689	238.9209849	137.5844348	235.7032665	933.3911134	3986.179484	0.1651274426	0.09174134451	-0.0004899365305	0.01011336184	0.01536182971	0.01141710249	1	0.1311093295	0.1502129559	-0.0128282494	58	0.9999999998
12	362.3884904	707.3499967	1882.984322	11755.92572	3564.875887	618.2689521	1980.764153	5373	9442.368421	456.5552274	2754.289647	775.5903137	198.6938125	209.0565794	1178.436957	5108.127417	0.1590780217	0.2997641343	0.04986491902	0.01164676628	0.0191279888	0.01508037996	1	0.1312536945	0.5777600704	0.1642452653	67	1
12	371.2786201	782.7308237	686.0675738	10166.79429	2995.749147	209.0945632	1325.379152	4444	5286.684211	175.5215642	2195.662262	692.6181341	104.7013442	172.7519383	964.8309374	2931.031658	0.06817772062	0.3005526099	0.02105436559	0.009247140426	0.01936166303	0.01115819913	1	0.05766652679	0.5792359027	0.04587752123	49	0.9999554742
12	372.3403652	653.0957639	-27.36082536	4258.282498	640.1656197	650.7093428	1843.622162	1918	460.5052632	60.54164305	4026.020444	599.3474188	472.191448	352.5198213	1578.417005	613.5547258	-0.005492366512	0.1505341217	0.1338848817	0.01878040174	0.03910771491	0.04357496461	0	NaN	NaN	NaN	NaN	NaN
12	419.5201569	754.7037876	-187.3695456	11212.31149	488.2009999	2395.956401	2011.343351	4136	5961.747368	61.46621008	2008.752174	146.3325157	433.4315704	210.8577158	711.3735511	2129.983947	-0.01754552331	0.04399695513	0.2159962953	0.005446707536	0.01385577776	0.01622998635	1	0.0002198464255	0.06124100891	0.6814425865	10	0.9999999852
12	437.3262286	688.5742676	1953.361107	11959.20121	532.0107632	1653.202972	2163.489993	4654	4105.595745	505.5376712	2901.135815	181.1743812	420.9658949	215.6934602	1038.513876	2413.520092	0.1632338173	0.04645050516	0.1388602868	0.009974312311	0.01437578793	0.01997989653	1	0.1380754518	0.06210875628	0.4594650954	57	0.999998281
12	447.791061	662.9651163	8690.25201	8119.419953	737.1426796	-610.0257745	1968.188981	3335	249.5789474	3199.744131	3096.242947	299.5684438	427.0009962	285.3629038	1224.144016	347.606239	1.074253374	0.09286240101	-0.0768547453	0.05071399503	0.02041975545	0.06272081385	1	0.8440391932	0.1418793314	-0.06922580479	96	0.9995070608
12	461.5562735	768.2888114	-3.551845775	9178.47688	104.3773151	249.2171053	1604.910695	3324	5948.521277	37.57425477	1856.618868	105.3664843	80.96791262	195.3528886	651.3793705	2837.211973	-0.0004289585962	0.01115727136	0.02773227394	0.004468493896	0.01208491214	0.008516043467	1	0.001521739275	-0.01233978261	0.04343760646	2	0.9908065049
12	495.6118482	679.635942	599.3615394	9411.245575	2309.904726	348.9472414	1789.809387	4220.5	18452	241.2306062	2745.652596	574.9819926	118.3059186	168.9821162	1113.084671	10535.19719	0.06025094931	0.2386221953	0.03766564475	0.01206010305	0.02400728778	0.01198280252	1	0.05194753565	0.4530790804	0.09853698829	46	1
12	516.5012942	693.1706955	-105.4570459	10797.33394	566.9365771	1239.358848	1874.690718	4147	4713.861702	51.8066523	2409.396669	152.3305462	270.9250597	187.9718858	860.7896728	2392.882774	-0.01035461229	0.05506416015	0.1133165247	0.004630443802	0.01369804684	0.01156584413	1	-0.0005226254006	0.08044863054	0.3339754121	9	0.9999999999
12	547.4967302	791.24549	2547.465023	5588.902154	132.7903428	-223.6567922	1268.77067	2039	10163.43617	689.9110436	1454.182507	88.386181	147.8094245	154.1181225	510.3025574	6009.095707	0.4787396501	0.02518505738	-0.04199826005	0.02808251764	0.01970609279	0.02709548578	0	NaN	NaN	NaN	NaN	NaN
12	553.989238	701.6305673	-64.89434176	9245.028873	2156.500581	84.92900503	1614.527954	3964	17437.13978	63.19836193	1648.931121	387.7760798	69.63475653	165.998225	688.3560104	6733.758269	-0.00706377471	0.2356582836	0.009050131747	0.007533613055	0.01855438055	0.007617588309	1	-0.003037384278	0.4466695438	-0.01401587188	20	0.8888348203
12	569.6405131	745.4893544	-28.18027123	6720.328729	2190.653533	129.5520146	1328.094409	3091	12622.05319	60.7012326	1394.726366	406.753645	74.0244196	141.0736457	595.7328972	5754.767817	-0.004478289729	0.3166183266	0.01936688447	0.009521001707	0.02471741774	0.01104013986	1	0.0003302987775	0.6127160056	0.02441919378	25	0.5489025041
12	608.1698399	762.7377279	481.3373369	5699.181716	147.8899903	21.96534168	1285.397602	2142	23771.64211	105.4154342	959.9905616	87.02974837	68.28922887	137.1845534	333.5468713	5547.743451	0.08652354587	0.0273791089	0.004263875989	0.01129760057	0.01810449853	0.01310817014	0	NaN	NaN	NaN	NaN	NaN
12	656.3445347	747.3424916	-21.23799723	5407.127819	1647.885155	508.0846749	1182.770485	2464	14010.38298	49.62499879	911.9119588	299.6800103	113.3190199	147.5892131	398.6249178	4105.366957	-0.003759875231	0.3054890666	0.0940765675	0.009367513323	0.02600626293	0.01452144441	0	NaN	NaN	NaN	NaN	NaN
12	681.4044819	681.2558872	-25.39676649	6462.827583	332.5243137	662.6411994	1305.839133	2422.5	12567.3617	41.8998726	1137.501616	84.85331784	149.2210101	142.8694909	393.114217	4136.020353	-0.004282465199	0.05279252906	0.1033246901	0.006824654119	0.01420641386	0.01224099767	1	0.00361887875	0.07541505761	0.3012519265	9	0.9999999986
12	716.3227681	608.6981561	1728.961194	6053.858266	1461.823906	323.0373264	1398.772358	2729	31790.63043	373.1186033	1286.073483	298.1706306	139.7427494	158.3533262	540.5003083	11504.84464	0.2854262303	0.2427538632	0.05202102908	0.02054944268	0.02580337682	0.02183435356	1	0.2306701949	0.4600005918	0.197926154	79	1
12	765.4188785	281.2811794	956.7069683	5866.067374	903.0122285	716.3504498	1251.951927	2427.5	3906.234043	185.0367051	1050.514802	177.985544	194.0602979	158.6347427	402.2317941	1917.397914	0.1661385368	0.1564765771	0.1215362355	0.01643955581	0.0251036381	0.02222330476	1	0.1401835926	0.2867413162	0.4048868031	63	1
13	198.3514104	756.0937518	3276.812955	11679.98466	1644.169608	-30.9862172	1784.103675	4760.5	6303.568421	742.4174043	2662.048878	392.7358143	162.830815	170.1125778	1044.051973	4213.440197	0.2904332063	0.1451694269	-0.002741740019	0.01788397013	0.01399795719	0.0155345964	1	0.2303401737	0.2583908178	0.009362673552	76	0.9999989875
13	209.1292065	617.9588317	3348.162576	7134.191179	-47.55340173	891.0582828	2830.512052	2744	819.0631579	1622.012637	3574.598092	164.7756725	383.4067366	518.1311385	1322.033532	879.8261894	0.474889691	-0.00615677231	0.1279866111	0.07029017878	0.03453181462	0.05972161442	1	0.3830043238	-0.04872041368	0.490421771	82	1
13	227.5212948	591.6863915	6851.49958	13801.66777	1560.880787	-63.24815065	2966.172141	5820.5	20845.88542	1691.476087	3469.606091	399.9121577	267.8080207	244.166848	1378.246444	11692.39158	0.4920830854	0.1131697992	-0.004531242081	0.02042823881	0.01432606802	0.02073719768	1	0.3891654727	0.191027545	0.04731563517	85	0.9999997738
13	241.3231741	626.5699739	9312.984517	12859.52985	2027.634654	-373.0927576	2883.172623	5555	7205.787234	2381.728578	3313.117549	570.8624704	392.9861446	256.1431538	1385.141295	4731.557312	0.7305262061	0.1585324892	-0.02932297125	0.02499161901	0.01598802678	0.03561818879	1	0.5762229363	0.2809428699	0.01784217012	93	0.9999999987
13	265.2429504	513.9032811	5379.284457	10692.2649	490.2448933	-89.64506276	2461.435827	4226	1637.446809	1996.637583	3995.196839	242.7595217	273.4246553	299.5894222	1502.829296	1565.249546	0.5051383135	0.04256622178	-0.007744507164	0.02311004102	0.01846436057	0.03241128399	1	0.3986827436	0.0462758307	0.03690747928	83	0.7103512204
13	271.2711165	419.6223798	1030.157778	15569.11949	771.2296515	1759.146225	2669.210829	5938	3241.462366	245.6908899	3336.177119	277.1580736	392.320677	256.424671	1275.191348	2030.813799	0.0666327535	0.05070071544	0.1117333452	0.007559740304	0.01272542612	0.01216434088	1	0.0601229891	0.0707772915	0.3456687957	36	0.9999999998
13	282.6314954	591.7297579	683.1652665	9039.175687	366.3675894	511.7067959	2391.642513	3504	1107.76087	292.2137592	4145.292589	249.5451302	174.3585405	268.9161192	1506.333699	1124.754766	0.07060488649	0.04010604678	0.05744263427	0.0106640146	0.01926849818	0.02046579086	1	0.05972810797	0.0472650657	0.1614300204	31	0.9998397335
13	283.841237	562.6719832	9043.755573	18756.65172	4553.257298	-298.1726281	2246.731226	8478	5164.684211	1956.526262	3969.999828	987.0928892	317.1943123	232.0183288	1731.881509	2796.132889	0.4958466614	0.2363345836	-0.01644149712	0.02186428859	0.01414925559	0.01928718425	1	0.3924040981	0.4427264853	0.01179993273	88	1
13	306.2762986	506.1566243	-121.0555581	18207.55469	6201.650339	502.8254309	2197.904795	8526	10187.30208	96.18346704	3729.825423	1228.569924	128.2231026	237.9199663	1651.342694	5199.613087	-0.007139724419	0.3380754349	0.02864667718	0.006275933604	0.01797745507	0.006326760113	1	-0.001004286734	0.6569693916	0.05613323664	25	0.9997354538
13	309.7405674	403.298546	4910.139554	16738.07908	1904.801742	1242.863367	2610.015309	6856	20504.33684	1380.013835	4411.661153	557.8558811	436.2034461	253.0995861	1783.605413	13015.3524	0.301142429	0.1178945176	0.07557886029	0.01466343895	0.01732533409	0.02344879227	1	0.2435356189	0.2050427704	0.2773842626	75	0.9999230826
13	351.3818538	779.6449778	-107.1884779	7061.857357	295.0564738	1603.978699	2004.443509	2726	1721.242105	49.68310981	1739.635292	124.6101701	391.3425402	211.778477	642.6454197	882.9370802	-0.01500225993	0.04201367326	0.22737379	0.006884063222	0.01499673978	0.01923972931	1	0.002932837627	0.05753332743	0.7206657196	10	0.9999999996
13	375.5485258	540.6886711	2952.732725	17173.10255	5264.263628	138.5510632	2255.941797	7884.5	2759.297872	593.7383649	3591.416487	1240.108028	145.3562623	205.6433408	1679.809162	1436.384925	0.1757288032	0.3170745901	0.007424244152	0.01111089207	0.01934855427	0.01012428142	1	0.1418518975	0.6116484791	0.02411956725	66	1
13	380.5716051	779.3827496	-52.6231839	9754.933561	1000.059181	584.2401872	1746.867783	3823	9210.310345	44.99872288	1772.183014	188.1380877	107.2627042	179.6395942	654.6401734	2311.802485	-0.005496189418	0.103072864	0.05968007011	0.005012716508	0.01520668108	0.009357704009	1	0.0003102657924	0.1769143279	0.1541488067	13	0.9999999976
13	383.1718709	793.8580315	2587.228726	8634.685786	1275.480614	489.3172357	1892.738301	3619	6750.295455	493.806133	1591.711424	263.2432109	162.5435195	173.8977324	646.4008673	2901.861278	0.2954342015	0.1471760925	0.05820569972	0.01659078182	0.01542491122	0.01703529358	1	0.2381702723	0.2644622135	0.2179733355	77	0.9999999815
13	391.8773954	537.309126	11024.28269	15209.65325	549.9440884	-503.4006794	2412.483226	5920.5	27402.4	3033.533195	3946.93697	164.6389796	457.8847225	241.3220307	1460.972108	18339.41139	0.730102472	0.03867319329	-0.03097601218	0.02609647929	0.0166707287	0.03361559406	1	0.5747884464	0.03553372028	0.008057211842	90	0.9999983692
13	418.500706	683.6752203	976.0873087	15275.40703	2536.29055	563.2671618	2167.881155	6330.5	22900.44578	197.3066501	2451.892936	457.0013104	162.12826	211.7303677	992.7066462	7135.487956	0.06328560759	0.1709027968	0.03819970963	0.006669133626	0.0135679034	0.009027353572	1	0.05381506355	0.3144443283	0.09873742579	43	0.9999999999
13	432.4789548	685.8142996	798.7977876	11185.79409	1102.456141	154.0443442	2162.619604	4403	6136.202381	206.6421563	2588.798875	283.8560098	103.0653522	186.7645038	984.5709746	5223.812871	0.07183585149	0.09614090301	0.01398728124	0.00901807028	0.01407014415	0.01071033727	1	0.05840937885	0.1605285746	0.01571327554	38	0.9999999998
13	433.5161668	571.8507436	2579.847107	15458.77722	2414.216929	940.9578259	2846.89027	6367	5338.659574	506.4680409	2603.36318	464.5914999	230.6789882	292.1058225	1064.654891	2558.303376	0.1734591879	0.1638181605	0.0628704385	0.01052760096	0.01387036799	0.01272072281	1	0.1423038561	0.2997715268	0.2071158085	62	1
13	447.9754631	664.1369157	-90.33917116	12006.45384	145.9672292	800.4852401	2260.328803	4379	4625.505263	52.02506925	2855.795292	131.7263739	193.2268088	264.5643083	984.4593865	2434.397741	-0.007728888785	0.01303341132	0.06837791129	0.004472559177	0.01244432074	0.009985688668	1	-0.001648421144	-0.007094778494	0.1801974978	3	1
13	447.3211859	697.4208479	-127.4674711	11937.36216	3862.155002	649.3601963	2024.345179	5503.5	19200.98936	80.0639717	2375.819172	710.3326354	140.2519606	196.4501512	1015.265495	8317.805893	-0.009272215687	0.3260376681	0.05630389656	0.007940650769	0.0233251825	0.009114671255	1	-0.001033911517	0.6332577877	0.1493740741	26	1
13	451.2693642	492.4788155	-41.29892494	15838.17761	250.2771384	285.6679721	2310.701016	5790	7020.623656	48.93214079	2611.106271	159.2874252	96.75735876	221.3287828	976.223283	3579.492234	-0.002820742794	0.01602267928	0.01835608929	0.003318685442	0.01054654316	0.005846722587	1	-0.0009208120485	-0.00266764013	0.01115719498	1	0.9993292901
13	472.9686336	519.3139994	2847.010717	17541.36637	1763.103755	2646.711286	2617.499473	7037.5	11549.72632	502.0923544	2955.372929	374.0605919	482.4038413	243.0795201	1176.50127	4844.163563	0.1614645154	0.1025371732	0.1471835399	0.008775812699	0.01370876152	0.01499780728	1	0.1376720601	0.1772112448	0.4892976399	60	1
13	481.5708985	717.69067	2780.026124	9320.511282	839.877849	-24.64576072	1915.045757	3668	5032.319149	740.7887927	2368.705222	246.096926	156.4617346	179.1555629	922.0874289	3387.1664	0.2953861071	0.09083675747	-0.002808448852	0.01519511222	0.01628621978	0.01946672753	1	0.2337952144	0.1471225115	0.008401712001	74	0.9999981228
13	487.1279698	632.4369046	-227.7009638	13269.33599	1192.169208	3270.942	3012.209729	5227	2891.489362	57.4062043	2150.427106	227.6496875	519.1877361	215.9852313	812.4791267	1264.362126	-0.01705761099	0.09164470024	0.2458356896	0.004712201003	0.012231684	0.0144184434	1	0.002892973271	0.1597573985	0.7847203647	15	0.9999999993
13	495.6557609	499.6173025	1022.187612	15821.51172	2621.815723	118.3041332	1991.467437	6549.5	20040.49474	272.4504275	3062.793336	539.1775685	107.3549199	200.640249	1252.715726	7719.969898	0.06369406241	0.1723560181	0.007687878446	0.008945739175	0.01449438325	0.007820208132	1	0.0522146376	0.3164101169	-0.004963301123	42	0.9999999999
13	540.5395098	757.7114894	-32.37175373	7726.681457	1690.512139	77.23519139	1467.700027	3316.5	19238.73684	58.04457689	1649.748157	344.6568088	72.85737897	130.2044253	672.3846789	7162.841296	-0.004561835981	0.225620742	0.00989337502	0.008372072013	0.02246796879	0.01034406368	1	-0.001091939806	0.4261276137	-0.0109264892	20	0.8419685475
13	603.6922348	786.381193	-31.81283723	5676.805801	1807.814024	568.3430952	1212.897557	2624.5	12117.10526	50.83759883	942.65181	274.5100128	118.9918852	144.6323362	400.9828278	4513.573909	-0.005210883439	0.3222151915	0.1013922595	0.009864952332	0.02527152446	0.01470713842	0	NaN	NaN	NaN	NaN	NaN
13	745.5294841	408.7258166	1887.445087	6195.757612	417.7166921	-79.33447684	1524.841593	2530	20530.23656	529.8023149	1711.406535	133.3056516	133.0108192	166.719817	623.2376539	10646.18623	0.2993232561	0.06469452622	-0.01250279323	0.01826920272	0.02190237589	0.02337799985	1	0.2360718008	0.09325338228	-0.02459655038	72	0.9999464532
14	375.2145117	721.110247	1608.062904	5452.594398	1129.717063	284.4825175	1744.236814	2375	1480.852632	862.5647196	2912.515686	621.9022686	201.7059469	219.6994394	1234.084088	1823.353165	0.2995097527	0.2145669472	0.05709292612	0.02976021965	0.03083120773	0.04004612214	0	NaN	NaN	NaN	NaN	NaN
14	423.4742046	65.79862855	10.33730772	6108.206581	-10.17135979	418.456336	1826.568825	2339	749.2365591	43.45306525	2649.075979	126.0460221	162.1537481	219.982397	929.2220139	920.7596509	0.001687925171	-0.001135397436	0.06571936852	0.008177672118	0.02515265687	0.01692888894	1	0.005500009457	-0.0362707245	0.1727766236	3	1
14	427.5494306	496.2900225	5459.933044	17922.41873	2902.200989	-99.82437551	2013.528848	7386	3846.425532	1153.45539	3671.872983	665.083448	234.3054679	219.736747	1515.844628	2761.866221	0.3082358765	0.1602420746	-0.00534432564	0.01194672959	0.01516359464	0.01454648489	1	0.2443556381	0.2890007309	0.005000501965	76	1
14	463.0610398	531.5808729	522.1173449	6125.524618	1960.959416	289.685986	1964.750288	2930	359.5483871	286.6933461	3756.279411	1170.342333	167.6761128	331.5139225	1682.508949	437.3672598	0.07729696858	0.3161433798	0.05133797847	0.01969315926	0.03857944172	0.02748528857	1	0.06691619546	0.6120675495	0.1515117479	49	1
14	469.0860804	149.45724	506.2794569	7516.696336	311.0362481	372.5988067	1953.362601	2918	1381.311828	229.7241994	3156.973854	284.9621916	157.0939014	1124.196206	1138.773829	1887.565213	0.06672819634	0.04506144718	0.05018543337	0.01805411671	0.05956188768	0.02155311114	1	0.0562483364	0.0572044998	0.1360319177	31	0.9381934384
14	482.5582459	374.784436	16.66217169	8200.213836	686.7052399	358.3727237	2272.909116	3301	690.9787234	50.4135292	3307.404664	351.832821	131.8746865	330.1908379	1265.274245	767.6601087	0.002245742507	0.09241384612	0.04750874798	0.008789789586	0.02636087915	0.0177290661	1	0.005562228731	0.154624605	0.1140971177	13	0.7837776376
14	511.7724541	600.8141951	-74.11658529	12506.47752	1291.927964	354.2657528	1897.294683	4923	9040.691489	51.09372882	2510.030118	251.9108122	103.3055792	211.3193479	935.2785137	4625.841429	-0.005622479641	0.1037810368	0.02867705932	0.005045320301	0.01526027924	0.007767208458	1	-0.001749681171	0.1773435487	0.04863150295	12	0.999827817
14	560.8303938	388.5148195	2650.743548	14890.071	3307.049349	206.8158722	2446.34673	6288	1607.808511	517.5032364	2816.004234	654.5952909	189.8481373	299.4570775	1166.35379	983.6798508	0.1784256706	0.2297463448	0.01434164668	0.01121977729	0.0197747628	0.01491308446	1	0.1436947487	0.4330867073	0.0453040101	64	1
14	589.0299386	268.5900609	477.4727985	7856.650362	322.1704168	861.4303641	2065.808526	2986.5	1574.817204	193.8354457	2656.882604	182.1105487	285.1608573	210.1663603	983.6872736	1573.223477	0.06283609491	0.044450971	0.1115178329	0.01190030775	0.02286042682	0.02417212839	1	0.05705993691	0.0580105032	0.3438737423	36	0.9999745708
14	624.3245272	141.016698	-92.31134446	6583.577007	516.4541619	1434.694577	1736.851644	2561	446.0322581	67.4095443	1941.273019	219.6496818	448.148137	425.0991084	738.3658435	444.9916084	-0.01491035151	0.08637989281	0.2209026315	0.0115394146	0.02847456787	0.02345616845	1	0.002963363478	0.1481393286	0.7001673024	15	0.9999999074
14	624.4091452	337.5939186	1652.870906	9662.832445	894.7931067	93.7922431	1954.326493	3895.5	1143.98913	432.1692289	2546.375433	289.1472857	135.4070123	212.0157252	993.381289	950.2487991	0.1769972823	0.09201154989	0.009163454723	0.01394288181	0.01985083879	0.01637782401	1	0.1410951112	0.1509782523	0.02269087076	58	0.9999999998
14	698.428227	196.6751038	1190.588866	6871.429713	83.33102071	311.3918433	1471.273831	2598.5	2415.329787	265.7424237	1566.277959	112.4196214	130.544161	584.755466	562.0475687	1397.165644	0.1706158196	0.0134153713	0.04599605842	0.01447447549	0.017784307	0.01692211633	1	0.1377401667	-0.00864177035	0.143950616	53	1
14	699.8346967	454.6560247	31.5684992	6523.049229	609.7859782	224.9036935	1585.248028	2590	908.9263158	38.26187798	2152.685584	242.9095354	99.37509644	148.8716797	820.6140325	857.9318061	0.004805093622	0.09732812119	0.03475410499	0.008114940448	0.02398538323	0.01125557861	1	0.006814798716	0.1642412789	0.07142844112	12	0.9999999539
14	775.4677427	513.93811	2159.396022	4966.264494	1523.107832	-173.4519197	1104.005672	2304	14167.45161	542.8144282	1174.523913	332.7758333	122.2969851	137.23648	508.0620102	9356.953055	0.4399258724	0.3009175345	-0.03327394451	0.02511769545	0.03372593689	0.02746612572	0	NaN	NaN	NaN	NaN	NaN
15	7.173749881	525.6353737	3780.835957	8291.755112	2538.981299	-275.9715403	1516.189112	3817	14210.53409	958.1875937	2042.406712	593.0972795	194.1145329	195.9559888	886.3497655	9891.375425	0.4553382453	0.3086504996	-0.03667199375	0.02260384491	0.02386788226	0.02386119831	1	0.3597397622	0.5904559256	-0.06366427776	89	1
15	8.618790353	492.7817998	2255.74677	7683.587024	602.3661474	458.3926049	1877.884926	3045	2504.358696	714.3957386	2454.319547	261.354241	174.8147079	218.809924	937.7316913	2466.337225	0.3008576049	0.0831407133	0.0633042892	0.02485332098	0.02462190116	0.03080261671	1	0.2422437915	0.1334979378	0.2343678054	75	0.9909172621
15	10.71543313	477.2228724	4760.788428	6661.857353	1050.927371	-358.5259583	1722.261625	2866.5	5016.456522	1575.498687	2233.527272	348.8335766	287.3863693	193.0537176	906.8169539	5089.19674	0.7083409349	0.1547541069	-0.05348618853	0.03696616243	0.02168823107	0.05385647124	1	0.5571437288	0.2726100808	-0.06948598138	93	0.9999999992
15	19.83550336	462.1349852	1246.17197	6827.939509	2021.808716	305.6334269	1795.730188	3159	855.3958333	512.3595957	2958.406858	885.0801636	154.0590339	199.5071213	1285.069643	1026.009259	0.1741656982	0.2990313586	0.04284062314	0.02320165388	0.03381078897	0.03157672074	1	0.1427140118	0.5758939541	0.1436910663	67	1
15	29.53195504	328.1054591	-18.30311851	11155.05291	1000.783643	634.5255532	1834.023441	4325	1275.107527	54.2161223	2745.62887	262.2134501	160.6574761	271.0734754	1008.998932	1011.872054	-0.001999659941	0.08929957977	0.05828761455	0.005772736273	0.01733920197	0.009756884164	1	0.002868151979	0.1486425877	0.1497253083	13	0.9999999956
15	33.66468192	218.6655705	8255.897978	8351.083261	298.0514538	-686.9300977	1708.987941	3252.5	15500.34066	2183.5041	2222.134983	119.4847645	401.8310914	168.8053308	819.2589995	11046.7331	1.002713759	0.03401501549	-0.0759135981	0.05393485821	0.01899237358	0.05342465548	1	0.787129113	0.02208491581	-0.08402846195	94	0.9999982114
15	75.41551439	212.2118359	11160.09133	11317.90443	1059.587505	-734.5492145	1702.913063	4657	3275.354839	2691.465791	2786.44212	271.5459079	457.7880187	262.45712	1072.64471	2320.096033	0.9748924821	0.09565303443	-0.06067026931	0.04865250817	0.01727197093	0.04724965346	1	0.7666423844	0.1490118059	-0.03628677752	96	0.9996767424
15	78.37620304	397.9933036	17.64268392	8704.109784	1199.821286	543.6647262	2125.457782	3549.5	1001.597826	58.69976846	2577.446578	392.5199578	183.2961471	262.5826654	1007.74379	1039.001836	0.002003819977	0.1415833082	0.06547316442	0.00794208574	0.02125333368	0.01498880501	1	0.006918702091	0.255871254	0.1768488558	18	0.9999999562
15	81.55528883	324.7195198	-98.3985317	14596.14274	4466.239924	343.68453	1778.533403	6535.5	13182.28723	87.96809546	2788.854727	903.5680192	107.9630525	249.5256791	1224.578652	5294.91518	-0.006763465334	0.3164760872	0.02531592929	0.007098209991	0.01941256851	0.007292821439	1	-0.001097778749	0.6126412504	0.04414944081	25	0.9996570302
15	105.4669627	238.3839579	3058.498137	9885.264929	56.90864986	-23.44313319	2219.836416	3721	1130.483871	963.9856177	3026.828054	144.0004927	195.3430129	225.3345052	1080.276591	933.1117368	0.3097572769	0.005013527425	-0.001869906678	0.0206807254	0.01797486966	0.02497022502	1	0.2444883696	-0.0286595918	0.01190188814	69	1
15	105.4247319	444.5479234	1770.467026	10528.67051	918.7611145	1576.576776	2604.477038	4161	2005.21875	449.8740978	2731.953209	259.7212074	435.2296205	313.849417	1035.140867	1828.656966	0.166502732	0.08777901092	0.1513067582	0.01474422253	0.01879759821	0.02552049949	1	0.1417887335	0.1470913954	0.5039573506	60	0.9999999681
15	111.1859522	353.7524476	-184.0069088	10922.40455	967.257398	2722.041514	3164.547634	4382	1784.393617	102.0202524	2896.054386	292.3761299	720.5637638	451.323326	1095.13321	1294.083785	-0.01592736022	0.08539222947	0.2575997753	0.01123071574	0.02147736809	0.02924646626	1	0.004479449907	0.1473358034	0.8247981998	15	0.9999996956
15	118.6533354	630.1095917	2637.609335	8454.681485	2478.194596	-79.7309102	1697.800366	3805	795.3894737	839.336421	2802.448549	856.8540642	161.9874126	192.4124042	1238.094781	713.4839499	0.3115984851	0.3001628667	-0.01057886409	0.02220225609	0.02575278111	0.02522546514	1	0.2478401649	0.5752236733	-0.007317180283	80	0.9999999998
15	126.858711	673.7902818	-88.12194503	7627.699946	-36.65648921	1641.361397	1987.926586	2721	565.1263158	60.83310915	2129.709832	103.3676095	455.732861	226.5747543	746.7366747	402.8217821	-0.01217627075	-0.005067287246	0.2232733964	0.008149594835	0.01508997478	0.02845536793	1	0.004513063762	-0.03900427302	0.7057467582	5	1
15	128.4754347	339.1852523	14776.40877	14309.96226	1567.668512	-973.6202908	1961.159825	5933	5082.757895	3578.49717	3513.513567	386.8430467	538.9196389	290.0056469	1392.26429	3539.8735	1.049570715	0.1117215273	-0.06983537018	0.04090259209	0.01725452639	0.04728485445	1	0.8251537277	0.1809365225	-0.05022101769	96	1
15	137.1108629	137.7905061	-23.21067244	7962.384683	280.4161549	910.1202324	1892.218619	2980	1657.821053	57.08669112	2708.891314	157.1721629	284.7129478	193.3725991	967.8233366	1617.500376	-0.004202157222	0.03692182494	0.1143354586	0.008700850971	0.02182888644	0.0225417741	1	0.004248788448	0.04328896489	0.3382048683	9	0.9999978922
15	142.4410641	449.2051953	-89.06786555	13269.02866	931.7758013	186.9788636	2080.142982	5077.5	11280.76596	50.11872967	3008.736766	178.204011	74.80804749	226.1729058	1040.396406	5965.845089	-0.006500169773	0.07162088512	0.01425662956	0.005493848677	0.01707822054	0.006448915597	1	-0.003624132324	0.1110426458	-0.001732722686	6	0.9998420832
15	147.4306582	539.7341946	-35.9230522	15691.97103	194.2616095	502.5036131	2185.961649	5661	7827.168421	48.67018079	2704.251179	155.5432511	118.8688565	319.5870805	951.2880382	3679.114185	-0.002346341002	0.01158700787	0.03204462497	0.003375256484	0.01043805107	0.006241295002	1	0.0002849923868	-0.01130088435	0.05769937223	2	0.9999887778
15	153.1413586	156.379303	-88.80481565	12291.82466	3906.351883	1437.90036	2195.030332	5613.5	5131.031915	87.09073713	2072.547178	631.9912584	251.1912193	239.9038148	885.8390513	1966.086924	-0.007398895585	0.3107069677	0.1164950595	0.008104901434	0.01981349237	0.01149974445	1	0.004134956296	0.603841646	0.3541230356	27	1
[truncated: 4,126 more rows]
