# Supplementary material for: Phosphatase specificity principles uncovered by MRBLE:Dephos and global substrate identification
Source: Mol Syst Biol. 2023 Nov 2;19(12):e11782. doi: 10.15252/msb.202311782 (PMC10698503; doi:10.15252/msb.202311782)
Supplement: Supplementary file 5 — Source Data for Figure 3 [file MSB-19-e11782-s004.zip]

Archive with 52 entries (45 files):
- Figure 3/
- __MACOSX/._Figure 3
- Figure 3/3E/
- __MACOSX/Figure 3/._3E
- Figure 3/3B/
- __MACOSX/Figure 3/._3B
- Figure 3/3C/
- __MACOSX/Figure 3/._3C
- Figure 3/3D/
- __MACOSX/Figure 3/._3D
- Figure 3/.DS_Store
- __MACOSX/Figure 3/._.DS_Store
- Figure 3/3E/.DS_Store
- __MACOSX/Figure 3/3E/._.DS_Store
- Figure 3/3E/Images/
- __MACOSX/Figure 3/3E/._Images
- Figure 3/3E/Data 1.txt
- __MACOSX/Figure 3/3E/._Data 1.txt
- Figure 3/3B/B55.txt
- __MACOSX/Figure 3/3B/._B55.txt
- Figure 3/3B/Pp1.txt
- __MACOSX/Figure 3/3B/._Pp1.txt
- Figure 3/3C/Uncropped_INCENP Phosphorylation assayai copy.pdf
- __MACOSX/Figure 3/3C/._Uncropped_INCENP Phosphorylation assayai copy.pdf
- Figure 3/3C/.DS_Store
- __MACOSX/Figure 3/3C/._.DS_Store
- Figure 3/3C/INCENP_kinaseassays_4pool.txt
- __MACOSX/Figure 3/3C/._INCENP_kinaseassays_4pool.txt
- Figure 3/3D/.DS_Store
- __MACOSX/Figure 3/3D/._.DS_Store
- Figure 3/3D/Images/
- __MACOSX/Figure 3/3D/._Images
- Figure 3/3D/Data 1.txt
- __MACOSX/Figure 3/3D/._Data 1.txt
- Figure 3/3E/Images/20220505_IncenpBiNuFinal_39_76_2.tif
- __MACOSX/Figure 3/3E/Images/._20220505_IncenpBiNuFinal_39_76_2.tif
- Figure 3/3E/Images/20220505_IncenpBiNuFinal_12_23_2.tif
- __MACOSX/Figure 3/3E/Images/._20220505_IncenpBiNuFinal_12_23_2.tif
- Figure 3/3E/Images/20220505_IncenpBiNuFinal_12_21_2.tif
- __MACOSX/Figure 3/3E/Images/._20220505_IncenpBiNuFinal_12_21_2.tif
- Figure 3/3E/Images/20220505_IncenpBiNuFinal_39_74_2.tif
- __MACOSX/Figure 3/3E/Images/._20220505_IncenpBiNuFinal_39_74_2.tif
- Figure 3/3E/Images/20220505_IncenpBiNuFinal_39_90_2.tif
- __MACOSX/Figure 3/3E/Images/._20220505_IncenpBiNuFinal_39_90_2.tif
- Figure 3/3E/Images/20220505_IncenpBiNuFinal_12_27_2.tif
- __MACOSX/Figure 3/3E/Images/._20220505_IncenpBiNuFinal_12_27_2.tif
- Figure 3/3E/Images/20220505_IncenpBiNuFinal_39_80_2.tif
- __MACOSX/Figure 3/3E/Images/._20220505_IncenpBiNuFinal_39_80_2.tif
- Figure 3/3E/Images/20220505_IncenpBiNuFinal_12_37_2.tif
- __MACOSX/Figure 3/3E/Images/._20220505_IncenpBiNuFinal_12_37_2.tif
- Figure 3/3D/Images/Untitled-3.pdf
- __MACOSX/Figure 3/3D/Images/._Untitled-3.pdf
