# Supplementary material for: Phosphatase specificity principles uncovered by MRBLE:Dephos and global substrate identification
Source: Mol Syst Biol. 2023 Nov 2;19(12):e11782. doi: 10.15252/msb.202311782 (PMC10698503; doi:10.15252/msb.202311782)
Supplement: Supplementary file 5 — Source Data for Figure 3 [file MSB-19-e11782-s004.zip › Figure 3/3B/B55.txt]

	"INCENP WT"	"INCENP WT"	"INCENP WT"	"INCENP S61E"	"INCENP S61E"	"INCENP S61E"
"B55 WT"	0,806	0,858	0,812	0,139	0,164	0,136
