# Supplementary material for: Phosphatase specificity principles uncovered by MRBLE:Dephos and global substrate identification
Source: Mol Syst Biol. 2023 Nov 2;19(12):e11782. doi: 10.15252/msb.202311782 (PMC10698503; doi:10.15252/msb.202311782)
Supplement: Supplementary file 5 — Source Data for Figure 3 [file MSB-19-e11782-s004.zip › Figure 3/3C/INCENP_kinaseassays_4pool.txt]

CDK1:Cyclin B (uL)	WT	WT	WT	WT	S61E	S61E	S61E	S61E
1,000	1,3056244e+007	1,1801967e+007	9478158	1,1455542e+007	1,0390199e+007	9805871	8497837	9046817
0,500	6932019,0000000	6944754,0000000	5758794	8029278,0000000	5649087,0000000	5516603	5246022	6835936
0,250	3858940,0000000	4364679,0000000	3584304	6719451,0000000	4447298,0000000	4019724	3600138	5850314
0,125	3161076,0000000	3065350,0000000	2730606	5344010,0000000	3104972,0000000	3165410	3549753	4852846
