# Supplementary material for: Phosphatase specificity principles uncovered by MRBLE:Dephos and global substrate identification
Source: Mol Syst Biol. 2023 Nov 2;19(12):e11782. doi: 10.15252/msb.202311782 (PMC10698503; doi:10.15252/msb.202311782)
Supplement: Supplementary file 5 — Source Data for Figure 3 [file MSB-19-e11782-s004.zip › Figure 3/3D/Data 1.txt]

wt	S61E	T59V S61E
75	23	23
61	36	28
46	30	21
59	37	24
44	23	25
50	31	30
82	23	26
55	26	24
65	17	31
	33	20
	33	14
	37	25
	35	25
